# Supplementary material for: Monogalactosyldiacylglycerol and Sulfolipid Synthesis in Microalgae
Source: Mar Drugs. 2020 May 1;18(5):237. doi: 10.3390/md18050237 (PMC7281551; doi:10.3390/md18050237)
Supplement: Supplementary file 1 [file marinedrugs-18-00237-s001.zip]

Archive with 18 entries (18 files):
- S1 Data.fasta
- S1 File.pdf
- S2 Data.fasta
- S2 File.pdf
- S3 Data.fasta
- S3 File.pdf
- S4 Data.fasta
- S5 Data.fasta
- S6 Data.fasta
- S7 Data.xlsx
- S8 Data.fasta
- S9 Data.fasta
- S10 Data.fasta
- S11 Data.pdb
- S12 Data.pdb
- S13 Data.pdb
- S14 Data.pdb
- S15 Data.pdb
