# Supplementary material for: Monogalactosyldiacylglycerol and Sulfolipid Synthesis in Microalgae
Source: Mar Drugs. 2020 May 1;18(5):237. doi: 10.3390/md18050237 (PMC7281551; doi:10.3390/md18050237)
Supplement: Supplementary file 1 [file marinedrugs-18-00237-s001.zip › S1 Data.fasta]

>MATOU-v1_100013346
KGTPKQLVVVCGSNAKLREELSAYDWPECVQVSVQGFVENMDEWMTAADCLVTKAGPGTI
AEGCSR
>MATOU-v1_10047654
SDCLVTKAGPGTIAEAMIRGVPVILSSFLPGQEEGNVPYVVDGKFGIYTGNKPKRISSTV
KAWFTDKTLLQDMSARAKKVGVRHSEATRLISRDIGDLILRSEX
>MATOU-v1_10073355
RKSLGLLGGWKTILLMGGGDGVGGLGLIANEIATKCAKNDQSKTQMVVICGNNEKLKKEL
RERDYPDNINVVVRGFVDNIHEYMGASDCIVTKAGPGTIAEAMTRGLPIVLSSFLPGQEA
GNVPYVVEGGFGLYPGPKPRKIASTVSKLIVDDKRLATMGAKALAAARPEATQEIAKDIG
NVVLX
>MATOU-v1_10083953
PWSSSPRAYSYMGKRPMIWRAFFYGTAFYPVRLVTRLLHDFSLRRRFKKILRGQEPDLVV
SVHPMCQHVPLSARTWLEKVLKRPVKFATVVTDLGSAHPMWFDKRVDACFVPTQRLAKNA
KY
>MATOU-v1_100912425
KLQEIATRIQCSRRFGKCIADAKPDLVVSVHPLCQDIPLRQLAKIDGGSRKTPFVTVVTD
LGSALDGRGDYTFVPSDALEKMASRCGVPEDKIIKRGLPLREGFWDLAGSEKIKEATRTK
LGLTSNVPTALVVGGGDGVGGIAKVATALGDALGEAKDPSGLVVVCGKNAAVKKELEERX

>MATOU-v1_100912426
STAQAQTPSTGKKKKVLFLMSDTGGGHRASSKALVNALERLYPGKIDAEIVDIWTEHAGW
PYKNFVPYYAVMAKRTWMWRMMWYYGRFWPTRKLQEIATRIQCSRRFGKCIADAKPDLVV
SVHPLCQDIPLRQLAKIDGGSRKTPFVTVVTDLGSAHNTWFDGRGDYTFVPSDALEKMAS
RCGVPEDKIIKRGLPLREGFWDLAGSEKIKEATRTKLGLTTSIPTALVVGGGDGVGGIAK
VATALGDALGEAKDPSGLVVVCGKNAAVKKELEERQWPDNVKPTILGFVDNMDEWMAASD
CIVTKAGPGTIAEAATRGLPCLLSSHLPGQEAGNVKFVVENGFGAFVKKPAKIGATIAQW
FSDLNLRERLSSKALEAARPSATLDIARDIGG
>MATOU-v1_100914490
ARKIQLLMLMSDTGGGHRASANALAQALHRQHPGKFEVTLMDIWSESGVFPWNTAPSAYR
FMGKRPWLWRFLWYSTAAYPLRAPGRLVHDFQLRKRFKSLLLEADPDVIVSVHPMCQHVP
LSARDWLAGRKNESGVFPWX
>MATOU-v1_100917191
DIPLRQLAKIDGGSRKTPFVTVVTDLGSAHNTWFDGRGDYTFVPSDALEKMASRCGVPED
KIIKRGLPLREGFWDLAGSDKIKEATRTKLGLTTGVPTALVVGGGDGVGGIAKVATLWAM
RAKPRTLQVWWSAARTPQKKSSRSDNGPTTNRPSWASSTTWTSGWRRAIASSPKPGRGRL
PRRRRGVCLVSCRRTCRGRRPATNLWRMASARSRSRPRSVRPSLNGFRTICGSGCRRRRS
RPRGRPRRWTSRGTSAGYCSRGRRRSKRNVG
>MATOU-v1_100917192
DIPLRQLAKIDGGSRKTPFVTVVTDLGSAHNTWFDGRGDYTFVPSDALEKMASRCGVPED
KIIKRGLPLREGFWDLAGSEKIKEATRTKLGLTSNVPTALVVGGGDGVGGIAKVATRWAM
LAKRRTLPAWSAARTPPKKSSRSDSGPTTNRPSASSTTWTSGWRRAIASSPKPGRARLPR
RRRGACLVSCRRTSQDRKPATNLWWKTASARSRSPRRSVRRSRSGFRTICGRSCLPKRSR
X
>MATOU-v1_100953168
ASLPALGRSSERGGTARKKAAAQETAVFRRALAFPSSKGTVISQSSASSRYTGIGRLVWS
SSDRSSDGLLWRIPSSAGSGAHREARAAGGCGRDPLERRRGCCGPGESQADVLAVLVARS
PSEEEGAYHHERHRRRAPRKRSGSQGLHGARVREKARRGDCGLHYTLRLSIQQCGSELQD
YGQAPLDVEVQLLPHLLSSNALVRASLVQHGVTSFLRGGIRKVQTRYGRVSPSAPAGSSD
KSLGQGRSVCHGRHGPWGRASDVVPQQSGAVRAVQGGENCFEERGIALRNGVPSCKIRKY
GLPIRGAFQKDAQSKQQMRRKLNIEDLPTALLVGGGDGVGGLGHIAKDLATEIGETGTPK
QIVVVCGSNTQLREELSAYPWPEGVHVTVLGFVSNMDEWMSAADYERCGLPRHGGSRYYR
GLRTRVASNVIKLSTGTGSGQREVRDRGGFRSVFAEVVGDFEDRERVALRAPPGHVGSGV
ICCSPRGNAADRERHRPDSPRRFCGEPRLSMKQYCIILRKTRYTGLPWYTGLQPALPACI
LRRKRCLMSLITFCLELELRSRRFRRRSDQRLSRKRSPRSGEAERAAQSAAHHERSLIQT
RQAAAHHERSLIQTRQDTFLFVPFAFLYVFCNGRALNSTEFFLIFGLSTESLISCDTSIA
CLPNHIAGAGEQSFLTSLHRRSSSISLDTRSYDTHSCNNAHFQLNIX
>MATOU-v1_100953841
ILAQEPWLYVRKVVEWCFYPSSRRRRARCALSPRRGAFSRRGTSSRLVSRGASPSRLRPC
LWRRARTRRRARRATGCRWTCGRPGTGRIAPPRWFLASSPRATAPAFASARSGSPSRTRT
CWRCRRTRPKKRTPRRRPRRRRALSTGPRASRSGASTSSPRAGEHLLPEGGVDRQGLHAV
GEHLREVFERRADLRASLDYSDAYYAERVAAHWSEAPDADAQLAWARGEAPKLLERHGYF
HLRYDPVFGPFLRAAERVGADAMAEAPEEHRMRKARRPVSSGWTTCTDANCRCRVSSVPR
SSSPRPCGWSRTSPRSSSRARTAPSRPSTRTRSAPRRARPRSARGVASAWRSSVTPSTSR
LRQSLRRPRSESCSSSRTLAGVISDTGGGHRASANALKDAMEELVPGGFEYEILDIWTEE
GCFPFKTMPQGYRKMSTTGWRGRMMWRMMYYITPFMERPWSWDMRLRCGGRFRRRIEGFN
PDMVVSLHPMTQNLPLTVLETMGRRAGHDTRQIPFATVCTDLGSAHPGWFNKRANQTFVA
SDRLQRIAERRGVDPERITNHGLPVRKAFTSMSKRSGAPPDSDYAALGLQPGLKTVLVVG
GGDGAGSLGAIVKSLASELSKSQPGKVQVVAVCGNNERLRSKLAAEDFGEDVVVNVVGFT
KQMSEYMEVADVLVTKAGPGTIAEAAIRGLPTMLSSHLPGQEAGNVPYVIDAGFGEYKNR
PRKLAKTVTEWLGDDELLAEMRAIARDLLRMMDVEPQRTHRAPHQVLRDWGHALLGKSRA
AEQPAASSLLARSRDAICNRPLLTSDRTR
>MATOU-v1_100991919
CFVPTQRLVKLGKFHGVPDAKLVNHGLPLRAAFCGRSSAKQGPLRKALARRKLGLDFART
VLVTGGGDGFGALPKIVDATARELSRLAMTTGKPLQLVVICGRNERVRRDFAKRDWAAEF
PGVSVVVKGFVKNMETWMAASDVLLTKAG
>MATOU-v1_101074354
WMTAADCLVTKAGPGTIAEACSRGLPVMLSNFLPGQEAGNVKFVVEGGFGKYSSKPSVIA
KTVSGWLDDSALLEDMSAKALSAGKPEATQQIADDIGRIAVAGVVENECPQTCHPELGAR
EPALRTPSFRGAVPWSSRTGLPAIFLPGNFWSSVFSIDAERNALSKRRDAGGLRMTAX
>MATOU-v1_101099297
ALPVKVLDKDIPFVTVVTDLGGAHPTWFHRKVDELFVPSDRVERIARRNGVPECKIRKYG
LPIRGAFQKPGENKQ
>MATOU-v1_101135226
RALLVGVLAFHQQQEVSPGPSTRLPAIFRRNNPQHEGGLRFPGVERWRRDGSERSNQRTI
PVSWPNARKAVPPASPPSPRKRVLILISDTGGGHRASAEALESALDRLQPDRFDVSIVDI
WTDHGRWPHNQFVKGYKGAAQRPLIWRAMYFSSAIWPNMQILNLHAHINCFNNFEKCIRS
HDPDLVVSMHPLCQQMPLRILTKMGEGKRSIPFATVVTDX
>MATOU-v1_10115511
VHQMSDYMACADVMITKAGPGTIAEAAIRGLPTMLSSFLPGQEAGNVPFVTENGFGAYSD
DPQQIATTVRSWIQDPEQLRQMSAAARAVSAPDATGQIATELLEMLDRSEX
>MATOU-v1_101166825
TCFVPSERIRKLAIKHGQTVSQIRQHGLPVRPDFWKESSPRSELMQELGLSEDRKTILVV
GGGDGVGSLEKIVHHTATKVGEACPDQAQIVAVCGKNVALQQRLQDKSADWPRVDVQVRG
FSKRMSDYMSCADCIVTKAGPGTIAEACIRGLPTMLSSFLPGQEAGNVPFVTENGFGAYA
KKPKDIAAGVASWLQQPDKLAEMSGNARAMGEPQAALDIASELCDMLALSSVRHARLVKP
LSRPQVDQDVRSDCPPPRPDQDLRGG
>MATOU-v1_101183950
SDVCLDLASFIPFDNSEVEVTCVDIHDQRHLLPPSTTTLQLSPATDKHDQIFQCNSIISD
DDDEEIKDDDDCSDVPLNPGHVDVPLNPGHVNVIPLGFVNEMAKYMVASDVLVTKAGPGT
IAEAASVGLPVMLTSFLPGQEEGNVDFVVNKQFGCYCPYSDPNAIAKTLSSWLLDDTQLQ
TLSRAATAAGAPDAASQIVQCIGNDTLEWRLRNDQCNNEEEVVSNDTLQQSESIEVSDDV
VYTTPMNKSPVVSAVTLFRLEDX
>MATOU-v1_101215415
SAVEEDTCTIQILMSDTGGGHRASANALRDAFKVLHETEPGRFPLPISCDIVDIYTDYGR
QFPFX
>MATOU-v1_101221064
QIVVVCGKNKKAQKELSSKEWSNNLNMNIKGFVYNMEDWMKCSDILITKAGPGTIAEASI
CALPCMLSSYLPG
>MATOU-v1_101230446
DFGSGHCTWFAGAHVDRIYLASDPIKEIALKRGKVSEEKMVMSGLPIRYDFALQADNMGD
RSSQHGKEYQSKVREELGIATDKKVVLVMGGGEGVGSLSDIVNECYAKLKMQGVNATICV
VCGRNEELRADLETRCWDTVVSQSMNSYETLRSRFYNKFLLWHANRSRRIQAALDRAAAL
ADNGKDVADNPGDIDVVPLGFVKNMAEYMVAADVLVTKAGPGTIAEAAAVGLPVMLTSHL
PGQEAGNVDIVLNGGFGDFCEDPETIALEVACWLRDRQLLDVMSRKAAAAGHPHAAEEIA
LGIGKSTHESMERNGMKVGSIRVKFIHPSLAQTRVAKPKPTMDQVPSWLYSQLLRGIVIK
NIQPKGGKDRGRSRYLFVHVVSHSNFKEA
>MATOU-v1_101240864
TVLIVGGGDGMGGIVSQSLAVGEKLQQLAESSGRSFQMVVICGSNQAAQKSLSPLQTDWG
KDIQVSVQGFVNNMDEYMRASDILVTKAGPGTIAEASICGLPCILSSFLPGQEEGNIPYV
VDNGFGCYQGSSNGIADTVQKWLEKSSSNESNDGNILEDMRERALEAARPDATLDIARDL
AEMVYARHKLLGGDIVKEKVAAAAVTNKLQRKCA
>MATOU-v1_101241814
DRDWPSKDFTPVILGFVPNIDEYMSAADVLITKAGPGSIAEANVRGLPCLLTCFMPGQEE
GNIEFVTKAGAPRLALANTLAMRIRVKLLGDFANGCVTESSWTKCRSAPEHSVGHRPLWK
SSDRWEHPCLGWTIPALSRQALKMLRSLRTLANYGGQX
>MATOU-v1_101374620
VRQSAIHMYGLPLRRAFWEPEKRSRAEVRRDLGLYPGLLTVLVVGGGDGVGRLQQVAKAV
GHGLASGICGKNKKVRRKLDATRWPAGVRAHFEGFVSNMDEWMAASDVIVTKAGPGTIAE
SCTRGLPVMLSSYLPGQEVGNVKFVEDGGFGAYSDDPQVIAQTVVGWLQDCRGLAPGPSR
ARKAVAELLPMRPQGRDHANRGCDWPQVAGEKLRADRCHPAEEADGLPQQQRLPHRPRGR
CGQHGCCSGEAGLPGRARGNGRTGRAGSSGAAADPGHGGRGATGGEGPPCQGLGAEHPRA
SPYQHLCIAPQLQMLPSSVKGACARRRVNAAAQTLEGDWQX
>MATOU-v1_101851638
GTTAAQLAKDCPDSAQVVAICGKNKAVRKALEAKQWEGVHVEVRGFCSAISDYMEAADCL
VTKAGPGTIAEAAIRGLPTMLSSHLPGQEAGNVPFVVDKGFGEFPSSPRSSPGRSRAGCR
TRRSSRRRVPLRSPQASPKPPNHRTSSCSKSNEAQSHMRMQPGGADVGAPLDGHWGAWWL
MHCDMTFDRKGGAASYQGGSILSNESAPKRQ
>MATOU-v1_102092456
IIKRGLPLREGFWDLAGSDKIKEATRTKLGLTTGVPTALVVGGGDGVGGIAKVATALGDA
LGEAKDPSGLVVVCGKNAAVKKELEERQWPDNVKPTILGFVDNMDEWMAASDCIVTKAGP
GTIAEAATRGLPCLLSSHLPGQEAGNVKFVVENGFGAFVKKP
>MATOU-v1_102240142
MGSDVLLTKAGPGTIAEAAALGLPVLLTGFLPGQERGNVLWVREKNIGELAKSPEKAART
VAKWLRDQDALVEMSRNAKAAAKPKATDRIAEDLMGLVEGVQRTATGVLRDLKERTPSAD
WSLYGALNSTRSAVAELRDTLAVRSVPLEAWMTSALRRGVVA
>MATOU-v1_102265686
EIVRAMAEQLGESCRNQAQMVVVCGKNAELRAQLERETFDGVRVQVEGFITNMPDFMAAA
DCLVTKAGPGTIAEAALRGLPTMLS
>MATOU-v1_102346413
LPIMLNNFIPCQEAGNIPWVIDNGVGDYSNEPEEVANTVLKWISNKEGLRKMRRKALALG
RPGATYEIVDDLVELIRRYRWEPFKQGAVNKDIKEFATVPSISNPNQQKNKTWS
>MATOU-v1_102412940
EGFGNVRDIVMAIGDRLELRQRGQVVVICGRNHELKQTLELWNDSRVACWQYQVQILGFV
TNVDEYMGASNILVTKAGPGSIAEAMIKGLPC
>MATOU-v1_10250933
NNVKPTILGFVDNMDEWMAASDCIVTKAGPGTIAEAATRGLPCLLSSHLPGQEAGNVRFV
VENGFGAFX
>MATOU-v1_102518005
SDCIVTKAGPGTIAEAATRGLPCLLSSHLPGQVAGNVKFVVENGFGAFVKKPAKIGATIA
QWFSDLNLREKLSSKALEAARPSATLDIARDIGGLLFEGKAPQQACGDYQKX
>MATOU-v1_102535353
GTIAEACSRGLPIVLSSFLPGQEEGNVPFVVDGGFGAYETEPHAIAETVATWLSNPTMLA
QMSAAALKLARPSATLDIARELVALALESADDRAMRRSALMRRGSFYAHSLPKSTEFLPC
TRVSLEDELNDLDSNGIPSRRRPEVSGCNAISMMGCERGAEPDDYFVVAHSDTRRSDP
>MATOU-v1_102681620
HWPLTCVELQRSQLRRPSLANPQQRRLWCAPGTCGGGLRPGPARAPARVLWTWVPSGRSR
CPRCQVSVGRRRLSRTPWSTPAAGTAQALRLSRTPWSASTGKSSTWRLWTSLLNIAVIHS
TMRFRITRLWPSTLGCGSSVTTSLAFLQCVGGIFGSTRADMVVSVHPLLQGLPIKVLGKD
VPFVTVVTDLGGAHPTWFHSKVDELFVPSDRVERIALRNGVPSCKIRSTACRSGEHSRRT
RRASNKCAASSTSRTCRRRCWSAAETASAGSVTSLGHIAKDLATEIGETGTPKQIVVVCG
SNTQLREELSAYPWPEGVHVTVLGFVSNMDEWMSAADCLVTKAGPGX
>MATOU-v1_102733964
ASDVLLTKAGPGTIAEAAALGLPVLLTGFLPGQERGNVLWVREKNIGELAKSPEKAARTV
ARWLRDQDALVEMSRNAKAAAKPKATDRIAEDLMGLVEGVQRTATGVLRDLKERAPAADW
SLYGALNSTR
>MATOU-v1_102862329
IPFVTIVSDLGTAHPMWFHRDCDRVFLPSEITRKLALKCGVRESSIHMYGLPLRRAFWKP
EPRSREEVRGSLGLRPEAPTVLVVGGGDGVGRIVQVAEALGREMGKTGPAGTQLVVICGK
NEKARRHLTSYRWPEGVHAHIVGFVSNMDEYMAASNAIVTKAGPGTIAEACTRGLPVMLS
SFLPGQEAGNVDFVVDGGFGEYSKDTDEIARTVVGWLRNPVELENRSKLALKHGRPRATL
EIARVIGRQWLRIDTGKLAGALMEKLREAKNGSLAHHNAAEGDGKQLPVPLHNAPTDTAE
QINACLVKLNEAQQSYEAAQFGLRTAKAEVRSLLEKVSGFEEAAKVAAAEDSMPPHADLC
PX
>MATOU-v1_102897401
EKLGLIPTDVPEVVLMMGGGEGFGNLVQVAVAIGTKLDELGRGQMIVICGRNRKVQSDLE
KWLSTRQSRHDVKCPHKILGFVQNVDEYMSAADCIVTKAGPGTIAEAMIKSLPCLLTSFV
PGQEDGNVTFVTENQAGEYIPDIEPQHIADTIARWLTNLPLLQQMSNCAQKLGRPHAALD
ITRRICDSLLKLGVELSAVPMNGSNSNSRAESQDGNDDSASDATEPQPEPIPSNQMDCHK
VTSSGDHCEDNGPQAGPGWQHQPQSHLEDLKRLNTSQVCLLQQETCR
>MATOU-v1_102983698
LFCGRESTPTFLCQVYCVYLNDAFAPCLFPIVPCSSRQPHLPLLPRCAAAEQHAGQRRGV
SGAGGISSTGLQAACCSSYGPARPFRGGVQATWWAIWPSGPEPHHARATRSRLARSASRS
PRRRPAAAKGGGCHSGGGRCGLRRCAVCFGGARRPHTRGGQTKCASGTFEAHPVPDRRYR
RWLPAEPSKRILYLIGDTGGGHRASANAIRQAIEHLRPDEEIESKIVDLWTEHGCWPFTQ
MPEMYAKMSSGGFIGRSLWRMMYYATPPFRKIVEWDTHLRCGERFRKLIEDFNPDLVVSL
HPMTQHVPLRVMDNIAKRNEGHTVPFATVCTDLGSAYPAWFHKQVEACFVPSDVLHKRAL
ATGVPPENIKQHGLPVREPFWTATKRSSKPNKMQYKALGLRPDLKTVLVVGGGDGAGALE
KIARALGEELGKTLPNQCQMVTICGKNAKLQEKLAKARWKDVSSNVVGFTSQMSEYMEVA
DVIVTKAGPGTIAEAAIRSLPTMLSGHLPGQEAGNVAYVVDSGFGEMQTRPKQLAARVAS
WLGDENLLKKMRANAQRAARPDATHDIAEDLLNLMDKEPPPRPRTRTRPRPITSVKAKAA
NILREYMESGGIEHTSQSSAVAAPYSVTPRIFAQIRCAGRIYMGPPSLTKLCAIELPG
>MATOU-v1_10301844
AEASIRGLPVMLSAYLPGQEAGNIDYVIDNQFGGFNRRPRRISREVVSWLKDPQKLADLR
ANALEAARPEATMQIAREIAEMIGVGTQQE
>MATOU-v1_103063281
EKLQQLAESSGRSFQMVVICGSNQAAQKSLSPLQTDWGKDIQVSVQGFVNNMDEYMRASD
ILVTKAGPGTIAEASICGLPCILSSFLPGQEEGNIPYVVDNGFGCYQGSSNGIADTVQKW
HRYSAKMAKVIIKIKWKYPRRYEGKSLGSSKTRNSYCQRFGDGVCKTQVVRGRYSEGKGS
SCSLSRIKTPX
>MATOU-v1_103165159
EMLWKLQRGQMVVICGRNEEMRQELVNHHWPWTDEPEGWKPTTLFLGFVSNVDEYMSAAD
CLLTKAGPGSIAEAMIKGLPVLVTSFLVTSFLPGQEEGNVTFVRDGGAGDFVSDQEPETV
ADTLASWLEDRDKLDEMSX
>MATOU-v1_103205199
GGDGAGALEKIVRSLAEELGKTLPNECQVVAVCGKNAALETKLAMAEWDAVSVQVLGFTD
KMSDYMDVADVLVTKAGPGTIAEAAIKGLPTMLSSHLPGQEAGNVPFVVDSGFGDFEKRP
KQLATKVADWLLDX
>MATOU-v1_103236695
ELFCFDSFKECLMRNAANDKRADMVVSVHPLCQDLPLKILNEIDSNGASRTEGRTTPFAT
GGTDNAICDSSHFRRRASHLVWSQVFCPLDCTKGSSVERCQGEQNCSVRVANPSRILEIW
SRVFSIFGITX
>MATOU-v1_103298964
GLPCLLTSFVPGQEEGNLNFVASAGAGKYVPDTDPDRIGETVIAWLQDRSSLEQMSHRAR
ELGRPQSALHIAQRICSRMLDLGVELGEAPAMGLPRDSWRESLSNRLDGAGTESD
>MATOU-v1_104370837
DKFLPQILGFVPNVDQYMSAADCLVTKAGPGSIAEAMIKGLPCLLTSFLPGQEEGNIKFV
TAGGAGEYVADTEPDLIAATVASWLSCPQRLAEMSESAQKLAKPRAALDIARKICDGLLE
LGVELTESKADWAREQSDGEEEEMTEHSLDRRRRDGSTEPGLVQVNGSSTSTGKENGACA
SAX
>MATOU-v1_104394824
QVAVAIGEKLGRDEFGQMIVICGRNEELRNSLMVHEWPDKFLPQILGFVPNVDQYMSAAD
CLVTKAGPGSIAEAMIKGLPCLLTSFLPGQEEGNIKFVTAGGAGEYVADTEPDLIAATVA
SWLSCPGRLAEMSVSAQKLAKPRAALDIARKICDGLLELGVELTESKADWARERSDGEEE
ELAEHSLDRGRRDGSTEPSLVQVNGASTSSGKENGACASAX
>MATOU-v1_104635720
VLIMGGGEGMGNISQVATSICLELAGKGMGQIIVICGRNDELQRDLMDFVDENPRVAKYM
PLVLGFVSNIHEFMDVADCLVTKAGPGSIAEAMIKGLPTLLISFLPGQEEGNVDFVVAQG
AGQYIPDTEPDRVAACVSTWLRDVQLLX
>MATOU-v1_104643940
CGRNEELRNNLLVHEWPDNFLPQILGFVPNVDQYMSAADCLVTKAGPGSIAEAMIKGLPC
LLTSFLPGQEEGNIKFVTEAGAGEYVADTEPDLIAATVASWLSCPQRLVEMSQAARSLAK
PRAALDIARKICDGLLELGVELTESKADWTRGAPDVEEDDLAWVRVNGATSSTGRERDVS
VSX
>MATOU-v1_104652758
QVQQELGLKAADQPDVVLVMGGGEGFGNIFHVAVAIGEKLSCERRGQMVVVCGRNEDLMT
SLTSYEWPRHFSPTILGFVPNVAEYMDAADCLVTKAGPGSIAEAMIKGLPCLITSFLPGQ
EEGNVTFVTNAGAGEYVADTEPELVAETVATWLANPVRLQEMSNPVRLQEMSLCARSMAK
PLASLNIARKIGDGLLELGVELKEAVSTAAHLVDDEESSEFGARADDVITFDRCSNDLEE
SVVASCRNSVEANACITAPVSVCVPEX
>MATOU-v1_105218371
KIKIFFSDTGGGHRASALALQSALNRLYAGRIDVRLVDFLREATGWPWYFSPEMYAALGH
VPSVYKKVYDHESGQNSWRETRSFGLIWGSTKSSVFRFLTQLYSEGVDLIVSVHPLINHL
VMEAFAEIFNGQNIIPVVTVVTDLGTAHLSWFDPRVDLIFVPNSRLQKLAESHRIPRHKI
CVCGLPVREGFWEPHGWPKKRMQEHLGLSQEHSMVVLLMGGGEGFGSLVKVAIAIGERLI
RIGHVQLVVICGRNEEARQELQNHSWPLQLNGTRMRICPKVLGFVPNVHEYMSAADCLVT
KAGPGSIAEAMIKGLPCLITSFLPGQEEGNVDFVRDAGAGEYVSDEDPERVADTVAIWVH
DPGKLEQMSECARGLARPSAALDISRRMCESQLDFGVELTEAGATASFAHGRDEDEEHAE
SNDWLLGRDVTAGSRQLNFRWPTRGDLSGSFLPKX
>MATOU-v1_105318142
SALEATSWECLVPAEGGQTVGGTLAPHVLGFVSNMHEYMGAADCLVTKAGPGSIAEAMIK
GLPCLLTSFVPGQEEGNAAFVVSAG
>MATOU-v1_10543041
NFVPYYAIMAKRTWMWRMMWYYGRFWPTRKLQEIATRIQCSRRFGKCIADAKPDLVVSVH
PLCQDIPLRQLAKIDGGSRKTPFVTVVTDLGSAHNTWFDGRGDYTFVPSDALEKMASRCG
VPDDKIIKRGLPLREGFWDLAGSEKIKEATRNKLGLTTGVPTALVVGGGDGVGGIAKVAT
ALGDALGEAKDPSGLVVVCGKNAQVKKELEERNWPDNVKPTILGFVDNMDEWMAAADCIV
TKAGPGTIAEAATRGLPCLLSSHLPGQEAGNVKFVVEGGFGAFVKKPAKIGATIAQWFAX

>MATOU-v1_10555128
LFLMSDTGGGHRASSKALVNALERLYPGKIDAEIVDIWTEHAGWPYRNFVPYYAIMAKRT
WMWRMMWYYGRFWPTRKLQEIATRIQCSRRFGKCIADAKPDLVVSVHPLCQDIPLRQLAK
IDGGSRKTPFVTVVTDLGSAHNTWFDGRGDYTFVPSDALEKMASRCGVPDDKIIKRGLPL
REGFWDLAGSEKIKEATRTKLGLTTSIPTALVVGGGDGVGGIAKVATALGDALGEAKDPS
GLVVVCGKNAQVKKELEERNWPDNVKPTILGFVDNMDEWMAAADCIVTKAGPGTIAEAAT
RGLPCLLSSHLPGQEAGNVKFVVEGGFGAFVKKPAKIGATIAQWFADLNLREKLSSKALE
AARPSATLDIARDIGGLLFEGKAPQQACGEYX
>MATOU-v1_105830132
HKWPLRDWGRRFEPLILGFEPNIDRYMSAADMLVTKAGPGSIAEAMIKGLPCLLTSFVPG
QEEGNISFVVDGGAGQFVS
>MATOU-v1_10589758
NFVPYYAIMAKRTWMWRMMWYYGRFWPTRKLQEIATRIQCSRRFGKCIADAKPDLVVSVH
PLCQDIPLRQLAKIDGGSRKTPFVTVVTDLGSAHNTWFDGRGDYTFVPSDALEKMASRCG
VPDDKIIKRGLPLR
>MATOU-v1_10621184
NLEARHALEELAASWDENEKRCLTMKVCGFVNNMDEWMAAVDCLVTKAGPGTIAEACSRG
LPIVLSSFLPGQEEGNVPFVVDQGFGAFETEPHAIAETVASWLSDPALLAHMSANALKAA
RPSATLDIVRELATLALESADDRAMRRSALMRRGSFYANPRPKSSELIPCMNVGMNDDDI
DGFDINGIPSRRRPEVSGCSAISMMGCERGTEPDDYFVVAHSRYMIN
>MATOU-v1_10626708
AFRGGDQCASGLRRGEVMSQPAKRILILMSDTGGGHRASAQAIVDALAELYPSRFECTVV
DIWTDHAAWPLNKFVPWYQFLARNPFLWRTLWCSNRPLPTAIEISNAACFSRFRGCIEAN
APDLVVSVHPLCQHLPLRVLRHMAEETAGDEPAATIPFATVVTDLGGAHPMWFHRDVDLC
CVPSDTVRQLADRAGLDTHAHQVRQHGLPLRAGFSKPELRSSKPELRSRDELRRLLSVEE
GTPTVLVVGGGDGVGGIETVARALVARLTAGAKDAGAAVARRQMVVVCGK
>MATOU-v1_106393830
ALDQIAIAIGENMAKSGGGQIVVITAKNTAVKEILESRQWPKNVKACILGFVKNMDEWMG
AVDCIVTKAGPGTIAEAL
>MATOU-v1_10652280
AAPWPLDQLVPMYRWLGARPWAWRALWYGTAAPGCKATNRFGLSPAARPFAAAIAAKDPD
LVVSVHPLCQEFPLGAVEALRARTGRAIPFATVVTDLGSAHPTWFDHRADACFVPGARVA
HL
>MATOU-v1_10658824
ASSVQMSDTGGGHRASAQALVGALERLHPGAFDADVYDIWTDAAPWPLNQVVPMYRWLGA
RPFWWRALWYGTAAPGCKASNRFGLSAVKEPFARAIAAKDPDLVVSVHPSRCTRSVRSFR
PRLRRCARARAAACRLRPSSPTSAPRIRRGSTAAPTRASCPATASRTSRACTASPTPPSC
STGCRCARRSRTTRRRSTRASRSSTRRRTAPASAPPSPSGP
>MATOU-v1_106639009
AEAMIKGIPCLLTSFVPGQEEANVDFVTKNGAGEYVPETEPKKIATALCRWLDSPNHLMQ
MSQNAKELGRPQATLQIARRMGDX
>MATOU-v1_10668988
KVQIIVICGKNKMLKKNIEILKHQKHYSMNKGEGKKNDLQIIVKGFVENIENIMEVSDCI
ITKAGPTTICEASAKGLPVVLYDYVPGQEKGNINYVLENKFGVFE
>MATOU-v1_10670124
GGGDGVGGIAKVATALGDALGEAKDPSGLVVVCGKNAQVKKELEERQWPENVKPTILGFV
DNMDEWMAAADCIVTKAGPGTIAEAATRGLPCLLSSHLPGQEAGNVKFVVEGGRAWHDRR
GGDAGVALSLVFASPGARGRKREICGRGGIWGLREEAGQDRCDDRAVVRGFESSEIEFEX

>MATOU-v1_10674021
NFVPYYAIMAKRTWMWRMMWYYGRFWPTRKLQEIATRIQCSRRFGKCIADAKPDLVVSVH
PLCQDIPLRQLAKIDGGSRKTPFVTVVTDLGSAHNTWFDGRGDYTFVPSDALEKMASRCG
VPDDKIIKRGLPLREGFWDLAGSEKIKEATRTKLGLTTSIPTALVVGGGDGVGGIAKVAT

>MATOU-v1_1070265
RDVAMRLLAALWLPVLAGASSPLGSHPQRIEPLLLASRPPLAHEVTRGPSASRWARHRSD
AAAAGAAALSLPVSLLGNPIQQRLCFTALALAALERLCLQGVDKEAIRWQIRTGVTLFSV
VPMLRRVPLLRGAAIFVSAFAAACHLRCHMHAAAATRIQNRPSNATGAGGALTTGALFLS
NIPRNVAEWIPQDVAEWIARQQPPRPSLFEGGLFPSLFEGGLFERFSLEPRRGKKNILIL
ISDTGGGHRASAEALAGVLKQQHGASIDISIVDVLTVHGRWPYNNAVKNYRYMASKPTLW
RLAYMATAFPPTRVFFNRMMSLRMFVGFKECFRKNRPDLIISMHPLCQAVPLQVLRRAEK
AEAADRALDKAAGAAEGAAARERRRVPFVTVVTDLGSPHPLWLHPSVDLCFVPSEVFERR
ALYHGLRREQLRRYGLPVRAAFARQRRLGKVGKLQARRELGLLLARRTVLVVGGGDGVGK
LEAIVLALAERLGKCAFDSQMVVVCGKNQNLKDKLRRAAWPKNVRVVVEGFVTRMPEYMA
AVDCIVTKAGPGTIAEACICGLPVMLSGHLPGQETGNVRHVKKNGFGTYSKEPAAIAKTV
SRWLASPKTLAKLSNRALRCAAPDATFRIAQDCVRLLDEGEDNTPR
>MATOU-v1_10709382
FVVCGKNAALVEELRARAWGDDVDVIVLGFVTNMHEYMAAADVLLTKAGPGTIAEAATMG
LPTLLTSHLPGQEAGNVKYVVNGGFGAYATAPRDIADTLAAWRTRPRRVTSQTRSRRGSP
TRRAVTRARPHARLPTRRQRVTSRATSRPWSWRERTCAHAMTMAVDAARRALVDAARPHA
GLSLGASVFRCVWRMIIKFIRWRAHTSNNSTPNTPPSASPLLCGPQGCNRSHPGPKDTPL
EQPHTPCHCPESPALSPALPFDHRPQCDVYVWX
>MATOU-v1_107138934
CILFSDTGGGHRASASSLEAGLKALYGKHVVVSLVDFIREATSWPWCQAPEGYQMVGQFP
SVYKKLYESEVGHTSWRETRAFQMVWWSNKDPILKFLSKELKRGIDLLISVHPLINHLVL
EAFSELRDKGYRFPLFATVVTDLGSAHFSWFDSRADLLVAPSQRVEKLAMSYGFPQRX
>MATOU-v1_10736907
VPTALVVGGGDGVGGIAKVATALGDALGEAKDPSGLVVVCGKNAAVKKELEERQWPDNVK
PTILGFVDNMDEWMAASDCIVTKAGPGTIAEAATRGLPCLLSSHLPGQEAGNVKFX
>MATOU-v1_10742675
FFARKWTAEAVAKFAPPPAYGAAPRARAPGKLRCVLLMSDTGGGHRASAQALVGALEKEH
PGVFECDVYDIWTDAAPWPLNQLVPMYRWLGARPFWWRALWYGTAAPGCKATNRFGLQAV
REPFVRALAAKDPDLVVSVHPLCQEEPLTALAQLRARTGRAVPFATVVTDLGSAHPTWFD
ARADACFVPGDRVAHLARVHGVAADAVVQRGLPLRDAFAEHAAEAX
>MATOU-v1_107656529
RIHLCGLPVREGFWEETSVSKCQLQSELGLNPTDQPEVVLVMGGGEGFGNILQVAIAIGE
KLGRDEFGQMVVICGRNEELRNSLMVHEWPDKFLPQILGFVPNVDQYMSAADCLVTKAGP
GSIAEAMIKGLPCLLTSFLPGQEEGNIKFVTAAGAGEYVADTEPDLIAATVASWLSCPQR
LVEMSHCAQSIAKPRAALDIARKICDGLLELGVELTESKADWARQQLREQSDADEDDPSE
RSEDRGRKNGCTVPSVVPVNGACASTGEEHEVCTFAX
>MATOU-v1_10767148
DESLRATLFVVCGKNQELQEELAARDWGENVDVIVLGFVKNMHEYMAAADCLLTKAGPGT
IAEAATMGLPTLLTSHLPGQEAGNVTYVVDGGFGAFETAPAAAARAAANPYATRDIARDL
AKMVMQAARARARRRPPPPRPPPPSTAQEDEPRPPPPSTAQEDEPPSTCREAARERAHKT
FLPSRVPPSSLRSARGPRVAFKAPPVPRSPHSPLAHEHPPVAGGLVPLVLFFRRVPHGYS

>MATOU-v1_107736826
AGPGTIAEACATGLPIMLSGFLPGQEAGNVPFVVNGGFGEYSPHPQVIAKTVSRWLKDPQ
RLADMSSKSQDAGRPTATKKIAKDIGDLLFNHESERVSLGNQSVRPCWR
>MATOU-v1_107822721
NEEVRKDLNQWLSTRQHEHNSMHLHQILGFVSNVDEYMSAADCLVTKAGPGTIAEAMTKN
LPCLLTSFVPGQEEGNLTFLKDNSAGEYIPX
>MATOU-v1_10783055
RISSPTASAPSQRSRRSGNKKVLMLISDTGGGHRASALALEAAMLEERPKGMEVKVVDIW
TDYGTWPSNKMAAGYPFVCKHPWIWRSMYYATKHLERPWQALCRASSGSGFKRCIAEYDP
DMVVSLHPLCQNLPLKVMDTIAKSRGEPGRQVPFATVCTDLGSAHPSWFKGDVDLCFVAS
EAVRKVAX
>MATOU-v1_108021923
DNMDEWMAAADCIVTKAGPGTIAEAATRGLPCLLSSHLPGQEAGNVKFVVEGGFGAFVKK
PAKIGATIAQWFADLNLREKLSSKALEAARPSATLDIARDIX
>MATOU-v1_108103438
QLAKIDGGSRKTPFVTVVTDLGSAHNTWFDGRGDYTFVPSDALEKMASRCGVPDDKIIKR
GLPLREGFWDLAGS
>MATOU-v1_10834527
VKCGMPESKIRQHGLPLRAGFWTQETRSKETMREELGLETDLPTTLVVGGGDGVGGIAKI
AEALGDELESVEHPSQMIVVCGSNEKIKKKIEAMEFSPKIKVSVQGFVTNMEDFMAASDC
IVTKAGPGTIAEAMCRGLPTMLSCYLPGQEAGNVPFVTEGGFGEYSPKPPSVTNG
>MATOU-v1_108345522
HILGFVYNIDEYMGAADVLVTKAGPGTIAEAMIRALPCLLTSFVPGQEEGNISFITDSGA
GDYVPDSDPERIALTVLSWLRDPMRLSRMSECARX
>MATOU-v1_108648288
VLAHSATTLPASRKTAEDPSTIQILMSDTGGGHRASAVALKEAFDELYPGRIEVDIVDIY
TEYGPFWPYNQYPEMYKIMA
>MATOU-v1_108741240
EEHTCLPKILGFVPNVDEYMSAADILVTKAGPGSIAEAMIKGLPCLLTYFVPGQEDRNID
YVIRNCVGKX
>MATOU-v1_10878661
GLPTMLSCFLPGQEAGNVPFVTEGGFGDYSKDPETIASTVSNWMRDPEKLQEMSRLASSA
GRPSATYDIARDLGDILFDSFDVAAAEWAKKSGSST
>MATOU-v1_10902825
SFRDCLDKHDPHMVISVHPLVQDVTARLLDCPTTDPQSSAHGLAVPFATVVTDLGSAHPM
WFHQKCDTCFVPTEVLRKVX
>MATOU-v1_109087310
LHHHHLVGGCILPDGRSLWKEGSEEGIIIGMGRWNLGTGEWVCYGIYEGVGRDCDESWAG
DYCGGVDLWSAMYAFFVFTWTGGRQHPIRKGCWIWIVQPFVKDAGFGSYSGDPKEIAATV
STWLSSPDRLANMKENALRAARPTATIDIARDLAEMLFSRDLQVRELVCPTTYSLVIKSE
GFVTYDDLFSCLGMCTEDNLLIISIK
>MATOU-v1_109120273
CGNNQDVQRKLEKINWPKAINVNIQGFVSNMDAWMKASDCLVTKAGPGTIAEASICGLPC
FLFAFLPGQEEGNVHYVEGSGFGKYSSDPKEIATTVSSWLKSPKKLQAMKQAALSAANPS
ATLDIAKELAEVAFSTKLNKLRPCDLLLLFYLLMFCKIFVKRVIQILIKYWNRNEEIIYN
CTQIEYNFKVKX
>MATOU-v1_109172814
QGFVSNMDAWMKASDCLVTKAGPGTIAEASICGLPCLLFAYLPGQEEGNIPFVEGSGFGK
YSSDPSEIADNVSSWLKSPKQMESMKKASLAAARPSATLDIAQELAEIALQGKKMKNLRP
LCDVVLLTWDFNVDMCKQKVTRKSNSAEMVQIFKK
>MATOU-v1_109198857
SGDNRSRNDHRINDTTHEHGSRTTPFVTVVTDLGGAHKTWFNPGVDKCFVPSNVLNEKAQ
SLGLSASSQIVQCGLPIRKGFWPEQLSDPTASSTPQTINTIQQQLDIDDIPTILVVGGGD
GMGGIVDIASTLGNVLGDTGNSDHENPEYQMVVVCGNNQDAQQKLRKVNWPGGVKVIVQG
FVSNMDEWMKASDCLVTKAGPGTIAEASICGLPCLLFAYLPGQEEGNIPFVEGSGFGKYS
NDPKEIADTVSSWLKSPQKMQVMKQAALSAARPSATLNIAQELAEIAFSTKKEEGEATVI
IRGDATLIVERLSYHYRPQKLNVIFREERITGNSNKSILKLLSYWX
>MATOU-v1_109215930
DAWMKASDCLVTKAGPGTIAEASICGLPCLLFAYLPGQEEGNIPFVEGSGFGKYSSDPRE
IADNVSSWLKSPQKMESMKKASLAAARPTATLDIAQELAEIALQRKKMK
>MATOU-v1_109280338
QQLEMEDLPTVLVVGGGDGMGGIVDIASSLGNTLGDGSSTSDSPKYQMVVVCGSNRAAQK
QLQTTNWPKGVKVNVQGYVTNMDAWMKASDCLVTKA
>MATOU-v1_109290327
ATHKNGSRATPFLTVVTDLGGAHMTWFNPDVDKCFVPSDVLNEKAQSRGLSSSSQIVQYG
LPIRKGFWPDQISKTTTQQPLKSVREQLGLDNIPTVLIVGGGDGIGGMVDIATTL
>MATOU-v1_109332588
NQLTTDASTTTTSSADASYQMVVVCGKNEEAKKALSSVEWGDGISVQVNGFVDNMDEYMR
ASDVIVTKAGPGTIAEASICGLPCMLSSFLPGQEEGNIPFVKDAGFGSYSGDPKEIAATV
STWLSSPDRLANMKENALRAARPTATIDIARDLAEMLFSRDLQVRELVCPTTYSLVIKSE
GFVTYDDLFSCLGMCTEDNLLIISIKKLLLFLCIYLCYVSX
>MATOU-v1_109363281
GPGSIAEAMIKGLPCLLTSFVPGQEEGNIEFVTKNGAGEYVPESEPQKIADSLCRWLDDP
ELLRRMSQNARNLGRPRATLDIARRIGDGLLSLGIELAEFHSNRIDPDIDLAELERRIAK
PGLCQHYRWSVQGLL
>MATOU-v1_109516127
AKRRGRIPDKDLVQSGLPIRHDFAVQAQELGHFRRSISALAHQKRIRIQLGVEDPHRKLV
LVMGGGEGVGSLSSIIDALYTTFVKQGIDATIILICGRNEELKQQIQNCNWNQVLQKNTR
LKKRRHLHKLRWAVPSKRIRESLKRAAKAAKQDTINPGHQKGEVNVMALGFVKDMAKYMV
ASDVLVTKAGPGTIAEAAALGLPVMLTSFLPGQEAGNVNVVLDGGFGDFCDEPWGIAEEV
ACWFRDDGLLDIMSLKAAKIGVPDAASDIVIEIGQITHDLMEKCHSFSKTGNLTLKINYX

>MATOU-v1_109828936
PSDLHMLRRSLLLLLVAATAARRLSPSPVVPASKERNNKKKVLMLISDTGGGHRASAHAL
EAAMLKEMDMEVKVVDIWTEYGRFPWNKMAAGYPFCCKYPIIWKAMFYTTIGLEWPTDIL
WRTQCGGGFKQCIGSYDPDMVVSLHPLCQNLPLKVMDTLAKEKGLEGRSAPFATVCTDLG
SAHPSWFDPRVDLCFVASEAVRKVAGRRGISGDRLRMHGLPVRKSFWRASEQNAQATPAQ
MEQLGLLPNKKTVLVVGGGDGVGSLSKIVEQTAAQLAKDCPGDAQVVAVCGKNKAVKKQL
EAKSWPGVHVEVRGFCSGISDYMEAADVLVTKAGPGTIAEAAIRGLPTMLSSHLPGQEAG
NVPFVVGKGFGRFSTQPKVIAKTVSSWLSDDDELARLSAAX
>MATOU-v1_109879310
TVYYGSQYGTPQLMRAITFFVEPFAKREILIREPDVIVSVHPMMQHVPIKMLSQAGRPPC
QPEDVDNSFEQDLQPCTPFLTVVTDTETGSNLWFHPGVTRAIVPDGKLALRARQHGLRDA
QLLQANALLVSAQFIVAARLDRRRVREELGLCPTCPVLLLMGGGDGAGNMDQYARAVHRE
LAKSTDTQLVVVCGRNAQLRSRLGQQLNASRVGGRRQARVLGFRRDMALWMRASDLLLTK
AGPSTIAEALTVGLPVLLYGYLPGQERGNVDLVVRNRVGAYTPGARNSAWTAKALLSARN
GTALQEMRERVRGLSYGTSATDLVVGEVARLAAFSKRLRETHLQX
>MATOU-v1_109915076
LALAAAPPARQLSEATECSASSPARCSRGMAPRRRRRSVRNASATSSLRRRCSPRCAAGA
PPAAAQPPQQGSCRHKSRQRRSGSTAAVRGAAAAPLPERASSMTFRSGRAALPSRQTAGP
WLAGRRRGAWRALATRSAAAAGKKRVLILISDTGGGHRASAEALEAAMEREAPGRLDVAI
VDVWTQYGAFPFNKFVPSYRLAAKYPNVLWRSCYFATSFPPLMAALNLQHRLTCSRGFAQ
CMREHDPHLVVSMHPLTQHVPLSVLARFDEKRRRQVPFX
>MATOU-v1_109929116
LLLFSHGSSAATSHGSSAAAAAPPHALHPLLTSLRSVRERLTRRRKKRILILISDTGGGH
RASAQALAGLIGRQHGESIEVSIVDVWTNYAPYPFNRMVSQYRYMQSRPLLWGTMYRTSA
FPPTRFLFNSAQRLLAKSGIRACIAQHEPDLVISMHPLCQTVPLQALASLADDGPSPSSV
ASPPRRGIRVRWRPRRRAAASGGEARGRVPFVTVVTDLGAAHPLWLHPGVDLCFVPSSSF
VRAAKSKGLTDAQLRLHGLPVRHDFAMQRRRGAAARRELGLHADRKTVLVVGGGDGVGRL
GAIVCAVAAELGKRGEPVQLVVICGRNARLQQQLRETQWAPSIHVVVEGFVTRMSEFMAA
ADCLITKAGPGTIAEASICGLPVMLSGHLPGQETGNVRHVLSNGFGAYSRNPRTIAATVS
RWLSSPSELQTLSRNARAASRPGATADIVRDVLRLLEDRLEEGGQGAVDAGMSGNKAVTS
IRASGRPNIYIYGKGGMRPRRPRAARTLLLIFMQRSAVFLLFVAEAFIFDLYPX
>MATOU-v1_110000924
PSDAVRQLAGRCGLRCGARGAQVRQYGLPVRPAFWTAAAERKQLAGELSLSTDRKTVLIV
GGGDGVGSLEGIVKSLASEAGKKCPGETQLVVVCGKNARLQHKLERQRWEGVDVCARGFT
SRMSDYMEVADCIITKAGPGTVAEAAIRGLPTMLSSFLPGQEAGNVPFVVESGFGEYSAN
PRKIALTVTGWLQDATKLEAMSEAAARAGQPHSSGTIAIASDLCEMAEAATLSLTEHELA
SSAPKELPRHGRRRRRRPPPAVLPQPLPLSPLSPLSPLSPPPRRGSSHVEQRSGSRGRVL
VLLLLCSLTPLACASRGLEARARGRG
>MATOU-v1_110098953
RRRTRAVRMVCAGGGCEVPPPPLCMTTADEVSARKSGALDEKMNKKHKKKKVLMLISDTG
GGHRASAQAIEAMLEQVRPGDVEVEVVDIWTDFGKFPFNNFVRDYAFAAKNPRVWQAAWH
TSAFAPVLAFLDLVGTATCKHSFMECLQRHDADLVVSLHPLTQSIPLQCLKDMGGGTRVT
PFATIVTDLGSAHPTWFHEGVDACFIPSEAIRRRAVKHGLAGAQLRQYGLPVRPSFWSEA
RPREQLVAELGLDADRKTV
>MATOU-v1_110243859
RNEELRRLLQARDWAQEAPGLSVVVRGFVSDMNLYMEASDVLLTKAGPGTIAEAAALGLP
VLLTGFLPGQERGNVLWVREKNIGELERSPEKAARTVAAWLNDAEAR
>MATOU-v1_110426812
TSEKGKMHQKHIRSELGLTFIDRRVILCMGGGEGVGSLSEIVNALYVECARKEIHATILV
ICGRNEKLKNDLEVRDWDAVVRRGMMTGGSRMRLSSYYSVGLSNCWNAGYGNPDGMSATS
TSYFTGGLFSTEQAGCFEGTVTHRLRKILSYNSIENNALVSPTPEEPLETDDEAKSELPL
DLTSDACIDLASFIPFDNSEVEVTCVDIHDQKHLLPPSTTTLQLSPPASDKHDQIFQCGS
IISDDDDDDDEIIDDDSSDVPLNPGHVNVIPLGFVNEMAKYMVAADVLVTKAGPGSIAEA
ASVGLPVMLTSFLPGQEDGNVDFVVNKQFGCYCPYSDPNAIAKTLSSWLLDDKKLQTLSR
ASTAAGAPDAASQIARCIGNDTLEWRLRNDQCNDEEEEAAPKDALQQSESIEVSDDVYTT
PMNKSPVVSAPTFNCIIQDSVFLKX
>MATOU-v1_110428349
RCDHLCCVRPQRETPERSSDEEFRSRHRRNRRKGGTKQKRNPGIPGEDSKEQPHCRSKGQ
GGGSFRKRQFGTNTQGCRCHASGIRDEYSGIHGCCRRLGVQGGARNNRRSSSYKAGPGTI
AEAAAIGLPVMMSDFLPGQEAGNVDVVLESKFGEYNKQPSKIGEIVTSWLQNKPLLQSMS
QAAMVAGNPYAADEIVEDIGRQTVAWMNLNE
>MATOU-v1_110486983
RRYGWYNHRFLTGKSARRFKKQQSSTISNGCCLWKPECATKTKDDLAKRCKSGCPRICKQ
HGYVDESKRLSRHKSWSWNYCRSFYMWTTLPTICLPASYLPGQEEGNIDFVEGSGFGKYS
SDPKEIAADVSSWLKNPKKMQVMQQAALSTAKPSATLDIARELAQIAISTNNIRKDEWLE
SNKTLSLRFYDYDRVYSLGVCHAIVNQKIKQTYSEX
>MATOU-v1_110603362
TWDKPPPLILGFVSNVHEYMAAADVLVTKAGPGTIAEAMILGLPCLLTSFIPGQEEGNIS
FVRDGQAGDYVSDEEPQEIADTICTWLREPEMLATMSRHAQALGRPQSTLEIASRICDGF
LNLDEVILLAAEVLLYSRMF
>MATOU-v1_110819606
NMIIKGFVYNMEDWMKCSDVLITKAGPGTIAEASICALPCMLSSYLPGQEEGNVPFVIDN
NFGDYSSDTNKIADVVSDWLANPEKLQEMKEAALLVARPDATLDIAX
>MATOU-v1_110953331
AIRRLALHHDVSDDRIVVHGLPVREGFWHEEKRGKRQVRKLLGLSPNERTVLVMCGGEGF
GNMLQVILKVGNEMALNTIGQLVVICGRNDVLKAEVENTQWPWRRNGSPTKPGAAGYTFA
AGYTFAPRILGFINNVDEYMSAADCIVTKAGPGTIAEAMIKGLPCILTSYLPGQEDGNVS
FVKDAGAGEYCPDTEPDLAAERLLQWLKKPQLLESMSKRARNIGRPGASLQIAX
>MATOU-v1_111009856
YEPFEKCMTRKFHSTQKRADIVVSVHPLCQDLPLKILSDLDTSGLDNYDRDVHRTSGSIQ
DCGNRTTPFVTVVTDLGGAHKTWFNPGVQKCFVPSDALNEKAQSRGLISSSQIVQYGLPI
RRGFWPEQISX
>MATOU-v1_111082738
QEEGNIPFVEDAGFGSYSNNPTKIADVVGGWLSDPDYLAEMKKNALKAARPTATIDIARD
LAEILFAKVFLNIISVLECWSVGVVVVVWRGVMVL
>MATOU-v1_111084194
QGFVNNMDEYMRASDILVTKAGPGTIAEASICGLPCILSSFLPGQEEGNVPFVVDSGFGC
YRGEPEGIADTVEEWFARTGMLEKMRDDALIAARPDATL
>MATOU-v1_111141586
EDAGFGTYSGDPTKIADTVSTWLSSPDMLKDMQGNALVAARPTATIDIAKDLAAMLFERK
DQQKASIKQTEGELIAQNNLKSKRQREDITNEVCVYYVFLVQVIYTKX
>MATOU-v1_11139818
LIRTTLLKAKFPPNVNVVVKGFVKNMDEYMTSSDCIITKAGPGTIAEATTRGLPCMLFNY
LPGQ
>MATOU-v1_111590514
RGGTDMRCVDSKVYASDAWQDQNHEMRTEWPDVGRIASTLPVLSSLSSYLWTGDECYPKT
TVKRIPVPNVRTYSDGRLRKIKIFFSDTGGGHRASALALQSALNRLYAGRIDVRLVDFLR
EATGWPWYFSPEMYAALGHVPSVYKKVYDHESGQNSWRETRSFGLIWGSTKSSVFRFLTQ
LYSEGVDLIVSVHPLINHLVMEAFAEIFNGQNIIPVVTVVTDLGTAHLSWFDPRVDLIFV
PNSRLQKLAESYRIPRHKICVCGLPVREGFWEPHEWPKKRLQEHLGLSQEHSMVVLLMGG
GEGFGSLVKVAIAIGERLIRIGHVQLVVICGRNEEARQELQNHSWPLQLNGTRMRICPKV
LGFVPNVHEYMSAADCLVTKAGPGSIAEAMIKGLPCLITSFLPGQEEGNVEFVRDAGAGE
YVSDEDPERVADTVAIWVHDPGKLEQMSECAKGLARPSAALDIARRMCESQLDFGVELTE
AGATASFAHCRDEDEENAESNDWLLGRDVTAGNNSAETEPAPVAAEQFRLSPAELLALAN
MRQLTELVPS
>MATOU-v1_11163122
RKGKNLMTNLFQNDGIFQYDGPSGNIGEKDVSKWSLAATASAYGGSAAAAVALKKKKKVL
ILMSDTGGGHRASAQALESALNELYPGQIQCDIVDIWTDYAPYPFNTFVSSYQFMAKNPI
YWKLFWEYGRFPLTKWGTEQTTNLLCHQRFKKATV
>MATOU-v1_111656660
IQYGLPIRKGFWSGKAKGSKSLLREKLDIDPDLPTVVIVGGGDGFGRIVDITSCLVDKLT
TSSPSAKNQIIVVCGKNQRAKEQLEKKSFPSSVNVFVKGFVYNMEEWMRASDILITKAGP
GTIAEACICGLPSMLSSFLPGQEEGNVAFVIDSGFGDYSSNPNIISSKVSNWLADKDKLK
QMKKSALETARPSATLDIAKDIAQVLFLSKKSDASSSSSQNLATSNKIITIQMLTCYX
>MATOU-v1_1117188
SAGKFSSPDRARLRRARATLSAAAGGLATLARRGCALAWRRAHAGYDGGSRGPAAVDGRC
SFPSAPRASVRRQRRVNAHCQRRGADAAATHCRADQKAADCPSPHLGHSQALEAALSQLR
PGKLDVRIVDIWTNYATWPHNKFVSGYAFAAKNPWVWRSMYFPSSLPPVMQFLNFHTRFT
CWKGFQQCIVENDPDLVVSMHPLCQELPLRILNRLGGGTRSVPFATVVTDLGGAHPTWFN
TGVDKCFVPSDVVREVGRKRGMREDQLIQHGLPVRPAFAKPPPPKVKLAKQLGLTSPKDC
NTVLVVGGGDGVGSLEKCVEALAGRVEKIAKPDQPLTQLVVVCGQPLTQLVVVCGKNAEL
RARLEAKEWGGKVQMQVRGFVKRMSDYMEVADCLITKAGPGTIAEGCIRGLPTMLSSFLP
GQEAGNVPFVVGGGFGAYAPQPERIAQTVCEWLEDPELLKEMSANAKAQGQPRAATTIAE
ELCEMLPAKPKCKGDIKGGESYAPRIRCLTTPHEADEITECICEHLTKFKLSLLRRRX
>MATOU-v1_111835280
RSRPGDPCCKAKFQPHILGFVSNIDEYMGAADILVTKAGPGTIAEAMIRGVPCLLTSFVP
GQEEGNISFITDNGAGDYIPDTDPERIALTVLSWLRDPMRLSRMSECARSLX
>MATOU-v1_111917856
HGQHDDKYLRRSSSFVLASATERVSFLYPATHFHHRLSIQQRVGTTLLPMEKISYHRYHC
HLRREKNATAVLLILILLLLLLLLLQILMSDTGGGHRASGEAVKDALEYLHPGKFECDIV
DIYTEYGPFWPYNDYVRMYKVAADNPWSWDIFYRFGETEFGLKLNEFCLNLFCYQPFRRC
MEERTFASTQKRADIVVSVHPLCQDLPIKILADLDNNDPSKKTKTPFVTVVTDLGGAHKT
WFNQGVDKCFVPSDALNKKAQSRGLDPSSQICQYGLPIRKQFFENTTGTDTAYVKYRMRQ
KLQLKNDIPTVLVVGGGGGMGGIAEIASTLGDALGRSTVEKNRYQMVVVCGSNQNAQHQL
EQKDWPHGITVHIKGFVNNMDEWMKASDCIVTKAGPGTIAEASICGLPCLLFAYLPGQEE
GNVSFVEEAGFGTYTNEPYQIAETVKSWLESSNKLESMKRAAIAVARPHATLDIAQELAY
IAFTATAANGNKKDKLTPLVDDEKLLSLRFSSFLMKYWYISYISSSSYVLKWIPLLFTIE
CRYEQSEHISETCWFHIKLKRFGRTCSHTPHAHLHITALHCDHYYLTHNHQNSIEVEAHM
AFLLFLQRCFQTPGKELGRHKSFCSALICKKISLVHMHELKSYGYNICVMCYVLLIVQTL
LYVAITIGNHITDGITKSLQTTLSTSIYNANDPRKFNTFLFKSKLTATIRSCMLLFVNNC
LLLTSCRYNKISSIFRNLLLVYYLFLHFCLNDLLFFLIGNSYFFVSFSYYVSIGTDTISV
TFFVFFFFSFYIRQYIPQKFSRPLRDALFLLHVICCLISNYFPSSAFFFFRDLLLTLLFD
YIPLPNGKSFIIIVLITVFGGRMIDTIFFWFSFIFLVGRIGRVIVWNGRIDAVINVSIII
TINFSIHEGVAGIGVVVVIMIIIIISIIIIIIIINVIIIISIVTIWIWIVIAVVHSFDTV
HDRITGRIQMTFRTINFLVQFFRFLKFGPHTQSSTRNYSSKRCRWDHDQPHRCHCPAHSR
YGTLPYQFHCCCCCCCCYX
>MATOU-v1_112335522
ISTVSRACLLKFVIKYYCRWRVKEKKLSIRTSQILRLLPLTMMQLWMNRKKKNLKRYITV
IQENHPAVVMGGDGGLKVLFLSSDTGGGHRASAESLAAQFELLFEGSSYDLLDLATEAYL
PPYNSIVPYYKHLSAHPNQWKLLYGVSNSKAMERVVETNIKVMTVVCERTIRKKIKAYHP
DVVVSVHPLQTSVPILSCAKISHETGKHLPMFTVVTDLGSAHSTWFANGVEKLFVGSTQI
YKLALAKGIPEEKLILVGLPIRYDFAVESERLGDGGRMSEAGKDHQRQVREKLRLPAADR
KTLLVMGGGEGVGSLSNIVNALYIELVKQRIDAVIMVVCGRNEVLKKSLEERNWDELFQK
RSTTTEVKKTNRTLGLFSAARHSAAAMFPDLTGGCGDAAEVTISAGCIEAGGSLSSLRKI
LSTGSMRPSDGAMFVPSSSKDPEKIKDEENVVSLSSSSNNEAKKEAEKSLDTIKSGEFYA
AKDDTTIDANATLTNDDDIKPLSSIEANAVSILPLGFVKNMAEYMVAADVLISKAGPGTI
SEAAALSLPVMLTSFLPGQEEGNVDYVVEGGFGSYIQDTDPDAVAKEVALWLNDEIKMTE
MSEAAKKAGHPNAARDIVQQIGDSTLQWKSLNNDQFTEIIIGDVDDDEKEKEEIAKIVAE
EEEKLSADLFASGHLKSTEDNPETNETKETKIISQQNKVNAKIQLX
>MATOU-v1_112346434
KILRKMFLHQCTPLLQNCALFLLILTSFSNKCDTNRQSTFALATIAPNNNIISRQGNDIS
TLSTSRLFQVIPQGGSSIDSINSFESNGTNQQLNETVPITIPYETPSPLINSIDVDNTAV
HTSSEGISPKNIVNDATETHNSSSVAFASRKLFNPSKGELRDDLDVSRLSEMQKYGPLKV
LFLSADTGGGHRASAESLANQFTRLFPGSTCKLMDVWTPTRVFPYFTLVKAYQHLSNHPF
QWKMLYYASNTRAYEKFTDIHSSLTCSRKIKHQMAAYDPDVVISVHPTMNFVPMKVTRKI
SESKGKYIPFFTVVTDFGSGHCTWFQKGIDKMFIASDRIRKLAKKRGNVPDEKMVMSGLP
IRYDFALEAEKMGDRTSESGKDYRRMMKEKLGLNPNKKMILVMGGGEGVGSLEAIADALY
SETKRDGIDATICVVCGRNENLRNQLGTKDWENTKINNKQTGKRRFFSKLFSKKSATSEH
HTENDSVEKVGKVNVIGLGFVSNMAEYMVGADVLVSKAGPGTIAEAASVGLPVMVTSFLP
GQEAGNVDIVLDGEFGAYYKNPKEGAQEVARWLNDSLLLDVMSQKSAAIGHPNAASEIVQ
EIGQVTHSLMNQYRVSQTSLASKIFFVRVFFLLVKVKKLLSWITKVNKESKHHEQREKVK
NKKVSEKRAVFLCISILYFSQS
>MATOU-v1_112359891
HIQSIRGAALRYQTKFHTMIFVTTRRRPVGGAPGPARRQISITTFVLVCLGICHRACIIP
ISCDAFSSSPFNTATIIGRNNAATINGEDIIVSSLSLSSKKGEVVERDGRAADTDTTTTT
TTTTTVQILMSDTGGGHRASGEAVKDALEYLHPGKFECDIVDIYTEYGPFWPYNDYVRMY
KVAADNPWSWDIFYRFGETEFGLKLNEFCLNLFCYQPFRRCMEERTFASTQKRADIVVSV
HPLCQDLPIKILADLDNNDPSKKTKTPFVTVVTDLGGAHKTWFNQGVLCIMMLGVAYLLC
GQVMEELRLLFCCFVLFEQYKFNDCMLYLYIHFYVASISALYLRMHTKRHNRVDWIHHPK
SVSTVYPLENNFLKIQPVPILHMNIECDKNCNSKMIFQPFLLWVVEVGWEVLPKSHRRAM
HSDEVQKRIGIKWLSFVEAIKMHNTNSKRIGHMVLLCISKDLSIIWMNGKPVIVLQKPDL
ERSRKHQSVGCHVYYLPTYLDRRKGMFHLKKPVLARTPTSLTKLPKQLNLGWNHRTNNPN
VQQPWPDRMRRTLLKNWLISPLLLRQQTATRKINHHLMTRSYCPCDDFLLFSIGIYHIYH
LRHDTYSENGYHDYFLRLSVDTNNQNIYLKHNAGFTSKDLDERVHTHHTHTCIKLLPYIV
IIITLHITIKTQSKLKHTWLSFFFFNVVFKRLEEKNEGTNHSAVHFARKLVWYTCTNSYK
SHTAIIYVNRLCVMCCX
>MATOU-v1_11242346
MGIAKVATALGDALGEAKDPSGLVVVCGKNAQVKKELEERNWPDNVKPTILGFVDNMDEW
MAAADCIVTKAGPGTIAEAATRGLPCLLSSHLPGQEAGNVKFVVEGGFGAFVKKPAKIGA
TIAQWFADLNLREKLSSKALEAARPSATLDIARDIGGLLFEGKAPQQACG
>MATOU-v1_112435975
CLQKGCNLNNEFTTFNPEKEEVKPHIEQQIERHLSKNDRWRDIEVTNYSATPSVSSFPRH
RSKAVSTHHAFYLRLLQLNRCRGLALLRVEGAKWNHQTAQRQMRKVIRLLFKMTTTLLPP
NMLVIHRALRCLRAVAGRIRKEDLSKSFSCQLILVAATAHLPSHISLDIILDQNTTFLMY
GHQRTCTPSKIQITKYGQDLVANYKIWSARPIKWKIFYHLTNTMISEAMSDVYCRLRARG
HIKGQMLKYDPDVIISVHPTMNMLPMRVSREISKERGKYVPFFTVVTDFGSAHCTWFTRR
VDKMYIASDRIRKLAKRRGLIKDENLVMTGLPIRQDFAVQAENMGERHSESGKKYCAKIK
ESLGIDPKKKLVLLMGGGEGVGSLATITEALYKQLRNDGVDATICVVCGRNEKLKEEITS
KNWEALDRNIRPSKRQRVKKFFGRFVGKKVKWNRAQDSQEGKINVVGLGFVTNMAEYMVA
TDVLVSKAGPGTIAEAAALGLPVMITSFLPGQEAGNVDIVVDGGFGLYRKYPNEIAGTVA
DWLNDNTLLEKMSIKSAKVGNPNAASDIVIDIGAITQECLEKNKSTKYATVKRIVSTSVV
QRRFSQLMRTRVHTCTSSLVSFDHSWEKGCNVVMVSHT
>MATOU-v1_112448413
NNKLVMSGLPIRHDFAVQAKNMGERYSEGGKEYREAMKKNLGLDPKKNNILLMGGGEGVG
SLAAITEALYKMLRKQGVDATICVVCGRNEQLKEEITAKNWDSLDTKIKYSKRQRAKRFL
RKITFRKQKDSRTEAANCPNANIDVVGLGFVTNMAEYMVATDVLVSKAGPGTIAEAAALG
LPVMITSFLPGQEAGNVDIVLEGGFGKFDKYPSEIAETVADWX
>MATOU-v1_112470365
IFIRSCQSTKKEGCDINNDINYHDIQLETEKIKPHFEKHNANLPIFKMKMERHRSVNKLL
WNALCILLSATSIQSSFHSSSLLFATASVDSSSRTSSITGTSNLEPQHVLGLNPSSMIVP
KGGSLEEDTDTKKGGPLKILFLSADTGGGHRASAESLANQFMRHYPGSTYDLLDIWSPTN
MYPFKDLVPNYKIWSATPIKWKFFYHLTNTMISEFMSDIYTRLRCSRHIKGQMLEYDPDV
IIAVHPTMNMLPMRISREISKERGKTVPFFTVVTDFGSAHCTWFTRRVDKMYIASDRIRK
LAKRRGLIKDEKLVMTGLPIRHDFALQAEKMGERHSESGKEYCTEMKKSLGLESKKKMIL
LMGGGEGVGSLAATTEALYKQLRNDGVDATICVVCGRNEKLKEELTCKNWEALDRNIKPS
KRQRVKKFMKRFVGKKARWIREQNTREGNVNVVGLGFVTNMAEYMVATDVLVSKAGPGTI
AEAAALGLPVMITSFLPGQEAGNVDIVVEGKFGIYRKYPNEIAGTVTDWLNDDTLVEKMS
KNSAEMGNPNAASDIVMDIGTITEECLEKNKAA
>MATOU-v1_112606662
NSSPDSTNHDAEDDLPAGTLPDEQIRQDTKKGGPLKIMFMSADTGGGHRASAESLANQFQ
QHYPGSEYDLVDVWTPTGIYPFKTLVSSYIQMSANPKQWWFFYHSTNTMISEFMSDIYTK
LTCARKIKRQMEQYDPDVIISVHPTMNMLPMRISRKIAKARGKYIPFFTVVTDFGSGHCT
WFTRRVX
>MATOU-v1_112736232
DAKQDAELPESRETPEISCLEDSSSSGLTVLFLSSDTGGGHRASAESLAKQFQLLFPGST
CHIVDILTLDCVPPWNSSVDRYKHLSAHPNQWKTLYNMTNTKTVSMLADAHLKFMCEPAI
RKRIKSYEPDIVISVHPLMTNVPAVSCAKISKETGKHLPIFTVVTDLGSGHSLWFASGVE
KLFIASEQIRTLAKTQGKVPDEKLIKVGLPIRHEFALQADALGDRMSVKGELYQKTVRQS
LGLNTEVKTVLVMGGGEGVGSLSYVVDALYLELTEKGIDSTILVVCGRNEKLKKDLEEKD
WSAVLLEDIEEERSSLCWKYKEEGKRDSYCWHQSSGCVEGGVTMSLKKILSNSSLTNQNP
IELASDFGNANGEAAFLATLEGASDRDYRNENARNIFDECDSSCIGKVKVIGLGFITRMA
EYMVAADVLVTKAGPGTIAEAASVGLPVMLTSFLPGQEEGNIDFVVEGKFGSFCSNYFMM
ADEISSWLRDRDKLRELSAAARRKGTPNAAADIVRIIGQLVRLKNLEITPTKLGDATRRT
SLVDAIWQSLFYPASIDVKPMATVSYLSCVCFRTKRTRSYQSLVYSFAPT
>MATOU-v1_112743987
LCQELPLKILNELDSAGASRAVGRTTPFATVVTDLGGAHPTWFNDGVDKCFVPSTVLKEA
ALAREVKEX
>MATOU-v1_112762046
VICGKNHKLKAKLERETWPQNVHVSVQGFVRDMDEWMGTADCIITKAGPGTISEACATGL
PIMLSDFLPGQEAPNVRYVVKGCVTWLREALVPLASVLRPSRGLADGLQTQSFPICQTTR
AKLENQRLPRKSPKIWGSCSSVIVKRSLHVVEPLELRWIYLVVMCRQNGHNAMHVFFRSA
AMQQYNSWLKVLTVCTLLWSSLICLLLT
>MATOU-v1_112826087
EYMAAADLLVTKAGPGTIAEATIMGLPCVLNSFLPGQEVGNVDFVRAGGFGDYCSNPQDV
AILVSDLLADKAKLKQMAMAARRAGRPEATMRIAGEIAQLLGVRSSQPLFKTSS
>MATOU-v1_11284458
RTFAKKMPIGGAAGRLRTPSWNLSLRRIAQRRRFRPTILGYVSNVDEYMTVADVLVTKAG
PLTIGALTIGEAMVKGLPCLLTSFMPGQEEGNLDFVADNGFGCYVSDAEPERVAETVRGW
LKDPQHIACMAEKARNVGQPLATLQIVAHLGRHLLKMQDSSCFCFFVNPRITVVHDGDRE
SAICQRPRSKX
>MATOU-v1_112851469
LIIFLCNLARFLTEKYCDEKSKMDGAVNATERPTLKVLFLSSDTGGGHRASAESLANQFK
ILYPGSTYDLLDVFAKGGVPPYNTLVESYKHLSAHPSQWKLVYKFTNSRAMEVIFDKHSK
LMCEQAIRKTIQEYGPDVVVSVHPMMTNVPVLSCAKISEETGRHLPMFTVVTDLGSAHSA
WFANGVDRMYIASDQIRELAKTRGNLPDGKLVQIGLPIRHQFAVQAELLGDRMSEGEAYQ
HKLRFDLGLPYVDRKTILVMGGGEGVGSLSNIVDALYNELVVKGIDAVILVVCGRNEELK
NELEDKDWDYVISRFAMTKMSLARKLPNLAFKNCTVGALDTALTNRCEGSVAQTLRKILS
SSSLTKQNAMNDVISINGSPSQNNSVPQLKQETSPNKNLDLKQINNDREIIKNGSSESHF
SDTSHFEETNEETNDEFYRTTFGDDSDYYRNDDGSVVTIERKGNVTVVGLGFVTKMAEYM
AAADVLVSKAGPGTIAEAAAVSLPVMLTSFLPGQEEGNVDFVVNGEFGVYISDTNPSNIA
QELSKWLMDENKMAKLSEAAKAHGAPNAARDIVKSIGDLALKWKKINDGRDMLNKAAEAL
ELDISSIYDADDVKEELPAPAGKILLYNIVLLVHQYFLANVTFCQGNKLRTILDTEIX
>MATOU-v1_11289330
EVDWESLPFVTVVTDLGGAHPTWFHKEVDYCFVPSNPVKNIALSMGLKEDQIRQHGLPIR
PGFWKEISSQPTEAYEERTKMRSKLEMKNVKTALIVGGGDGIGNIDEIAKALAKEMSIKV
GQSQIVVICGKNEVIKKNLLRSKFPENVNVIVKGFVKNMDEYMTGSDCIITKAGPGTIAE
ATTRGLPCMLFNYLPGQEAGNVDFVIDNGFGSYSKNPSTIAETVTSWLX
>MATOU-v1_112916391
HEWPSTEFEPQVLGFVDNLDQYMSASDILVTKAGPGTIAEAMIKGLPCLLTSFMPGQEEG
NAHFVLKAGAGDFVPGSPEEVAERLLQWLEDEERIVEMSMRALRIGRPRAALEITQKLAE
DWLGLGADDSSDGDQSSRESNAECEDGDQSSRESNAECEDMPVVSPVILQSSDTAEATTV
VPPVYSQASDASDDTTEVLSEDGEEVVLFSAEEAAQGTNHSESRRSGFAGLG
>MATOU-v1_112922559
IEFFYSALCILLSATLIDSSFHASCLLFATASIEPSSRTFSRGGSFVSDLSASSAVNSAT
CNTTTANKNDGTVSSHVLDSYASSLMVPKGGNLNSAPDSTDHDAEVDSDKQIQQDKKKGG
PLKILFMSADTGGGHRASAESLASQFQQYYPGSEYDLVDVWTPTGVFPFKTLVPAYIQMS
ANPKQWWFFYHSTNTFISEFMSDIYTKLTCYRKIKRQMEQYDPDVVISVHPTMNMLPMRV
SRKISKERGKYTPYFTVVTDFGSGHCTWFTRRVDKMYIASDRIRKLARRRGLIPNNKLVM
SGLPIRHDFAVQAKNMGERHSEGGKEYRETMKKNLGLDPKKKNILLMGGGEGVGSLAAIT
EALYKMLRKQGVDATICVVCGRNEQLKEEITAKNWDALDTKIKLTKRQRAKRFLRKIIGR
RSKDNQTETGNCLKGNIDVVGLGFVTNMAEYMVATDVLVSKAGPGTIAEAAALGLPVMIT
SFLPGQEAGNVDIVLEGGFGKFHKYPSEIAETVADWLDDSVLLEKMSYNSAKMGNPDAAS
EIVKDIGSITHEWLEKNKSTKFGMLFLLSYKREILRYGIFVSI
>MATOU-v1_112933429
ASGGSYQMVVVCGNNQAAQTSLSPPETTWGPDIEVSVQGFVQNMDEFMRASDILVTKAGP
GTIAEAAICGLPCILSSFLPGQEEGNVPYVVDNGFGCYEGSPEGIADTVQEWLEKSDDGG
NVLEGMRA
>MATOU-v1_112947863
TTSPLPHSHRPGQEEGNIPFVEDAGFGSYSNNPTKIADVVGGWLSDPDYLAEMKKNALKA
ARPTATIDIARDLAEILFAKVFLNSISVDCVSVSVAVGYGVLERERGGRDTPTFVSSYTA
IILRVRQQQFDAFFLHLHSSKLGRYIRGLLDRP
>MATOU-v1_112998361
VDMMYVPSRAIERICRRNRVPKEKIRKIGLPIRPGFKARDEGQKKFLQFKLGLRQGIPTA
LIIGGGDGVGKLKKITKALANELGADGSGPRQLVVLCGKNEALRRRLQRKQWPDNVYVKA
VGWMNNMDEWFGAVDCLITKAGPGTIAEGCASGLPMMLSSFLPGQEAGNVNFVVDQGFGA
FSKRPKKIAKIVSSWLKDPELLAEMSKKSHSAGRPDATKEIAADIGAEFLFPTEVIASPA
FEHILSVSHLL
>MATOU-v1_113067323
LGDALGRSTVEKNRYQMVVVCGSNQNAQHQLEQKDWPHGITVHIKGFVNNMDEWMKASDC
IVTKAGPGTIAEASICGLPCLPEASICGLPCLLFAYLPGQEEGNVSFVEEAGFGTYTNEP
YQIAETVKSWLESSNKLESMKRAAIAVARPHATLDIAQELA
>MATOU-v1_113094126
QGFVNNMDEFMRASDILVTKAGPGTIAEASICGLPCILSSFLPGQEEGNVPFVEESGFGC
YRGSPEGIADTVEEWFAST
>MATOU-v1_11315495
RTKLGLTTSIPTALVVGGGDGVGGIAKVATALGDALGEAKDPSGLVVVCGKNAQVKKELE
ERNWPDNVKPTILGFVDNMDEWMAAADCIVTKAGPGTIAEAATRGLPCLLSSHLPGQEAG
NVKFVVEGGFGAFVKKPAKIGATIAQWFADLNLREKLSSKALEAARPSATLDIARDIGGL
LFEGKAPQQAEWDX
>MATOU-v1_113231781
LAESSGRSCQMVVICGNNQAAQTSLSPSQTDWGKDIKVSIKGFVNNMDEFMRASDILVTK
AGPGTIAEASICGLPCILSSFLPGQEEGNIPYVVDNGFGCYQGSPDGIADTVR
>MATOU-v1_113313912
HDWCRPPPNRDRRSLRASDISKAKFRPRILGFVPNIDEYMGAADVVVTKAGPGTIAEAMI
RGLPCLLTSFVPGQEEGNLSFVTDAGVGEYVPDAEPL
>MATOU-v1_113323797
VGKIEKIATELAHELSTDGGGPGQLVVVCGKNEGARSRLEAVEWPKNVRVIVKGFVTNMD
QYMGAADCIITKAGPGTIAESCASGLPIMLSAFLPGQEASNVPFVVNRGIGAYSA
>MATOU-v1_11366429
LMSDTGGGHRASSKALVNALERLYPGKIDAEIVDIWTEHAGWPYRNFVPYYAIMAKRTWM
WRMMWYYGRFWPTRKLQEIATRIQCSRRFGKCIADAKPDLVVSVHPLCQDIPLRQLAKID
GGSRKTPFVTVVTDLGSAHNTWFDGRGDYTFVPSDALEKMASRCGVPDDKIIKRGLPLRE
GFWDLAGSEKIKEATRTKLGLTTSIPTALVVGGGDGVGGIAKVATALGDALGEAKDPSGL
VVVCGKNAQVKKELEERTWPENVKPTILGFVDNMDEWMAAADCIVTKAGPGTIAEAATRG
LPCLLSSHLPGQEAGNVKFVVEGGFGAFVKKPAKIGATIAQWFADLNLREKLSSKALEAA
RPSATLDIARDIGGLLFEGKAPQQAX
>MATOU-v1_11413232
MMWYYGRFWPTRKLQEIATRIQCSRRFGKCIADAKPDLVVSVHPLCQDIPLRQLAKIDGG
SRKTPSFVTVVTDLGSAHNTWFDGRGDYTFVPSDALEKMASRCGVPDDKIIKRGLPLREG
FWDLAGSEKIKEATRNKLGLTTGVPTALVVGGGDGVGGIAKVATALGDALGEAKDPSGLV
VVCGKNAQVKKELEERTWPENVKPTILGFVDNMDEWMAAADCIVTKAGPGTIAEAATRGL
PCLLSSHLPGQEAGNVKFVVEGGFGAFVKKP
>MATOU-v1_114274044
TVCTDLGSAHPSWFDPRVDLCFVASEAVRKVAGRRGIPGSRLRMHGLPVRKSFWRASEQN
AQATPAQMEQLGLLPNKKTVLVVGGGDGVGSLSKIVEQTAAQLAKDCPGDAQVVAVCGKN
KAVKKQLEARSWPGVHVEVRGFCSGISDYMEAADVLVTKAGPGTIAEAAIRGLPTMLSSH
LPGQEAGNVPFVVGKGFGRFSTQPKVIAKTVSSWLSDDDELARLSAAALSAGQPEATRLI
AKDLVKLLNAAAAAEEEGYGX
>MATOU-v1_11436455
DCLVTKAGPGTIAEAMTRGLPMILSSYLPGQEEGNVPYVVKGGFGLYSGNKPTRIASTVH
NLFQNEDILEE
>MATOU-v1_114365018
LAENPKGVEVKVVDIWTEYGRFPWNKMASGYPFCCKHSFVWKAMYYTTIGLELPTDLLWR
TQCGAGFKRCIGEYDPDMVVSLHPLCQNLPLKVMDTLAKEKGLPGRVAPFATVCTDLGSA
HPSWFDPRVDLCFIASDAVRKVAGRRGIGADRLRMHGLPVRKAFWRASEQNAHATPAQMA
QLGLLPDKKTVLVVGGGDGVGSLSTIVEQTAAQLAKDCPGAAQVVAVCGKNKKVKQQLEA
KKWRDVHVEVRGFCSGISDYMEAADVLVTKAGPGTIAEAAIRGLPTMLSSHLPGQEAGNV
PFVVGKGFGRFSKQPKVIAQTVSLWLQDDAELARLSPSRCGCRTTRSSRGSARRRSPPGS
PRPPSSSPRSWSSCSTRPREAVRDREAVSPVGGRGRGESGGECGARGRGDGALHTCMCAT
H
>MATOU-v1_114454219
RTSATSQTNILSHAMRRVMLCFLASASAARLPPPTASAPSQQRSRRGAKKVLMLISDTGG
GHRASALALEAAMLQVRPKGMEVKVVDIWTDYGTWPANKMAAGYPFVCKNPWIWRSMYYA
TKHLERPWMAILRGSSGGGFKRCIEEYDPDMVVSLHPLCQHLPLQNLETIAKKRGDSSRQ
IPFATVCTDLGSAHKSWFNGKADLCFVASEAVRKIAHRHGLAESKLRNHGLPVRKAFWKA
SDRSGQSSAELREELGLKPGLKTVLVMGGGDGVGSLGSIVEATAAQLAKDCPGTAQVVAI
CGKNKQVKAKLEGMAWDGVHVEVRGFCSAMSDYMEAADCLVTKAGPGTIAEAAIRGLPTM
LSTHLPGQEAGNVPYVVNKGFGEFSRKPDVIAQTVSGWLKDEDQLKARSAAALAAGQPEA
TQAIAKDLLVLL
>MATOU-v1_114613352
SDAPRAPFATVVTDLGSAHPTWFHPAVDTCFIASDAVQDIALQSGVAAGQLRQYGLPVRK
DFX
>MATOU-v1_114711146
RQKLGLVPTTPAEQLIVILMGGGEGFGNLEEVAFSIGDRLACNGCGRLVVCCGRNDAVRQ
TLEEREWPSKSFRPVILGFLTNIDEYMSAADVLITKAGPGSIAEANVRGLPCLLTCYMPG
QEEGNIEFIENGGAGEYISDENPDKIARRLCEWLRDGALLERMSQCSKALGRPEATLHIA
RLAGTHLLGLPDSADLTSTSARPSECADADKKSEKTSKPRWSMFKSPEP
>MATOU-v1_114730515
SWSRPVRRASSFRNPCGNSRSVKTGGRIDLGVKQVGSAHFFKNGGFEKGFVLEVIVFTMG
LCGAPLRCLPSDKKKGTVLLKHDLIREIASVPKKQHMVVVCGSKKEAVEELSSLDWGKGV
NVLVNGFVNNMDEWMRASDAIVTKAGPGTIAEASICGLPCMLSSFLPGQEEGNVPFVEDA
GFGRYSGNPDVISTCVSSWLESPEMMKEMQEAALKAARPTATIDIAKDLAQMLFDSKKEI
FFWFLMKVDLAT
>MATOU-v1_114864305
ICGLPCILSSFLPGQEEGNVPFVVDSGFGCYRGEPEGIADTVEEWFAREGMLEKMRDDAL
IAARPDATLDIARDLADMVLARKDELKTSGKTAAMPPPPGAPKELMYGQGPFDWSLLQRR
HREX
>MATOU-v1_114867547
TWVAECMVAADVLISKAGPGTIAEAASLSLPIMLTSFLPGQEERNVDFVVDGGFGKFIAD
KNPTGVAKEVGQWLIDDNKARVLSLAAKKCGAPHAARDIVKSIGKLAHKWKELNDX
>MATOU-v1_114877396
EDGKAHQMAVVCGNNENAQKKLSSRDWGDINVEVKGFVNNMDEWMRASDVIVTKAGPGTI
AEASIC
>MATOU-v1_115044935
NADLYRQLSTQDWPNNFRPTILGFVGNVDAYMSVADCLITKAGPGSIAEAMIKALPVMLS
SFLPGQEEGNIDFVIRHGAGLYVPDKEPDRIADTLGAX
>MATOU-v1_115089822
DKTPDRMMNNSQIMPTSTNTSNNSERALGGRVFFRLTVILFLTTKLSLGATESNVFFNVR
KSLNDNLSFHGDRSINFRGEKSLQKMRGGSFKVDEEVPIGRVRSRLMDSSKNKASKSMQK
TSDAHVEMDKSNLVRGDPLNVLFLSSDTGGGHRASAEALGKQFQLHYPGTNFFLYDPWKL
DGHTIFKYAVESYKHLSSHPRQWRLFYHFGNMRPMMFVINTLSRFSGRRISRRIESYNPD
VVISVHPTMNYVPMKSTRKLSKKKSKYIPFYTVVTDFGSGHSHWFQYGVDKHFVASEKIM
RLGKRRGGLKDKDFIMRGLPIRNDFAVHAKAMGDKRSRQGLAYQKKIRKELKLKLDQKMV
LVVGGGEGVGSLSNIVDALYVTLAKRGIDVTLAVVCGRNEKLRKELQSKDWDRVLEKVKK
SKMKKFLDFVSFGKRNKKTDSVPQKDTVGKVEVKALGFVSNMASYMVASDVLVSKAGPGT
IAEAASLGLPIMLTSFLPGQEAG
>MATOU-v1_115112198
VVVRRMLLFFFFICSLCFPTNAFFSSHGGRQSRTHPFSNSVVGHSATTLPASTKTAEDPS
TIQILMSDTGGGHRASAVALKEAFDELYPGRIEVDIVDIYTEYGPFWPYNQYPEMYKIMA
EYTRIWCHPFRNFFSPSRDLLLRAVQRMHVSKLWFDFQTSRYGSVCASTLSGYCVKGSRP
FRLWGKDEECEIENAVRDCSNRLGGGTSYLVSRGGMLCSLCSLSSGFESECTTVINRTIR
TSHPQRILEQESKETAGQAIMVYIPSVFGRSGREGGVERIRVATSPYSFGSRWWRWNGWD
SSGTLFANIGCKCETEQYQISNGSYLWSKSGCNAVGERGMGKSTKRRSGLCEYALDEGKC
AGYQGWAGHYCRSLHMWFTLRLIIFSTWARRGHSVCRRCWIWNIQKCGGTCHCYLLVGKS
IEGVENSCLQSFEAFSNFGHSKRTSKYGILTKLRKLL
>MATOU-v1_115127117
KELKIPNIEKQMVLVMGGGEGVGSLSKIVDSLYTTLRTQGIDATIIVVCGRNEELKTKLQ
TRDWDQVLNKNTRIKKRRHLHKLRWAVPSRRIRESLKRASLAAKEGRLNPNKKRGDVDVI
GLGFVTQMADYMAASDILITKAGPGSIAEAAALGLPVMITSFLPGQEAGNVNIVLDNGFG
DYCREPYGIADEIACWLQDEDLLNLMSSKSSTIGIPDAASDIVLSIGNMTHEYMELNAAG
AATSKELKVFDILLYLNFCLFLYFFVVX
>MATOU-v1_115142976
NSRRWRRSRKNSRHNHSTHVQIILTHVQISNCSSMRKKKSAKGIRRQTRLFRFKCDHGYN
MEDWMKCSDVLITKAGPGTIAEASICALPCMLSSFLPGQEEGNVPFVINNGFGDYSSDST
KIADTVSKWLRNDSNVLESMKEKALAVSRPNATLDIAKDLADIVFKHCDASYDDSRSYYF
FFYYNIFKHTTK
>MATOU-v1_115158289
PTWFNKGADKCFVPSDALRQCAKDREVSDSQIIQYGLPIRKGFWGGDYGNTKAPDSVDPV
ESNIVGMKEEMRMKLGMADVPX
>MATOU-v1_115280202
QLSTRDWPNNFRPTIRGFVGNVDAYMSVADCLITKAGPGSIAEAMIKALPVMLSSFLPGQ
EEGNIDFVIRHGAGLYVPDTEPARIADTLGAWLRX
>MATOU-v1_11531876
PHILGFVSNIDEYMAAADVLVTKAGPGTIAEAMIKGLPCLLTSFVPGQEEGNISFITDNG
AGDYVPDTDPERIALTVLSWLRDPMRLSRMSECARSLGRPTATLDIARCLGERLLRLGPG
AQAVQSSDRQPTX
>MATOU-v1_115358696
FVSNVDEYMGAADILVTKAGPGSIAEAMIKGLPCLLTAFVPGQEEGNISFVEDKGAGKFV
ADTTPEVVX
>MATOU-v1_11538251
TGCARYGHMDPCSLDGLSIQSHSALHISFGASNQCVLADVLASLLPRQQYVCMAVESAHV
ARVPSRLHQRHHELPGPHRFPASNVPALPYPVPSPPPGGGKVPFATVVTDLGSAFRAWFH
KRVDICFVPSETLYRAARSRGLSPTKIRQYGLPVRREFWCAASFGGRPSRVRRRTTRVCG
QNTRWGFSPNGRLCWSLVEAPGLAASLGSSRRLRYGLLLTVRIRFRSLHFAATMMCFVPN
CRRX
>MATOU-v1_115475976
SVTVKGFVENMDEFMRASDVLVTKAGPGTIAEASICGLPCVLSSYLPGQEEGNIPFVKEA
GFGSYSGDPEEIADTVSGWFSSPDRLAAMKENALRAARPTATVDIARDLGEMLFARDLSR
CSDGSVESSTVLSVLISMTYRLLGIHSFCMEYLYLCIDPVLFTCISLYNFIICC
>MATOU-v1_115551288
TATPPSLLYYNNANGRRIGRTTIYPKFQTPTTTLLPLTTLASSTTSSSTDTRTIQILMSD
TGGGHRASANALRDALDELYPSDGIQRVECDIVDIYTEYGPFWPFDSFVAIYRVFQAYPA
LWELGFWTAASPVGLAFNELLLELVCFEPFRECMERPIGSTSHRADMVVSVHPLTQDIPL
RILNYLDSNGKSREEGRTTPFATVVTDLGSAHPTWFNPGVDRCFVPSDALIRAAEDRDLT
TNQLTKHGLPIRKGFWASTTAAATTTTAADDTDSTPDNNILDNLRNMIPFPGGKESTTTT
PSPPPPSSAVMATRASLSLIPNLPTVLIVGGGDGTGGIVSQARALAARLDADAISTTGAA
CYQMVVVCGNNEEAQETLKGLEEX
>MATOU-v1_115728967
FCNHLTGDALEYIRKAYGDPNLGIQATVVTDLGAAHLAWFDPRCEAVFVPNEEMRQRARD
LQVEDSTIIVHGLPVRPGFWEPVLEPKQVWRERLGILDHTDTPPASTQHTSVLEAEEPLV
ALLMGGGEGFGELQATAIAVGERLAKEAEATAIAVGERLAKEAVNGLDSRLIVACGRNEA
TRQALIDHPWPEGHPPPLVLGFTSNIEEYMSASDVFLTKAGPGSIAEACIRGLPCLLTSF
LPGQEEPNITWVTDAGAGDYISDEDPPAIAELLVTWFRDRELLQRMSACALELARPAATL
DIARSIGERLLKLSDDGGSSSSAMAMPPDSSCGCGEX
>MATOU-v1_115738039
AANGEAFEAYMRAYEPDIVVSVHPLCQDVPLRILDRMGGGKRKVPFVTVVTDLGSASTLW
FHKNVDKCCVPGDVCEKIAIRKGLKPHQIKKHGLPVRQGFWEAGNRRKISALTKTKLGLQ
LVPTVLVMGGGDGVGPMQAIANNVADKLAVLEGNYQIIVVCGKNEIVANSLKSSAWPTNV
NVVVNGFVSNMDDWMVAADLMVTKAGPGTIAEAAIVGLPCMLSGFLPGQEEGNVPYVINN
GYGDFSRDPKKISTKVTEWLADEEAVSKMSLADEX
>MATOU-v1_115739917
NPKGVEVKVVDIWTEYGRFPWNKMASGYPFCCKHSFVWKAMYYTTIGLELPTDLLWRTQC
GAGFKRCIGEYDPDMVVSLHPLCQNLPLKVMDTLAKEKGLPGRVAPFATVCTDLGSAHPS
WFDPRVDLCFIASDAVRKVAGRRGIGADRLRMHGLPVRKAFWRASEQNAHATPAQMAQLG
LLPDKKTVLVVGGGDGVGSLSTIVEQTAAQLAKDCPGAAQVVAVCGKNKKVKQQLEAKKW
RDVHVEVRGFCSGISDYMEAADVLVTKAGPGTIAEAAIRGLPTMLSSHLPGQEAGNVPFV
VGKGFGRFSKQPKVIAQTVSSWLQDDAELARLSAAALAAGQPEATKLIAKELVQLLNKAS
GGARPGREPRGGSWPRGVGRGVRRARSGRRIGAAHMYVRHTPRRTGIRLWFSMGSAPRWI
VRRVVRRHLYTTLKCVVS
>MATOU-v1_11583186
LVVVCGKNAQVKKELEERQWPENVKPTILGFVDNMDEWMAAADCIVTKAGPGTIAEAATR
GLPCLLSSHLPGQEAGNVKFVVEGGFGAFVKKPAKIGATIAQWFADLNX
>MATOU-v1_115948533
DTGGGHRASAHALEAAMLKEQDMEVKVVDIWTEYGRFPWNKMAAGYPFCCKYPIIWKAMF
YTTIGLEWPTDVLWRTQCGGGFKQCIGSYDPDMVVSLHPLCLWRVGPRRLRPCAPTSAAP
TRRGLTRASTCASSRARRCARWPAAVASPGAGLECTACRCASPSGERVSRTRRRRPRRWS
SSVSCPTRRPCSWX
>MATOU-v1_116036298
GGDGVGGIAKVAIALGASLGASKVPSGLVVVCGKNEAVKKELKEREWPAGVTPTILGFVD
NMDEWMAAADCIVTKAGPGTIAEAATR
>MATOU-v1_116082303
KAGPGTIAEAATRGLPCLLSSHLPGQEFGNVKFVVEGGFGAFVKQPAKIGATLASWFGDL
KLMERLSAKAX
>MATOU-v1_116113759
SHYVEIRDKMILTKDRMAVDARKDAKQDAELPESRETPEISCLEDSSSSGLTVLFLSSDT
GGGHRASAESLAKQFQLLFPGSTCHIVDILTLDCVPPWNSSVDRYKHLSAHPNQWKTLYN
MTNTKTVSMLADAHLKFMCEPAIRKRIKSYEPDIVISVHPLMTNVPAVSCAKISKETGKH
LPIFTVVTDLGSGHSLWFASGVEKLFIASEQIRTLAKTQGKVPDEKLIKVGLPIRHEFAL
QADALGDRMSVKGELYQKTVRQSLGLNTEVKTVLVMGGGEGVGSLSYVVDALYLELTEKG
IDSTILVVCGRNEKLKKDLEEKDWSAVLLEDIEEERSSLCWKYKEEGKRDSYCWHQSSGC
VEGGVTMSLKKILSNSSLTNQNPIELASDFGNANGEAAFLATLEGASDRDYRNENARNIF
DECDSSCSSSSKDGLGKVKVIGLGFITRMAEYMVAADVLVTKAGPGTIAEAASVGLPVML
TSFLPGQEEGNIDFVVEGKFGSFCSNYFMMADEISSWLRDRDKLRELSAAARRKGTPNAA
ADIVRIIGQLVRLKNLEITPTKLGDATRRTSLVDAIWQSLFYPASIDVKPMATVSYLSCV
CFRTKRTRSYQSLVYSFAPTSTSLHYVESHIVDKIQYSMLHLVQSSIINKLTM
>MATOU-v1_116128080
KKSSTRNKPEYRGMMNNSQIMPASTKMLTDIEHNLGGRFISRITVILFLFGATGSDAFLD
RSINFWGEKSLRTMRAGSLMDHREVPTGRFISRFMDSSKNKKALKSTLKMSDAHVGMNQS
NVVKGAPLNVLFLSADTGGGHRASAEALGKQFQLHYPGTKFFLYDPWTLDGHTIFRHSVE
SYKYLSSHPRQWGLFYHFGNMRPTMALINLACKFSERKIRRRIELYNPDVVISVHPTMNY
VPLKSTRKLSKKQSKYIPFYTVVTDFGCAHACWFQHGIDKIFVASEKMMKLGKRRGGLRD
KNFIMRGLPIRNQFAVHAKAMGERTSHQGLTYQKQIRRELELKPDQKTVLVVGGGEGVGS
LSNIVDALYATFAKQGIEATLAVVCGRNEKLRKELQSKDWDQVLEKVKKSKRKKFLEFIS
SSKRNKKTDSEPQKDTIGKVEVKALGFVSNMASYMVASDVLVSKAGPGTIAEAAALGLPI
MLTSYLPGQEAGNVELVLDGGFGNFCKDYVGIAEEVGCWLQDDDLLNIMSQAAAKVGMPN
AASYIATDIGQSTHQLQQSLLNRKSHMSSNINTIVSX
>MATOU-v1_116129859
FVCFFGFWIVHLFFRKKSGTINNTFQNFKERVILSHTVVTMARILSHAAFALLFWATSPV
TAFQSTFNRLPSNLKAKISEGARGVTTKSRHSSLYMQSSPAQKGTIQILMSDTGGGHRAS
ANALRDAFDVLYPGQIQVDIVDIYTDYGPFWPYNEYVELYKIMAKYSFLWKIFYEFGSTP
FGLILNDLLLEAFCFDPFKECLSRPVGDTGKRADMIISVHPLCQELPLKILCDLDSNGNS
RSEGRTTPFATVVTDLGGAHPTWFNKGADKCFVPSDALRQCAKDREVSDSQIIQYGLPIR
KGFWGGDYGNNKAPDSVDPVEESPKANVGMKEEMRMKLGMADVPTVLVVGGGDGMGGITA
IATALGNRLDSDGLKDEKQYQMVVVCGSNKEAVKELSSLDWGKGVNVLVNGFVNNMDEWM
RASDAIVTKAGPGTIAEASICGLPCMLSSFLPGQEEGNVPFVEDAGFGRYSGNPDVISTC
VSSWLESPEMMKEMQEAALKAARPTATIDIAKDLAQMLFDSKKEIFFWFLMKVDLATNET
SATTHHFKLCDRTRFGVIWFKIIYSFFNI
>MATOU-v1_116129860
FVCFFGFWIVHLFFRKKSGTINNTFQNFKERVILSHTVVTMARILSHAAFALLFWATSPV
TAFQSTFNRLPSNLKAKISEGARGVTTKSRHSSLYMQSSPAQKGTIQILMSDTGGGHRAS
ANALRDAFDVLYPGQIQVDIVDIYTDYGPFWPYNEYVELYKIMAKYSFLWKIFYEFGSTP
FGLILNDLLLEAFCFDPFKECLSRPVGDTGKRADMIVSVHPLCQELPLKILCDLDSNGNS
RSEGKTTPFATVVTDLGGAHPTWFNKGFVSQTICQYNCFPFAAKFSFVNFTRAVRISALC
RQTHDNAQKIEKLAILKSNMGYQFEKDFGVVITEITKLPTLLILLKNPQKPMSARRKENV
WQMFLQYWWEVVMAWEELQQLLQPSGIDSTVTDKMRNNTKWLCAGVTRKLKNLAVIGEKV
SMFLMDLSIIWMNGEPQMRSRRPVQAQSQKLRYVDFLACYLPSYQGRKREMSHLLKMQVL
VVTVETQMSSLHVARGWNHQRKRCKRLHSRPQDQLQQLILQKILHKCCSIQRNKKYFFGF
CKKIPQMRQVHKQLITFENYVTEPDLEFGSRFILFLIS
>MATOU-v1_116150415
VLRVVVRRMLLFFFFICSLCFPTNAFFSSHGGRQSRTHPFSNSVVGHSATTLPASTKTAE
DPSTIQILMSDTGGGHRASAVALKEAFDELYPGRIEVDIVDIYTEYGPFWPYNQYPEMYK
IMAEYTFLWKWFYEFGATPFGIFFNEALLETFCFEPFKECMSRNSGSTSKRADMVVSVHP
LCQGIALKVLAHLDSGGKTRNVKSKKTPFATVVTDLGGGHPTWFDPGVDKCFVPSDVLYQ
AALNRNVQPSLIEQFGLPIRKGFWSKNQNKNKQQDKPSWFDSIFRQSSGVVDNEKEVLRD
KLGLQPLPTVLVVGGGDGMAGIVDQALYLRTKLDASARQSNTRYQMVVVCGRNQDAKMQL
EREVWGSQLNVEVKGFVNDMHDWMRASDVLVTKAGPGTIAEASICGLPCVLSSFLPGQEE
GNIPFVEDAGFGTYNENVEVLADTVTCWLENPDKLRELKTAAYRASKPSATLDIAKELAN
MVFDSRLKNGRSCCX
>MATOU-v1_116150416
PCLPAKPIYFVALNYLGTSYLVSRVRAYFLIFSTLKNFLFHRVDKCFVPSDVLYQAALNR
NVQPSLIEQFGLPIRKGFWSKNQNKNKQQDKPSWFDSIFRQSSGVVDNEKEVLRDKLGLQ
PLPTVLVVGGGDGMAGIVDQALYLRTKLDASARQSNTRYQMVVICGRNQDAKMQLEREVW
GSQLNVEVKGFVNDMHDWMRASDVLVTKAGPGTIAEASICGLPCVLSSFLPGQEEGNIPF
VEDAGFGTYNENVEVLADTVTCWLENPDKLRELKTAAYRASKPSATLDIAKELANMVFDS
RLKNGRSCCX
>MATOU-v1_116156103
LSICICTDLSDTAGKSVSVEYWVSIFCYSFWIKVQWVYVGAILLRTIPGMHESPRRDHLQ
TCRYDSIRPPPHPRHTSQGSELYRYRWRESGKEDDSLRYGRDRFRFCPSYLVQSCRSMLR
TIRSQPCCTDTSKTRSDYQPWTSNSKGILGKYFYYERGRRILPNGIGIGRGWYPGWSVES
GSISWGWWWKRRGCIIHIISTITTYHSNNEITRTNIQHPNRPNSWRRGWHGWYRRTGQDH
RETANCRRLYYNHSGKDLSYQIVVVCGKNEEAKETLSSVEWGDGIAVQVKGFVDNMDEFM
RVSDVIVTKAGPGTIAEASICGLPCMLSSFLPGQEEGNIPFVKDAGFGSYSGDPKEIANT
VSMWLSSPDLLASMKENALKAARPTATIDIARDLAEMLFSQDLRYWTTVFDTVCSISEYD
ILKRETISNFELKLITINKTNX
>MATOU-v1_116191398
LVTPFTQVEILIQESKTWLFNFLIVNHLYSGTMLESLYSTTYYPPGTAYIYDRVFGTMTG
RSGACDDASAAATTTAADGTVTGETSTEKKGIGEDERSGSAEEQGEEAVRSAAVTADAET
HGSAAPVGPVDRTPREGVGFKIIFLSSDTGGGHRASSESLAKQFQIYFPGTTYEIVDVLT
DSCYPYNSVVPAYKHLSANPAQWKLVYEVSNTRAYNLLVDKHMTVMSEEKIRRRIESLEA
DAVVSVHPLMTNVPQIACRNISKESGASLPIFTVVTDLGSAHCQWFSRGCDRMYIASEQI
RRLALTRGKVREEQIVMTGLPIRHAFAEQAEAMGDRNSDAGRQHRQRIREGLGLGGVHTV
LLMGGGEGVGGLADVTDALYLELSARGLDATIAVVCGRNAALAEELQTRDYDALRHAQPP
DGIVAHEKCFGATPTPERCFGPKVAEALERYTPTKLILPLVTSTSNLEGYGVFARVVEQF
SPPRGGGGVTPSDPPAFDFDVDSQSLHPDHADGSPAVRMLPAVHPGKVTVVGLGFITNMA
EYMVAADVLVTKA
>MATOU-v1_116402931
NAIKIKRSITDFALGTPPDKMITNVADKLKQMKKSTMSLTESLRKDTGKKTKYVSPTLLR
NPNNVFPLEVKQTYQYTVSQGIYHLTYLLFGLFCCAETLNELTPNNNNCSYTILFDTLKY
FYLLTFYLYETMNFSCKERIPLKVMFLAADAGGGHKASAAALIHQFKTHFPGSHCESFQL
EKILDVWPYTKLVNSYGFLTARPEVWRVIYHVTNSRFIEPVMNFHSRITCEEIFVKLIES
YNPDVIISVHPNTNIVPCAAARKAGQSLNKYIPFFTVVTDLGSGHCGWFQKDVDRLYVGS
EKIFKLAKARGQTPVERITLTGLPIRHDFDIVCRRMNYVNNLTDPDPDEVMSNENKSIEE
EDVGQCLSYQGQQCLLKDELGLDSETPMVLVMGGGEGTGLLYEIICELYLGLFIADVSCT
LCVVCAKNTELKKKFENTNWNGLLLEKSESSYDKYKRILLRSVFPLGNTINNEKTETTAT
LPALSERVINIQVNNKEEEEHDKLKDRARKVTVVPLGYVTRMAKYMAAAEILITKAGPGT
IAEAASLGLPVILTSYLPGQEAGNVGVVLEQNFGTFSSKPADIAKKVIRWIRDPTLLHQL
SQNALKAGHPNAASDIVIDIGWRTHTWLRQNAENYEEKKRIISLISEENDTGTGVSHSSM
KTELSMNIEFEHEGSVVYLHFLFSIVILFIAAKLPPTFLCVEYHLANMLAYQRSRDHKVY
PERKFQKRCTPSQILIMHFTILTVFMYFILKE
>MATOU-v1_116404476
ADMIVSVHPLCQELPLKILCDLDSNGNSRSEGKTTPFATVVTDLGGAHPTWFNKGADKCF
VPSDALRQCAQKIEKLAILKSNMGYQFEKDFGVVITEITKLPTLLILLKNPQKPMSARRK
ENVWRRRKENVWQMFLQYWWEVVMAWEELQQLLQPSGIDSTVTDKMRNNTKWLCAGVTRK
LKNLAVIGEKVSMFLMDLSIIWMNGEPQMRSRRPVQAQSQKLRYVDFLACYLPSYQGRKR
EMSHLLKMQVLVVTVETQMSSLHVARGWNHQRKRCKRLHSRPQDQLQQLILQKILHKCCS
IQRNKKYFFGFCKKIPQMRQVHKQLITFENX
>MATOU-v1_116421069
EYGPFWPFDSFVAIYRVFQAYPALWELGFWTAASPVGLAFNELLLELVCFEPFRECMERP
IGSTSHRADMVVSVHPLTQDIPLRILNYLDSNGKSREEGRTTPFATVVTDLGSAHPTWFN
PGVELSVELGVLFVCFGVVVWERGYLCGCCGCQRYSKRRGEARDFLGPPYPLSNFIPPTP
PNKPX
>MATOU-v1_116428546
LVIKYCLKLATYVPQEMKFVRLRCLAPIDKFTRLQNKMDEVVNGTTEQPTLKVLFLSSDT
GGGHRASAESLANQFKILYPGTTYDLLDVFADGGVPPYNTLVESYKHLSAHPSQWNLVYK
LTNSRAMELIFDTHSKLMCERAIRESIQEYGPDVVVSVHPVMTNVPILSCAKISEETGRH
LPIFTVVTDLGSAHCAWFANGVDKMFIASDQIRELAKSRGNVPDEKLVQIGLPIRHQFAV
QAKLLGDRMSDAGKTYQRKLRSDLDLPYADRKTIIVMGGGEGVGSLSNIVDALYYEFAVK
GIDAVILVVCGRNEKLKNDLETRDWDGVVARFAMMKGSKPRKLSNLAFSNCKVPSDAVPI
SGCFESSVTKKLRKILSSSSLTRQNVVDDSVSMSRSMSLDTNFAQCKEEEMSINENEDKQ
QTNSNEETIENESPDFHFSDTRNLEETDSQIYDITSDQKSNHYPNEEGSIETIEQKRSIE
TIEQKGSVAVVGLGFVTTMAEYMAAADVLVSKAGPGTIAEAAAVSLPVMLTSFLPGQEEG
NVDFVVDGEFGVYISDTNPSDIAREVAEWLMDENKMAELSEAAKAHGAPNAARDIVKHIG
DLALQWKNINDGRDKLNKAAVALKGGVINNSSIIITEHSVEFWRCYVVMEIFSMLPAYK
>MATOU-v1_116428547
LVIKYCLKLATYVPQEMKFVRLRCLAPIDKFTRLQNKMDEVVNGTTEQPTLKVLFLSSDT
GGGHRASAESLANQFKILYPGTTYDLLDVFADGGVPPYNTLVESYKHLSAHPSQWNLVYK
LTNSRAMELIFDTHSKLMCERAIRESIQEYGPDVVVSVHPVMTNVPILSCAKISEETGRH
LPIFTVVTDLGSAHCAWFANGVDKMFIASDQIRELAKSRGNVPDEKLVQIGLPIRHQFAV
QAKLLGDRMSDAGKTYQRKLRSDLDLPYADRKTIIVMGGGEGVGSLSNIVDALYYEFAVK
GIDAVILVVCGRNEKLKNDLETRDWDGVVARFAMMKGSKPRKLSNLAFSNCKVPSDAVPI
SGCFESSVTKKLRKILSSSSLTRQNVVDDSVSISRSTSLDTNFAQCKEEEASINENEDKQ
QTNSNEETIENESPDFHFSDTRNLEETDSQIYDITSDQKSNHYPNEEGSIETIEQKGSVA
VVGLGFVTTMAEYMAAADVLVSKAGPGTIAEAAAVSLPVMLTSFLPGQEEGNVDFVVDGE
FGVYISDTNPSDIAREVAEWLMDENKMAELSEAAKAHGAPNAARDIVKHIGDLALQWKNI
NDGRDKLNKAAVALKGGVINNSSIIITEHSVEFWRCYVVMEIFSMLPAYK
>MATOU-v1_116434710
LDLMAKSPLSRSLLLLLVAATAARRLSPSPVVPASKDRSGKKKVLMLISDTGGGHRASAH
ALEAAMLAENIAGGMEVKVVDIWTEYGRFPWNKMAAGYPFCCKHSFVWKAMYYTTIGLEI
PTDLLWRTQCGAGFKRCIGAYDPDMVVSLHPLCQNLPLKVMDTLAKEKGLKGRSAPFATV
CTDLGSAHPSWFDPRVDLCFIASEAVRKVAGRRGIAEERLRMHGLPVRKSFWRASEQNAQ
ATPEQMEQLGLLPGKKTVLVVGGGDGVGSLSKIVEQTAAQLAKDCPGAAQVVAVCGKNQA
VKKQLEAKKYNGVHVEVRGFCSGISDYMEAADVLVTKAGPGTIAEAAIRGLPTMLSSHLP
GQEAGNVPFVVGKGFGRFSKQPKVIAQTVSSWLQDDEELARLSAAALSAGQPEATKLIAK
DLVKLLNKSAPSRGPQGREG
>MATOU-v1_116444914
IVGRGKVRVTTKTRTRNRKTMETQRSAYRIIWCAICILLSATSIDSSFHTTCLLFATASV
EPSSRTFSRGGSLSPELSSSSAVHLAECNTTVSNRNDNTAFSPLDSDTSSIPAPEGGDLD
SAPVAADLEAEVQLPTDDLSDEQMQLETKKGGPLKILFMSADTGGGHRASAESLANQFMR
YYPGSEYDLIDVWTPTNIFPFQYLVPSYKRMSARPLEWRIFYHLTNTFPSEFASDIYTKL
TCGRKIRRQMEQYDPDVIISVHPTMNMLPMRTSRKISKKRGKYVPFFTVVTDFGSGHCTW
FTRRVDKMYIASDRIRKLARRRGLIPNNKLVMSGLPIRHDFAKQAENMGERHSESGKQYR
ETMKQTLGLDPKKKNILLMGGGEGVGSIATISEALYKQLKKQGVDATICVVCGRNEKLKE
EIDNKNWDALDMTIKLSKRQRAKKFLGKFLGKKSKENRDQTANCPEGNVNVVGLGFVTNM
AEYMVATDILVSKAGPGTIAEAAALGLPIMITSFLPGQEAGNVDIVIDGGFGKFHKYPNE
IAGTVADWLNDDTLLETMSQNSAKLGNPNAASDIVLDIGAITQEWLEKNKSAKLACIDX
>MATOU-v1_116468366
YKNIIIKDSCGCVGSRRREKNRKKEVFSSSIMLAIFIIFFFYLCLAAAFAATSDHNVLLK
SALSVAGGSVYHPSKSSSTALCGTTNGTLSSSILEDDGINESTTTKKRPLRVLFLSADTG
GGHRASAESLARQFQIHFPGSTYDLLDVWTLDGVYPYKTLVKSYTHLSAHPKHWSLFYHS
SNIFPVGSLANIHSNVLCGRRIKRRIAGYDPDVIVSVHPAMNNAPRIATRKLMKEHGKYI
PFFTVVTDLGSGHSHWFEKKVDKLYVASERIFKLARRRGRTPSQNIVMTGLPIRQDFALQ
SQKLNGDRTTEDGKKYQKQVKTNLSLSNDRPMVLVMGGGEGVGSLSQIVDQLHDKFVAND
IDATICVVCGRNEKLQTELKEKDWNKNNNSGSTVEVIGLGYVDKMADYMVAADVLVSKAG
PGTIAEAAAVGLPVMMTSFLPGQEAGNVDVVIDAGFGEYCKRPSKIASRVSEWLKDEALL
QKMSQRATQMGNPTAASDIVLDIGTITQAWIDANLEASNGKRKSILSSSSRTKGEHLKII
SFNNNNNMKYPQIYIYIYTHNSIYSASRTEEATKSX
>MATOU-v1_116479197
EGNIPFVKDAGFGSYSGDAEEIADTVSGWLSSPDRLVAMKENALRVARPTATVDIARGLG
RCSLRGIVGSVAMVASRVQLYHPSYKLVPLETIRNLFFLYGVSVPLHLT
>MATOU-v1_116590926
SNVSLLVQGFVDNMDEWMRASDAIVTKAGPGTIAEASICGLPCLLSSFLPGQEEGNVPYV
ENEGFGRYDRDPESLADTMSEWLX
>MATOU-v1_116595018
LQENFNSGVKVQVEGFVENMDEWMRASDALVTKAGPGTIAEASICGLPCMLFSYLPGQEE
GNVPFVEDSGFGTFSADSNVIADTVSGWLSSPSSLESMQSAAKAAARPSATLDIARDLAS
TVFAAKQRQX
>MATOU-v1_116614875
SHPQQHGRPHGHDVVSCFAATATSSSSSSSSSSPYTIQILMSDTGGGHRASANALRDAMD
VLYPGEFECDIVDIX
>MATOU-v1_116714271
KKVLMLISDTGGGHRASAHALEAAMLKETADVEVKVVDIWTEYGRFPWNKMAAGYPFCCK
HPIVWKAMFYTTIGLEWPTDLLWRTQCGGGFKQCIGSYDPDMVVSLHPLCQNLPLKVMDT
LAKEKGLTGRTAPFATVCTDLGSAHPSWFDPRVDLCFIASEAVRQVAGRRGITADRLRMH
GLPVRKSFWRASEQNAQATPSQMEQLGLLPNKKTVLVVGGGDGVGSLSKIVEQTAAQLAK
DCPGDAQVVAVCGKNKAVKKQLEAKSWPGVHVEVRGFCSGISDYMEAADVLVTKAGPGTI
AEAAIRGLPTMLSSHLPGQEAGNVPFVVGKGFGRFSTQPKVIAKTVSSWLQDDDELARLS
AAALSAGQPEATRLIAKDLVKLLNTAAAPERRRGIGG
>MATOU-v1_116783251
VVDIWTEYGRFPWNKMASGYPFCCKHSFVWKAMYYTTIGLELPTDLLWRTQCGAGFKRCI
GEYDPDMVVSLHPLCQNLPLKVMDTLAKEKGLPGRVAPFATVCTDLGSAHPSWFDPRVDL
CFIASDAVRKVAGRRGIGADRLQASRTPTRRRPRWRSSACCPTRRLCSSWGAATGSAASR
RSWSRPQRSSPRTAPAPRRWWPSAARTRRSSSSRPRSGATCMSRCAASARASPTTWRLRT
CWPRRVLAPLPRPPSVGCPQCSAATCRARRRATCPLWSARASAASPSSPRSRRPSRCGCR
TTRSSRGSARRRSPPGSPRPPSSSPRSWSSCSTRPREAVRDREAVSPVGGRGRGESGGEC
GARGRGDGALHTCMCATHHAAPVSGYGSVWVQLRGGCGASFGG
>MATOU-v1_116809056
PDMVVSVHPLCQDIPLRQLAKIDGGSRTTPFVTVVTDLGSAHNTWFDRRSDYTFVPSDSL
EQMAARCGVPASKVIKRGLP
>MATOU-v1_116878298
RRLGGGGGHVEALWRAKSVLAAKRGVCSTTSITRHTSQGRGCYMLACPLGEPRAHPYGDG
WTRKRFQPPGSTLENPSQTSRHRAGVGFRSGCEFQFEGPFPQLKGWARRGVGPLGVAPAN
AADWPPPKTQQKRLMFLLSDTGGGHKASAKAIKGALDIMYPGKFTCEIEDMWTDHGKWPY
NKMVPGYQWLARYKVGNWMWKLLYQTSQIPPNRWLTGQLAHAANGEAFEAYMRAYEPDIV
VSVHPLCQDVPLRILDRMGGGKRKVPFVTVVTDLGSASTLWFHKNVDKCCVPGDVCEKX
>MATOU-v1_116878623
KTRLARETRILGGRQSPQNLSPYQNTGPSAGAYSAGHGGRRCGSYASDRQQRGGQACCAR
GQLSDHCCVWQKRNCGQQSQVECLAHDGTIAEAAIVGLPCMLSGFLPGQEEGNVPYVINN
GYGDFSRDPKKISTKVTEWLADEEA
>MATOU-v1_11703605
PYYAIMAKRTWMWRMMWYYGRFWPTRKLQEIATRIQCSRRFGKCIADAKPDLVVSVHPLC
QDIPLRQLAKIDGGSRKTPFVTVVTDLGSAHNTWFDGRGDYTFVPSDALEKMASRCGVPD
DKIIKRGLPLREGFWDLAGSEKIKEATRNKLGLTTGVPTALVVGGGDGVGGIAKVATALG
DALGEAKDPSGLVVVCGKNAQVKKELEERNWPENVKPTILGFVDNMDEWMAAADCMPRPG
QARSPRRRRGACLVSCLPTCPGKRRETNLWSKEGSAPSRSX
>MATOU-v1_117051651
GNVTEVAKAIGERLGLRRRSQMVVICGRNEEVENNLKEWSSLREEELLYQIRILGFVSNV
DEYMSAADMLVTKAGPGSIAEAMIKGLPCLLTCFVPGQEEGNIRFVQSNNAGKYVSDEDP
EMVA
>MATOU-v1_117107832
DIPLRVLAKMGGGERATPFVTVVTDLGSAHNTWFDARSDFTFVPSDPLYAMAERCGVDRR
KLRLRGLPLREGFWDPX
>MATOU-v1_11771140
VCGKNAAVKKELEERNWPENVKPTILGFVDNMDEWMAAADCIVTKAGPGTIAEAATRGLP
CLLSSHLPGQEAGNVKFVVEGGFGAFVKKPAKIGATIAQWFADLNLREKLSSKALEAARP
SATLDI
>MATOU-v1_1186878
FVPSDVVREVGQKRGMSDSQLRQHGLPVRPAFWKDPPAKSKLAKQLGLANPKECKTVLMV
GGGDGVGSLEKCVESLATRVQHESSAETTQLVVVCGKNAELKARLEARDWGDKVQMEVRG
FVKRMSDYMEVADCIVTKAGPGTIAEACIRGLPTMLSSFLPGQEAGNVPFVVDHGFGAYA
PKPDQIATQVCDWLEHPEELERMSAAAKQSGQPRAX
>MATOU-v1_11894673
FWDLAGSEKIKEATRSKLGLTTSIPTALVVGGGDGVGGIAKVATALGDALGEAKDPSGLV
VVCGKNAQVKKELEERTWPENVKPTILGFVDNMDEWMAAADCIVTKAGPGTIAEAATRGL
PCLLSSHLPGQEAGNVKFVVEGGFGAFVKKPAKIGATIAQWFA
>MATOU-v1_11912274
KDPSGLVVVCGKNAQVKKELEERNWPDNVKPTILGFVDNMDEWMAAADCIVTKAGPGTIA
EAATRGLPCLLSSHLPGQEAGNVKFVVEGGFGAFVKKPAKIGATIAQWFA
>MATOU-v1_12066169
ASDVLLTKAGPGTIAEAAALGLPVLLTGFLPGQERGNVLWVREKNIGELAKSPQRAATTV
SKWLRDQDALVEMSRNAKAAAKPK
>MATOU-v1_12586215
TWGTWGPRCTPLIRGFEPEINDYMSAADILVTKAGPGSIAEAMIKGLPCLLTSFIPGQEE
GNVSYVVDNGAGAFVCDTEPTLVAATVLDWIQDPALLQRMSLQAKSLARPGASLEITRRI
CEDLLDPRDHTEDLGFVGLGRPRKHGGRRNDAIVSVERPVEARSLATCFHAVMRAGWEVI
VRYEP
>MATOU-v1_12779444
ASDCLVTKAGPGSIAEAMIKGLPCLLTSFVPGQEEGNVSFVTENEAGAFVSDQEPDSVAE
AVVEWLKNPDKILRMSLRARDLARPNAALDITRRMCDSLLDLG
>MATOU-v1_12838221
FVPNVEAYMGAADCLVTKAGPGSIAEAMITGLPCVLTSFVPGQEEGNVAFVTDGGAGAYV
SDEDPERVA
>MATOU-v1_12919228
MGEASVCGLPCLLFAYLPGQEEGNVRFVEESGFGKYTNDPKEIASTVKSWLESGPDGGEN
ETLRTMKSAALKASRPSSTIDIARSLADIAFDAISDEA
>MATOU-v1_1322634
QELNKIRLDKDKNASLMVLTTVVTDLITAHASWFSPETDITFAPTVELRDAAINFGSGIT
EDHFIVHGLPIRPVFWSPSNVSKSEMRTKLELEVESKTVLLMAGGDGVGAVQQQAVAVAK
ALGEAPYKSQLIVVCGHNKAMAKDLLDTKRVWPSNVKVVVLGFTTNIDEYMVASNLLITK
AGPGTICEAMILGLPLILSSFLPGQEEGNVPYVVDNGLGYYTEDPQEIANRCVSMLTNDN
LLQSMSKKALDLARPEATLKIGKDIGKICFREEKRFTRKILRVNYKEICNNK
>MATOU-v1_13613802
GQLVVVCGRNQEVRTKLENYDWESMQVGYSHFEPTILGFVSNIDEYMSAADILVTKAGPG
SIAEAMIKGLPCLLTHFVPGQEEGNIDYVVENGVGLYVSDEEPKTIGIVVAQWLRDVEML
RHMSRNALALX
>MATOU-v1_14554704
VYDIWTDAAPYPLNQVVPMYRWLGARPFWWRLLWYSTAAPGCKASNRFGLQAVREPFARA
LAAKDPDLVVSVHPLCQEEPLTAVARLRAATGKRVPFATVVTDLGSAHPTWFDGRADATF
VPGDRVAHLAKLHGCAAERVVQHGLPLRDAFKDHAAAVADAEKAAAAAAASFDDDARKPA
RRAALGARHPQRPAALIVGGGEGMGGLG
>MATOU-v1_1478495
KLNLEQKVKTVMVMGGGDGVGGLSKIAIQLATKLSQLKNERSQIIVICGWNKQVAAYLTS
YEWPNNVNVVVKGFCQNIDEYMGASDCLVTKAGPGTIAEAMTRGLPIIISSYLPGQEEGN
VPYVVKGGFGLYSGNKPKRIASIVFKLFQNKDILEEMSIAAESNSNPDATKFIAKDIGNL
VLSDKETTLNSVDKLRMRIKHLLSLISSSNFKLLNQNVCFCPSVYKRLPSQEYHYHHHHR
DCRSPLIGKSDQVENSIFYKLNYLKVIDSKCMCF
>MATOU-v1_1487369
GGDGVGSLEKCVEALAGRVEKIAKPDQPLTQLVVVCGKNAELRARLEAKEWGGKVQMQVR
GFVKRMSDYMEVADCLITKAGPGTIAEGCIRGLPTMLSSFLPGQEAGNVPFVVGGGFGAY
APQPERIAQTVCEWLEDPELLKEMSANAKAQGQPRAATTIAEELCEMLPAKPKCKGDIKG
GESYAPRIRCLTTPHEADEITECICEHLTKFKLSLLRRRGLSDFLEKKITRIGVCNQGMQ
TRESRYLSSSRGFEKKCLRX
>MATOU-v1_15867965
PNVDDYMSVADCIVTKAGPGTIAEAMTKSLPCLLTSFVPGQEDGNLTFITKNGAGEYISD
TEPQRIADTIATWLTNX
>MATOU-v1_1592253
DGVNVCVKGFVNNMDEWMRASDCLVTKAGPGTIAEASICGLPCMLSSFLPGQEEGNVPYV
VDNGFG
>MATOU-v1_16088924
LLICKSDVSTTSYILISLSLYPSGFPDRPGQEEGNVPFVEDSGFGKYSGNPNVIADTVSS
WLASPEKLQSMRX
>MATOU-v1_1631610
ANAAALTPQPPTAEPIKKQQTVLVLISDTGGGHRASAQALEAALSQLRPGKLDVRIVDIW
TNYATWPHNKFVSGYAFAAKNPWVWRSMYFPSSLPPVMQFLNFHTRFTCWKGFQQCIVEN
DPDLVVSMHPLCQELPLRILNRLGGGTRSVPFATVVTDLGGAHPTWFNTGVDKCFVPSDV
VREVGRKRGMREDQLIQX
>MATOU-v1_16644389
LVTKAGPGTIAEAATRGLPTLLSAYLPGQEYGNIHHVMDSGFGDYRSYPPDIARVVSEWL
RSP
>MATOU-v1_16729259
NTALILFQFNPRKIFRGLNKWAVVYGGYLLLSLQIDLPILAGLIDVWTIVLFLHRCFPPN
VYFFLLFYSRFPSPSFHFLCSYSKLNLFNTSFRCNYPLVPLLALYNKALQRGLRSHQIIL
HGLPLRSGFWRRESRSKDEMRRLLGLKPNLPTVLVVGGGDGVGGIESVVEALHTSLDAES
RVSKSQIVVVCGKNRRVMQRLQTREWSSKVHVDARGFVTNMEDIMAASDCIVTKAGPGTI
AEAMCRGLPTMLSSHLPGQEAGNVSFVVEGGWGGFETNPRFIADKVCEWMSDKSMLNRMS
TRASEAGSPSATYNIVRX
>MATOU-v1_16855760
KKKIEAMEFSPMVKVSVQGFVTNMEDFMAASDCIVTKAGPGTIAEAMCRGLPTMLSCYLP
GQEAGNVPFVTEGGFGEYSNKPDQIASTVADWIAHPDQLHSMQDAAKEAGRPSATYDIAR
DIAAVVLQKGELPKGNEPGAVTAPGFGSGGVALAASPKTSRERX
>MATOU-v1_17222479
RAHSEEHACLPKILGFVPNVDEYMSAADILVTKAGPGSIAEAMIKGLPCLLTHFVPGQED
GNIDYVTRHRVGKYVPDSHPELVAETVTQWLGDPTLLRQMSENARSLAQPRSTLDTEVDA
GYRQDDHRQRLGDGVYFARRHGQFPQVRCSGCRAQSGLFGFCCPVRQQVFHSGHPPCIHR
AGTSPSSLFCTTSMRCYIECGCRCFLNRLRFFSEPX
>MATOU-v1_17423396
GGPGQLVVICGKNEQVRAMLEAEAWPRDVHVSVHGFVANMDQWMGASDCIVTKAGPGTIA
EACASGLPIMVSGYLPGQEKGNVALVVX
>MATOU-v1_18032315
RSARPASHFRSLAQLESLRRATMRRIAALLALACSAHGFRGSRVGRRPRVDAVRYLTRPQ
DVGIARPDARRTHTLTSRPAAAVTSDSTAQAQTPSTGKKKKVLFLMSDTGGGHRASSKAL
VNALERLYPGKIDAEIVDIWTEHAGWPYRNFVPYYAIMAKRTWMWRMMWYYGRFWPTRKL
QEIATRIQCSRRFGKCIADAKPDLVVSVHPLCQDIPLRQLAKIDGGSRKTPFVTVVTDLG
SAHNTWFDGRGDYTFVPSDALEKMASRCGVPDDKIIKRGLPLREGFWDLAGSEKIKEATR
NKLGLTTGVPTALVVGGGDGVGGIAKVATALGDALGEAKDPSGLVVVCGKNAQVKKELEE
RNWPDNVKPTILGFVDNMDEWMAAADCIVTKAGPGTIAEAATRGLPCLLSSHLPGQEAGN
VKFVVEGGFGAFVKKPAKIGATIAQWFADLNLREKLSSKALEAARPSATLDIARDIGGLL
FEGKAPQQAX
>MATOU-v1_18032316
RSARPASHFRSLAQLESLRRATMRRIAALLALACSAHGFRGSRVGRRPRVDAVRYLTRPQ
DVGIARPDARRTHTLTSRPAAAVTSDSTAQAQTPSTGKKKKVLFLMSDTGGGHRASSKAL
VNALERLYPGKIDAEIVDIWTEHAGWPYRNFVPYYAIMAKRTWMWRMMWYYGRFWPTRKL
QEIATRIQCSRRFGKCIADAEPDLVVSVHPLCQDIPLRQLAKIDGGSRKTPFVTVVTDLG
SAHNTWFDGRGDYTFVPSDALEKMASRCGVPEDKIIKRGLPLREGFWDLAGSEKIKEATR
VKLGLTTGVPTALVVGGGDGVGGIAKVATALGDALGEAKDPSGLVVVCGKNAAVKKELEE
RQWPDNVKPTILGFVDNMDEWMAASDCIVTKAGPGTIAEAATRGLPCLLSSHLPGQEAGN
VKFVVENGFGAFVKKPAKIGATIAKWFSDLNLREKLSSKALEAARPSATLDIARDIGGLL
FEGKAPQQA
>MATOU-v1_18040400
WRAFFYGTAFYPVRLVTRMLHDFSLRRRFKKILRGQEPDLVVSVHPMCQHVPLSARTWLE
KVLKRPVKFATVVTDLGSAHPMWFDKRVDACFVPTQRLAKNARYYGVENVVNYGLPLRRE
FSQKRLSKDRARKKLGLDRNASTVLVTGGGDGFGSLEKIVEAVAQELAGSNAQLVVICGR
NEEVRQRLEGRQWPVRMEVRX
>MATOU-v1_18071031
RMLHDFSLRRRFKKILRGQEPDLVVSVHPMCQHVPLSARTWLEKVLKRPVKFATVVTDLG
SAHPMWFDKRVDACFVPTQRLAKNARYYGVENVVNYGLPLRREFSQKRLSKERARKKLGL
DRNSSTVLVTGGGDGFGSLEKIVEAVAQELAGSNAQLVVICGRNEAVRRRLEERQWPVRM
EVRGFVSDMNLYMEASDVLLTKAGPGTIAEAAALGLPVLLTGFLPGQERGNVLWVREKNI
GELAKSP
>MATOU-v1_18106953
LPIRGTFQKPAGDKQEMRRNLNIEDMPTALLVGGGDGVGGLGQIAKDLAKEIGEKGTPKQ
LVVVCGSNAALREELTAYDWPEGVHVSVQGFVTNMDEWMAAADCLVTKAGPGTIAEACS
>MATOU-v1_18125288
KIKEATRVKLGLTTGVPTALVVGGGDGVGGIAKVATALGDALGEAKDPSGLVVVCGKNAA
VKKELEERQWPDNVKPTILGFVDNMDEWMAASDCIVTKAGPGTIAEAATRGLPCLLSSHL
PGQEAGNVKFFASPGARGRQREICGGEWLRRVREEAGQDRCDDRSMVFGFESAGAAVVES
IGGRAAVRDVRHRAGHRRLALRGEGAAASVR
>MATOU-v1_18147473
RSVGCKMPLPGKQRLQEVIVTEALQLMATEFSPDLVDAASASLHRFRGTLLPVVPKAQET
AAVATKPVTPKPGAKKILFLIADTGGGHRASANAVKDAIGEIGGGAENFDFQIRDIWTDI
SGCFPENKIVDMYQIACGSKFGQMLWGAFYYGSPLIEQPWEAKTRLLCGKRFREFFEQEA
PDLVVSMHPLTQNLPLRVLDTMSRKPGPDGEVKPKIPFATVCTDLGSAHSGWFHNEADVC
FVASEALEKKAKRRGLSPEKIRNYGLPVRKQFWSSSKRTTATPPARNYTALGLRPGLKTV
LVMGGGEGSGGLDKIVKHIARELDRTQPGECQVVAICGKNEKVVEKLKAQKYPDGVSVAV
RGFTTAMSEYMDVADVLVTKAGPGTIAEAAIRGLPTMLSSHLYGQEWGNVPFVVDAGWGE
YSKNPRKLAGMVSTVLEDDELRAEMRAKAQASATPDATKQIAADLLSLMDSAEAEKAASR
GPIQALGNFAKHLVPGQGAHATRGLRALPCGPGPRDPRAWTGECWELTTAKRKLAEALFG
ASSIFVKLPCQFNFCVTSRTRLRIRNARSFQGVVSRQSAPPSSCSQEWILTCAFDANPID
HWWCASFLASSRLHWPLGKPARPRTRCR
>MATOU-v1_18167885
VAHDVVLRALLAHSITRDRNAHPVFAAVRQVHRGRQTGFSCVRPPAVPGHTLEAISEDRR
RVAQDTLRHRSHGSRLRTQHVVRRAGRLHLRPVRRAREDGESLWRAGNYQARFTLTGGLL
GSSRKDQGGHAYETWFDDGCPYGIGSRRRRRCWRNSSSHCAGRCSRRSEGPIRLSGSLRQ
ERRRKKRAGGETMARQRKADHTRLCGNMDEWMAASDCIVTKAGPGTIAEAATRGLPCLLS
SHLPGQEAGNVKFVVENGFGAFVKKPAKIGATIAQWFSDLNLRERLSSKALEAARPSATL
DIARDIGGLLFEGKAPQQAX
>MATOU-v1_18168852
VMAKRTWMWRMMWYYGRFWPTRKLQEIATRIQCSRRFGKCIADAKPDLVVSVHPLCQDIP
LRQLAKIDGGSRKTPFVTVVTDLGSAHNTWFDGRGDYTFVPSDALEKMASRCGVPEDKII
KRGLPLREGFWDLAGSEKIKEATRTKLGLTTGVPTALVVGGGDGVGGIAKVATALGDALG
EAKDPSGLVVVCGKNAAVKKELEERQWPDNV
>MATOU-v1_18168853
VMAKRTWMWRMMWYYGRFWPTRKLQEIATRIQCSRRFGKCIADAKPDLVVSVHPLCQDIP
LRQLAKIDGGSRKTPFVTVVTDLGSAHNTWFDGRGDYTFVPSDALEKMASRCGVPEDKII
KRGLPLREGFWDLAGSEKIKEATRTKLGLTTSIPTALVVGGGDGVGGIAKVATALGDALG
EAKDPSGLVVVCGKNAAVKKELEERTWPDNVKPTILGFVDNMDEWMAASDCIVTKAGPGT
IAEAATRGLPCLLSSHLPGQEAGNVKFVVENGFGAFVKKPAKIGATIAKWFSDLNLREKL
SSKALEAARPSATLDX
>MATOU-v1_18174828
RPQDVGIARPDARRTHTLTSRPAAAVTSDSTAQAQTPSTGKKKKVLFLMSDTGGGHRASS
KALVNALERLYPGKIDAEIVDIWTEHAGWPYKNFVPYYAVMAKRTWMWRMMWYYGRFWPT
VXXXXXXRASSALGDSGNVLRX
>MATOU-v1_18189433
CGKNQALRQRLESKKGTWGDVHVELRGFTDRMSDLMEAADCLVTKAGPGTIAEAAIRGLP
TVLSSYIP
>MATOU-v1_18207891
GENRRRSSCVTRGAATEPRRTRSRPCSRDTTCKTCISGRRRASSPGRRRRELTVTWVSGR
YGGPSSTARRSTPCGSSRMLHDFSLRRRFKKILRGQEPDLVVSVHPMCQHVPLSARTWLE
KVLKRPVKFATVVTDLGSAHPMWFDKRVDACFVPTQRLAKNAKYYGVSNVVNYGLPLRRE
FSQKRLSKDRARRKLGLDRRPCWSPVVVMGLVVWKRSSRLWLRNSPVRRRNWSSAGGTRK
EDGLRVELGR
>MATOU-v1_18213328
AFTPPSARLSCTISLAVAQSEPCFRIQALVFFRSARARNKALARLASLAKTHRTHPRGSP
PCCCSRKRRRCADDAAGAAAAARRPSPSARAGPSPRETCLAKSHYQRRSGPSARETYFPG
ENRRRSSCVTRGAATEPPRTPSRPCSRGIMCKSTCISGRRRASSPGRRLQELIVTWESGR
WRAFFYGTAFYPVRLVTRMLHDFSLRRRFKKILRGQEPDLVVSVHPMCQHVPLSARTWLE
KVLKRPVKFATVRSSRIWEARIPCGSTSASTRVSSRRNDAFVPSTTVWKMWSTTAYLLEG
SSARSACRRIGRGRSSVWIAIVLRYWSPAAATALVVWRRSSRLSPRNSPGRRLESRQWPV
RMEVRGFVSDMNLYMEASDVLLTKAGPGTIAEAAALGLPVLLTGFLPGQERGNVLWVREK
NIGELAKSPEK
>MATOU-v1_18219591
EHAGWPYKNFVPYYAVMAKRTWMWRMMWYYGRFWPTRKLQEIATRIQCSRRFGKCIADAK
PDLVVSVHPLCQDIPLRQLAKIDGGSRKTPFVTVVTDLGSAHNTWFDGRGDYTFVPSDAL
EKMASRCGVPEDKIIKRGLPLREGFWDLAGSEKIKEATRTKLGLTSNVPTALVVGGGDGV
GGIAKVATALGDALGEAKDPSGLVVVCGKNAAVKKEL
>MATOU-v1_18219592
EHAGWPYKNFVPYYAVMAKRTWMWRMMWYYGRFWPTRKLQEIATRIQCSRRFGKCIADAE
PDLVVSVHPLCQDIPLRQLAKIDGGSRKTPFVTVVTDLGSAHNTWFDGRGDYTFVPSDAL
EKMASRCGVPDDKIIKRGLPLREGFWDLAGSEKIKEATRVKLGLTTGVPTALVVGGGDGV
GGIAKVATALGDALGEAKDPSGLVVVCGKNAAVKKELEERQWPDNVKPTILGFVDNMDEW
MAASDCIVTKAGPGTIAEAATRGLPCLLSSHLPGQEAGNVKFVVENGFGAFVKKPAKIGE
TIAKWFSDLNLRERLSSKALEAARPSATLDIARDIGGLLFEGX
>MATOU-v1_18265435
DTGHRHRQFARPSTSDSARTGLRWTLLIPSRITAGGRYPSCLPHTTLWFVIRGYGGLTTS
VSRDCCIGRFCAQSRRTARRQWSRCTRSISPTLSVCIRCCNMPRCVSRKWWRAGRSRHPL
RLWPISPHATRRGSIATINASFRRAASSALRGEWACLRARLCEVSRCAQTLRNSAHADAA
PLNARRCGRRWELTRSCRACCSWAVVRVWARSRRLPRRFPADSMAQARWWYVDAMNHSHR
GSGNKTSAPRASKFVALCTTWPSTWARRGFVHNMAEYMGASDCIITKAGPGTIAEALICG
LPMILNDYIPCQEASNVPYVLDHGVGIFIKDPDDVAQTVSHWFSASGADELREMASKAAE
LGRPEATVRIVEDLAALIPEEKRAGLPIVVLLCVYVFFRX
>MATOU-v1_18279275
NTWFDGRGDYTFVPSDALEKMASRCGVPEDKIIKRGLPLREGFWDLAGSEKIKEATRNKL
GLTTGVPTALVVGGGDGVGGIAKVATALGDALGEAKDPSGLVVVCGKNAAVKKELEERTW
PDNVKPTILGFVDNMDEWMAASDCIVTKAGPGTIAEAATRGLPCLLSSHLPGQEAGNVKF
VVENGFGAFVKKPAKIGETIAKWFSDLNLREKLSSKALEAARPSATLDIARDIGGLLFEG
KAPQQAELDSRVDGX
>MATOU-v1_18285348
TALVVGGGDGVGGIAKVATALGDALGEAKDPSGLVVVCGKNAAVKKELEERKWPDNVKPT
ILGFVDNMDEWMAASDCIVTKAGPGTIAEAATRGLPCLLSSHLPGQEAGNVKFVVENGFG
AFVKKPAKIGATIAQWFSDLNLREKLSSKALEAARPSATLDIARDIGGLLFEGKAPQQAC
GDYX
>MATOU-v1_18323228
RTWPVRMEVRGFVSDMNLYMEASDVLLTKAGPGTIAEAAALGLPVLLTGFLPGQERGNVL
WVREKNIGELAKSPQRAATTVSKWLRDQDALVKMSRNAKAAAKPKATDRIAEX
>MATOU-v1_18335846
SRVGSLSTIVETTAVQLAKDCPGTAQVVAICGKNQKVKRQLEAKSWDGVHVEVRGFCSAM
SEYMAASDCLVTKAGPGTIAEAAIRG
>MATOU-v1_18337138
RTWMWRMMWYYGRFWPTRKLQEIATRIQCSRRFGKCIADAKPDLVVSVHPLCQDIPLRQL
AKIDGGSRKTPFVTVVTDLGSAHNTWFDGRGDYTFVPSDALEKTPSSRPTPWRRWRVDAV
CLRIKLSSAAYPYGRASGIPVVTRSRRPRVRNLGPHLYQLRWWSAAATASGASPRSPLLW
AMLAKPRTHPAWSAARTPQRRSSRSDNGPTTSRPYSGLWTTWTSGWRRAIASPRPGLVRL
PRPRRGGCLVSCLPTCRGKKPATNLWRMASARSRSPRRSVRRSRSGFRITCX
>MATOU-v1_18380622
RPQDVGIARPDARRTHTLTSRPAAAVTSDSTAQAQTPSTGKKKKVLFLMSDTGGGHRASS
KALVNALERLYPGKIDAEIVDIWTEHAGWPYRNFVPYYAIMAKRTWMWRMMWYYGRFWPT
RKLQEIATRIQCSRRFGKCIADAKPDLVVSVHPLCQDIPLRQLAKIDGGSRKTPFVTVVT
DLGSAHNTWFDGRGDYTFVPSDALEKMASRCGVPEDKIIKRGLPLREGFWDLAGSEKIKE
ATRVKLGLTTGVPTALVVGGGDGVGGIAKVATALGDALGEAKDPSGLVVVCGKNAAVKKE
LEERQWPDNVKPTILGFVDNMDEWMAASDCIVTKAGPGTIAEAATRGLPCLLSSHLPGQX

>MATOU-v1_18386544
FVDNMDEWMAASDCIVTKAGPGTIAEAATRGLPCLLSSHLPGQEAGNVKFVVENGFGAFV
KKPA
>MATOU-v1_18403209
QTFVASDRLERMAKRRGVAPERITNHGLPVRRTFWTSSKRTGAAPASEYKALDLNPKLKT
VLVVGGGDGAGSLERIVRSLAAELSKSQPGKVQVVAVCGNNERLRTKLAAEDFGEDVSVH
VVGSRRRTSATTSRCTSWASRSRCRSTWRWRTSSRRRGRARSRRRRSGGCPRCSRATSPG
RRRGTCPTSSTRALGSTGTARGSSRRRRSGLATTSCSPRCAPTRKPPRSPRRRRTLRGTC
CAWTWSRSSARRLFRCCAIGVMPFASPVRLRSRRLPSTLCLLALATEIIPVYEE
>MATOU-v1_18481890
GFGALEQVAVALGERLATARRGQLVVVCGTNHVTHDALTARRWPPSDHTPVILGYVRNID
EYMSAATCLVTKAGPGTIAEAMILGLPCLLTSFLPGQEEGNVMFVTEGGX
>MATOU-v1_18485904
AACLALLSSASAFRGSRVGRRPRVDAVRYLTRPQDVGIARPDARRTHTLTSRPAAAVTSD
STAQAQTPSTTKKKKVLFLMSDTGGGHRASSKALVNALERLYPGKIDAEIVDIWTEHAGW
PYKNFVPYYAVMAKRTWMWRMMWYYGRFWPTRKLQEIATRIQCSRRFGKCIADAKPDLVV
SVHPLCQDIPLRQLAKIDGGSRKTPFVTVVTDLGSAHNTWFDGRGDYTFVPSDALEKMAS
RCGVPEDKIIKRGLPLREGFWDLAGSEKIKEATRVKLGLTTGVPTALVVGGGDGVGGIAK
VATALGDALGEAKDPSGLVVVCGKNAAVKKELEERQWPDNVKPTILGFVDNMDEWMAASD
CIVTKAGPGTIAEAATRGLPCLLSSHLPGQEAGNVKFVVENGFGAFVKKPAKIGATIAKW
FSDLNLREKLSSKALEAARPSATLDIARDIGGLL
>MATOU-v1_18540437
SNRHRSLGSLTQFKPQIFGFVPNIDEYMGAADVLVTKAGPGTIAEATIRGLPCLLTSFLP
GQEEGNISFVTDGGAGEYVPDTDPEAIALTLASWLRDPMRLSRMSKCARCLGRPSATLDI
ARKLGDGLLHSCQGAYATPRVTGDLMNMV
>MATOU-v1_18581251
KAGPGTIAEAATRGLPCLLSSHLPGQEAGNVKFVVENGFGAFVKKPAKIGATIAQWFSDL
NLREKLSSKAX
>MATOU-v1_18689479
LIHHLVLEAFEEIFPERNMSIVPVVTVVTDLGSAHLSWFDPRVDLLFVPSKDIHELALHH
YIPRRNVHLCGLPVREGFWEVSSIPKRKLQEQLGLTPSDQPNVVLMMGGGEGFGNLAQVA
V
>MATOU-v1_18702139
GVGSLSEISEGLYEELKGVGKDASVCVVCGRNEELRKEINERSRDDKEFLRRMQSIETKS
TRLRRMTNRLRQWWSGSNSNDPSIQTTTDSSDVDTSQLGDVDVKGLGFVKNMAEYMVAAD
VLVSKAGPGTIAEAAALGLPIMITSFLPGQEAGNVDIVLDGGFGDFQKSPDKIAQTITKW
LNDSELMATMSKNSAKAGNPNAASDIVKDIGEITHSCSNCKMVERFGTHGYYVKFRQCWS
KCCFHCQRYWNYTLL
>MATOU-v1_18711283
RKVREALQFTFVDRRTILIMGGGEGVGSLSNIVNALYFELVSQGIDANLLVVCGRNERLK
KELEERDWNEVIHRWRNARERHGLNSGLISMDYCVTGVSAAGCFEASSLHKILSSGSLSP
GNALSVCSPEGEEEKKSNESDESDDDIIHRASSEDGLCNINTLPSNSTFTSPKSGKSRCK
MPGKVEVVGLGFVTQMADYMVASDLLVTKAGPGTISEAAALSLPVLLTSFLPGQEEGNVD
FVVDGGFGVFCSDSDPIGIAEEACMWLSNEDKLKNLSDRAKACGVPHAARDIAQQIGDST
LKWREINSRREKVNDEGGANDVLSDDSISEGKTDASLSERNVDIPCAEFGGITVETSRLF
LLSLCRSVIFMVRSECVSFVVVSPSFIFX
>MATOU-v1_18785303
GTIAEAAAVGLPIMLTSFLPGQEAGNVDVVLETEFGEYKENPSEIANTVTSWLQTPHLLT
KMSRSAMNFGNPYASDEIVEDIGRQTQAWMELNEKKMSCDAITKHKDRPLITVKLSIRLY
LPSSNFSPCLIDRETSMRX
>MATOU-v1_18804177
GAADMLVTKAGPGSIAEAMIKGLPCLLTCYIPGQEEGNITFIEQNNAGKYVSDTEPVEVA
RTVAQWLADIDLLERMSRSAQRLARPEAALEIASKIFEANPGGFRGESVNEAESAAQASA
STSNLPFRPAPRVPCPAPLPPSRHAARPSEVDTAAAAANPETAADCSVAHLGAVETSPVA
AAADPYX
>MATOU-v1_18835733
RQGFWEASFVSKQQMQVNLGLTPSDRPSIVLMMGGGEGFGNLFQVAVEVGERLAYDGHGQ
MVVICGRNEELRLDLQCHQWPGTFSPLVLGFVPNIDEYMTAADCLLTKAGPGSIAEAMIK
GLPCLITSFLPGQEEGNVQFVTSAGAGDYVSDDEPQLVAETVASWLAEPGKLEQMSSCAQ
KVAMPKAALDIARRMCDGLLELGEELKERNEAGLKAAASTSSDEEVLPIVGTSX
>MATOU-v1_18915952
PLREGFWDLAGSDKIKEATRVKLGLTTGVPTALVVGGGDGVGGIAKVATALGDALGEAKD
PSGLVVVCGKNAAVKKELEERKWPDNVKPTILGFVDNMDEWMAASDCIVTKAGPGTIAEA
ATRGLPCLLSSHLPGQEAGNVKFVVENGFGAFVKKPAKIGATIAQWFSDLNLREKLSSKA
LEAARPSATLDIARDIGGLLFX
>MATOU-v1_19004662
FCRGPILQFLSELVRDDCIDLAISVHPLINHMLVESFLEIFGRPDGIPVVTIVTDLGSAH
LSWFEPRVQQLFVPSPEIFRLARKYRVPEDRIHLCGLPLRQGFWRTDPRPKKYLQKKLGL
IPSNK
>MATOU-v1_19031118
MGCSRRFGKCIADAKPDLVVSVHPLCQDIPLRQLAKIDGGSRKTPFVTVVTDLGSAHNTW
FDGRGDYTFVPSDALEKMASRCGVPDDKIIKRGLPLREGFWDLAGSEKIKEATRNKLGLT
TGVPTALVVGGGDGVGGIAKVATALGDALGEAKDPSGLVVVCGKNAQVKKELEERNWPEN
VKPTILGFVDNMDEWMAAADCIVTKAGPGTIAEAATRGLPCLLSSHLPGQEAGNVKFVVE
GGFGAFVKKPAKIGATIAQWFADLNLRX
>MATOU-v1_19070983
PGSIAEAMIKGLPCLITSFLPGQEEGNVTYVTNAGAGDYVPDTEPQLVAETVVEWLASPQ
RLQKMSVCARX
>MATOU-v1_19101735
TIAEAATRGLPCLLSSHLPGQEAGNVKFVVENGFGAFVKKPAKIGATIAQWFSDLNLREK
LSSKALEAARPSATLDIARDIGGLLFEGKAPQX
>MATOU-v1_19104464
KKELEERQWPENVKPTILGFVDNMDEWMAAADCIVTKAGPGTIAEAATRGLPCLLSSHLP
GQEAGNVKFVVEGGFGAFVKKPAKIGATIAQWFADLNLRX
>MATOU-v1_1914993
KAGPLTIGEAMTKGLPCLLTSFMPGQEDGNLTFVSENCFGEYVSDMEPQQIADTLRRWLQ
QPQLIAQMSENARQLGEPRA
>MATOU-v1_19167169
IPFFTVVTDFGSCHALWFRRGVDKLFVASHRIRKLAKRRGRIPDKDLVQSGLPIRHDFAV
QAQELGHFRRSISALAYQKRIRVQLGVEDPYRKLVLVMGGGEGVGSLSSIIDALYTTFVK
QGIDATIILICGRNEELKKKIENCDWNQVIQENTRLKKRRHFHKLRWAVPSKRIRESLKR
AAKAAKEDKINPGHQKGEVNVMALGFVKDMAKYMVASDVLVTKAGPGTIAEAAALGLPVM
ITSFLPGQEAGNVNVVLDGGFGDFCDEPWGIAEEVACWFRDESLLDIMSLKAAKIGVPDA
ASDIVIQIGQITHNLMEKCQSFQKLVILK
>MATOU-v1_19188283
RTIASYDPDVVVSVHPAMNNVPIIATKKIGKKLRKKIPFVTVVTDFGSGHCTWFKSGVDK
MYIASDRIRRLAKRRGWVKDEKLVQTGLPIRHQFTEEAKAMGDRRSEKGRAYQKQMREEM
GLPPDKKMVLVM
>MATOU-v1_19289372
SAADILVTKAGPGSIAEAMIKGLPCLLTSFIPGQEEGNVRYVVDSGAGKYVPECELGAIA
DTVCNWLQDEEKLKSMSANARRLGKPKATLEIAASMGSKLLDLPDCQTNSRVSNVFS
>MATOU-v1_19424310
GLPCVLSSFLPGQEEGNIPFVEDAGFGTYNGNVEVLADTVTSWLEDSDKLKELKTAAYRA
SKPSATLDIAKELANMVFDFRLKDGRSCCFFLQHCQNTMMLILSFHRCVRNIYEIVGLAT
SFKFGMVSALHLTTMQRHKKVKLLAVIVDLFCLISHNASHYFKVLKX
>MATOU-v1_19458443
GLPCLLSSHLPGQEAGNVKFVVENGFGAFVKKPAKIGATIAQWFSDLNLREKLSSKALEA
ARPSATLDIARDIGGLLFX
>MATOU-v1_19483
SAPDQDLVLIMGGGEGFGNLYAVAYHIGMRLAESGTGQLVVVCGRNEELKKQLEQVEWRM
SEVVAQDQQVFQPQILGFVSNVADYMSAASLLVTKAGPGSIAEAMIKGLPCLLTNFVPGQ
EEGNLHFVANNNVGTYVSDTEPERVAETVVEWLQDPALPPTTTAHTSLTPSLRGSPKRSW
SGCRTLPFSERCPRMRPRSRWPPWTSPNGSHTNSRALSWTRQMAWQQLPLTMRARQFHRL
QCKSSNRPHCRLPPPLRIASWRQMILVAHLWVLRVSSPSIFCSMLX
>MATOU-v1_19494145
GTIAEAASVGLPVMMTSFLPGQEAGNVDVVLESGFGEYQKRPSKIAETVTSWLQDKPLLK
TMX
>MATOU-v1_19575317
YLAGSEKIKEATRNKLGLTTGVPTALVVGGGDGVGGIAKVATALGDALGEAKDPSGLVVV
CGKNAAVKKELEERNWPENVKPTILGFVDNMDEWMAA
>MATOU-v1_19778156
SAFLPARIMLNRMMSVSSFRGVRECINKFTPDLVVSMHPLCQTVPLEVLNAIARSDSPAS
TTHRESGVITQRRIPFATVVTDLGSPHPLWLHPGVDLCFVPSRVFVRAALNHGLQSSQLR
KHGLPVRPSFTQRRRSSFEARKELRLLPNRQTVLVVGGGDGVGKLEAIVDALGRALGSRQ
VLSQLVVICGKNRKLQKRLRAVQLPTSVHLVVEGFVTRMSEYMAAADCIITKAGPGTIAE
ASICGLPVMLSGHLPGQETGNVKHVLSHGFGAYSRKPRVIARTVAKWLSEPELLKAMSER
ARQAGRPDATYKIVDDLLDLLKWREMHPSTINQLPTSLTGALMGHFSSRGVCSASSGVDE
IALGAGLLVQVYIRSITIPKPGGWFTITRLVGRLDEAAALDMCGMLLVVYLSVSSNTVSV
DDTVSDLTAILDHNFILSQGVAX
>MATOU-v1_19824222
RVFQPHILGFVSNVADYMSAASILVTKAGPGTIAEAMIKGLPCLLTNFVPGQEEGNLDFV
TSNNVGTYVSDTEPERVTET
>MATOU-v1_19831332
LRKKYNKYIPFFTVVTDFGTGHCTWFRNGVDKLFVASDKLKTLAIKRAKVPEKDIVKSGL
PIRRDFAIHAKELGNNRRSDKAQQYQKKIRTQLNIPDTNKKMVLVMGGGEGVGSLSKIVQ
SLYTTFTTX
>MATOU-v1_19832254
VVALGYVTKMAEYMVAADVLVSKAGPGTIAEAASLGLPCMLTSFLPGQEAGNVDFVVEKG
FGKYCKKPTEIGKTVTDWIRDENLRYDMNTKALEASNANAAAEIIHKIGNEATSYRNLSI
ENSVDGKTRISTHDVQICKKNLP
>MATOU-v1_19941227
DAKRKLEATDWSTDVNVRVLGFVNNMDEWMKASDCIVTKAGPGTIAEASVCGLPCLLFAY
LPGX
>MATOU-v1_20036970
GQEEGNIPFVEDAGFGSFSENPKEIANTVSKWLSSSDRLANMKENALKAARPTATIDIAR
DLADILFTHAKTKAILIKQCLAVHFKNTFIIHG
>MATOU-v1_20273434
GEQDRHVQDRVRQQGGADDVGRLLLRQPAHRAALGSEDAADVRQDLPRVLGHVAGPRGVH
APAHAELAAARAGHHEIPFATVCTDLGSAHSGWFHNEADACFVPSDILEKKAKRRGIAPE
KIKKYGLPVRKQFWSSSKRTTATPPARNYTTLGLRPGLKTVLVMGGGEGSGGLDX
>MATOU-v1_20284179
LVRRTRGLYVRTIRRLGEDGLEVWCPGRQDHQARFTAAGGLLGFSWKDQGGHSQVGTDHR
RPDGFGRRRRRRRRGHRQGRHRIRCSRRSERRVGTRRRLRQERASEKRTGETINVKPTIL
GFVDNMDEWMAAADCIVTKAGPGTIAEAATRGLPCLLSSHLPGQEAGNVKFVVEGGFGAF
VKKPAKIGATIAQWFADLNLR
>MATOU-v1_20373345
LPLRVLDTMARRPGPDGKLKPKIPFATVCTDLGSAHSGWFHNEADACFVPSDVLEKKAQR
RGIAPEKIKKYGLPVRKQFWNPSKRTTATPPARNYT
>MATOU-v1_20379966
GHDTRQIPFATVCTDLGSAHPGWFNKRANQTFVASDRLERMAKRRGVDPSRITNHGLPVR
KAFTTMSKRTGAPPDSDYTALGLQPGLKTVLVVGGGDGAGSLGKIVRELATELSKSQPGK
VQVVAVCGNNERLRSKLAAEDFGEDVSVNVVGFTKQMSE
>MATOU-v1_20420512
EDVSVNVVGFTKQMSEYMEVADVLVTKAGPGTIAEAAIRGLPTMLSSHLPGQEAGNVPYV
IEAGFGEYKNRPRKLAKKVTEWLGDDELLDKMKANAQATAKPSATQDIARDLLRMMDVEP
QQRT
>MATOU-v1_20848769
GPGTIAEAMVKGLPCLLTSFVPGQEEGNAEYVIQAGAGEYAHESDPDAIADIIENWMSHP
SALEEMSENASX
>MATOU-v1_2179706
TIAEAAICGLPCILSSYLPGQEEGNVPYVEENGFGCYEGSPEGLASRVEEWFASTDMLER
MRNDALTAARPDATLDIARDLADMVLARRAELKX
>MATOU-v1_2181497
GPGTIAEAAICGLPVMLSAYLPGQEEGNVSFVIKNGFGQFSDKPKIIAETVRGWLQDEDE
LKQLSTNARAVGQPSATYDIAREIGEX
>MATOU-v1_22040348
RYAETKQQLTDHDWGCHTTNRHKAKFRPEILGFVSNIDEYMAAADVLVTKAGPGTIAEAM
IKGLPCLLTSFVPLLTSFVPGQEEGNISFITDNGAGDYVQDTEPERIALTVLSWLRDPMR
LSRMSECARSLGRPTATLDIARCLGERLLQLGPGAQX
>MATOU-v1_22357411
TWVLVTKAGPGTIAEAMIKGLPCLLTSFVPGQEEGNISFITDNGAGDYVQDTEPERIALT
VLSWLRDPMRLSRMSECARSLGRPTATLDIARCLGERLL
>MATOU-v1_22894551
LDLNKKMVLVMGGGEGVGSLSKITEHLYVTFRRQGIEATICVVCGRNEKLRQELNEKDWD
ELLMKTQKTSRRRRFNKKNDVSLQKIPGNAIEEHASGSVDVVGLGFVTRMAEYMVAADVL
VSKAGPGTIAEAASLGLPVMLTSFLPGQEAGNINVVLDGGFGDFRKDPEDISRGVASWLQ
DENLFVEMSKNSEVVGHPNAAADIVQSICDITLKAMKENEKLNNVTYVMLIFDEIIISEQ
YVRYIKVVFKLFSLMLKKHFDNNILPVLDVIIGRQAFGKSVLINHRGRKKYYTNHHIVAC
QGSRNKVMLIGIRMTYLSGVRELIINSICKEYFVLX
>MATOU-v1_22935463
WGARVDVVVLGFVKNMHEYMAAADVLLTKAGPGTIAEAATMGLPTLLTSHLPGQEAGNVT
YVVQGGFGAFE
>MATOU-v1_234082
SIGLRLAQSGRGQLVVVCGRNEEVREQLQEFEWQDGCRPTILGFVPNVDEYMSAADILVT
KAGPGTIAEAMIKGLPCLLSNFVPGQEEGNIHFVTENGVGKYVPDTDPEGIAETIADWLS
HPTQLREMSA
>MATOU-v1_23855671
SPIRSSTQPSAFAPARRPWSSAGETARERWRRPFTRSPRSSGRTCRMSASWRSAGRTLRW
RRNWWDDVSVQVLGFTDKMSDYMSVADVLVTKAGPGTIAEAAIRGLPTMLSSHLPGQEAG
NVPFVVDSGX
>MATOU-v1_23966703
GSTVPFATVCTDLGSAYPAWFHKDVEACFVPSEVLHKKALAAGVPAEKIKQHGLPVQKPF
WASTTRATKADKMQYRX
>MATOU-v1_24036415
AKVAKTCPGEAQIVAVCGKNAMLRQRLEEKKYPGVDVQVKGFIQRMSDYMEMADCIVTKA
GPGTIAEACIRGLPMMLSSFLPGQEAX
>MATOU-v1_24747867
LHDFSLRRRFKKILRGQEPDLVVSVHPMCQHVPLSARTWLEKVLKRPVKFATVVTDLGSA
HPMWFDKRVDACFVPTQRLAKNAKYYGVENVVNYGLPLRREFSQKRLSKERARKKLGLDR
NSSTVLVTGGGDGFGSLEKIVEEVAKELAGSNAQLVVICGRNEEVRRRLESRTWPVRMEV
RGFVSDMNLYMEASDVLLTKAGPGTIAEAAALGLPVLLTGFLPGQERGNVLWVREKNIGE
LAKSPEKAARTVAKWLRPVLLTGFLPGQERGNVLWVREKNIGELAKSPEKAARTVAKWLR
DQDALVEMSRNAKAAAKPKATDRIAEDLMGLVEGVQRTATGVL
>MATOU-v1_24747868
LHDFSLRRRFKKILRGQEPDLVVSVHPMCQHVPLSARTWLEKVLKRPVKFATVVTDLGSA
HPMWFDKRVDACFVPTQRLAKNAKYYGVENVVNYGLPLRREFSQKRLSKERARKKLGLDR
NSSTVLVTGGGDGFGSLEKIVEEVAKELAGSNAQLVVICGRNEEVRRRLESRTWPVRMEV
RGFVSDMNLYMEASDVLLTKAGPGTIAEAAALGLPVLLTGFLPGQERGNVLWVREKNIGE
LAKSPEKAARTVAKWLRDQDALVEMSRNAKAAAKPKATDRIAEDLMGLVEG
>MATOU-v1_24767608
IVGGGEGMGGLEAIVDAAWAELDGAGLEATLVVVCGKNEGLRAKLAARDWGARVGVVVQG
FVGNMHEWMAASDVLLSKAGPGTIAEASTIGLPVLLTSHLPGQEAGNVRYVVDGGFGAYA
TAPPRIAAILKEWLQQPEKRVAMRAAARAAANPTATLDIARDLARMAMQPLARPRRARRR
RGRVAGLLPAPQRPDDEVSSTQRDTHPAPRLQPLLPRPQRQTREKPPPPPSPSRQTRSAR
RDLSPRKPEEADLSPTPPSAAASLSPLRRNPNPEICASRVVSPSPRARGRRTPTPRSPRS
KATRRRSPTFCVNTRPP
>MATOU-v1_24804135
DNGPFRQTATKRTANKSSGSSSLEATSALGAVAYPLKSCSHTQPLRSRSGRTHQEMRLTA
LLLLAQATALRGRRRWRGGSSMTTPEPQREGWTFSTRDLFSEEETPDIKKWTFSTRDLLS
RRKPKKVLMLMSDTGGGHRASANALKQALLARYNVQVDLLDIWTAAGVFPWSSSPRAYSY
MGKRPMIWRAFFYGTAFYPVRLVTRMLHDFSLRRRVVSVHPMCQHVPLSARTWLEKVLKR
PVKFATVVTDLGSAHPMWFDKRVDACFVPTQRLAKNAKYYGVENVVNY
>MATOU-v1_24804137
DNGPFRQTATKRTANKSSGSSSLEATSALGAVAYPLKSCSHTQPLRSRSGRTHQEMRLTA
LLLLAQATALRGRRRWRGGSSMTTPEPQREGWTFSTRDLFSEEETPDIKKWTFSTRDLLS
RRKPKKVLMLMSDTGGGHRASANALKQALLARYNVQVDLLDIWTAAGVFPWSSSPRAYSY
MGKRPMIWRAFFYGTAFYPVRLVTRMLHDFSLRRRFKKILRGQEPDLVVSVHPMCQHVPL
SARTWLEKVLKRPVKFATVVTDLGSAHPMWFDKRVDACFVPTQRLAKNAKYYGVSNVVNY
GLPLRREFSQKRLSKDRARRKLGLDRNSSTVLVTGGGDGFGSLEKIVEAVAQELAGSDAQ
LVVICGRNEAVRRRLEERQWPVRMEVRGFVSDMNLYMEASDVLLTKAGPGTIAEAAALGL
PVLLTGFLPGQERGNVLWVREKNIGELAKSPEKAARTVAKWLRDQDALVEMSRNAKAAAK
PKATDRIAEDLMGLVEGVQRTATGVLRDLKERX
>MATOU-v1_24822979
DALEKMASRCGVPEDKIIKRGLPLREGFWDLAGSEKIKEATRTKLGLTTGVPTALVVGGG
DGVGGIAKVATALGDALGEAKDPSGLVVVCGKNAAVKKELEERQWPX
>MATOU-v1_24822980
ATRIQCSRRFGKCIADAKPDLVVSVHPLCQDIPLRQLAKIDGGSRKTPFVTVVTDLGSAH
NTWFDGRGDYTFVPSDALEKMASRCGVPEDKIIKRGLPLREGFWDLAGSEKIKEATRTKL
GLTSNVPTAWWSAAATASGASPRSPLLWAMRAKRRTHPAWSAARTPPKKNLRRDNGPX
>MATOU-v1_24822981
TEHAGWPYKNFVPYYAVMAKRTWMWRMMWYYGRFWPTRKLQEIATRIQCSRRFGKCIADA
KPDLVVSVHPLCQDIPLRQLAKIDGGSRKTPFVTVVTDLGSAHNTWFDGRGDYTFVPSDA
LEKMASRCGVPADKIIKRGLPLREGFWDLAGSEKIKEATRTKLGLTSNVPTALVVGGGDG
VGGIAKVATALGDALGEPRTLQVWWSAARTPQKKSSRSDNGPTTNRPSWASSTTWTSGWR
RAIASSPKPGRGRLPRRRRGVCLVSCRRTCRGRRPATNLWRMASARSRSRPRSVRPSLNG
FRTICGSGCRRRRSRPRGRPRRWTSRGTSAACSSRAR
>MATOU-v1_24835374
ASQPPRLRPRRTKSLLRATMRRIAALLALACSAHGFRGSRVGRRPRVDAVRYLTRPQDVG
IARPDARRTHTLTSRPAAAVTSDSTAQAQTPSTGKKKKVLFLMSDTGGGHRASSKALVNA
LERLYPGKIDAEIVDIWTEHAGWPYKNFVPYYAVMAKRTWMWRMMWYYGRFWPTRKLQEI
ATRIQCSRRFGKCX
>MATOU-v1_24835855
KNAAVKKELEERQWPDNVKPTILGFVDNMDEWMAASDCIVTKAGPGTIAEAATRGLPCLL
SSHLPGQEAGNVKFVVENGFGAFVKKPAKIGATIAQWFSDLNX
>MATOU-v1_24847140
TWMWRMMWYYGRFWPTRKLQEIATRIQCSRRFGKCIADAKPDLVVSVHPLCQDIPLRQLA
KIDGGSRKTPFVTVVTDLGSAHNTWFDGRGDYTFVPSDALEKMASRCGVPEDKIIKR
>MATOU-v1_24852662
AAVKKELEERQWPDNVKPTILGFVDNMDEWMAASDCIVTKAGPGTIAEAATRGLPCLLSS
HLPGQEAGNVKFVVENGFGAFVKKPAKIGATIAQWX
>MATOU-v1_24853581
VMAKRTWMWRMMWYYGRFWPTRKLQEIATRIQCSRRFGKCIADAKPDLVVSVHPLCQDIP
LRQLAKIDGGSRKTPFVTVVTDLGSAHNTWFDGRGDYTFVPSDALEKMASRCGVPEDKII
KRGLPLREGFWDLAGSEKIKETTRTKLGLTTGVPTALVVGGGDGVGGIAKVATALGDALG
EAKDPSGLVVVCGKNAAVKKELEERQWPDNVKPTILGFVDNMDEWMA
>MATOU-v1_24862061
AFFYGTAFYPVRLVTRMLHDFSLRRRFKKILRGQEPDLVVSVHPMCQHVPLSARTWLEKV
LKRPVKFATVVTDLGSAHPMWFDKRVDACFVPTQRLAKLGKYYGVENVVNYGLPLRREFS
QKRLSKERARKKLGLDRNSSTVLVTGGGDGFGSLEKIVEAVAQELAGSDAQLVVICX
>MATOU-v1_24951465
SDALEKMASRCGVPEDKIIKRGLPLREGFWDLAGSEKIKEATRTKLGLTTGVPTALVVGG
GDGVGGIAKVATALGDALGEAKDPSGLVVVCGKNAAVKKELEERQWPDNVKPTILGFVDN
MDEWMAASDCIVTKAGPGTIAEAATRGLPCLLSSHLPGQEAGNVKFVVENGFGAFVKKPA
KIGATIAQWFSDLNLRERLSSKALEAARPSATLDIARDIGGLLFEGKAPQQAEEE
>MATOU-v1_24975349
WYYGRFWPTRKLQEIATRIQCSRRFGKCIADAKPDLVVSVHPLCQDIPLRQLAKIDGGSR
KTPFVTVVTDLGSAHNTWFDGRGDYTFVPSDALEKMASRCGVPEDKIIKRGLP
>MATOU-v1_24980895
DVHVHVKGFVRNMDELMGASDCIVTKAGPGTIAEACASGLPIMLSGYLPGQEEGNVPYVV
KGGFGAYETKPKNIAKTVSGWLSDPEX
>MATOU-v1_24986405
LYPGKIDAEIVDIWTEHAGWPYKNFVPYYAVMAKRTWMWRMMWYYGRFWPTRKLQEIATR
IQCSRRFGKCIADAKPDLVVSVHPLCQDIPLRQLAKIDGGSRKTPFVTVVTDLGSAHNTW
FDGRGDYTFVPSDALEKMASRCGVPEDKIIKRGLPLREGFWDLAGS
>MATOU-v1_25016830
QAQTPSTTKKKKVLFLMSDTGGGHRASSKALVNALERLYPGKIDAEIVDIWTEHAGWPYK
NFVPYYAVMAKRTWMWRMMWYYGRFWPTRKLQEIATRIQX
>MATOU-v1_25058027
RAGTAFYPVRLVTRMLHDFSLRRRFKKILRGQEPDLVVSVHPMCQHVPLSARTWLEKVLK
RPVKFATVVTDLGSAHPMWFDKRVDACFVPTQRLAKNARYYGVSNVVNYGLPLRREFSQK
RLSKDRARRKLGLDRNAP
>MATOU-v1_25086530
AAVTSDSTAQAQTPSTGKKKKVLFLMSDTGGGHRASSKALVNALERLYPGKIDAEIVDIW
TEHAGWPYKNFVPYYAVMAKRTWMWRMMWYYGRFX
>MATOU-v1_2518253
RLKAPKHHFVLRQRMSSVFAKCVACIMMHLRSRAFFLLFLSGVARRGSRTYHFDHDAQQQ
SNTLANGVEASAEVQEASFPQGFGPRVARRRAPQAAALGQVSRLHGGHAGHREPLNRTAA
LGPRLPAWLGPRRDLPEEGQLQPKEEEDATAEAGDVDHDAAQSVAEELVDHIPGVDRKNM
AAETPKRILYLIGDTGGGHRASANAIRQAIDHLRPDAEIESKIVDLWTEHGCWPFTNMPQ
MYAKMSSGGFIGRNLWRMMFYATPPFRKLVEWDTHLRCGARFRKLLEDYKPDLVVSLHPM
TQHVPLRVMDNIAKRNGGHTVPFATVCTDLGSAYPAWFHKQVEACFVPSDVLHKRALATG
VPPENIKQHGLPVREPFWTATKGANKPNKMQYKALGLRPDLKTVLVVGGGDGAGALEKIA
RALGEQLGKTLPKECQMVTICGKNAKLQGKLAKARWKDVAVHIVGFTSQMSEYMEVADVI
VTKAGPGTIAEAAIRGLPTMLSGHLPGQEAGNVAYVVDSGFGEMQTRPKQLAARVAGWLG
DASLLKKMRANAQHAARPDATHDIAEDLLNLMDKEPPPRPRTRKRPRPMTSVKATTGDIL
REYIDLEQSSQSSAVAAPYGVTPRIFAQIRCAGRIYMGPPSSLTKLCAIELPVPX
>MATOU-v1_25253178
PNVHEYMSAADCLVTKAGPGSIAEAMIKGLPCLITSFLPGQEEGNVDFVRDAGAGEYVSD
EDPERVADTVAIWVHDPGKLEQMSECAKGLARPSAALDIARRMCESQLDFGVELTEAGAT
ASFAHCRDEDEENAESNDWLLGRDVTAGSHQLNFRWPTCDDCLTG
>MATOU-v1_25532118
KGLPCLITSFLPGQEDGNVDFVVDAGAGEYVSDEDPDRVADRVHTWVHDPDKLRHMSDCA
KGLARPRAALDIARKMCESQLDFGIELQEAGVKASFAHSRDEKPECVAISDPDTIVATAD
APGGKIKECEPVPVAAKKCX
>MATOU-v1_25981445
GLPLRAAFCGRSSAKQGPLRKALARRKLGLDFARTVLVTGGGDGFGALPKIVDATARELS
RLAMTTGKPLQLVVICGRNERVRRDFAKRDWAAEFPGVSVVVKGFVKNMETWMAASDVLL
TKAGPGTIAEAAALGLPVLLTGFLPGQERGNVQWVVDKKFGALRKRPRAAARTLAGWLRD
GRALDAMSANALASAKPMATDRIAADLWDLLARARRAPARPGVSFAVPLVVSLVISCWSR
RRASARVLGFLLRAVSQASAPPRESPRCGNLSVWLCSPQLYTIGGX
>MATOU-v1_25986441
LLADGQGMREVVDGDDVRHDVERVILEGQDRLRVEVLDDVLVHLLVPRELLLVHAERDAL
ARVVGDIRGEVAHVARADIQDRRLVPGLEGRGVVGRERFDGLVVDVEAEPRRVVEDLVRQ
VVGALEVPRRVGPVRGPLRRREHVAHADGVGREARHAPEAEAVGQELAKGAEGRRRGGAD
CCEDAAHRCAGGATSGRRRLCWRRRLGSDSSRSITIVMLTILALCAAGAGALVAPPGART
VARGVLTDRRPLRTPVVASAVAPAVASDKKRVLLLMSDTGGGHRASAKALVNALDELYPG
RVEADIVDIWTDHSCWPYSNFVPWYQIAAKRTWIWRIIWYYGRFYPSRKLQELTSRWQCF
EKFRDCISDHAPDMVVSVHPLCQDIPLRALEELDGGSRTTPFVTVVTDLGSAHNTWFHKR
TDYTFVPSDALYEMGSRCGLDESKLRLRGLPLREGFWTAESRSKEEVRAALGLEGGRPTA
LVVGGGDGVGGIAKVAIACGDDLGDAGEEAGLVVVCGKNEAVKADLEARDWPPNVKPTIL
GFVQNMDEWMAAADCIVTKAGPGTIAEAATRGLPCLLSSHLPGQEYGNVKFVEGNGFGAF
VKKPKKIAETLTRWLTRAGEREAMQKEALRAARPNATLDIARDIGGLLFDGKAPEPAGGP
PTSPRAGSRRGR
>MATOU-v1_26023224
ADVVVSVHPMLQAGPLDALEALAAETGRATPFATVVTDLGAAHPTWFSRRADKIFVPSLQ
LRDAALDKAAPHRVVTHGLPIRRAFCDGGLAKGDARAKLGLPLDKKTVLVMGGGDGFGAL
KATALAVRAACADATVVVACGRNAALKAELETVENMIALGFTKAIDEWMARRTSSSPRPA
RAPSPRPRPSACPCSRATSPARSSATCPTWSRRAWARSSATRPPSPPRPRPGSATTPSSR
RSRPPRX
>MATOU-v1_26028023
TWGDGVGGIAKVATALGDALGEAKDPSGLVVVCGKNAAVKKELEERTWPDNVKPTILGFV
DNMDEWMAASDCIVTKAGPGTIAEAATRGLPCLLSSHLPGQEAGNVKFVVENGFGAFVKK
PAKIGATIAQWFSDLNLREKLSSKALEAARPSATLDIARDIGGLLFEGKAPQQAEEEX
>MATOU-v1_2662525
SRRQAFENMARGLPGPHSALKGVGVAREEFRSPWWGFYECFDVDALEYCMIRIQAVWRGF
ALRRHLPSYVAALWVQFLCRSIRSSMPLRMQAKAYMRARNLRIHDLRLEVARLKVGITKA
FWSVGRLERAETELRKHQRNTRHILRATIFAQAWWRGCLARGAKGRSDPQGRRPRSEVDD
ERPWREKERDPVLASFFDNDPPASSVRLLSGCGRGRANNGNVHVSKEQATSAGSATVNET
AARSAHVPQRIFVLYSDTGGGHRASAIAIQAALRRQYSGQVDPRIVDFIREATPWPWCQA
PEGYGAVVQFPSVYKKIWHYESGGKLNWGDTTTFQMIWYMCRDSILRWLEGVVGDADLLV
SVHPLINHLVAQGLEMLGCLSSFNGDAATPARMRVPLITIVTDLGSAHFSWFEPRVDMLF
VPSVEIQRLAECHGVPKQRIHVSGLPVREGFWEADPRSKQELQALVGLMPASVPEVVLIM
GGGEGFGALLRVSIAVGDMLAKAKNGQMVVICGRNEEVRMKLQSHTWPVEQGMRIKEFVP
QILGFVTNIDEYMGAADCLVTKAGPGSIAEAMIKGLPCLLTSFVPGQEEGNVAFVTQGNA
GEYVSESDPLAVGRTIGQWLRDPKRLEKMSQSARRLACPEATLDIARHIGNSLLALGGGS
HGVGGPASATAPAQVCVGEPTELAADVADIEAEPESVVVINITETHX
>MATOU-v1_26930209
GPGTIAEAATRGLPCLLSSHLPGQEAGNVKFVVENGFGAFVKKPAKIGATIAQWFSDLNL
RERLSSKALEAARPSATLDIARDIGGLLFEGKAPQQA
>MATOU-v1_26932611
QPSRRLFSVACSLLQLRSDSNAQQRSREHRQLDPFQQDPLGRQPRHRSRALNQFRSSTRE
EPWLPRHAPRCFFPRRRSRSSQRQRARKAASSRTRSTSVSRLAHPTWSRLRRSTSRTSSP
KTRCTRRRFPVPANAATSATASSRCRCSAMNPLLLTLRTLPTPKRARTCCCRRHRAHSPP
PPRALLSSRALVVSAALAALVAFLVCARKWTAEAVAKFPPLQQHPQQQQRRANDLDETVP
AEGAEKLKVLLLMSDTGGGHRASAQAIVGALEKLHPGCFDADIYDIWTDAAPWPLNQLVP
MYRWLGANPFWWGAVWYSTAAPGCKATNRFGLQAVREPFTRAIAAKNPDLVVSVHPMCQE
EGLTATRALRAARPGRAVPFATVVTDLGSAHPTWFDERADACFVPGDVVAALAARHGVPA
DRVVQHGLPLRDAFKEHADAVAADAAAVVATNAASDTDAVAVLDASCKPARRAALGAAFP
ERPAALIVGGGEGMGGLGAIVDAVWRELDATRALEATLFIVCGKNAALQKELAARAWGER
VDVVVLGFVKNMHDYMAACDCILTKAGPGTIAEAATMGLPTLLTSHLPGQEAGNVTYVIE
GGFGAFETAPAAIARTLGGWLRDPSALARMRVNARKAANPSATHDIARDLAKMVMQVGAA
TRENACAAGMRRHSGVSHSHARPDGREHRSQSNRASRKILPPPLPPLVPFPPPPPLYLPA
PPSLFPLPFPTPFLPSLLPRPHEPSLPILFH
>MATOU-v1_27010901
AKDASARAAAKFDAFPAPRMAGAPRAADAKLKLLVLMSDTGGGHRASAQALVGALEKQYP
GAFEADVYDIWTDAAPFPLNQLVPMYRWLGARPWAWRLLWYGTAAPGCKASNRFGLQAAL
EPFVAAIAAKDPDLVVSVHPLCQEFPLSAVEALRARTGRAVPFATVVTDLGSAHPTWFDG
RCDACFVPGARVAHLAKLHGCAPGAVVEHGLPL
>MATOU-v1_27031571
LGAIVEGAWRKLDAQAARDAELATTLFVVCGNNAELRAELAAKDWGAHVDVIVLGFVKNM
HEYMAAADALLTKAGPGTIAEAATMALPTLLTSHLPGQEAGNVNFVVDGGFGAYATRPDE
ISDILAAWLRAPDRRRRMSDAARAAANPSATRDIARDLARMVMPAHPARRNTIGAREARA
QERERRRRDAREAPHQATTPPLARPTSSLLRRRRRKRVRTTSKVPNPRRARSSPPPSKHE
PPPSSRETSPRLPLRRPPVRVRPGRLVSIFR
>MATOU-v1_27047242
GCKATNRLGLSAVREPFARAIAAKDPDLVVSVHPLCQEEPITAIERVRAASGRAVPFATV
VTDLGSAHPTWFDGRADACFVPGDRVAHLARVHGCETDAIVQHGLPLRX
>MATOU-v1_27114751
RKALGLAPPGVRVALLMGGGEGFGALTKLAHALGDALAGVGAQLVVVCGVNKAVFDELEA
RAWPESPYAPHILGYVRNMDEYMSAASCIVTKAGPGTIAEAMIX
>MATOU-v1_27158753
VICGRNARLQQQLRETEWAPSIHVVVEGFVTRMSEFMAAADCLITKAGPGTIAEASICGL
PVMLSGHLPGHDRLSLALVALRAADAVAQRSGSVATGRDGRHRAGRVAAAGGSTRGGRAG
GGGCMRHEREKPRASDEHPGAPISIKX
>MATOU-v1_2717350
AIGQELARLGRGQLVVICGRNEEARSALEAWEGPAPPESGRRFEPPHVLGFVSNMHEYMG
AADCLVTKAGPGSIAEAMIKGLPCLLTSFVPGQEEGNVAFVVAA
>MATOU-v1_27237094
RSELGLDKNLPTVLIVGGGDGMGGIEDIAMALGNKLGQSSTPPAYQMVVVCGKNQNAQAN
LSNKKWGPGVKVSVQGFVNNMDEWMEASDTLVTKAGPGTIAEASICGLPCMLFAYLPGQE
EGNVPFVEDSGFGKYSX
>MATOU-v1_27271748
PTALVVGGGDGVGGIAKVATALGDALGEAKDPSGLVVVCGKNAQVKKELEERQWPENVKP
TILGFVDNMDEWMAAADCIVTKAGPGTIAEAATRGLPCLLSSHLX
>MATOU-v1_27284084
ESRSYDGVRVHVEGFVSNMPQWMAVADCLVTKAGPGTIAEAAIQGLPCMLFFHLPGQEAG
NVPFVVDGGFGEFSEEPEVIAQTVCTWLQQPX
>MATOU-v1_2731342
KLVYHTGNLRAIELIFTNHLKYCLELMIRNAIKRYNPDVVISVHPILTNVPLISCQKISE
ETGKYLPMYTVVTDLGGGHSLWFCNGVDKLYVPSDQILSLAKMRGKVPDEKLVQIGLRFY
TKIMT
>MATOU-v1_2762536
PSTTTLQLSPQPTDKHGQLFQCNTLISDDDDDDDDDSTDVPLNPGRVNVIPLGFVNQMAK
YMVAADVLVTKAGPGTIAEAASVGLPVMLTSFLPGQEEGNVDFVVNKQFGCYCPYSDPNS
IAKQLSSWLLDDKQSQLLSRAATAAGAPDAASQIARCIGEDTLEWMRKNDDDMLQQSESI
EVSEEDVSMGIFFFVCCLIYIYNEFHFSVFSCLFEIQRYTLLIVYYSYISYYLNSCDINF
SIVFQIX
>MATOU-v1_27727026
SVHPLLNALPVKLLNKKVPFVTVVTDLGGAHPTWFHSKVDELFVPSDRVEKLARRNRVPQ
CKIRKLPIRGAFTKTAENKQQMRRQLNVEDMPTALLVGGGDGVGGLGQIAKDLATEINEK
GTPKQLVVVX
>MATOU-v1_27915711
IMSRSTCYNQFHRAIERSDPDLVLSVHPLCQHIPIPIIKKMNKIRSKDRLPIPFVTVVTD
LGGAHPTWFNKGCDLCFVPSEAVRKEALKGGIPEDKVIMHGLPVRPTFWKASSKSKKDLR
DSLGLR
>MATOU-v1_27949154
TIAEAMIRGLPIVLSSFLPGQEKGNVPFVVDGGFGVYSGNRPKLIAKHVNEIFSNDEKLK
DMSALAKSSSSPHATKDIAYDLARIVLRKDKEIPELKSKKSLQNLRIRIQTTSIHKSLLY
EMCTY
>MATOU-v1_27970831
FWNPITATKESMRSELGLANMRTVMLMAGGDGVGALVDIVAKVADKVSGSTPTQLVVICG
TNQAMVDNLNNPSRVWPPGVTVVVKGFVNNVDKIMTASNILVTKAGPGTIAEAMIVGLPL
VLSTFLPGQEAGNVPYVVDGGFGPRSWKCALRGRWWLWVVWQRGSHLYCMCTNVAERSAL
GNEDCERIFTKSNPSHRKRRSCFTQNFSCTERLEFSGLLSLPFAIWACGPLIATCLKTWR
VKDILYLHFNRSKNEKKSRLRACFYFYFSMISTDSTFYVLGMEVGRKEQDREYNPGTGLS
YFNFMCCVSYRYTSSNKENFFHLTLLKGGNSCDDFWKMLPISSPLYTVNFWVYSYRYEKY
YFTRIMISEDLYYYYYFNX
>MATOU-v1_27977299
DACYVPSEAVKIIALKNGITPEKLSMKGLPIRPSFWKEAESKNTVRKELGLAQSTKTVLL
MGGGDGVGGLGKIAKSVAKNLEKLDIPSQMVVICGHNNKMAENLQKSLKETKKLKVHIKG
FVQNIDEFMSASDCLVTKAGPGTIAESMIRGLPLILSSYLPGQEYGNVPYVVGGGFGMYT
GNRPRKIAKAVNGLFINDDKRLEMSQKAKNYSHPDATQKIAEDIGESILLHKSMQLISIK
LYCKKYMNKILS
>MATOU-v1_28094900
RAGPGTIAEAMIRGVPVILSSFLPGQEEGNVPYVLNGKFGVYTGNKPKQIAHTVKKWFSD
KELLGGMSARAMRLGISHSEATHLISKDIGDVVLRAHRDLPIIKSSRV
>MATOU-v1_28280377
PMQLVVVCGRNDEAKAKLDARRWFDSRDGKFIAHVLGFVQNIDDYMGAVDCLVTKAGPGS
IAEAMIKGLPCLLTSFVPGQEEGNVDFVKENEAGTYVX
>MATOU-v1_28287358
TNIFEYMCASNVLITKAGPGSIAEAMIVGLPCLLTSFLPGQEEGNVPYVVDAGAGAFVSD
LDPQQVASKLVEWLQDPLALETMSACALKLARPQATLDIAQYLGSQVMQLGPPGGSSKGE
TTTALQAACADCSLGLKLLVAGNARQRCLTGRGSAQALPVFSPAPSSASEATLGKQANGG
RASGADPGSNMLLDVKLTLDDRALSG
>MATOU-v1_29057959
DEFMRASDILITKAGPGTIAEAAICGLPCILSSYLPGQEEGNVPYVEENGFGCYEGSPEG
LASRVEEWFASTDMLEX
>MATOU-v1_29102032
AAMQPFVAAIAAKDPDLVVSVHPLCQEFPLSAVEALRARTGRAVPFATVVTDLGSAHPTW
FDGRCDACFVPGARVAHLAKLHGCAPAAVVEHGLPLRDAFAAHAAAVDAAAEAETATAAA
PTTSRRRCSARRSAAPRSARASPRARPCSSSAAARAWAGSARSSRARGASSTRRPRATPS
SRRRSLSCAATTPSSGPSSRPRTGARTSTSSCSALSRTCTSTWRRPTRCSPRRARAPSPR
PRRWRCRRCSRATCPGRRRATSSTSSTAGSARTRPSPTRSRTSSRAGX
>MATOU-v1_29124065
AATLAVICGKNDALRAELAARAWGARVDVHVLGFVKNMHEWMGAVDVLLTKAGPGTIAEA
ATMGLPTLLTSHLPGQEAGNVTYVVNX
>MATOU-v1_29194610
RPAALIVGGGEGMGGLGAIVDAVWRELDATRALEATLFIVCGKNAALQKELAARAWGERV
DVVVLGFVKNMHDYMAACDCILTKAGPGTIAEAATMGLPTLLTSHLPGQEAGNVTYVIEG
GFGAFETAPAAIARTLGGWLRDPSALARMRVNARKAANPSATHDIARDLAKMVMQVGAAT
RENACAAGMRRHSGVSHSHARPDGREHRSQSNRASRKILPPPLPPLLPFPPPPPLYLPAP
PSLFPLPFPTPFLPSLLPRPHEPSLPILFHEWSPNPEKRVACRGGVGGDSTPDDETPLPC
TAMRNPCYTAQSLAMLALMRHLPR
>MATOU-v1_29249232
DEWMAAVDCLVTKAGPGTIAEACSRGLPIVLSSFLPGQEEGNVPFVVDQDFGAFETEPNA
IAETVASWLSDPDALARMSANALKAARPSATRDIARDLASLALESADERAMRRSALMRRG
SFYATASASAQPSDYIPCTRVTNDDDLDQIDGNGVPSQRRPEVSGCNAISMMGCERGAEP
DDYFVVSHCDDPLRRMCMVILIWLWX
>MATOU-v1_29386907
AGSTPTQLVVICGKNETMVADLTSPTRVWPTGVTVVVKGFVSNVDQLMTASDILVTKAGP
GTIAEAMIVGLPLVLSTFLPGQEAGNVPYVVDGGFGLYGNEDSACIAECVQSLLNDERRL
IQMSWIAKEKASPKATLAIAKDVATLLQTSHVPNVTSRYSVRHDFLWFKFMEYKSIEF
>MATOU-v1_2939418
AQGSEAFCSAAENNRLRRFFAKYIACIMMHSRSLAFFLLFLARRGSRIYHSYHDAQQQSN
TLANAVEASAEVQEASLPQGFRPRVARRTAPQGPLGEVSRLHGGQSGHREALNRTTLGRR
VPAWLGPRQDRPAEGQLQPKEEDATAEEGDVDFDAVQSVSEELVVHIPGGDKLNVPAEPS
KRILYLIGDTGGGHRASANAIRQAIEHLRPDEEIESKIVDLWTEHGCWPFTQMPEMYAKM
SSGGFIGRSLWRMMYYATPPFRKIVEWDTHLRCGERFRKLIEDFNPDLVVSLHPMTQHVP
LRVMDNIAKRNEGHTVPFATVCTDLGSAYPAWFHKQVEACFVPSDVLHKRALATGVPPEN
IKQHGLPVREPFWTATKRSSKPNKMQYKALGLRPDLKTVLVVGGGDGAGALEKIARALGE
ELGKTLPNQCQMVTICGKNAKLQEKLAKARWKDVSSNVVGFTSQMSEYMEVADVIVTKAG
PGTIAEAAIRSLPTMLSGHLPGQEAGNVAYVVDSGFGEMQTRPKQLAARVASWLGDENLL
KKMRANAQRAARPDATHDIAEDLLNLMDKEPPPRPRTRTRPRPITSVKAKAANILREYME
SGGIEHTSQSSAVAAPYSVTPRIFAQIRCAGRIYMGPPSLTKLCAIELPVPX
>MATOU-v1_29560463
QKVFLSVLVFIHNVEEWMVAADLLVTKAGPGTIMEAAVCGLPCMLYDFLPGQEEGNITFV
QEQGMGX
>MATOU-v1_2962351
GGGEGFGNIFQVAVEVGERLAHERLGQMVVICGRNEELCMNLLCHEWPGDFTPHVLGFVP
NVDEYMTAADCLVTKAGPGSIAEAMIKGLPCLITSFLPGQEEGNVKFVTSTGAGEYVSDD
EPHVVAQTVASWLAX
>MATOU-v1_29666703
GMGPVKKTAKALGESLFDKELGKPIGQLIVICGRNKTLSSSLQALEWKIPVKIRGFETQM
EKWMGACDCIITKAGPGTIAEALIRGLPIILNDFIPGQEVGNVPYVVDNGAGVFSKSPKE
TAKLVSLWFGPDSEELKRMSENALKLSQPEAVFDIVRDIHELSQEQGVISQISGSLTSSF
FIPSPETTPIQFINLAVYINCNLSCEIHILPTVRPESGTSGRQVNVFFISCWHWDSTTFS
SCAPVVVMGSFDQLLVCNVAFMLTLLKSFLHIMFPSSSNGGLVVMACKIHSILCIEKSKT
NPYHVTHVIHSFKRKMCIIWQX
>MATOU-v1_29752369
HGEAGLKKYKPDIIISVHPLMQHIPLWVLKWQGLQNRVVFVTVITDLNTCHPTWFHTGVN
RCYCPSEEVSKKALLDGLEPSQIRVFGLPIRPSFCRAVLVKEDLRKELEMDEKGADGSIA
CSVADGRRGNGSSQEDCEGSWRISIQGAQTNWAASCYLWPPNFELRATGLSVENPCEDKR
IDPDGEMDGSLLHYNKGGTRYYCSSDGTSYYPQLHPWTGSWQCTLCRQWSWSVLQKLKAN
SQSSCWLVWPIRRVKEDVTECIETGTACCFRHRQGHQAGSTARAPLSHLLFPDFIILPTN
VRANPSTTPTYALGVRICAICAARADIFWSRQWPRFPIENPVKKAARRASWRFGSRKDFG
GVILLLVCVSFAFLRHCDCQNFLKDVLVVCELLVDYLSFILK
>MATOU-v1_29918533
KVQLVTVVTDLASAHLSWFDPRVDSIFLPTPAVYNIACQQSISEQKLHTVGLPIREGFWE
ADSLSKAERRRELQLPDSDRIALVMGGGYGFGALGDVAISIGVKMATTCRHHMVVVCGHN
GYVKELLEKYEWPSAEFRPVLLDFIDNVQEYMTACDCIVTKAGPGTITEAMARGLPILLT
SFLPGQEEGNAEFVIDAGVGDYVSDSDP
>MATOU-v1_3096451
RQRGMHGGCRGGCARKAEQILGLHRWGPQARADAVRWLLGLPGAPRQRGDQKETNYRQPR
LLDAFGIFWRLRDGGYRGFGGCQGGLGRLAGHDRWRLEPPRRRDLLALGPVQFRGKRPRR
GSGCGELLGHTREAGVNARKQFTHSSKGCDLLFGHGRRSPCFGSGAGGRAHEALRGPGLR
EHHRLHPHRRFVALHESAGDLPGCGLPLGLEDDLGGRAGQRKLERDKDLPAHMVLSRACP
RPSVGPRGLRGGPRSVRASVVLSVHPLINHLVEEALAEICPADKQRTVRVVTVVTDLGSA
HMSWFDPRIDALFVPSLQIEELARFHRVETRKIYSCGLPVQAGFWAPGEASKQELQERLQ
LRCGELPEVVLMMGGGEGFGSLVQVAVAIGERLIQLGRGQLVVICGRNREVRQELESHVW
PDPVHGQVGRFQPSILGFVPNVDEYMGAADMLVTKAGPGSIAEAMIKGLPCLLTSFVPGQ
EEGNVTYVTDSGAGEYVPDTEPRKVAETVARWLEDPDLLGQMSKRALRLARPTASLDIAR
RICDDLLEMGTESAEWRADAASTEIPAAPADAPADVPAAPAKELREPVDVATSLARLGFS
EGQARAAALRCSSVEAAVEWLGAKPDFQVAARAAARARPPSHSSRVHARLALCCRGAHTG
RPPARKAKTPPKEGACFSRDYVPDLSX
>MATOU-v1_3104421
FAAPGVAMASSNLARVFPRIPSPGSKASKSPRQRRAFGAVALAMVLVALAALLSRKAADH
GHNPPGVDSSARVLIMTSKTGGGHGAAAAAIKHGLEALGPDLGHFDVRVQDMFADHCPWP
VSEFPGAYKFLMKNPWIWRAIYYGSQHGTGQLMNAITLFVEPRARREILDREPDVIVSVH
PMMQHIPIKMLSQAGRPPCQPEDVDNGVELDPQPCTPFVTVVTDTETGSNLWFHPGVTRT
IVPDGKLAQRAEQHGLRDAQVRQACWSPRSSAWPPAWTAAGCARSSACAWTAPCCSSWVA
ATAPATWTSTRGRSTGSSEGLQMSRLSWSAAGTRGSARAWAGSTPAARAAAGRPASWDSA
GTWPCGCEPRICSRRLGLPPSRRPSRSGCRCCYTATCPGRNAGTSTSLCAIGLALTRPVP
RIRHRRRRRCCSSVTARPTRGRESEACLGERPPPTWSSERSPASRRSRSGSVKPTHEVEV
DSTDGFVVFVLPGFRACAYARTSPGRAPVDIIGPRCRSACRGHLSRFWMECTAAIVATRN
WPCEVAECVSVCGVWRGHMRACAHGPWLPAIATSHSCMIVRRFSPNRGMFFQKPVLRGRA
MCLRDPSTAKLSAPQLSSGKRRRAQCCRLASRSLENGGGRERGRPGRAGNLLQMVGGPAP
GLSLSPREPVRLLARTRPPSPPPLLPSYFAHFSVLHSX
>MATOU-v1_31233773
SHNKFTSVMRPLFRRAIEQCDPDMVVSVHPMCQSRMITHIVRDLSKRTGRPIPFATIVTD
LGTAHPTWFSKKVDAIFVPGEAVRSAFSLGGRAPRPSEPHAEPHARAPLSLCPSPSTHVE
QVHEVARRNGVAPAVIKRHGLPIRSAFAGLTASTGGVEPFVX
>MATOU-v1_31243735
KKILILMSNTGGGHLASAKAIEQALDVQYPGQFECDIVDVWTDHTFFPYNRFVPWYKKMA
KNPWMWKVMWKYASFYPSKRLTEESANLALHKRFRKCIDAHAPDLVLSVHPLCQDIPLRV
LRRADAERAGARRGFGYFSRRKKGARTTPFVTIVTDLGGASNHWFDPGVDVCFVPGDX
>MATOU-v1_31281961
RPPFATVVTDLASCHPMWFHRRADLTFVPSDVLYRKARWFGVPASRIRQHGLPVRKDFWA
ADSTSSSDGGAGEERGGSENVEAGQEKGSLNGAEAAASSSEKRALRAKLGLQTTV
>MATOU-v1_31286534
QGFAGSAGRLRDATPRQPDLRRASPEPLSRRAGDKRSLARSRAAIARMDGADAPMRILIL
MSDTGGGHRASAQALVDALDAQYPGRFACSVVDIWTDHAAWPLNKFVPWYQFLARNPFLW
RTLWCSNRPL
>MATOU-v1_3161866
GLTSASCRGMSCAKSQPDAVCAMHRSVSMGCPCDQRSGRLPGRASSCSMSSGSSTAARPY
SSSAAVTASATLNRSCRRRPMSSLARARLSRACPDEAQVVVVCGKNVKLRSKLEAMDWGA
CKVQVCGFVKQMSDYMECADAMITKAGPGTIAEATIRGLPTMLSSYLPGQEAGNVPFVTN
NGFGDFSRQPKQIAETVRSWIQSPETLSSMAERARACATPAATKHIAEEILALMDRNCLK
E
>MATOU-v1_3179526
RADIQRRKVGWQEGQDEGRPAFAPQILGFVSNVDEYMSAAGMLVTKAGPGSIAEALIKGL
PCLLVNYIPGQEKGNVDYVVDSGVGAYVSDSEPESVAEKVVELSGWVTPLCGRCPRKRLP
WGSQRPHWTSPGAFPLPSWSLASSCSHRAATRAWPEKRTRLRWLRCLEQPCPHVLPRCCS
HRSRGGRRRMRRSVRKLQLAARAQRGKCASRLAAASRCRRGMWLGCRVVRATKPGARPAR
LAAMGRCLCGVTGLPARRVMRQRARLRRTPAHRACLQWLCLWPPQQSGALAGVSRPQRSL
ELLX
>MATOU-v1_32299689
RRVAARVRAEARRGDCGLHHRLLRLSIQPCRELQGYGQAPLDVEVQLLPHLLSAIPLDGA
VVVQRGIAKHNPDMVVSVHPLLQVLPVKVLKKDVPFVTVVTDLGGAHPTWFHRKVDELFV
PSDRVERIALRNGVPSCKIRKYGLPIRGAFQTNPDNKKEMRRMLNIEDMPTALLVGGGDG
VGGLGQISKDLAAEIAETGTPKQLVVICGSNAKLREELLEYSWPEGVHVTVQGFVSNMDE
WMSAADCLVTKAGPGTIAEACARGLPIMLSNYLPGQEAGNVKFVVEGGFGSYSPKSSVIS
KTVSGWLDNSX
>MATOU-v1_32335710
LIVGGGDGIGNIDEIAKALAEEMSIKVGQSQIVVICGKNEVIKKNLLRSKFPENVNVIVK
GFVKNMDEYMTGSDCIITKAGPGTIAEATTRGLPCMLFNYLPGQEAGNVDFVIDNGFGSY
SKNPSTIAETVTSWLENDEILAKLSAKATEAACSASTITIASEIGKMLFNKTRRLPKAYT
DEMDKSIRKKGKKRPSIHLFLFLHCNMSLSNIFYLFKKKPKKREKEKEMYDDFLKASTX
>MATOU-v1_32582482
KTRCSASTGRSSTLRLWTSSPITAVIHSTVPLRITRLWPSTPGCGSSVTTSPAFRHSVGW
GSCGSTWYRERPSWRRSRSTIPTWSCRSIRCSRCFRKSRRTFRLLRSLRTSGARIRRGST
AKWTSCSCHPTARELRSGMGFPLARSGSTACRFGERSRRIRITRRRCAGCSTSRTCPRRC
WSEAGTVSEAWGRSRRIWRRRSLRRERPNSSSSSADQTRSFAKSSWNTRGRKASTSQCKG
LFRTWTSGVQRTASSQRPGAADCLVTKAGPGTIAEACARGLPIMLSNYLPGQEAGNVKFV
VEGGFGSYSPKSSVISKTVSGWLDTTPSSCRRCLLRRHLPAPQRQRCRSRMTSEKPSLAR
WRTRTAHEKRKNLFEQKSIDPQPRSRWQHCFYGVPVYLPPFRDTGLLFSHRLVDFWISDL
GCVDVDCSGHRLILKVLAEIERQAASSSEPSSGHIYVSFLLCVLLKCVVLHDDARSQQAR
SNFWSRICLFAFLLSIYHTFVSLACGISRLHTEHLFAHLLMNEVSVKFRWDPCNNAFFVC
SYESYLIYSILYMLLRIGRGMGLFVLVFCGSEGLRSAFRDLSRILX
>MATOU-v1_32616631
WKLCSGRTRQHASRCVPRAPEQRVGLPRESRRPTTPRRCSQVPHEAGPQDVGIARPEARR
THTLTSRPAAAVTSDSTAQAQTPSTTKKKKVLFLMSDTGGGHRASSKALVNALERLYPGK
IDAEIVDIWTEHAGWPYKNFVPYYAVMAKRTWMWRMMWYYGRFWPTRKLQEIATRIQCSR
RFGKCIADAKPDLVVSVHPLCQDIPLRQLAKIDGGSRKTPFVTVVTDLGSAHNTWFDGRG
DYTFVPSDALEKMASRCGVPEDKIIKRGLPLREGFWDLAGSEKIKEATRVKLGLTTGVPT
ALVVGGGDGVGGIAKVATALGDALGEAKDPSGLVVVCGKNAAVKKELEERQWPDNVKPTI
LGFVDNMDEWMAAADCIVTKAGPGTIAEAATRGLPCLLSSHLPGQEAGNVKFVVENGFGA
FVKKPAKIGATIAQWFSDLNLREKLSSKALEAARPSATLDIARDIGGLLFEGKAPQQAEE
X
>MATOU-v1_32647401
VPGDVCEKIALRKGLKQSQIKKHGLPVRQGFWEAGNRRATSADTKAKLGLKQVPTVLVMG
GGDGVGPMQAIAQNVGKRLAGMEGEYQMIVVCGKNEVVQKSLKSREWPTNLNVIVNGFVS
NMDDWMVAADLMVTKAGPGTIAEASIVGLPCMLSGFLPGQEEGNVPYVINAGYGDFSRDP
TKISAKVTEWLGNPAQISK
>MATOU-v1_32722776
AASTLFVVCGKNAELQAELAARDWGARVDVVVLGFVKNMHEYMAAADVLLTKAGPGTIAE
AATMGLPTLLTSHLPGQEAGNVTYVVNGG
>MATOU-v1_32790898
CVVLDSGAWLQGDQPFWAAGGARAVHACHRGQESRPRRERPPDVPGGGPDCDARAPRGRA
VPFATVVTDLGSAHPTWFDERADACFVPGDVVAALAARHGVPADRVVQHGLPLRDAFKEH
ADAVAADAAAVVATNAASDTDAVAVLDASCKPARRAALGAAFPERPAALIVGGGEGMGGL
GAIVDAVWRELDATRALEATLFIVCGKNAALQKELAARAWGERVDVVVLGFVKNMHDYMA
ACDCILTKAGPGTIAEAATMGLPTLLTSHLPGQEAGNVTYVIEGGFGAFETAPAAIARTL
GGWLRDPSALARMRVNARKAANPSATHDIARDLAKMVMQVGAATRENACAAGMRRHSGVS
HSHARPDGREHRSQSNRASRKIPFPLLHPFTSPLRPPSSRSPFPLPSSLPSFPVPTSPPS
RSSFTSGVPTQRNVWPVEVASAETPHPTMKPHFPAQLCAIPATKPHNPQCLRCKDTFP
>MATOU-v1_32822818
LISNAKSAGYTSISAKKKLLFLISDTGGGHRASAKAIVDALEQSYPGEFEVEILDIWTKY
AKFPFQNAVNHYRILTQHPWLWKVGYDFTGFPVTRLFSEVISHLTSYESFKTAIAERMPD
MVVSVHPLCQYMPTRIISEINKELKAIDPSRAPVKFCTVVSDLIDCHQTWFSADADAIFV
PTQEVYDLCVSGCEGVDGRQVKIHGLPIRPAFWNPTTATKESMRSKLGLANMRTVMLMAG
GD
>MATOU-v1_32896804
DLGSAHSGWFHKGVDKCCVPGDVCEKIAIRKGLKPHQIRKHGLPVRQGFWEAGDRRKFSE
KTKKDLGLKPVPTVLVMGGGDGVGPMQAIANKVGERLGALEGEYQMIVVCGKNQVVQKAL
KSKEWPTNLNVVVNGFVSNMDDWMVAADLMVTKAGPGTIAEASIVGLPCMLSGFLPGQEE
GNVPYVMNAGYGDFSRDPAKISSKVTEWLQDREQLEKMSSAASTIGETHAKATKAIAREI
AELVSR
>MATOU-v1_3329892
GEDVEIVIIDLIRERGAWPFTNIPEAYQMLGNFPAMYKVIWDAEPDQETWRGTKFFQVSW
YFNRPGVLEWLCQQLTDGASLFISVHPLLNHILAEGLAEIFASGGNQTPLVTVITDLGAA
HFSWFEPRCDAIYVAIEHLKRKALELQVEESRIHVTGLPVREGFWEPDAVSKMEVQAKLG
LRPTDTPDVVLLMGGGEGFGNLYELAVKIGVSLAVHGKGQLVVVCGRNESLKTQLEQVDW
KALADTPDVCPPIILGFVSNVDEFMSAADVLVTKAGPGSIAEAMIKGLPCMLTNFIPGQE
EGNITYVTDNNTGRYVSDETPELVAEAVSEWLADPELLRRMSANARALGQPRATLDIARS
LDELFLRLASREAGDEAYNLRX
>MATOU-v1_33510827
EAMIKRLPCLLTCYIPGQEEGNVDFVQKNGFGTFCSDDEPLKVANTVEMWLKSPCKLREM
ADSAEKLAQPLAAQQIVEKIFLHLTHRSEASX
>MATOU-v1_3383703
FWQATRPRKQLLGELGLERDRKTVLVVGGGDGVGDMGRIVQATADELSRECPGDTQVVAV
CGKNEKLRSTLEAKDWGACNVEVRGFVTRMSDYMECADVLITKAGPGTIAEATIRGLPTM
LSSHLPGQEFGNVSFVTDNGFGDFSRKPKQMAKTVRSWIQSPEKLDSMAERARACATPAA
TKHIAEEILSLMDENPLTNKK
>MATOU-v1_34825045
SVGCKMPLPGKKRLQEVVVAEALQLMATEFTPDLVDAASASLHRFRGTLVPVLPKEKVLA
SAAPKTVTPKRNGAKKILFLIADTGGGHRASANAVKDAMEEISGAENLEVEIRDIWTEAG
CFPENKIVDMYKIACGSKVGQMMWGAFYYGSPLIEQPWEAKTRLMCGKTFREYFEDMSPD
LVVSMHPLTQNLPLRVLDTMSRRPGPDGKLKPKIPFATVCTDLGSAHSGWFHNEADACFV
PSDILEKKAKRRGIAPEKIRKYGLPVRKQFWSSSKRTTP
>MATOU-v1_34895507
CSWLGIQGRPAEPRGRRRVFDKTPGRHRRAAAPTTREVNAAAGERRDINPQTPSTGKKKV
LFLMSDTGGGHRASSKALVNALERLYPGKIDAEIVDIWTEHAGWPYRNFVPYYAIMAKRT
WMWRMMWYYGRFWPTRKLQEIATRIQCSRRFGKCIADAKPDLVVSVHPLCQDIPLRQLAK
IDGGSRKTPFVTVVTDLGSAHNTWFDGRGDYTFVPSDALEKMASRCGVPDDKIIKRGLPL
REGFWDLAGSEKIKEATRNKLGLTTGVPTALVVGGGDGVGGIAKVATALGDALGEAKDPS
GLVVVCGKNAAVKKELEERKWPENVKPTILGFVDNMDEWMAASDCIVTKAGPGTIAEAAT
RGLPCLLSSHLPGQEAGNVKFVVDGGFGAFVKKPAKIGATIAVVCGSESS
>MATOU-v1_34932565
GAGKLGQIVRSLAHELGEASPGEAQIVAICGKNKIVYKQLKRQRARLEGAQQDVSVVPVG
FTSQISEYMEIADVLVTKAGPGTIAEATIRGLPTMLSSHLPGQEWGNVDIVVKNGFGRSR
TASGTSRSSRRRSRRRSRAGCRTRRSCGRSGRPSPWGGQTRRGGSLRTCSACSTGADPFR
NGRRITPYALMRRTGPLYSVWPHCVVQNVFRLHFFAAAASHCLTFIQFGCFFCQTASGKF
SAFVNCCTFWILQAAFRYAALCGGRSPFRAASPLQHRGEPRTLCESX
>MATOU-v1_34934334
EFYADGDGGQGGAPAQRRGPGSARPRHRRGHAGAPGGPALPARGRRRLRRELRGGNARRQ
PRASAAKRWRTAARRPSSTCRAARTTSRRVSKTSSWKPASGSRSAPRSARPGCARTRPSA
TSTMRSSRCWRISRSSSPLAPSTRRPWSRAWTRTSSASCSTTRNTRCPRRPSSAIVMDWA
RKKAVDLLDSHGYFALRHDAVFRPFIQAAQKIGVDVITSEHNPEAVAPLMAHASVFAMDR
SVGCKMPLPGKQRLQEVVVAEALQLMATEYSPDLVDAASASLHRFRGTLLPVLPKIDAGA
TGQVAARPVTPKAKGAKKVLFLISDTGGGHRASANAVKDAMDEIVGAENLDIEIRDIWTE
AGCFPENKIVDMYKIACGSKVGQMLWGAFYYGSPFIEQPWEAKTRLMCGKRFREYFEDHA
PDLVVSMHPLTQNLPLRVLDTMARKPGPDGEVKPKIPFATVCTDLGSAHSGWFHNEADAC
FVASETLEKKAKRRGVAPEKIKNYGLPVRKQFWSSSKRTTATPPARNYTALGLRPGLKTV
LVMGGGEGSGGLDKIVKNIARELDATQPGECQVVAICGKNEKLVQKLKNQKYPGGVSVAV
RGFTSAMSEYMDVADVLVTKAGPGTIAEAAIRGLPTMLSSHLYGQEWGNVPFVVDAGWGE
YSTNPRKIASKVGEVLKDDALRAEMRAKAQAAAMPEATRQIAADLLSLMDSAEAEKPAGS
PMQALGNFAKRLVPGQGDRRAARRTLGADKVARRRLLMEPIQFSFDYRIQDFPNRSPVFS
GAVARSGATLKLQERVFCKFALSTQPDCPLPQSRFIPCFFFALTMGHWGKSLNGGQVSW
>MATOU-v1_34972244
VHPLCQDIPLRQLAKIDGGSRKTPFVTVVTDLGSAHNTWFDGRGDYTFVPSDALEKMASL
GEDGQSLWRARRQDHQARPTLTGGLLGPRWLRKDQRSDTQQVGTDDRCPDGVGRRRRRRR
RGHRQGRHCIRCTRRSQGRVRPRGSLRQERCSKKGARRAKMARQREADDFGIRRQHGRVD
GRGRLHRYSWSRYDRRGGDAGLALSLVFASPRTGSGKRQVRRGRRLRGLREEAREDRCDD
RSMVFGFESST
>MATOU-v1_35188552
KNMADYMVAADVLVSKAGPGTIAEAAALSLPVMLTSFLPGQEEGNVDFVVNGGFGAFIAD
TDTTSIAEEVGQWLTNEDIARNLSARAKANGAPTAARDIVEQIGKISLKWKQINDDREQL
NMAAEKLKLGGLPSNDEEDGVTADEICINQFFGGLKYHQHQLPVSLYGX
>MATOU-v1_3519396
LLMGGGEGIGSLEKLVEAFFVQFTKMNVGATIVVICGRNHQLKQKLRQKYSSPLGPTDPT
DNNKSSSSSSIHVIPLGFVTKMAEYMVAADILVTKAGPGTIAEAASVGLPVLLTSFLPGQ
EEKNVDFVLDSGFGNFISDSEPANVAAKISEWCLNESILIQMSNAGMKACNPDAANQIVR
LIGESTLX
>MATOU-v1_35707786
EAIVDAAWAELDGAGLAATLVVVCGKNEALRARLAARDWGARVGVVVQGFVGNMHEWMAA
SDVLLSKAGPGTIAEASTIGLPVLLTSHLPGQEAGNVRYVVDGGFGAYATAPPRIAAILK
EWLQQPEKRVAMRAAARAAANPTATLDIARDLARMVMSRFRARRRARVWTCRATPDDEPS
SIPLPPSQRQAREEPPFPVCSRDAERAARPVASKHERSGPLSHPEGLPNSAVIRGLSPFD
VNPPTPPICAPPSSRAIATACSSLSPRARARPPRSPRARGGGRDGEAFRRLLELKAPFGP
X
>MATOU-v1_35729061
ELAKADGGAPASTLFVVCGKNAELQAELGARAWGDRVDVVVLGFVKNMHEYMAACDVLLT
KAGPGTIAEAATMGLPTLLTSHLP
>MATOU-v1_35740316
RTRRGSTSAPTRASCPAMSLRSLRATACQRTVSCSTVCHSATRSRSMPTPLRRTPRLWLR
QTLPPTLTRSRCLTLRASPHAVLRWARRSPNGRLRLSSAAARAWAGSAPSSMPCGASSTQ
RVRSRQRFSSCAATTLFIVCGKNAALQKELAARAWGERVDVVVLGFVKNMHDYMAACDCI
LTKAGPGTIAEAATMGLPTLLTSHLPGQEAGNVTYVIEGGFGAFETAPAAIARTLGGWLR
DPSALARMRVNARKAANPSATHDIARDLAKMVMQVGAATRENACAAGMRRHSGVSHSHAR
PDGREHRSQSNRASRKILPPSIEKDPPPSPSTPPPLSPSSTPLPPRSALPLPAPLSHSLP
PFPPSPSPRALPPDPLSRVESQPRETCGLSRWRRRRLHTRRNPTSLHSYAQSLLLNRTIP
SNACVVNETPSLE
>MATOU-v1_35773423
AAGGSGMAAQIVVICGRNEALKAHLSEKYADALIVPEVPERSAEGTGGAAPRVRMSLHGF
VENMHEFMGASDVMVTKAGPGTIAEAAIKGLPVMLNNYLPGQEAGNVRFVTRDAQFGHFA
KRPRRIAATISGWLREETAAQKERLLSELSVAEQGMEEE
>MATOU-v1_35811401
RSRALNQFRSSTREEPWLPRHAPRCFFPRRRSRSSQRQRARKAASSRTRSTSVSRLAHPT
WSRLRRSTSRTSSPKTRCTRRRFPVPANALAVDAADAADAEEGTDMLLPPPPRALLSSRA
LVVSAALAALVAFLVCARKWTAEAVAKFPPLQQHPQQQQRRANDLDETVPAEGAEKLKVL
LLMSDTGGGHRASAQAIVGALEKLHPGCFDADIYDIWTDAAPWPLNQLVPMYRWLGANPF
WWGAVWYSTAAPGCKATNRFGLQAVREPFTRAIAAKNPDLVVSVHPMCQEEGLTATRALR
AARPGRAVPFATVVTDLGSAHPTWFDERADACFVPGDVVA
>MATOU-v1_35884575
PMERSAKIVMLMSDTGGGHRASANALKQALEEELPGWDLDVIMLDIWSKHGTWPYNTIIN
KYKFLGKHPRLWKLLYYWTACFPGRKAETLWATLTNRERLVAALDALAP
>MATOU-v1_36064968
DGAVEAPGPEGFRATILGFVPNVHEWMGAADCLVTKAGPGSIAEAMIKGLPCLLTSFVPG
QEEANVAFVTEAGAGEYVPDSEPERVAETVAAWLRDPERLAQMALRARGLARPRAALDIA
RRICEGLLDLGVELTEARRPEAATTAX
>MATOU-v1_3619221
ESSTGQLVVVCGRNEELKKQLEQVDWPKSKVEGEEDRKVFQPHILGFVSNVADYMSASAI
LVTKAGPGTIAEAMIKGLPCLLTNFVPGQEEGNLDFVANNNVGTYVSDAEPEKVAETVVE
WLQDPALLRKMSKNALAVAQPEATLDIAKRIAFKLLEIGVELEATDCGLAAAVADDANEE
SSAAMRFSSX
>MATOU-v1_3621536
GRTMHYPRKVVIVWSGTGGGHKSAAQSLRAAFERHHGDQVVVETAPVIEEIGVWPYNKFP
EIYNVVATYPAVWKSIFDTEANFGELWHDNAVFRLAWHHNREVILEWLCAKIIGGLDLLI
SVHPLMNHILSEALYEIFDGQESMIPMVTVVTDLADGHASWFDPRADAVYLPTEKLRRKA
LALQVSRRRIHLAGLPVRQGFWVADTRPKREVQKKLGLTPSSEPDVVLLMGGGDASTNAN
RD
>MATOU-v1_36667298
PRDGQRAAGALYPHVLGFVSNMHEYMGAADCLVTKAGPGSIAEAMIKGLPCLLTSFVPGQ
EEGNVSFVVNAGAGEYESGEQPDRVAERVVAWLQDRDRLEKMSNNARELGRPRAAMDIAR
RICSQLLDX
>MATOU-v1_3692714
TEQLKRTALGLQVEESRIHVTGLPVREGFWEPDVASKKEVQAKLGLWPRDSPDVVLLMGG
GEGFGNLYQVAVNIGKSLAKHEQGQLVVVCGRNETLKTQLEEVDWQALADTPDLVPPVIL
GFVSNVDEFMSAADVLVTKAGPGSIAEAMIKGLPCILTNFIPGQEEGNITYVTDNNTGRY
VSDETPELVAEAVSELLANPEX
>MATOU-v1_37183115
GTIAEAATRGLPCLLSSHLPGQEAGNVKFVVEGGFGAFVKKPAKIGATIAQWFLDLNLRE
RLSSKALEAARPSATLDIARDIGGLLFEGKAPQQAENSSLKX
>MATOU-v1_37243755
GDYTFVPSDALEKMASRCGVPDDKIIKRGLPLREGFWDLAGSEKIKEATRNKLGLTTGVP
TALVVGGGDGVGGIAKVATALGDALGEAKDPSGLVVVCGKNAQVKKELEERNWPENVKPT
ILGFVDNMDEWMAAADCIVTKAGPGTIAEAATRGLPCLLSSHLPGQEAGNVKFVVEGGFG
AFVKKPAKIGATIAQWFADLNLREKLSSKALEAARPSATLDIARDIGX
>MATOU-v1_38405198
AVTMKLFGFVNNMHELMGASDCIVTKAGPGTIAEAAIQGLPVMLYEYLPGQEAGNVRFVT
DGHFGEFARRPRVVAATVVRWLSDAELLQGMKRAALTA
>MATOU-v1_39183613
GFVSNMHEWMSAADVIVTKAGPGTIAESCTRQLPVMLSSYLPGQEHGNVGFVVNGGFGAY
SNKPEVIARTVSSWLKDDEKLAKMSQASAMHGHPNATLKIA
>MATOU-v1_39662883
KKTAKALGESLYDKDQEKPIGQLIIICGRNRNLASTLESEEWKIPVKVRGFETQMEKWMG
ASDCIITKAGPGTIAEALIRGLPVVLNDYIPGHEKGNVP
>MATOU-v1_39723733
HGVKEQLEQYDWQQVCQREQRSGSRCRHQILGFVSNIDEYMGAADVVVTKAGPGTIAEAM
IKGLPCLLTSFVPGQEEGNISFITENRAGEFVPDAEPDRIATTLAAWLRDPMRLSRMSRS
ARKLARPTATLDIARKLGEGLLHLGPGVPVALGDSGKVVSGWVVNARACALARGVLLRLA
HTSTPFCVVDRRFSCPWFLRTSKAAAX
>MATOU-v1_39758264
FQLEFGDEYRIFVKDVWKEYTGWPLNNMEKSYKFMVKHVQLWKVAFHSTSPRWVHCFYLA
AIAAFYAKGVEAGLMEYKPDIIISVHPLMQHIPLWVLKWQGLEKKVVFVTVITDLNTCHP
TWFHTGVNRCYCPSEEVAKRALVDGLESSQVCVFGLPIRPSFCRAILSKDELREELEMDP
QLPAVLLMGGGEGMGPVKKTARALGEALFDKELGKPIGQIVIICGRNKTLVSTLESIQWK
VPVKIRGFETQMEKWMGACDCIITKAGPGTIAEALIRGLPIILNDFIPGQEVGNVPYVVD
NGAGVFSQSPKETASLVAEWFSSKTEELKKMSENALKLAQPEAVFNIVRDLHDLAEQRGP
LASIPYSLTSSFSCLTSQCICHMGCRSSCAMYSHCYHSLASSGPVSVLVFFAGCSVLGNY
DIGPLREGKRLCEDCEFLIFCRTQHFMFQNDHSSLLNLIRFFIA
>MATOU-v1_39783096
DRIHLCGLPVREGFWRNDTRSKRELREKLGLFLDEREEIILLMSGGEGFGNVADVAIAVG
TMLGRRQRGQMVVICGRNEDLKRQLDSWNERYEPEIQETAQILGFKSNVDEYMGAADVLV
SKAGPGSIAEALIKGLPCLLTS
>MATOU-v1_3985789
WMSACDVLVTKAGPGTIAEASIKGLPCVLSYRLPGQEEGNVAYVREAGFGVSPLSPVASR
RWSASGSTMASGFESLARLPLRLVAPTPRSTLPATYSIWCNERWILTAVSIFGKLFSA
>MATOU-v1_39902739
KEIMQVAISYRVQRNRIYLCGLPVREGFWDNSMMPEAARKQLQKELDLEEADQPEVVLLM
GGGEGFGNIEKVAIAIGERLSMERRGQLVVICGRNEELQVALLTYDWPNHFYPQILGFIP
NVAEYMDVADVLVTKAGPGSIAEAMIKGLPCLITSFLPGQEEGNVTYVTNAGAGDYVPDT
EPQLVAETVVEWLASPRRLQKMSMCARSAAKPRAALDIARKIGDGMLELGMELKEAAFSA
KRSVGDQEFP
>MATOU-v1_39975973
MGLQERLGLTPADRPEVVLMMGGGEGFGNILQVAKAIGQKLAEVQLGQMVVICGRNEEIR
KDLCEWVDQHEEVAEFMPQILGFVSNIDEYMSAADCLVTKAGPGSIAEAMIKGLPTLLTS
FVPGQEEGNLDFVTAGGAGLYVSDTTPELVAETVASWLLDPALILDMSENARSLARPQAT
LDITRIICSSLLDLGVEMQEANRTTITADGSSAEEASDTSDSEIEX
>MATOU-v1_39979515
TKAGPGSIAEAAIRGLPCLLTSYLPGQEEGNVTYVTEAGAGEFVSDQDPKKVASKLVEWL
RDRDALFRMSENARALGRPAATLEIARRIGVLLLGFEEESTASETTAEEDDPTKSN
>MATOU-v1_40226300
HGGPGTIAEATIRGVPTLLSSFLPGQEAGNVHFVRNNGFGDFSRQPKQIAKTVRSWIQSP
GTLDSMAEHARACATPAATKHIAEEI
>MATOU-v1_40298349
ADVLLTKAGPGSIAEALIKGLPCLLTSFIPGQEEGNITFLEQGGAGTYSADTDPAAVAAK
LESWLDDPPILQKMSNFAEDVSCSSARKTRSGAQNSRTNLGAACGRLQPNKKSNNVFAGV
GLPFPPCPSAGHMWYSVESRNRGRTCAAAKMTRCVMVEX
>MATOU-v1_40351870
ALIKGLPCLLTSYVPGQEEGNITFVEEGGAGEYSPDTDPGAVAAKLESWLTNPRVLRKMS
TAARRLARPDAALRIAERIYEACLDGHANVTSQAAMSASSAASQAARSSPFRPAPAKDSV
HLAGRVY
>MATOU-v1_40723681
NVREMPRSSLLAVLLSLLCARGGAWRVLRRARVAASPSLSDDASAAPAPRGGATARGEER
RLKKLLILMSDTGGGHRASAQALVDALEGLYPGQLNATMLDIWTAAPPYPFNQVVPLYRF
FGRHPRVWRLTYHTSRSSVLRWSHNKFTSVMRPLFRRAIEQCDPDMVVSVHPMCQSRMIT
HIVRDLSKRTGRPIPFATIVTDLGTAHPTWFSKKVDAIFVPGEAVHEVARRNGVAPAVIK
RHGLPIRSAFAGLTASTGGVEPFVASPSLAAASRAAPTADEPTADVVVSPAAAAAHAKVT
KVKDELRAELGLVPRLPTVLIVGGGDGVGGLRRIVMRTASELEKQSGSSDATAPAPGEGA
DAPRAASAALRGGQATPRFQMIVVCGRNARLKEDLETHEWGSNVAMHVKGFVSNMHELMG
ASDLLLTKAGPGTIAEAAAAALPVVVTSYLPGQEAGNVHFVVENGFGTLRKKPAAIADVV
SRWLQSPALLRKMSMNARAVAMPEASGAIAHDIAEMLFGPAPASAPATARLARSRGTAAR
AGGARLDTWYTIQTRS
>MATOU-v1_40729599
MTKVCDATRASVNISHQRSCRSTTQSIPAESSLVSFRNAVAGLKSVSQTQRIQRQTPRTR
RTMRLWPALLLAQATALRGRRRWRDRGGFTTPEPQREGWTFSTRDLFSEEEPPPVAKWTF
STRDLLARRKPKKVLMLMSDTGGGHRASANALKQALLARYNVQVDLLDIWTAAGVFPWSS
SPRAYSYMGKRPMIWRAFFYGTAFYPVRLVTRLLHDFSLRRRFKKILRGQEPDLVVSVHP
MCQHVPLSARTWLEKVLKRPVKFATVVTDLGSAHPMWFDKRVDACFVPTQRLAKNAKYYG
VENVVNYGLPLRREFSQKRLSKERARKKLGLDRNASTVLVTGGGDGFGSLEKIVEAVAQE
LAGSNAQLVVICGRNEEVRRRLESRTWPVRMEVRGFVSDMNLYMEASDVLLTKAGPGTIA
EAAALGLPVLLTGFLPGQERGNVLWVREKNIGELAKSPQRAATTVSKWLRDQDALVEMSR
NAKAAAKPKATDRIAEDLMGLVEGVQRTATGVLRDLKERAPSADWSLYGALNSTRSAVAE
LKDQLAVRSVPVKFFMKNLTNNPPTRT
>MATOU-v1_40766605
AHGFRGSRVGRRSRAAAVEYLTRPQDTYTTQQQRPPVRLTPRPASAVTSTASTTAQAPST
GKKKVLFLMSDTGGGHRASSKALVNALERLYPGKIDAEIVDIWTEHAGWPYRNFVPYYAI
MAKRTWMWRMMWYYGRFWPTRKLQEIATRIQCSRRFGKCIADAKPDLVVSVHPLCQDIPL
RQLAKIDGGSRKTPFVTVVTDLGSAHNTWFDGRGDYTFVPSDALEKMASRCGVPDDKIIK
RGLPLREGFWDLAGSEKIKEATRNKLGLTTGVPTALVVGGGDGVGGIAKVATALGDALGE
AKDPSGLVVVCGKNAAVKKELEERQWPENVKPTILGFVDNMDEWMAAADCIVTKAGPGTI
AEAATRGLPCLLSSHLPGQEAGNVKFVVEGGFGAFVKKPAKIGATIAQWFADLNLREKLS
SKALEAARPSATLDIARDIGGLLFEGKA
>MATOU-v1_40773398
VQYPGQFECSIVDVWTDHTFFPYNRFVPWYKKMAKNPWMWKVMWKYACFYPSKRLTEESA
NIALHKRFRKCIDAYEPDLVLSVHPLCQDIPLRVLRRADAERAGVRRGFGYFSRRKKGAR
TTPFV
>MATOU-v1_40775909
SGRVPPFFAQPADGFSSGVEPSNATQSEMEASEQERLLLTAVQSLRDRSASGQPPAEVNP
RFRRVDNGSFDADYENALSASERRQALEHGGPTAFFRLRRREPHQPPRVPDPSAEPKKQR
ATERLRAWLAQDPSLSYLDTAELQMLAMQLEKQLSLGAQHAAATANYNKVRYAQRIMQHL
NEEYEMATPPFERNPAEALVMDWARKKAEYLLDTHGYFTLRHDAVFRPFIQAAQKIGVDV
LTSEHNPEAVAPLMAHASVFAMDRSVGCKMPLPGKKRLQEVVVAEALQLMATEFTPDLVD
AASASLHRFRGTLVPVLPKEKVLTSAAPKTVTPKRKGAKKILFLIADTGGGHRASANAVK
DAMEEISGAENLDVEIRDIWTEAGCFPENKIVDMYKIACGSKVGQMMWGAFYYGSPLIEQ
PWEAKTRLMCGKTFREYFEDMSPDLVVSMHPLTQNLPLRVLDTMSRRPGPDGKLKPKIPF
ATVCTDLGSACFVPSDVLEKKAKRRGIAPEKIRKYGLPVRKQFWSSSKRTTATPPARNYT
TLGLRPGLKTVLVMGGGEGSGGLDKIVKNLARELDKELPGECQVVAICGKNEKMVEKLKS
QKYPDGVSVAVRGFTSAMSEYMDVADVLVTKAGPGTIAEAAIRGLPTMLSSHLYGQEWGN
VPFVVNAGFGEYSTNPRKLATKVGTVLKDDDLRAQMRANAQAAAMPDATRQIAADLLGMM
DSAEAESPPPLEALGNFAKRLVPGQPYAAPARQEWPAPLVAVPIRHSGNRVGIRAPIAES
RRTRELTNRAISPGAAIFLSELSRISLEVKPGLFGVVARSSAAPGAVRKSVNLDVTQVPS
TMTAGALFHSCLFVALAMGIGAHCRTEDKLP
>MATOU-v1_40863709
KPAKIHQHGLPVRSAFARASSRRMRPPASNFEALGLDPDRKTVLVMSGGDGAGKLGQIVR
SLAHELGEASPGEAQIVAICGKNKIVYKQLKRQRARLEGAQQDVSVVPVGFTSQISEYME
IADVLVTKAGPGTIAEATIRGLPTMLSSHLPGQEWGNVDIVVKNGFGDFAEQPEKIASTV
SGWLQDEEKLREMKRKALSMGRPDATRRIAEDLLGLLDGRRAVPRAWRGPFSRFRGKAAE
EDCDMEGG
>MATOU-v1_41020446
NVKLREELSAYPWPEGVHVSVQGFVSNMDEWMSAADCLVTKAGPGTIAEACARGLPIMLS
NYLPGQEAGNVKFVLEGGFGAYSPKSSVISKTVSGWLDNSDLLEQMSAAAAAA
>MATOU-v1_41191403
AGAVVCRRFSRSLPTASPRASSRRTRPSRRWRRASRSACSSPQSSPCATAARAASHLRKT
RASGAWTTGPLTRTTRTRLARASAGRRLSTGARRRSSASGGASRTSRRVSRTPPRSRRSS
APRSACGPGSPRTPPATSTPRSSRCWRCSSRSSFPSERSTRRPRRTTTRGTRSASCSTTR
STRWRRRPSSATRRRPWWTGRGRRPSTCWRRTGTSPCATTPCSGPSSRRRRRSAWTCSPP
STTRKPSRRSWRTRASSPWTAAWAARCPCPERSACRRWSSPRLCSSWRRSSPRTSWTPPA
PRSTASAEPWCPCCRRRKCRARRRRPRRSGKGRRRSCSSRTPAVDTGPRRTPSRTRWRRS
PARRTWTWRSATSGRTGAENLDVEIRDIWTEAGCFPENKIVDMYKIACGSKVGQMMWGAF
YYGSPLIEQPWEAKTRLMCGKTFREYFEDMSPDLVVSMHPLTQNLPLRVLDTMSRRPGPD
GKLKPKIPFATVCTDLGSAHSGWFHNEADACFVPSDVLEKKAKRRGIAPEKIRKYGLPVR
KQFWSSSKRTTATPPARNYTTLGLRPGLKTVLVMGGGLVMGGGEGSGGLDKIVKNLAREL
DKELPGECQVVAICGKNEKMVEKLKSQKYPDGVSVAVRGFTSAMSEYMDVADVLVTKAGP
GTIAEAAIRGLPTMLSSHLYGQEWGNVPFVVNAGFGEYSTNPRKLATKVGTVLKDDDLRA
QMRANAQAAAMPDATRQIAADLLGMMDSAEAESPPPLEALGNFAKRLVPGQPYAAPARQE
WPAPLVAVPIRHSGNRVGIRAPIAESRRTRELTNRAISPGAAIFLSELSRISLEVKPGLF
GVVARSSAAPGAVRKSVNLDVTQVPSTMTAGALFHSCLFVALAMGIGAQCWTEDKLPG
>MATOU-v1_41199504
FWLHSGADLCFIPSRAFERAAKLRGFASSQLRLHGLPVRPAFAESGRKRDQRSLGLLPHR
KTVLVVGGGDGVGNLGAIVEAVGARMAEANAAAAAQGDVDGPQLVVICGKNHKLAQRLRE
RDWGPHLHVTVEGFVTRMSDYMASADCIVTKAGPGTIAEACCCGLPIMISGYLPGQETGN
VGFVVDGGFGAYSSDPKTIASTVCGWLEDDEKLRDMSERSMRASRPGATESIADDIVELV
DGSLAAAPAPPALAAVAAKPAKRLKKRVRAAAAAAAARAGAMAGQPAVALAEGAGCCEQD
TLAWTGTGRSTACDGMGRHLFCGX
>MATOU-v1_41206887
KRTWMWRMMWYYGRFWPTRKLQEIATRIQCSRRFGKCIADAKPDLVVSVHPLCQDIPLRQ
LAKIDGGSRKTPFVTVVTDLGSAHNTWFDGRGDYTFVPSDALEKMASRCGVPDDKIIKRG
LPLREGFWDLAGSEKIKEATRNKLGLTTGAALVVGGGDGVGGIAKVATALGDALGEAKDP
SGLVVVCGKNAQVKKELEERNWPENVKPTILGFVDNMDEWMAAADCIVTKAGPGTIAEAA
TRGLPCLLSSHLPGQEAGNVKFVVEGGFGAFVKKPAKIGATIAQWFADLNLREKLSSKAL
EAARPSATLDIARDI
>MATOU-v1_41214480
SPEPLSRRAGDKRSLARSRAAIARMDGADAPMRILILMSDTGGGHRASAQALVDALDAQY
PGRFACSVVDIWTDHAAWPLNKFVPWYQFLARNPFLWRTLWCSNRPLPTAIEISNATCFS
RFRGCIEAARPDLVVSVHPLCQHLPLRVLRHMAEEAADRDDAPASTVPFATVVTDLGGAH
PMWFHRDVDLCCVPSDTVRX
>MATOU-v1_41264646
WDLAGSEKIKEATRIKLGLTTGVPTALVVGGGDGVGGIAKVATALGDALGEAKDTSGLVV
VCGKNAAVKKELEERNWPENVKPTILGFVDNMDEWMAAADCIVTKAGPGTIAEAATRGLP
CLLSSHLPGQEAGNVX
>MATOU-v1_41265691
KDPSGLVVVCGKNAQVKKELEERTWPENVKPTILGFVDNMDEWMAAADCIVTKAGPGTIA
EAATRGLPCLLSSHLPGQEAGNVKFVDX
>MATOU-v1_41270439
VKVEGFVENMDEYMAAADCLVTKAGPGTIMEASTRGLPCLLSSFLPGQEAGNVPFVVDQG
FGAFERKPANIARTVAGWLDDPPX
>MATOU-v1_4130984
KLKLLVLMSDTGGGHRASAQALVGALEKQYPGAFEADVYDIWTDAAPFPLNQLVPMYRWL
GARPWAWRLLWYGTAAPGCKASNRFGLQAALEPFVAAIAAKDPDLVVSVHPLCQEFPLSA
VEALRARTGRAVPFATVVTDLGSAHPTWFDGRCDACFVPGARVAHLAKLHGCAPGAVVEH
GLPLRDAFAPTRSSRSSPTRRRAAPRSARASPRARPCSSSAAARAWAGSARSSRARGASS
TRRPRATPRSRRRSSSCAARTSSCRPSSPARTGARX
>MATOU-v1_41313380
SSQIPPNRWLTGELAHCVNGRAFEAYMSAYEPDIVVSVHPLCQDVPLRILDRMGGGKRKV
PFITVVTDLGSASTLWFHKGVDKCCVPGDVCEKIALRKGLKPQQIRKHGLPVRQGFWEAG
NRRQSSAQTKAQLGLSNIPTVLVMGGGDGVGPMQEIAKNVGEGDCQKCRRTPWAVDGRVP
DGGGMRQERESAEASQGSLVACKRQGRHEGLRVQHGLDGGRSHGHQGWARHDCRGLHCGV
TVYAFGLFARAGGRQCSVRDRQRLWRLQSRPQENRRKGDRVVGVAGRGHKDEPGRIDPGQ
GARQGNQRDRGDCRTRVLRRLTALKPRRLSIRSERMKQVRAHMHVERSSCKCTRWRRFFG
GGGNATAFGEFVSP
>MATOU-v1_41325788
MVVVCGKNHQAQTALERLIQSWTPREKRRLTMKVCGFVNNMDEWMAAADCIVTKAGPGTI
AEACSRGLPIVLSSFLPGQEEGNVP
>MATOU-v1_4133400
GSNAQLVVICGRNEEVRRRLESRTWPVRMEVRGFVSDMNLYMEASDVLLTKAGPGTIAEA
AALGLPVLLTGFLPGQERGNVLWVREKNIGELAKSPEKAARTVAKWLRDQDALVEMSRNA
RAAAKPRATDRIAEDLMG
>MATOU-v1_41819515
LPIREDFAVQAEAMGDRTSVTGKVYRQDMKSKLGLSIEKKIVLVMGGGEGVGSLGQIAEA
LRKKMADSGVDATILVVCGRNEKLKNDLNGRDWDGEPKTAGKWRKVKMEGNAENETSKGE
GKVDVIGLGFITNMAEYMVAADVLVSKAGPGTIAEAASIGLPVMITSFLPGQEAGNVDIV
LDGGFGAFKKKPYQIADVVTSWMLDEEKLDEMSRKSSEVGNPNAASEIMEDIVRISLEKI
RDFEPRRIDKIWQVQRRKKCKTFIDKKDKDEVMYTKYKYLQVKRNMMNERKYSSTITTNF
CGPPSARGLRSHRTSLYRSQSVRIGHECVLKRKWKRNEARITELFEDYMYAYKSIRSSSY
FEARRNVLANKPHFKLNVKFISKTRRLRSANLFLQIQFCKFEIDPIIDNCIQIIAVVDNH
QNREGKEKICYFFTFSNLX
>MATOU-v1_41868126
RAVGKTLNDKADDDIHSTYQMVVVCGKNENAKKILSSEDWGEGVEVEVKGFVNNMDEWMR
ASDVIVTKAGPGTIAEASICGLPCMLSSFLPGQEEGNIPYVEDAGFGSFSEDPNIIADTV
SSWLSSPEKLTKMKEAALQAARPSATVDIAKDLASMLFEYKRNQATX
>MATOU-v1_41883151
SCVSGMSGNGSLVVSSPSGCMEGSVTQQIRKILSSSSLSKENAMGAPELMTQDEASAINY
DDVPDINRLPTMSESKEDVEEKRQENSEDDAVIESRNQSSEESTSKKTEQTMSSKKGEVT
VVGLGFVKKMAAYMAASDVLVSKAGPGTIAEASALALPVMLTSFLPGQEEGNVDFVVNNG
FGSYIADRDPAGIAEEVGQWLTNEDLAAELSKKSKEHGAPTAAQDIVRQIGKISLKWKQI
NDDREKLDLAAEQLKNGIALRLRRVVHKQLYNWNNVQFKFLHLFMLLRVRTIATRHSLVD
NNKHYTSLA
>MATOU-v1_4234984
NNEWGDGVVVNVQGFVSNMEDFMAASDCIVTKAGPGTIAESMCRGLPTMLSCFLPGQEAG
NVPFVTEGGFGDYSKDPDTIASTVASWMRDPAKLEEMSQRASAGGRPAATNDIARDLX
>MATOU-v1_42922517
VTKAGPGTIAEAASVGLPVMLTSYLPGQEAGNVNIVLEAGFGEFNKKPKIIASRLTTWLN
DPDTLTKMSQNASASGHPTAASDIVRDIATITQGWLETNLEATSDGKRKSILDSSQPSNX

>MATOU-v1_42950111
GLPVRQGFWFPPKARGDIGRQRVLLNFRPGYPTQTIVLLMGGGEGFGNIVELAKAIGHKL
LTSTGNDGHLVVFCGRNAKAKDELLQYDWPRRTKAWQAPTIFGFLPNVDVYMDIANILVT
KAGPGSIAEAMIKGLPCLLTSFIPGQEEGNIEFVEX
>MATOU-v1_43102154
VVICGRNEELRLSLQSHEWPETPRDDCPVKQFSPQILGFIPNVDEYMSAADCLVTKAGPG
SIAEAMIKGLPCLLTSYLPGQEEGNVTFLTTSGAGEYVPDTDPENIADTVVSWLTDKDKL
E
>MATOU-v1_43301170
SDPRIVLLMSGGEGFGNIVDIAIAIGKSLFALKVATQLIIICGRNDSAYERLDAFPWPKR
RRTNVTVLGFVTDIDVYMSVADILVTKAGPGSIAEAMIKGLPCLLTSFIPGQEEGNVX
>MATOU-v1_4338318
SPRARPCETPGVAMASFNMTRLFPRIPSPGSKMSKNPKQRGTLGAFALAMMLAVIALLSR
KAADRVHSPPGGCSPARVLIMTSATGGGHGAAAAAIKHGLEALDPSLGHFDVRVQDMFAD
HCPWPLSEFPGTYKFLMKNPWMWRAIYYSSQYGTAQLMKAITFLIKPFAHQEILDREPDV
IVSVHPMMQHVPIKMLSQAGRPPCQPEDVDSIVEQELQPCTPFVTVVTDTETGSNLWFHP
GVTRAIVPDGKLASRAKQHGLRDAQLRQANALLVSAQFSVAARLNRRRVREELGLCLX
>MATOU-v1_43556518
VVQGFVGNMHEWMAASDVLLSKAGPGTIAEASTIGLPVLLTSHLPGQEAGNVRYVVDGGF
GAYATAPPRIAAILKEWLQQPEKRVAMRAAREARRDARGRARGRQPDRDARHRARPRADG
DAAALSATAPRATPPRARRGPPSRPPKTGRSVVDPTRHPPGPPPPTPPSPPSKTDAREAA
APPRLRLVRRGARGATCRLGNLKKRTSLPPRRDPPRPRSLPFDGTPTPRSAPPASSPLLR
ELGX
>MATOU-v1_43561618
RRPRVDAVKYLTRPQDVGIARPDARRTVTLTSRPAAAVTSDSTAQAQTPSTGKKKVLFLM
SDTGGGHRASSKALVNALERLYPGKIDAEIVDIWTEHAGWPYRNFVPYYAIMAKRTWMWR
MMWYYGRFWPTRKLQEIATRIQCSRRFGKCIADAKPDLVVSVHPLCQDIPLRQLAKIDGG
SRKTPFVTVVTDLGSAHNTWFDGRGDYTFVPSDALEKMASRCGVPDDKIIKRGLPLREGF
WDLAGSEKIKEATRNKLGLTTGVPTALVVGGGDGVGGIAKVATALGDALGEAKDPSGLVV
VCGKNAQVKKELEERNWPENVKPTILGFVDNMDEWMAAADCIVTKAGPGTIAEAATRGLP
CLLSSHLPGQEAGNVKFVVEGGFGAFVKKPAKIGATIAQWFADLNLREKLSSKALEAARP
SATLDIARDIGGLLFEGKA
>MATOU-v1_4395381
ANGDAEAKKETPPSVRLSLHGFVENMHEFMGAADVMVTKAGPGTIAEAAITGLPVLLNNY
LPGQEAGNVRFVTRDAQFGHFAKHPQRIAETIHGWLREEAKAAEATAAAGEDGGEAPL
>MATOU-v1_44053381
WRCRVVVPSALVQHEAQAPRVRTTAYKHKILERAFWLTRVDCIDTGIFFSSPSEEKASKI
EMCRKGKDTASTPPPAVDASHRRSTMPMTMLPVIMCTLLLLCFKSVDAFSLRSAGMAAPL
TTRPVSSTYDVVDAERHLLRSRHLHLQPPATRRSASSSTILHAATTKTEDAATAIIPPPH
TIQILMSDTGGGHRASANALRDALSVLYPAQFAVDIVDVYTDYGSFPYDQYVPAYKIMAA
YPFLWDWFYHFGATPFGMALNEFFLDVFCFEPFRECLGRCTPLPTEGGGDVTAAEAKAQS
CATTDRRADMVVSVHPLCQDETIKILAHLDSGGKSRAADGRTKTPFVTVVTDL
>MATOU-v1_44056844
CIFLLFFAAASCAAAAVAPSHGVQSHGMALAADKAGMVAKTAPVSRQVVEDVNDVAFHDE
SQEDEIDDDTLKLFEALKGVGASQGLAFAAPFASRATLARANDKSLKINHPKDSRQHVTS
SAAPTMALGRGKGRDLSTRGTGGSNAMIGLAGKLASAWLGLAASFNGLNLNLNAGFNLNP
LGMASANAADWPPPKDDKKRVLFLLSDTGGGHKASARAIQGALDKLYPGKFTCEIEDMWT
DHGKWPFNQMVPGYQWLARNKVGNWIWKLLYQSSQIPPNRWLSGELALCVNGRAFEAYMQ
AYDPDIVVSVHPLCQDVPLKILDRMGGGKRKMPFITVVTDLGSASTLWFHKGVDKCCVPG
DVCEQIAIKKGLTPQQIKKHGLPVRQGFWEAGDRRKSSAQTKASLGLQQVPTVLVMGGGD
GVGPMQAIARNVGQQLGKLDGKYQMIVVCGKNEQVQKQLKSRAWPSNVNVVVNGFVSNMD
DWMVAADLMVTKAGPGTIAEASIVGLPCMLSGFLPGQEEGNVPYVMQNGYGDFSRDPKKI
ANKVTEWLANPETIETMSAAASTIGTIHAKATKEIAREIADLVLACALYRPSLYSAMTWR
HGLRDETWSSRHGLLMNTSHDMSHDMQTWLAKCLSWTHVARQVIPHLEPFFRPTLRDACV
TAGCCAPLLDAFDSVPSSTYHSVQLTLHASSKYTP
>MATOU-v1_44060647
RCLKVWRQGYERKNNQSEARTRMTIIRSPQLILVLLVVGLCQSPSHGAAAPPFDAGGSYS
SSSSCSSSSLPTNATTAQHVEASRTSGVGISGRSPSLPRVSHGGAFASAATPAASKAKPR
SSTTAAFAHSPNESSNSNSALSSSSTVSDTPATSTSTADPQHHRRQDHSFAYPAEASATH
VQPAAVPSVDSESVDSRTAAEIDEAIAHLSEKKGGPLKVLFLSSDTGGGHRASAESLAKS
FQNHYPGTTYDLLDVWTDHGVWPYYNLVPSYQHLSAHPRQWGLFYHLSNNYLYEVAYDLH
SRLTCERRIRRRMGAYRPDVVVSVHPTMNHVPLIAARRIGEEDGRHIPFFTVVTDFGSAH
TTWFQKNVEKIFVASDRLAKLAKRRGRIKKDKLVMSGLPIRHDFAVQAERLGDRTTDQGR
AYQVETKEKLGLDSNRRMVLVMGGGEGVGSLSDIVDGLYAKFRKAGVDATICVVCGRNNK
LKQELATKDWEKVLQDSHVPTKRRRILEVLRPHRSRRIQQTLDRVHHQEELEEEAGIYHA
PGKVDVVGLGFITNMAEYMVAADVLVTKAGPGTIAEAAAVGLPVMLTSFLPGQEAGNINV
VLDGGFGDHCEDPDSIADEVSCWLQDEQLMRVMSQQAREVGHPHAASDIVLEIGQATHDA
LKKNAMQQHIQSQQPLGIEIAYCVFIVQKYTDEQHVLPHQLRESSKLGEKSRKNGDGAFS
SHLGYYCX
>MATOU-v1_44065973
RRWPAVASLRLTTTGASTSLPVIPILGILPASLVRPVLFSPPRRRLPKIAMCRNGKDTAS
TPPPPVDASHRRSTMAMMFSVILCSLLLLCFQSGVDAFSVRPAAEGIAAPLPNRPASSAY
DVGLLDAEKHLRRLNLQPPATSRSTQSSTILRAAATSAEKTAEDAETVIPPHTIQILMSD
TGGGHRASANALRDALSALYPAQFAVDIVDVYTDYGPFPYNQYVAAYKIMAAYPFLWDWF
YHFGATPVGLALNEFFLDVFCFEPFKECLGRCTPLPTDGGGDISAAEAKAQSCLTTDRRA
DMVVSVHPLCQDETIKILAHLDSGGKSRAADGRTKTPFVTVVTDLGGAHPTWFNPGVDKC
YVPSDVLYQAALDRQLKPDQIVEYGLPIRKGFWSTEGRDAGDADDKAEKGKGGWLAKTFG
RGGDNQGSSNDESDGGGKKSKSELRTELGLVQSVPTVLIVGGGDGMGGIVEQARAVGRRL
NADAANGDASSADGPAYQMVVVCGNNQDAQKKLAADEWGDGVRVDVKGFVYNMDEYMRAS
DAIVTKAGPGTIAEASICGLPCMLSSYLPGQEAGNVPYVEENGFGTYSGDPTVIAETVSS
WLETPEKLQQMETAALKAARPAATLDIARDIAEYLFERKGVSGPILIYQMSVKDYTYPNG
DLHTSTRNRCDRKLKLLIPDFIAFFGX
>MATOU-v1_44070992
ADDPESGEKKERRRASVRCKRRRPATMATRPAVATMILLLIISTSCFAASVPPASVTSTS
CFAASVPPASVMVAPLCMFVLQRARDCTERAEGVGVSMSGAYHLAFTPQGRGVHLSAESR
LHAQTAVPARTQDAEVMSEDEEKEDATTLQLFHALKGVGSGGGVAFVAPLASRATLLKAN
EKLAGVKKDVRPSASAPASHTKMSLGKGSDGFKFFSKFTSKLPVTLAAAWLGLVANFNGL
GVGQNSGLNLNPLGVAPANAADWPPPKDGKKRVLFLLSDTGGGHKASARAIKGALDILYP
GKFTCEIEDMWTDHGKWPFNQFVPGYQWMARNKIGNWMWKLLYQSSQIPPNRWLTGELAH
CVNGRAFEAYMSAYEPDIVVSVHPLCQDVPLRILDRMGGGKRKVPFITVVTDLGSASTLW
FHKGVDKCCVPGDVCEKIALRKGLKPQQIRKHGLPVRQGFWEAGNRRQSSAQTKAQLGLS
NIPTVLVMGGGDGVGPMQEIAKNVGERLGQLAGEYQMVVVCGKNERVQKQVKDRSWPANV
KVVTKGFVSNMDDWMVAADLMVTKAGPGTIAEASIVGLPCMLSGFLPGQEEGNVPYVIGN
GYGDFSRDPKKIAAKVTEWLASPDEVTKMSQAASTLGKVHAKATKEIAREIAELVFGGRH
LNLVACPSVQRGRNKCVRIRCMLNGLRVNARGGNAASFLEEEEMRPRLESLCHLLRSFWD
ESIFEE
>MATOU-v1_44071030
RRDFWQPVKFEDHGYKRRALRTRLGLRPNALMVLVVSGGDGFGPIKKIVRHLEKTLTAAE
SLREVQIVVVCGRNQRLLDDLRKGAGESIVAHGFVSNMAEFMKAADCIVTKAGPGTLAEA
AIQGLPVMLCSHLPGQEAGNVRVVVDQGFGEYSTRPKVIARTVLR
>MATOU-v1_44073372
VAGRRGISADRLRMHGLPVRKSFWRASEQNAQATPSQMEQLGLLPNKKTVLVVGGGDGVG
SLSKIVEQTAAQLAKDCPGDAQVVAVCGKNKAVKKELEAKSWPGVHVEVRGFCSGISDYM
EAADVLVTKAGPGTIAEAAIRGLPTMLSSHLPGQEAGNVPFVVGKGFGRFSTQPKVIATT
VSSWLQDDDELARLSAAALSAGQPEATRLIAKDLVKLLKAEATAEEDGX
>MATOU-v1_44074505
TCSRAVFVAVGSLRSCFSCIARDRIVLPPIRYHSLLRKRTSSLTMAAVASGSTETSATAE
MGGIKVAPSEEEEDGGPLTPDTAVLSAAASGESSPVGTTSSDNDPTPDANEKEADTMTVP
QDGTSSAIPTTPGQHRTDAPLTVLFLSSDTGGGHRASAMSLARQFELLHPGTAYQLLDVV
TECMPVTIPAVPYPSLFLSSSQTSMTSLLDGEEANAAAAATDTAATDTAATDTATAAEAA
VEADTDAADATAEVVEAAAHDKNTANSDEADENSNDDSKKDSGSENDNNIDSAHDDDDDD
DDDDEPKEKEAESGSATTSNKNKVVGRAKSCLDELSFATEDIDENGGSPLRLLPPRPSPT
AGAATGTTGGRPPAFKKSASAPPAFGIESFYKHLSAHPQQWRLLYHTSNSPPVRLLTDVG
LKLATERTVTARIREIDPDVVVSVHPLMTAIPALACAKLSAASGRHLPFFTVVTDLGSGH
DAWFAGAKREVEKIFLASDSITELAVRRGRIPRDKIVRSGLPIRHDFAVHADAMGGARYP
SERAGTYRMSVREDKLGLCSDPEHRVVLVMGGGEGNGALS
>MATOU-v1_44092550
KAQAGVRLLREGWDGPARAGHPPAALARCVRAQPFCAGERNRLREVLAASVAASSCAARF
CGLFGWGAVSSPACAADFSARRAARRAARRAARRVSARGAARRTSARGGRVAALGVFGFV
RRRPGRRVATPPFRRSGDHPSGEEQPARKPLRKRLRSFAGRLRSRLPRAPLSRDKARRLL
ATLALAANLCGAPAIAAQTAFSGESPAAPALVRTVRHVRRGVAAGTRSSAGAGAVDLVSP
KRTFSLSSLPGLRRKKKVLIIMSDTGGGHRASAQALKDSMEREYGKKLDVEIVDFITEHC
GYPFNNAVQNYKIMAKHPWMWKFSYYLTCFPPMRWLGHLWFNTVSRASFVEAFEKYKPDM
VVSVHPLLQGLPIKVLGKDVPFVTVVTDLGGAHPTWFHSKVDELFVPSDRVERIALRNGV
PSCKIRKYGLPIRGAFQKDAQSKQQMRRKLNIEDLPTALLVGGGDGVGGLGHIAKDLATE
IGETGTPKQIVVVCGSNTQLREELSAYPWPEGVHVTVLGFVSNMDEWMSAADCLVTKAGP
GTIAEACARGLPVMLSNFLPGQEAGNVKFVIEGGFGQYSPKSSVISKTVSGWLDNSELLQ
DMSAAALSAAHPEATQQIASDIGRIALAGSVENQGCPNNIAYCARPGTQVFPGTQVFSQH
CQRVFYGENDVCRFEFSKLFVWSWSCVLGGFDADRAIKGSAESGRREVEKPSVKLRSQLR
TTSVVSESRLGRIRFFSFRLHFFTFSFVRMAEPSTQRNSSFLVSQLSLFLAIHPSHASRI
ISRVQVNNLFSHLFIDEALVKFRWTLDRTTLIRATMHIFSTYQYVLLFSLIQCKLTYDVY
LIILVFFGSDAIPD
>MATOU-v1_44121081
VLFLLSDTGGGHKASARAIAGALDKLYPGKFTCEIEDMWTDHGKWPFNQMVPGYQWLARN
KVGNWIWKFLYQSSQIPPNRWLSKELALCVNGRAFEAYMQACDPDIVVSVHPLCQDVPLK
ILDRMGGGKRKMPFITVVTDLGSASTLWFHKGVDKCCVPGDVCEQIAIKKGLTPQQIKKH
GLPVRQGFWEAGDRRKSSAQTKAALGLQQVPTVLVMGGGDGVGPMQAIARNVGEQLGNLK
GKYQMIVVCGKNEQVQKQLKSRAWPDNVNVVV
>MATOU-v1_44134190
DWMVAADLMVTKAGPGTIAEASIVGLPCMLSGFLPGQEEGNVPYVMENGYGDFSRDPKKI
ANKVTEWLANPQAIETMSAAASTIGTVHAKATKEIAREIAALVLACGLYRSRLSFMSRDM
SDMAREIACLRPTRELTEPLFSNIFRRTLMRRGRRDCLVALPSFLLCSTHKTPVPVSPYL
TVLFIYASSTYTLFMHRVHILYSCIEYIYSTSFDCSKHTQASFATCVSAGSSRLFFMLNL
SAFLKYTSQSX
>MATOU-v1_44231030
VNVVVNGFVSNVDDWMVAADLMVTKAGPGTIAEASIVGLPCMLSGFLPGQEEGNVPYVMN
AGYGDFSRDPKKISSKVTEWLQDREQLEKMSAAASVIGETHAKATKAIAREIAELVELVQ
KAA
>MATOU-v1_44296529
SSSTSFYTNDNNMDHNDINHNGVPDVVTERKFREIKKAGGPLKVLFLSSDTGGGHRASAE
ALAKHFQMYYPGTTYDLFDPWTEYGCLPYRTLEPTYKHLSAHPRQWKFLYHFSNTAPYLW
CLAKHSAWSCEKKIRDGIEKYNPDVIVSVHPTMNNVPFIATEHLRKKSNKYIPFFTVVTD
YGTGHCTWFRKGVDKLFVASDRLEKLATRRGKVPEEDIVTSGLPIRRDFAVHAKALGQHR
RSAEAQKYQANLRTQLNIPNINKKMILVMGGGEGVGSLSKIVDSLYTTFTTQGVDATVVV
VCGRNEQLKQKLQNRDWEQLLAQKTRIKKRRILSRLRWAVPSRRIRASLKRAALAAKEGR
LNPNKTKGNVDVIGLGFVTQMADYMAASDILITKAGPGTIAEAAALGLPVMITSFLPGQE
AGNVNIVLDNGFGDYCSDRDPYGIAQEVACWIQDEDLLTIMSDKSTSIGVPDAASDIVLS
IGSMTHDYMELNAAGGSTASSSTKENLFPFSCX
>MATOU-v1_44311918
EKYICKFQIFSEQASSHQVKKINNKNYLFFLGTIHLIHPTLTSTSTSPQSIFHISMRSPN
WIFLWSISIVLLVQLSTDACARTTNDNKINHHHSTSTQFTGGFAVLTSGWWRGGSSPSTL
NDKTSVASSASKSNSNSNSNSANEGSSDSVTGRVRSRLISVSGGDSESAAAAVESDSSLE
KKIKPKTSLLSHKHNGPPLKVLFLSSDTGGGHRASAESLAKQFERHYPGSTYDLCDVWTK
DGCLPYRTLVGTYKHLSAHPKQWRFLYHFSNTSPYLFMTDLHSWLTCERKIRKTIASYDP
DVVVSVHPTMQNVPLISTKKIAKKKKKAIPFVTVITDFGSGHCHWFDKRVDRMYVASDRI
RKLARRRGHVKDKKLVQIGLPIRMDFAIQAENMGDRMSAKGKRYQAKIRNQLGISSDKKM
VLVMGGGEGVGSLSHIVDSLYATFAKEGVDATIVVVCGRNQKLVQQLKNKNWNKVIADYH
TPRRKKRYYLFRLFGRAAPSRRIRKSLKRHDHLSIDEINPDHHQGSVDVVGLGFVTNMAE
YMVAADVLVTKAGPGTIAEAAAVGLPVMLTSYLPGQEAGNVDVVLDGGFGDFCSDPNGIA
DEVACWLQDEPLLEIMSKAATVVGAPNAASDIVLDIGKFTEECMEKNQMTVDMMSX
>MATOU-v1_44312200
HNLHDCTTIGTIGSENKQRQITRTVITFEQTTKRKQHHQSCHHAVIQQQVVLILVPQSMI
IKNNAEQQQKEVKSYFYLVIQVEDIVHQLNHVNNLKYFQDPHIICMILLVMMNVLVYIIF
QKTISIYPITHYNGKCTIRVIYVPNYLVLIGIVKIYGMRLNGVILMLLLVCILYPMFHWY
HVRRYRKRLGGIYPFTLSLIGEAIVCGFVMVLINCMCHQNRYLRKGVKYPMKNWSRAYLS
AMISVCNQRHWVAIVHQKRAKCIKNTDLNALHSLIVVYYAWVEEKVVHYQKLSMHCMNVH
AKKYMLRYSYVDAMKNRMIKLETGMQSLEEGLVVHWDAVVRRGMMTGGSRMRLSSYYSVG
LSNCWNAGYGNPDGMSATSTSYFTGGLFSTEQAGCFEGTVTHRLRKILSYNSIENNALVS
PTPEEPLETEDEAKSELPLDLTSDACLDLASFIPFDNSEVEVTCVDIHDQRHLLPPSTTT
LQLSPPASDKHDQIFQCGSIISDDDDDDDEIIDDDSSDVPLNPGHVNVIPLGFVNEMAKY
MVAADVLVTKAGPGSIAEAASVGLPVMLTSFLPGQEDGNVDFVVNKQFGCYCPYSDPNAI
AKTLSSWLLDDKKLQTLSRASTAAGAPDAASQIARCIGNDTLEWRLRNDQCNDEEEEAAP
KDALQQSESIEVSDDVYTTPMNKSPVVSAPTFNCIIQDFVFX
>MATOU-v1_44336647
DTNKRMILVMGGGEGVGSLSDIVNELYAKLRTQGVDATICVVCGRNEDLKNNLDTRCWDT
VVSQSLQSYESLKSRFFTKILTPHAHRSRRIQLALDRAAANAAKGNDVADVPGNVDVIPL
GFVTNMAEYMVAADVLVSKAGPGTIAEAAAVGLPIMVTSHLPGQEAGNVDIVLNGEFGDF
CEDCEICALEIACWLQDSQLLDVMSQKARLVGHPHAAEEIAMDIGKTTHEWMERNEMKWS
SMNPERSMHSFHTGHPSTEEAPSPSLLVSFDSQATCWPSFCHSHISTGAFSLPDKDAQHE
DRSSTSAVLTDNTPNKLETLLQIFFLLLFVLMVMPSSASVAMYLS
>MATOU-v1_44341797
FNWYVPAYKIMAEYSFLWKGFYEFGATDLGLFLNELVLDIFCYEPFKKCLNRPSGSTSKR
ADMVVSVHPLTQDLPLKILADLDTNGKSKKGSDRSTPFATVVTDLGGAHPTWFNPNVDKC
FVPSDALYQCAIARKVQPSQIVQYGLPIRRGFWGESASSSSAAATKSVTDNKTANNNPFA
QLASTLFAPKSTTVGSATSTKTSAKKSNTDALRQELGLEPSIPTVLVVGGGDGMGGITQV
ASALGKKLASDAAAAGDEEGNVYQMVVVCGNNQAAQDELSKSAWGKGVNVQVKGFVNNMD
EWMRASDALVTKAGPGTIAEASICGLPCMLSSFLPGQEEGNVPFVENAGFGKYSGDPNTI
ANTV
>MATOU-v1_44408044
GLLSDVGCFDGRAGSMANQLRRIISTPSMAYMTKPESPFSPSTSAGKTAEDNAVSLPGSR
SGSPEPEDNGVEVLTKSCAQRNDLYDLSSLLEPMESNDETEGERGEMTMLSPVAQPVSSS
SSLDMEMRKNNSIIETPVAVVGLGFITRMAEYMVAADVLVSKAGPGTIGEAASLSLPVML
TSFLPGQEEGNVDYVIEGDFGAFVSDSDPQGISDVVASWLLX
>MATOU-v1_44430085
SSFLPGQEAGNVPFVTRNGFGDYSKKPKVIARTVCDWLQDPEMLNEMSNKARAVSMPRAT
TAIADELCEMLDSNEETFSAAAACTVSASNTAALCCACHCCGDLFQIGGCDAFHSHSHVA
PYLATLRIAQCKLLVCTLACVGAPIQVIWSCEEDKFLSGAIIQGFDGVSRNTNLVLKHFL
VVKGAPQSWMLRSIAAQSVCFGNECWIQYKQACCKRNMFKHKAICHSSRGCGRTCAGVEM
TICQS
>MATOU-v1_44439512
QKTIREKLGIKDPNKKVVLVMGGGEGVGSLSKIVDALYTTFTLQGVDATIAVICGRNEKL
KQKLSERDWDKVISKNSRLKRRRHLHKLRWAVPSKRIRDSLANAAKVAKILNKDSRKGQV
DVLGLGFVTNMAEYMVASDILVTKAGPGTVAEAAALGLPVMITSFLPGQEAGNVNIVLDA
GFGDYCDDSFGIAEEVACWLQDEELLRVMSSKAMKIGVPDAASDIVIEIGQTTHGHMQLN
HASHSFFNIVSRGRARFEKTWSYGRKFSSYIKCISLLYKNVRRX
>MATOU-v1_44573119
QHTRSRLKQNKKINMHTLLKSSRRKIGMESSKMISVDSKNPDEVSNKEMTTSDSSNKLKI
LFLSADTGGGHRASAEALARQFELLYPGSTYDLLDVITDHAYLPYKNIVKDYKHLSSNPT
QWNVLYKLTNTKPIQWAYELHFKLMSESAIRKRIKSFAPDVVISVHPLMNSVPSLSCQKI
SQETSVHLPFFTVITDLGSAHHYWFSAAKGSGNESRAEKVFIASDQIKSIATSRGKDSVP
FEKLVQVGLPIRHDFSLHANLLGDRMSAEGKQYQATGR
>MATOU-v1_44579863
HHLIECVCERKRVPNINKRHKTYMHIYLSCQYINQLSCCWGILPQAAIASGCQAFTTVPA
PTNNPFSRTTSHLSKKSFALSVATASSSSEGPYIIQILMSDTGGGHRASANALRDAFDTL
HPGKIECDIV
>MATOU-v1_44618920
SNIDEYMSAADILVTKAGPGTIAEAMIKGLPCLITTLMPGQEEGNVEFVEKAVVGKYVPD
TEPDNVAETVMEWLQDPQLMAEMSSRALGLGQPQSTKARICHSLLDLGGVEMHSLNGAKR
RDSSSEVTSAQSSGSTLAGKPPVTDIPAAVTTSAAA
>MATOU-v1_44635415
ASICGLPCILSSFLPGQEEGNVPYVVENGFGCYEGSPEGIADTVEEWFAGTATTTEGTML
AQMRDCALTAARPDATLDIARDIADMVYAQKEEVKKGGGKLVGAKPAGLAYGMGPFSTLT
LCESCWCGSAVAARGSVDFFVQGRKQEMKX
>MATOU-v1_44650524
GASRKEGRTTPFVTVVTDLGGAHPTWFNDGVDKCFVPSDVLKNAALDRTVKLDKIVQYGL
PIRRGFWRFGADX
>MATOU-v1_4486044
ALERLYPGKIDAEIVDIWTEHAGWPYKNFVPYYAVMAKRTWMWRMMWYYGRFWPTRKLQE
IATRIQCSRRFGKCIADAKPDLVVSVHPLCQDIPLRQLAKIDGGSRKTPFVTVVTDLGSA
HNTX
>MATOU-v1_45024561
EGMEARIRTNQPERRPARPRMTIIRAPPLVLALLVVGLCQSSSHGAAAPPFDAGGSSSSC
LPGSANATTTAQHVEASRTSASIIGRTSSLPRVSHGGAFASAATPAASNAKPRSTAFAHN
GPNENSNSNSALSSSSTMSDTPATSTSAADQQHHPRPDHSFAYPAGASATHIQPAAVNSE
SVDSRTAAEIDEAIAHLSEKKGGPLKVLFLSSDTGGGHRASAESLAKSFQNHYPGTTYDL
LDVWTDHGVWPYYNLVPSYQHLSAHPRQWGLFYHLSNNYLYEVAYDLHSRLTCERRIRRR
MGAYRPDVVVSVHPTMNHVPLIAARKIGRKEGRHIPFFTVVTDFGSAHTTWFQKNVEKIF
VASDRLAKLAKRRGRIGKDKLVMSGLPIRHDFAVQAERLGDRTTEQGRAYQVETKEKLGL
DSKRRMVLVMGGGEGVGSLSDIVDGLYAKFRKAGVGATICVVCGRNDKLKQELATKDWEK
VLQDSHVPTKRRRILEVLRPHRSRRIQQTLDRVHHQEELEEEAGIYHAPGKVDVVGLGFI
TNMAEYMVAADVLVTKAGPGTIAEAAAVGLPVMLTSFLPGQEAGNINVVLDGGFGDHCED
PDSIADEVSCWLQDEQLMRVMSQQAREVGHPHAASDIVLEIGQATHDALKKNAMQQHIQS
QQPLGIEIAYCVFIVQKYTDEQHVLPHQLRESSKLGEKSRKNGDGAFSSHLGYYCIWQYG
LATYNLHAFLSPEAYIAPIASIFLILKSSKTTHNIRRKEDCSSECCFELIKKISANTDAD
TMKVRRTRHRHVSCSLSLHLSMPRIAFTSSSVLTLFFIGNGPESYFALSSTFGPSAHSAH
SETQLIVSTLTLSEACCSNHAFAFFPPLRPQVGPVQTTTVPSNASALRAVVGRGVSDGES
PPAMKASVSWDAAAAMHTTQAMDFIFVD
>MATOU-v1_45026351
PTKTSCGPITRASKKSASSCVSIMDLSSAKPVECNRSKKFLSLSRRVAERKKKKSSPRKR
SCVPQVESGESSLHLPASSSSNASHGNNLDSYAAARARERITTRRPTPQTSTHTQARRCW
HINASSSSSQKDAATQIRIRERGKGAARKNAARQLDRVTALGVWYFDRTAAQTGPLLSSH
LASGNVGPAEVGGANLAGAQRLWNLAANSDSSGALPPRAPPSGGGGGGGGGGGGGKEAKS
DDAPMPSPTEEEPRRVLMLMSDTGGGHRASAQALRDTFHELYGNRFQVEIVDIWTNHTPW
PINRAPRSYSFMVRHSWLWRLNYRFTQPAFIHQPLMTGVGVAASSRLSSAFRRFRPQLVV
SVHPLLQHVPLKVLRSLAGRANGDGSGGPRGIARGGSEPPTAPPPFATVVTDFTTCHPTW
FHRRVDKCFVATEEALRRAKKRGLSDKQIKRHGLPIRPAFSKEHPPKYEMRRRLGLDPAA
PLVMLAGGGEGMGTLELTCDAVQEQLRNAPNGAQVVVICGRNKALVDKLKSKPGYDARDP
KVPPRDSAPLTGPPPPSSSSKGCRVYPLGFVNNMDEWMAASDVIVTKAGPGTIAEALCVG
LPLILNGRVPCQEEGNVDYVVRNKVGYFLTDPELIANQVWKLLCTPGGLSEVKRMSERAK
SFGKPEAVYQIVRDLAALSDTRVTKMNLPRSSRQYARQNSQLGGFDLGGARMLEPVELFS

>MATOU-v1_45035658
KAALEEQYNGMVETSIVDVWTAYGPWPYNGMVRHYRYLQRRPKIWYMAFMTSAINPTRYI
SDRLMSMMAYRGFSDCFSEFSPDLVVSMHPLCQTAALNVLDSAARGAARDAKKKVPFATV
VTDLASPHPLWLHPRCDLCFVPSDIFARAAVQRGLCKSKLRQYGLPVRPAFAKQRRSAKE
LRRELGLLPGRKTVLLVGGGDGVGNLGAIVDAMGTRLGASNGCSAQMIVVCGKNKQLYEE
LRRRDWGGSLHVVVEGFVSRMADYMTSADCIVTKAGPGTIAEASICGLPIMLSGHLPGQE
SGNVRHVVRNGFGAYSRDPNVIAKTVWSWFQDPAKLARMSEQARKHSKPHATKQIAEDIV
RLLERSQPAPDSHGELAGLAALTVSSSELILRTTHLTFCEQSIDIDSMRVSEHAPGMFCD
LPSSEFRVQSNLKSQTSSRESVSGKLERRVERV
>MATOU-v1_45050719
GRARAGLDCTEGRDPRTVGSVVSGLQPAHGLAKRCGESARRCLPLLKRTSAGMPSRTWPS
GLTFAGCLILVLAVSTFADATVVSPSGLQNRGSTSAGTHSAARSGAELLRDPERVDAFTE
EAHEEDVSPEEGMSADTLKLYDALHGLSEQHKVAFVAPISSRAALNRPSSPAVCTSESRA
NPSPKDAAAEPSMRMGGGGPINLLGFLSMIPRKLPGSMAAALLGFTAGFRGLHSANAGQG
LNPLGLSPANAADWPPPKTSQKRVLFLLSDTGGGHKASAKAIKGALDLMYPGKFTCEIED
MWTDHGKWPFNKMVPGYQWLARHKVGNCIWKLLYSSSQIPPNRWASGQIAHAVNGRAFEA
YMRAYDPDVVVSVHPLCQDVPLRILDRIGGGKRKVPFITVVTDLGSASTLWFHKAVDKCV
VPGDVCEKIALRKGLKPTQIKKHGLPVRQGFWEAGNRRATSADTKAKLGLKQVPTVLVMG
GGDGVGPMQAIAQNVGKRLGAMEGEYQMIVVCGKNEVVQKGLKSREWPTNVNVVVNGFVS
NMDDWMVAADLMVTKAGPGTIAEASIVGLPCMLSGFLPGQEEGNVPYVINAGYGDFSRDP
AKISAKVTEWLGDEAEIRKMSAAASAVGVTHAKATKEIAREIAELVLX
>MATOU-v1_45063288
NNPFAQLASTLFAPKSTTVGSATSTKTSAKKSNTDALRQELGLEPSIPTVLVVGGGDGMG
GITQVASALGKKLASDAAAAGDEEGNVYQMVVVCGNNQAAQDELSKSAWGKGVNVQVKGF
VNNMDEWMRASDALVTKAGPGTIAEASICGLPCMLSSFLPGQEEGNVPFVENAGFGKYSG
DPNTIANTVSTWLASPEMLSDMKEAALKAARPQATLDIARDLAEMVFAT
>MATOU-v1_45065477
WTDHGKWPSNQMVPGYQWLARNKVGNWIWKFLYQSSQIPPNRWLSKELALCVNGRAFEAY
MQACDPDIVVSVHPLCQDVPLKILDRMGGGKRKMPFITVVTDLGSASTLWFHKGVDKCCV
PGDVCEQIAIKKGLTPQQIKKHGLPVRQGFWEAGDRRKSSAQTKAALGLQQVPTVLVMGG
GDGVGPMQAIARNVGEQLGNLKGKYQMIVVCGKNEQVQKQLKSRAWPDNVNVVVNGFVSN
MDDWMVAADLMVTKAGPGTIAEASIVGLPCMLSGFLPGQEEGNVPYVMENGYGDFSRDPK
KIANKVTEWLANPQAIETMSAAASTIGTVHAKATKEIAREIAALVLACGLYRSRLSFMSR
DMSDMAREIACLRPTWLPRTNAPFFHFQTDFDEERQTLLGCSAFLSPLLDSDSLGPCVSV
PHSVTLHLCIQYIYSIYASSTYTLFMHRVHILYLFLFQTHPGX
>MATOU-v1_45070982
RPGISHKVDLTHGGIDSSFLQENGLWDMLVFGTRYFFTQLSAPKLSSAMRNQLMGKLDKI
SSAAVTFLRLAMYSWSCAQSVCGILSRKRGGFQRSCEGFCGKSFFTTVSRKRVRDLHFGL
FIPESTRSVSDEHWWWAQSECTSPQRWVDALRYLRNKCGGFMEQLALATMHAKELLFLGK
ESLALEAQFVLARGPSRGNIYGIHCNSRKEVCTSIQRAAKFDCQCAPANAACATEGSRTH
ERVRIFFCLRRAFYHSGYRSHTLPNLVSQRSRSVLCSYTTCRCASNAARPVSSAPCLLWL
AYQACIQRTDEVENNPAAAWNGYKLVNCHAYRWRRGHGQADYCRCTCTNVGSNFPHKVWN
RKAIYLLYWFWVSLQRLTSSDQIVIICGRNEKLAQSLSSKSWPLKVAVKGFVNNMAEYMT
ACDCIITKAGPGTIAEALICGLPILLNGYIPCQEEGNVSFVLENGVGAYSEKPDEIAEIV
SSWFDNKNSDIEIMSSKAKSLGRPEATFNIVRDLAGMSFSSGKDTHRYLSHTFYFNEILT
RGHTSLNLSFRYQRSLCLHVVTFQRCLRYFQISRINQCKIRTTCPELIVDCSTLLLVVML
LCRCFRGEMVVTKDWNASMAKWAMDEEVPSLFRCKSLGLHSRRQKPRYWNHVTQTLTGGY
VYIYIYIYIIFADCX
>MATOU-v1_45072741
SQQGRPQFLCICRQRGVPDTASSTIQKISSRMRSSSAYAICLILGAIFVAAWAVSSSSYD
SSYPPLDTAATGSAARADVSSSINRELKLGESAKSSSTSPQDIPQTTSDSPVSKNQTVTP
ALPRTTSVGAGGASFGRATTVVRSGGVPRSTTHVGVASGFVSIPTATVPTVDGNSATNAP
VSVMPVAPKSPDSLESTAAAEKPLSKDLSKHENHAVRSASLDMMGGPLKVLFLSADTGGG
HRASAESLAKSFQMHYPGTIYDLVDVWTDHGGWPYKKLVPTYKHLSANPKQWGLFYHLSN
NFLYEIAYDFHSWLTCERRIRRRIKEYSPDVVVSVHPTMNNVPLIATRKISKKEGRHIPF
FTVVTDFGSAHTTWFQKRVDKIFVASTRLAKLAKRRGRISKEKLAMSGLPIRHEFGVHSE
LLDDRTTEHGQQYQAQIKEELGLNPNGKVVLVMGGGEGVGSLSNIVDSLYANLRKSGVDA
TICVVCGRNEKLKQDLETRDWNRVLEGSNDGNKKKRFLEFLRRNRSKRIRQTLDTIQEKE
KLEGGEYRALGNVDVVGLGFVKNMAERMVAADVLVTKAGPGTIAEAAAVGLPVMLTSFLP
GQEAGNVNVVLDGGFGDYCEDPDIIADEVSCWLKDSQLLKEMSQNAKEVGVPHAASDIAL
DIGEATHTVMRNNIMNQQTARRMTVSKIPAWHQRGSNPHGAVSIYFRITTPTTDYSQRTA
VDQSTNSIDHLRDSDETRTRWGPGGPHRRIRLGLRTSEVLSHTCPHVSLLIMERSDRNED
YLVENKESSFEMNSTSSKIFHTRLVQLCTRYFQKQT
>MATOU-v1_45078368
VPSPSGALRAVRPSGKTRSEERGSLVQDPQVRPADSGSVPEARGGQASHAPGSQHQELPH
GAPGRRRRRCRWLGPDRQGSRERAKELGEKGTPKQLVVVCGSNATLAEELSAYDWPENVH
VTVKGFVSNMDEWMTAADCLVTKAGPGTIAEACSRGLPVMLSNFLPGQEAGNVKFVLEGG
FGEYSSKSSKIAKTVSGWLDNAALLQEMSQAALSAGHPEATQQIAEDIGRIALAGHVEDP
CPNCRTHVEDPCPNCRTLQSAVASVRSFLLCKLAGSAGHRSGAEPYRFTGDFFRTGNFWS
SVLNFIAADSKALAERQAARSERTVRITSVAARRSFRASLFVLAHSEWSCLCRX
>MATOU-v1_45092443
LTCCENKASSSVSVVWRFIIFLPSETLHNEKERHRFEDYLPYTLRNMEIFLDNMKPSSRS
SWRFISLLGLLALLSSRRTAIALAAAKIPVRSFVTATPKFAVRGGSSSVLHATIEEIDTK
GPTNPSTFHSSEIVATDSAENRGPLKVLFLSADTGGGHRASAESLAVQFQNHFPGSTYDF
IDVWEDGVYPYRTLVESYKHLSAHPRQWRILYHLSNSRPWEIVMDWHSTLMCERRMRRRI
EDYDPDVVVSVHPAMNNCPIHSIRKISEKKGKHIPFFTVVTDLASGHCTWFQKNVEKIYV
ASNQLNKKARRRGRTPEENIIMSGLPIRNDFAVQAENIGDRTTPKGKEYQKQMKTALDLD
PAKPMVLVMGGGEGVGSLSDIVDELYTSFSKRGVDASICVVCGRNEKLKASLAAKDWGQV
LARERRAKKGRFSFFRRKKRREMEDSLEDPSSAERGNVDVIGLGFITNMADYMVAADILV
SKAGPGTIAEAAAVGLPVMLTSFLPGQEAGNVDFVLEKGFGDYYEDPVEISEGVASWLQD
DSLLNAMSLKAQEAGVPHAAADIVLDIGSRTHDWIMLNEYGFIEKELYAWX
>MATOU-v1_45100540
GRDDQDLGPPRQRGEVQGGGRQDQDAVRYRRDRSRWRPSHVVQPGRRVLRPLRCVVSGRA
RSPIEAGTDRRVRTADPEGVLVDRGARCRCRGEEGQGRMVGQDVWKGRQWQRNKRRREEE
QIRSADGAWARPIRPDGPHRRRRGWHGRHRRAGPGRRAEAQRRCGQWRCQLGGRSGVPDG
GRVREQPGRAEKAGGRRVGGRRPRRRERVRLQHGRVHARQRRHRYQGRAGDHRRGLHLRP
PLHAVVVSVSIVGMLHGGDGLGMVRSPCGCGVDILYVSCFISFRPSLNLFLYGRPGQEAG
NVPYVEENGFGTYSGDPTVIAETVSSWLETPEKLQQMETAALKAARPAATLDIARDIAEY
LFERKGVSGPILIYQMSVKDYTYPNGDLHX
>MATOU-v1_45100541
QDETIKILAHLDSGGKSRAADGRTKTPFVTVVTDLGGAHPTWFNPGVDKCYVPSDVLYQA
ALDRQLKPEQIVEYGLPIRKGFWSTEGRDADDADDKAKKGKGGWLAKTFGRGGNNDGDSD
KTNDGGGKKSKSDLRTELGLVQSVPTVLIVGGGDGMGGIVEQARAVGRRLNADAANGDAS
SADGPAYQMVVVCGNNQDAQKKLAADEWGDGVRVDVKGFVYNMDEYMRASDAIVTKAGPG
TIAEASICGLPCMLSSYLPGQEAGNVPYVEENGFGTYSGDPTVIAETVSTWLETPEKLQQ
MQTAALEAARPAATLDIARDIAEYLFERKGISNPRILIYQMSVKDCTPLRPQYEFIRNRN
DRX
>MATOU-v1_45128825
DCLVTKAGPGTIAEALIRGVPLLLNGCVPCQEEGNIPFVVDNNVGKFCTKPKGIAEIVAS
WLGPDKAELAAMAMRAKALGRPNATFRRGGPMPPSASSRTSLPWRISSSTGCVSWRPARP
RCSPRRRDDRTAMEVGRRLAPWCLSAVLWRQDGRAKHLVLSTDLLKTNIHT
>MATOU-v1_45138437
ALVRSFAFMRRAAALLCVSLVEARRLSPSPTVPSKKESGENKKVLMLISDTGGGHRASAL
ALEAAMLQEKPKGMEVKVVDIWTEHAMFPWNKMAAGYPFCCKYPFIWKSMYYTTMALELP
TQLLWRIQCGAGFKRCIGAYDPDMVVSLHPLCQHLPLNVMNTLAKENGQNRRSVPFATVC
TDLGGAHPSWFHKGVDMCFIASEAVRKVANRRGVDGEKLKLYGLPVRKAFWTASEQNAHA
TPEQLESLGLQPDKKTVLVVGGGDGVGSLQTIVESTAAQLAKDCPDTAQVVAICGKNAAV
KRQLEAKSWRGVHVEVRGFCSGISDYMQAADCLVTKAGPGTIAEAAIRGLPTMLSSHLPG
QEAGNVPFVVGKGFGRFSTKPKVIAQTVSEWLQDDDELAQLSAAALAAGQPEATNLIARD
LVELLDKNAATGRAQTAAMDRLFSARPRSVSEAECRVNSR
>MATOU-v1_45241281
GGGHRASAQALRDSLLLEYGNKLDVEIVDFITDYCGWPFYKAVDNYKIMAKYPWMWKFSY
YLTCFPPMRWLGHMWFSAVSRSSFVEAFEKHDPDMVVSVHPLLQHLPIKVLNKEVPFVTV
VTDLGGAHPTWFHRQVDELFX
>MATOU-v1_45244589
ARETQRRLTMKVCGFVNNMDEWMAAADCIVTKAGPGTIAEACSRGLPIVLSSFLPGQEEG
NVPFVVDQGFGAFE
>MATOU-v1_45316767
LGFVSNVAEWMLASDVLVSKAGPGTVAEACCCALPVLLFDYIPGQEEGVVSFVCTEGFGD
FETNVCNVASRCNEWLCDTEKLKRLAENARFRARPKSA
>MATOU-v1_45337189
QALVDAFDAQFPGRFECDVVDIWTDHAAWPLNKFVPWYQFLARNPFLWRTLWCSNRPLPT
AIEISNAACFSRFRGCIEAARPDLVVSVHPLCQHLPLRVLRX
>MATOU-v1_45345020
WMGASDCIVSKAGPGTIAEATASGLPIILTSFLPGQEAGNVPFVVKGGFGAYSTRPRKIA
QTVSSWLSDPQHLAEMSSRSSAA
>MATOU-v1_45628780
EALQRELQHSVAKAMAAAADSEVSVKVLGFVTNVDEWMVAADVLVTKAGPGTIAEACCCK
LPMLLFDYLPGQEEGNVTFVTDLGMGEFEPEPANVAMRCLSWLRNPTKLAEFGAAVQRHA
SATGAIDIARHTLELLQEEAHLNEEEHAADQWRSEQGAGPSSTLSGNARVPGAAEDAAEQ
VPGDFADKHGSDGQRYKYVYQTAWWSWLSPFNHERAPSWWREKRVPVTAADTVAEQPSGA
GVHTCAPLVSSCTRVVNVACTTQSRWHLELTRRFRDAGAGLTGNARVPX
>MATOU-v1_45628781
EEVVAAAAHAMQVVIVCGKNEALQRELQHSIAKAVAAAADCEMSVKVLGFVTNVDEWMVA
ADVLVTKAGPGTIAEACCCKLPMLLFDYLPGQEEGNVTFVTDLGMGEFEPEPANVAMRCL
SWLRNPTKLAEFGAAVQRHASATGAIDIARHTLELLQEEAHLNEEEHAADQWRSEQGAGP
SPTLTGNARVRGAAEEAAEQVPGDVAPPHGSDGQRYKYVYQTAWWSWLSPFNHERAPSWW
REKRVPVTAADTVGEQPSGAGVHTSASPVSCPLALETSTLLVRHNHGGISNSQECIAMQV
EWAETAPSLNTNX
>MATOU-v1_45631496
EYLTRPQDTYTTQQQRPPVRLTPRPASAVTSTASTTAQTPSTGKKKVLFLMSDTGGGHRA
SSKALVNALERLYPGKIDAEIVDIWTEHAGWPYRNFVPYYAIMAKRTWMWRMMWYYGRFW
PYYGRFWPTRKLQEIATRIQCSRRFGKCIADAKPDLVVSVHPLCQDIPLRQLAKIDGGSR
KTPFVTVVTDLGSA
>MATOU-v1_45631497
RVDAVKYLTRPQDVGIARPDARRTHTLTSRPAAAVTSDSTAQAQTPSTGKKKKVLFLMSD
TGGGHRASSKALVNALERLYPGKIDAEIVDIWTEHAGWPYRNFVPYYAIMAKRTWMWRMM
WYYGRFWPTRKLQEIATRIQCSRRFGKCIADAKPDLVVSVHPLCQDIPLRQLAKIDGGSR
KTPFVTVVTDLGSAHNTWFDGRGDYTFVPSDALEKMASRCGVPDDKIIKRGLPLREGFWD
LAGSEKIKEATRNKLGLTTGVPTALVVGGGDGVGGIAK
>MATOU-v1_45631498
EYLTRPQDTYTTQQQRPPVRLTPRPASAVTSTASTTAQTPSTGKKKVLFLMSDTGGGHRA
SSKALVNALERLYPGKIDAEIVDIWTEHAGWPYRNFVPYYAIMAKRTWMWRMMWYYGRFW
PTRKLQEIATRIQCSRRFGKCIADAKPDLVVSVHPLCQDIPLRQLAKIDGGSRKTPFVTV
VTDLGSAHNTWFDGRGDYTFVPSDALEKMASRCGVPDDKIIKRGLPLREGFWDLAGSEKI
KEATRNKLGLTTGVPTALVVGGGDGVGGIAK
>MATOU-v1_45639963
RKGGCGANGGEQRRPATMATRPAVAASILLLVMSTSCFAASVPPAGVTGRGVHLSAESRL
HAQTAVPARTQDAEVMSEDEETEDATTLQLFQALKGVGSGGGVAFVAPLASRATLLKANE
KLAGVKKDVRPCASAPASHTKMSLGKGSDGFKFFSKFTSKLPGTLAAAWLGLVANFNGLG
VGQNSGLNLNPLGVAPANAADWPPPKDGKKRVLFLLSDTGGGHKASARAIKGALDILYPG
KFTCEIEDMWTDHGKWPFNQFVPGYQWMARNKIGKLSDTGGGHKASARAIKGALDILYPG
KFTCEIEDMWTDHGKWPFNQFVPGYQWMARNKIGNWMWKLLYQSSQIPPNRWLTGELAHC
VNGRAFEAYMSAYEPDIVVSVHPLCQDVPLRILDRMGGGKRKVPFITVVTDLGSASTLWF
HKGVDKCCVPGDVCEKIALRKGLKPQQIRKHGLPVRQGFWEAGNRRQSSAQTKAQLGLSN
IPTVLVMGGGDGVGPMQEIAKNVGERLGQLAGEYQMVVVCGKNERVQKQVKDRSWPANVK
VVTKGFVSNMDDWMVAADLMVTKAGPGTIAEASIVGLPCMLSGFLPGQEEGNVPYVIGNG
YGDFSRDPKKIAAKVTEWLASPDEVTKMSQAASTLGKVHAKATKEIAREIAELVFGGRHL
NLVACPSFRRGWNKCVRIRFMLNGLRVNARGGNAASFLWRRRKCDRVWRVCVTCCVPSVM
KEFLRRRNVARLTTFGSHLLLNSDTTHHQELNLFGLHALQMA
>MATOU-v1_45655992
QAIPICFCCCFFFFCCYCSFETPPRKRIPRIFALYNSVPGKSIPKLPRESAMAVQFSSPE
SRFRSLAERQTVAISQLIRADSGRSFLARAGRVSRSLRRRSRPISIRHFETNRVEYSCIS
ALFVVGDGHIEPGSQEGGKLSGTSPQTFRNSSGQMHGSYDALMGSTSKRLMCLMSDTGGG
HRASAQALKDGFEVLYGNAFEINIVDLWSSSSPWPLCNMPKSYFFLVKNPWLWRLSFRCS
EPEILHEALFTVGSFLCLRIEIKLCCVYAHFFLINDEKGYTAIVGRRFAQAFHEYKPNLI
VSVHPLMQHVPLKVLGRMKALPSFPAARVPFATVVTDLTRCHRTWFHKQVDRCFVATQLV
AAQAMKYGLISSQISCHGLPIRPAFNLPSRPKREIRQQLGMDSAASTVMLIGGGEGMGKL
EEIAKALAQMLQPSHQIIVICGRNKKLADALSSRAWPLRVIVKGFVNNMSEYMTACDCII
TKAGPGTIAEALICGRPILLNGYIPCQEEGNVSYVLDNGVGAYSEDPSEIANVVARWFDT
ASLDLQTMSAKAKLLGRPQATFDIVRELTEMVSESYCLARPHRKARSCSPENYFRGSQVF
VFGCRSERSKLNWFEMLPRGLVRPFRLHTTIVFLTCKAHKTPGRGKSKIIIITFVKPLKP
YHALFGIADLTRPQLPKCNNHLVTFIKVDGLSVPYIVDIFDTIKSRTMVYRSTSYALTFL
TPLLNQERWFIVLWIVX
>MATOU-v1_45671004
DIPLRQLAKIDGGSRKTPFVTVVTDLGSAHNTWFDGRGDYTFVPSDALEKMASRCGVPDD
KIIKRGLPLREGFWDLAGSEKIKEATRNKLGLTTSIPTALVVGGG
>MATOU-v1_45701741
EWPTGCMLEAGFADGDSAVGSPAGTDSMSALYDAAAQERQTCAVLVRLLGFVHNVEEYML
GADLCVSKAGPGCISEAAACALPVLLFDFLPGQEEENITVVKQRGMGGYEDTTDKAAELA
ATWLADEKELARMSAAAKVAASPTAAISIAEKTLAVLGQALAVPARTTRTRRWSANTQHE
SGRGLSRRKTRRKDLGLSDAHHESWISVCISNGYRYALGFIMRIRHRHPAPX
>MATOU-v1_45708355
IDGGSRKTPFVTVVTDLGSAHNTWFDGRGDYTFVPSDALEKMASRCGVPDDKIIKRGLPL
REGFWDLAGSEKIKEATRNKLGLTTGVPTALVVGGGDGVGGIAKVATALGDALGEAKDPS
GLVVVCGKNAQVKKELEERKWPDNVKPTILGFVDNMDEWMAAADCIVTKAGPGTIAEAAT
RGLPCLLSSHLPGQEAGNVKFVVEGGFGAFVKKPAKIGATIAQWFA
>MATOU-v1_45717295
MWYYGRFWPTRKLQEIATRIQCSRRFGKCIADAKPDLVVSVHPLCQDIPLRQLAKIDGGS
RKTPFVTVVTDLGSAHNTWFDGRGDYTFVPSDALEKMASRCGVPDDKIIKRGLPLREGFW
DLAGSEKIKEATRNKLGLTTGVPTALVVGGGDGVGGIAKVATALGDALGEAKDPSGLVVV
CGKNAQVKKELEERTWPX
>MATOU-v1_45725139
QVKKELEERQWPDNVKPTILGFVDNMDEWMAAADCIVTKAGPGTIAEAATRGLPCLLSSH
LPGQEAGNVKFVVEGG
>MATOU-v1_45762969
GEGRQWPDNVKPTILGFVDNMDEWMAAADCIVTKAGPGTIAEAATRGLPCLLSSHLPGQE
AGNVKFVVEGGFG
>MATOU-v1_45897686
EGVGSLSELADALYVELTNTGIDATIVVVCGRNERLKKDLEQRDWTDVLHRLSASDKHSK
GLGQFMAHNLQKIKELLPLHNNSHERHHNNDIVVPPLVRTEDDDDDSNDDDEDINEDKSD
DIHRRNSFQQINTGEVTIIPLGYVSNMAEYMVAADILVSKAGPGTIAEAASVGLPILMTS
FLPGQEEGNVDFVMERKFGDFRCGMYPQEVATEVGRWLMDEELLESMSRAAMAAGNPHAA
RDIARCIGDSALRWKELMNDYYFVDIHCFFLIYIILX
>MATOU-v1_46481110
ILGFTSNVDEYMGAADVLVTKAGPGSIAEALIKGLPCLLTSYILGQEEGNITFVEQGGAG
EYSPDSDPDA
>MATOU-v1_46564264
HARTHTNTHTQHPWWFNTAATRVVVPTEKMKEAALAAGMEPDAVDVMGLPLRQGFWHVDT
SLSKRSQVRHALGLGQDERKVVLVMGGGDGMGKLHDMVRSLVGRCSASALKTQIVVVCGR
NSALX
>MATOU-v1_46567248
RNEEVRRRLESRTWPVRMEVRGFVSDMNLYMEASDVLLTKAGPGTIAEAAALGLPVLLTG
FLPGQERGNVLWVREKNIGELAKSPQRAATTVSKWLRDQDALVEMSRNAKAAAKPKATDR
IAEDLMALVDGVQRTATGVLRDLKERAPSADWSLYGALNSTRS
>MATOU-v1_46595785
NVQVDLLDIWTAAGVFPWSSSPRAYSYMGKRPMIWRAFFYGTAFYPVRLVTRLLHDFSLR
RRFKKILRGQEPDLVVSVHPMCQHVPLSARTWLEKVLKRPVKFATVVTDLGSAHPMWFDK
RVDACFVPTQRLAKLGKYYGVENVVNYGLPLRREFSQKRLSKDRARKKLGLDRNSSTVLV
TGGGDGVGSLEX
>MATOU-v1_4685484
FGALLLVDKAVGNMLALTNNGQMVVICGRNEEVRRQLEGHTWPVRRGKRVRDFVPQILGF
VTNVDEYMGAADCLVTKAGPGSIAEAMIMGLPCLLTSFVPGQEEGNVAFVTMHGAGEYVS
ESEPRLVAQRIGQWLRQPEQLKRMSLSARLLARPGATLDIARRIGDCLLRLDGEAAPKPA
VEVPDVDGIGAEVPQAWQPGKEPEEVKVEEKDEVGERKEENGRRAEGRKSRGEGGGRSRE
EGCGGGGRGGGCAVGTHHRVGTLEGHVGFDGNARRRGCWIAAEEGCPAFPWQCSSRRSGR
DYRQSAVRTSLGSSPIAQATGCTAPKPPPRAGGPGDHSDGDRRIIGYAK
>MATOU-v1_47107689
MQVVIVCGKNEALQRELQHSVAKAMAAAADSEVSVKVLGFVTNVDEWMVAADVLVTKAGP
GTIAEACCCKLPMLLFDYLPGQEEGNVTFVTEARRKGTRLSLTWGWGSLSPSRRMSRGVS
RGFEIQPSWPNLGLRFSDTRAQLAPLISPGTRWSCCRRKRTMKRSMPLTSGAQNREPGRR
RLRGMRASGGRQRRLQSKCRATSLHRTDQTGRDTNTSTRQRGGAGCRRLIMSARPRGGAR
SACPSPPLTPSASSSHQEPEYTRVRHQYRVLLRSRRQRCLYDTITVASRIHKNVSRCRLS
GQRRHHHIHETTK
>MATOU-v1_47144831
PQVVMVEEEAVPLDSIRQPEKQNGALHPDTLRPMTPDGEQPRRQPNGILEEFPVIAGAGK
AVLNVFQNITQQPYTDKSILAERTATYTATSLKEAATVTKSFSSGDLVEVVTKTKEQVVD
FSKRTSAQTNETTTALVDYSKRVWKISNWWRSPPQAVGRSSKPKLLIVYSDTGGGHKASA
TAICAAFEHLVPGQIEVKAVDVIEQYSLWPSNRTYSFFTSYPWLWSTIYKTTKQTHNLAP
LLNAGVKSPANGATAADSTVVAAAAGASETQREGDDDGTGNAVMAKVHMKKKLSTQLAEA
AAQYTDTPKSTMVEHLLDPAASLEPFILEGFIRCIQEERPDMIMSVHPILQSSERATSSH
LKNGRKIPFVTVVTDLGEAHPWWFNKRVDRLFVPTQVMKDQGMSVGIDAERIHVCGLPLR
QMFWRVDCSAARKRALRVALGVDCERPVVLLMGGGDGMGKLKAS
>MATOU-v1_47193076
PGTIAEASIVGLPCMLSGFLPGQEEGNVPYVINAGYGDFSRDPKKISSKVTEWLQDNDQL
AKMSTAASVIGETHAKATKAIAREIAELVDLARGEESPFNHEISGIGAEVVAGQSALKSG
RRRASPGRLRLACSWRLGNPRWGDGAEVERRKEESR
>MATOU-v1_47194451
CWKDRQWAWTRRWQDVDEWWGGGQQGRNRSFNSSTTAALGSDGGVAGSVWDTLGGAGKGK
MAASHGVGAAQGRGSFRQGGCRGRITAEGQHHGVGGRRWRHGQYRRRGQGGCAGLVCMHV
EQRRGGRPDGHYRVRHQCRRTAVNLLVAHLVPHAKGKASARGQNLEDKMHVLGFCQNMDA
LMRASDVLVTKAGPGTIAEACIFGLPIIISGFLPGQEEDNVKYVEDGKMGCFCDEPAVLA
ETLAEWLTKPEALRTLSAAARDAGRPYASLHIAHDILEILEEHRYAPGGWGTGGEGVLHN
PVQEPPRPHWLPSX
>MATOU-v1_4751952
MGFVSNVHEYMGAADLLVTKAGPGTIAEAMIKGLPCLLTSFVPGQEEGNLEFVKSAGAGE
YVPX
>MATOU-v1_47694665
LDEYPWAELGGSQGRVFSPLILGFVQNVDTFMRAADVVVMKAGPGSIGEAMVLGVPCLLT
SFVPGQEEGNISFVVDNGAGGFVSDKDPDEVANTVCDWLRDPELLRRMSFQARSLARPRA
ALDIAETVGRDFLALGPPGADPAVAPAAAPA
>MATOU-v1_47927628
FYPVRLVTRLLHDFSLRRRFKKILRGQEPDLVVSVHPMCQHVPLSARTWLEKVLKRPVKF
ATVVTDLGSAHPMWFDKRVDACFVPTQRLAKLGKYYGVENVVNYGLPLRREFSQKRLSKD
RARKKLGLDRNSSTVLVTGGGDGFGSLEKIVEAVAQELAGSNAQLVVICGRNEX
>MATOU-v1_47971465
TVVTDLGSAHNTWFDGRGDYTFVPSDALEKMASRCGVPDDKIIKRGLPLREGFWDLAGSD
KIKEATRNKLGLTTX
>MATOU-v1_47982711
EISNAACFSRFRGCIEAARPDLVVSVHPLCQHLPLRVLRHMAEEAAGDGPASTVPFATVV
TDLGGAHPMWFHRDVDLC
>MATOU-v1_48018337
FVDNMDEWMAAADCIVTKAGPGTIAEAATRGLPCLLSSHLPGQEAGNVKFVVEGGFGAFV
KKPAKIG
>MATOU-v1_48018506
KIKEATRNKLGLTTGVPTALVVGGGDGVGGIAKVATALGDALGEAKDPSGLVVVCGKNAQ
VKKELEERKWPENVKPTILGFVDNMDEWMAAADCIVTKAGPGTIAEAATRGLPCLLSSHL
PGQEAGNVKFVVDGGFGAFVKKPAKIGATIAQWFADLNLRX
>MATOU-v1_48479977
ILILISDTGGGHRASAQALAGVIEQEHSDAVEATIVDMWTSFGPWPYNRMVRQYRYLAKR
PALWYTAYKTSAFLPARIMLNRMMSVSSFRGVRECINKFTPDLVVSMHPLCQTVPLEVLN
AIARSDSPASTTHRESGVITQRRIPFATVVTDLGSPHPLWLHPGVDLCFVPSRVFVRAAL
NHGLQSSQLRKHGLPVRPSFTQRRRSSFEARKELRLLPNRQTVLVVGGGDGVGKLEAIX
>MATOU-v1_4861661
KGLPCLITSFLPGQEEGNVDFVRDAGAGEYVSDEDPERVADTVAMWVHDPGKLQQMSERA
KGLARPHAAVDIARRMCESQLDFGVELTEAGATASFARCRNEDQEHIESNDWLLGSDITT
GSHQLIFHWR
>MATOU-v1_48887257
LDRLTEIVVTEALRLMVADFSPEFVARADRTLAAYDADQKRAAMQKKEARVRSSIRMALG
FGDADHETPPPEPPPPPKRILFLISDTGGGHRASANALKDAMDELVPGGTETEILDIWTE
EGCRPFRKMPEGYRAMSTGGFIGRTMWRSMYYLTPFFEKPWSWDMRLRCGGRFHRRIEGF
NPDLVVSLHPMTQALPLTVLETMGRQAGHGSRQIPFATVCTDLGGAHPGWFDKRANQTFV
ASDRLERMAKRRGVAPERITNHGLPVRRTFWTSSKRTGAAPASEYKALGLNRRLKTVLVV
GGGDGAGSLERIVRSLAAELSKSQPGKVQVVAVCGNNERLRARLAAEDFGADVSVHVVGF
TKQMSEYMEVADVLVTKAGPGTIAEAAIRGLPSMLSSHLPGQEAGNVPYVVDAGFGEYRN
RPRKLAQKVTEWLGDESSRRKRSGSATTSCSPRCAPTRKPPRSPRRRRTLRGTCCAWTWS
RSSARRLFRCCAIGVMPFASPVRLRSRRLPSSLCLLALATEIIPVYEX
>MATOU-v1_48899874
PPPPQTPSTGKKKVLFLMSDTGGGHRASSKALVNALERLYPGKIDAEIVDIWTEHAGWPY
RNFVPYYAIMAKRTWX
>MATOU-v1_48932992
NFLPGQEAGNVKFVIEGGFGQYSPKSSVISKTVSGWLDNSELLQDMSAAALSAAHPEATQ
QIASDIGRIALAGSVENQGCPNNIALALAGFCGEPRLSMKQYCIILRKTRYTGLPWYTGL
QPALPACILRRKRCLMSLITFCLELELRSRRFRRRSDQRLSRKRSPRSGEAERAAQSAAH
HERSLIQTRQDTFLFVPFAFLYVFCNGRALNSTEFFLIFGLSTESLISCDTSIACLPNHI
AGAGEQSFLTSLHRRSSSISLDTRSYDTHSCNNAHFQLKMC
>MATOU-v1_48982295
TSRPSWRGPGRGTCACAAVGASAAASRASTRTWWSRSTRRRTSPSPCSRPWAGARATTRA
RSRSRPFARTSGARTPGGSTSGRTRPSSRATACSASRSAAAWIRSASRTTASPCAKPSRA
ASARVHRPTRTTPRWASNLGSRPCSWSGAATGPGASGRSSRWRRSCPSRSRARCRWWRCA
GTTSACGRSSRPRTSAKTWSMSWGSRSRCPSTWRWRTSSRRRAPGRSRRQPSAGSRRCSQ
ATCRGRRPGTCPTSSTPASGSTRTARGSSRRPPNGSATTSSWPSIAEAAIRGLPTMLSSH
LPGQEAGNVPYVIDAGFGEYKNRPRKLAKTVTEWLGDDELLAEMRANAQASAKPAATQDI
ARDLLRMMDVEPQRTHRAPHQVLRDWGHALLGKSRAAEQPAASSLLARSRDAICNRPLLT
SDRTRX
>MATOU-v1_49245886
QALPVKVLNKLEKDVPFVTVVTDLGGAHPTWFHRGVGELFVPSDRVEKLARRNGVKACKI
RKYGLPIRGA
>MATOU-v1_49250680
MNLYMEASDVLLTKAGPGTIAEAAALGLPVLLTGFLPGQERGNVLWVREKNIGELAKSPQ
RAATTVSKWLRDQDALVEMSRNAKAAAKPKATDRIAEDLMALVDGVQRTATGV
>MATOU-v1_49681116
LSTRQSRHDVKCPHKILGFVQNVDEYMSAADCIVTKAGPGTIAEAMIKSLPCLLTSFVPG
QEEGNVTFVTENQAGEYIPDIEPQHIADTIARWLTNLPLLQQMSNCAQKLGRPHAALDIT
RRICDSLLKLGVELSPVPMNGKDSNSRAETLRVKMAMVTVRAIQPNHSQSRYHPTRWIVI
APAMVTIVRTMDPTQGQDGSTNHNHIWKIWKDSTLVKCVCCNNKKHVVLVIKQLCSX
>MATOU-v1_49772539
SPTILGFVPNVAEYMDAADCLVTKAGPGSIAEAMIKGLPCLITSFLPGQEEGNVTFVTNA
GAGEYVADTEPELVAETVATWLANPVRLQEMSLCARSMAKPLASLNIARKIGDGLLELGV
ELKEAVSTAAHLVEDEESSEFGARADDVITFDRCSKDLEESVVAS
>MATOU-v1_49880478
PTILGFVDNMDEWMAAADCIVTKAGPGTIAEAATRGLPCLLSSHLPGQEAGNVKFVVEGG
FGAFVKKPAKIGATIAQWFADLNLREKLSSKALEAARPSATLDIARDIGGLLFEGKAPQQ
A
>MATOU-v1_49915872
GGGDGVGGIAKVATALGDALGEAKDPSGLVVVCGKNAAVKKELEERKWPDNVKPTILGFV
DNMDEWMAASDCIVTKAGPGTIAEAAT
>MATOU-v1_49991835
GADVPFVTVVTDLGGAHPTWFHSKVDELFVPSDRVERIALRNGVPSCKIRKYGLPIRGAF
QKDAQSKQQMRRKLNIEDLPTALLVGGGDGREGSARRNASARPRLTGSARWSAPCARRCT
SSRRARASTSATGSSRARTVSTTTTTTTTTTATATATLSLGSATSPGAAAX
>MATOU-v1_50026507
QEYKPNIIVSVHPLMQHVPLKVLGRMKAQPSFSTASVPFATVVTDLTRCHRTWFHKQVDR
CFVATQLVAAQAMKYGLISTQISCHGLPIRPAFNLPSKPMQEIRQQLGMDSAASTVMLIG
GGEGMGKLEETAEALAQMLLRPLKVVVKGFVNNMSEYMTACDCIITKAGPGTIAEALICG
RPILLNGYIPCQEEGNVSYVLDNGVGAYSEDPAEIANIVARWFETPNYDLKTMSAKAKLL
GRPEATFDIVRGLTEMLREAQQFCRQX
>MATOU-v1_50843717
ARPDARRTHTLTSRPAAAVTSDSTAQAQTPSTGKKKKVLFLMSDTGGGHRASSKALVNAL
ERLYPGKIDAEIVDIWTEHAGWPYKNFVPYYAVMAKRTWMWRMMWYYGRFWPTRKLQEIA
TRIQCSRRFGKCIADAKPDLVVSVHPLCQDIPLRQLAKIDGGSRKTPFVTVVTDLGSAHN
TWFDGRGDYTFVPSDALEKMASRCGVPEDKIIKRGLPLREGFWDLAGSEKIKEATRVKLG
LTSNVPTALVVGGGDGVGGIAKVATALGDALGEAKDPSGLVVVCGKNAAVKKELEERQWP
DNVKPTILGFVDNMDEWMAASDCIVTKAGPGTIAEAATRGLPCLLSSHLPGQEAGNVKFV
VENGFGAFVKKPAKIGATIAKWFSDLNLR
>MATOU-v1_50843718
RTHTLTSRPAAAVTSDSTAQAQTPSTTKKKKVLFLMSDTGGGHRASSKALVNALERLYPG
KIDAEIVDIWTEHAGWPYKNFVPYYAVMAKRTWMWRMMWYYGRFWPTRKLQEIATRIQCS
RRFGKCIADAKPDLVVSVHPLCQDIPLRQLAKIDGGSRKTVHPLCQDIPLRQLAKIDGGS
RKTPFVTVVTDLGSAHNTWFDGRGDYTFVPSDALEKMASRCGVPEDKIIKRGLPLREGFW
DLAGSEKIKEATRVKLGLTTGVPTALVVGGGDGVGGIAKVATALGDALGEAKDPSGLVVV
CGKNAAVKKELEERQWPDNVKPTILGFVDNMDEWMAASDCIVTKAGPGTIAEAATRGLPC
LLSSHLPGQEAGNVKFVVENGFGAFVKKPAKIGATIAKWFSDLNLR
>MATOU-v1_50849340
ILAQVLAPGWRRTLVLCRAQCSLLFFWSVPWRRCAARRSPRAGLKVRAWRIWRGRAAGAP
SSRRTTSCSGSRQSCRTPRRDSSWARPLAFRPLAFRTQCAPRSARRFWSRCCACGPAAAA
ACRRFSRSPSTASLRRRRMRRSRRWRPASRSAFTAQCRPCASAAWALRARSTRASAWTTG
PLIWISRTKSLRWSARKRSRTAVPRRSSGCRAASRTSREAAAAVHGAPAGLAAAGPLPQL
LGRGGVPDVGPQPREAARARCAARVDLGRSTRWHLVAARHAALERGVRDADAPVRAQPGG
GPGDGLGAEEGRGPARVARVFHPAPRRGLPALHLGRAEHGDGRGHLRAQPRGRGSAHGAG
ERLRHGSQRGLQDALAWEAAPAGGDRHGGAAAPGDGVLPGPRGRRQRLAPPLPPSLHRFR
GTLLPVVPKAQEKTAVVTKPVTPKAGAKKVLFLISDTGGGHRASANAVKDAISELAGAEN
FDFQIRDIWTDVSGCFPENKIVDMYKLACGSKFGQMLWGAFYYGSPLIEQPWEAKTRLVC
GKRFREFFEQEAPDLVVSMHPLTQNLPLRVLDTMARKPGPDGEVKPKIPFATVCTDLGSA
HSGWFHNEADVCFVASETLEKKAKRRGLAPEKIRNYGLPVRKQFWSSSKRTTATPPARNY
TALGLRPGLKTVLVMGGGEGSGGLDKIVKNIARELDRTQPGECQVVAICGKNEKVVEKLK
AQKYPDGVSVAVRGFTSAMSEYMDIADVLVTKAGPGTIAEAAIRGLPTMLSSHLYGQEWG
NVPFVVDAGWGEYSTNPRKLAGKVSAVLEDDDLRAEMRAKAQASATPDATKQIAADLLSL
LDSAEAEKAASPSPIEALGNFAKRLVPGQGDHATRGLLGSADAECWELTTAKRKLAEALL
VPVQFLLTTSRIRLRSRNARSFQGVASRQSAPPSSVRKSGFCKLVLSTQTPLVVGGVLPP
LLFLRACIGLWGNLLDRGHVAWX
>MATOU-v1_50886353
HSPLDQLPPSRLKTWRATRRSSSYIPTQAAATSRPPNHMPSTASIRTRSTRRSWTSGQIT
RPGPTRTLSLGTRSWRRGPFYGECSGTTGACGPPEKTRRSRRASNVPDGSARLLQRLSRT
SSPYIRYARIYRCDSSPRSTPTMRKLDAVREQHPSPSQIWAVRITRGSTEGATTPLYRPT
LWRSMLAGAVCPTRRSLKGACRCARASGILVAKRSKNRRGLSWASRRRCPRPSWWAAVAI
ALGDKLGESKDTSGLVVVCGKNEAAKKELEEREWPSAVTPTILGFVENMDEWMAASDCIV
TKAGPGTIAEAATRGLPCLLSSYLPGQEKGNVKFVVEGGFGALQRKPAKIAETIAEWFSD
PKLREQLSSKALEAARPSATLDIARDIGGLLFEGKGPQQAEYVCLLQPWGKLAWLGAYSS
VLAWAHPTETSMRQCRSSAACHTTSG
>MATOU-v1_50895573
DYTFVPSDALEKMASRCGVPEDKIIKRGLPLREGFWDLAGSEKIKEATRTKLGLTSNVPT
ALVVGGGDGVGGIAKVATALGDALGEAKDPSGLVVVCGKNAAVKKELEERQWPDNVKPTI
LGFVDNMDEWMAAADCIVTKAGPGTIAEAATRGLPCLLSSHLPGQEAGNVKFVVENGFGA
FVKKPAKX
>MATOU-v1_50895574
KIDGGSRKTPFVTVVTDLGSAHNTWFDGRGDYTFVPSDALEKMASRCGVPEDKIIKRGLP
LREGFWDLAGSEKIKEATRTKLGLTTGVPTALVVGGGDGVGGIAKVATALGDALGEAKDP
SGLVVVCGKNAAVKKELEERQWPDNVQPTILGFVDNMDEWMAASDCIVTKAGPGTIAEAA
TRGLPCLLSSHLPGQEAGNVKFVVENGFGAFVKKPAKIGATIAQWFSDLNLREKLSSKAL
EAARPSATLDIARDIGGLLFEGKAPQQA
>MATOU-v1_50905678
KIALRNGVKSCKIRKYGLPIRGAFQKSAEDKQAMRRTLHIEDMPTALLVGGGDGVGGLGQ
IAKDLAAEMGQQGTPKQILVVCGSNAQLKAELESNMDEWMTAADCLVTKAGPGTIAEACA
RGLPVMLSSYLPGQEAGNVKFVLEGGFGSYSPKSSVISKTVSGWLDNSELLQEMSAASYS
AAHPEATTLIAEDIGRIALAGEVEDTCAKAESARLYAQLRRQHGQPRMTPAGTVDLQRLS
FENHA
>MATOU-v1_50911493
ALSCWQVGMVWVLWTSLPKWQVKYQDLLQHNWFAEKMKLWLILTPVEFGPPVSPLLSRDS
TTTNWLLVIYWPKRAAGPGTIAEAMILGLPLVLSTFLPGQEAGNVPYVVNGGFGLYGNED
SECIAECVQTLLSDETRLARMSKIAKDKSLPKATLAIAKDVAALVKASHAPNVAENRPRG
LMNKVLKYYIFMYWSHIPTDIIX
>MATOU-v1_50925512
HPGRAEDRRGRAHLRAQPGGRRAAHGARERLRHGPQRGLQDALARKEALAGGGRRRGSAA
HGDGVHPGPRGRRQRLAPSLPRNLGARAAEGESAGERGAEDRDAEAKWGEEDPVPDRGHW
RRASGLGERGQGRDGGDLRRGELGGRDPRHLDGGRVLPGEQDRHVQDSVRQQGGADDVGR
LLLRQPAHRAALGSEDAADVRQDLPRILGKIPFATVCTDLGSAHSGWFHNEADACFVPSD
ILEKKAKRRGIAPEKIRKYGLPVRKQFWSSSKRTTATPPARNYTTLGLRPGLKTVLVMGG
GEGSGGLDX
>MATOU-v1_50940868
TRIQCSRRFGKCIADAKPDLVVSVHPLCQDIPLRQLAKIDGGSRKTPFVTVVTDLGSAHN
TWFDGRGDYTFVPSDALEKMARPTPWKRWPLDVECPRIKLSSAAYPYGRASGILAPKKSR
KRHATNWDPQVSLRHAAATASGASPX
>MATOU-v1_50943492
VMAKRTWMWRMMWYYGRFWPTRKLQEIATRIQCSRRFGKCIADAKPDLVVSVHPLCQDIP
LRQLAKIDGGSRTTPFVTVVTDLGSAHNTWFDGRGDYTFVPSDALE
>MATOU-v1_50969533
DELFVPSDRVEKIARRNGVPASKIRKYGLPIRGAFQKPAENKQDMRRILNIEDLPTALLV
GGGDGVGGLGQIAKDLAKEINEKGTPKQLVVICGSNAQLQQELKEYDWPEGVHVTVKGFV
KNMDEWMTAADCLVTKAGPGTIAEACSRGLPVMLSNFLPGQEAGNVKFVVEGGFGEYSPK
SSVIAKKVSGWLDSSELL
>MATOU-v1_51068254
RRPRVDAVRYLTRPQDVGIARPDARRTHTLTSRPAAAVTSDSTAQAQTPSTGKKKKVLFL
MSDTGGGHRASSKALVNALERLYPGKIDAEIVDIWTEHAGWPYRNFVPYYAIMAKRTWMW
RMMWYYGRFWPTRKLQEIATRIQCSRRFGKCIADAKPDLVVSVHPLCQDIPLRQLAKIDG
GSRKTPFVTVVTDLGSAHNTWFDGRGAFVPSDALEKMASRCGVPDDKIIKRGLPLREGFW
DLAGSEKIKEATRNKLGLTTGVPTALVVGGGDGVGGIAKVATALGDALGEAKDPSGLVVV
CGKNAAVKKELEERQWPDNVKPTILGFVDNMDEWMAASDCIVTKAGPGTIAEAATRGLPC
LLSSHLPGQEAGNVKFVVENGFGAFVKKPAKIGETIAKWFSDLNLRERLSSKALEAARPS
ATLDIARDIGGLLFEGKAPQQAEED
>MATOU-v1_51395526
AVMAKRTWMWRMMWYYGRFWPTRKLQEIATRIQCSRRFGKCIADAKPDLVVSVHPLCQDI
PLRQLAKIDGGSRKTPFVTVVTDLGSAHNTWFDGRGDYTFVPSDALEKMASRCGVPEDKI
IKRGLPLREGFWDLAGSEKIKEATRNKLGLTSWLRKNQGSDTQQIGTDHRCPYGISSRRR
RRRRGHRQGRHCSWCSRRSEGPVRFSGSLRQERRREKRTGETMA
>MATOU-v1_51395527
DGARGLALEFRTVXXXXXXADVDVAHDVVLRALLPTRKLQEIATRIQCSRRFGKCIADAK
PDLVVSVHPLCQDIPLRQLAKIDGGSRKTPFVTVVTDLGSAHNTWFDGRGDYTFVPSDAL
EKMA
>MATOU-v1_51405743
RQQGAQRQKEGAHAHLGHRWRPPRLRARTRGGNAEGDGHGGEGGGRLDRVRPVSVEQDGR
RLPVLLQVPGHLEGHVLHNDRARGADRYPLALAVWLGLQAVLHPLCQNLPLKVMDTIAKE
KGLPGRTAPFATVCTDLGSAHPSWFDKRVDLCFVASEAVRKVAGRRGLSGSKVRMX
>MATOU-v1_51435979
WTEHAGWPYKNFVPYYAVMAKRTWMWRMMWYYGRFWPTRKLQEIATRIQCSRRFGKCIAD
AKPDLVVSVHPLCQDIPLRQLAKIDGGSRKTPFVTVVTDLGSAHNTWFDGRGDYTFVPSD
ALEKMASRCGVPEDKIIKRGLPLREGFWDLAGSEKIKEATRNKLGLTTGVPTALVVGGGD
GVGGIAKVATALGX
>MATOU-v1_51445576
ISGAENLEVEIRDIWTEAGCFPENKIVDMYKIACGSKVGQMMWGAFYYGSPLIEQPWEAK
TRLMCGKTFREYFEDMSPDLVVSMHPLTQNLPLRVLDTMSRRPGPDGKLKPKIPFATVCT
DLGSAHSGWFHNEADACFVPSDILEKKAKRRGIAPEKIRKYGLPVRKQFWSSSKRTTATP
PARNYTTLGLRPGLKTVLVIGGLDKIVKNLARELDKELPGECQVVAICGKNEKMVEKLKS
QKYPDGVSVAVRGFTSAMSEYMDVADVLVTKAGPGTIAEAAIRGLPTMLSSHLYGQEWGN
VPFVVNAGFGEYSTNPRKLATKVGTVLKDDDLRAQMRANAQAAAMPDATRQIAADLLGLM
DSAEAX
>MATOU-v1_51470187
PDLVLSVHPLCQHIPIPIIRKMNRVRCKDRMPIPFVTVVTDLGGAHPTWFNKACDLCFVP
SEAVRKEAVKFGVPTNKIX
>MATOU-v1_51579666
KKAVDLLESHGYFTLRHDAVFRPFILAAQNMGMDVVTSEHNPEAVAPLMAQASVFAMDRS
VGCKMPLPGKQRLQEVIVTEALQLLATECSPDLVDAASASLHRFRGTLLPVVPKAQEKTA
VVTKPVTPKAGAKKVLFLISDTGGGHRASANAVKDAISELAGAENFDFQIRDIWTDVSGC
FPENKIVDMYKLACGSKFGQMLWGAFYYGSPLIEQPWEAKTRLVCGKRFREFFEQEAPDL
VVSMHPLTQNLPLPLTQNLPLRVLDTMARKPGPDGEVKPKIPFATVCTDLGSAHSGWFHN
EADVCFVASETLEKKAKRRGLAPEKIKNYGLPVRKQFWSSSKRTTATPPA
>MATOU-v1_51660387
CALRAEPEEGSLLEERILSEAGDASESKPIKALLTMAASASAMQGTETTHAYRMPTDVLL
RPGLEDPKVNRSALQVVSGLKIAEGAANQGYRNRLSKWEEEAEEAVPEHLDPEEIDPVNP
KPDPSTGPPKSRLEHWAAREPAWHELLSLDTVGDEPAWHELLSLDTVGEHLRDVFERRAQ
VRASLDYSDAYYEDRVAAHWSAAPDEQLAWARQEAPKLLERHGYFNLRYDPVFGPFLRAA
ERVGADAMAAAPEEHRVSKTKAQAGLFGLNHMYGCSLPVPGLDRLTEIVVTEALRLMVAD
FSPEFVARADRTLAAYDADQKRAAMQKKEARVRSSIRMALGFGDADHETPPPEPPPPPKR
ILFLISDTGGGHRASANALKDAMDELVPGGTETEILDIWTEEGCRPFRKMPEGYRAMSTG
GFIGRTMWRSMYYLTPFFEKPWSWDMRLRCGGRFHRRIEGFNPDLVVSLHPMTQALPLTV
LETMGRQAGHGSRQIPFATVCTDLGGAHPGWFDKRANQTFVASDRLERMAKRRGVAPERI
TNHGLPVRRTFWTSSKRTGAAPASEYKALGLNRRLKTVLVVGGGDGAGSLERIVRSLAAE
LSKSQPGKVQVVAVCGNNERLRARLAAEDFGADVSVHVVGFTKQMSEYMEVADVLVTKAG
PGTIAEAAIRGLPSMLSSHLPGQEAGNVPYVVDAGFGEYRNRPRKLAQKVTEWLGDDELL
AKMRANAQATAKPEATQDIARDLLRMMDVEPQQRSAPLQVLRDWGHALLGKSRAAEEPAS
SQPLLAGPRDGDNPSVRX
>MATOU-v1_51665918
QTPSTGKKKKVLFLMSDTGGGHRASSKALVNALERLYPGKIDAEIVDIWTEHAGWPYKNF
VPYYAVMAKRTWMWRMMWYYGRFWPTRKLQEIATRIQCSRRFGKCIADAKPDLVVSVHPL
CQDIPLRQLAKIDGGSRKTPFVTVVTDLGSAHNTWFDGRGDYTFVPSDALEKMASRCGVP
EDKIIKRGLPLREGFWDLAGSEKIKEATRTKLGLTSNVPTALVVGGGDGVGGIAKVATAL
GDALGEAKDPSGLVVVCGKNAAVKKELEERNWPDNVKPTILGFVDNMDEWMAASDCIVTK
AGPGTIAEAATRGLPCLLSSHLPGQEAGNV
>MATOU-v1_51743469
SGLDKIVKNIARELDRTQPGECQVVAICGKNEKVVEKLKAQKYPDGVSVAVRGFTSAMSE
YMDVADVLVTKAGPGTIAEAAIRGLPTMLSSHLYGQARTCSRRPGPGPSPRRRSAGSRRC
SRATSTARSGATCPSSWTPGGESTARTRASSRARARCWRTTTCARRCGRRRRPRPRRTPR
SRSPRTCSASWTRRRQRRPRARARSRLLGTSPSGSCPGREIDTLRAASGAPTEQNAGSPR
QSDRNWRRLFLVPVQFLLTTSRIRLRIRNARSFQGVASRQSAPPSSVRKSGFCKLVLSTQ
TPLVVGGVLPPLLFLRACIGLWGNLLDRGHVAWX
>MATOU-v1_51828690
KRTWMWRMMWYYGRFWPTRKLQEIATRIQCSRRFGKCIADAKPDLVVSVHPLCQDIPLRQ
LAKIDGGSRKTPFVTVVTDLGSAHNTWFDGRGDYTFVPSDALEKMASRCGVPEDKIIKRG
LPLREGYQGGHAYETRTHIQRTKLXXXRRRRRRRGHRQGRX
>MATOU-v1_51831212
AAVTSDSTAQAQTPSTTKKKKVLFLMSDTGGGHRASSKALVNALERLYPGKIDAEIVDIW
TEHAGWPYKNFVPYYAVMAKRTWMWRMMWYYGRFWPTRKLQEIATRIQCSRRFGKCIADA
KPDLVVSVHPLCQDIPLRQLAKIDGGSRKTPFVTVVTDLGSAHNTWFDGRGDYTFVPSDA
LEKMASRCGVPX
>MATOU-v1_51832525
GRFWPTRKLQEIATRIQCSRRFGKCIADAKPDLVVSVHPLCQDIPLRQLAKIDGGSRTTP
FVTVVTDLGSAHNTWFDGRGDYTFVPSDALEKMASRCGVPEDKIIKRGLPLREGFWDLAG
SEKIKEATRTKLGLTSNVPTA
>MATOU-v1_51835513
LALRKGCGMVFLPLLAAAAACALRAEPEEGSFLEEGNLVEAGESRSESKPIKALLTMAAS
AYATQGTEGYRMPMDMMRASGDRKVNRSALKVVSGLKLAEGDSPGFRERLAEWEPESDAD
LLALPEDQTEEEDTASPAPPSSRLEHWAAREPQWREHLLPEGGVDRQGLHAVGEHLREVF
ERRADLRASLDYSDAYYAERVAAHWSEAPDADAQLAWARGEAPKLLERHGYFHLRYDPVF
GPFLRAAERVGADAMAEAPEEHRMRKATAQAGLFGLDHMYGCKLPVPGLERLTEIVVTEA
LRLMVTDFSPEFVARADRTLAAFNADQKRAAARKTEERARSSIRMALFGDAEYEPPPPEP
PPPPKRILFLISDTGGGHRASANALKDAMEELVPGGFEYEILDIWTEEGCFPFKTMPQGY
RKMSTTGWRGRMMWRMMYYITPFMERPWSWDMRLRCGGRFRRRIEGFNPDMVVSLHPMTQ
NLPLTVLETMGRRAGHDTRQIPFATVCTDLGSAHPGWFNKRANQTFVASDRLQRIAERRG
VDPERITNHGLPVRKAFTSMSKRSGAPPDSDYAALGLQPGLKTVLVVGGGDGAGSLGAIV
KSLASELSKSQPGKVQVVAVCGNNERLRSKLAAEDFGEDVVVNVVGFTKQMSEYMEVADV
LVTKAGPGTIAEAAIRGLPTMLSSHLPGQEAGNVPYVIDAGFGEYKNRPRKLAKTVTEWL
GDDELLAEMRANAQASAKPAATQDIARDLLRMMDVEPQRTHRAPHQVLRDWGHALLGKSR
AAEQPAASSLLARSRDAICNRPLLTSDRTRIR
>MATOU-v1_51835775
SIRSKCELRAKLGLRSESLADGKPNHIVLVMGGGEGFGALCDVATAIGMMLAKLKCGQMV
VVCGRNAEAREVLRQRDWDHASNRHRSLGSLTQFKPQIFGFVPNIDEYMGAADVLVTKAG
PGTIAEATKAGPGTIAEATIRGLPCLLTSFLPGQEEGNISFVTDGGAGEYVPDTDPEAIA
LTLASWLRDPMRLSRMSKCARCLGRPSATLDIARKLGDGLLHLCQGAYATPRVTGDLMNM
VEN
>MATOU-v1_51844946
ATRIQCSRRFGKCIADAKPDLVVSVHPLCQDIPLRQLAKIDGGSRKTPFVTVVTDLGSAH
NTWFDGRGDYTFVPSDALEKMASRCGVPEDKIIKRGLPLGRASGIPVPKKSRRPRVRNLV
RRASRPLSSAAATASGASPRSPLRWATPWAKRKTHPAWSAARTPPKKNLRSEHGPTTNRP
YASSTTWTSGWRRAIASLPKRGLVRLPRPRRGACLVSCLPTCRGKKPATNLWWKMDLALL
SRSRPRSARRSRSGSPISICGRSCLPKRSRPRG
>MATOU-v1_51849625
LLLAQATALRGRRRWRGGSSVTTPEPQREGWTFSTRDLFSEEETPDIKKWTFSTRDLLSR
RKPKKVLMLMSDTGGGHRASANALKQALLARYNVQVDLLDIWTAAGVFPWSSSPRAYSYM
GKRPMIWRAFFYGTAFYPVRLVTRMLHDFSLRRRFKKILRGQEPDLVVSVHPMCQHVPLS
ARTWLEKVLKRPVKFATVVTDLGSAHPMWFDKRVDACFVPTQRLSLRAKYYGVENVVNYG
LPLRREFSQKRLSKDRARRKLGLDRNSSTVLVTGGGDGFGSLEKIVEAVAQELAGSNAQL
VVICGRNEAVKQRLESRQWPVRMEVRGFVSDMNLYMEASDVLLTKAGPGTIAEAAALGLP
VLLTGFLPGQERGNVLWVREKNIGELAKSPEKAARTVAQWLKDQDALVEMSRNAKAAAKP
KATDRIAEDLMGLVEGVQRTATGVLRDLKERTPS
>MATOU-v1_51849626
LLLAQATALRGRRRWRGGSSVTTPEPQREGWTFSTRDLFSEEETPDIKKWTFSTRDLLSR
RKPKKVLMLMSDTGGGHRASANALKQALLARYNVQVDLLDIWTAAGVFPWSSSPRAYSYM
GKRPMIWRAFFYGTAFYPVRLVTRMLHDFSLRRRFKKILRGQEPDLVVSVHPMCQHVPLS
ARTWLEKVLKRPVKFATVVTDLGSAHPMWFDKRVDACFVPTQRLAKNAKYYGVENVVNYG
LPLRREFSQKRLSKDRARKRLGLDRNASTVLVTGGGDGFGSLEKIVEAVAQELAGSNAQL
VVICGRNEEVRQRLEGRQWPVRMEVRGFVSDMNLYMEASDVLLTKAGPGTIAEAAALGLP
VLLTGFLPGQERGNVLWVREKNIGELAKSP
>MATOU-v1_51853982
VSQTRRIQRQTQRTRPAMRLTALLLLAQATALRGRRRWRGGSSLTTPEPQREGWTFSTRD
LFSEEEPLSEKKWTFSTRDLLSRRRPKKVLMLMSDTGGGHRASANALKQALVARYNVQVD
LLDIWTAAGVFPWSSSPRAYSYMGKRPMIWRAFFYGTAFYPVRLVTRMLHDFSLRRRFKK
ILRGQEPDLVVSVHPMCQHVPLSARTWLEKVLKRPVKFATVVTDLGSAHPMWFDKRVDAC
FVPTQRLAKNAKYYGVSNVVNYGLPLRREFSQKRLSKERARKKLGLDRNSSTVLVTGGGD
GFGSLEKIVEAVAQELAGSNAQLVVICGRNEEVRRRLESRTWPVRMEVRGFVSDMNLYME
ASDVLLTKAGPGTIAEAAALGLPVLLTGFLPGQERGNVLWVREKNIGELAKSPEKAARTV
AKWLRDQX
>MATOU-v1_51858316
ASRSFLVDGDVDFVSSERTFSLSKLKALRQKKKKVLIIMSDTGGGHRASAQALRDSLLEY
YGGKLDVEIVDFITDYCGYPFNNAVNNYKIMAKRPWMWKYSYYLTCFPPMRWLGQMWFNI
VSRSSFVEAFEKHNPDMVVSVHPLLQGLPIKVLKKEX
>MATOU-v1_51862390
AAVKKELEERQWPDNVKPTILGFVDNMDEWMAAADCIVTKAGPGTIAEAATRGLPCLLSS
HLPGQEAGNVKFVVENGFGAFVKKPAKIGATIAQWFSDLNLREKLSSKALEAARPSATLD
IARDIGGLLFEGKAPQX
>MATOU-v1_51863409
DKIIKRGLPLREGFWDLAGSDKIKEATRTKLGLTTSIPTALVVGGGDGVGGIAKVATALG
DALGEAKDPSGLVVVCGKNAAVKKELEERQWPDNVKPTILGFVDNMDEWMAASDCIVTKA
GPGTIAEAATRGLPCLLSSHLPGQEAGNVKFVVENGFGAFVKKPAKIGATIAKWFSDLNL
REKLSSKALEAARPSATLDIARDIGGLLFEGKAPQQACGX
>MATOU-v1_51865548
PPAQRAFERLGQPEAARPAAQPGAGAQPNGAQPAAEPAALVVAALGVFGFVRRRRSARSS
SPRDGDEEDPANKPRRRPLRRLRESLRLRERASRLLSRERARRLLACVALAAQLRGSPAV
ALDALSPGDGSPTAPAVVRTVKQARRAVSVRARSSKPGFFVDFQDSERSFSLPVFRRKKK
VLIIMSDTGGGHRASAQALKDSLEQEYGRKLDVEIVDFISDYCGWPFNNAVENYKIMAKH
PWMWKLSYYLTCFPPMRWLGNIWFGTVSHASFVEAFDKHNPDMVVSVHPLLQVLPRKVLS
KDIPFVTVVTDLGGAHPTWFHRQVDELFVPSDRVEKIALRNGVKSCKIRKYGLPIRGAFQ
KSAEDKQAMRRTLHIEDMPTALLVGGGDGVGGLGQIAKDLAAEMGQQGTPKQILVVCGSN
AQLKAELEAYPWPEGVHVTVLGYVSNMDEWMTAADCLVTKAGPGTIAEACARGLPVMLSS
YLPGQEAGNVKFVLEGGFGSYSPKSSVISKTVSGWLDNSELLQEMSAASYSAAHPEATAL
IAEDIGRLLIQRQRRLRRTSAGPLLGRRTHAHEKQRAQDSMRSSAASTASRAPQRGRWTY
RGALKITHASLFRGNSQLRKSCKHRSGRSIRGQSRWPSVLLLRLLKQLNPRQKPQHKLGQ
PAKRAASAYQTSRCAISCESFSSFAPLVPDPEGFMYQYLFFLLVSFWSRPDGHHSIFGLS
TASQVFRYTYIPLHLPPRNHVDFTDEKSFRSFLIISMKFLDFRAGGHRNAQYSFVQSFFI
CSYQFGILTISRRDRGVRLWIILA
>MATOU-v1_51871202
KVGNGLCSLKVYDMLASLILLALAPVAARVVQADALPGAAGFQVAALPAVQRARAVAPVA
PAPLRHPWARAALRADVVPVESTDGGGGGDGGSGPSDGGGGGGGGGGAEERQGGAEERQW
AFLRGGTDEEEDASMEDEEESEEDAADDAVVPKKIVFLISDTGGGHRASADALDQVLKEI
SPEGSIETKTVDIWTEFGCFPFNKMVWGYKTMTSGRPWLPTSWGLQIYRLMYYLSPITEI
PWNIDTKIRCGSSFRKFFEDEKPDLVVSIHPLTQNLPLSVLKDIAKDAGTARVPFATVCT
DLGSAFDAWFHNEVDACFVPSDALHKKALRRGIAPGKIRQHGLPVRSAFARASSRQRRPP
ASNFEALGLDPARKTVLVMSGGDGAGNLGQIVRSLATELKASSPGEAQIVAICGKNALVK
KQLQRQKGRLEGRQKDVSLVPVGFTSQISEYMEIADVLVTKAGPGTIAEATIRGVPTMLS
SHLPGQEWGNVEIVVKGGFGDFSEKPDKIASTVSGWLQDEEKLREMKKKAQAMGRPDATR
RIAADLLGLLDEGRPGSQRARPGPFSRFRQRASEEPAKWTEKAPARRRIFPCLFFLCGSF
IYSLVVLLPECEIQYFCKLFLLVLDLAGRFSVRGIFAEDSLPFQEQPRPLHTWSTFWSLH
AAFRYAALCGGLAPFAASPFAAQCWFCST
>MATOU-v1_51873571
TVDGQEEEGPLPHVRHRRRSSIQSFGECPRAVIPRQDRRGDCYLDGARRLALEFRTVLCS
DGQAHVDVAHDVVLRALLAHAQIAGDRDAHPVFSIREMYCGCEAGPSRECAPFMSRYTPE
AISEDRRRLSQDTLRHRSHGSRLSTQHVVRWKRRLHLRPVRRLGEDGSLWCAGNYQARFT
AAGGLLGSSRKDQGGHSNQTRTHNRCPDRSCCGWRRRRRGHRQGRHCPWRCSRRSKGPIR
LSGSLRQERRREKRTGAKWPDNVQPTILGFVDNMDEWMAASDCIVTKAGPGTIAEAATRG
LPCLLSSHLPGQEAGNVKFVVENGFGAFVKKPAKIGATIAQWFSDLNLREKLSSKALEAA
RPSATLDIARDIGGLLFX
>MATOU-v1_51873572
DGAXXXXGDGVGGIAKVATAVGRCLGEAKDPSGLVVVCGKNAAVKKELEERNWPDNVKPT
ILGFVDNMDEWMAASDCIVTKAGPGTIAEAATRGLPCLLSSHLPGQEAGNVKFVVENGFG
AFVKKPAKIGATIAQWFSDLNLREKLSSKALEAARPSATLDIARDIGGLLFX
>MATOU-v1_51874092
FYPVRLVTRMLHDFSLRRRFKKILRGQEPDLVVSVHPMCQHVPLSARTWLEKVLKRPVKF
ATVVTDLGSAHPMWFDKRVDACFVPTQRLSLRAKYYGVSNVVNYGLPLRREFSQKRLSKD
RARKKLGX
>MATOU-v1_51886505
AVAVAALGVFGFVRRRPGRRVATPPFRRSGDHPSGEEQPARKPLRKRLRSFAGRLRSRLP
RAPLSRDKARRLLATLALAANLCGAPAIAAQTAFSGESPAAPALVRTVRHVRRGVAAGTR
SSAGAGAVDLVSPKRTFSLSSLPGLRRKKKVLIIMSDTGGGHRASAQALKDSMEREYGKK
LDVEIVDFITEHCGYPFNNAVQNYKIMAKHPWMWKFSYYLTCFPPMRWLGHLWFNTVSRA
SFVEAFEKYKPDMVVSVHPLLQGLPIKVLGKDVPFVTGQGRSVCHGRHGPWGRASDVVPQ
QSGAVRAVQGGENCFEERGPVVQDPQVRPADPGSIPEGRAEQATNAPQAQHRGPADGAAG
RRRRRRRRARSHRQGSGDGDRDGHAQTDRRGLRLEHPAARGALRVPLAGRPRDSPWLCLE
HGRVDERCGLPRHGGSRYYRGLRTRVASNVIKLSTGTGSGQREVRDRGGFRSVFAEVVGD
FEDRERVALRAPPGHVGSGVICCSPRGNAADRERHRPDSPRRFCGEPRLSMKQYCIILRK
TRYTGLPWYTGLQPALPACILRRKRCLMSLITFCLELELRSRRFRRRSDQRLSRKRSPRS
GEAERAAQSAAHHERSLIQTRQDTFLFVPFAFLYVFCNGRALNSTEFFLIFGLSTESLIS
CDTSIACLPNHIAGAGEQSFLTSLHRRSSSISLDTRSYDTHSCNNAHFQLNISICSSFSY
LTMINIRCVSVNMNFGFLWIRCYSRSTFYAX
>MATOU-v1_51888043
SSSCPTPGAATARPVKLWMPWSGYTPARSTPRSSTSGRSMPAGPIKILYLIMRWPSAPGC
GACGTTGASGPLVNCRRSRRASSVLGDLGNVSRMRSRTLVCTRCARTYPGNRRSTAGRAT
PFVTVVTDLGSAHNTWFDGRGDYTFVPSDALEKMASRCGVPEDKIIKRGLPLREGFWD
>MATOU-v1_51892440
DKIIKRGLPLREGFWDLAGSDKIKEATRTKLGLTTGVPTALVVGGGDGVGGIAKVATALG
DALGEAKDPSGLVVVCGKNAAVKKELEERQWPENVKPTILGFVDNMDEWMAASDCIVTKA
GPGTIAEAATRG
>MATOU-v1_51902189
KEINEKGTPKQLVVICGSNAQLQQELKEYDWPEGVHVTVKGFVKNMDEWMTAADCLVTKA
GPGTIAEACSRGLPVMLSNFLPGQEAGNVKFVVEGGFGEYSPKSSVIAKKVSGWLDSSEL
LEEMSKAALSAGHPEATQQIADDIGRIALAGSVERAFQSENVCARLAAQLQVATPFCTEN
RSGAEPNAIYGSNFFIPVISGASFSASWTPIEGSFPRRSPSVKCGQIFARRHHERSSRIR
IWKDSCITILSWCTLNGPALSQRPPSSFWSVNCFRFSAIYTYSCIARPRNHNEDAEERSF
SHIPSTKVPFNFFRARDCPALPGIHYRSSALFYVHVEHTQCCIRYGYYYGILTFWTNGFL
X
>MATOU-v1_51904386
RAFFYGTAFYPVRLVTRMLHDFSLRRRFKKILRGQEPDLVVSVHPMCQHVPLSARTWLEK
VLKRPVKFATVVTDLGSAHPMWFDKRVDACFVPTQRLAKNAKYYGVENVVNYGLPLRREF
SQKRLSKDRARRKLGLDRNSSTVLVTGGGDGFGSLEKIVEAVAQELAGSNAQLVVICGRN
EEVX
>MATOU-v1_51904388
RAFFYGTAFYPVRLVTRMLHDFSLRRRFKKILRGQEPDLVVSVHPMCQHVPLSARTWLEK
VLKRPVKFATVVTDLGSAHPMWFDKRVDACFVPTQRLAKNARYYGVSNVVNYGLPLRREF
SQKRLSKDRARKKLGLDRNASTVLVTGGGDGFGSLEKIVEAVAQELAGSNAQLVVICGRN
EEVRRRLESRQWPVRMEVRGFVSDMNLYMEASDVLLTKAGPGTIAEAAALGLPVLLTGFL
PGQERGNVLWVREKNIGELAKSPEKAARTVAKWLRDQDALVEMSRNAKAAAKPKATDRIA
EDLMGLVEGVSTFSVSRVLRDLKDEWSLYGALNSTRSAVAELRDTLAVR
>MATOU-v1_51905351
ADMPMNTMSALGDNVMEMRAHDSRSPHKVNSGRVGWGQQSCGQPTFCYAGNAIAALADER
RSVTLTTRPAAAVTSENMASKKKILILYSDTGGGHLASAKSLVNALDRLYPNKIDTEIVD
IWTDHAPWPYKNFVPWYTFMAKRPFLWRMFWYYGRMWPTRKNQEIASRIQCSRRFGKVIA
EAKPDLVVSVHPLCQDIPMRQLAKIDANDAKARCGSRTTPFVTIVTDLGSAHNTWFDRRG
DYTFVPSDALEKYARRCGVPDEKIIKRGLPLREGFWDLAGSEEIKESTRIKLGLQAKVPT
ALVVGGGDGVGGIAKVAIALGDKLGESKDTSGLVVVCGKNEAAKKELEEREWPSAVTPTI
LGFVENMDEWMAASDCIVTKAGPGTIAEAATRGLPCLLSSYLPGQEKGNVKFVVEGGFGA
LQRKPAKIAETIAQWFSDPKLREQLSSKALEAARPSATLDIARDIGGLLFEGKGPSQAEY
VCLTLCLGACRLVRRAEVDYILRRCLGDERPVVVVPLQALHRVCRTHEX
>MATOU-v1_51924573
KLQEIATRIQCSRRFGKCIADAKPDLVVSVHPLCQDIPLRQLAKIDGGSRKTPFVTVVTD
LGSAHNTWFDGRGDYTFVPSDALEKMASRCGVPEDKIIKRGLPLREGFWDLAGSEKIKEA
TRVKLGLTTGVPTALVVGGGDGVGGIAKVATALGDALGEAKDPSGLVVVCGKNAAVKKEL
EERQWPDNVKPTILGFVDNMDEWMX
>MATOU-v1_51930280
SLEKIVEAVAQELAGSDAQLVVICGRNEAVKQRLEARKWPVRMEVRGFVSDMNLYMEASD
VLLTSDVLLTKAGPGTIAEAAALGLPVLLTGFLPGQERGNVLWVREKNIGELAKSPEKAA
RTVAMWLRDQDALVEMSRNAKAAAKPKATDRIAEDLT
>MATOU-v1_51951199
SAHNTWFDGRGDYTFVPSDALEKMASRCGVPDDKIIKRGLPLREGFWDLAGSEKIKEATR
TKLGLTTSIPTALVVGGGDGVGGIAKVATALGDALGEAKDPSGLVVVCGKNAAVKKELEE
RQWP
>MATOU-v1_51952109
PLRQLAKIDGGSRKTPFVTVVTDLGSAHNTWFDGRGDYTFVPSDALEKMASRCGVPDDKI
IKRGLPLREGFWDLAGSEKIKEATRNKLGLTTGVPTALVVGGGDGVGGIAKVATALGDAL
GEAKDPSGLVVVCGKNAAVKKELEERTWPDNVKPTILGFVDNMDEWMAAADCIVTKAGPG
TIAEAATRGLPCLLSSHLPGQEAGNVKFVVEGGFGAFVKKPAKIGATIAQWFADLNLREK
LSSKALEAARPSATLDIARDIGGLLFEGKAPQQX
>MATOU-v1_51952683
TWFDGRGDYTFVPSDALEKMASRCGVPEDKIIKRGLPLREGFWDLAGSEKIKEATRVKLG
LTTGVPTALVVGGGDGVGGIAKVATALGDALGEAKDPSGLVVVCGKNAAVKKELEX
>MATOU-v1_51959532
RPMIWRAFFYGTAFYPVRLVTRMLHDFSLRRRFKKILRGQEPDLVVSVHPMCQHVPLSAR
TWLEKVLKRPVKFATVVTDLGSAHPMWFDKRVDACFVPTQRLAKNARYYGVSNVVNYGLP
LRREFSQKRLSKDRARKKLGX
>MATOU-v1_51962554
ALGEAKDPSGLVVVCGKNAAVKKELEERQWPDNVKPTILGFVDNMDEWMAASDCIVTKAG
PGTIAEAATRGLPCLLSSHLPGQEAGNVKFVVENGFGAFVKKPAKIGATIAQWFSDLNLR
EKLSSKALEAARPSATLDIARDIGGLLFEGKAPQQAX
>MATOU-v1_51965003
VGGIAKVATALGDALGEAKDPSGLVVVCGKNAAVKKELEERQWPDNVKPTILGFVDNMDE
WMAASDCIVTKAGPGTIAEAATRGLPCLLSSHLPGQEAGNVKFVVENGFGAFVKKP
>MATOU-v1_51980192
WAVWRGGAEEEDAEEDGEEEADTDSAVVRKKIVFLISDTGGGHRASAEALDQVLKEISAE
GAIETKTVDIWTEYGCWPFHNMPWQYKTMTASALGLQWYRFQYYVSPLLEIPWFIDTKIR
CGDRFRKFFEDEKPDLVVSIHPLTQNLPIAVLNDIVLNDIAKSAGKARVPFATVCTDLGS
AFEAWFHSDVDACFVPSDVLHRKALRRGVKPAKIHQHGLPV
>MATOU-v1_51986173
PLRQLAKIDGGSRKTPFVTVVTDLGSAHNTWFDGRGDYTFVPSDALEKMASRCGVPEDKI
IKRGLPLREGFWDLAGSEKIKEATRNKLGLTTGVPTALVVGGGDGVGGIAKVXXXXXDAL
GEA
>MATOU-v1_51986174
GVPTALVVGGGDGVGGIAKVATALGDALGEAKDPSGLVVVCGKNAAVKKELEERQWPENV
KPTILGFVDNMDEWMAAADCIVTKAGPGTIX
>MATOU-v1_51992144
PTALVVGGGDGVGGIAKVATALGDALGEAKDPSGLVVVCGKNAAVKKELEERQWPDNVQP
TILGFVDNMDEWMAASDCIVTKAGPGTIAEAATRGLPCLLSSHLPGQEAGNVKFVVENGF
GAFVKKPAKIGATIAQWFADLNLREKLSSKALEAARPSATLDIARDIGGLLFEGKAPQQA

>MATOU-v1_51995614
YYGRFWPTRKLQEIATRIQCSRRFGKCIADAKPDLVVSVHPLCQDIPLRQLAKIDGGSRK
TPFVTVVTDLGSAHNTWFDGRGDYTFVPSDALEKMASRCGVPEDKIIKRGLPLREGFWDL
AGSEKIKEATRTKLGLTTGVPTALVVGGGDGVGGIAKVATALGDALGEAKDPSGLVVVCG
KNAAVKKELEERQWPDNVQPTILGFVDNX
>MATOU-v1_51996273
ALVVGGGDGVGGIAKVATALGDALGEAKDPSGLVVVCGKNAAVKKELEERQWPDNVKPTI
LGFVDNMDEWMAASDCIVTKAGPGTIAEAATRGLPCLLSSHLPGQEAGNVKFVVENGFGA

>MATOU-v1_52004950
TWMWRMMWYYGRFWPTRKLQEIATRIQCSRRFGKCIADAKPDLVVSVHPLCQDIPLRQLA
KIDGGSRKTPFVTVVTDLGSAHNTWFDGRGDYTFVPSDALEKMASRCGVPEDKIIKRGLP
LREGFWDLAGSEX
>MATOU-v1_52009730
VMAKRTWMWRMMWYYGRFWPTRKLQEIATRIQCSRRFGKCIADAKPDLVVSVHPLCQDIP
LRQLAKIDGGSRKTPFVTVVTDLGSAHNTWFDGRGDYTFVPSDALEKMASRCGVPDDKII
KX
>MATOU-v1_52010433
AVMAKRTWMWRMMWYYGRFWPTRKLQEIATRIQCSRRFGKCIADAKPDLVVSVHPLCQDI
PLRQLAKIDGGSRKTPFVTVVTDLGSAHNTWFDGRGDYTFVPSDALEKMASRCGVPEDKI
IKRGLPLREGFWDLAGSEKIKEATRTKLGLTTKVPTALVVGGGDGVGGIAKVATALGDAL
GEAKDP
>MATOU-v1_52040485
VVVCGKNAAVKKELEERQWPDNVKPTILGFVDNMDEWMAAADCIVTKAGPGTIAEAATRG
LPCLLSSHL
>MATOU-v1_52047282
FGKCIADAKPDLVVSVHPLCQDIPLRQLAKIDGGSRKTPFVTVVTDLGSAHNTWFDGRGD
YTFVPSDAXXXXXXXXXXXRX
>MATOU-v1_52049453
SGLVVVCGKNAAVKKELEERTWPDNVKPTILGFVDNMDEWMAASDCIVTKAGPGTIAEAA
TRGLPCLLSSHLPGQEAGNVKFVVENGFGX
>MATOU-v1_52317030
SFECATGKACCETRLTLRGASPTLDDARWSRNSPGTAPIPSTVCARPCCCKHGGEAVVHV
ALGAVTFSNGPKLKHSLRSEKTAADIAMVPTPLSFGKARTMNRTHISKTWEGWHLHWAQP
LLVTSGHRTSAITRRRSAFRSQTPGPLQMGDREESRSFSRTQRIKIFFSDTGGGHRASAL
ALQSALHRLYADRIDVQLVDFLREGTGWPWRFSPEMYAALGHVPSVYKKVYDHESGQLSW
RETRSFGIIWRSTKSSVLRFLTRTYSEGVDLIVSVHPLINHLVMEAFAEIFDGRSSSPPV
VTVVTDLGAAHLSWFDPRVDLIFVPNLRLQKLA
>MATOU-v1_52387560
VVTDLGGAHPTWFHRQVDELFVPSDRVEKIALRNGVKSCKIRKYGLPIRGAFQKSAEDKQ
AMRRTLHIEDMPTALLVGGGDGVGGLGQIAKDLAAEMGQQGTSGGGDGPTGNAQADPRRL
RVERAVEGRARGLSLARRSRHRPWLCLEHGRVDDRSGLPCHQGRARYYRGX
>MATOU-v1_52390345
DSPAHYQHVVLRHFCAACRDGPRRTPVGRKSSSCADCSPGEDPGRRGHVGRKGGRDDAAA
LPRPQGCWLRGRCGVCGALSLTCDSSQGQRKAGGCEEGRAAVCQCSGIPHDVTWKGIGWV
QVFLQIHFQAPCDPCCGVARTRGQLQWPRSWPKQRFEPESAGCRTRECCGLASSERWQEA
RALPPLASCSRTRAGGTRPRRAPSRARSTSCILASLLARLKTCGPTMGSGPSISSCPGTS
GWRATRSETGCGSCCTKAARSMWKLLYQSSQIPPNRWLTGELAHCVNGRAFEAYMSAYEP
DIVVSVHPLCQDVPLRILDRMGGGKRNVPFITVVTDLGSASTLWFHKGVDKCCVPGDVCE
KIALRKGLKPQQIRKHGLPVRQGFWEAGNRRQSSAQTKAQLGLSNIPTVLVMGGGDGVGP
MQEIAKNVGERP
>MATOU-v1_52390978
GERGGRCGRRGGSEEDRVPDLGHGRWASGVRGCAGPGAQGDQPRRLHRDEDGRHLDVRVL
PLQNGVGIQDDDFWPTVASNVLGVADLSAHVLLEPYHGASVEHRHEEIPWNIDTKIRCGS
SFRKFFEDEKPDLVVSIHPLTQNLPLSVLKDIAKDAGTARVPFATVCTDLGSAFDAWFHN
EVDACFVPSDALHKKALRRGIAPGKIRQHGLPVRSAFARASSRQRRPPASNFEALGLDPA
RX
>MATOU-v1_52402076
DALGEAKDPSGLVVVCGKNAAVKKELEERQWPDNVKPTILGFVDNMDEWMAAADCIVTKA
GPGTIAEAATRGLPCLLSSHLPGQEAGNVKFVVENGFGAFVKKPAKIGATIAQWFADLNL
REKLSSKALEAARPSATLDIARDIGGLL
>MATOU-v1_52405489
DYTFVPSDALEKMASRCGVPEDKIIKRGLPLREGFWDLAGSEKIKEATRTKLGLTSNVPT
ALVVGGGDGVGGIAKVATALGDALGEAKDPSGLVVVCGKNAAVKKELEERQWPDNVKPTI
LGFVDNMDEWMAASDCIVTKAGPGTIAEAATRGLPCLLSSHLPGQEAGNVKFVVENGFGA
FVKKPAKIGATIAQWFSDLNLREKLSSKALEAARPSATLDIARDIGGLLFEGKAPQQA
>MATOU-v1_52405490
KKVLFLMSDTGGGHRASSKALVNALERLYPGKIDAEIVDIWTEHAGWPYKNFVPYYAVMA
KRTWMWRMMWYYGRFWPTRKLQEIATRIQCSRRFGKCIADAKPDLVVSVHPLCQDIPLRQ
LAKIDGGSRKTPFVTVVTDLGSAHNTWFDGRGDYTFVPSDALEKMASRCGVPEDKIIKRG
LPLREGFWDLAGSEKIKEATRNKLGLTTGVPTALVVGGGDGVGGIAKVATALGDALGEAK
DPSGLVVVCGKNAAVKKELEERQWPX
>MATOU-v1_52405491
KKVLFLMSDTGGGHRASSKALVNALERLYPGKIDAEIVDIWTEHAGWPYKNFVPYYAVMA
KRTWMWRMMWYYGRFWPTRKLQEIATRIQCSRRFGKCIADAKPDLVVSVHPLCQDIPLRQ
LAKIDGGSRKTPFVTVVTDLGSAHNTWFDGRGDYTFVPSDALEKMASRCGVPEDKIIKRG
LPLREGFWDLAGSEKIKEATRTKLGLTTGVPTALVVGGGDGVGGIAKVATALGDALGEAK
DPSGLVVVCGKNAAVKX
>MATOU-v1_52408849
GFGTAVCRHATTGSFAAARVTSVENRIAREAVASELLAGPKSVSHTQRILPADASYASEK
GSPPCCCSRKRRRCAADGAGAAAAARRPSPSARAGPSPRETYLAKKKHLIRSGPSARETC
FPGENRRRSSCVTRGAATEPRRTRSRPCSRDTTCKTCISGRRRASSPGRRRREPIVIWAS
GRFGGPFSTARRSTPCGSRECCTTPMIWRAFFYGTAFYPVRLVTRMLHDFSLRRRFKKIL
RGQEPDLVVSVHPMCQHVPLSARTWLEKVLKRPVKFATVVTDLGSAHPMWFDKRVDACFV
PTQRLARNARYYGVSNVVNYGLPLRREFSQKRLSKERARKKLGLDRNSSTVLVTGGGDGF
GSLEKIVEAVAQELAGSNAQLVVICGRNEEVRRRLESRQWPVRMEVRGFVSDMNLYMEAS
DVLLTKAGPGTIAEAAALGLPVLLTGFLPGQERGNVLWVREKNIGELAKSPEKAARTVX
>MATOU-v1_52412347
ADAKPDLVVSVHPLCQDIPLRQLAKIDGGSRKTPFVTVVTDLGSAHNTWFDGRGDYTFVP
SDALEKMASRCGVPEDKIIKRGLPLREGFWDLAGSEKIKEATRNKLGLTTGVPTALVVGG
GDGVGGIAKVATALGDALGEAKDPAGLVVVCGKNAAVKKELEERTWPDNVQPTILGFVDN
MDEWMAASDCIVTKAGPGTIAEAATRGLPCLLSSHLPGQEAGNVKFVVENGFGAFVKKPA
KIGATIAQWFSDLNLRERLSSKALEAARP
>MATOU-v1_52416894
HRFRGTLVPVLPKEKVLASAAPKTVTPKRNGAKKILFLIADTGGGHRASANAVKDAMEEI
SGAENLEVEIRDIWTEAGCFPENKIVDMYKIACGSKVGQMMWGAFYYGSPLIEQPWEAKT
RLMCGKTFREYFEDMSPDLVVSMHPLTQNLPLRVLDTMSRRPGPDGKLKPKIPFATVCTD
LGSAHSGWFHNEADACFVPSDILEKKAKRRGIAPEKIRKYGLPVRKQFWSSSKRTTATPP
ARNYTTLGLRPGLKTVLVMGGGEGSGGLDKIV
>MATOU-v1_52418638
GQADVDVAHDVVLRALLAHAQITRDRDAHPVLSEIREMYCGREAGLSRECAPALPGHTSE
AAREDRRRVAQDAFRDRGDRFRFSTQHVVRRAGRLHLRTWFDGRGDYTFVPSDALEKMAS
RCGVPEDKIIKRGLPLREGFWDLAGSEKIKEATRTKLGLTSNVPTALVVGGGDGVGGIAK
VATALGDALGEAKDPSGLVVVCGKNAAVKKELEERKWPDNVKPT
>MATOU-v1_52418639
GQADVDVAHDVVLRALLAHAQITRDRDAHPVLSEIREMYCGREAGLSRECAPALPGHTSE
AAREDRRRVAQDAFRDRGDRFRFSTQHVVRRAGRLHLRTWFDGRGDYTFVPSDALEKMAS
RCGVPEDKIIKRGLPLREGFWDLAGSEKIKEATRTKLGLTTGVPTALVVGGGDGVGGIAK
VATALGDALGEAKDPSGLVVVCGKNAAVKKELEERTWPDNVKPTILGFVDNMDEWMAASD
CIVTKAGPGTIAEAATRGLPCLLSSHLPGQEAGNVKFVVENGFGAFVKKPAKIGATIAQW
FSDLNLREKLSSKALEAAR
>MATOU-v1_52421575
VGGGDGVGGIAKVATALGDALGEAKDPSGLVVVCGKNAAVKKELEERTWPDNVKPTILGF
VDNMDEWMAAADCIVTKAGPGTIAEAATRGLPCLLSSHLPGQEAGNVKFVVENGFGAFVK
KPAKIGATIAKWFSDLNLREKLSSKALEAARPSATLDIARDIGGLLFEGKAPQQAG
>MATOU-v1_52450787
SPGEAQIVAICGKNKIVYKQLKRQRARLEGAQQDVSVVPVGFTSQISEYMEIADVLVTKA
GPGTIAEATIRGLPTMLSSHLPGQEWGNVDIVVKNGFGDFSEQPEKIASTVSGWLQDEEK
LREMKRKALSMGRPDATRRIAEDLLGLLDGRRPVPRARRGPFSRFRGKAAEEDCEMEGGS
RPMLDVQGHCIVFGLTVCKTFSDSISSLRQLLTVHSFNLGVSSARLPVGNSVLLIDAVHF
GFCRPLFVTRHFAEDALPFDEQPRLCSTAVNLGLX
>MATOU-v1_52472516
AVQNDDGLGVGAAMVSISVLREPSLGDSVVHRHEDTVRRSVPQILRREARPRCVHPSAHA
EPTNCSAQHREERAVLNDIAKSAGKARVPFATVCTDLGSAFEAWFHSDVDACFVPSDVLH
RKALRRGVKPAKIHQHGLPVRSAFARASSRRMRPPASNFEALGLDPDRKTVLVMSGGDGA
GKLGQIVRSLAHELGEASPGEAQIVAICGKNKIV
>MATOU-v1_52475049
LAQEPWARTFKGCGMVFLPLLVVACALRAEPEEGSLLEERILSEAGDASESKPIKALLTM
AASASAMQGTETTHAYRMPTDVLLRPGLEDPKVNRSALQVVSGLKIAEGAANQGYRNRLS
KWEEEAEEAVPEHLDPEEIDPVNPKPDPSTGPPKSRLEHWAAREPAWHELLSLDTVGEHL
RDVFERRAQVRASLDYSDAYYEDRVAAHWSAAPDEQLAWARQEAPKLLERHGYFNLRYDP
VFGPFLRAAERVGADAMAAAPEEHRVSKTKAQAGLFGLNHMYGCSLPVPGLDRLTEIVVT
EALRLMVADFSPEFVARADRTLAAYDADQKRAAMQKKEARVRSSIRMALGFGDADHETPP
PEPPPPPKRILFLISDTGGGHRASANALKDAMDELVPGGTETEILDIWTEEGCRPFRKMP
EGYRAMSTGGFIGRTMWRSMYYLTPFFEKPWSWDMRLRCGGRFHRRIEGFNPDLVVSLHP
MTQALPLTVLETMGRQAGHGSRQIPFATVCTDLGGAHPGWFDKRANQTFVASDRLERMAK
RRGVAPERITNHGLPVRRTFWTSSKRTGAAPASEYKALGLNRRLKTVLVVGGGDGAGSLE
RIVRSLAAELSKSQPGKVQVVAVCGNNERLRARLAAEDFGADVSVHVVGFTKQMSEYMEV
ADVLVTKAGPGTIAEAAIRGLPSMLSSHLPGQEAGNVPYVVDAGFGEYRNRPRKLAQKVT
EWLGDDELLATSCSPRCAPTRKPPRSPRRRRTLRGTCCAWTWSRSSARRLFRCCAIGVMP
FASPVRLRSRRLPSSLCLLALATEIIPVYEEX
>MATOU-v1_52478027
DGVGGIAKVATALGDALGEAKDPSGLVVVCGKNAAVKKELEERQWPENVKPTILGFVDNM
DEWMAAADCIVTKAGPGTIAEAATRGLPCLLSSHLPGQEAGNVKFVVEGGFGAFVKKPAK
IGATIAX
>MATOU-v1_52491380
WRMMWYYGRFWPTRKLQEIATRIQCSRRFGKCIADAKPDLVVSVHPLCQDIPLRQLAKID
GGSRKTPFVTVVTDLGSAHNTWFDGRGDYTFVPSDALEKMASRCGVPEDKIIKRGLPLRE
GFWDLAGSEKIKEATRTKLGLTSNVPTA
>MATOU-v1_52596597
ALGDALGEAKDPSGLVVVCGKNAAVKKELEERQWPDNVKPTILGFVDNMDEWMAASDCIV
TKAGPGTIAEAATRGLPCLLSSHLPGQEAGNVKFVVENGFGAFVKKPAKIGATIAQWFSD
LNLREKLSSKALEAARPSATLDIARDIGGLLFEGKAPQQADGGX
>MATOU-v1_5260117
SGEMRQTNGATPGRVMSCLLLLSLVSMCASMAASPPSTGRPVRAVRLAADAEARPLSALL
EDPALVEQMLEDDEDDETLTLFRALKGISGPQQVAFVAPLASRATLAQANGAKCKLTKEE
TPAREGPVPLKMVASGKGDGKPSHIRGGLFSKLSQKLPGSLLASFFGLGVGSGLNLNANG
PQGLNPLGVAPVNAADWPPPKTDQKRVLFLLSDTGGGHKASAKAIKGALDLMYPGKFTCE
IEDMWTDHGKWPFNQMVPAYQWMARYKVGNWVWKLLYQSSQIPPNRWMTGELAHCANGRA
FEAYMSAYDPDVVVSVHPLCQDVPLRILDRMGGGKRQVPFITVVTDLGSAHSGWFHKGVD
KCCVPGDVCEKIAIRKGLKPHQIRKHGLPVRQGFWEAGDRRKFSEKTKKDLGLKPVPTVL
VMGGGDGVGPMQAIANKVGERLGALEGEYQMIVVCGKNQVVQKALKSKEWPTNLNVVVNG
FVSNMDDWMVAADLMVTKAGPGTIAEASIVGLPCMLSGFLPGQEEGNVPYVMNAGYGDFS
RDPAKISSKVALCFVVMQLVX
>MATOU-v1_52830125
SMLSPSQTKWGSDIEVSIKGFVNNMDEFMRASDILITKAGPGTIAEASICGLPCILSSFL
PGQEEGNVPYVEENGFGCYRGSVEGIAETVEEWLGGSMLELMRENALIAARPDATLDIAR
DLADMVYARRDELKKNELVDVTAAAAAKISLTALTIFFAVLV
>MATOU-v1_5283957
LVMGGGEGCGRLSNIVDALYLQFTERGMEALILVVCGRNEKLKESLEKRDWNGLAEKFQL
ARTSGADFESCVGLLSDVGCINPGGGVANHLRRIISTPSMTLGWDGGGLQSPTDPFSPTP
EKEMSKEGSRSVMYEDHHGHATSLPGSRSTSPAADMESRDASVEVVTKSCAQRNNLYDLQ
SLLQPLDSQDDGVKEQGVTNVSSPQASTLSQESGNSFIDPPVKVIGLGFITKMAEYMVAA
NILVTKAGPGTIAEAAAVSLPVMLTSFLPGQEEGNVDFVIEGKFGTFVSDSDPQGISDVV
AGWLLNEAKLQELSDNAKKCGSPDAAAEIVENIGESALRWKNHHTEEIEIISEEKVTSEI
CSGEKSYVKCLSVX
>MATOU-v1_52937230
NNMDEYMRASDILVTKAGPGTIAEASICGLPCILSSFLPGQEEGNIPYVVDNGFGCYQGS
SNSIADTVQKWLEKSPSTESNDGNILEDMRARALEAA
>MATOU-v1_5295518
RSRTRTPLPSLTPPLPPSTPQVLAFLDLVGTATCKHSFMECLQRHDADLVVSLHPLTQSI
PLQCLKDMGGGTRVTPFATIVTDLGSAHPTWFHEGVDACFIPSEAIRRRAVKHGLAGAQL
RQYGLPVRPSFWSEARPREQLVAELGLDADRKTVLVVGGGDGVGSLAAIVDSLAAIVDST
AKRLGADCPGGAQLVAVCGKNAELQARLEAKSYGGVNVQVRGFVKRMSDYMEIADCIVTK
AGPGTIAEAAIRGLPTMLSSFLPGQEAGNVPFVTENGFGEYSNKPKVIAKTVSMWIQDSA
KLDEMASAARSAGTPDATREIAADLCAMLELPPRRMKRVEDGAVRRPDKLWRGPPGQHEV
HGDEWRRPRLVSKLDTMRKIRRSDRTRAGLPVVRHRARPPAAVARGAQPARRTAALDRPR
TASRMYAAESPAIERPASSTLRRQLALRTPKAGLAWGGRRRGVDRHGDMPRRPCVDRRMG
VSGRRRARQGVNAPYGLRHVHGVRCYRIGRX
>MATOU-v1_53036309
GFDGLGQMVVICGRNEDLLYGLTYWDWPSNFTPHVLGFVSNVDEYMAAADCLVTKAGPGS
IAEAMIKGLPCLITSFLPGQEEGNVTFVTSAGAGEYVADSEPDVVAETVAAWLRDPPRLA
TMSQNARRIAKPTAALDIARKMCDGLLELGVELKEAACKDSLPSDEEERLNAACPFVRTF
LPDFMYLDRLDSCLVEWHAFVKX
>MATOU-v1_5307400
ENMQVVIVCGKNEALRLVLEKEVAKAQAAAGRDLSVRLLGFVTNVDELMVAADILVTKAG
PGTIAEACCCQTPILLFDYLPGQEEGNVTFVCEHGIGEEEKVAGNVALHCLEWLRDPAKL
AAFKHAAGANAQPTSAIDIARTTLEILQGEAHLNELEARAEADGAADGCSGDGEEGDKRA
STLGRSFSEGDLKSSGGEDETKDHLKYKYVYRTSWWSWLSPFNHERAPSWWRESRVPDDS
SAAPLESEGSLFPPVLPVQEVAAEPAGEPELPPPATAGSPQQGLVRRRDKALASAITAVL
PLRMAVLGTYFLHACRGPFVRLSSPPPPPAFEGVRMTPSDSLPCSAPPDAX
>MATOU-v1_53161921
VSQAQAVGEKLQQLAESSGCSFQMVVICGSNRAAQKSLSPLQTDWGEDIQVSVQGFVNNM
DEYMRASDILVTKAGPGTIAEASICGLPCILSSFLPGQE
>MATOU-v1_53275
RRRAAAEPGEGLREGAQPEDRPAPPGDRVQRRHLILAEPATAEFRSAGAPGQPEASVARC
AAHPGLSSGLQSPPLGEAEESCRGRGAWEGQRPWQPQWQGLPQSGPDCPRNRGRAGGLQH
GDVSGPRIRDVRCQWRVVEGELLQLRCRRVGDRERGFLPRNESPAHSSGARQDSAHAAQG
RYRLLRYGRRPQSLCAVPPGRGRNRGRYPPVWLRPVEEHPGVLCDDGQVPERVQGHLGGA
GDSGPLATEQDLHLLVLQPGHSRVSLQAAHGGGLLCVRAPSAEPLRCRRSRGDIRGGAQH
CSTVPLVTVVTDLGAAHMSWFEPRTDAVFVPTEKMRQRALSLQVSRRRIHVTGLPVRQGF
WEPDLRPRQEMQRLLGLTPSSEPDVVLMMGGGEGFGNIYQVAVSIGLRLAESGKGQLVVV
CGRNEEVREQLQEFEWQGCKPTILGFVPNVDEYMSAADILVTKAGPGTIAEAMIKGLPCL
LTNFVPGQEEGNIHFVTENVPDTEPEGIADTLAAWLGDSALLREMSANAQAVAQPRATLD
IAKSIAYNNLELATELEATGGAMAAGGGAHSGSDTEPTAG
>MATOU-v1_53424475
SACSASSGAARVGASRRLPSGARAIIRAGRNSPQESRCARDCGLSQGACVPVFQGHRYLV
TKLGVFSLHWHWPLTCVELQRSQLRRPSLANPQQRRLWCAPGTCGGGLRPGPARGVAAGT
RSSAGAGAVDLVSPKRTFSLSSLPGLRRKKKVLIIMSDTGGGHRASAQALKDSMEREYGK
KLDVEIVDFITEHCGYPFNNAVQNYKIMAKHPWMWKFSYYLTCFPPMRWLGHLWFNTVSR
ASFVEAFEKYKPDMVVSVHPLLQGLPIKVLGKDVPFVTVVTDLGGAHPTWFHSKVDELFV
PSDRVERIALRNGVPSCKIRKYGLPIRGAFQKDAQSKQQMRRKLNIEDLPTALLVGGGDG
VGGLGHIAKDLATEIGETGTPKQIVVVCGSNTQLREELSAYPWPEGVHVTVLGFVSNMDE
WMSAADCLVTKAGPGTIAEACARGLPVMLSNFLPGQEAGNVKFVIEGGFGQYSPKSSVIS
KTVSGWLDNSELLQDMSAAALSAAHPEATQQIASDIGRIALAGSVENQGCPNNIAYCARP
GTQVFPGTQVFSQHCQRVFYGENDVCRFEFSKLFVWSWSCVLGGFDADRAIKGSAESGRR
EVEKPSVKLRSQLRTTSVVSESRLGRIRFFSFRLHFFTFSFVRMAEPSTQRNSSFLVSQL
SLFLAIHPSHASRIISRVQVNNLFSHLFIDEALVKFRWTLDRTTLIRATMHIFSTYQYVL
LFSLIQCKLTYDVYLMILVFFGSDAIPX
>MATOU-v1_53431676
GVGFEDHLMEFLERNKDRKDLQVVAVCGRNEGLKERLERGERLVKKRRKIRFWKVKAETV
GSPRGELEIHALSFTSRIPELMSASSILVTKAGPGTIAEAAALSLPTLMTSFLPGQEAGN
VDVVLEKGFGDYVKDPKEAAAVLTDWCNDEKLRRVMSNNAKQVGDAGAAERIAKDVWRDW
IRX
>MATOU-v1_53436811
ANCRCRVSSVPRSSSPRPCGWSRTSPRSSSRARTAPSRPSTRTRSAPRRARPRSARGVAS
AWRSSVTPSTSRLRQSLRRPRSESCSSSRTLAGVTARISDTGGGHRASANALKDAMEELV
PGGFEYEILDIWTEEGCFPFKTMPQGYRKMSTTGWRGRMMWRMMYYITPFMERPWSWCAC
AAAGAFAAASKASTRTWWSRSTRRRTSPSPCSRPWAGARATTRARSRSRPFARTSGARTP
GGSTSGRTRPSSRATACSASRSAAAWIRSASRTTASPCAKPSRAASARVHRPTRTTPRWA
SNLGSRPCSWSGAATGPGASGRSSRWRRSCPSRSRARCRWWRCAGTTSACGRSSRPRTSA
KTWSTSWGSRSRCPSTWRWRTSSRRRAPGRSMEVADVLVTKAGPGTIAEAAIRGLPTMLS
SHLPGQEAGNVPYVIDAGFGEYKNRPRKLAKTX
>MATOU-v1_53442146
LLAKNPVLWKLSWHGSAIPPVTSLLNALSAFTCHKTFRECIEEHDPHLVLSLHPLTQALP
LQVLSHMGDGRRTVPFATVVTDLGSAHPTWFHRKVDACFIPSDQIRGLAKRSGLKSGQLR
QYGLPVRPAFWQPSRPKADLLRELGLASARKTVLVVGGGDGVGSLASIVEATAAQLSKEC
PGEGQVIAVCGKNKSREAREPQVQCAGARFRETYVGLHGGVRLHCDQGWTGHHRGRYSWA
AHDALLLPTRTRSWERAFRNGVGLRRVFKPAKGDCEAGLELGAGPGASDVLERARRFEPA
SDASDSDRPDGNARQSQRRVLSSCSAQLPAPRQSHFGTLQGHISGQEAQILHQRNMRRRE
PCLRARPLTPSLRSLSALRTQETDFYNNESHRCHDNATFRHPRAHEQQMLNQNLRIAHDR
GRIAGEVAPDARAVQTTQARRTAKRLLVRKVINIRRRDRLPLLVQRAGEKLRNKTTSGRQ
GTIRHYLVEERTSGRPFVTNRLLYWLILAGRARCEKTX
>MATOU-v1_53444087
RGKRGPTKVLILMSDTGGGHRASAEAIKGGFRELYGSGYDVSVVDLWSNHTPWPYNLMPN
WYSFLVSNGWMWASLYKGSSNQGTPQMLKAIGTQVARRVHQAFVELKPDVVVSVHPLMQH
VPLRVMHLKGLEGKIPFATVVTDYATAHPTWFHKRVNFCCVPTDNVASEARQVGLREDQI
RQHGLPIRVAFADARKMQPRALRRKLGMDLKLPAVLIVGGGEGMGPLMATVEALEARLAG
GEGGKPLGQVVVICGRNRKLVGDLQARKWGMPVHPLGFVTNMVEWMRACDCIVTKAGPGT
IAESLICGLPLILNNYIPGQEFDNIGQVTDNNVGIFETDPARIADKVAFWFGPGKSERED
MSRRALKLGKPQATFEIVKDLAALESKATPAWSADIGCGTAVFT
>MATOU-v1_53452758
TYKTNKQKRGREDKQRRSNSSNKKEGERQSNRRPHALGTKQKLESIRQKKRKRRKKKRKR
KEETNYSSSFCSRDTNMRLFVLNVLSALLFSTTTTHNGGGGSVFALAVSGGSNGSPFQRA
IIRGGGATATATTLPRTTTTHPKTELNVASSIDILTSRSAGIYNNNNNNGDSLSSINDAK
KKDDEQRPMHILFLSADTGGGHRASAEALAKQFLIQYPGSTYELADVWTDHGVFPFQNLV
PFYARMSAHPIEWKLFYHLSNTKLNEVCSNLYARMFCGRRIRKRIESHNPDLIVSVHPTM
NHTPLKNIKVINKKLGKHIPFFTVVTDLGSAHCMWFERKVDKLYVASDRLYKLARRRGGT
SHDDIVMTGLPIRHGFAEQAELLGGDRTSEAGKAYQKMVREQLNIPATKQCVLVMGGGEG
VGSLSDIVNGLYAKLATDGVDATICVVCGRNEKLQQELITRNFDHVTAEINAAQAKYGGE
GRVGKRRRMKRFVSKKILQRNKENDDGTMESTTTDTSNSRMGNVDILPLGFLTNIPEYMV
AADVLVTKAGPGTIAEAAAVGLPVMMTSFLPGQEAGNVDVVLESNFGEFQKEPSQIAATV
SEWLQDSTKLTQLSKAAMTAGNPYAAVEIVEDIGRQTMSWMKLNEQIIFPLQYNIIEKSH
QSVQRHILTEKIKEKIKILKRSFT
>MATOU-v1_53461618
AIFHKAPLPSARRRSSARGAEPDGKKIQFLISDTGGGHRASAVSLSSAIQALSPTTTCDV
VDIYATYCPPPFKYYPELYKLMVGWEGGILWKAFYEGGETMLGRWFNELVTEVLCEGPFK
ECLKRTVYNKEPGRKGGAEVTAEAGKRADLA
>MATOU-v1_53506079
DGVGGLGQIAKDLAKELGEKGTPKQLVVVCGSNATLAEELSAYDWPENVHVTVKGFVSNM
DEWMTAADCLVTKAGPGTIAEACSRGLPVMLSNFLPGQEAGNVKFVLEGGFGEYSSKSSK
IAKTVSGWLDNAALLEEMSQAALSAGHPEATQQIAEDIGRIALAGHVEDPCPNCRTLQSA
VASVRSFLLCKLAGSAGHRSGAEPYRFTGDFFRTGNFWSSVLNFIAADSKALVERQAARS
ERTVRITSVAARRSFRASLFVLAHSEWSCLCRFTIFLVSQLLQIFRLSIHTSASHDLGII
SRLFMTNLFTHISSSMKLQKRSAG
>MATOU-v1_53536026
LKHMPHLELRRICIFYSDTGGGHRSSALALQSALRYLYGKLISVSLLDFIREATSWPWSC
APEGYQFMGQFPSVYKCMYESEAGSSSWRETKTFQMIWWSNREWWSNREKILSFLTALLE
TGVDLLVSVHPLINHLLLEALAELRSQITLPPLHFPPVATVVTDLGSAHISWFDPRADLL
VVANQQIEKLAWLCHVPKSRTVVCGLPVRESFWGTSIRSKCELRAKLGLRSESLADGKPN
HIVLVMGGGEGFGALCDVATSIGMMLAKLKCGQMVVVCGRN
>MATOU-v1_5354750
ALSASSRLMRRTALLLLLVAATAARRLSPSPVAPASKERRGKKKVLMLISDTGGGHRASA
HALEAAMLKEMDMEVKVVDIWTEYGRFPWNKMAAGYPFCCKHPAIWKSMYYTTIGLEVPT
DILWRLQCGSGFKRCIGAFDPDMVVSLHPLCQNLPLAVMDTLAKEKGLPGRTAPFATVCT
DLGSAHPSWFDKRVDLCFVASEAVRKVAGRRGLKGSKVRMHGLPVRKAFWRASEQNAQAT
PSQMEQLGLKPNLKTVLVVGGGDGVGSLSKIVEQTASQLAKDCPGAAQVVAVCGKNKVVK
KQLEARRWPGVHVEVRGFCSGISDYMEAAHVVVTKAGPGTIAEAAIRGLPTMLSSHLPGQ
EAGNVPFVVNKGFGRFSTQPKVIANTVSSWLQDDSELARLSAAALAAGQPEATQLIAKDL
VKLLKTAASRAIVARSWRDHVRSREIKGLVKLLKAAASRRDLGAISVRSGCDLGAISVRP
RHDLASSSLSSRAISRGGNPRALPSAAPEEGVWDGRRVRLWFLVGX
>MATOU-v1_53584164
PVLREKAIRMCREEVAEYDEERVSMVGLPVRPAFRPEGSKEDYKKKVGVEEGKMVLVVGG
GDGMGPIVEIAASIEAGLPPNTSVVVICGSNSDAQSCISSTCGDKVKAVGYVENMPEYMN
AADLLVSKAGPGTIAEAAVCGLPTLLYDFLPGQEEGNVDFVTX
>MATOU-v1_53627146
YMEIADCIVTKAGPGTIAEAAIRGLPTMLSSFLPGQEAGNVPFVTENGFGEYSNKPKVIA
KTVSSWIQDPQKLEX
>MATOU-v1_53777735
TDWGAGVTVQVNGFVNNMDEYMRASDAIVTKAGPGTIAEASICGLPCVLSSYLPGQEAGN
VPYVEENGFGAYEGDPAGIADTVSSWLKDTDLLAMMRAKALDAARPSATLDIARDIAALL
FEHKGIKAAYLLAEAGLRILLGPSPVS
>MATOU-v1_53835046
LAGSEKIKEATRTKLGLTTSIPTALVVGGGDGVGGIAKVATALGDALGEAKDPSGLVVVC
GKNAAVKKELEERQWPDNVQPTILGFVDNMDEWMAASDCIVTKAGPGTIAEAATRGLPCL
LSSHLPGQEAGNVKFVVENGFGAFVKKPAKIGATIAQWFSDLNLREKLSSKALEAARPSA
TLDIARDIGGLLFEGKAPQQAETSSKK
>MATOU-v1_53865491
REGFWDLAGSDKIKEATRNKLGLTTKVPTALVVGGGDGVGGIAKVATALGDALGEAKDTS
GLVVVCGKNAQVKKELEERQWPENVKPTILGFVDNMDEWMAAADCIVTKAGPGTIAEAAT
RGLPCLLSSHLPGQEAGNVKFVVEGGFGAFVKKPAKIGGSRSPRRSVRRSLNGSRITCGK
SCPQKRWRRLDRPLLTSRGTSAGCSSRGRRRSKRKGGEL
>MATOU-v1_53963869
RQGRHCIRCSRRSEGPVRVGGSLRQERRSEKRTGGETMAGKCQTHHPRFCRYGRVDGRGG
LAADCIVTKAGPGTIAEAATRGLPCLLSSHLPGQEAGNVKFVVEGGFGAFVKKPAKIGAT
IAQWFADLNLREKLSSKALEA
>MATOU-v1_54099936
PLCQDIPLRQLAKIDGGSRKTPFVTVVTDLGSAHNTWFDGRGDYTFVPSDALEKMASRCG
VPDDKIIKRGLPLR
>MATOU-v1_54101062
AKVATALGDALGEAKDPSGLVVVCGKNAQVKKELEERQWPENVKPTILGFVDNMDEWMAA
ADCIVTKAGPGTIAEAATRGLPCLLSSHLPGQEAGNVKFVVEGGFGAFVKKPAKIGATIA
QWFSDLNL
>MATOU-v1_54133464
ELEERAWPDNVKPTILGFVDNMDEWMAASDCIVTKAGPGTIAEAATRGLPCLLSSHLPGQ
EAGNVKFVVENGFGAFVKKPAKIGATIAQWFSDLNLRERLSSKALEAARPSAT
>MATOU-v1_54303546
PWSWDMRLRCGGRFRRRIEGFNPDMVVSLHPMTQNLPLTVLETMGRRAGHDTRQIPFATV
CTDLGSAHPGWFNKRANQTFVASDRLQRIAERRGVDPERITNHGLPVRKAFTSMSKRSGA
PPDSDYAALGLQPGLKTVLVVGGGDGAGSLGAIVKSLASELSKSQPGKVQVVAVCGNNER
LRSKLAAEDFGEDVVVNVVGFTKQMSEYMEVADVLVTKAGPGTIAEAAIRGLPTMLSSHL
PGQEAGNVPYVIDAGFGEYKNRPRKLAKTVTEWLGDDELLAEMRANAQASAKPAATSAKP
AATQDIARDLLRMMDVEPQRTHRAPHQVLRDWGHALLGKSRAAEQPAASSLLARSRDAIC
NRPLLTSX
>MATOU-v1_54308353
LLSLREPSLARLRWIAQPKPLRRATMRRIAALLALACSAHGFRGSRVGRRPRVDAVRYLT
RPQDVGIARPDARRTHTLTSRPAAKKKVLFLMSDTGGGHRASSKALVNALERLYPGKIDA
EIVDIWTEHAGWPYKNFVPYYAVMAKRTWMWRMMWYYGRFWPTRKLQEIATRIQCSRRFG
KCIADAKPDLVVSVHPLCQDIPLRQLAKIDGGSRKTPFVTVVTDLGSAHNTWFDGRGDYT
FVPSDALEKMASRCGVPDDKIIKRGLPLREGFWDLAGSEKIKEATRNKLGLTTGVPTALV
VGGGDGVGGIAKVATALGDALGEAKDPSGLVVVCGKNAQVKKELEERNWPENVKPTILGF
VDNMDEWMAAADCIVTKAGPGTIAEAATRGLPCLLSSHLPGQEAGNVKFVVEGGFGAFVK
KPAKIGATIAQWFADLNLREKLSSKALEAARPSATLDIARDIGGLLFEGKAPQQA
>MATOU-v1_5438426
ENWGSWCAPEVADRLLGKVHIKGFATNMDELMRSSHILVTKAGPGTIAEACICGLPIMIS
GFLPGQEEGNVSHVVDX
>MATOU-v1_5471367
EVAAQTRRARTRRARQTDRAHTTSASRRCFPSTTSRRPAAAPARGGDGARARCAWFALGA
VARCRRRRYACMTTADEVSARKSGALDEKMNKKHKKKKVLMLISDTGGGHRASAQAIEAM
LEQVRPGDVEVEVVDIWTDFGKFPFNNFVRDYAFAAKNPRVWQAAWHTSAFAPVLAFLDL
VGTATCKHSFX
>MATOU-v1_54862535
MQFAFFLVSAMAAMRREEEPTRGAEGASLADLAGESGRSSFEPPYHKLLGLAAVMSHPAE
GLKLGETPRVQAPRLPNAVRAEERAAILEPLLRLRAGGSGRVPPFFAKPVDGFSSKAENA
TQSEMEASEQERLLNGAVQTLRERSVGTPRKIDPRLKRVDDGSFDLDFENEITAMERQKA
LAHGGPTAFFRLPRREPHQPPRVQRLQAWLRQDPSLSYLDAEEFQMLALNLEKQLELGAQ
HAWTLAAARDGTSYEQRVMQHLNEEFEMPTPPFERNPAEALVMDWARKKAVDLLESHGYF
TLRHDAVFRPFILAAQNMGMDVVTSEHNPEAVAPLMAQASVFAMDRSVGCKMPLPGKQRL
QEVIVTEALQLLATECSPDLVDAASASLHRFRGTLLPVVPKAQEKTAVVTKPVTPKAGAK
KVLFLISDTGGGHRASANAVKDAISELAGAENFDFQIRDIWTDVSGCFPENKIVDMYKLA
CGSKFGQMLWGAFYYGSPLIEQPWEAKTRLVCGKRFREFFEQEAPDLVVSMHPLTQNLPL
RVLDTMARKPGPDGEVKPKIPFATVCTDLGSAHSGWFHNEADVCFVASETLEKKAKRRGL
APEKIRNYGLPVRKQFWSSSKRTTATPPARNYTALGLRPGLKTVLVMGGGEGSGGLDKIV
KNIARELDRTQPGECQVVAICGKNEKVVEKLKAQKYPDGVSVAVRGFTSAMSEYMDIADV
LVTKAGPGTIAEAAIRGLPTMLSSHLYGQEWGNVPFVVDAGWGEYSTNPRKLAGKVSAVL
EDDDLRAEMRAKAQASATPDATKQIAADLLSLLDSAEAEKAASPSPIEALGNFAKRLVPG
QGDHATRGLLGSADAECWELTTAKRKLAEALLVPVQFLLTTSRIRLRSRNARSFQGVASR
QSAPPSSVRKSGFCKLVLSTQTPLVVGGVLPPLLFLRACIGLWGNLLDRGHVAWIAX
>MATOU-v1_54871910
MMRASGDRKVNRSALKVVSGLKLAEGDSPGFRERLAEWEPESDADLLALPEDQTEEEDTA
SPAPPSSRLEHWAAREPQWREHLLPEGGVDRQGLHAVGEHLREVFERRADLRASLDYSDA
YYLHAVGEHLREVFERRADLRASLDYSDAYYAERVAAHWSEAPDADAQLAWARGEAPKLL
ERHGYFHLRYDPVFGPFLRAAERVGADAMAEAPEEHRMRKATAQAGLFGLDHMYGCKLPV
PGLERLTEIVVTEALRLMVTDFSPEFVARADRTLAAFNADQKRAAARKTEERARSSIRMA
LFGDAEYEPPPPEPPPPPKRILFLISDTGGGHRASANALKDAMEELVPGGFEYEILDIWT
EEGCFPFKTMPQGYRKMSTTGWRGRMMWRMMYYITPFMERPWSWDMRLRCGGRFRRRIEG
FNPDMVVSLHPMTQNLPLTVLETMGRRAGHDTRQIPFATVCTDLGSAHPGWFNKRANQTF
VASDRLQRIAERRGVDPERITNHGLPVRKAFTSMSKRSGAPPDSDYAALGLQPGLKTVLV
VGGGDGAGSLGAIVKSLASELSKSQPGKVQVVAVCGNNERLRSKLAAEDFGEDVVVNVVG
FTKQMSEYMEVADVLVTKAGPGTIAEAAIRGLPTMLSSHLPGQEAGNVPYVIDAGFGEYK
NRPRKLAKTVTEWLGDDELLAEMRANAQASAKPAATQDIARDLLRMMDVEPQRTHRAPHQ
VLRDWGHALLGKSRAAEQPAASSLLARSRDAICNRPLLTSDRTX
>MATOU-v1_54882487
SGPGCGACGTTGASGPLVNCRRSRRASSVLGGLGSASRTRSRTSVCTRCARTYLGSSRRS
TAARKTPFVTVVTDLGSAHNTWFDGRGDYTFVPSDALEKMASRCGVPEDKIIKRGLPLRE
GFWDLA
>MATOU-v1_54890406
PKKVLMLMSDTGGGHRASANALKQALLARYNVQVDLLDIWTAAGVFPWSSSPRAYSYMGK
RPMIWRAFFYGTAFYPVRLVTRMLHDFSLRRRFKKILRGQEPDLVVSVHPMCQHVPLSAR
TWLEKVLKRPVKFATVVTDLGSAHPMWFDKRVDACFVPTQRLARNARYYGVSNVVNYGLP
LRREFSQKRLSKERARKKLGLDRNSSTVLVTGGGDGFGSLEKIVEAVAQELAGSNAQLVV
ICGRNEEVRRRLESRQWPVRMEVRGFVSDMNLYMEASDVLLTKAGPGTIAEAAALGLPVL
LTGFLPGQERGNVLWVREKNIGELAKSPEKAARTVAKWLRDQDALVEMSRNAKAAAKPKA
TDRIAEDLMGLVEGVQRTATGVLRDLKERAPA
>MATOU-v1_54893318
KVCGATRASVNISHQRSGRSTTQSNPASISLVSFCNAVAGPKSVSQTRRIQRQTQRTRPA
MRLAALLLLAQATALRGRRRWRGGSSVTTPEPQREGWTFSTRDLFSEEETPDIKKWTFST
RDLLSRRKPKKVLMLMSDTGGGHRASANALKQALLARYNVQVDLLDIWTAAGVFPWSSSP
RAYSYMGKRPMIWRAFFYGTAFYPVRLVTRMLHDFSLRRRFKKILRGQEPDLVVSVHPMC
QHVPLSARTWLEKVLKRPVKFATVVTDLGSAHPMWFDKRVDACFVPTQRLAKNAKYYGVS
NVVNYGLPLRREFSQKRLSKDRARRKLGLDRNSSTVLVTGGGDGFGSLEKIVEAVAQELA
GSDAQLVVICGRNEAVRRRLEERQWPVRMEVRGFVSDMNLYMEASDVLLTKAGPGTIAEA
AALGLPVLLTGFLPGQERGNVLWVREKNI
>MATOU-v1_54902110
TRKCFSSGKIRNILSTISDDSSYFIGSSDRKSGFERNDYRVIDGESVSHASTTFPICSMD
FISDVEGLTNMSGMKRNYPLSILFLSADTGGGHRASAESLANQFTVHFPRSTCELMDVWT
RSKVYPYKNMICSYKYLCAHPRQWKVVYHISNIRPYVFLTYYHSKITCLSKIMNYIDEYD
PDVVISVHPTMNYVPLIATREVAKSKGKYIPFFTVVTDYGSGHCTWFEKGVDKIYVASER
LRSLARRRGNIPDEKIVMNGLPIRRDFVIQSEKIGDRMSVLGKAYRQIIMQSLNINPSKK
MVLIMGGGEGVGFLERYAESIYLAFIKDGIDATICIACGRNENLRKTVRKKKWEILSKIK
SKKRKRLNFQKFFKGLYRNNSFHDHPINLEDDTYNLKSGNVDVIDIGFVTNIAEYMVAAD
VLLSKAGPGTIAEATAVGLPVMVTSFLPGQEAGNVNVVLDGGFGSFCDNPAVVANTVVSW
LKDDSLLRSMSENSSQMGNPDAASIIVKEIGDITCQWLNKNKNLLPCDGRVSSNIHLLWD
RWFTGMLIAX
>MATOU-v1_54924024
MSDTGGGHRASSKALVNALERLYPGKIDAEIVDIWTEHAGWPYKNFVPYYAVSGRGCGAC
GTTGASGPRANYKRSRRASSVLDDSGNASRTRSRTSVCTLYVRTYLGSSRKLMEVLARHP
SLRSQIVAHTTRGSMGEATTPSSRPTPWRRWRLDAVCPRIKLSSAAYPYGRASGIPGVTR
SRRPRVRNLVRRASRRHWLSAAATASGGSRKQPLWAMLVKRKTRQAWSAARTPQKRSSKR
DNGPTTNRRSWDSTILGFVDNMDEWMAASDCIVTKAGPGTIAEAATRGLPCLLSSHLPGQ
EAGNVKFVVENGFGAFVKKPAKIGATIAQWFSDLNLREKLSSKALEAARP
>MATOU-v1_5493889
HALEAAMLNEMDMEVKVVDIWTEYGRFPWNKMAAGYPFCCKYPIIWKAMFYTTIGLELPT
DILWRIQCGAGFKQCIGGYDPDMVVSLHPLCQNLPLKVMENLAKEKGLVGRGAPFATVCT
DLGSAHPSWFDRRVDLCFVASEAVRKVAGRRGISADRLRMHGLPVRKSFWRASEQNAQAT
PSQMEQLGLLPNKKTVLVVGGGDGVGSLSKIVEQTAAQLAKDCPGDAQVVAVCGKNKAVK
KELEAKSWPGVHVEVRGFCSGISDYMEAADVLVTKAGPGTIAEAAIRGL
>MATOU-v1_54947206
SEAISEDRRRVAQDTLRDRSDRFGKRTQHVVRWTRRLHLRAVRRLGKDGLEVWRARGNYQ
AGPTLTGGLLGFSWIRKDQGGHAYETRTDHIYTNRFGRRRRRRCGRHRQGSHCIRCSRRS
EGPIRLSGSLRQERRREKRTGATVARQRETDNPRLRDNMDEWMAASDCIVTKAGPGTIAE
AATRGLPCLLSSHLPGQEAGNVKFVVENGFGAFVKKPAKIGATIAQWFSDLNLREKLSSK
AX
>MATOU-v1_54947207
PLRQLAKIDGGSRKTPFVTVVTDLGSAHNTWFDGRGDYTFVPSDALEKMASRCGVPEDKI
IKRGLPLREGFWDLAGSEKIKEATRTKLGLTTSIPTALVVGGGDGVGGIAKVATALGDAL
GEAKDPSGLVVVCGKNAAVKKELEERQWPDNVKPTILGFVDNMDEWMAASDCIVTKAGPG
TIAEAATRGLPCLLSSHLPGQEAGNVKFVVENGFGAFVKKPAKIGETIAKWFSDLNLRER
LSSKALEAARPSATL
>MATOU-v1_54948281
AVMAKRTWMWRMMWYYGRFWPTRKLQEIATRIQCSRRFGKCIADAKPDLVVSVHPLCQDI
PLRQLAKIDGGSRKTPFVTVVTDLGSAHNTWFDGRGDYTFVPSDALEKMASRCGVPEDKI
IKR
>MATOU-v1_54953873
VGGIAKVATALGDALGEAKDPSGLVVVCGKNAAVKKELEERQWPDNVQPTILGFVDNMDE
WMAASDCIVTKAGPGTIAEAATRGLPCLLSSHLPGQEAGNVKFVVENGFGAFVKKPAKIG
ATIAQWFSDLNLREKLSSKALEAARPSATLDIARDIGGLLFEGKAPQQA
>MATOU-v1_54978604
VDNMDEWMAASDCIVTKAGPGTIAEAATRGLPCLLSSHLPGQEAGNVKFVVENGFGAFVK
KPAKIGATIAKWFSDLNLREKLSSKALEAARPSATLDIARDIGGLLFEGKAPQX
>MATOU-v1_54983536
EKGTPKQLVVICGSNAQLQQELKEYDWPEGVHVTVKGFVKNMDEWMTAADCLVTKAGPGT
IAEACSREAGPGTIAEACSRGLPVMLSNFLPGQEAGNVKFVVEGGFGEYSPKSSVIAKKV
SGWLDSSELLEEMSKAALSAGHPEATQQIADDIGRIALAGSVERAFQSENVCARLAAQLQ
VATPFCTENRSGAEPNAIYGSNFFIPVISGASFSASWTPIEGSFPRRSPSVKCGQIFARR
HHERSSRIRIWKDSCITILSWCTLNGPALSQRPPSSFWSVNCFRFSAIYTYSCIARPRNH
NEDAEERSFSHIPSTKVPFNFFRARDCPALPGIHYRSSALFYVHVEHTQCCIRYGYYYGI
LTFWTNGFLWIX
>MATOU-v1_54985405
AGKLGQIVRSLAHELGEASPGEAQIVAICGKNKIVYKQLKRQRARLEGAQQDVSVVPVGF
TSQISEYMEIADVLVTKAGPGTIAEATIRGLPTMLSSHLPGQEWGNVDIVVKNGFGDFSE
QPEKIASTVSGWLQDEEKLREMKRKALSMGRPDATRRIAEGRGGSLRTCSACSTGADPFL
ARGAARSAAFAAKRRRRIDAKWKEDHALCSDETYRAIVCLASLCSAKRFPTPFLRCGSFS
LFDIHSIWVFLLPDCQWEIQCFCKLMLYILDSAGR
>MATOU-v1_54988218
ARPDARRTHTLTSRPAAAVTSDSTAQAQTPSTTKKKKVLFLMSDTGGGHRASSKALVNAL
ERLYPGKIDAEIVDIWTEHAGWPYKNFVPYYAVMAKRTWMWRMMWYGASGPRANCRRSRR
ASSVLVDLGSASRTPSPTLWVCTRCARTYLGSSRRSTAGRARHPSSPX
>MATOU-v1_55031241
VLMLMSDTGGGHRASANALKQALLARYNVQVDLLDIWTAAGVFPWSSSPRAYSYMGKRPM
IWRAFFYGTAFYPVRLVTRMLHDFSLRRRFKKILRGQEPDLVVSVHPMCQHVPLSARTWL
EKVLKRPVKFA
>MATOU-v1_55033943
GEAKDPSGLVVVCGKNAAVKKELEERQWPDNVKPTILGFVDNMDEWMAAADCIVTKAGPG
TIAEAATRGLPCLLSSHLPGQEAGNVKFVVENGFGAFVKKPAKIGATIAQWFSDLNLREK
LSSKALEAARPSATLDIARDIGGLLFEGKAPQQAX
>MATOU-v1_5503773
LMLISDTGGGHRASAHALEAAMLKETADVEVKVVDIWTEYGRFPWNKMAAGYPFCCKHPI
VWKAMFYTTIGLEWPTDLLWRTQCGGGFKQCIGSYDPDMVVSLHPLCQNLPLKVMDTLAK
ENSRWTPSPRRRASRAGPRPSRRCAPTSAARTPPGSIRASTCASSRARRCARWRAAAASV
LTGLECTACRCASPSGERASRTRRRRPRRWSSSACCPTRRPCSSLAAATASEASRRSSSR
PRRSSPRIAPATRRWWRCAARTRPRSSSRPSRGRACTSRCAASAPASRTTWKPRTSSSPR
RARVPLPRPPSVDCPRCSAATCRDRRQATCRSSWAKALAASRRSLRSRRRSPRGCRTTTS
SRGSARPPSRPASPRRHGLSPRTSSSYSTRRREPTE
>MATOU-v1_55043145
AATGGESAPQLVVICGKNHKLRQQLRERSWGPHLHVVIEGFTTRMSDYMSTADTIVTKAG
PGTIAEACCCGLPIMLSGHLPGQESGNVDFVVX
>MATOU-v1_55044757
VSVHPLCQDIPLRQLAKIDGGSRKTPFVTVVTDLGSAHNTWFDGRGDYTFVPSDALEKMA
SRCGVPEDKIIKRGLPLREGFWDLAGSEKIKEATRTKLXXXXAAATASGASPRSP
>MATOU-v1_55052081
KTLKKDVPFVTVVTDLGGAHPTWFHRSVDELFVPSDRVEKIARRNGVPASKIRKYGLPIR
GAFQKPAENKQDMRRILX
>MATOU-v1_55094561
GKCIADAKPDLVVSVHPLCQDIPLRQLAKIDGGSRKTPFVTVVTDLGSAHNTWFDGRGDY
TFVPSDALEKMASRCGVPEDKIIKRGLPLREGFWDLAGSEKIKEATRTKLGLTSNVPTAL
VV
>MATOU-v1_55294837
RLYRSASQPPRLRPRRTKSLLRATMRRIAALLALACSAHGFRGSRVGRRPRVDAVRYLTR
PQDVGIARPDARRTHTLTSRPAAAVTSDSTAQAQTPSTGKKKKVLFLMSDTGGGHRASSK
ALVNALERLYPGKIDAEIVDIWTEHAGWPYKNFVPYYAVMAKRTWMWRMMWYYGRFWPTR
KLQEIATRIQX
>MATOU-v1_55310640
MGGLEAIVDAAWAELDGAGLEATLVVVCGKNEGLRAKLAARDWGARVGVVVQGFVANMHE
WMAAADVLLSKAGPGTIAEASTIGLPVLLTSHLPGQEAGNVRYVVDGGFGAYATSPPRIA
AILKEWLRLPDQRRAMAAAARAAANPTATLDIARDLARMVMSRFQATARARGPAARHRTM
SRRRFPFPPSRRQAREEPPFPVCSRNAERAARPVASKHERSGPLSHPEGLPNSAVIRDLS
PFDVTPPTPAPVLRLRLFACNRNRVFFPLSTSSGATTKEPQSPRRRPRRRGFPTFGNKGP
VWPAEE
>MATOU-v1_55311522
HRASAEALAKQFLIQYPGSTYELVDLWTDHGVWPYRKLVSSYKRMSARPSEWRLFYHLSN
TKLNEVCSNLHSRITCGGRIKNRLKSHEPDVIVSVHPTMNHAPLKSIHKISRELGKHIPF
FTVVTDLGSAHCMWFERNVDKLYVASDRLYKLARRRGGTAPSDIVMTGLPIRHGFAIQKE
NLGSDRTNEQGKEYRLAVKRELG
>MATOU-v1_55312659
AVMAKRTWMWRMMWYYGRFWPTRKLQEIATRIQCSRRFGKCIADAKPDLVVSVHPLCQDI
PLRQLAKIDGGSRKTPFVTVVTDLGSAHNTWFDGRGDYTFVPSDALEKMASRCGVPEDKI
IKRGLPLREGFWDLAGSDKIKEATRTKLGLTTSIPTALVVGGGDGVGGIAKVATALGDAL
GEAKDPSGLVVVCGKNAAVKKELEERQWPDNVKPTILGFV
>MATOU-v1_55365649
SDVLLTKAGPGTIAEAAALGLPVLLTGFLPGQERGNVLWVREKNIGELAKSPEKAARTVA
KWLRDQDALVEMSRNAKAAAKPKATDRIAEDLMGLVEGVQRTATGVLRDLKERAP
>MATOU-v1_55366506
AKRTWMWRMMWYYGRFWPTRKLQEIATRIQCSRRFGKCIADAKPDLVVSVHPLCQDIPLR
QLAKIDGGSRKTPFVTVVTDLGSAHNTWFDGRGDYTFVPSDALEKMASRCGVPEDKIIKR
GLPLREGFWDLAGSEKIKEATRTKLGLTSNVPTALVVGGGDGVGGIAKVATALGDALGEA
KDPSGLVVVCGKNAAVKKELEERQWPDNVKPTILGFVDNMDEWMAASDCIVTKAGPGTIA
EAATRGLPCLLSSHLPGQEAGNVKFVVENGFGAFVKKPAKIGATIAQWFSDLNX
>MATOU-v1_55407933
GPLKLLILMSDTGGGHRASAQALAGALERLHPGAFDVDVYDIWTHAAPWPLNRVVEFYRW
IGARPACWRLLWYGTAAPGCKLTNKIGLWPVRAPFARAIAEKDPDMVVSVHPLCQEFPLT
AVEALRAATGRRVPFATVVTDLGSAHPT
>MATOU-v1_55409033
PIMLSDFLPGQEEGNVPLVVDGGFGAYNNDPKKIGQTVSGWLKDPKTLMDMSSKSRSCGH
PKATEEIASDIGKFLFPKVTDSRPSIPCLAGPQLAQLWPSKIDRKFENCWR
>MATOU-v1_55444464
DNVKPTILGFVDNMDEWMAAADCIVTKAGPGTIAEAATRGLPCLLSSHLPGQEAGNVKFV
VENG
>MATOU-v1_55561519
GIVAIAESMGRQLSADIAQRGELRQMIVVCGSNKEALTELKSKDWGAGLSVTVCGFVSNM
DQWMSACDVLVTKAGPGTIAEASIKGLPCVLSYRLPGQEEGNVAYVQEAGFGDYAPEPDR
IAEMVGEWFNDGKRLRELSSAATAAGRPKATLDIARDLLNMLPEMALAEVSTWEDIFGAR
RDTGSGFVLPLAGQLKASFAAAWLGGGGGPSLPPSS
>MATOU-v1_55815483
STGKKKKVLFLMSDTGGGHRASSKALVNALERLYPGKIDAEIVDIWTEHAGWPYKNFVPY
YAVMAKRTWMWRMMWYYGRFWPTRKLQEIATRIQCSRRFGKCIADAKPDLVVSVHPLCQD
IPLRQLAKIDGGSRKTPFVTVVTDLGSAHNTWFDGR
>MATOU-v1_55821809
KIDGGSRKTPFVTVVTDLGSAHNTWFDGRGDYTFVPSDALEKMASRCGVPEDKIIKRGLP
LREGFWDLAGSDKIKEATRTKLGLTTSIPTALVVGGGDGVGGIAKVATALGDALGEAKDP
SGLVVVCGKNAAVKKELEERQWPDNVK
>MATOU-v1_55837501
ILGFVDNMDEWMAASDCIVTKAGPGTIAEAATRGLPCLLSSHLPGQEAGNVNLWRMASAR
SSRSRPRSVRPSLNGFRTTCGKSCLPKRSRPRGRPRRTSRGTSAACFSRGRRRSKRSKX
>MATOU-v1_55861665
AGTRSSAGAGAVDLVSPKRTFSLSSLPGLRRKKKVLIIMSDTGGGHRASAQALKDSMERE
YGKKLDVEIVDFITEHCGYPFNNAVQNYKIMAKHPWMWKFSYYLTCFPPMRWLGHLWFNT
VSRASFVEAFEKYKPDMVVSVHPLLQGLPIKVLGKDVPFVTVVTDLGGAHPTWFHSKVDE
LFVPSDRVERIALRNGVPSCKIRKWRELLGTGSRRARSASTACRSGEHSRRTRRASNKCA
ASSTSRTCRRRCWSAAETASAGSVTSPRIWRRRSVRRARPNRSSWSAARTPSCARSSPRT
PGLRASTQSLALSRTWTSGALRIASSLRX
>MATOU-v1_56280036
RNEEVRRELESHRWPTRAWGPRCTPIIRGFEPEIDTYMSAADVLVTKAGPGSIAEAMIKG
LPCLLTSFIPGQEEGNVSYVVDNGAGAFVCDTEPTLVAATVLDWIQDPALLQRMSLQAKS
LARPGASLEITRRICEDLLDLGAVESTEAPAPTRSSRSSEQRPKLGHTLPDTVINGAPLE
CTX
>MATOU-v1_56434827
SGAGLRLHNLRRSATVEPGSGVATKVQILMSDTGGGHRASANALKDALEELTSGNVECDI
VDVFSDYGVTWPYTDFPDMYKFLAKYDVLWGLSFVISSTPFGLWLSQALMELQCKDGFKA
CLSTRGRRADLVISVHPLLQDLPCKCLAELDGGSRKTPFATVVTDLGGAHPTWFDEKVDT
CFVPSSALRRAALERGLRDSQIVQHGLPLRSGFWQGDAGSKDAARELLGLRASVPTVLVV
GGGDGMGGIVAIAESMGRQLSADIAQRGELRQMIVVCGSNKEALTELKSKDWGAGLSVTV
CGFVSNMDQWMSACDVLVTKAGPGTIAEASIKGLPCVLSYRLPGQEEGNVAYVQEAGFGD
YAPEPDRIAEMVGEWFNDGKRLRELSSAATAAGRPKATLDIARDLLNMLPEMALAEVSTW
EGVFGARRDTG
>MATOU-v1_5650301
GAELHVVVEGFVTRMPEYMAAADLIVTKAGPGTIAEASCCGLPVMLSGHLPGQESGNVDF
VTENGFGAYSKDPRTIAQTVCGWLEDPERLRAMSX
>MATOU-v1_56658017
RTEGRKPEVVLIMGGGDGLGNLYDVAVAIGDKLACFEFGQFIIICGRNEEVRERLVKYFD
TTYSMSSRSPLCRILGFVSNMDEYMNAADVIVMKAGPGSIAEAMIKGL
>MATOU-v1_5696902
SVHPILQSSSRATSSHRKNGRKIPFVTVVTDLGEAHPWWFNTKLDALFVPTPVMKEQGEQ
LGLPRDKIHVCGLPLRQMFWEVDFSRARKLALRAELALEADRPVILVMGGGDGMGKLKDT
SRSFIKLLTSQPALPASENMQVVIVCGKNEALR
>MATOU-v1_57018713
LYRSASQPPRLRPRRTKSLLRATMRRIAALLALACSAHGFRGSRVGRRPRVDAVRYLTRP
QDVGIARPDARRTHTLTSRPAAAVTSDSTAQAQTPSTTKKKKVLFLMSDTGGGHRASSKA
LVNALERLYPGKIDAEIVDIWTEHAGWPYKNFVPYYAVMAKRTWMWRMMWYYGRFWPTRK
LQEIATRIQCSRRFGKCIADAKPDLVVSVHPLCQDIPLRQLAKIDGGSRKTPFVTVVTDL
GSAHNTWFDGRGDYTFVPSDALEKMASRCGVPEDKIIKRGLPLREGFWDLAGSDKIKEAT
RTKLGLTTSIPTALVVGGGDGVGGIAKVATALGDALGEAKDPSGLVVVCGKNAAVKKELE
ERQWPDNVKPTILGFVDNMDEWMAASDCIVTKAGPGTIAEAATRGLPCLLSSHLPGQEAG
NVKFVVENGFGAFVKKPAKIGETIAKWFSDLNLREKLSSKALEAARPSATLDIARDIGGL
LFEGKAPQQAELDSRVDGV
>MATOU-v1_57041955
LWFHKRVDALFVPSDTIEDMAKRHRVPQEKVHKHGLPIRPGFRARNAKQKNALRRELGIR
PGVRTVLVVGGGDGIGRIYNIAKELASELGADG
>MATOU-v1_57055512
VATALGDALGEAKDPSGLVVVCGKNAAVKKELEERQWPDNVKPTILGFVDNMDEWMAASD
CIVTKAGPGTIAEAATR
>MATOU-v1_57111361
PSPLRCGSCTRTNWISTSTSGRTTASGPSTGPWAPTSLQRSIRSSGRSCTNGQISQFRSG
RGASVRFGAGRNSVSWSRPLTLSVSTLSVSICRCGYQTIFTEGRKSAVKRCHLSLWQIWV
VAMSSGFIIWSTPLTSHPTPSWNLVSATTIQRRTCVSMACPSGLGSALGVLLTSRLSDHN
LESATCALHSSSGAGTASARSRRSRKSWRYRLMRMGEALGSWSWSAARTRRGPGQLVVVC
GKNTAVQQKLKEHKWPKNVTITVLGFVRNMDQWMGAADCIVTKAGPGTIAEACASGLPIM
VSGYLPGQEQGNVPYVVKGGFGAYNTKPKQIAKTVSGWLNDPALLADMSLKSSEHGRPEA
TKEIATDIGKLLFHGVKPLRVSDYLEEHGTIARTSHQDSVGLDLPRPRRTRTACAAKLCR
AAWAVAPR
>MATOU-v1_57128422
VVSVHPLLQGLPIKVLNKEVPFVTVVTDLGGAHPTWFHRKVDELFVPSDRVEKIARRNGV
PPCKIRKYGLPIRGPFQKPADNKQQMRRMLDIEDLPTALLVGGGDGVGGLGQIAKDLATE
IX
>MATOU-v1_57275114
RERPVGPPVVTVVTDLGSAHLSWFDPRVDQLFVPSQELYQLALRHQVPKKNIHLCGLPVR
EGFWQETTNGNAGSSTKRELQESLGLEPPGAAGKVVLLMGGGEGFGNLLQVAVAIGEKLG
NTGRGQMVVICGRNEDVKRDLDAHAWPSKTNGGQVRRFLPK
>MATOU-v1_57582419
ALGVFGFVRRRPGRRVATPPFRRSGDHPSGEEQPARKPLRKRLRSFAGRLRSRLPRAPLS
RDKARRLLATLALAANLCGAPAIAAQTAFSGESPAAPALVRTVRHVRRGVAAGTRSSAGA
GAVDLVSPKRTFSLSSLPGLRRKKKVLIIMSDTGGGHRASAQALKDSMEREYGKKLDVEI
VDFITEHCGYPFNNAVQNYKIMAKHPWMWKFTKHPWMWKFSYYLTCFPPMRWLGHLWFNT
VSRASFVEAFEKYKPDMVVSVHPLLQGLPIKVLGKDVPFVTVVTDLGGAHPTWFHSKVDE
LFVPSDRVERIALRNGVPSCKIRKYGLPIRGAFQKDAQSKQQMRRKLNIEDLPTALLVGG
GDGVGGLGHIAKDLATEIGETGTPKQIVVVCGSNTQLREELSAYPWPEGVHVTVLGFVSN
MDEWMSAADCLVTKAGPGTIAEACARGLPVMLSNFLPGQEAGNVKFVIEGGFGQYSPKSS
VISKTVSGWLDNSELLQDMSAAALSAAHPEATQQIASDIGRIALAG
>MATOU-v1_57609981
FSDTGGGHRASANALEAALQRQYSDQVDVNLVDFIREATPWPWNTAPEGYQIMGQFPSTY
KRIYDHERSHISWRESSTYQVIWTFCRERILTFLVELLGKGVDIIISVHPLINHLVNEAL
GEIFHEQRERPVSPPVVTVVTDLGSAHLSWFDPRVDQLFVPSQELYQLALRHQVPKKNIH
LCGLPVRX
>MATOU-v1_57620219
STGMAGTRSRRPCLLSMKTSSMRRRMKQRSGKGLAKRSLSSAILAVGTRPQRKPSPLRCG
SCTRTNWISTSTSGRTTASGQGRGHLPVCSEASVRLEDHVRMGKFPNFAVADAARLCGSV
LEETKAFLGKAGPHDYQCPPSLSASAAADIKPYSRRAGKAPKDAICHCGDRSGWWPALVS
SSGRRHLRPIRRHRGTWAPQLSKGEHAVWPAHPAWVQRGCYQAGSPITTWNQRHAHCTHR
RGRGRRRQDREDRERAGAIACGWGRPWALDADGGGPGQLVVVCGKNTAVQQKLKEHKWPK
NVTITVLGFVRNMDQWMGAADCIVTKAGPGTIAEACASGLPIMVSGYLPGQEQGNVPYVV
KGGFGAYNTKPKQIAKTVSGWLNDPALLADMSLKSSEHGRPEATKEIATDIGKLLFHGKY
PLQVSX
>MATOU-v1_57634807
SERSFSLPVFRRKKKVLIIMSDTGGGHRASAQALKDSLEQEYGRKLDVEIVDFISDYCGW
PFNNAVENYKIMAKHPWMWKLSYYLTCFPPMRWLGNIWFGTVSHASFVEAFDKHNPDMVV
SVHPLLQVLPHPLLQVLPRKVLSKDIPFVTVVTDLGGAHPTWFHRQVDELFVPSDRVEKI
ALRNGVKSCKIRKYGLPIRGAFQKSAEDKQAMRRTLHIEDMPTALLVGGGDGVGGLGQIA
KDLAAEMGQQGTPKQILVVCGSNAQ
>MATOU-v1_57646989
WPQDVHVSVHGFVANMDQWMGASDCIVTKAGPGTIAEACASGLPIMVSGYLPGQEKGNVA
FVVKGGFGAYHTKISRRPSAVGSRIHSSRTCRTSRATRAGRRQPRRSPQILGSCSSRYAI
FHCNDGDIVGRSCTARVFEACLKGRRLRARDSHWDSSVSIVHQAALFSQFNFNIFNIPLT
RWTLLLRLRGRRRSNRLEESGX
>MATOU-v1_57654217
VWKKKKKVLIIMSDTGGGHRASAQALKDSLLAENGNKLDVEIVDFITDYCGWPFNNAVHN
YKIMAKHPWMWKFSYYLTEFPPMRWLGNMWFNAVSRDSFVEAFEKHSPDMVVSVHPLLQT
LPVKVLNKEVPFVTVVTDLGGAHPTWFNRNVDELFVPSDRX
>MATOU-v1_57659437
PIRGPFQKPADNTKAMRRQLHIKDMPTALLVGGGDGVGGLGQIAKDLAKEISEKGKPKQL
VVVCGSNKQLQEELAAYDWPEGVHVSVQGFVSNMDEWMTAADCLVTKAGPGTIAEACSRG
LPVMLSNFLPGQEHGNVKLPSGTGTRQREIRRGGRLWPVLFEVFRDCEDGQRVARLRASR
GAVSESERRAPGGNAADRERHRPHRSRRLGRERVSTNCIKEQRARLRCAVLKGGEKNARN
RILLFSYLFGFTLKASPPLVCWRILIRGAIPWPQAENLFICSYYGAPVRGRAGPVYRWFF
VPVSSGILTLIAADSKALAERQAVRSWRTVYIHDRHRTTVSCIFFVLSYSEWSCLRTGTF
QFLVSQLRQNFRYPFMLLCIAPFGIISRMRMTNIYYFHITHFFVNEAPEGNVETLILGIS
LLQHRFFFSFAHVQX
>MATOU-v1_58077469
GGGHRASANALKQALLARYNVQVDLLDIWTAAGVFPWSSSPRAYSYMGKRPMIWRAFFYG
TAFYPVRLVTRMLHDFSLRRRFKKILRGQEPDLVVSVHPMCQHVPLSARTWLEKVLKRPV
KFATVVTDLGSAHPMW
>MATOU-v1_58086124
TWMWRMMWYYGRFWPTRKLQEIATRIQCSRRFGKCIADAKPDLVVSVHPLCQDIPLRQLA
KIDGGSRKTPFVTVVTDLGSAHNTWFDGRGDYTFVPSDALEKMASRCGVPEDKIIKRGLP
LREGFWDLAGSEKIKEATRNKLGLTTGVPTALVVGGGDGVGGIAKVATALGDALGEAKDP
SGLVVVCGKNAAVKKELEERQWPDNVKPTILGFVDNMDEWMAASDCIVTKAGPGTIAEAA
TRGLPCLLSSHLPGQEAGNVKFVVENGFGAFVKKPAKIGATIAQWFSDLNLREKLSSKAL
EAARPSATLDIARDIGGLLFEGKA
>MATOU-v1_58107774
LWAQRGPAHHRGAPARRLRAPRGRARVPGVQRPVLRGARGLALERGARRATRLGASPGAE
AARPARVLPSALRPRVRPVCARRRARWRRRHGGPGGESHAEGHGAGRSVRVGPHVRMPLA
GAGSRAFDRDRRHRGAAANGRGLLPGVRCARGPEPRGVRRGPEACRDAQDGGACVANPHG
ALWRRRNRTASARTSAAPEANSVPHLGHRRRAPLECERAEGRDGRAPAGGHRNGDRYLER
GGLLAVPEDARRVPCHEHQRLGRSHDVAHDVLPNALHGEALVDGHAPPLRRTLPWSMDMR
LRCGGRFKRRIEGFNPDLVVSLHPMTQNLPLTVLETMGRQAGHDKRQIPFATVCTDLGSA
HPGWFDKRANQTFVASDRLQRKAERRGVAPERITNHGLPVRRAFFSSSERKGAPPASEYA
ALGLQPGLKTVLVVGGGDGAGSLAAIVRSLAEELAASQPGKAQVVAVCGKNERLRAKLAE
EDFGEDVSVNVVGFTKQMSEYMEVADVLVTKAGPGTIAEAAIRGLPTMLSSHLPGQEAGN
VPYVIDAGFGEYKNRPRKLAKTVSEWLGDDELLATMRANAQATAKPGATQDIAIDLLRMM
DVEPQRRSAPLQVLRDWGHALLGKSRSINEPAASSFPLLATGPCDGQSSTVRX
>MATOU-v1_58141043
TWMWRMMWYYGRFWPTRKLQEIATRIQCSRRFGKCIADAKPDLVVSVHPLCQDIPLRQLA
KIDGGSRKTPFVTVVTDLGSAHNTWFDGRGDYTFVPSDALEKMASRCGVPEDKIIKRGLP
LREGFWDLAGSEKIKEATRTKLGLTSNVPTALVVGGGDGVGGIAKVATALGDALGEAKDP
SGLVVVCGKNAAVKKELEERQWPDNVKPTILGFVDNMDEWMAASDCIVTKAGPGT
>MATOU-v1_58141044
TWMWRMMWYYGRFWPTRKLQEIATRIQCSRRFGKCIADAKPDLVVSVHPLCQDIPLRQLA
KIDGGSRKTPFVTVVTDLGSAHNTWFDGRGDYTFVPSDALEKMASRCGVPEDKIIKRGLP
LREGFWDLAGSDKIKEATRNKLGLTTGVPTALVVGGGDGVGGIAKVATALGDALGEAKDP
SGLVVVCGKNAAVKKELEERQWPDNVKPTILGFVDNMDEWMAAADCIVTKAGPGTIAEAA
TRGLPCLLSSHLPGQEAGNVKFVVENGFGAFVKKPAKIGATIAQWFSDLNLREKLSSKAL
EAARPSATLDIARDIGGLLFEGKA
>MATOU-v1_58142989
ADPAVPRKKIVFLISDTGGGHRASAEALDQVLKEIAPEGSIETKTVDIWTEYGCFPFHNM
PWQYKKATSSALGLQLYRLMYYLSPFTELPWSIDTKIRCGGRFRKFFEEEKPDLVVSIHP
LTQHLPLSVLKDIAKSAGVLKDIAKSAGKARVPFATVCTDLGSAFNAWFHSDVDACFVPS
DVLHKQALRRGIPEEKIHQHGLPVRSAFARASSRRMQPPAANFEALGLDPARKTVLVMSG
GDGAGKLGQIVRSLARELGSAAPGEAQIVAICGKNKVVYKKLKRQREQLEGKQQNVSVVP
VGFTSQISEYMEIADVLVTKAGPGTIAEATIRGLPTMLSSHLPGQEWGNVDIVVKNGFGD
FAEQPDKIAST
>MATOU-v1_58216390
TWFDGRGDYTFVPSDALEKMASRCGVPEDKIIKRGLPLREGFWDLAGSDKIKEATRTKLG
LTSNVPTALVVGGGDGVGGIAKVATALGDALGEAKDPSGLVVVCGKNAAVKKELEERQWP

>MATOU-v1_58221694
VKFATVVTDLGSAHPMWFDKRVDACFVPTQRLAKNARYYGVSNVVNYGLPLRREFSQKRL
SKDRARKKLGLDRNSSTVLVTGGGDGFGSLEKIVEAVAQELAGSNAQLVVICGRNEEVX
>MATOU-v1_58229164
LAGSNAQLVVICGRNEEVRRRLESRQWPVRMEVRGFVSDMNLYMEASDVLLTKAGPGTIA
EAAALGLPVLLTGFLPGQERGNVLWVREKNIGELAKSPEKAARTVARWLRDQDALVEMSR
NAKAAAKPKATDRIAEDLMGLVEGVQRT
>MATOU-v1_58255530
PGECQVVAICGKNEKMVEKLKSQKYPEGVSVAVRGFTSAMSEYMDLADVLVTKAGPGTIA
EAAIRGLPTMLSSHLYGQEWGNVPFVVDAGWGEYST
>MATOU-v1_58259152
EAAIRGVPSMLSSHLPGQEAGNVPYVIDAGFGEYKNRPRQLAKTVTEWLGDDELLAKMRA
NAQATAKPTATQDIARDLLRMMDVEPQQRAAAPLQVLRDWGHALLGKSRAAEEPASSHPL
LAGPFATEIIP
>MATOU-v1_58345520
KVLKRPVKFATVVTDLGSAHPMWFDKRVDACFVPTQRLAKNAKYYGVSNVVNYGLPLRRE
FSQKRLSKERARKKLGLDRNSSTVLVT
>MATOU-v1_58376578
EVKPKIPFATVCTDLGSAHSGWFHNEADVCFVASETLEKKAKRRGIAPEKIKNYGLPVRK
QFWSSSKRTTATPPARNYTALGLRPGLKTVLVMGGGEGSGGLDX
>MATOU-v1_58379826
AEATASGIPIMLTSHLPGQEAGNVPFVVKGGFGAYSKKPRVIAKTVSTWLKDPEILAAMS
AKSRDAGRPEATL
>MATOU-v1_58381574
GAGSLEKIVRSLAAELSTSQPGKVQVVAVCGNNERLRAKLAEEDFGEDVAVHVVGFTKQM
SEYMEVADVLVTKAGPGTIAEAAIRG
>MATOU-v1_58557319
PASARNLDLVLLMGGGEGFGNLYDVAYNVGMRLAESGTGQLVVVCGRNEELKKQLEQVDW
PRSKVDGKEDRKVFQPHILGFVSNVADYMSASSILVTKAGPGTIAEAMIKGLPCLLTNFV
PG
>MATOU-v1_59157099
TWANVDEYMGAADVLVTKAGPGSIAEAMIKGLPCLLTSFLPGQEEGNVSYVINGGAGEYI
PDTDPKX
>MATOU-v1_59241880
VMAKRTWMWRMMWYYGRFWPTRKLQEIATRIQCSRRFGKCIADAKPDLVVSVHPLCQDIP
LRQLAKIDGGSRKTPFVTVVTDLGSAHNTWFDGRGDYTFVPSDALEKMASRCGVPEDKII
KRGLPLREGFWDLAGSEKIKEATRTKLGLTSNVPTALVVGGGDGVGGIAKVATALGDALG
EAKDPSGLVVVCGKNAAVKKELEERAWPDNVKPTILGFVDNMDEWMAASDCIVTKAG
>MATOU-v1_59246233
GILSGVYAPFRSPLHNLSCSGTITLLPHTSAGFLPQRVTGPQSVSQTRILSNASHASQMR
LTALLLLAQATALRGRRRWRGGSSMTTPEPQREGWTFSTRDLFSEEPLPEMKKWTFSTRD
LLSRRKPKKVLMLMSDTGGGHRASANALKQALLARYNVQVDLLDIWTAAGVFPWSSSPRA
YSYMGKRPMIWRAFFYGTAFYPVRLVTRMLHDFSLRRRFKKILRGQEPDLVVSVHPMCQH
VPLSARTWLEKVLKRPVKFATVVTDLGSAHPMWFDKRVDACFVPTQRLAKNAKYYGVSNV
VNYGLPLRREFSQKRLSKDRARRKLGLDRNSSTVLVTGGGDGFGSLEKIVX
>MATOU-v1_59251551
DAEIVDIWTEHAGWPYKNFVPYYAVMAKRTWMWRMMWYYGRFWPTRKLQEIATRIQCSRR
FGKCIADAKPDLVVSVHPLCQDIPLRQLAKIDGGSRKTPFVTVVTDLGSAHNTWFDGRGD
YTFVPSDALEKMASRCGVPE
>MATOU-v1_59270234
KRTWMWRMMWYYGRFWPTRKLQEIATRIQCSRRFGKCIADAKPDLVVSVHPLCQDIPLRQ
LAKIDGGSRKTPFVTVVTDLGSAHNTWFDGRGDYTFVPSDALEKMASRCGVPEDKIIKRG
LPLREGFWDLAGSDKIKEATRTKLGLTTSIPTALVVGGGDGVGGIAAAASGASPRSRLLW
AMLAKRKTHPAWWSAARTPQKRSLRSDSGRTTSRPYASWTTWTSGWRRVIASLPKPGRGR
LPRPRRGVCLVSCLRISRGKKPATNLWWKTASARSRSPRRSARPSRSGFX
>MATOU-v1_59277190
GNYQARFATPEGFWDLAGSEKIKEATRTKLGLTTSIPTALVVGGGDGVGGIAKVATALGD
ALGEAKDPSGLVVVCGKNAAVKKELEERQWPDNVKPTILGFVDNMDEWMA
>MATOU-v1_59285168
TIAEAATRGLPCLLSSHLPGQEAGNVKFVVENGFGAFVKKPAKIGATIAQWFSDLNLREK
LSSKALEAARPSATLDIARDIGGLLFEGKAPQQACG
>MATOU-v1_59320078
WDLAGSEKIKEATRTKLGLTSNVPTALVVGGGDGVGGIAKVATALGDALGEAKDPSGLVV
VCGKNAAVKKELEERQWPDNVKPTILGFVDNMDEWMAASDCIVTKAGPGTIAEAATRGLP
CLLSSHLPGQEAGNVKFVVENGFGX
>MATOU-v1_59332916
KVLKRPVKFATVVTDLGSAHPMWFDKRVDACFVPTQRLAKNARYYGVSNVVNYGLPLRRE
FSQKRLSKERARKKLGLDRNSSTVLVTGGGDGFGSLEKIVEAVAQELAGSNAQLVVICGR
NEEVRRRLESRQWPVRMEVRGFVSDMNLYMEASDVLLTKAGPGTIAEAAALGLPVLLTGF
LPGQERGNVLWVREKNIGELAKSPEKAARTVAKWLRDQX
>MATOU-v1_59334593
TPEPQREGWTFSTRDLFSEEEPTEMKKWTFSTRDLLSRRKPKKVLMLMSDTGGGHRASAN
ALKQALLARYNVQVDLLDIWTAAGVFPWSSSPRAYSYMGKRPMIWRAFFYGTAFYPVRLV
TRMLHDFSLRRRFKKILRGQEPDLVVSVHPMCQHVPLSARTWLEKVLKRPVKFATVVTDL
GSAHP
>MATOU-v1_59339939
TPPARNYTALGLRPGLKTVLVMGGGEGSGGLDKIVKHIARELDRTQPGECQVVAICGKNE
KVVEKLKAQKYPDGVSVAVRGFTTAMSEYMDVADVLVTKAGPGTIAEAAIRGLPTMLSSH
LYGQEWGNVPFVVDAGWGEYSKNPRKLAGMVSTVLEDDELRAEMRAKAQASATPDATKQI
AADLLSLMDSAEAEKAASRGPIQALGNFATGARSRLLVTSPSTLCLGKEPDTRRAASERC
PADLDPGILAPGPEENAGSPLQSDRSWRRLFLVPVQFLLSDFQDSITNKCP
>MATOU-v1_59387723
YLQEELSAYEWPEGVHVSVQGFVTNMDEWMTAADCLVTKAGPGTIAEACSRGLPVMLSNF
LPX
>MATOU-v1_59500542
TDEPEVVLVMGGGEGFGNLVSVATAIGTKLDELGRGQMIVICGRNEKVQNDLDRWLLTRQ
SGSHVMRPHKILGFVPNVDEYMSASDCIVTKAGPGTIAEAMIKRLPCLLTSFVPGQEDGN
LTFVVKNGAGDYISDTEPQRIADTIAAWLTDPPLLQKMSNCAQKLGRPLAALDITRRISN
TLLKLEELTASPGNGESKNGHADSQDGGGDNPSEPETEPIPPNQTECHSLISNSDHREDN
GPQAWPGWQHQPNQEDLKRPNTSQVCLVQQEVCSSVDELVAVIVVKLLCVSHVDRLHVLQ
WCWCRNQ
>MATOU-v1_59503384
GHRASAKALENALDRLYPGRVESEIVDIWTEHAGWPYKNFAPWYAIMAKRTYLWRMLWYY
GRFYPTRKLQEVATRIQCSRRFGACIEAARPDLVVSVHPLCQDIPLRQLARLDGGARTTP
FVTVVTDLGSAHNTWFD
>MATOU-v1_59827757
MRLTALLLLAQATALRGRRRWRGGSSMTTPEPQREGWTFSTRDLFSEEPLPEMKKWTFST
RDLLSRRKPKKVLMLMSDTGGGHRASANALKQALLARYNVQVDLLDIWTAAGVFPWSSSP
RAYSYMGKRPMIWRAFFYGTAFYPVRLVTRMLHDFSLRRRFKKILRGQEPDLVVSVHPMC
QHVPLSARTWLEKVLKRPVKFATVVTDLGSAHPMWFDKRVDACFVPTQRLSLRAKYYGVE
NVVNYGLPLRREFSQKRPYLLEGSSARSACRRIGRGRSSVWIAIVLRYWSPAAATALVVW
RRSSRLSPRNSPGRTRNWSSAGATRPNKVICGRNEAVKQRLESREWPVRMEVRGFVSDMN
LYMEASDVLLTKAGPGTIAEAAALGLPVLLTGFLPGQERGNVLWVREKNIGELAKSPEKA
ARTVAKWLRDQDALVEMSRNARAAAKPKATDRIAEDLMGLVEGVQRTATGVLRDLKERAP
ATDWSLYGALNSTRVAVAELRD
>MATOU-v1_59885077
TDLGSAHNTWFDGRGDYTFVPSDALEKMASRCGVPEDKIIKRGLPLREGFWDLAGSEKIK
EATRTKLGLTTGVPTALVVGGG
>MATOU-v1_59910267
PGTIAEASTIGLPVLLTSHLPGQEAGNVRYVVDGGFGAYATSPPRIAAILKEWLRLPDQR
RAMAAAARAAANPTATLDIARDLARMVMSRFQATARARGPAARHRTMSRRRFPFPPSRRQ
AREEPPFPVCARGAAVPRLLAKRGARGATCRLETTKRTSFPPRRPPEFRRDPRPLSLRNP
PNPRPRSAPPPLRVQSQPRVLPSLNELGRDHQGTPEPAEEAETARLSVDFWKRPRLAP
>MATOU-v1_59927270
KKVGRDIPFFTVVTDFGSGHCTWFNKDVDKVYLASDPIKKIAQDRSGVPDEKIVMSGLPI
RYDFASQSDAMGDRTTEHGRAHQAKVRX
>MATOU-v1_59955046
SAISLRAYLARNNAAAPEFILLNNMLRIAALFALFLRANAFRGSRVGRRSRAAAVEYLTR
PQDAIAAQQQRPPVRLTPRPASAVTSTASTTAQTPSTGKKKVLFLMSDTGGGHRASSKAL
VNALERVNALERLYPGKIDAEIVDIWTEHAGWPYRNFVPYYAIMAKRTWMWRMMWYYGRF
WPTRKLQEIATRIQCSRRFGKCIADAKPDLVVSVHPLCQDIPLRQLAKIDGGSRKTPFVT
VVTDLGSAHNTWFDGRGDYTFVPSDALEKMASRCGVPDDKIIKRGLPLREGFWDLAGSEK
IKEATRTKLGLTTSIPTALVVGGGDGVGGIAKVATALGDALGEAKDPSGLVVVCGKNAAV
KKELEERKWPENVKPTILGFVDNMDEWMAAADCIVTKAGPGTIAEAATRGLPCLLSSHLP
GQEAGNVKFVVEGGFGAFVKKPAKIGATIA
>MATOU-v1_60015601
HRASAQALVGALEALHPGAFDADVYDIWTDAAPYPLNQVVPMYRWLGARPFWWRLLWYST
AAPGCKASNRFGLQAVREPFARALAAKDPDLVVSVHPLCQEEPLTAVARLRAATGKRVPF
ATVVTDLGSAHPTWFDGRADATFVPGDRVAHLAKLHGCAAERVVQHGLPLRDAFKDHAAA
VX
>MATOU-v1_60153433
AAWLQRCVRVEMRLAACLTLLSSASAFRGSRVGRRPRVDAVKYLTRPQDVGIARPDARRT
VTLTSRPAAAVASDNTAQAQTPSTGKKKVLFLMSDTGGGHRASSKALVNALERLYPGKID
AEIVDIWTEHAGWPYRNFVPYYAIMAKRTWMWRMMWYYGRFWPTRKLQEIATRIQCSRRF
GKCIADAKPDLVVSVHPLCQDIPLRQLAKIDGGSRKTPFVTVVTDLGSAHX
>MATOU-v1_60185622
ASGLRRGEVMSQPAKRILILMSDTGGGHRASAQAIVDALAELYPSRFECTVVDIWTDHAA
WPLNKFVPWYQFLARNPFLWRTLWCSNRPLPTAIEISNAACFSRFRGCIEANAPDLVVSV
HPLCQHLPLRVLRHMAEETHRSRRRAPDVVPSRRRPLLRAVGHGASARGPRGTRYARPSG
AAARAAAARGILEARAAQPRRAPAVALRGGRHADRPRRRRRRRR
>MATOU-v1_60192179
VASDNTAQAQTPSTGKKKVLFLMSDTGGGHRASSKALVNALERLYPGKIDAEIVDIWTEH
AGWPYRNFVPYYAIMAKRTWMWRMMWYYGRFWPTRKLQEIATRIQCSRRFGKCIADAKPD
LVVSVHPLCQDIPLRQLAKIDGGSRKTPFVTVVTDLGSAHNTWFDGRGDYTFVPSDALEK
MASRCG
>MATOU-v1_60210639
AGSNAQLVVICGRNEEVRQRLEQRQWPVRMEIRGFVSDMNLYMEASDVLLTKAGPGTIAE
AAALX
>MATOU-v1_60257542
FVVCGKNAELQAELAARDWGARVDVVVLGFVKNMHEYMAAADVLLTKAGPGTIAEAATMG
LPTLLTSHLPGQEAGNVKX
>MATOU-v1_60323627
AAGACDAALKSTLFVVCGKNAALQEELAARDWGENVDVIVLGFVKNMHEYMAAADCILTK
AGPGTIAEAATMGLPTLLTSHLPGQEAGNVTYVVX
>MATOU-v1_60601185
VTVVGLGFINKMADYMVAADVLVSKAGPGTIAEAAALSLPVMLTSFLPGQEEGNVDFVVN
GGFGAFIADTDPTGIAEEVGQWLTNEDIAIKLSTKAKACGAPTAARDIVEQIGKISLKWK
QINDDREQLDLAAEKLX
>MATOU-v1_61023885
PGDVEGNDISTWSLAATASAYGGSAAAAVALKKKKKVLILMSDTGGGHRASAQALESALN
ELYPGQINCDIVDIWTDYAPYPFNTFVSSYQFMAKNPIYWKLFWEYGRFPLTKWGTEQTT
NLLCHQRFKNAIVEKKPDIIISVHPLCQDIPLRILKNLRKENALRNQSGIVSGSSATTAL
LPSTLPSIASLTKKGSNVLEQEKNSEDTKIDWETLPFVTVVTDLGGAHPTWFHKEVDYCF
VPSKPVKKIALSMGLKQDQIRQHGLPIRPGFWKEISSQKAEATQERTKMRSKLDMKNAKT
ALIVGGGDGIGNIEEITLSLAQEMAKRVDESQIVVICGKNELIKNNLLRAKFPENVNVVV
KGFVTNMDEYMTSSDCIITKAGPGTIAEATTRALPCMLFNFLPGQEAGNVDFVIDNGFGS
YSKNPSTIADTVTSWLEDDDILATLSNKAKEAACSASTITIASEIGMMLFNKSRRLPKSY
VERASNEEEISVVQKENTLCKIPNHDWLVYIKKSGFGRSRFRKRLVECKKKYLKFFRSFS
KLFKNETKKNKKNRLRLCVYVKGARVPVADSTGSVSIINEPSPLLDYNYLNEEIYLTIIV
TRMI
>MATOU-v1_61052476
GTIAEAMTRGLPIVLSSFLPGQEAGNVPYVVQGGFGLYPGPKPRKIAASVAKLIVDDDRL
QSMSEKALAAARPEATQEISRDIGNIVLRSPEKKILEMVRYVCMKIYIYKGFISWLLKX
>MATOU-v1_6163868
MGGGEGVGSLSSIVDSLYATFVKKGIDVTIVVVCGRNEKLKEDLKVRDWEKVISSHHNPS
NKKFRPFNFISRAIPHRRRESLESYSQGDKGNVDVIGLGFVTNMAEYMVAADVLVTKAGP
GTIAEAAAVGLPVMLTSHLPGQEAGNVDIVLDGGFGDYCRNPKGIAQEVSCWLKDEELLK
IMSKGATAVGAPDAASDIVLDIGKLTEEFLDNKKMILKYRAFRPTERVQKILISSHKTNN
LIICECLX
>MATOU-v1_6219231
GMGGITQVASTLGEKLSADAAAALKEKSESIYQMVVVCGKNKSAQDELDGYPWRNGISVH
VNGFVDNMDEWMRASDVIVTKAGPGTIAEASICGLPCMLSSFLPGQEEGNVPFVENGGFG
KYSGDPITIADTVSNWLASPQMLSDMKSAALAAARPQATLDIARDLAEMVFNSKKGNKRY
VEQYGYSYIYQITQNHRH
>MATOU-v1_62213143
LPIMLSSFLPGQEAGNVPFVVDGGFGEYSPKPEVIARTVSGWLKSPGRLAEMSRNARRAG
SPL
>MATOU-v1_6245811
GSFYSKIVPFYQHLSSHPLHWRLLFHISNTSPYLFLTNLHTVLTCERKIRKTIARYDADV
VVSVHPAMQHVPLTATRNIAKKLGKKIPFVTVVTDFGSGHCLWFHTGVDKCYVASDRIRR
LARRRGRLNNKKLVQIGLPIRVDFADQAKAMGDRNSEKGKAYQSKIRKQLGIKPEKKMVL
V
>MATOU-v1_62510589
AQVIFVQTLRFTVSVLCLFLHDMACHSNPTAVLHEVWAAPHEADASTDLHLDILPQLHES
PTQEYVRSGRSVVLLQAAWRGYALRRFLPHLIAMRVAEDHCIRICRVMSRWPRLQAKVFI
RIRNRKIRLLRARIAESSPLSDIAVRHSLEEELRSHLLNDRHRMRASMLLQAWWRGCLAR
GRKLQDGTGVSTSHGSFFENPLGMLPLLRDMDASALFGWGQPGAEADATVSTAAAGTRLD
WSKGVWEALPSRQSLSRLTTAEWTADLPTWESLPKQISWPVELVEEPLPWLTPEQLEKIR
RRQRARVDLGLPRKVCIFFSDTGGGHRASAQSLRAALMQQYGDRIVVEIIDFIRVATPFP
WNTAPEGYQYVGVFPSVYKKVYESSEDVDSWRDTSTYKMIWWSSRSSVLRFLLSKVNRGG
ADAFISVHPLINHMLVEAIGEISGDSERIVPIATVVTDLGGAHLSWFEPGVDLLFVPSDP
LRGLALRYGVPEEKIRQVGLPVRQGFWRADPRPKEQLQEELGLTPSDRPEVVLVMGGGEG
FGALFALATAIGEMLAHQQLGQLVVVCGRNADVRTRLEQHDWPEGPKPTILGFVSDVDAL
MGAADCLVTKAGPGTIAEGMIKGLPILLTSFIPGQEEGNVKYVTEQGAGLYVSDSEVDVI
ADVIEAWLRDPRMISDMSTRSRGCAKPSAALDIVSAIGSHLLGLSARAATSSGDSESKWC
YEMHRDMLEDEGGSDEDCSTAPADTIQTLITSASGKDGCRMLSREEVNGFLQSETSSHSS
SDARASHLLFSNIGAA
>MATOU-v1_62564022
APAPAAYSARSRTSLSAEKETCTIQVLMSDTGGGHRASANALRDAFNVLHETEPAQFPLP
IHCDIVDIYTDYGPFFPFNQYVPLYKIMAEYSFLWKWFYEFGSTPLGLFMNEMALETFCF
EPFKQCMTRNPMEVRLNDKRADMVVSVHPLCQDLPLKILNELDSNGASRSYGRQTPFVTV
VTDLGGAHPTWFNDGVDKCFVPSDVLKDAALARNVKEGKIVQYGLPIRRGFWRFGADYTE
ESEEQDEDVEMDGAHHKPSIREKLGIADLPTVLIVGGGDGMGGIVSQAQAVGEKLQQLAS
SSGQSYQMVVVCGNNQAAQKELSPAQTSWGGDIEVSIQGFVNNMDEFMRASDILVTKAGP
GTIAEAAICGLPCILSSFLPGQEEGNVPYVVENGFGCYQGTPEGIADTVQKWLETSSEND
GSMLEKMYAGKNERECPDGRKARCDPHRQRFGSDGIREEGVSEEQSAAQSKPGSRGESSC
TLRSRATRSILTFQSLVDECSPR
>MATOU-v1_62672610
LSLLLYPSSCRKFQSVLSIVTLILICVPNIRTKDCDAKMDGIKILFLSADTGGGHRASAE
SLANQFQILFPGSTYDLLDVISLDTCMPYNKIGAHYKHLSAHPRQWKLVYEVTNSRAVEI
ATDLHIKLACEPRIRSRIKSYNPDVVVSVHPMMNGVPAAACKKISLETGKHLPMFTVVTD
LGSCHSLWFSSAVEKIFIASEQIRNLAINRGRIPEDKLIQSGLPIRHDFAVQAEKLGDRN
SADGQAYQLNLRENLGIRNVDYRTVLVMGGGEGVGSLSAIVDALFIELSKKGIDATILVV
CGRNEKLKKDLDERDWDVTVSESRLAKELPNCWAPPIVISPSSGCIDQSITNRLRRVLSS
RTKLDAVASPLPAELSTDEDEEDDEVSVQQKDMIEQETAEYISSFGRVDVIGLGFVTNMA
EYMAASDVLVTKAGPGTIAEAAAVGLPVMLTSFLPGQEEGNADFVIEKQFGALVPDYDPT
AIADEVCDWLSNEGKLADMSRSASVAGVPLAAKDIARKIGQSTIRWRELNETEAVINVSI
YIIFHAWIHQGFCCYSVWIIEDDCRMFCLSRCKFWLSLIRQATLFLMIQIQSSTYLSIRL
RFIALRTTFCGVESERIVNRKRLRSYTSSYSRGAYREMFSLTNSSFSILSCIFSHNQNRY
DQQLG
>MATOU-v1_62832788
SSGSGFKRCIAEYDPDMVVSLHPLCQNLPLKVMDTIAKSRGEPGRQVPFATVCTDLGSAH
PSWFKGDIDLCFVASEAVRKVAHRRGLAESKLRNYGLRAAGAEGVLAGERAERAGVDGAA
RAAGAPAGAQDGARRRRRRRRRLARLDCG
>MATOU-v1_63071826
HSTWFDKRVDACYVPSEAVEQLALKEGIPPEKVKLKGLPIRPSFWKTAKAKSVVRRELGL
KQSVKTVLLMGGG
>MATOU-v1_63116070
SKSGGAQPVMAWLRGRLACAYGAPRPGRCPSTRSLPPLCFSAQVHAREGDQRRAHPGGVA
RSCCPLYIGRQRPGGQLDAGSCVQSLTVASSPGEGLHQSSEPDCHAPPGDRTTPGYYVLP
LQAGFARVGAPPRPSQAPLAGRLVHSSLVARLSRAGLAGQGDEELGEAHYWPLDRWVSRS
QGDEYDHCTLQLLWQCFGSHGRLRTSRGVLPQDEGKTYIAASGAHAAIAARTRRLDLLLH
GRWTPSARGGHRASALALEAALKRYSGGKVKTGLVDIIRRVSVWPFRYTPEAYAALGNFP
TIYKSIWEVDAGSSSFRDTKTFQMLWYWNREPFLAYMAETIVSGVDMIVSVHPLINHLLA
EALEEIYNGAPITMPFVTIITDLGSAHLSWFEPRVAGLFVPNDILRSLALSYKVPAGHIF
TCGLPVREGFWEEDTVPKKTLQKSLGLEPLDQPGVVLLMGGGEGFGRVFEVAVAIGECLA
VNGFGQLVVICGRNADVKSQLDAHPWESFGRDRPRPLILGFVSNVHDYMAASDILVTKAG
PGSIAEAMIKGLPCLLTSFVPGQEEGNISIVREGRAGEYVSDQYPNSVADTVRGWLQDPE
YIAEMSANARRMGRPRASLDIARRMCQGFLDLDMEDAEHGIHCGLSVQASDHGKAAVGDA
AASAGNPAGSAFLGQATALNEPPKSSSASGVGIRVHRQNPRASTRRVSGAPCREILGTPG
DPIEFLGLSRCILSAPDWAAMHGRGFLRFRCFPSQSLILNQX
>MATOU-v1_63118281
EAAMLKEMRCGLRASSMGLRRAMLLLLVAATAARRLSPSPVAPASKERSGKKKVLMLISD
TGGGHRASAHALEAAMLKEMDMEVKVVDVWTEYGRFPWNKMAAGYPFCCKYPAIWKAMYY
TTIGLEVPTDILWRLQCGSGFKRCIGGFDPDMVVSLHPLCQNLPLKVMDTIAKEKGLPGR
TAPFATVCTDLGSAHPSWFDKRVDLCFVASEAVRKVAGRRGLSGSKVRMHGLPVRKAFWR
ASEQNAQATPSQMEQLGLKPNLKTVLVVGGGDGVGSLEKIVEQTASRLAKDCPGAAQVVA
VCGKNKVVKKQLEARSWPGVHVEVRGFCSGISDYMEAADVLVTKAGPGTIAEAAIRGLPT
MLSSHLPGQEAGNVPFVVNKGFGRFSTQPKVIANTVSTWLQDDGELARMSAAALAAGQPE
ATTLIAKDLVKLLNAEPSRAISPRSRHDLATISRDLAWWVPSRAAECSPGGGMG
>MATOU-v1_63135740
KRRNTSVVVLGFVTDIDVYMSVADILVTKAGPGSIAEAMIKGLPCLLTSFIPGQEEGNVR
YVVDSGAGKYVPECELGAIADTVCNWX
>MATOU-v1_63147304
KISFLPFNITNIKSKMDNNQENVSTMNSKSQGIKVLFLSADTGGGHRASAESLGNQFEIL
FPGSTYDLLDVFANNDGCAPYNSMKRSYKHLSANPTQWKLVYEMTNNKPAEIAANLHIKL
ACERRFRERIKSYNPDVVVSVHPMMNKVPATACSKISQETGKHLPIFTVVTDLASCHITW
FSKEVENIYVASDEIYNLAIKKGGIMEEKLMQIGLPIRHQFAEQAELLGDRMSQAGQAYQ
LSLRDX
>MATOU-v1_63309673
GTIAEAMIRGLPVVLSYYLPGQEYGNIPYAVKGGFGIYTGNRPKSIAKSVQNLFTNETAL
ASMSAEASREGHPEATKLIAKDLGNIALHKFKFSYKEPPESDMIEEGNRATHATPSSGER
PITEEVMLFLX
>MATOU-v1_6336339
RASSKALVNALERLYPGKIDAEIVDIWTEHAGWPYKNFVPYYAVMAKRTWMWRMMWYYGR
FWPTRKLQEIATRIQCSRRFGKCIADAKPDLVVSVHPLCQDIPLRQLAKIDGGSRKTPFV
TVVTDLGSAHNTWFDGRGDYTFVPSDALEKMAARCGVPDDKIIKRGLPLREGFWDLAGSE
KIKEATRNKLGLTTSIPTALVVGGGDGVGGIAKVATALGDALGEAKDPSGLVVVCGKNAA
VKKELEERKWPDNVKPTILGFVEDEWMAASDCIVTKAGPGTIAEAATRGLPCLLSSHLPG
QEAGNVKFVVENGFGAFVKKPAKIGATIAKWFSDLNLREKLSSKALEAARPSATLDIARD
IGGLLFEGKAPQQAEEE
>MATOU-v1_63548197
VHRSRIHLCGLPVREGFWKADSVSKCQLQSELGLKPTDQPEIVLVMGGGEGFGNIQQVAV
AIGEKLGRDKFGQMVVICGRNEELRNNLLVHEWPDNFLPQILGFVPNVDQYMSAADCLVT
KAGPGSIAEAMIKGLPX
>MATOU-v1_6370805
TEAGCFPENKIVDMYKIACGSKVGQMLWGAFYYGSPLIEQPWEAKTRLMCGKTFREYFED
LAPDLVVSMHPLTQNLPLRVLDTMSRKPGPMSRKPGPDGEVKPKIPFATVCTDLGSAHSG
WFHHEADACFVASETLEKKAKRRGIAPEKIRNYGLPVRKQFWSSSKRTTATPPARNYTAL
GLRPGLKTVLVMGGGEGSGGLDKIVKNIARELDATQPGECQVVAICGKNEKMVAKLQAQK
YPDGVSVAVRGFTSAMSEYMDVADVLVTKAGPGTIAEAAIRGLPTMLSSHLYGQEWGNVP
FVVDAGWGEYSTNPRKLASKVGEVLKDDTLRAEMRAKAQAAAMPDATRQIAADLLSLMDS
AEAEKPAGSPMQALGNFAKRLVPGQGDRRAARRTLGADKVASPRLFIWSQLIKFFHELLY
PGFPLELEKPGLFWGRCSFGRDPQVGCTLEGMHEVQSQISQDTSKSMVLNRFSMRIDMWI
FMISRCVLSIGKTYIGSRPPPQVICRATQVVTRAGFCKFALSTQPHCPSPQSRFIPCFFF
ALTMGHLGKSLNGGHVAWIAKX
>MATOU-v1_6380567
FGFAASVRVNMRLAACLALLSSAAAFRGSRVGRRPRVDAVRYLTRPQDVGIARPDARRTH
TLTSRPAAAVTSDSTAQAQTPSTGKKKKVLFLMSDTGGGHRASSKALVNALERLYPGKID
AEIVDIWTEHAGWPYKNFVPYYAVMAKRTWMWRMMWYYGRFWPTRKLQEIATRIQCSRRF
GKCIADAKPDLVVSVHPLCQDIPLRQLAKIDGGSRKTPFVTVVTDLGSAHNTWFDGRGDY
TFVPSDALEKMASRCGVPEDKIIKRGLPLREGFWDLAGSEKIKEATRVKLGLTTGVPTAL
VVGGGDGVGGIAKVATALGDALGEAKDPSGLVVVCGKNAAVKKELEERQWPDNVKPTILG
FVDNMDEWMAASDCIVTKAGPGTIAEAATRGLPCLLSSHLPGQEAGNVKFVVENGFGAFV
KKPAKIGATIAQWFSDLNLRERLSSKALEAARPSATLDIARDIGX
>MATOU-v1_63854274
VYMDLANILVTKAGPGSIAEAMIKGLPCLLTSFVPGQEEGNIEFVEKGGAGKYVPEDDPE
AVASTVSDWIX
>MATOU-v1_63971300
KQELESHVWPQPPSRQARPFQPSILGFVPNVDEYMAVADMLVTKAGPGSIAEAMIKGLPC
LLTSFVPGQEEGNVTFV
>MATOU-v1_64009425
HLHRGRGPHNFCPPTHPLSHGGVCRDLQWSEHHSRGHSGDRPGQRPFVLVRSSCLDLCAK
PRIAEACREPQNGLQKLAESHRIPRNKIGVCGLPVREGFWEPHDWPKKRLQLHLGLSQKL
SMVVLLMGGGEGFGNLVSVATAIGERLILIGDVQLVVICGRNEEARQELQNHPWPPRLKG
TKMRIVPKVLGFVPNVHEYMSAADCLITKAGPGSIAEAMIKGLPCLITSFLPGQEEGNVD
FVVDAGAGEYVSDDDPERVADMVAMWVHDPDKLQEMSERAKGLARPNAALDIARRICESQ
LDFGVELTEAGAKASFANKRDEDQERVEPNDWLLGRDICIGELHRVSMDMLPATAAVTX
>MATOU-v1_64057083
RWPQSFCLGFAVGTAAVRNRRAARGLPARRDGLAVEVFSRNVRGLGPCALCVEGLPERTA
ELAGDTLLWHHMALNKILCAALSDAHLLRGRGPHSFCPPSHQPLSHGEGVDLIVSVHPLI
NHLVMEAFAEIFDGRSSSPPVVTVVTDLGAAHLSWFDPRVDLIFVPNLRLQKLAKSYGVP
KEKVCVCGLPVREGFWEPHAWPKKKLQEHLGLSQQHSMVVLLMGGGEGFGSLKEVAIAIG
TRLIRIGHVQLVVICGRNEEVRQELQNHPWPLELKGRQMRIVPKILGFVPNVHEYMSAAN
CLVTKAGPGSLAEAMIKGLPCLITSFLPGQEEGNVDFVVDAGAGEFVSDEDPERVADVVA
MWVHDPEKLQQMSERAKALARPHAALDIARRVCESQLDFGVELTDINDRIFESWTVHHAG
TDESLQVQNTEAMFKEGAPRG
>MATOU-v1_64328338
IYDQMEQYDPDVVISVHPTMNYLPERITREIAKKRGKYVPFFTVVTDFGSGHCTWFQGKP
NKVFIASDRIKALASKRGVGLNDENLVMAGLPIRGDFAVHAKKMGSRTTVEGEEYRHQIQ
RELGLSPEKKTVLIMGGGEGVGSLGEITEKIYLELKKKGVDATICVVCGRNEKLKKEFEE
KDWDDLYVKHDEKKRTSKRRKLKHFITGREKYANDVVEKESNVDVIGLGFVTNMADYMVA
SDILVSKAGPGTIAEAAAVGLPVMITSFLPGQEAGNVDIVLDGGFGAFEQKPKRIASTLS
SWLQNDSLVEEMSNRAAEVGNPNAASDIVKEIAEETLEFMKKQELSPMNEILSRNVLYTA
VENLYYVGMPKLFSRTRKKSKRLHCNNSKKRYRS
>MATOU-v1_64346237
EALKVLFLSSDTGGGHRASAESLAAQFQLLYPGTTYDLLDVVTKDHIPPYNKIVDSYKHL
SAHPTQWNLVFKFSNSRAFEFFFDVSNKMLSEKAMRKSIMEYNPDVVVSVHPMMTNVPVL
CCQKISEKTGRHLPIFTVVTDLASAHCLWFANGVDKLYIASDECRRLAKERGKVPDEKII
EIGLPIRHQFAIQAENLGDRKSSDGIQYQVQVRKELGLPEEAVEKKTVLVMGGGEGVGSL
SNIVDALYVEFSDKGIDALILVVCGRNEKLKHDLEERDWDDVIANYHAELMKKSRVSLSS
FSFQNCVSGTGTLDNPTETTVATAPPLGCMEGSVTQQIKRILSSSSLGNKIHSSNALTDM
DSAAQVNIDTMVNTGSPVNGLSPMIEVDDAEEGEAKAEENANSDDDSTPSINLASLDMPE
TLGKKGDVTVVGLGFVTKMAEYMAAADVLVSKAGPGTIAEAASLSLPIMLTSFLPGQEEG
NVDFVLEGEFGTFIPDKNPQGIAEVVGEWLLDDEKSKELSDAAKKCGAPNAARDIVKSX
>MATOU-v1_64443393
KKSASDPSKARLQITLGLEQNLPTVLIVGGGDGIGGIIPQAKAMGEKLSQKSAEDRMKFQ
MVVVCGNNQNAQDTLSKNEWGEGVNVEVKGFVNNMDEFMRSSDVIVTKAGPGTIAEASIC
GLPCMLSSYLPGQEEGNVPFVEDAGFGTYSGNPNKIADTVSTWLSSPEMLSSMKEAALEA
ARPSATVDIAKDLAAMLFEYKGKQATEKAGAEVLVSTVSNIKKEKNX
>MATOU-v1_64591797
SCLFLFVSFGNLLQCGSVSSLCDLIPFIDCIIRDLIFDRLRKATHYWRVQIKTHLEGSFY
VHRAFSPFRHMPFHRLPQLLVLQDPALCLKNHAVSASREEQVIYSEPNRIMSERFKFSCQ
IQVVDIVLPLMHFGMLLMSCTLERLKWTLISSRIMVPFFHSMHLFQFTKSWRNIRFFGLL
LIIGELHLLGCGMNSYRHSVSNPLKIVTAPHVTHLNALTWSPFTHHKIFLFASLTFLTVM
VRVVVKVELPLLLQLQIWEERTPPGLIQELINALFHQMHYISLHWIVRYDQNRLYNMDFP
LEKGSGQNSRVEPVVGVVGLGTSLEIYLQALAVVNLGILELSMDMKSPAFETALDCYREY
QLFLLLEEEMAWVGLLNKLMPLVISLIVKQHRMVMKMKPASKWSYVERMRMQKKLFLERH
GEKAYLLKKVSSIIWMNGCVPQMLQKQDLERSLKHQFAVSHVCSHPTCKYILFRLDQKLY
VLLTHFLIIRPGQEEGNVPFVEKAGFGTYSGNPKNIAETVATWLSSEERLTSMQEAALAA
ARPSATIDIAKDLAQMLFEHKNTVTSKVEERELVSQVHNYEYLNVLRFRFITRENMGYHF
EAINSLSGYGMNSKRTHLVVSTAIEIVFPFLLFFVTKVLSFQALGTFDRPLNDLGERLRK
LNSHYIDILMSISLASRYCWRSSSVTSHSLSLSIFCRFVLRSSKRRNIGLFIAELVVIKK
VLKGSEMVPTLQSINSLPLASSVFPLDIKYFFSYSACITISNLSMSLQSATGVICSSYSS
HSSNNSFPRGSPTIFLISFMAAFSLSCLDAIAPASQNGVTSPAIDSQRSCVKAIRNNFTP
SMFLGNFAFPDSLLSSLWSGSWDVTNMAHIAQRCIWSESDSGSGTFCLTHPVRLISLRIP
QILLKKTKESPMCCMCYRDLYDLVGLGLGLGX
>MATOU-v1_64591798
LLLVISFCQFWQLVAVWVGFFVVFDSIHLHYSGSHIRPTEKGHTLLVKIMSPMNQNTSGV
MRFFLLSLVASSFFTISTHAFLIAPITTTTLSPTRSSSVSEKPCSLSFSRRTSHLLGTKS
NNVGTVQILMSDTGGGHRASANALRDAFDELYPGKIKVDIVDIFTDYGPFFPLNAFVPIY
KIMAEYPFLWAATYYWGASPLGLWMNELILETFCFEPFKDCMNRPSCDTSKRADMVVSVH
PLTQDIPLRILNFLDSDGKSRSEGRTTPFVTVVTDLGGAHPTWFNPGADKCFVPSDALYQ
SALDRQVRPEQIVQHGLPIRKGFWAEQSSGTSSRSSGSGNFFGNLFAGFGSSESGDPGAV
NGYEKSRVRDSLGLLQGIPTVLIVGGGDGMGGIIEQANALGDKLNSEAASNGNEDEASFQ
MVVVCGKNENAKKALSGKAWGKGVSVEVKGFVNNMDEWMRSSDVIVTKAGPGTIAEASIC
GLPCMLSSYLPGQEEGNVPFVEKAGFGTYSGNPKNIAETVATWLSSEERLTSMQEAALAA
ARPSATIDIAKDLAQMLFEHKNTVTSKVEERELVSQVHNYEYLNVLRFRFITRENMGYHF
EAINSLSGYGMNSKRTHLVVSTAIEIVFPFLLFFVTKVLSFQALGTFDRPLNDLGERLRK
LNSHYIDILMSISLASRYCWRSSSVTSHSLSLSIFCRFVLRSSKRRNIGLFIAELVVIKK
VLKGSEMVPTLQSINSLPLASSVFPLDIKYFFSYSACITISNLSMSLQSATGVICSSYSS
HSSNNSFPRGSPTIFLISFMAAFSLSCLDAIAPASQNGVTSPAIDSQRSCVKAIRNNFTP
SMFLGNFAFPDSLLSSLWSGSWDVTNMAHIAQRCIWSESDSGSGTFCLTHPVRLISLRIP
QILLKKTKESPMCCMCYRDLYDLVGLGLGLGX
>MATOU-v1_64604872
SNKNQTLATTGKYASALGGGGSAVAERQSIQNGGSRSHRLSILGEGGHHANVTDEFEMKN
MGTAVVGDDDIEAEQESGASKPPMRVLFLSADTGGGHRASAESLAKQFERLYPGTHYDLL
DVWTEDGCLPYRTLVPAYKHLSRHPIQWKMLYHISNSKPYEMVTDLHSWLTCERKIRKRI
QSYNPDVVISVHPTMNNVPIQCLKNMEKESGKHIPLFTVVTDFGSGHCTWFHKDSEKVFV
ASDRIRKLAKRRGNVPDSKLIQTGLPIRYDFAKINDEMGDRNTPEGKLYQRQLRERLNIN
PDVKTVLVMGGGEGVGSLSKIVDSLYAEFTERGIDCNICVICGRNEKLKHDLQTRNWDAV
VEANNRLRKRRYVAFLRPLVPVKRVRKSLLRAARKAKEQKREKETGEAKRKGNVKVIGLG
FITNMAEYMAASDVLLTKAGPGTIAEAAAVGLPCMLTSFLPGQEAGNVNVVLDGGFGDYC
ESPPDIAEEVAFWLCDDSMLENMSESAYQVGAPHASEEIVSNIAESTLQFMALNEAKVLE
TKEIIWHTLRFVCRQMLCTIESTKLVTISLMGHVMFSHAX
>MATOU-v1_64605022
RSASQFAKAFGARIRDRRNSCKKSSVPPPIGPRWCLWAEGRASEHFLPWRRPSAKCSHTS
SSGSWSSCAAGTRTYGRGWSNMTGRRGPSRQSSGSSQTSTRSWAQRTALPRPARCLVTKA
GPGTIAEGMIKGLPILLTSFIPGQEEGNVKYVTEQGAGLYVSDSEVDVIADVIEAWLRDP
RMISDMSTRSRGCAKPSAALDIVSAIGSHLLGLSARAATSSGDSESKWCYEMHRDMLEDE
GGSDEDCSTAPADTIQTLITSASGKDGCRMLSREEVNGFLQSE
>MATOU-v1_64646551
LPQGNEASNRSFQKKNGIGHGRWRCWIPFIYYIQFIETERGWYRHYLRRVWPQRETERRI
SKLGFCSCLICHQEERKDKDRIKKNCPRERRKLRKKTRRKNSEKKLKEGDVDVVGLGFIT
NMDEYMVAADVLVSKAGPGTIAEAAAVGLPIMITSFLPGQEAGNVDIVLDGGFGDFRKKS
KAIAEGVASWLLDNKKLDEMSKMSAAAGNPSAASDIVEDIGRITHEFMRRTCGTLDIEKT
RSMMIGKRLIKKNNPKFPTKFKEVQQSNILTIVQVSIEGFKRNHTKSYKQMIRYTGVIHG
LTSKVSX
>MATOU-v1_6466369
IAEACSRGLPTMLTSFLPGQEAGNVKYVLEGGFGAYSPKSSVISKTVSGWLDNHELLQEM
SAAAYSKGHPEATSLIAEDIGQIALAGSVENQNCRTSSTRLCAGLCGGGQIRDPAPTADT
LKITFAFSLFNIELKSCKHRSGGRSIASGGDGVLLLMPLKNNASVGARSESSLLSIPVNI
KLRDLIVGIISLAAYTGPVGIRVSFLIGVITLYQFGFAPSGRAPSNFVYATASHVLRCTY
ILLRLIPRNNVDLTDEQSFRTSLNESFSGTSALAGCLNAYSFSQPFFICSYQSDIWTRLR
AERGVX
>MATOU-v1_64665158
TRWNNMTLMLFLFTRLITFQRGSLEKLLRKGANTFLSLRLPILDLGIARGSKVNQTKYSL
QVIVRHHRKGELDMMTSKRGVGLNDENLVMAGLPIRGDFAVHAKKMGSRTTVEGEEYRHQ
IQRELGLSPEKKTVLIMGGGEGVGSLGEITEKIYLELKKKGVDATICVVCGRNEKLKKEF
EEKDWDDLYVKHDEKKRTSKRRKLKHFITGREKYANDVVEKESNVDVIGLGFVTNMADYM
VASDILVSKAGPGTIAEAAAVGLPVMITSFLPGQEAGNVDIVLDGGFGAFEQKPKRIAST
LSSWLQNDSLVEEMSNRAAEVGNPNAASDIVKEIAEETLEFMKKQELSPMNEILSRNVLY
TAVENLYYVGMPKLFSRTRKKSKRLHCNNSKKRYRF
>MATOU-v1_64676308
KVETLSTLHLSKVLMKYQSIIGDLKMALNFRALYSLLLAALINSKRNDVSSFLFVIASPQ
HTGNSKVNLSTCSRILPSVPPGGSFSVQRSNTTAHNDTSSSFYNTVTFDNESEKDDLTTA
GTTTSSSILRTLPSVHSSENLSTKKRKLKVLFLSADTGGGHRASAESLANQFMKQFPGTE
YTLLDVWTPTKVFPYRTLVPSYKHLSAHPKQWKILYYVSNTRIYEKITDVHSKFTCYDKI
EKQLDHYDADVVVSVHPTMNRLPMLAMRNIAKKRGKEIPFFTVVTDFGSGHCTWFQNGVD
KMYIASKRIYNLAKKRGGVPDDKLVMTGLPIRDGFAIQAERQGDRTSHQGQSYAKKMKEV
IGVDSRKRMILVMGGGEGVGSLSTITHSLYHKLREDGIDATICVVCGRNEKLREELQSAD
WDSVYNSFAAKSKKGKIKSALKRILRRSEDNSAATNAREGDVDVVGLGFITNMDEYMVAA
DVLVSKAGPGTIAEAAAVGLPVMITSFLPGQEAGNVDIVLDGGFGDFKKEPKKIAEGVAS
WLLDNKKLDEMSKMSTAAGNPSAAADIVEDIGRITHECMKKRLTDIRQVELNSDILEMGK
TERKIDERQSSQLTNDSRNCNRIFSPLYKALKTLRMTITISYKNMISIILIVTHX
>MATOU-v1_64733950
SRNEGRTTPFATVVTDLGGAHPTWFNPGVDSCFVPSDALYQCALDRKVRPEQIVQHGLPI
RRGFWADQSSGTSKRILGRPVEWNQSWRFWKFLWRFIGKLWWRWKRCFFVWRCGSYWRKV
PYSGQSRIVTGTTNCPYCW
>MATOU-v1_64768536
KYRTHNKIMCCCCLFELNVSCQQYSHSYTQQYKPYNTTIEYNKSFTLSIRVTNTFNNFKY
NRTWQSKRANSAVSRKLKEKTIVLQYYNTIIRTMERARDAAFPLHTWMLLLWSIGMVIMS
GVNAGGDLGNSIRYRHPFLMGCVQSAAFTSSSTTAANHTTITSSTAFVSTMSPSSASTDE
SVSIAAMRGCTEPKYEEEVDIEFSYKEKEKKGDEEVVKAGRTRPMKVLFLSADTGGGHRA
SAESLAKQFERLYPGTTYDLLDIWTEDGCLPYRTLVPAYKHLSKHPLQWKILYHISNSKP
YEIVTDIHSAITCEKKIRRRIQSYDADVVVSVHPTMNNVPIIALKNIQKETGKHIPFFTV
VTDFGSGHCTWFQKGVEKVFVASERIRKLAKRRGSVPDSKLVQVGLPIRRAFAEIVDEMG
DRNTQEGRRYQRKIRKELKLDSDTKTLLVMGGGEGVGGLSKIVDALYAELTERGIDCNVC
VVCGRNEKLVNDFKTRDWESVVTKASRLRKKRFFAPIRFIVPSRRLRKSMLRSARKAREM
KSEGGQSERKGNVKIIPLGFVTNMAEYMVAADILITKAGPGTIAEAAAVGLPVMLTSFLP
GQEAGNVDVVLDGGFGDYCESPPLVAEEIAFWLQDEKMLENMSQSASAVGAPHASEDIVT
TIGDSTQKWIEYNEGLDLESGKDTSNILLHKHLNFILIHX
>MATOU-v1_64781168
SAKALERAVDEYYPGQMEVNIMDIWSDHANWPFNRFVPTYKYLGKRPVLWRFFYTYGNFA
PTKLFTEIWSWKNSFKRFENAITEANPDVVVSVHPLCQLMPISIIKKMNAKRDPSKRIPF
VTIVTDLGGAHSTWFDKRVDACYVPSKEVEKIALANGVAPEKLRLHGLPIRPAFWKPAKA
KPVVRKELGLVDKIKTVLLMGGGDGVGDMDVIATTLCNTLEKLNQ
>MATOU-v1_64818154
FNCNIYIGIVQVLERINCLVRKKRVILNFHTIEFVLHKGFIHHKEVKDTNKSTTHGPITQ
RTATNNHNMTNQKLKVLFLSSDTGGGHRASAESLARQFELLFPGSTYDLLDVFENAIYPY
NKLAEHYKHLSAHPSQWKLVFKATNHKGFEYFFDISHRHLSEKMIRKSIQEYNPDVVVSV
HPLMTNIPVLSCQKIFEETQRYLPIFTVVTDLGSAHSLWFANGVDKMFIASDEIRSLAKT
RGKVADEKLVQIGLPIRHDFAVQADLLGERFSAEGKAYQKQAKVDLALVDMLPPQSEEEK
KESTNSNHHPTTPLLDRKTILVMGGGEGVGSLSKIVNALYIELALHGIDALLLVVCGRNE
VLQADLKDRDWDKVLQEDIDRRKDMMSRRTRDRKPFGFPSLTKCADGVGSVLKQPGELAP
SDGSCMSGPLTHGLRKILSSSSLGKENALVGTQVGGASTSFTSIGGESEHGSLGMRAPSP
TNTLPSMLEGDEENEEEDGIDQKHREDNHHFVQNDSSSIPGLDPYATTSTDYLDAPDSKQ
LKLTPTGTVSVIGLGFVTKMAEYMVAADVLVSKAGPGTIAEAASLSLPVMLTSFLPGQEE
GNVDFVVTGGFGTFISDSDPHGVAEEVADWLKDDGKREELSKRAKVRGAPNAARDIVKNI
GDISLKWKEINHGRDKLDKAAAMLRQGIMPTDSSSDEDNSLIX
>MATOU-v1_64855801
GTNKQMADDLNTNLGNNKQVKVHVKGFCENVDEYMAASDCLVTKAGPGTIAEAMIRGLPV
VLSYYLPGQEYGNIPYAVKGGFGIYTG
>MATOU-v1_64872660
PVNGLSPMIEVDDAEEGEAKAEENANSDDDSTPSINLASLDMPETLGKKGDVTVVGLGFV
TKMAEYMAAADVLVSKAGPGTIAEAASLSLPIMLTSFLPGQEEGNVDFVLEGEFGTFIPD
KNPQGIAEVVGEWLLDDEKSKELSDAAKKCGAPNAARDIVKSIGDISLKWKQINDDRERL
NAAAERLKLGIAFNDENDENGQGVEVEASYQHLHYDKQKLRHDESINKAHRILKSA
>MATOU-v1_64994894
AEYMVAADVLVSKAGPGTIAEAASLSLPVMLTSFLPGQEEGNVDFVIDGEFGTFISDMDT
CGIAKEVSDWLLDEEKLDELSKNAKKRGAPSAARDIVKQIGDLTLKWKKINEDRERLNRE
AEALKLGLVNGNDDEKAQLQYLCCVTLIILLFMLDVCT
>MATOU-v1_65025834
SDVIVTKAGPGTIAEASICGLPCMLSSFLPGQEEGNIPFVEDAGFGSFSGDPNTIAGTVS
SWLSSPDTLKTMKEAALQAARPS
>MATOU-v1_65028431
NEEAKQSLSGNEYGAGVKVFVEGYVSNMDEWMNAADALVTKAGPGTIAEASICGLPCMLF
AYLPGQEEG
>MATOU-v1_65123325
WPGVKVKIEGFVRNMDEWMRAADCLVTKAGPGTIAEASICGLPCMLFAYLPGQEEGNVPF
VEESGFGRYSDX
>MATOU-v1_65228535
GDALGEAKDPSGLVVVCGKNAAVKKELEERKWPDNVKPTILGFVDNMDEWMAASDCIVTK
AGPW
>MATOU-v1_65816320
RVVSPSMAELSADAAEKCTAAQEECADREAQDDDASISRVQALWRGYTQRRDWIRIPEMV
KSYVGKIVQNAWAGLSKRTRVRIHLKLRNRRIASLRGLMVAEGSDANAVWEELSVVQLDK
KHVLRGLLILQAAFRGHLVRMQLRHGSRGYGTHSADDFRSFLGHRRREMMCWSGQKSKEK
EKKTKAEVGDAWTAEEFLGNFNFSWSSMPSVSTMMPTMSVFSSSLELVEPEAVKTYPDTK
VPRIALPEARSARFPRKIFIYYSDTGGGHRASANALQAALHRLHGSRVDVRLADFSRTMP
WPFNIVPEGYQVLGRIPSVWKKMYDVEQDAGDFSETRVFQFAWFTCREAALKLLSEAIAE
GADLMISVHPLLNHIICEALSEILEGQSHLVPFVTVVTDLGTAHFSWFEPRVHALFVPSE
EVRRLAFHHRVPKDKVQLCGLPLREGFWEVSTVPKRTLQDRLGLQPAEHPEVVLIMSGGE
GFGAIFETATKIGDSLAKRGRGQMVVVCGRNEEVKHLLLDYEWQHYSSTGASPTAPSRFQ
PSILGFVNNIHEYMAAADILVSKAGPGTIAEAMIKGLPCLLTSYLPGQEEANIDFVMDSG
VGTFVPDNDPGLVAKTVERWLDNPETLATMSRKALKLARPRATLEIARHICRTQLDLEVV
VLDGCAGALATPATVRCLAQAGGRRTVLYSASTGVAWTQAARMSX
>MATOU-v1_6594989
NGRGHMVVICGRNQTVKAKLETHTWSEPTFQPVILGFVDNMDEYMTAADCMVTKAGPGTI
AEAMTKGLPCLLTX
>MATOU-v1_66174839
EDTDFRNSSLFRNMRWNSAPHCKDWVTAMIERGTDLFLSVHPFTNHLLTEAVAEVCGERR
VPVCTIVTDLGSAHLSWFDPAVDAVYVPNEDLKQRATTLKVEPDRVHVFGLPVREGFWEQ
SPLSKSDWRKQLDLPSDPKEIVVLVMGGGDGFGRLEATASAIGDRMAREGLGHLVVVCGR
NETVKQALEGRKWPTDSFMPTILGFCTNVAEYMSAADMFVTKAGPGSISEAMILGLPCMM
TTFMPGQEEGNIEVVTDGHAGEFVSDEDPESVAERIYQWMCNDQLRASMSRAARSIGRPQ
STLHIARHMGKTLLHLADHSAPSQPRRPSTPCGACHCMDGFGKFVSSSASVRRKAGVGTA
SSPRPSRDLHVNNCTLGAHFPWSRLPPQRVCAAATEFLATVRVRKAHPVRADGRWPCNQM
YIAAAGWAHAKQTHRKSCRFARVSVLQSQRRASLGKDFRCAWEMPPHLPHNAG
>MATOU-v1_66310384
AICHCCYRPRWWPPTLDTQQDYHLCTISGRYCKAERCSRRELAQVWTSNPARVCIQGCWA
EGCCSKKVGSGARHALGLERGMRTALIVGGGDGVGKIDTIATALANELSADGGGPAQLIV
ICGKNEEVKAKLEAEQWPENVHVSIQGFVPNMHSWMGAADCLITKAGPGTISEACX
>MATOU-v1_66331389
STLIIGGGDGVGKIRKITQELANELGADGGGPAQLVVLCGKNKGLKKKLGSTKWPENVHV
KAQGWASNMDEWLGAVDCVVTKAGPGTIAEACATGLPIMLSSHLPGQEEGNVPFVVKGGF
GAFSKSPQKIAKTVSSWFRDPQLLAAMSRKSHDAGRPNATKAIAADIGKLIFPEKEYILL
LVNKLKFNYSVCVSSYASSFWHRKCVHYSAHVSSFX
>MATOU-v1_66419821
EHGTPPVVTVVTDLGSAHLSWFDPMVDMLFVASAEIQKLAVDCGVPVHKINLCGLPVRKG
FWNTDMRTKEEIKAKLELKPADSEVVYQFVVLIMGGGEGFGDLVPTAVKIGEMLKKKRDT
QLVVICGRNEEVKAKLNEHDWDSESAKLGFX
>MATOU-v1_66535281
ENVHVKVQGFVRDMDKWMGAADAIITKAGPGTIAEACASGLPIMLSSFLPGQEAGNVPFV
VDGGFGSYSTDPKVIAX
>MATOU-v1_66562094
DCLVTKAGPGSIAEAMIKGLPCLLTSYIPGQEEGNLRFVIEGEAGSYVADDKPDDVARQL
CIWLRDPLRMTKMQAAARRLGRPRATLEIARRIGEHLLGLQSVEEEALEEGKAAEFVQNE
RLALGAVRFRLCEICQQQILSLLGCLWX
>MATOU-v1_66605599
AKRLGVPEERVHLCGLPVRRAFWGVSPSAAELPREELQRVLGLRPTQKCEVVLVMGGGEG
FGQIVEISVAIGEHMAAAGLGQLIVVCGRNEAARTSLEAHAWPSTDFHPQVLGFVDNLD
>MATOU-v1_66660587
NDWLIETVCLKEFCNLLAASPRPDAVICVHPLMNAVPLKALAELDGGKRKTPFITVVTDL
GSAHPSWFDRGADKCFVPX
>MATOU-v1_66740582
SASDILVTKAGPGTIAEAMIKGLPCLLTSFMPGQEEGNADFVRQGRAGDFVPGSPKDVAD
RLLEWLRDEEQVKEMSIRAISLAHPRA
>MATOU-v1_66961325
AKRTWMWRMMWYYGRFWPTRKLQEIATRIQCSRRFGKCIADAKPDLVVSVHPLCQDIPLR
QLAKIDGGSRKTPFVTVVTDLGSAHNTWFDGRGDYTFVPSDALEKMASRCGVPEDKIIKR
GLPLREGFWDLAGSEKIKEATRTKLGLTT
>MATOU-v1_67041962
LGFVDNMDEWMAASDCIVTKAGPGTIAEAATRGLPCLLSSHLPGQEAGNVKFVVENGFGA
FVKKPAKIGATIAQWFSDLNLREKLSSKALEAARPSATLDIARDIGGLLFEGKAPQQAEE
DSRVDGVX
>MATOU-v1_67046091
QNAARQGPLRKALARRKLGLEFAKTVLVTGGGDGFGNLQKIVLATADELSRAAMTTGKPL
QLVVVCGRNAKVRDALLRRDWEAQYPGLTVVIKGFVKNMETWMAASDVLLTKAGPGTIAE
AAALGLPVLLTGFLPGQERGNVQWV
>MATOU-v1_67106105
GTIAEAAALGLPVLLTGYLPGQEFGNVSYVKDAGFGDFEGDPAAVAEKAAAWLQDAAKLR
TLTASARKAARPX
>MATOU-v1_68083592
ILQFMADSVKMGMDLVVSLHPLVNHLVLEALEEIFSGRSIVPVVTIVTDLGSAHQSWFDP
RVDMIFVPSEGIRSLALAQKIPKERIHLCGLPVREGFWEHX
>MATOU-v1_68129269
AADVIVTKAGPGTIAESCTRQLPVMLSSYLPGQEHGNVGFVVNGGFGAYSNKPEVIARTV
SSWLKDDEKLAKMSQASAMHGHPNATLKIAEVIGRKWLGTGADQLAAALKRELRAGAGAD
ASDQX
>MATOU-v1_69129916
PSLTSPLRGRGWPIGERKRNWSSVDIMKTPRGYSGTGGQTREVRTVCGPRLSREYWASLQ
TMSTWAQQPAWLKLGPGAQNMGAAACLVTKAGPGCIAEACAKGLPCLLTNAIPGQEEGNI
EFVVEKGAGLYVPDTRPEQIADTIVGWLSNRMLLTAMAWKAX
>MATOU-v1_69800251
MGCIITKAGPGTIAEALIRGLPIVLNDYIPGQEKGNVPYVVDNGAGVFTRSPKETARIVT
EWFTTKTDEFKTTSENSLKLAQPEAVFDIVRDIHQLAQERGPLANIPYILTSSFTGLILK
KKIKNFCIFHYYSYNSNTKVSSGMQCTASFNRISFFAPKLRGKHAILSLREEHTPKLVCQ
FCLSVLRYLKGLVKFRVFLFFGRSVYGKLLCCNLFLIFHYFKYFSLGFIASFGLVCLPRM
NLLSKKDVKKFACLIIVLCVLRLLQSEITGYLTVTRERVTSX
>MATOU-v1_69800832
ADVAIAVATMLGRRQRGQMVVICGRNEDLKKQLDSWNDMYEPEIQETAQILGFTSNVDEY
MGAADVLVTKAGPGSIAEALIKGLPCLLTSYIPGQEEGVEQGGAGEYSPDTDPDGAAAKL
ESWLNNPRVLRKMSTAARRLARPDAALRIAERIYDRX
>MATOU-v1_69986353
QLDCWNERYEPEIQETAQILGFTSNVDEYMGAADILISKAGPGSIAEALIKGLPCLLMSF
IPGQEEGNITFVEQGGAGEYSPDTDPX
>MATOU-v1_71157205
PAAYTALGLEPGLKTVLVAGGGDGAGSLRKIVTALTKKLAADQPDQTQVVAICGNNERLR
ARIASETYPPGVKVHALGFTKKMSELMEVADVLVTKAGPGTIAEAAIRGVPLMLSSHLPG
QETGNIPFVIDAGFGEYRNRPGKLAAKVSX
>MATOU-v1_71200371
CWPFKKMPEQYRAMSRGGFFGRMMWRTMYYTTPFIEKPWSLDMRIRCGGRFLRRIESFHP
DLVVSLHPMTQNLPLTVLETIGKRAGHGERHIPFATVCTDLASAHPGWFSPRANRTFVAS
EVLRRKAERRGVDPARITNHGL
>MATOU-v1_71327822
KAGPGTIAEAAIRGLPTMLSSHLPGQEAGNVPFVIDAGFGEYRNRPRQLAQKVAEWLSDD
KLLSQMKANAEAVAQPSATQDIARDLLQMMGVKP
>MATOU-v1_7163503
FVVCGKNAALVEELRARAWGDDVDVIVLGFVTNMHEYMAAADVLLTKAGPGTIAEAATMG
LPTLLTSHLPGQEAGNVKCASERERRARARSSHRGHPYHAPAQTPPVPKGMRNRAAHHRY
VVNGG
>MATOU-v1_7163504
FVVCGKNAALVEELRARAWGDDVDVIVLGFVTNMHEYMAAADVLLTKAGPGTIAEAATMG
LPTLLTSHLPGQEAGNVKYVVNGGFGAYATAPRDIADTLAAWLADPARRDAMSAAARAAA
NPTATRDIARDLAAMVMAANCAHAMTMAVDAARRALVDAARPHAGLSLGASVFRCVWRMI
IKFIRWRAHTSNNSTPNTPPSASPLLCGPQGCNRSHPGPKDTPLEQPHTPCHCPESPALS
PALPFDHRPQCDVYVWQGVGFIQNFAHVF
>MATOU-v1_7169348
RRQMVVVCGKNDAARTALEQLAASWDSHEKRCLTMKVCGFVNNMDEWMAAVDCLVTKAGP
GTIAEACSRGLPIVLSSFLPGQEEGNVPFVVDQGFGAFHTEPHAIAETVASWLSDSKALA
RMSAAALKAARPSATLDIARDLAQLALESSDERAMRRSALMRRGSFYAHATQSPVDFIPC
TRVAHDDELDEIDLSGLPSQRRPEATGCNAISMMGCERGTEPDDYFVVSHCILCVARFVL
HYISTASWLHASGLWEMPSAGLRWPLLWPGFPVHTKRAWTRX
>MATOU-v1_71715921
GGGGDSEGSNWLAQWISNSTKKKKKDKKKIIIIYSDTGGGHKASAQAISAALHKLYPRKF
DIDMVDIWTDHSVWPWNAGVGTYQFAAKNPLVWKAIYEWGSFPVTQWISRRQCAMQCFGS
LKKFFKQEEPDMVISVHPCCQHLPVRVLNHIHGGAEKRRKKVPFVTVVTDLGSCSPLWLH
DKVDRMYVPSDTIEKLAKRHGLRQNQLRKYGLPIRPGFKPRGTARQKDSLRKHLGLKAGV
RTALVVGGGDGVGKIEKVAKELGNELGSDGGGPGQMVVVCGKNEKLRKKLEETSWPTNVH
VSPKGFVPNMDELMGASDCIVTKAGPGTIAEACASGLPIMLSDFLPGQEEGNVPLVVQGG
YGAMNKNPKKIAKTVSGWLKDPKQLSKMSDKSRLAGRPEATKAIAEDIGQLIEPNHGKWF
HGWTASVEDNHKKRTFGKLVIHSFSTTYFQSVVHEIFQSFKVPGDTRKAFEKLLKRSGQI
ITADGA
>MATOU-v1_71787758
FADEMLQGLDLVISVHPLLNHIPYNLLKEIGEGELPCPVATVVTDLGSAHLSWFDGRFNQ
IYVPGDAVEKVARFCKVPKDRIKKFGLPIRKGFWMPDPVSKRERRTRLSLPIDGTMALVM
GGGDGMGSLASVAKAIGARFAEQGKGHMVLVCGRNKECKDEIENHVWSDPNFKPTVLGFV
NNVDEYMTACDCVVTKAGPGSIAEAMVKGLPCLLTSFLPGQEEGNVTYVVEHGVGQFVED
TKPDEVAEVLASWMADPKKLEEMGQKALQLGSRSSTIDISRTVGKELLAFGEGAKWPVGN
QYFFLTLMEPWAIKLMACNLKILLLTLMQQSRTLDVGCFDFHKTAPAHIPASPKCCLPNF
RTLIHCTALQLIPRFSVPFWLSRRPCGFLPRDGVGPKPTLLFIPVSSQDRQRDLGDNVFP
LLRSCAGGMTW
>MATOU-v1_71835667
YQVLEEIGEGKPVVPLVTVVTDLGSAHLAWFDPRVAQVYVPSDALHQLALDFNVPENRLY
KCGLPLREAFWCEDAIPKAERQEQLGLPVSGRPQIALVMGGGEGFGALDQLGIAIGEKMC
ETGCGQMVIVCGRNTHAKEKLETHAWPSPDFRPMILGFVNNVDEYMTAADCIVTKAGPGT
IAEAMTRGLPCLLTSYLPGQEEGNVAFVTDAGVGEYISDDDPVAVADTLASWLSDEDKMK
GMSARARNLGRGRAAIDIAKQIGSKLLFTEDDEEILNYRQVHSFLIIDCLHKVRPILSRF
RIEPIQGSLTTRPKSSNGX
>MATOU-v1_7186071
AAVKKELEERQWPDNVKPTILGFVDNMDEWMAASDCIVTKAGPGTIAEAATRGLPCLLSS
HLPGQEAGNVKFVVENGFGAFVKKPAKIGATIAQWFADLNLREKLSSKALEAARPSATLD
IARDIGGLLFEGKAPQQAX
>MATOU-v1_71905260
VDLVISVHPLLNHIPHEILAEIGGGERKVPFATVVTDLGSAHLSWFDPRINSLYVPSDAL
YTLATNYGCRHEQIYQFGLPIREGFWLP
>MATOU-v1_71909598
VLLTKAGPGTIAEAATMGLPTLLTSHLPGQEAGNVKYVVDGGFGAYATAPDAIARTLAAW
LRAPEERRAMSARARAAANPTATHDIARDLAKMVMGVEKASDRAEGGTVARGGVRADVTA
TQPPSVRPVPPPEGARQEKPPRARDTQGQDERAWLENPEIFHLFTHDPAPRERGHPER
>MATOU-v1_72065976
PTPNYYALIPSAPKLRLPSTMLRSVLLSSLAAMCLAFLHPTPSATHPNRGTRGCVRRTSL
SASADEACTVQILMSDTGGGHRASANALRDAFRVLHESDPAAFPVPISCDIVDIYTDYGG
MFPYNQYVALYKIMAGSFEQITRFQLSDIFICVLFLDSLEYSFLWKWFYEFGATPFGLWL
NEVALELFCFNSFKDCLTRNPVDITKSDKRADMVVSVHPLCQDLPLKILNELDSDGASRV
EGRTTPFVTVVTDLGGAHPTWFNDGVDKCFVPSTVLKEAALARNVQEGKIVQYGLPIRRG
FWGSGADDEADNEADDEADDEAPDKEAQGRWKFLRFGSAAKREEASEANGAGAPHQPALR
EKLGLADLPTVLIVGGGDGMGGIVSQAQAVGDKLQQLAEASGESYQMVVVCGNNQAAQTS
LSPSQTEWGKDIEVSIQGFVNNMDEFMRSSDILVTKAGPGTIAEAAICGLPCILSSFLPG
QEEGNVPYVVDNGFGCYQGSPTGIADTVQKWLERRQANEGSILEDMREKALEAARPDATL
DIARDLATMVYARKRELRGGVSREAASAAGTWTGGAHCPGQSLEENAATDSDCNLQINFC
LAKRDERMGSPSTHSLRVVKLGLRSFYVCYRLQIGQQFRLCVLRNLLFKSIVKSSLKFDN
X
>MATOU-v1_72089502
QRVGLPRMARSESDAAAGHRPSGGVANSDEAAGSASAPEPLGPDAATAWIRRAPADGGER
GNMVFPLTIANPASHPRALRILFLSSDTGGGHRASATSLAQQFERLFPGSAHALCDIIEL
DGARPYNHLVRTYKHLSAHPQQWKIVYNVSNTRAYEMLADVHMKGVMELAVRKRIKGYCP
DAVVSVHPLMTNVPVMACANISKDTGRHLPMFTVCTDLGSAHSMWFANGVEKLFVASEAI
QKLARQRGKVPLEKIVMSGLPIRNDFALQAETMGDRHGSGGQAHQQAVRKRLGLGDYRDR
KAVLLMGGGEGCGQLSKIVDALYLQFVERGMEVLILVVCGRNQALKESLAHRDWQALRDE
YLIARTSGADFEACVGLLSDVGCIRSDGGGVVGHLRRIISNPTLGLGHGGSPFRAAEADG
DGTTTSVPNSRSGSSTSLGALANNDGDDEVEVVTESCAKRNHLYDLNSLLQPLDSKDEGG
IGVMAVEDLRAQAQEGIDIDYSNSLTDASVKVIGLGFITNMADYMVAADVLVSKAGPGTI
AEAASLSLPVVVTSFLPGQEEGNVDYVVKGRFGTFVSDADPQGISDVVAEWLLDEEMLRE
LSDHARKKGAPDAASDIVRAIGESTLRWKEINESKHSQDIELLMGVRRISPLVQKCYQVM
YSAYKIFCQQGLSSLFVTSRSRDQICCANNQPLLVVTRSGPPKQSPCVRFLLILGARSKF
REDDDMLFNETGCVGDNLIHILHIIDPGPVVQMFRAKLLSYLLSRECYAKFTIVSVTARG
NKIRLMCSLTFYLTLIAVVSLSRNTPCSLWLAVFFRKQLFTYHDX
>MATOU-v1_72211950
MNQQALHQIAEDLFESCSCLQMPEEDTKHRLPPNSSKCSILGQFANPFTWKNLFPTHGRT
LTLQLPTKPRPIQSKHVENSLSRFQCQTLSKSHGLALLDVSRSIYQDNCRLSRCDCFGPP
KLKFSSLFCGTKDWMEDGQENSLFYSCYLRQRALTVVTDLGSGHDGWFQRDVDKLYLASE
KIYDLCIRRGRTPKERIVLTGLPIRHEFELMAEKQKLQPPEVLKQTIKAGLDLDSNKPML
LVMGGGEGVGSLQQIVKEIYFSLFDNDIDATICVVCAKNQELKQEFQDTNWDEMVSSRNE
KPYKWAPSAINLLHRKFPSMTVDRENEPSCSPSHGNVTVIPLGFVTRMAEYMAAANVLIT
KAGPGTIAEAASVGLPVLLTDFLPGQEAGNVGLVSEQGFGEYHDRPPEIAKVVTRWLQEP
ETNLKRMSGKALSFGYPEAGKEIVLDIGSQTHAWLEWNNGMTISKIVCVPDTCKIGGTLL
QTTLFKPKSPX
>MATOU-v1_72321209
DQYMGAADCIITKAGPGTIAESCASGLPIMLSAFLPGQEESNVPFVVDRGIGAYSRRPEK
IATTVSHWLQNPRQLAAMSAKSKEAGRPLAVEGIADRLGKLLFKEDEEAFAAG
>MATOU-v1_72323469
MSGGEGFGDLLGVASAIGDMLAKNRLGQMVVICGRNADAKEQLDQKDWLCMAQKEKSADR
AVGSTMFWPRILGFASNIDEYMGAADVLVTKAGPGSIAEAMIKGLPCLLTSFLPGQEEGN
VSFVTDGGAGEFVSDSNPTLIATTLAKWLRDPRRLASMSQSARQLGRPKATLDIVRNLGD
GLLHLGPGALQQNFVPMPAARLRNFPASGRAMRQLQPLSSGQLCLCSCDDVCTYLA
>MATOU-v1_72365059
SIVPVVTIVTDLGSAHQSWFDPRVDMIFVPSEDIRSLALAQKIPKERIHLCGLPVREGFW
EHDPRPKQELQAHLGLRPSDKPEVVLAMGGGEGFGSLLQVATAIGEELARLGRGQLVVIC
GRNEEARSALESISWACPILSKDGQRAASATLYPHVLGFVSNMHEYMGAADCLVTKAGPG
SIAEAMIKGLPCLLTSFVPGQEEGNVSFVVNAGAGQYVSGEHPDLVAERVAAWLQDRDKL
QAMSRNARELGRPRAAMDIARRICSQLLDLGVELIESAPTAAPRGDGSRDS
>MATOU-v1_72430287
NVDEYMEAADLLVTKAGPGSIAEAMIKGLPCLLTSFIPGQEEGNVAFVADNDAGTYVSDA
DPLQVADV
>MATOU-v1_72488805
DVLVTKAGPGTIAEAAIRGLPTMLSSHLPGQESGNVAFVVDNGFGDFQTRPKKLAARVAS
WLRDD
>MATOU-v1_72572567
NVQVDARGFVSNMDELMGAADCIVTKAGPGTIAEACATGLPIMLSAFLPGQEAGNVPFVV
EGGFGEYSPRPVVIAKTVSRWLQDPDLLTTMARKSQEAGRPEATKQIAADLGKMLFDKDA
HCFWHLGDGYLENEVLQSSSAX
>MATOU-v1_72697634
QRVRVPMVTVVTDLGSAHLSWFDPRVDLLCVPSEEIQHLALQHGVQRKSIHLCGLPVRPG
FWEPERRSKKSVQETLGLDTPGARCRQKVVLLMAGGEGFGNFLEVAX
>MATOU-v1_72789959
PYNDYVEIYKIMAKYTFLWDAFYTFGATPFGMAVNEFLMELFCFDSFQNCLERSGSSGRR
ADMVVSV
>MATOU-v1_73070673
GTIAEAATRGLPCLLSSHLPGQEAGNVKFVVENGFGAFVKKPAKIGATIAQWFSDLNLRE
RLSSKALEAARPSATLDIARDIGGLLFEGKAPQQAX
>MATOU-v1_73214761
AEIVDIWTEHAGWPYKNFVPYYAVMAKRTWMWRMMWYYGRFWPTRKLQEIATRIQCSRRF
GKCIADAKPDLVVSVHPLCQDIPLRQLAKIDGGSRKTPFVTVVTDLGSAHNTWFDGRGDY
TFVPSDALEKMASRCGVPEDKIIKRGLPLREGFWDLAGSDKIKEATRNKLGLTTGVPTAL
VVGGGDGVGGIAKVATALGDALGEAKDPSGLVVVCGKNAAVKKELEERKWPDNVQPTILG
FVDNMDEWMAAADCIVTKAGPGTIAEAATRX
>MATOU-v1_73901548
FWPTRKLQEIATRIQCSRRFGKCIADAKPDLVVSVHPLCQDIPLRQLAKIDGGSRKTPFV
TVVTDLGSAHNTWFDGRGDYTFVPSDALEKMALWCARRQDHQARPTTPGGLLGFGWFRKD
QGGHSQVGTDHRCPDGAGRRRRRRRRGHRQGRHCIRCSRRSQPLRFSGSLRQERRSEKGA
RGAKMARQRETDDPRVCGQHGRVDGGE
>MATOU-v1_73978736
SIGLFTKVPFRIRRIFMDLVISRNVGNSSYSKHSMSSPERTGISDSALKVLFLSSDTGGG
HRASAESLASQFEFLYPGTTYEILDVMEKDAVHPYNKLVSTYKHLSAHPTQWKLVYNISN
SRAFELFFDVHNNLTCEKAIRKSIMTSDPDVVISVHPMMTNVPVASCAKIKKVTGRHLPI
FTVVTDLGSAHCLWFASGVDKMFIATDQIRDLAKEEGKLTTRNKLVYQSVISFLSNRICE
IVVKMALNTRRKSENLWIFHSLTVKQFYWEVVKGLGVFYRRFSIYACKEHRCYYYSCLWK
KEIKEPCRERLEGYTKSNILLSWKAFFLLFLKLCTSRYX
>MATOU-v1_74018736
EWMAASDCIVTKAGPGTIAEAATRGLPCLLSSHLPGQEAGNVKFVVENGFGAFVKKPAKI
GATIAX
>MATOU-v1_74855737
NSTQTETEASEEERLLNGAVEALRDRGTGADTRARPEDPRFRRVDDAAFDANYEEAMTAS
ERRKALAHGGPTAFFNLPHRAHYQPPRVGDEHYQPPRVGDELVEAAKRKPERSTERLKAW
LRQDPSLSYLDEEEFTMLALNLEKQLTLGAQHAATVVSSLDAHEQRVMQHLNEEYEMPTP
PFERNPAEALVMDWARKKAVDLLDSHGYFALRHDAVFRPFIQAAQKIGVDVITSEHNPEA
VAPLMAHASVFAMDRSVGCKMPLPGKQRLQEVVVAEALQLMATEYSPDLVDAASASLHRF
RGTLLPVLPKIDAGPTGQVAAKPVTPKAKGAKKILFLISDTGGGHRASANAVKDAMDEIV
GAENLDIEIRDIWTEAGCFPENKIVDMYKIACGSKVGQMLWGAFYYGSPLIEQPWEAKTR
LLCGKTFREYFEDMAPDLVVSMHPLTQNLPLRVLDTMARKPGPDGEVKPKIPFATVCTDL
GSAHSGWFHNEADACFVASETLEKKAKRRGIAPEKIKNYGLPVRKQFWSSSKRTTATPPA
RNYTALGLRPGLKTVLVMGGGEGSGGLDKIVKNIARELDATQPGECQVVAICGKNEKLVQ
KLKNQKYPGGVSVAVRGFTSAMSEYMDVADVLVTKAGPGTIAEAAIRGLPTMLSSHLYGQ
EWGNVPFVVDAGWGEYSTNPRKIASKVGEVLKDDALRAEMRAKAQAAAMPDATRQIAAEQ
HKPAQDREQGRGGAEGRCAARRDARQGAGRGDARRHAADRRGPAEPDGLGRGGEAGGQPD
AGAGELRQAAGARSSWGLTLPRGDGENAGSQGTPFQVVYLYTISSKCKCIYTPLLAGLLL
KRLVPGQGDRRAALRERWELTKRGGGSSWSQLNFHLPLRYPGFPLELEKPGLFWGRCPFG
CGPQVVIRAGLLICAFDANPIAHYRRAAPSLAFSSLVRWGIGANRSTEDKLPGX
>MATOU-v1_74855738
NSTQTETEASEEERLLNGAVEALRDRGTGADTRARPEDPRFRRVDDAAFDANYEEAMTAS
ERRKALAHGGPTAFFNLPHRAHYQPPRVGDEHYQPPRVGDELVEAAKRKPERSTERLKAW
LRQDPSLSYLDEEEFTMLALNLEKQLTLGAQHAATVVSSLDAHEQRVMQHLNEEYEMPTP
PFERNPAEALVMDWARKKAVDLLDSHGYFALRHDAVFRPFIQAAQKIGVDVITSEHNPEA
VAPLMAHASVFAMDRSVGCKMPLPGKQRLQEVVVAEALQLMATEYSPDLVDAASASLHRF
RGTLLPVLPKIDAGPTGQVAAKPVTPKAKGAKKILFLISDTGGGHRASANAVKDAMDEIV
GAENLDIEIRDIWTEAGCFPENKIVDMYKIACGSKVGQMLWGAFYYGSPLIEQPWEAKTR
LLCGKTFREYFEDMAPDLVVSMHPLTQNLPLRVLDTMARKPGPDGEVKPKIPFATVCTDL
GSAHSGWFHNEADACFVASETLEKKAKRRGIAPEKIKNYGLPVRKQFWSSSKRTTATPPA
RNYTALGLRPGLKTVLVMGGGEGSGGLDKIVKNIARELDATQPGECQVVAICGKNEKLVQ
KLKNQKYPGGVSVAVRGFTSAMSEYMDVADVLVTKAGPGTIAEAAIRGLPTMLSSHLYGQ
EWGNVPFVVDAGWGEYSTNPRKIASKVGEVLKDDALRAEMRAKAQAAAMPDATRQIAADL
LSLMDSAEAEKPAGSPMQALGNFAKRLVPGAAGDRFRAGTAERTLGADKVHPSSKCKCIY
TPFLANVSVFIHHFQAFSSRSGWCPDRETDAARPENAGSPSSEAEALHGASIFINYRYGI
QDFPNRSPVFSGAVARSGAALKLERVFCKFALSTQTPLPITAEPLHPLLFLRSYDGALGQ
IAQRRTSCLDX
>MATOU-v1_74861300
VFERRAEVRASLDYSDAYYAERVAAHWSPDGDVDTQLAWARAQAPKLLARHGYSHLRYDP
VFGPFMRAAERVGADAMATAPEEHRVSKATAQAGLFGLDHMRGCRLPVPGLERLTEIVVT
EALRLMVADFSPEFVARADRSLAAYDADQKRAAARKAEARGMNGIRMALFGDSEAEPPPP
DPPPPPKRILYLISDTGGGHRASANALKDAMDELVPGGTTTEIVDIWTEEGCWGYRKMPE
GYRAMSTGGFFGRMLWRSMYYLTPFMEQTWKWDTRLRCGGRFLKRIESFNPDLVVSLHPM
TQALPLTVLKTMARRAGHDSRQIPFATVCTDLGSAHPGWFDRRANQTFVASDRLERMAER
RGVDPSRITNHGLPVRRAFWSSSDRTGAPPASEYTALGLTPRLKTVLVAGGGDGAGSLAA
IVRSLAQELSKSQPGKVQVVAVCGKNERLRAKLAAEDFGEDVAVHVLGFTKQMSEYMEVA
DVLVTKAGPGTIAEAAIRGLPSMLSSHLPGQEAGNVPYVIDAGFGEYKNRPRKLAKTVTE
WLGDEELLAEMKANAQATAKPAATQDIARDLLRMMDVEPPPRQSAPLQVLRDWGHALLGK
SKAGEPASSSFLFWLALAKDGIPLYVRRYAICAKCRGAAVGGSCSPNGAGVFIELPFLAG
ACEGRNX
>MATOU-v1_74864466
EGYRMPDVMLRSSDGKLDRPALSQVSSLKLAESTAFRDARLAEWEPPPEEATGPDLGSPE
EDAVDPAPGAGGLPGSRLEHWAAREPAWRELLSMDPDLGRPGLAAVSEHLREVFKRRANV
RAELDYSDAYYADRVAAHWSEASDAQRVAAHWSEAPDAQLAWARAQAPKLLERHGYFHLR
RDAVFGPFLRAAERVGADAMAAAPEEQRVSKATAQAGLFGLNHMHGCSLPVPGLDRLTEI
VVTEALRLMVADFSPEFVARADRSLAAYDADQQRAAERKTEARVRSSIRMALFGDSEYVP
PEPEPPPPPKRILFLISDTGGGHRASANALKDAMDELVPGGVTTETVDIWSEEGCWPFRK
MPEGYRWMSRSGFIGRTMWRSMYYLTPFMEKPWSWDMRLRCGGRFKKRIESFNPDMVVSL
HPMTQALPLTVLKTMAREAGHDQRQIPFATVCTDLGSAHPGWFDKRANQTFVASDRLQRL
AERRGVDPSRITNRGLPVRRDFWTTSERKGAPPASEFEALGLTPGLKTVLVVGGGDGAGS
LATIVRSLAQELSTSQPGKVQVVAVCGNNENLRAKLAAEDFGEDVQVHVVGFTKQMSEYM
EVADVLVTKAGPGTIAEAAIRGLPSMLSSHLPGQEAGNVPYVIDAGFGEYKTRPRKLAQK
VTEWLSDDELLAKMKANAQATAKPAATQDIARDLLRMMDVEPQQRPAPLQVLRDWGHALL
GKSRAEEPASSRPFLAGPFDGRSPTVRX
>MATOU-v1_74893562
GGGGAEERPLTVLLSNAAEEEEDASMEDEESEEEEDAADSTVARKKILFLISDTGGGHRA
SAEALDQVMKEISAEDTIETKTVDIWTEFGCWPFNNMPWQYKTMTSHGWGLQLYRFMYYM
SPVTELPWIIDTKIRCGARFRKFFEDEKPDLVVSIHPLTQNLPLAVLEDIAKDAGKARVP
FATVCTDLGSAFNTWFHSGADACFVPSDVLHRQALRRGVAKDKIRQHGLPVRSAFARGSS
RRTRPPAANFEALGLDPEKKTVLVMSGGDGAGKLGQIVRSLAHELAEASPGEAQIVAVCG
KNALVYNQLKRQRGRLEGKQKKVSVIPVGFTSQISEFMEVSDVLVTKAGPGTIAEATIRG
LPTMLSSHLPGQEWGNVDIVVKGGFGDFAEKPEKIASTVSGWLQDEEKLRGMKRKALAMG
RPDATRRIAADLLGLLDGDRPLPRARGGPFRIFRQGKAPGSDGEDWRFGKGSRTRSRVVM
RNFADSIFRRVSFSLLGIYSIRVGLLPDCEIQCCCKLILCILDSAGCVSVRSILRRIRSL
RAAPPSAQFRFCMPLFTCGGLAPFRAASFFRGDLFSVLEIGSPVG
>MATOU-v1_74897662
EFEMPTPPFERNPAEALVMDWARKKAVDLLETHGYFTLRHDAVFRPFIQAAQKIGVDVIT
SEHNPDAVAPLMAHASVFAMDRSVGCKMPLPGKQRLQEVVVAEALQLMATEFSPDLVDAA
SASLHRFRGTLLPVVPKATESPSSVAAKTVTPKKGAKKILFLIADTGGGHRASANAVKDA
MDEIAGAENLEIEIRDIWTEQGCFPENKIVDMYKIACSSKVGQMLWGAFYYGSPLIEQPW
EAKTRLLCGKSFREYFEAHAPDLVVSMHPLTQNLPLRVLDTMSRRPGPDGETKPKIPFAT
VCTDLGSAHSGWFHREADACFVASETLEKKAKRRGVAPEKIKNYGLPVRKQFWSSSKRTT
ATPPARNYTALGLRPGLKTVLVMGGGEGSGGLEKIVKSLARELDQTQPGECQVVAICGKN
EKLVEKIRSQKYPDGVSVAVRGFTSAMSEYMDIADVLVTKAGPGTIAEAAIRGLPTMLSS
HLYGQEWGNVPFVVDAGWGEYSTNPRKLASKVGEVLKDDELRAQMRANAQAAAMPDATRQ
IAADLLSLMDSAEAEKKPGSPIEALGSFAKRLVPGQDARGLGAGCCALFREDDLRIVAPR
SPGEGGGLTTRFWRRLFVEPGNFSLRDIQDSLKNKSPVFLGVVARPSAAPQAVHKSGSYN
FALSTQTPLPIPAEALPSLAFSPLLEWALGPIARQRTNCLV
>MATOU-v1_75065130
LRTPRWSGRRSCSSWIRAVGTGRRRRRWTRCSRRSAPKAPSRRRRSTCGLSTGAGRIRAC
GDTRRLLAVSGFQCPGGCRFIDSSSTALSRRFPGCSTPFTEIPWMLDTKLRCGKAFRKFF
EDEKPDLVVSIHPLTQNLPLDVLNDIAKDADTARVPFATVCTDLGTAFNTWFHSDVDACF
VPSDTLHKQX
>MATOU-v1_75108575
DGVGGIAKVATALGDALGEAKDPSGLVVVCGKNAAVKKELEERQWPDNVKPTILGFVDNM
DEWMAASVCIVTWTTWTSGWRRVIASLPKPGRGRLPRPRRGVCLVSCLRISRGKKPATNL
WWKTASGPSRSPRRSVRRSRSGFLIICGSGCRRRRSRPRGRRRRSTSRGTSAACSSRGRR
RSKRKKR
>MATOU-v1_75149586
VMLSNFLPGQEAGNVKFVVEGGFGKYSNKSSVIAKTVSGWLDDSVLLEEMSAQALASAHP
EATQQIAX
>MATOU-v1_75196574
ASDCIVTKAGPGTIAEAATRGLPCLLSSHLPGQEAGNVKFVVENGFGAFVKKPAKIGATI
AQWFSDLNLREKLSSKALEAARPSATLDIARDIGGLLFEGKAPQQADG
>MATOU-v1_75286176
PHLLGRGGVPDAGPQPREAARTWCAARVDLGRSTRWHLVRAARHAALERGVRDADAPVRA
PGGGPGDGLGAEEGRGPPRVPRVLHPAPRRGLPALWTWSPPSTTPRPWLRSWRRRASSPW
IAAWAARCPCLGSSACRRSSRRRCSSWLRSSPQTSWTRRAPRSTASAALCCRWCPKRKRR
RRWRRSPSRRSRGRRRSCSSPTRAAGTAPPRTRRTRSARLVVARRTSTSRSATSGRTSPG
ASRRTRLSTCTRSRAAASSARCSGAPSTTAARSSSSPGRRRRACCAASASASSSSRRPRT
SWCPCTRSRRTSRSACWTPCRANRGPTLDTMSRKPGPDGEVKPKIPFATVCTDLGSAHSG
WFHNEADVCFVASEALEKKAKRRGLSPEKIRNYGLPVRKQFWSSSKRTTATPPARNYTAR
RRGQRRPRQDREAHRARARPDAAGVPGGCDLREEREGGGEAQGPEVPRRRVRRCARLHHR
DVRVHGRRGRARDEGWARDHRRGGDPRAPDDALEPPLRPGVGQRAVRRGRRVGRVQQESA
QARGYGEHGAGGRRAARGDAGEGAGLGNAGRHEANRRGPAQPHGLGGGGEGREPGPDPGS
WLRQAPCAWARSLTRDARPPSAALRTWTQGSSRLDLRRMLGADHCKAIEAGGGSFWCQFN
FCVTSRTRLRIRNARSFQGVVSRQSAPPSSCSQEWILTCAFDANPIDHWWCASFLASSRL
HWPLGKPARPRTRCL
>MATOU-v1_75345871
GGIAKVATALGDALGEAKDPSGLVVVCGKNAAVKKELEERKWPDNVKPTILGFVDNMDEW
MAASDCIVTKAGPGTIAEAATRGLPCLLSSHLPGQEAGNVKFVVENGFGAFVKKPAKIGA
TIAQWFSDLNLREKLSSKALEAARPSATLDIARDIGGLLFEGKAPQQAX
>MATOU-v1_75428966
ARKAEARGMNGIRMALFGDSEAEPPPPDPPPPPKRILYLISDTGGGHRASANALKDAMDE
LVPGGTTTEIVDIWTEEGCWGYRKMPEGYRAMSTGGFFGRMAMSTGGFFGRMLWRSMYYL
TPFMEQTWKWDTRLRCGGRFLKRIESFNPDLVVSLHPMTQALPLTVLKTMARRAGHDSRQ
IPFATVCTDLGSAHPGWFDRRGPSSRATAWSAWPSAAAWTPRASRTTASPCAVPSGARAT
ARAHRRLPSTRHWASRPGSX
>MATOU-v1_75557431
LDVEIVDFITEHCGYPFNNAVQNYKIMAKHPWMWKFSYYLTCFPPMRWLGHLWFNTVSRA
SFVEAFEKYKPDMVVSVHPLLQGLPIKVLGKDVPFVTVVTDLGGAHPTWFHSKVDELFVP
SDRVERIALRNGVPSCKIRKYGLPIRGAFQKDAQSKQQMRRKLNIEDLPTALLVGGGDGV
GGLGHIAKDLATEIGETGTPKQIVVVCGSNTQLREELSAYPWPEGVHVTVLGFVSNMDEW
MSAADCLVTKAGPGTIAEACARGLPVMLSNFLPGQEAGNVKFVIEGGSSSRGVSVSIRRS
RRFRRPAGGLITPSSSRTCRQRRYLLLTQRQRSRSRATSAGPSPVLWRTKAVHETILHNI
AQDPVHRSSLVHRSSASIASVYSTEKTMFDVALNLVNFLSGVGAAFSAVSTPIERSKAQP
KAVAEKWRSRALSCAVSCAPRASLNPDSAGYVSFRSVCISLRLVLLEWPSPQLNGILPNF
WSLNVFDFLRYIHRMPPESYRGCRTIFSHISSSTKLLNFVGHIVRHSFVQQCTFSVEHIN
MFFFLVLFNNVNHTMCICKYEFWFSLDQMLFP
>MATOU-v1_75670735
RKVTNHMATKLSNDGSGPAQLVVVCGKNEALKRKIEARRWPENVHVVTKGFVRNMDQLMG
ASDCVVTKAGPGTIAEACASGLPIMLCDFLPGQEEGNVPFVVEGGFGGYNKNPSVIAQTV
SGWFNDPDILE
>MATOU-v1_75693956
RNIDEYMSAATCLVTKAGPGTIAEAMILGLPCLLTSFLPGQEEGNVMFVTEGGAGQYVPD
SEPENVAETVMAWLADGERLAEMSRRARSLGQPG
>MATOU-v1_75865237
SGCSFQMVVICGSNQAAQKSLSPSQTDWGKDIQVSVQGFVNNMDEYMRASDILVTKAGPG
TIAEASICGLPCILSSFLPGQEEGNVPYVVDNGF
>MATOU-v1_75919213
LKARLEAENWPENVHVSVQGFVRNMNEWMGASDCVVTKAGPGTIAEATASGLPIMLSAFL
PGQEAGNVPFVVKGGFGAYSTRPRRIAQKVSS
>MATOU-v1_75969449
MDEWMAASDCIVTKAGPGTIAEAATRGLPTLLSSHLPGQEAGNVDFVVESGFGAFTRKPA
EIAATVANWLADATTMX
>MATOU-v1_76172821
SIMRQKKQRDAWEMLYPGEIEVDIVDIFTDYGPFWPFNDYVEIYKIMAKYTFLWDWFFQL
GETPFGFEANEVIMECCCFDSFKECMERPIDGKRADMVVSX
>MATOU-v1_76194339
TDLGGAHATWFNPGVDKCFVPTDVLYEKALHRSLVPDQLIKHGLPIRKGFWSSSNTNTES
KSSLKLSLEIDPDLPTVVIVGGGDGFGRIVDITSSLVQKLASSETQAQIVAVCGKNQEAQ
RILQSKQFPNKNNIHIKGFVNNMEDWMRASDVLVTKAGPGTIAEASICGLPCLLSSFLPG
QEEGNVPFVIQAGFHLSFRQDSGITLMIQIKSHPKFLHGLMTENSPTNKLPIQPDLLLLL
ILLKILLKSYFKPX
>MATOU-v1_76621380
SGLPIMLCDFLPGQEEGNVPFVVEGGFGGYNKNPSVIAQTVSGWFNDPDILEYMSEQSRN
AGRPDATRAIAKDIG
>MATOU-v1_76624268
AHNTWFDGRGDYTFVPSDALEKMASRCGVPEDKIIKRGLPLREGFWDLAGSDKIKEATRT
KLGLTTSIPTALVVGGGDX
>MATOU-v1_76705947
TKAGPGTIAEASICGLPCILSSFLPGQEEGNVPYVVDNGFGCYQGSSDGIADTVQKWLEK
SPSTGSNDGNILEDMRARALEAARPDATLDIARDLAEMVYARNKLGGEIVEEKVAAAAAA
TRLRRKCA
>MATOU-v1_76899356
KAKRKTPFVTVVTDLGGAHPTWFYPDVDKCFVPSDALYQLAIDRGLNDANSHQIVMHGLP
IRKGFWSSTTTNGNTSSSSSSSSFPAQKKNNWFDNILPSFGLPSSESTTKDDGSEGESST
ISSSSIASLKEKLELNDSIPTILIVGGGDGIGKIVDITTALTSKLSSTPNNNKYQIVVVC
GKNEKAQNELSSLNLSNSNLNVIIKGFVYNMEEYMKCSDILITKAGPGTIAEATICSLPC
MLSSYLPGQEEGNVPFVIDNGFGDYSSNPSVIADTVYKWLLDDDDNNTLNKMKIAASNVS
RPNATLDIANDLANIVFDYCDANKRENIKTNIYSFCLSFVQIYIYIHIFFTTMLFX
>MATOU-v1_76970697
GGGDGMGGIVDIATALGKKLGSSSSEPSYQMVVVCGNNAKAKETLMQESFDNGVKVQVQG
FVNNMDEWMQASDALVTKAGPGTIAEASICGLPCMLFSFLPGQEEGNVPFVENSGFGTYS
GNPDVIANKVSDWLASPSSLESMINATSGQSSRKTICHSRHSKRSGRESICNQTKTATAN
NIIPTRSLSLSLLIQENSILGERSX
>MATOU-v1_77018021
SRASSGEMLWPRILGFVPNIDEYMGASDVLVTKAGPGSIAEAMIKGLPCLLTSFLPGQEE
GNVKFVCDGGVGDYVPDCX
>MATOU-v1_77020960
PNNLNFQIKGFVYNMEDWMKCSDILITKAGPGTIAEATICALPCMLSSYLPGQEEGNVPF
VIDNEFGDYSSNPQQIADTVYKWLSNDDDDDDNILNKMKIAALNVARPNX
>MATOU-v1_77136465
GGDGSDDYLSVIVQGFVYNMEDWMRASDVMVTKAGPGTIAEASICGLPCMLSSFLPGQEE
GNVPFVQDAGFGTYSGEPKIIASTVSSX
>MATOU-v1_77716870
RPQPLEDDVLRDASFQKTSGVGYAPALRRAVPEVARRLQTPRGLTAPDDSARAAQGHGYC
AEWGAHGAICDGVHRSRQCVPATVCTDLGSAYPAWFHKQVEACFVPSDVLHKRALATGVP
PENIKQHGLPVREPFWTATKGANKPNKMQYKALGLRPDLKTA
>MATOU-v1_77783399
AAADCIVTKAGPGTIAEAATRGLPCLLSSHLPGQEAGNVDFVVDSGFGAFVKKPDKIAAT
VSKWLADKTQREX
>MATOU-v1_77841784
LVTKAGPGSIAEAMIKGLPCLLTSFIPGQEEGNINFVVQGGAGDFVADTNPVCIADTVVR
WLLDSEKLRKMRQCALKLARPKAALDIARRVCDGLMDLGQELREGTAATLGRGSEEDQRL
IQDENFESQECFQEKSQDSPVEAQPFPLPYAAADLAX
>MATOU-v1_7785104
VLVLGFVANVDEYMSAADLLVTKAGPGSIAEAMIKGLPCLLTCYIPGQEEGNIKFIEQHS
AGKYVSDSDPNGVATAVAEWLWDPDALMKMSRNARRLARPEAALDIASKIFEVNPGGFRG
TDVNGSAQQAAQPSTGNLPFRPAPRPPLSSX
>MATOU-v1_77881587
GNMYHYARVIHRVLSERTNTQMVVVCGRNEDLRARLARKLDHAPGPPANVLGFRRDIELW
MRASDLLFTKAGPSTIAEALTVGLPVVLX
>MATOU-v1_78057622
GTSSASCSTTRSSRCRRPRSSVTRRRPWWTGRGRRPWTSSRPTGTSPCATTRSSGPSSLP
RRTWGWTWSPPSTTPRPWLRSWRRRASSPWIAAWAARCPCLGSSACRRSSRRRCSSWLRS
SPQTSWTRRAPRSTASAALCCRWCPKRKRRRRWRRSPSRRSRGRRRSCSSPTRAAGTAPP
RTRRTRSARLVVARRTSTSRSATSGRTSPGASRRTRLSTCTRSRAAASSARCSGAEIVGA
ENLDIEIRDIWTEVGCFPENKIVDMYQIACGSKVGQMLWGAFYYGSPLIEQPWEAKTRLL
CGKRFREFFEQEAPDLVVSMHPLTQNLPLRVLDTMSRKPGPDGEVKPKIPFATVCTDLGS
AHSGWFHNEADVCFVASEALEKKAKRRGLAPEKIRNYGLP
>MATOU-v1_78209139
TAAGSTTRRTSALSRRKRWRRRRSGAGSPRKRSGTTGCRCASNSGAPRSAPRRRLRHGTT
RPSGFARARPCWWAAARAAAASTRSSTSRASSTGRSRVSARWLRSAGRTRRWWRSSRPRS
TPTACPSLCAASPPRCPSTWTSRTCSRRLGPGPSPRRRSAGAMSEYMDVADVLVTKAGPG
TIAEAAIRGLPTMLSSHLYGQEWGNVPFVVDAGWGEYSKNPRKLAGMVSTVLEDDELRAE
MRAKAQASATPDATKQIAADLLSL
>MATOU-v1_78489482
AFDGVRVRVEGFVDNMPEWMAVADVLVTKAGPGTIAEAAIRGLPTMLSSFLPGQEAGNVP
FVTEA
>MATOU-v1_78513202
VHVEVRGFCSAMSDYMEAADCLVTKAGPGTIAEAAIRGLPTMLSTHLPGQEAGNVPFVVN
KGF
>MATOU-v1_78729335
EALEEIFSGRSIVPVVTIVTDLGSAHQSWFDPRVDMIFVPSEDIRSLALAQKIPKERIHL
CGLPVREGFWEHDPRPKQELQAHLGLRPSDQPEVVLAMGGGEGFGSLLQVATAIGEELAR
LGRGQLVVICGRNEEARSVLESSSRGGPERAGEQQLAVPDPAHRRTACGQRHPLPPCPRL
CLEHARVHGRRRLPRDQGRPRLHRRGHDQGSALPAHLLRARPGGGERVLRGERRRRAVRL
RRAAGPRGRAGRCVAPGPGRAAGDVEQRPGAGTATGRHGHRAQ
>MATOU-v1_78974194
AKSWDGVHVEVRGFCSAISDYMEAADCLVTKAGPGTIAEAAIRGLPTMLSSHLPGQEAGN
VPFVVGKGFGEFSX
>MATOU-v1_79000836
KRTWMWRMMWYYGRFWPTRKLQEIATRIQCSRRFGKCIADAKPDLVVSVHPLCQDIPLRQ
LAKIDGGSRKTPFVTVVTDLGSAHNTWFDGRGDYTFVPSDALEKMASRCGVPDDKIIKRG
LPLREGFWDLAGSEKIKEATRNKLGLTSNVPTALVVGGGDGVGGIAKVATALGDALGEAK
DPSGLVVVCGKNAAVKKELEERQWPDNVKPTILGFVDNMDEWMAASDCIVTKA
>MATOU-v1_79000837
KALVNALERLYPGKIDAEIVDIWTEHAGWPYKNFVPYYAVMAKRTWMWRMMWYYGRFWPT
RKLQEIATRIQCSRRFGKCIADAKPDLVVSVHPLCQDIPLRQLAKIDGGSRKTPFVTVVT
DLGSAHNTWFDGRG
>MATOU-v1_79779182
GFVSDMNLYMEASDVLLTKAGPGTIAEAAALGLPVLLTGFLPGQERGNVLWVREKNIGEL
AKSPEKAARTVAKWLRDQDALVEMSRNAKAAAKPKATDRIAEDLMGLVEGVQRTATGVLR
DLKERAPAADWSLYGALNSTRVAVAELRDQLS
>MATOU-v1_79791369
TAQVVVICGRNEEVRRRLESRQWPVRMEVRGFVSDMNLYMEASDVLLTKAGPGTIAEAAA
LGLPVLLTGFLPGQERGNVLWVREKNIGELAKSPEKAARTVAKWLRDQDALVEMSRNAKA
AAKPKATDRIAEDLMGLVEGVQRTATGVLRDLKERAPSTDWSLYGALNSTRSAVAELRDQ
LSX
>MATOU-v1_80170953
LGFTDKMSDLMAVSDCIVTKAGPGTITEATIRGLPIMLSSYLPGQERGNVDFVVNGGFGA
FSRKPEVIASTVGKWLKDEDQMKKMSKLSQNQANPNATFEIAGEILEMLKQKLGNNVQPE
AEHSSESDDVMMSGFDTDDMSEYEPDEEDRLDAELLTAIETNMLVYLYICIFSIRRMCAL
ECLQMYKLFNKILFIIX
>MATOU-v1_80215434
KPFNKFVKNYQYLAKRPMMWRSLYGFGRWAPFRRASNEWTNSKCNKPFQKCIEDSNPDLI
ISVPDLIISVHPLCQFVPLRVLRKIRKQTEKKIPFVTVVTDLGSAHPTWFHKDVDKCFVP
TPKLAKMARKYGLKEDKISMHGLPIRPEFWSPACKETKDQIRQELGLSPVTPTVFVVGGG
DGVGGISKIAKAVGSELRSGEEEDKMKTTLAGTNGQMIVVCGKNEEAX
>MATOU-v1_80265610
FWPFNDYPRMYKIMAEYSFLWDAFYHFGETPLGLALNEFVMDVFCFDSFKECMERPSGTS
KQRADMVVSVHPLCQDIPLKILSDLDSKGASQEPEARTTPFVTVVTDLGGAHPTWFNKNV
DQCFVPSDALYX
>MATOU-v1_80293673
GTIAEACSRGLPVMLSNFLPGQEAGNVKFVLEGGFGKYSSKSSVIAKTVSGWLDDGELLE
EMSAAAFSAGHPEATQEIADDIGRIALAGAVEDLCPFCTKLQSAVASVRRS
>MATOU-v1_80597841
KTPFVTVVTDLGSAHNTWFDGRGDYTFVPSDALEKMASRCGVPEDKIIKRGLPLREGFWD
LAGSDKIREATRTKLGLTTSIPTALVVGGGDGVGGIAKVATALGDALGEAKDPSGLVVVC
GKNAAVKKELEERKWPDNVKPTILGFVDNMDEWMAASDCIVTKAGPGTIAEAATRGLPCL
LSSHLPGQEAGNVKFVVENGFGAFVKKPAKIGATIAQWFSDLNLRERLSSKALEAARPSA
TLDIARDIGGLLFEGKAPQQAEEEIKK
>MATOU-v1_80687453
LEDHGWPVPDFKPTILGFVDNMDEYMTAVDVIVTKAGPGTIAEAMTKGLPVLLTSFLPGQ
EEGNVKYVTENGVGQYIPDTQPELVAETLAHWLNHENLIIQMSKRALCFGRGKATLDIAC
QIGELLKLEPKSDEINDPSQHVLFLCTSVNFKKPFSYSVEINGTIMHAQVLSX
>MATOU-v1_8074518
PLINHLVMEAFAEMFNGQNIIPVVTVVTDLGTAHLSWFDPRVDLIFVPNSRLQKLAERHR
IPRSKICVCGLPVREGFWEPHVWPKKKLQEHLGLSQEHSMVVLLMGGGEGFGSLVKVAIA
IGERLIRIGHVQLVVICGRNEEARQDLQNHSWPLQFNGTRMRIVPKVLGFVPNVHEYMSA
ADCLVTKAGPGTLAEAMIKGLPCLITSFLPGQEEGNVDFVRDAGAGEYVCDDX
>MATOU-v1_80784074
WDLAGSEKIKEATRNKLGLTTGVPTSLVVGGGDGVGGIAKVATALGDALGEAKDPSGLVV
VCGKNAQVKNELEERQWPDNVKPTILGFVDNMDEWMAASDCIVTKAGPGTIADAATRGLP
CLLSSHLPGQEAGNVK
>MATOU-v1_80818946
ADQGKFLVHILGFVQNVDEYMGAVDCLVTKAGPGSIAEAMIKGLPCLLTSFVPGQEEGNV
DFVTDNDVGMYIPDTDPTMIAQMLASWLDNPAVLDRMSIAQMLASWLDNPAVLDRMSANA
RRVGRPSATLDIARQMGDRLLNLGHELAELRGQRTTQEADEEDGNDRWARQCDAQGNCRN
LIEAEEGSVDHA
>MATOU-v1_80884038
NMDEWMGAVDCIVTKAGPGTIAEALTRGLPCLLTSFLPGQEEGNVTFVVQNGVGKYVEDP
VKIGETVHRWLNDKAKMREMSKRARDLSRGSATLDIARTIGSFVLFPGGX
>MATOU-v1_80981300
DALGEAKDPSGLVVVCGKNAAVKKELEERTWPDNVKPTILGFVDNMDEWMAASDCIVTKA
GPGTIAEAATRGLPCLLSSHLPGQEAGNVKFVVENGFGAFVKKP
>MATOU-v1_81021766
GLVVVCGKNAAVKKELEERQWPDNVKPTILGFVDNMDEWMAASDCIVTKAGPGTIAEAAT
GSALSLVVAPAGARGGKREICGGKRLRX
>MATOU-v1_81129885
ELGLRATDRPEVVLLMGGGEGFGQLFQVAVAIGETMAVCGHGQLIVVCGRNEEVRNHLNE
YKWPYCKGRRAMFAPLILGFVERVDEYMGAADCLVTKAGPGSIAEAMIKALPCLLTSFVP
GQEEGNIAFVTRGGAGKYVSDSVPENVAETLLDWLEEPQLVREMSRRARLLARPQATLEI
ARKLGDGLLNLGVELQEAX
>MATOU-v1_81155342
GALVCYDGIRRCIEQYAPDLVVSMHPLCQDIPIRFLDDLSAQGTMPRVPFATVVTDLGSA
HPTWFHTGVDTCFIPSDAVRDIALSNGLAIAKLRQYGLPVRQDFCTDTGNTRESLAKQLG
LSTDX
>MATOU-v1_81490133
MPDFMAAADCLVTKAGPGTIAEAALRGLPTMLSSFLPGQEAGNVPFVVDNGFGEYSPHPD
VIARRVSSWLRSPRTLEHMSKCALKASRPQATNQIASDLLAMLEDNETRPLQPVWGGFKR
HCRAPIRRAGLQSWGWGEPQWKRGTKKGVW
>MATOU-v1_8192372
CSSRTPAADTGPRRTRSRTRWRRSPARRTWTSRSATSGRRPGASRRTRSLTCTRRAENKI
VDMYKIACGSKVGQMMWGAFYYGSPLIEQPWEAKTRLMCGKTFREYFEDMSPDLVVSMHP
LTQNLPLRVLDTMSRRPGPDGKLKPKIPFATVCTDLGSAHSGWFHHEADACFVPSDVLEK
KA
>MATOU-v1_8193379
RRVRLRPAPPGSARRDASLPALGRSSERGGTARKKAAAQETAVFRRALAFPSSKGTVISQ
SSASSRYTGIGRLVWSSSDRSSDGLLWRIPSSAGSGAHREARAAGGCGRDPLERRRGCCG
PGESQADVLAVLVARSPSEEEGAYHHERHRRRAPRKRSGSQGLHGARVREKARRGDCGLH
YTLRLSIQQCGSELQDYGQAPLDVEVQLLPHLLSSNALVRASLVQHGVTSFLRGGIRKVQ
TRYGRVSPSAPAGSSDKSLGQGRSVCHGRHGPWGRASDVVPQQSGAVRAVQGGENCFEER
GPVVQDPQVRPADPGSIPEGRAEQATNAPQAQHRGPADGAAGRRRRRRRRARSHRQGSGD
GDRDGHAQTDRRGLRLEHPAARGALRVPLAGRPRDSPWLCLEHGRVDERCGLPRHGGSRY
YRGSDCLVTKAGPGTIAEACARGLPVMLSNFLPGQEAGNVKFVIEGGFGQYSPKSSVISK
TVSGWLDNSELLQDMSAAALSAAHPEATQQIASDIGRIALAGSVENQGCPNNIAYCARPG
TQVFPGTQVFSQHCQRVFYGENDVCRFEFSKLFVWSWSCVLGGFDADRAIKGSAESGRRE
VEKPSVKLRSQLRTTSVVSESRLGRIRFFSFRLHFFTFSFVRMAEPSTQRNSSFLVSQLS
LFLAIHPSHASRIISRVQVNNLFSHLFIDEALVKFRWTLDRTTLIRATMHIFSTYQYVLL
FSLIQCKLTYDVYLIILVFFGSDAIPDR
>MATOU-v1_8198329
AQLVVICGRNEEVRRRLESRQWPVRMEVRGFVSDMNLYMEASDVLLTKAGPGTIAEAAAL
GLPVLLTGFLPGQERGNVLWVREKNIGELAKSPEKAARTVAKWLRDQDALVEMSRNAKAA
AKPKATDRIAEDLMGLVEGVQRT
>MATOU-v1_8200322
FGSSFGSRVEANLGFVSCAMQFALLVSAMAAMRREEEPTRGAEGASLADLAGESGRSSFE
PPYHKLLGLAAVMSHPAEGLKLGETPRVQAPRLPSAVRAEERAAILEPLLRLRAGGSGRV
PPFFAKPVDGFSSKAENATQSEMEASEQERLLNGAVQTLRERSVGTPRKIDPRLKRVDDG
SFDLDFENEMTAMERQKALAHGGPTAFFTLPRREPHQPPRVTEPPAEPTKRQQRSTERLQ
AWLRQDPSLSYLDAEEFQMLALNLEKQLELGAQHAWTLAAARGGTSYEQRVMQHLNEEFE
MPTPPFERNPAEALVMDWARKKAVDLLETHGYFTLRHDAVFRPFILAAQSMGLDVVTSEH
NPEAVAPLMAQASVFAMDRSVGCKMPLPGKQRLQEVIVTEALQLMATEFSPDLVDAASAS
LHRFRGTLLPVVPKAQETAAVATKPVTPKPGAKKILFLIADTGGGHRASANAVKDAIGEI
GGGAENFDFQIRDIWTDISGCFPENKIVDMYQIACGSKFGQMLWGAFYYGSPLIEQPWEA
KTRLLCGKRFREFFEQEAPDLVVSMHPLTQNLPLRVLDTMSRKPGPDGEVKPKIPFATVC
TDLGSAHSGWFHNEADVCFVASEALEKKAKRRGLAPEKIRNYGLPVRKQFWSSSKRTTAT
PPARNYTALGLRPGLKTVLVMGGGEGSGGLDKIVKHIARELDRTQPGECQVVAICGKNEK
VVEKLKAQKYPDGVSVAVRGFTTAMSEYMDVADVLVTKAGPGTIAEAAIRGLPTMLSSHL
YGQEWGNVPFVVDAGWGEYSKNPRKLAGMVSTVLEDDELRAEMRAKAQASATPDATKQIA
ADLLSLMDSAEAENAASRGPIQALGNFAKHLVPGQGAHAPRGLRALPCGPGPRDPRAWTG
ECWELTTAKRKLAEALFGASSIFVKLPGLDYELEMPGLFRGSFLDRVRPLRAVRKSGFCK
LVLSTQTPLTIGGVLLSLLLRSACIGHWGNLLDRGHVAWM
>MATOU-v1_82114840
EFEVVILDLWTDSSPWPINQMPKGYSFMVRYPFLWRLNFRGFWPSWVHGPTLFMTHKFAG
RAYAKVFHELQPDLVVSVHPLMQHVPLKTLRNMHRRGQIHRVPFATVVTDFTTCHSTWFH
RKVDQCYVATPEARDLALSRGLQPSQLVMHGLPIRPVFEELSRRRAWAWTARGPPCWWSG
GGRAWAPWRRPARRSRAPSATACRLSSSAGATRPSRSWRARRGPCPSRTGSATCTSGWRP
ATALSPRLAPEPSPRPWCAGCRCSTASCPARRKATSPSSATRWAPSPGTRWRWP
>MATOU-v1_8227768
LGLSQGIRTALLVGGGDGVGSLGNIATKVANELGTDGGGEGQLVVICGKNAKLKAKLEAQ
KWPENVRVSPQGFVRNMDEFMGASDCIVTKAGPGTIAEASASGLPIMLSDFLPGQEEGNV
PLVVDGGYGAFDKDPRMIGKTVSKWLTEPNLLEGMSEKSRCAGRPEATKAIASDIGELLF
SKKKGTMGX
>MATOU-v1_82301405
DGEVKPKIPFATVCTDLGSAHNGWFHNKADVCFVASETLEKKAKRRGIPPEKIKNYGLPV
RKQFWSSSKRTTATPPARNYTALGX
>MATOU-v1_83029722
GFVNNMDEWMKASDCLVTKAGPGTIAEASICGLPCLLFAYLPGQEEGNISFVEESGFGTY
TKEPKKIAKTVKSWLESPDTTLQKMSQAALAA
>MATOU-v1_8309445
EHAGWPYKNFVPYYAVMAKRTWMWRMMWYYGRFWPTRKLQEIATRIQCSRRFGKCIADAK
PDLVVSVHPLCQDIPLRQLAKIDGGSRKTPFVTVVTDLGSAHNTWFDGRGDYTFVPSDAL
EKMASRCGVPEDKIIKRGLPLREGFWDLAGSEKIKEATRTKLGLTSNVPTALVVGGGDGV
GGIAKVATALGDALGEAKDPSGLVVVCGKNAAVKKELEERKWPDNVKPTILGFVDNMDEW
MAASDCIVTKAGPGTIAEAATRGLPCLLSSHLPGQEAGNVKFVVENGFGAFVKKPAKIGA
TIAKWFSDLNLREKLSSKALEAARPSATLDIARDIGGLLFEGKAPQQAX
>MATOU-v1_83113897
HPLCQHLPLRVANKMLGGRKNREKKLPFVTVVTDLGSSHDTWFDKNVDMTYVPSDVVESL
AKRKRVPAEKLRKHGIPIDLX
>MATOU-v1_83119565
EKLRKHGIPIDLSFQYLHSRQELEALRRQLRLKDRRRTALVVGGGDGVGKLAEIAQALAQ
ELSTDGGRDAQLVVVCGKNDEVRDKLQSVDWPDNVNVKILGFVSNMDELMSAADCIVTKA

>MATOU-v1_83290964
VLTDRRPLRTPVVASAVAPAVASDKKRVLLLMSDTGGGHRASAKALVNALDELYPGRVEA
DIVDIWTDHSCWPYSNFVPWYQIAAKRTWIWRIIWYYGRFYPSRKLQELTSRWQCFEKFR
DCISRWQCFEKFRDCISDHAPDMVVSVHPLCQDIPLRALEELDGGSRTTPFVTVVTDLGS
AHNTWFHKRADYTFVPSDALYEMGSRCGLDESKLRLRGLPLREGFWTAESRSKEEVRAAL
GLEGGRPTALVVGGGDGVGGIAKVAIACGDDLGDAGEEAGLVVVCGKNEAVKADLEARDW
PPNVKPTILGFVQNMDEWMAAADCIVTKAGPGTIAEAATRGLPCLLSSHLPGQEYGNVKF
VEGNGFGAFVKKPKKIAETLTRWLTRAGEREAMQKEALRAARPNATLDIARDIGGLLFDG
KAPEPAGEAPHQPPRRLAPGASPRRDECRILRPCLTTRPSRNALPRRLFEHRRRRLFEHR
RRRRRRAALRGTRHNNRDAARRHVLLSLRQHGDLRAPGRREDAGPDDEPRARRRRGRVKH
AGELPEDAAARADGRRRRRGARLWRGRPRRRLRGERRGALRRRRGGPPGRGPGPVVAVSL
RGTEDPAAHLAMGEALAPLRAQGVVVVGSGVPSIHNFSVLFGPPRRPNIDAAFAFDDWLV
ESLGAADKVARLRRWDAAPGARVCHRAGESEHFFPTLVVAGAAGGDAGVACFPESHAAII
GMPADRILYPSRHFVFGGCWRPYYPRTMLRRVVYTTKVVYVQX
>MATOU-v1_83322933
LPLDKKTVLVMGGGDGFGALKATALAVRAACADATVVVACGRNAALKAELETAENMIALG
FTKAIDEWMAASDLLLTKAGPGTIAEAAALGLPVLLTGYLPGQEFGNVSYVEQEGMGAFE
RDPAAIAATAKAWLGDDAKLAKLAAAARGAARPDATLDIAKDLAAMAKSAAGFEPRAQGQ
ERLGRLRTARPRAPLLFLHRPYLLNLGAGRSRTERSWWSTMSRRLASRCAAAPETAGVGS
SRRSARAQASTVDTQCASGSLRMASSADVAAPSNATGRSARSDGLWRMRFAWAQVPSMTT
SSRASSPRASATVSSGAAPAAGQSRSGGAVASRIAGIVAASKLYPTFISTDSRHSGSSGT
VEKWRRRNSFGCWRTSSFVFVAIARAGSASQTQTDGGRAQRGHVGRASTVRTFARRSEAX

>MATOU-v1_83348643
PLRAAFCGRSSAKQGPLRKALARRKLGLDFARTVLVTGGGDGFGALPKIVDATARELSRL
AMTTGKPLQLVVICGRNERVRRDFAKRDWAAEFPGVSVVVKGFVKNMETWMAASDVLLTK
AGPGTIAEAAALGLPVLLTGFLPGQERGNVQWVVDKKFGALRKRPRAAARTLAGWLRDGR
ALDAMSANALASAKPMATDRIAADLWDLLARARRAPAPPGGLVRRPSRRSPYLSASASGV
GEGVLGFCCCVREALRAPQPARSSRGLRREISREASRGLSACREVAVASRHRRSRRGTGS
CIEESRRPT
>MATOU-v1_83369269
FWPRILGFVPNIDEFMGAADILVTKAGPGSIAEAMIKALPCLLTSYLPGQEEGNVRYVCD
GGAGEFVPDSDPSLIATTLASWLRX
>MATOU-v1_83464450
TSSLPRFTFENFGISYECVTRDVNARTTPFITVVTDLAGAHPTWFYPGVDKCFVPTDVLY
QKAVNRSLKPQQLIQYGLPIRKGFWSGKATGSKSLLKEKLDIDPDLPTVTIVGGGDGFGR
IVDITSCLVDKLTSSSPSAENQIIVVCGKNQRAKEQLEKKSFPSSVNVFVKGFVYNMEEW
MRASDILITKAGPGTIAEACICGLPSMLSSFLPGQEEGNVAFVIDSGFGDYSSNPNIIAS
KVSNWLTDKDKLKQMKKSALETARPSATLDIAKDIAQVLFLSKRSKASSGSNQSMAASSN
KMMKIKMLIINTLFEK
>MATOU-v1_83524385
CIVTKAGPGTIAEACASGLPIMVSGFLPGQEKGNVRFVVRGGFGDFKTQPKMIAKTVSGW
LKDPQLLANMSL
>MATOU-v1_83663981
RTSFVTVVTDLGSAYPMWFHPEADRVFVPSDAVKSIALKCHVRESVIEEYGLPLRRAFRN
AEPRTX
>MATOU-v1_83730429
LFQVAEAVGHQLETLDGGAQLVVICGKNEKVRKQLQAVSWPAAVHTHILGFVKNMDEWMA
AADVIVTKAGPGTIAEACTRNLPVMLSSYLPGQEQGNVG
>MATOU-v1_8392716
WFSRTLAAIQCWGRMKGFFQKASPDMIISVHPCCQDLPLRIVNQLHGGEEKRREKMQFVT
VVTDLGGCHPLWFDKRVDALYVPSDTIEGLAKRRGIEQKKLRKFGLPIRX
>MATOU-v1_83941724
PGTISEAAALSLPVMLTSFLPGQEEGNVDYVVKGGFGSFCRDTDTQAVAEEVVQWLNDEE
KLNEMSVAAKNAGHPYAARDIVKQIGDSTLKWKLVNDGQYTEIINSEDLDDDKMESEAIA
KIMAEEERTNADILASADLTPADASSKPFDPQTTNGTIFAKSTLSPCDKAKPIIIKSFIT
REILILPK
>MATOU-v1_8398434
RSNRLSSNLVQCRCRCNFRANSTGIRPLCVRICRNRWEKSQSSWLANSTRILESNYNDQG
IYAVTIRACKHAHCLADGRWRWGRCFSGYRNKSGSPTQLVVICGTNKGMVDDLTNPSRVW
PPGVTVVVKGFVNNVDKLMTASNILVTKAGPGTIAEAMIVGLPLVLSTFLPGQEAGNVPY
VVDGGFGLYGNEDSACIADCVQTLLDDERRLAQMSKIAKDKASX
>MATOU-v1_83994160
RNEQYRRTRRMRVADLWFSALWVLLISTCSSLALATAKSSNLLFGIPSGGSTATKIQREA
TTMDNLSADSIPTDSKRPMHILFLSADTGGGHRASAEALAKQFLIQFPGSTYAIADLWTD
HGVLPYRTLVNTYKRMSANPFEWRLFYHLSNTKVNEVLSNIHSRVTCGGRIKRRLESEKP
DVIVSVHPTMNHCPLKCTQKTSKELGKHIPFFTVVTDLGSAHCMWFERKVDKLYVASERL
YKLARRRGGTPKEDIVRTGLPIRHGFAVQAEKIGGDRTAEQGIEYQKKVREELGIAADKQ
MVLVMGGGEGVGSLSDIVDNLYAELTTQGVDATICVVCGRNENLQSDLKTRDFDATTETI
LAAAEKQGKGIRRLRNKFRRKYRIAARKAKELAASGEKPAQIPKGKVDVMPLGFLTNIPE
YMVAADVLVTKAGPGTIAEAAAVGLPIMMTSFLPGQEAGNVDVVLESQFGEYQERPSDIG
KTVTAWLQDSALLQSMSQAAMAAGKPYA
>MATOU-v1_83999593
PQQSILRKHIDTSTHKTMSNEQISIDIETTPSIELSSCSNSTTGITTGGGTMEKELPTTI
TTKKGMKILFLFSDTGGGHRASALSLAKQFEILFPGSEYHLYDPFSEKECAPPYNNFAKT
YQHLSNHPLQWKLIYHTGNLRAIELFFSAHLRYFLEHMIRNAIKRYNPDVVISVHPMLTN
VPLLSCRKISEETGRYLPMYTVVTDLGGGHSLWFCNGVDKLYVPSDQIMALAKMRGKVPD
EKLVKIGLPIRVDFSVQSKALGGDRTSEQGKLHQKQIRTELNLPFIDRRVILCMGGGEGV
GSLSEIVDALYVECVRKEIHATILVICGRNEKLKLDLEVRDWDAVVRRGLTSSRKLSSYS
MVGLSNCWNAGYGNPDVSTGSYFTGGLFSSTDQAGCFEGGVTHRLRKILSYSSIENNAVM
PPVFQHESKDEEDESKSSEEPEDGRDYLDLASFVPYDDSEVEVTCVDIHDQRHLLPPSTT
TLQLSPPASDKHDDIFQCNSIISDEEDNDDDSVALNPGRVNVIPLGFVNEMAKYMVAADV
LVTKAGPGTIAEAASVGLPVLLTSFLPGQEEGNVDFVVNKQFGCYCHYSDPNTIVKTLSS
WLLDDSQLQTLSKAATAAGAPDAASQIVKCIGDDTLEWVQKNENDEKSVGTDIEQCESIE
VEDNDVTVSLDKAPAAVSAQGAFVLLCIFICCNRMIFNLLFVLYIAHDLRKTGKITIEMF
ERAKYYTKEHRMKCFLCALNAWKTSCLGSKPCSSVVNKFIWVRMMLFGSVLVPISSYSCN
NTSX
>MATOU-v1_84043177
ELKKQLEQVDWPKSKAKEAKDRRVFQPHILGFVSNVADYMSASAIIVTKAGPGTIAEAMI
KGLPCLLTNFVPGQEEGNLDFVTNNNVGAYVSDAEPEKVAG
>MATOU-v1_84051851
GSAHLSWFEPRVAGLFVPNDILRGLACSYRVAAGKIYTCGLPVREGFWEQDTVPKCEMQK
SLGLQASKRPSIVLLMGGGEGFGRVFEVAVAIGEGLAINRLGQLVVICGRNTDVKTQLEA
HPWVLVATVHGQSWASSATFTSTCRRRTSLSLRLDQGPSQRPSKVCLACRLSSLARRRAT
SPSLVTVVRVNSRRTSIRTASQRRCAVGSGTKSTWRRCPKTRGGWGARKLPWISQGEFAK
AFWICTWTTTRTKIKNDLRNSTTTRLQTPRSNWETQCLQARLNRFLWARSKHRREGVWLA
LVFASTVKTHNGYTGFGAWILGPGGEASSGCHFEKSSQYLD
>MATOU-v1_84066068
RVVCGRRIKKRLESHKPDVIVSVHPTMNHAPLKCTQKTSRELGKHIPFFTVVTDLGSAHC
MWFERKVDKLYVASERLYKLARRRGGTAHEDIVRTGLPIRHGFAVQAEKLGGDRTAERGV
EYQKSVRKELGIAPDKQMVLVMGGGEGVGSLSDIVDNLYAELSSQGVDATICVVCGRNEK
LQSDLQTRDFDATTEAIFASAEKRKKGIRGLLGKIRKKNRVAAREAKQLAASGEEPPQIP
KGNVDVMPLGFLTNIPEYMVAADVLVSKAGPGTIAEAAAVGLPVMMTSFLPGQEAGNVDV
VLESRFGEYQKRPSEIGKTVTSWLQDSALLQSMSQAAMIAGNPYAADX
>MATOU-v1_84110158
DGMGGIVAQAKAVGEKLQNLASSSGTSYQMVVVCGNNKDALSTLSPPQTQWGSDVEVNVQ
GFVNNMDEFMRASDILVTKAGPGTIAEASICGLPCILSSFLPGQEEGNVPYVEENGFGCY
RGEPEGIADTVDEWFESGGMLEKMQNCALTAARPDATLDIARDLADMVLARKAEMKKSGK

>MATOU-v1_84130202
QAAQKELSPSQTSWGGDIEVSIQGFVNNMDDFMRASDILVTKAGPGTIAEASICGLPCIL
SSFLPGQEEGNVPYVVENGFGCYQGTPEGIADTVQKWLETSTENEGNMLENMRESALTAA
RPDATLDIARDLAQMVYERKEYLKNNPLPVVSEAPVERVPVPYGAGR
>MATOU-v1_84169912
GRMFPYNQYVALYKIMAEYSFLWKWFYEFGATPFGLWLNEVALELFCFDSFKECLMRNPA
DITKSDERADMVVSVHPLCQDLPLKILNELDSDGTSRAEGRTTPFATVVTDLGGAHPTWF
NDGVDKCFVPSTVLKEAALARDVKEGKIVQYGLPIRQGFWGSQVGGEAAPDKETPGFWNF
LRQGSATKREDSAGDEGEGTPSQPALREKLGLADLPTVLIVGGGDGMGGIVSQAQAVGEK
LQQLAETTGESYQMVVVCGNNQAAQTTLSPSQTEWGKDIEVSIQGFVNNMDEFMRSSNIL
VTKAGPGTIAEAAICGLPCILSSFLPGQEEGNVPYVVDSGFGCYQGSPTGIADTVQKWLD
TSRTNEGSILEDMTKKALEVARPDATLDIARDLATMVYARKKIGGAVTKEAAAAADPWLV
GPRHLGACVRCVIDTQELPPSSFKESASTRLAQTFKTKKHGVLIMSHNTDEQTHYQKQSL
KIRHTQEV
>MATOU-v1_84281193
IRKGFWSSSGHDDTPTQEKNKNWFDNLLTSFNKEAKVEPKKDSITVLKESLELEESLPTI
LIVGGGDGMGKIVDVTTNLASKLSQASDKYQVVVVCGKNEKAKNELSSKEWSSNLNMIIK
GFVYNMEDWMKCSDVLITKAGPGTIAEASICALPCMLSSYLPGQEEGNVPFVI
>MATOU-v1_84281615
GLGFVTQMADYMAASDILITKAGPGTLAEAAALGLPVMITSFLPGQEAGNVNIVLDNGFG
DYCSDPYGIAEEVACWIQDEELLTIMSNKSTAIGVPDAASDIVLTIGNMTHEYMELNAAX

>MATOU-v1_84367108
CFVPSDALYQLARKREIEPSQIIQYGLPIRKGFWSSSEKKDKATLRDELQLDKELPTVLV
VGGG
>MATOU-v1_84399448
EYTILWEIFFYFGATDLGMWLNEVLLEFFCFDSFKECLERTSNGDVDTKKRADMVVSVHP
LCQ
>MATOU-v1_84448674
EEVRAELKACDWPDGPARGAPRFSPHVLGFVSNVDEYMSAADILVTKAGPGSIAEAMIKG
LPCLLTSFIPGQEEGNISFVVDGGAGAFVADTDPDAIAEKVAAWLGNPEELLQMSAAARQ
LGRPGAALDIARRLCDGLMELGTA
>MATOU-v1_84448675
SKMGSEAASNIREAASTHIGSVATAASSHMPSTADVAHAASDVATAASTVATAASSHIGN
AASSLSSQIGDALNGSYPADVYPNTKVRRISVPRSRVMHTPRRIYIFYSDTGGGHRASAL
SLEAAFTRQYGDWVSVKMVDFIRDATPWPWSQLPEGYQVVGKFPTVYKGVYDIRQGCDSW
RETSIFKMAWSMCRESILAFLTDLVTEGLDLVISVHPLVNHMVQEAFELIFEGQSIIPMA
TVVTDLGSCHLSWFDPRVDLLCVPSPQIEELAIKHGFKRQNMYLCGLPVRAGFWSAEPRP
KGEVKRELGLDAAGAAEGGQGVVLMMAGGEGFGNFLEVARAVGRCLASRSCGQLVVICGR
NEEVRAELKACEWPAPSFRPHVLGFVSNVDEYMSAADILVTKAGPGSIAEAMIKGLPCLL
TSFIPGQEEGNISFVVDGGAGAFVADTDPDAIAEKVAAWLGNPEELLQMSAAARQLGRPG
AALDIARRLCDGLMELGTA
>MATOU-v1_84481520
VITDSPRARPCETPGAAMASFSMPRLFPRIPSPGSKTTVHPRQRGALCGVALVMMLAAPT
LLSRQAADRGQNPPGGCSPARVLIMTSATGGGHGAAAAAIRHGLEALDPSLGHFEVRVQD
MFADHCPWPLSEFPGTYKFLMKNPWMWRAIYYGSQYGTAQLMKAITFLVEPFAHREILDR
EPDVIVSVHPMMQHVPIKMLSQAGRPPCLPEDVDSSVEQGLQRCTPFVTVVTDTETGSNL
WFHPGVTRAIVPDGKLAQRAKKHGLRDAQIRQANALLVSAQFSVAARLDRRRVREELGLC
LDCPVLLLMGGGDGAGNMDQYAWAIHRELARSTDTQIVVVCGRNVELRSRLGRQLNASRA
GGRRQARILGFRRDMALWMRASDLLLTKAGPSTIAEALTVGLPVLLYGYLPGQERGNVDL
VVRNRVGAYTPGAHNSAWTAKALLFERNGTVLQEMRDRVKVLLYGTSATDLVVGEVARLA
AFSKRLRETNLCGGGQHGRFRRIDNTWLWSPRVCARDFRRSRYCTFRLSALTAVEAHAEG
FSAALGWNVPLSQPSLGSKDSRRG
>MATOU-v1_84497070
AKPYGDELEDSAAREVLQKVRVMLLISDTGGGHRASAKAVADALEASYPDQLAAYFWMAQ
RPSFWRAFFFASAFPLTRWVQQRFANARCKRAFRHAIERDNPDVIISLHPGNQHITMKVL
NQLARGTRWRIPFVTVVTDLGSAHPTWFHPEADRVFVPSELVRDLALRCGVRQSAIHMYG
LPLRRAFWEPEKR
>MATOU-v1_84521598
DYGRQFPFNKYVPLYKIMAEYSFLWKWFYEFGATPFGLWLNDFALELFCFDSFRECLTRN
PIDITKNDKRADMVVSVHPLCQDLPLKILNELDSNGASRTKGRTTPFVTVVTDLGGAHPT
WFNDGVDKCFVPSTVLKEAALARDVKESKIVQYGLPIRRGFWRRGAEYSAPPPEEKTSGL
WSFLRLGPKSDTRERQDDAAETAEIGVNNKTAIRESLGLADLSTVLIVGGGDGMGGIVSQ
AQAVGEKLQQLAESSCCSFQMVVICGSNEVAQASLSPLQTNWGKDIQVSIQGFVNNMDEY
MRASDILVTKAGPGTIAEASICGLPCILSSFLPGQEEGNIPYVVNNGFGCYQGSPNGIAE
TVQNWLEKSTSDDGSILEDMSARALDAARPDATLDIARDLAEMVYATNKVEEKTVEEKLA
AATTDLMRSTTX
>MATOU-v1_84537134
EGFWAPEARPKAEVREALGLATDLPTCLIVGGGDGVGGIAKVAAAVGDELGRTPGTRAAV
AVVCGKNAAAKADLEARAWPAGIRVTVLGFVDNMDEWMAAADCIVTKAGPGTIAEAATRG
LPCLLSSHLPGQSTSSSTAASAPSSRSPTRSPRRSPSGSPTRRSANTWSPPRSTPRDPTP
RSTSRATSAA
>MATOU-v1_84544372
LIMTSKTGGGHGAAAAAIKHGLEALGPDLGHFDVRVQDMFADHCPWPVSEFPGAYKFLMK
NPWIWRAIYYGSQHGTGQLMNAITLFVEPRARREILDREPDVIVSVHPMMQHIPIKMLSQ
AGRPPCQPEDVDNGVELDSQPCTPFVTVVTDTETGSNLWFHPGVTRTIVPDGKLAQRAEQ
HGLRDAQVRQAQVRQAHALLVSAQFRVAARLDRRRVREELGLCLDCPVLLLMGGGDGAGN
MDQYAWALHRELGGSTDVQIVVVCGRNAGLRSRLGRQLNASRAGGRRQVLGFRRDMALWM
RASDLLLTKAGPSTIAEALTVGLPVLLYGYLPGQERGNVDLVVRNRVGAYTPGAQNSAST
AKALLFERNGTALNEMRQRVRGLSWGTTATDLVVGEVARLATFSKRLREAHPSGGGQHGR
LRRIRFTWFSSLRVCALNFTWPRSCRLDYRPPLLTECMQRAFKPVLDGVYSRYRSNQELA
VGCRVCECVWRLAWPHEGLCTWALVASDSDPLVLHDSPALLPSVRNVLSEAGPAWGDVLA
PLDRKAQRPPVAERQASARPVLPSGKCRS
>MATOU-v1_84584047
KAGPGTIAEAMIKGLPCLLTNFVPGQEEGNLDFVTNNNVGAYVSDIEPEKVAETVLKWLQ
DPALLRKMSENALAVAQPEATLDIAKQIAFKLLEIGVELEATDRGLASAATDDACEELSA

>MATOU-v1_84599614
AYAKFADLHSYYMNGDLIQAKMETLDFDVVISVHPTMNYLPSYSTRVIAEKLDKEIPFFT
VVTDFGSGHCTWFAGAHVDRIYLASDPLKEIALKRGKVSEDKMVMSGLPIRYDFALQADT
MRDRSSQHGKEYQSKVKEELGIATGKKVILVMGGGEGVGPLSDIVNECYAKLKIQGVNAI
ICVVCGRNEELRADLETRCWDTVVSQSMKSYETLRSRFYKKFLLRHAHRSRRIQAALDRA
AALADNGKDIAETPGDIDVVPLGFVKNMAKYMVAADVLVSKAGPGTIAEAAAVGLPVMLT
SHLPGQEAGNVDIVLNGGFGDFCEDPETIALEVACWLRDPQLLDVMSRKATAVGHPHAAE
EIALGIGKMTHESMERNELKAGDSX
>MATOU-v1_84633974
VLVVGGGDGVGRLQQVAKAVGRGLAGGLEQEAQMVVICGKNKKVRRKLDATSWPAGVRAH
FEGFVSNMDEWMAASDVIVTKAGPGTIAESCTRGLPVMLSSYLPGQEVGNVKFVEDGGFG
AYSDDPQVIAQTVVGWLQDPX
>MATOU-v1_85022441
HLRMKKGLNILFLSSDTGGGHRASAESLAAQFMLQYPGSTYSLLSVIECANYSYLLFPYN
YMEKTYKHLSSHPSQWSVTYQISNTRALEYTVSTHLKLGCERGLRQRIKELNPDVVISVH
PLMTHVPLLSCQEIEKETGRHIPMYTVVTDLGSGHCLWFANGVDKMFVGSDQIRTLALNK
DVPEEKLIKIGLPIRHDFSVQAKNLKGDRTSAEGHAYQQEVREALIPFQDRKVVLLMGGG
EGVGSLSALVDALYVELVRSGINATLLVVCGRNDQLKHDLENRDWNSVLEIGHDENDCYF
GFSYSDSYFINSYCLDGTVTTRLKKMLSSPNLPNAIISHENEEEEGSFIPYGHFPLPDLI
DISEECEEDMAHSPSTKILSIPSDILSDENTIIDSTMVKVDVKPLGFVTNIAQYMVAADV
LVTKAGPGTIAEAASVGLPVMLTSFLPGQEEGNVEFVTENKFGSYCSDVNPVAVAETVSE
WLSNEEKLKSMSQAASAVGAPDAAYSIVDYIAKETIQWKRKQLSMGNITGESIIYNQTNF
VFFCGFLSSQNRFVAFSLYYIQRRSRTNVVDTSKISLLGFNGX
>MATOU-v1_85152514
GGGHRASALALQSALNRLYGDRIDVSLVDFLREATGWPWYFSPEMYAALGHVPSVYKKVY
DRESGQLSWRETRSFGIIWGSTKSSVLRFLTRTYSEGVDLIVSVHPLINHLVMEAFAEIF
NGRNIIPVVTVVTDLGTAHLSWFDPRVDLIFVPNSKLQKLAESHRIPRNKIYVCGLPVRE
GFWEPHEWPKKRMQEHLGLSQEHSMVVLLMGGGEGFGSLVKVAIAIGERX
>MATOU-v1_85168245
HYMVAADVLVTKAGPGTIAEAASVGLPVMLTSFLPGQEEGNVDFVVNNHFGAYCSDTDPH
SVANQVSSWLLDETKLSQVSSWLLDETKLSQLSRAATKAGAPDAAARIVKNIGEETLEWK
RKNESRETAIVSEEEX
>MATOU-v1_85183879
TVVTDFATCHTTWFHKDVQKVFVPTQGIANIAKRLGVKQHQIVMRGLPIRPDFSGIKLSK
DSLRRNLSLKRNVPTVLMVGGX
>MATOU-v1_85204998
MRASDVLVTKAGPGTIAEASICGLPCLLSSFLPGQEEGNVPFVIQAGFGDYTDDPNQIAS
KVSSWLADDRKLANMKQAALDTARPSX
>MATOU-v1_85240678
EYMSAADCLVTKAGPGSLAEAMIKGLPCLITSFLPGQEEGNVDFVRDAGAGEYVSDEDPD
RVADTVAMWVHDPGKLQQMSERX
>MATOU-v1_86246296
ASASAAASASNAERGVVVFEVAPYVKVPDIGSGIRLPPSLPLGLLFTGFFSFGGSPASAL
PLPSVAQRDPLRVLILMSATGGGHRASAQAIRAAFHERFGAHRFAVDIVDPITDHSRWPV
SIMPPSYNFMVRHPWIWRINYKLSEPRLLHRPFLRAVTAYCASAVESMYEKYKPDLVVSV
HPLLQHAPLRVLKKMVASGAMKPTPFATVVTDFATCHTTWFHRDVNKCFVPTRGIERIAR
RMGLSSSQIVMRGLPVRPDFAKLGARRRGTAEREAMRPALGIDKKLPCVLLVGGGEGMGP
VEATATALSRRLDGAGQVVVICGRNESLASRLRKQDFGATRVEVRGFVHNMAEYMGASDC
IITKAGPGTIAEALICGLPMILNDYIPCQEASNVPYVLDHGVGIFIKDPDDVAQTVSHWF
SASGADELREMASKAAELGRPEATVRIVEDLAALIPEEKRAGLPIVVLCVYVFFRWGGAF
LSLFLLTNLVSVSLVGCNFAHAGASLSLSLSVCLSLRHNFX
>MATOU-v1_86283149
GDGAGSLERIVRSLAAELSKSQPGKVQVVAVCGNNERLRTKLAAEDFGEDVSVHVVGFTK
QMSEYMEVADVLVTKAGPGTIAEAAIRGLPSMLSSHLPGQEAGNVPYVIDAGFGEYKNRP
RKLAKTVTEWLGDEELLAEMKANAR
>MATOU-v1_86402752
RMWVSPPEGISLRAPSLARLRSLAQLESLRRATMRRIAALLALACSAHGFRGSRVGRRPR
VDAVRYLTRPQDVGIARPDARRTHTLTSRPAAAVTSDSTAQAQTPSTGKKKKVLFLMSDT
GGGHRASSKALVNALERLYPGKIDAEIVDIWTEHAGWPYKNFVPYYAVMAKRTWMWRMMW
YYGRFWPTRKLQEIATRIQCSRRFGKCIADAKPDLVVSVHPLCQDIPLRQLAKIDGGSRK
TPFVTVVTDLGSAHNTWFDGRGDYTFVPSDALEKMASRCGVPEDKIIKRGLPLREGFWDL
AGSEKIKEATRTKLGLTSNVPTALVVGGGDGVGGIAKVATALGDALGEAKDPSGLVVVCG
KNAAVKKELEERQWPDNVKPTILGFVDNMDEWMAASDCIVTKAGPGTIAEAATRGLPCLL
SSHLPGQEAGNVKFVVENGFGAFVKKPAKIGETIAKWFSDLNLRERLSSKALEAARP
>MATOU-v1_86402753
RMWVSPPEGISLRAPSLARLRSLAQLESLRRATMRRIAALLALACSAHGFRGSRVGRRPR
VDAVRYLTRPQDVGIARPDARRTHTLTSRPAAAVTSDSTAQAQTPSTTKKKKVLFLMSDT
GGGHRASSKALVNALERLYPGKIDAEIVDIWTEHAGWPYKNFVPYYAVMAKRTWMWRMMW
YYGRFWPRGNYRRSRRASSVRGGLASASRTRSRTWLVCTRCARTYLGNWRRSTAVLARHP
SPPIVQHTTPGLMEEGTIRLYPQMPKRWPLGVACPRIKLSSAVCRCGRASGIPVVKRSRR
PRVRNWDSHPMSRRRSSSAAATAWEASPRSPLLVMLAKRRTHPAWWSA
>MATOU-v1_86402754
RMWVSPPEGISLRAPSLARLRSLAQLESLRRATMRRIAALLALACSAHGFRGSRVGRRPR
VDAVRYLTRPQDVGIARPDARRTHTLTSRPAAAVTSDSTAQAQTPSTTKKKKVLFLMSDT
GGGHRASSKALVNALERLYPGKIDAEIVDIWTEHAGWPYKNFVPYYAVMAKRTWMWRMMW
YYGRFWPTRKLQEIATRIQCSRRFGKCIADAKPDLVVSVHPLCQDIPLRQLAKIDGGSRK
TPFVTVVTDLGSAHNTWFDGRGDYTFVPSDALEKMASRCGVPEDKIIKRGLPLREGFWDL
AGSEKIKEATRVKLGLTTGVPTALVVGGGDGVGGIAKVATALGDALGEAKDPSGLVVVCG
KNAAVKKELEERQWPDNVKPTILGFVDNMDEWMAASDCIVTKAGPGTIAEAATRGLPCLL
SSHLPGQEAGNVKFVVENGFGAFVKKPAKIGATIAQWFSDLNLRERLSSKALEAARPSAT
LDIARDIGGLLFEGKAPQQA
>MATOU-v1_86421028
RVQDALKGRLETLEGKRLPETDGHTCFLGATAVPSGIAKRTMLSRVMSAGSSLRSSLAGE
TATAATTATGDMSSARTESPNDEDEVDTADDPAKKQESSPTGGSSPTATPPLADANSDTN
EPSGPALQVDSKQHPRALKVLFLSSDTGGGHRASATSLAQQFVKLFPGSAYTLCDIIELD
GPPPYNMLVRSYKHLSCHPQQWKLVYNVSNTRAYEMLADVHMKSAMEKAVRRRILSYDPD
VVVSVHPLMTNVPVLACSNINRDTGKHLPIFTVCTDLGSAHSFWFANGVERLFVASDAIR
DLAINRGKVPLEKIVMSGLPIRHDFSVQSTNMGGRHTDEGRAYQRSVRCELGLGKYKDTK
TVLVMGGGEGCGRLSNIVDALYLQFVERKMEALILVVCGRNENLKSSLEKRDWDEIRNKY
VVARTAGADFDSCVGVLSEVGCMDGGGVANHLRRIISTPTLGIGGLTAGVPPDVAEAGAA
PLSLPGSRSSSPTAPGDGVEVMTKSTAERNNLYDLKSLLATVDSGEDGVIDHAKPDDRAP
DATAVSSESEEIDVICEEGVAQEDIILDSQQPPNVKVVGLGFITRMAEYMVAADVLVSKA
GPGTIAEAAALSLPVMLTSFLPGQEEGNVDYVVQGNFGTFVSDNDPQGISEEVASWLNDE
DRLRELSDNARGRGAPDAAAEIVEAIGESALRWKKVDEESTSSQSDTAQPGNSQIGGGFG
CRNCSMAVVVVHEGIATPNVLDVSSSNINVLTKNVSX
>MATOU-v1_86429972
EYAQYPPTRWFSERWADVQCWSGLYDLFKEKAPDMIISVHPLCQKLPLRIVTKIKGSKQR
RLDELPFATIVTDLGGGHPTWLDRGIDRTFVPADVWEKMAAKERLDPQKIRKX
>MATOU-v1_86457039
QRRCARVLRLLSRESGAAGRRLPRAHSTMARRPEGHALIVLYCCCCFAGAAARLASPASS
SASSPPLSSRPAGKKRVLMLISDTGGGHRASANAIDQMMQELADDNEADTEVRIVDIWTE
CASWPHNKMAAGYPWLCRHPWAWRSMYFASKLLEVPWSIETRLRCGARFRKCIQDFDPDL
VVSLHPLCQHLPLTILKRQQREGGRRVPFAVVCTDLGGAHPAWFHDKVDACFVPSDAVRS
VALKRGVDEKKIRQHGLPVRADFWRASSSKRKPADERFDELGLVPKRKTVLVVGGGDGVG
SLGAIVEATAEKLASVCPGEAQVVALCGKNARVRQELEAKKAEGVFDGVEVQTRGFTSEI
SAYMEVADCLVTKAGPGTIAEAATRALPTMLSSFLPGQEAGNVPYVLEKGFGEYANKPDR
IASRVADWLQDDTTLREMRRNARAAATPQATRLIALDLLHLLEHPPKNGKARSARAHGAA
ASADHPTRRGPRADSVLCSPVGAVPRSCGHGRAQTSSR
>MATOU-v1_86457725
ASSERWQEARALPSLGHRRGSQGLGARHQRRARHPVSWQVYLRDRHVDRPWEVALQSVRA
RVPVDGAQQDRKLDVEATVPKQPDPPQPLAHWRIGALRQRASVRGVHERVARHRGIGAPP
VPGRPSADPSDGRWAQGALHHCGHGSGVSFHSLVPSASTLWFHKGVDKCCVPGDVCEKIA
LRKGLKPQQIRKHGLPVRQGFWEAGNRRQSSAQTKAQLGLSNIPTVLVMGGGDGVGPMQE
IAKNVGERLGQLAGEYQMVVVCGKNERVQKQVKDRSWPGNVKVVTKGFVSNMDDWMVAAD
LMVTKAGPGTIAEASIVGLPCMLSGFLPGQEEGNVPYVIGNGYGDFSRDPKKIAAKVTEW
LASPDEVTKMSQAAST
>MATOU-v1_86459725
CPFPFNNFVQSYQYMAKHPWMWGVSWYATAVQPSMLLLDAFARVRCFKQFRRCLDEHDPD
LVVSIHPLTQSLPLHVLEKKGGGTRKVPFATLVTDLGSAHPWWFHAKVDACFVPSDAVRK
AAERRGLSSEQIRQYGLPVRPSFWQTPRSREQLFKELDLESDRKTVLVVGGGDGVGSLGK
IVEATAGELSSRCPGDAQIVAVCGKNKQLRARLEQKAFGDVNVQICGFVKQMSDYMEVAD
VLITKAGPGTIAEATIRGLPTMLSSYLPGQEAGNVPFVVQSGFGEYAKDPEQIARTVTGW
VQDPVKLTQMSRAARAAAAPTATQEIANDLLAMLEDSKDESSRCSAKRRLNMSRACKLTR
AVQPRRLRNSARECRLTSVSVDRHADSKEPARHLVSCAAVSKPKPAAIASERIFVRSISQ
NLPLSRRNASSFVPCAAACPAVELRALRSAIKVSAMHKSRSDRRSLYGARRAARLHRRRS
SSVPGSSAAAPRNAAPGLPRGRPTSMPPRCPRGRTERRSRSWLRNSTPASQFNGNITAMS
WSLEGANPVATLSDQTTRCPAGGANPQARPRQIYNHINNSCFTRVERLMCICVRYGLAHA
EIPGKDGNGRATVSALNPCLDRSHQRRRAARACDRTPNPFLLSRRLVSPGAGLLPVCSRS
VRFQYRYSTAVQGRDLAGRHLQSR
>MATOU-v1_86466211
EEPLPEMKKWTFSTRDLLSRRKPKKVLMLMSDTGGGHRASANALKQALLARYNVQVDLLD
IWTAAGVFPWSSSPRAYSYMGKRPMIWRAFFYGTAFYPVRLVTRMLHDFSLRRRFKKILR
GQEPDLVVSVHPMCQHVPLSARTWLEKVLKRPVKFATVVTDLGSAHPMWFDKRVDACFVP
TQRLAKNAKYYGVENVVNYGLPLRREFSQKRLSKDRARRKLGLDRNASTVLVTGGGDGFG
SLEKIVEAVAQELAGSDAQLVVICGRNEAVRRRLEERQWPVRMEVRGFVSDMNLYMEASD
VLLTKAGPGTIAEAAALGLPVLLTGFLPGQERGNVLWVREKNIGELAKSP
>MATOU-v1_86481081
AGARLVPSHTVARAPNDKKKRILMLISDTGGGHRASAIAVEDMMKQLRPQMDTDIKVVDI
WTEYGNFPYNKMAAGYPFLCKHPYLWRSLYHSTKYLEKPWALTCRVLCGAGFKRCIDDYQ
PDLIVSLHPLCQHLPLRILRNNAGKAGRTVPFATVCTDLGSAHPSWFLKEVDACFVPSDA
VREIAEKRGIAPSKIRQHGLPVRRPFWSSKPATEISKQAARLGLLPDKKTVLVVGGGDGV
GSLSQVVEATAAKLAADCPGTAQVVALCGKNAAVRRKLEAKSEDWDGVHVEVRGFTPEMS
SYMEVADCLVTKAGPGTIAEASIRGLPTILSSFLPGQEAGNVPFVVDKGFGEFAKSPQLI
AKTVSTWLQDDKILAQRSAAARAAAAPQATKRIAEDLLKMLDDMASRSSRASWLGSASLP
FQALTSYFLSKLLPQITSFPSVTTHHQFAAAGVSVGLGSRQRRKDTYERSLPT
>MATOU-v1_86524999
PWNKMAAGYPFCCKYPFIWKSMYYTTMALELPTQLLWRIQCGAGFKRCIGAYDPDMVVSL
HPLCQHLPLNVMNTLAKENGQNRRSVPFATVCTDLGGAHPSWFHKGVDMCFIASEAVRKV
ANRRGVDGEKLKLYGLPVRKAFWTASEQNAHATPEQLESLGLQPDKKTVLVVGGGDGVGS
LQTIVESTAAQLAKDCPDTAQVVAICGKNAAVKRQLEAKSWRGVHVEVREAKSWRGVHVE
VRGFCSGISDYMQAADCLVTKAGPGTIAEAAIRGLPTMLSSHLPGQEAGNVPFVVGKGFG
RFSTKPKVIARTVSEWLQDDDELAQLSAAALAAGQPEATNLIARDLVELLDKNAATGRAQ
TAAMDRLFSARPRSVSEAECRVCEFTESA
>MATOU-v1_86527833
SKEQRAALAESLGLKSGKKTALVVGGGDGVGNLGAIVDALGKEMAARNEASGSKAQQLVV
ICGKNQELRDRLRARDWGPHLDVVVEGFTTRMSDYMASADTIVTKAGPGTIAEACCCGLP
IMLSSYLPGQESGNVGFVVDGGFGAX
>MATOU-v1_86534095
SARGCGACGTTGASGPLVNCRRSRRASSALVDSGNASRTRSRTWLCRSTRCARTVVTDLG
SAHNTWFDGRGDYTFVPSDALEKMASRCGVPEDKIIKRGLPLREGFWDLAGSDKIKEATR
VKLGLTTGVPTALVVGGGDGVGGIAKVATALGDALGEAKDPSGLVVVCGKNAAVKKELEE
RTWPDNVKPTILGFVDNMDEWMAASDCIVTKAGPGTIAEAATRGLPCLLSSHLPGQEAGN
VKFVVENGFGAFVKKPAKIGATIAQWFSDLNL
>MATOU-v1_86534096
KRTWMWRMMWYYGRFWPTRKLQEIATRIQCSRRFGKCIADAKPDLVVSVHPLCQDIPLRQ
LAKIDGGSRKTPFVTVVTDLGSAHNTWFDGRGDYTFVPSDALEKMASRCGVPEDKIIKRG
LPLREGFWDLAGSEKIKEATRTKLGLTSNVPTALVVGGGDGVGGIAKVATALGDALGEAK
DPSGLVVVCGKNAAVKKELEERTWPDNVKPTILGFVDNMDEWMAASDCIVTKAGPGTIAE
AATRGLPCLLSSHLPGQEAGNVKFVVENGFGAFV
>MATOU-v1_86553386
WRSWGCSRTRRRCSWWAGATASARSSRSSPRPPRSSPRTAPTPRRSSRSAARTRRSRRRS
RPNRGTACTWRCAASARRSRTTWRPPTASSPRPGRVVTKAGPGTIAEAAIRGLPTMLSSH
LPGQEAGNVPFVVGKGFGEFSKQPKVIAQTVSNWLQDDDELAKKSEA
>MATOU-v1_86600631
RAPLGQVVVICGRNRRLVDDLSSREWRMPVHAQGFVSNMVEWMCACDCIVTKAGPGTIAE
SLICGLPLILNNYIPGQEFDNIAQVTDNKVGIFETDPPKIAAKVAHWFGPGKAEREDISK
RARELGKPHATFDIVRDKPHATFDIVRDLAALEAKAVPAWSDAHEHCGRSRLGARADAGA
AHSTSLRCHGIAPVANESRRX
>MATOU-v1_86628012
FKQCMTRNPMEVRRNDKRADMVVSVHPLCQDLPLKILNELDSNGASRSYGRKTPFVTVVT
DLGGAHPTWFNDGVDKCFVPSDVLKDAALARNVKEGKIVQYGLPIRRGFWRSGADDTEEA
EEEDEAVEKSAALQKASIREKLGIADLPTVLIVGGGDGMGGIVSX
>MATOU-v1_86634788
IASSSGKSYQMVVVCGNNQAAQKELSPSQTSWGGDIEVSIQGFVNNMDDFMRASDILVTK
AGPGTIAEASICGLPCILSSFLPGQEEGNVPYVVENGFGCILCKSGSKHLPKTKVICWKT
ERAPRPQGQMRPLTSPEIWPKWYTRGRSISRTTRCPSAKLPWREFPYLTEQGGX
>MATOU-v1_86666162
SSAAATASGASPRSPLRWAMLVKRRTHRASSSSAARTPPKRSSKSESGPTTNPQYSDNVK
PTILGFVDNMDEWMAASDCIVTKAGPGTIAEAATRGLPCLLSSHLPGQEAGNVKFVVENG
FGAFVKKPAKIGATIAQWFSDLNLREKLSSKALEAARPSATLDIARDIGGLLFEGKAPQQ
ACGDYX
>MATOU-v1_86690766
GHCTWFSADVERIYLASDSIKKIALKRGKMLENKMVMTGLPIRRDFALQADALGDRTTQE
GKEYQAKIREELGIDKEKKMVLVMGGGEGVGSLSDIVNELYAKLKLQGVNATICVVCGRN
ERLKNDIETRCWDTVVSQSLNSYETLRSRFYNKLLSWHAHRSRRIQAALDRAAARAEKGK
DVAESPGCIDVVPLGFVRNMAEFMVAADVLVSKAGPGTIAEAAAVGHLPGQEAGNVDIVL
SGGFGDFCEDPETIALEVACWLRDDNLLDIMTKKAKSVGQPHAAEEICTDIGTITHQYME
RNCIRDLQKANMANQIHGYVTX
>MATOU-v1_86699641
LEAAMLDERPKGMEVKVVDIWTEHAMFPWNKMAAGYPFVCKHSWMWRTMYYTTMALELPW
AGLVRAQCGGGFKKCIGEYEPDMVVSLHPLCQNLPLRVMRNLGMRGQGEPCVPFATVCTD
LGSAHPSWFHKGTDLX
>MATOU-v1_86716487
KKLPTVLVAGGGDGVGKLQNIAKAMATELGTDADRESQMVVVCGKNEDLKEQLESTDWPA
NVRVSVQGFVR
>MATOU-v1_86743150
PPSPSQRSACSASSGAARVGASRRLPSGARAIIRAGRNSPQESRCARDCGLSQGACVPVF
QGHRYLVTKLGVFSLHWHWPLTCVELQRSQLRRPSLANPQQRRLWCAPGTCGGGLRPGPA
RAPARVLWTWVPSGRSRCPRCQVSVGRRRCLSSASLPGLRRKKKVLIIMSDTGGGHRASA
QALKDSMEREYGKKLDVEIVDFITEHCGYPFNNAVQNYKIMAKHPWMWKFSYYLTCFPPM
RWLGHLWFNTVSRASFVEAFEKYKPDMVVSVHPLLQGLPIKVLGKDVPFVTVVTDLGGAH
PTWFHSKVDELFVPSDRVERIALRNGVPSCKIRKYGLPIRGAFQKDAQSKQQMRRKLNIE
DLPTALLVGGGDGVGGLGHIAKDLATEIGETGTPKQIVVVCGSNTQLREELSAYPWPEGV
HVTVLGFVSNMDEWMSAADCLVTKAGPGTIAEACARGLPVMLSNFLPGQEAGNVKFVIEG
GFGQYSPKSSVISKTVSGWLDNSELLQDMSAAALSAAHPEATQQIASDIGRIALAGSVEN
QGCPNNIAYCARPGTQVFPGTQVFSQHCQRVFYGENDVCRFEFSKLFVWSWSCVLGGFDA
DRAIKGSAESGRREVEKPSVKLRSQLRTTSVVSESRLGRIRFFSFRLHFFTFSFVRMAEP
STQRNSSFLVSQLSLFLAIHPSHASRIISRVQVNNLFSHLFIDEALVKFRWTLDRTTLX
>MATOU-v1_86766351
RTHTLTSRPAAAVTSDSTAQAQTPSTTKKKKVLFLMSDTGGGHRASSKALVNALERLYPG
KIDAEIVDIWTEHAGWPYKNFVPYYAVMAKRTWMWRMMWYYGRFWPTRKLQEIATRIQCS
RRFGKCIADAKPDLVVSVHPLCQDIPLRQLAKIDGGSRX
>MATOU-v1_86772455
EGPGARDDPHERHRRRPSRVRRGAQGRLRGALRKEGLRGERCGPVDEPHAVAVQPASQVV
QLPGEERLDVGLAVQEHLKHGHAADAQGHRNAGRSPRARGVRGVPPRCGGVGAPAHAARA
AASHAPEGPGGQDPLCDGGDRLRHCSPDVVPQARQLLLRAHRHRGGRGAASGAARRPDPP
VRPSHPRGLRRRAQAEQARAARAAGHGRAPAGGDHRGRRRGHGPTHADRRGARGAHRAPL
IGRSGGRAPLGQVVVICGRNRRLVDDLSSREWRMPVHAQGFVSNMVEWMCACDCIVTKAG
PGTIAESLICGLPLILNNYIPGQEFDNIAQVTDNKVGIFETDPPKIAAKVAHWFGPGKAE
REDISKRARELGKPHATFDIVRDLAALEAKAVPAWSDAHEHCGRSRLGARADAGAAHSTS
LRCHGIAPVANESRRHGP
>MATOU-v1_86780247
MNLYMEASDVLLTKAGPGTIAEAAALGLPVLLTGFLPGQERGNVLWVREKNIGELAKSPE
KAARTVAKWLRDQDALVEMSRNAKAAAKPKATDRIAEDLMGLVEGVQRTATGVLRDLKER
APA
>MATOU-v1_86814234
GGDGVGSLEKIVEQTASRLAKDCPGAAQVVAVCGKNKVVKKQLEARSWPGVHVEVRGFCS
GISDYMEAADVLVMEAADVLVTKAGPGTIAEAAIRGLPTMLSSHLPGQEAGNVPFVVNKG
FGRFSTQPKVIANTVSSWLQX
>MATOU-v1_86826453
QLGEACRDRAQLVVVCGKNAELREQLARRTYDGVRVQVEGFVDNMPEFMAVADCLVTKAG
PGTIAEAALRGLPTMLSSFLPGQEAG
>MATOU-v1_86838176
AGPGTIAEAAIRGLPTMLSSHLPGQEAGNVPFVVGKGFGEFSKQPKVIAQTVSNWLQDDD
ELAKKSEAAIAAGEPAATKLIAQDLLELLDKHARTRVEYVCNGA
>MATOU-v1_86872282
QCSRRFGKCIADAKPDLVVSVHPLCQDIPLRQLAKIDGGSRKTPFVTVVTDLGSAHNTWF
DGRGDYTFVPSDALEKMASRCGVPEDKIIKRGLPLREGFWDLAGSEKIKEATRTKLGLTT
GVPTALVVGGGDGVGGIAKVATALGDALGEAKDPSGLVVVCGKNAAVKKELEERQWPDNV
KPTILGFVDNMDEWMAASDCIVTKAGPGTIAEAATRGLPCLLSSHLPGQEAGNVKFVVEN
GFGAFVKKPAKIGETIAKWFSDLNLREKLSSKALEAARPSATLDIARDIGGLLFEGKAPQ
QAELD
>MATOU-v1_86872283
QCSRRFGKCIADAKPDLVVSVHPLCQDIPLRQLAKIDGGSRKTPFVTVVTDLGSAHNTWF
DGRGDYTFVPSDALEKMASRCGVPEDKIIKRGLPLREGFWDLAGSEKIKEATRVKLGLTT
GVPTALVVGGGDGVGGIAKVATALGDALGEAKDPSGLVVVCGKNAAVKKELEERQWPDNV
KPTILGFVDNMDEWMAASDCIVTKAGPGTIAEAATRGLPCLLSSHLPGQEAGNVKFVVEN
GFGAFVKKPAKIGATIAQWFSDLNLREKLSSKALEAARPX
>MATOU-v1_87078588
LGGAHPSWFRREVDAVFVPSDAVRDVARKRGVDDSKIFQHGLPVRSDFWRASAANKKHTE
EQYEELGLESGRKTVLIVGGGDGVGSLSQIVDTTAKKLASECPNEAQVVALCGKNTKLRD
ELEAKKAAGEWDGVEVAVRGFTSEISRYMDVADCLVTKAGPGTIAEAATRALPTMLSSFL
PGQEAGNVPFVLNHGFGEYSPKPAAIADRVSAWLQDDKMRKEMRRKARAAATPQATRMIA
MDLLKLLDDPPKVMLEERRDGYSTX
>MATOU-v1_87086784
AFLVGDGLQKHCPRSRRKNVWNKCVSALLPVQQAGVVTVFCGAAQGVGLAHFCPSAAEPH
TISGVGLAHFCPSAAEPHTISNPRRNRSLSPKRAISHCCDRSWRLSLFMVSASCSSLRAE
CNQKARARPWHARVCPSGKAFGAAILCRKRIGKNSLACLQQNLKFVLLWVVVKALVRWTS
RLPSVTRLRSEKVILLLFVVLIVVCGRNKAAFDKLEDHGWSVPDFKPTILGFVDNMDEYM
TAVDVIVTKAGPGTIAEAMTKGLPVLLTSFLPGQEEGNVKYVTENGVGQYVSDSQPELVA
ETLAHWLNHEDLIIQMSKRALCFGRGKATLDIACQIGELLKIEPNSDQISSCLFIIM
>MATOU-v1_87155176
GTPKQLVVVCGSNAKLQQELKEYPWPEGVHVTVQGFVSNMDEWMTAADCLVTKAGPGTTA
EACARGLPVMLSNYLPGQEAGNVKFVVEGGFGQYSSKPSVIGKTVSGX
>MATOU-v1_87253416
PIMLSGYLPGQEEGNVPYVVKGGFGAYETKPKNIAKTVSGWLSDPELLEEMSRKSLASGR
PWSTKAIATHIGKMIFPDGIAQRAIFCGTEYQAFSCCSRELGVGVHFRPGLALDGCRSAS
RTAGATQNHHFQICVLWRSYIFIX
>MATOU-v1_87379713
FWRRDLISKEKRQEQLGFPVTYRPEIALVMGGGEGFGALDKLAIAIGNKMVEIGRGHMVV
VCGRNQAVRDKLSAYAWPVDTFKPSILGFVDNMDEYMTAVDCIVTKAGPGTIAEAMTKGL
PVL
>MATOU-v1_87420356
TRRSSAKADFKPHILGFVPNIDEYMSAVDVVVTKAGPGTIAEAAIRGLPCLLTSFVPGQE
EGNISLLLTMVLASTYAIPIQMALPRWRLGGIPCALLACRSVPCQWAALPPRSTLLKSLV
KVFFAX
>MATOU-v1_87430130
VAICGKNKAVAKQLEAMKGAWEGVNVEVRGFTSAISDYMEAAHCLITKAGPGTIAEAAIR
GLPTMLSSHLPGQEAGNVPFVLWLQDEDVLKSKSVAALDVAAPDATRLIATDLLEMLDAG
LPEQKDDDACVGEDCFEEAPTPPKRRRFLRLGRAGWTRSALGAIGASRDADRWEAARQLA
VRADDGHAREIARCLVCVPRIVCVVCNPKAVCVTRTX
>MATOU-v1_87454628
STMAWIWSSLCIHCSTTSPTRSWRRLVRESRLYHWLRLSLTSDLLTLRGLTHALPNSTYP
AMPFTSLLWLQGCQKRRFIKTVYQLGLPIRQGFWRRDLVSKEKRQEQLGLPFTYRPEIAL
VMGGGEGFGALDKLAIAIGNKMVEIGRGHMVVVCGRNQAVRDKLSAYAWPVDTFKPSILG
FVDNMDEYMTAVDCIVTKAGPGTIAEAMTKGLPVLLTSFLPGQDSAWPGRGQCVLCDGGQ
SWPICTRYRGERCGNAGNVASEGLDEDVEASPPPGPSQSN
>MATOU-v1_87476679
EWMAAADCLVTKAGPGTIAEACSRGLPVMLSNFLPGQEAGNVKFVVEGGFGQYSPKPDVI
ARSAGGLTTPRSSRRCQQRRSLLLTQRPRSRLRTTSVVWLLPALWRTSAHDRAVEAQDQV
RSSGASFASSEFTGRRSGSSHGSLIFLGAPFSAESTSIVTRSRRRKLRYRLRTVRITSVA
GRSRTRAYQFFLVLAHSQRYCHRTDTFQFLVFHLPFFCYQYMFLHRTRQLVHLFAHFFVN
EVPGHWIARHSLSQQRFSCSSILMLLEAWIARHSLSQQRFSCSSILMLLEASMLYTLLKS
RLRQRHCAVNFNCSNVFLWIWYSRRL
>MATOU-v1_88069247
VVAICGNNKKLMHDLSSRTYPDNVKVVVKGFVNNVDEFMGASDCLVTKAGPGTIAEAMTR
GLPMVLSSFLPGQEAGNVPYVVDGGFGLSPEAPDKX
>MATOU-v1_88090350
KKLLEEKFAGNVTIHVKGFCSNMNELMGASDCIVTKAGPGTIAEACIRGLPILLSAYLPG
QEAPNVP
>MATOU-v1_88100370
QTSDSSSCGLPFHSSLPRRARAWCRLTPSRVRPTIRRSAFCFRIREGVTEPRPLLSRTSN
CDHRWTQTSRSWTSGPSTETFRTTRWLPDTLFSASTRTSGAHCTIAPSTRNPGRPAACCA
GRASSAASMTISPISSFRSTRSASTCRYGSCATMRAKPGGPSRLPPSAPIWGVPTPHGFS
RRSMRASSRATPYARSPRSAASPPPRFGSTACRFAARFGAASRPRRSLNRRRDSGCFPTR
RPYSSWAAATASVASLKWLRRPPPSWPPTAQGPVEATAAKLAADCPGTAQVVALCGKNAA
VRRKLEAKSEDWDGVHVEVRGFTPEMSSYMEVADCLVTKAGPGTIAEASIRGLPTILSSF
LPGQEAGNVPFVVDKGFGEFAKSPQLIAKTVSTWLQDDKILAQRSAAARAAAAPQATKRI
AEDLLKMLDDMASRSSRASWLGSASLPFQALTSYFLSKLLPQITSFPSVTTHHQFAAAGV
SVGLGSRQRRKDTYERSLPTLPAVLCAVGAASLVALGHAPGHAGGGASCKRSGX
>MATOU-v1_88101271
LHDFSLRRRFKKILRGQEPDLVVSVHPMCQHVPLSARTWLEKVLKRPVKFATVVTDLGSA
HPMWFDKRVDACFVPTQRLAKNARYYGVENVVNYGLPLRREFSQKRLSKERARKKLGLDR
NSSTVLVTGGGDGFGSLEKIVEAVAQELAGSNAQLVVICGRNEEVRRRLESRQWPVRMEV
RGFVSDMNLYMEASDVLLTKAGPGTIAEAAALGLPVLLTGFLPGQERGNVLWVREKNIGE
LAKSPEKAARTVAKWLRDQDALVEMSRNPKAAAKPKATD
>MATOU-v1_88117347
CIVTKAGPGTIAEAMCRGLPTMLSCFLPGQEAGNVPFVTEGGFGEYSNKPNEIASTVADW
ISKPDQLASMQDAAKQAGRPSATYDX
>MATOU-v1_88117981
TEHAGWPYKNFVPYYAXXXXXTWMWRMMWYYGRFWPTRKLQEIATRIQCSRRFGKCIADA
KPDLVVSVHPLCQDIPLRQLAKIDGGSRKTPFVTVVTDLGSAHNTWFDGRGDYTFVPSDA
LEKMASRCGVPEDKIIKRGLPLREGFWDLAGSEKIKEATRTKLGLTSNVPTALVVGGGDG
VGGIAKVATALGDALGEAKDPSG
>MATOU-v1_88123514
CQDLPLKILNELDSNGASRSYGRKTPFVTVVTDLGGAHPTWFNDGVDKCFVPSDVLKDAA
LARNVKEGKIVQYGLPIRRGFWRSGADDTEEAEEEDEAVEKSAALQKASIREKLGIADLP
TVLIVGGGDGMGGIVSQAQAVGEKLQQIASSSGKSYQMVVVCGNNQAAQKELSPSQTSWG
GDIEVSIQGFVNNMDDFMRASDILVTKAGPGTIAEASICGLPCILSSFLPGQEEGNVPYV
VENGFGCYQGTP
>MATOU-v1_88135024
SGAATSFARVRGRRPPPAAGAQHDGAPPRGPRPHRALLLLLLRRCGRAPRLTSLLLCVLS
AAQLAPGGQEASADAHIGHGRRAPGVRERDRPDDAGARRRQRSRHGGAHRRHLDRVRQLA
PQQDGGRLPVALPAPVGVALDVLRVEAARGAVEHRDAPALRRPLPQVHPGLRPRPRGLAA
SAVPAPAADHPQAAAARGRPARAVCGRVHRPGRRAPGVVPRQGRRVLRAERRRAQRGAQA
RRRREEDPAARPAGARRLLARDGLPVRADFWRASSSKRKPADERFDELGLVPKRKTVLVV
GGGDGVGSLGAIVEATAEKLASVCPGEAQVVALCGKNARVRQELEAKKAEGVFDGVEVQT
RGFTSEISAYMEVADCLVTKAGPGTIAEAATRALPTMLSSFLPGQEAGNVPYVLEKGFGE
YANKPDRIASRVADWLQDDTTLREMRRNARAAATPQATRLIALDLLHLLEHPPKNGKARS
ARAHGAAASADHPTRRGPRADSVLCSPVGAVPRSCGHGRAQTSSRRRPLRLWCWFVSDPR
VVVGLLLVARGAAGLLSLCGAPARTPSX
>MATOU-v1_88181746
LREGFWDLAGSEKIKEATRTKLGLTTGVPTALVVGGGDGVGGIAKVATALGDALGEAKDP
SGLVVVCGKNAAVKKELEERKWPDNVKPTILGFVDNMDEWMAASDCIVTKAGPGTIAEAA
TRGLPCLLSSHLPGQEAGNVKFVVENGFGAFVKKPAKIGATIAQWFSDLX
>MATOU-v1_88203876
SSHLPGQEAGNVPFVVNKGFGRFSTQPKVIANTVSSWLQDDSELARMSAAALAAGQPEAT
TLIAKDLVKLLKAEPPRHDLATISPRSRHDLAT
>MATOU-v1_88205945
RDAGRRGIICCTRTGVCPARCCSTAAASAAACTAGLGVNGRIRAARRYQGAQEAHLNAHF
RYRRRTSCVSTGDGVNARVCCSRRDGRAHRRCVDGLLPIPFQQFCPVLPVYGQASVDVGC
LVVRHGGAALDAPVSWYATAVQPSMLLLDAFARVRCFKQFRRCLDEHDPDLVVSIHPLTQ
SLPLHVLEKKGGGTRKVPFATLVTDLGSAHPWWFHAKVDACFVPSDAVRKAAERRGLSSE
QIRQALSRFDSMDSPCAPRFGRRRVRASSYSKSWISRATVRRCWWWAAVMASVRSVKLLR
QPLANLAAVAQATRRSLPSVARTNSFARALSKRLLEMMCRFAGSSSKAITWRLPMCSSPR
RVQEPSQRRPFAGCRRCFLRTCPGKRRAMCPLSCNLDSASTPRTLSRLRAPPAGCRX
>MATOU-v1_88241310
PPLTTDQIAPPRHHAAHRCAPRARMQCSWLGIQGGPTTPRRCSQVPHAAAGCGYRPARRA
AHAYAHVAARRRRHVRQHSTTKKKKVLFLMSDTGGGHRASSKALVNALERLYPGKIDAEI
VDIWTEHAGWPYKNFVPYYAVMAKRTWMWRMMWYYGRFWPT
>MATOU-v1_88244396
IFAERWMDRRCNVGITNLFKAYDPDMLVSVHPLCQKLPIKIANKLNGGADSRRQTLPFVT
VVTDLTDGHPTWIDRNVDTTFIPTSPWEKKARRLKFPADRLRKYGLPIGLGFRARTAQEK
MALRKNFSLDARSPTVLIIGGX
>MATOU-v1_88347725
RMLHDFSLRRRFKKILRGQEPDLVVSVHPMCQHVPLSARTWLEKVLKRPVKFATVVTDLG
SAHPMWFDKRVDACFVPTQRLAKNARYYGVENVVNYGLPLRREFSQKRLSKERARRKLGL
DRNSSTVLVTGGGDGFGSLEKIVEAVAQELAGSNAQLVVICGRNEAVRRRLEERQWPVRM
EVRGFVSDMNLYMEASDVLLTKAGPGTIAEAAALGLPVLLTGFLPGQERGNVLWVREKNI
GELAKSPEKAARTVAKWLRDQDALVEMSRNAKAAAX
>MATOU-v1_88462897
AFYPVRLVTRMLHDFSLRRRFKKILRGQEPDLVVSVHPMCQHVPLSARTWLEKVLKRPVK
FATVVTDLGSAHPMWFDKRVDACFVPTQRLARNAKYYGVENVVNYGLPLRREFSQKRLSK
ERARKKLGLDRNSSTVLVTGGGDGFGSLEKIVEAVAQELAGSNAQLVVICGRNEEVRRRL
EERQWPVRMEVRGFVSDMNLYMEASDVLLTKAGPGTIAEAAX
>MATOU-v1_88515784
WTEHSAWPWNDCVRTYQFAAKYPLIWKAIYEWGSFPITQWFSRRQAAFQSFDRMKSFLEK
TDPDMIISVHPGCQHLPVRILNHLHGGAQKRREMMPFVTVVTDX
>MATOU-v1_88520281
DIWTDHAPWPYKNFVPWYTFMAKRPFLWRMFWYYGRMWPTRKNQEIASRIQCSRRFGKVI
AEAKPDLVVSVHPLCQDIPMRQLAKIDGGSTWFDRRLAKRTTPFVTIVTDLGSAHNTWFD
RRGDYTFVPSD
>MATOU-v1_88585101
RGQEPDLVVSVHPMCQHVPLSARTWLEKVLKRPVKFATVVTDLGSAHPMWFDKRVDACFV
PTQRLAKNARYYGVENVVNYGLPLRREFSQKRLSKERARKKLGLDRNSSTVLVTGGGDGF
GSLEKIVEAVAQELAGSNAQLVVICGRNEEVRRRLESRQWPVRMEVRGFVSDMNLYMEAS
DVLLTKAGPGTIAEAAALGLPVLLTGFLPGDVLLTKAGPGTIAEAAALGLPVLLTGFLPG
QERGNVLWVREKNIGELAKSPEKAARTVAKWLRDQDALVEMSRNAKAAAKPKATDRIAED
LMGLVEGVQRTATGVLRDLKERAP
>MATOU-v1_88604477
QADALPGAAGFQVAALPAVQRARAVAPVAPAPLRHPWARAALRADVVPVESTDGGGGGDG
GSGPSDGGGGGGGGAEERQWAFLRGGTDEEEDASMEDEEESEEDAADSAVVRKKIVFLIM
DTGGGHRASAEALDQVLKEISPEGSIETKTVDMWTEYGCWPMNKGVWGYKTMTSGRKWLP
VSWGLQIYRLFFYLSPFTEIPWMLDTKLRCGKAFRKFFEDEKPDLVVSIHPLTQNLPLDV
LNDIAKDADTARVPFATVCTDLGTAFNTWFHSDVDACFVPSDTLHKQALRRGIAPGKIRQ
YGLPARAPAARARPPRTSRPLAWTRRGRPCSAAARARAISGRLCVLSRQSSRQAPLARPR
SWRSAGRTPSSRSSSRSRRGCSKEDRRTCRWSPSASPRRSPSTWRSLTCSPRPAQVPSRK
RRSAACRRCSRATCPGRSGATWTSWSRAASVISRKSRRRSRPRCRAGCRTRRSGRRRRRW
PWGGQTQRGVSRRICLACSTRAFLARSARAPGAAGRSASFASERRRSARSRQRRRPRLEG
FSRVSFSLRQFHLFNLSSSPARMRNSVFQIVPSNFGPCRPFLGARHFCGGLAPFPRAALP
SAHLVHFLESACSFSVRGTLRRTRSLLMSSLTFCSAITLVLFX
>MATOU-v1_88673253
KILRGQEPDLVVSVHPMCQHVPLSARTWLEKVLKRPVKFATVVTDLGSAHPMWFDKRVDA
CFVPTQRLAKNARYYGVENV
>MATOU-v1_88685600
IAEAATRGLPCLLSSHLPGQEAGNVKFVVENGFGAFVKKPAKIGATIAKWFSDLNLREKL
SSKALEAARPSATLDIARDIGGLLFEGKAP
>MATOU-v1_88704379
AKPDLVVSVHPLCQDIPLRQLAKIDGGSRKTPFVTVVTDLGSAHNTWFDGRGDYTFVPSD
ALEKMASRCGVPEDKIIKRGLPLREGFWDLAGFWDLAGSEKIKEATRTKLGLTSNVPTAL
VVGGGDGVGGIAKVATALGDALGEAKDPSGLVVVCGKNAAVKKELEERAWPDNVKPTILG
FVDNMDEWMAASDCIVTKAGPGTIAEAATRGLPCLLSSHLPGQEAGNVKFVVENGFGAFV
KKPAKIGATIAQWFSDLNLREKLSSKA
>MATOU-v1_88712429
MWRMMWYYGRFWPTRKLQEIATRIQCSRRFGKCIADAKPDLVVSVHPLCQDIPLRQLAKI
DGGSRKTPFVTVVTDLGSAHNTWFDGRGDYTFVPSDALX
>MATOU-v1_88715173
DQWMGASDCIVTKAGPGTIAEACASGLPIMLSDYLPGQEAGNVPLVVEGGFGAYNNRPKM
IAKTVSSWLKDPQLLADMSNKSSFFGRPEATKEIAADLGKLLFQKDGGX
>MATOU-v1_88735956
WYYGRFWPTRKLQEIATRIQCSRRFGKCIADAKPDLVVSVHPLCQDIPLRQLAKIDGGSR
KTPFVTVVTDLGSAHNTWFDGRGDYTFVPSDALEKMASRCGVPEDKIIKRGLPLREGFWD
LAGSDKIKEATRVKLGLTTGVPTALVVGGGDGVGGIAKVATALGDALGEAKDPSGLVVVC
GKNAAVKKELEERTWPDNVKPTILGFVDNMDEWMAASDCIVTKAGPGTIAEAATRGLPCL
LSSHLPGQEAGNVKFVVENGFGAFVKKPAKIGATIAQWFSDLNLRERLSSKALEAARPSA
TLDIARDIGGLLFEGX
>MATOU-v1_88742443
VTDLGGCHPLWFDKRVDALYVPSDTIEGLAKRRGIEQKKLRKFGLPIRPGFKARSKAQKN
ALQKRLGLSQGIRTALLVGGGDGVGSLGNIATKVANELGTDGGGX
>MATOU-v1_88774309
GEDVVVNVVGFTKQMSEYMEVADVLVTKAGPGTIAEAAIRGLPTMLSSHLPGQEAGNVPY
VIDAGFGEYKNRPRKLAKTVTEWLGDDELLAKMRT
>MATOU-v1_88826532
VVSVHPLCQDIPLRQLAKIDGGSRKTPFVTVVTDLGSAHNTWFDGRGDYTFVPSDALEKM
ASRCGVPEDKIIKRGLPLRE
>MATOU-v1_8892404
LAQEPWARTFKGCGMVFLPLLAVACALRAELEEGNLLGEGILSEAGDASESKPIKALLTM
AASASAMQGTETTHAYRMPTDVLLRQGRDDPKVNRSALQVVSGLKMAEGVEGYRNRLSKW
EEEADLLEPEEIDPVNPKPDPPAGPPKSRLEHWAAREPAWHELLSLDTVGEHLREVFERR
AQVRASLDYSDAYYEDRVAAHWSAAPDEQLAWARQEAPKLLERHGYFHLRYDPVFGPFLR
AAERVGADAMAAAPEEHRLSKTKAQAGLFGLNHMYGCSLPVPGLDRLTEIVVTEALRLMV
ADFSPEFVARADRTLAAYDADQKRAAMQKKEARVRSSIRMALGFGDSDHEAPPPEPPPPP
KRILFLISDTGGGHRASANALKDAMDELVPGGTETEILDIWTEEGCRPFRKMPEGYRAMS
TGGFAGRMMWRTMYYLTPFFEKPWSWDMRLRCGGRFHRRIEGFNPDLVVSLHPMTQALPL
TVLETMGRQAGHGSRQIPFATVCTDLGSAHPGWFDKRANQTFVASDRLERMAKRRGVAPE
RITNHGLPVRRTFWTSSKRTGAAPASEYKALDLNPKLKTVLVVGGGDGAGSLERIVRSLA
AELSKSQPGKVQVV
>MATOU-v1_89166411
IRHGFAIQKENLGSDRTNEQGKEYRLAVKRELGLDENKQMVLVMGGGEGVGSLSDIVNEL
YAELSSKGVDATVCVICGRNEKLQSELLTRNFENVAEEISTKRASKQKRRNGFLSKLRRK
FSRQKANEKPTNPPASVFSGGKKGNVDIMPLGFLTNIPEYMVAADVLVSKAGPGTIAEAA
SVGLPIMLTSFLPGQEAGNVDVVLEKEFGEYEQNPSQIANTVTSWLQTPNILTKMSQSAM
EFGNPYASDEIVEDIGRQTQAWMELNEKDNQVDGIAKSICGCSPSLSPTLL
>MATOU-v1_89375174
EDERKPSLCWQTTGCVEGGVTMSLKKIISTSSLTNQTAMQIASDFDDRNANEVPPATIVK
VDDGDYRSENVRNIFDECDSSCSSSSKDDLLHNGNGKVKVIGLGFISQMAEYMVAADVLV
TKAGPGTIAEAASLGLPVMLTSFLPGQEEGNVDFVVDGGFGGFSSNFFKMAEEVSSWLCD
SDKLRELSVAARQKGTPNAAEDIVRLIGRSALNWRTKNILTQASRLRTAMYLMQIESSYY
FILACEMNFPLLVICSITLRMCEEERVEAGMHLHSCRKSIILSDPFILTIYIYTHASWIL
FLMHQNVTKGSKTLKDTTRQR
>MATOU-v1_89409499
EGFWEISNTPKRKLQEQLGLTPLDQPNVVLMMGGGEGFGNLAQVAVAIGEKLGRLGLGQM
VIICGRNEEVKKNLDLHKWPCKDRGEGAQLWKFSPKILGFVSNVDEYMSAADCLVTKAGP
GSIAEAMIKGLPCLLTSYVPGQEEGNITFVTNGGAGDYVPDEEPERIADTVAEWLMDPDK
LIKMSISAQSLARPLAALDITRRICNGLLDLGVNSVELTDRVDMDRIDSDTVGTDHLEEN
QVPETAQIAAEAEAAEVLGVATTAKVTEVTEAAETAAEVIDTIKVVEVPKLVEPTEADAE
VVHSLALGLPESGQDPSWETQPLSAMEPPSLMPPPLLPVMDSVCDSADSGCQVTSDPGAD
NRGSVVQTSVVX
>MATOU-v1_89432416
VQLGQMVVICGRNEEIRKDLREWVDQHEEVRKHMPAILGFVSNIDEYMSAADCLVTKAGP
GSIAEAMIKGLPTLLTSFVPGQEEGNLDFVIDGGAGKYVSDMTPELVAETVASWLLDPAL
ILSMSKKARSLAR
>MATOU-v1_89737161
MALTGKGHMVLVCGRNEECQAELMAKSWSSPTFNPSILGFINNVDEYMTACDCIVTKAGP
GTIAEAMVRGLPCLLTSFLPGQEEGNVTFVVEGKVX
>MATOU-v1_89778001
ITWERPGQEEGNIPFVEDAGFGTFSGNVQVIADTVTSWLEDPDKLMELKTAAFRASKPSA
TLDIARELANMVFDSKLNVRNCCSF
>MATOU-v1_8981669
EIMSMSLLAMMHLIASVSAWSRRQPRAQPGTCAPAPENVLSALLKRGNAAESGLVRWASL
RGDLRAQHENALVENPARRLLRKRQTSPTVRDVSSSPDGKKRILILISDTGGGHRASAQA
LNAALDTIRPGDYDVSIVDLWTEYGRWPHNQFVKGYAGAAKRQWIWRAMYYTSTTWPVIK
FLKVHAKVNCFDNFEKCITEYAPNMVISMHPLCQDIPLEVLAKVGDGTRRVPFATVVTDL
GGAHPTWFHKGVDKCFVPSNAVRALAEKKGLAAEQLRQYGLPVRQSFWEAPPPKEELAQE
LGLSDSRKTVLVVGGGDGVGSLEKIVDATAAKVAKACPGEAQIVAVCGKNAALRQRLEEK
TYPGVDVQVKGFIQRMSDYMEMADCIVTKAGPGTIAEACIRGLPMMLSSFLPGQEAGNVP
FVTEGGFGAYSPRPGVIAKKVCTWLQEPRQLEEMSRRAREAAAPTAAVDIAADLCEMLEV
AESPAKMAVCRSSGLALRKIAGRKGRLAMALGILTVVDHWCHRMLQRX
>MATOU-v1_9013798
MIWRAFFYGTAFYPVRLVTRMLHDFSLRRRFKKILRGQEPDLVVSVHPMCQHVPLSARTW
LEKVLKRPVKFATVVTDLGSAHPMWFDKRVDACFVPTQRLAKNARYYGVSNVVNYGLPLR
REFSQKRLSKERARKKLGLDRNSSTVLVTGGGDGFGSLEK
>MATOU-v1_90384688
LTNTDTTTRKNNKLDIPTKVSTIKGGNTSSIGSSNSRVARKLMMNGEFSTASDVKHDIDS
SSTSFFKNDDNMDHKHMNHNGVPDVVNERKFREIEKAGGPLKVLFLSSDTGGGHRASAEA
LAKHFQMYYPGTTYDLFDCWTEHGCLPYRTLVDTYKHLSAHPRQWKFLYHFSNTSPYLWC
MDAHSGLTCEKKIRDGIEKFNPDVIVSVHPTMNNVPLMATEHLRKKFNKHIPFFTVVTDY
GSGHCTWFRKGVDKLFVASDRLQRLATRRAKVPEEDIVTSGLPIRRDFAVHAKALGLNRR
SAEAQNYQANLRTQLNIPDINKKMVLVMGGGEGVGSLSTIVDSLYTTFTTQGIDATIVVV
CGRNEQLKQKLQNRDWEQLLAQKTRIKKRRHLSRLRWAVPSRRIRASLKRAALAAKEGRL
NPDKTKGNVDVIGLGFVTQMADYMAASDILITKAGPGTLAEAAALGLPVMITRINSLNLQ
YTLLNELLISFLSFLPGQEAGNVNIVLDNGFGDYCSDPYGIAEEVACWIQDEDLLTIMSK
KSSSIGVPDAASDIVLTIGNMTHNYMELNAAGGTAASSTKEKPFFFHIKKYIFTYFCFRY
CAFLIFFHVYMLLYFKLNALNX
>MATOU-v1_90384689
LTNTDTTTRKNNKLDIPTKVSTIKGGNTSSIGSSNSRVARKLMMNGEFSTASDVKHDIDS
SSTSFFKNDDNMDHKHMNHNGVPDVVNERKFREIEKAGGPLKVLFLSSDTGGGHRASAEA
LAKHFQMYYPGTTYDLFDCWTEHGCLPYRTLVDTYKHLSAHPRQWKFLYHFSNTSPYLWC
MDAHSGLTCEKKIRDGIEKFNPDVIVSVHPTMNNVPLMATEHLRKKFNKHIPFFTVVTDY
GSGHCTWFRKGVDKLFVASDRLQRLATRRAKVPEEDIVTSGLPIRRDFAVHAKALGLNRR
SAEAQNYQANLRTQLNIPDINKKMVLVMGGGEGVGSLSTIVDSLYTTFTTQGIDATIVVV
CGRNEQLKQKLQNRDWEQLLAQKTRIKKRRHLSRLRWAVPSRRIRASLKRAALAAKEGRL
NPDKTKGNVDVIGLGFVTQMADYMAASDILITKAGPGTLAEAAALGLPVMITSFLPGQEA
GNVNIVLDNGFGDYCSDPYGIAEEVACWIQDEDLLTIMSKKSSSIGVPDAASDIVLTIGN
MTHNYMELNAAGGTAASSTKEKPFFFHIKKYIFTYFCFRYCAFLIFFHVYMLLYFKLNAL
NX
>MATOU-v1_90394157
ARGGSHDVWRGLWKRPRGRYGNWRPLGRWLWSVSRHLWPERRGQIGTHCVEQFTYGGAAG
AGGASRFHDERRRVHECRPPRHQGWARLHRAEAMIKGLPCLLTCYIPGQEEGNIKFIEQH
GAGKYVADSDPDGVASAVAEWLWDPDALKKMSRNARRLARPEAVSQRSAIGASRGGAGYC
EQDLRSEPWRFPRNGREWGGPASSPAFNRQSTLSPGAATATLLSEML
>MATOU-v1_9040023
GAQDRARGRGRRRRREPWGDRQVAGDGAVQVAAGQGAGGGGVREQRAPAVEARGRGLRRR
GRECRGVHEADVRVHKQMSEYMEVADVLVTKAGPGTIAEAAIRGLPTMLSSHLPGQEAGN
VPYVIDAGFGEYKNRPRKLAKTVTEWLGDDELLELLAKMRANAQATAKPAATQDIARDLL
RMMDVEPQRTHRAPHQVLRDWGHALLGKSRAAEQPAASSRLARSREAICNWPLLTCR
>MATOU-v1_90514818
SAHATWFRSKRCDKLYVASERIKKTAKRRGRFPDDKISMAGLPIRQSFTEEAASLDDRTS
EAGKEYQKKVRESLDVDTDRQMVLVMGGGEGVGGLERIVDELYNEFMKEGIKASIYVVCG
RNEKLKENLETKDWQMVLAGEHKPRKRNILARLRHRRRKEQKTTSSEKDSTAAQGDVKVV
GLGYVDKMAEYMVAADVLVSKAGPGTIAEAACVGLPVMMTSFLPGQEAGNVEVVLENEFG
EYNDNPVEIAPIVSSWLKDPILLSEMSRRAKKVGRPHAAADIVLDIGTSANAWKSLSAGT
KRMTDLEWTCSFYISYFIFX
>MATOU-v1_9052877
EGFGALDKLAIAIGNKMVEIGRGHMVVVCGRNQAVRDKLSAYAWPVDTFKPSILGFVDNM
DEYMTAVDCIVTKAGPGTIAEAMTKGLPVLLTSFLPGQEEGNVAFVTEGX
>MATOU-v1_90598319
PVVTVVTDLGSAHLSWFEPQVDLLFVPSPDIKRLAKKHHVDEDRIKLCGLPVREGFWQVD
SRSKEDLRTLLELTPYEGRPEVVLMMCGGEGFGNVREVASAIATRLASDGHGQLVVICGR
NEEVRSELEAWNNLRAEELRGQLKIVGFVTNVDEYMGAADILVTKAGPGSIAEAMIKGLP
CLLTCYIPGQEEGNITFIEQNSAGKYVSDTEPLVVAKTVAQWLGDIDMLEKMSRSARRLA
RPEAALEIASKIFET
>MATOU-v1_90608707
LKEKKYPGVDVQVEGFIQRMSDYMEMADCIVTKAGPGTIAEACIRGLPMMLSSFLPGQEA
GNVPFVTQGGFGAYSPRPRVIAKKVCTWLQDPPQLEEMSRRAREAASPSAAVDIAADLCE
MLDVAKSPDVAESAAKTVVQMRSCNATADVDKADATESNQRRYQRRASASASQCAGSDRA
VADCQVRSVLPAELRIRRVCLNDLRGMLRGRWGVLHAYSVLYARRAHARRDQALGVAMDG
KLAIAELGHADYTLVSSTLTYVIPYTYGKX
>MATOU-v1_9064599
TAADCMVTKAGPGTIAEAMTKGLPCLLTSFLPGQEEGNVSFVTEGGVGAYVPDTEPERVA
ETLCSWLEDEGFMRKMSRRARKLGRARASLDIARRMGCSLLGLAEPSLGDGEKEQSATLL
DHGLPHPADFEFSASGISVAMSLDAQLRKELALAEKCSGX
>MATOU-v1_90662763
LREKLGLFTDERHEIVLLMSGGEGFGHVAEVAMAVGTMIGRRQRGQMVVICGRNDDLKKQ
LDSWNDGYDPEIQETAKILGFTSNVDEYMGAADVLLTKAGPGSIAEALIKELPCLLTSFI
PGQEEGNITFVEQGGAGTYSADTEPLTVAAKLEQWLDDPSIRKKMSAAARKLARPEAALR
IAEEIYEGLFADSCRNSASKAAPPQAAAYLPFRPAPAPDSGDTELNLGIDIGRARPQKRP
DDALLRFEHERARSTTETRVMHX
>MATOU-v1_90696129
GTGGGPLEAVRAGVCGTSGLHPCSHPMALVSGTRRLHSTRTVPIHLQEGLASSQCQLAQH
QKQAATRSVSSRSSLSVALTFPCIRSSITWWWRLWRRSGTASDLWRWPPWLPISGLRTSP
GSSLESISSLCRPARYGELFVPTREIRSLAQQYGVPRDKIHLCGLPVRQGFWQDEPRSKR
QLQEDMGLIPTDRPEVVLLMGGGEGFGQLFQVASAIGEMMAVCGLGQLIIICGRNEEVRN
QLNEYKWPYCKRRRAVFTPLILGFVSRVDEYMCVADCLVTKAGPGSIAEAMIKALPCLLT
SYVPGQEEGNIAFVTRGGVRKYVADX
>MATOU-v1_90709686
QNVEPSRRFWRFGEKQNDPAEMEGVHHKPTIREKLRLADIPTVLIVGGGDGMGGIVAQAQ
AVGERLQKLASASSTPYQMVVVCGNNKSAQELLSPPQTQWGSNIEVKVQGFVNNMDEFMR
ASDILVTKAGPGTIAEASICGLPCILSSFLPGQEEGNVPYVIENGFGCYQGTPEGIADTV
EEWMSSATAEGGMLQQMRGSALTAARPDATLD
>MATOU-v1_90734416
MRASDAIVTKAGPGTIAEASICGLPCMLSSYLPGQEEGNVPYVEESGFGKYSGDPQVIAE
TVSEWLEKPDMLNEMKNCALEAARPSATLDX
>MATOU-v1_90771057
PCLLTCYVPGQEEGNVAFVENHGVGVYCSDSEQVADTVEQWLKDPQKLARMADAAGALSQ
PQAALDIAAKIELPHASISPASVPSISPALSP
>MATOU-v1_90786093
TIVEYLEPLLKKSIDLIISVHPLVNHLIIEALAILAESTRSLPRVATVVTDLGSAHCSWF
EPRVDLLFVPSEEIKSIAEQHNVKSSKIALCGLPLREGFWTDEVLPKKQLQERLGLQPEA
YPETVLIMGGGEGFGALFAIAERVGTMLAHRNPPGQLVVICGRNDEARAQLEQHKWPSSP
TQEHLFDPHILGSVSNVDEYMSAADCLLTKAGPGSIAEAMIKGLPCLLTSFVPGQEEGNI
EFVEQNSAGKFVSDTDLDMIAGVLESWLDNPDVLKRMAENARALGRPRATLGIARKIGDC
LLDLGVELSETHFKRRASAQSEPSADYESEGESEVPDNMVSRSSAVYEV
>MATOU-v1_90831348
YEPEIQETAQILGFTSNVDEYMGAADVLVTKAGPGSIAEGCIKGLPCLLTSYIPGQEEGN
ITFVEHGGAGEYVADTDPDAVATKLESWLNNPRALRKMSTAARRLARPDAALRIAERIYE
ACLGGGRSKPGCRMTASRAASQATVSSSGLFRPAPAKDSVAGRVRNDAPGRMPVQVLDAR
PCMLCVQRVTTRVRG
>MATOU-v1_90872045
NVWWHIRDSVSKFMTETLSGGTPPDLIVSVHPLIHHFVLEAFEEIQYRGIVPVVTVVTDL
GSAHMSWFDARVDMLFVPSKEIEQLAIHHRVHRSRIHLCGLPVREGFWEETSVSKCQLQS
ELGLNPTDQPEVVLVMGGGEGFGNILQVAIAIGEKLGRDEFGQMVV
>MATOU-v1_91002573
TWGSNNLNMNIKGFVYNMEDWMKCSDILITKAGPGTIAEASICALPCMLSSYLPGQEEGN
VPFVINNNFGDYSSDSDKIADVVVDWLSNPEKLQEMKYAALKVARPDATLDIARDLASIV
FEHC
>MATOU-v1_91148449
EEKIKLCGLPVREGFWQADSRSKGELRALLELAPYEVRPEVVLMMCGGEGFGNVREVAYS
ICDRLAEDGFGQLVVICGRNEEVRSELDAWNKSRSEDLQEQMKILGFVTNVDEYMGAADL
LVTKAGPGSIAEAMIKGLPCLLTFYIPGQEEGNVTFIEQNCAGKYVSDTEPFEVX
>MATOU-v1_91252453
IYDAERDASRWRDTMTFRNVWWHIRPSVLDFLTRTLTRGVDLIVSVHPLINHFVLEAFEE
IQYRGIVPVVTVVTDLGSAHLSWFDPRVDLMFVPSKEIHQLAIEHGVRRNKIDLCGLPVR
EGFWQQSPLHKQQMQERLG
>MATOU-v1_91261363
LDRQPTILGFVENVHDWMDASNFLVTKAGPGTIAEAMITGLPCLITDFVPGQEEENKNFI
EKAEAGQFVSSEDVDLVADVVEEWVRDPSLIARMSRCAKALAKPQATLDITRLIGSRMLD
FNDNDDGGGGEPDLLGAAHDCSSFTSFQNNSCSSSARSILPRRLECGHDDGQLRX
>MATOU-v1_91290893
AQKELSPSQTSWGGDIEVSIQGFVNNMDDFMRASDILVTKAGPGTIAEASICGLPCILSS
FLPGQEEGNVPYVVDNGFGCYQGTPDATLDIARDLAQMVYERKEX
>MATOU-v1_91333022
RLELKPHEEVVLMMCGGEGFGRVKEVTKAIARCLELRRRGQVVVICGRNEEVRKELEAWN
LAREEEWRYQVKLLGFVANVDEYMSVADMFISKAGPGSIAEAMIKGLPCLLICFLPGQEE
GNVSFVKDNGAGEYVSDEDPDAVAEKVTDWLNKPRIRAEKRNNALRIARPKATLEIACRI
GELLDLKPVPPTAAFQPAPLRX
>MATOU-v1_9163635
TWASIGFCTVVSDLIDCHQTWFNAKADAIFVPTKEVRDVCVNGNSGADPSIIKLHGLPIR
PAFWNPKSITKESMRKKLGLHENKRTVLLMAGGDGVGALIDIVVTVANKVSGPIPTQLIV
ICGSNKVMAADLSDSSRVWPTGINVVVQGFVQNVDEFMAASNLLVTKAGPGTIAEAMILG
LPLVLSTFLPGQESGNVPFVVDGGFGLFSGEAPESIAENVSILLNDERRLQEMSRIAKSL
AKPEATLAIARDIAELTRTSRTPIVSYYLVGAFNERERERERERERENRERNHSSSFICA
FSVLLIKIVLADALVRVEARKISEEKKRRSEGIALALKFHFGAIIVDGSKVK
>MATOU-v1_91703962
KASDCIVTKAGPGSIAEASICGLPCLLFAYLPGQEEGNIPFVEESGFGKYTKDPNEIAST
VKSWLESPKKLSAMKRAALAAARPSSTLNIARDLADIGFAAAKKNKATTTTSNNSSENDD
DDDNNSNSKNSKSKAMLQKEDEELIATNRSVDEKVLSLRFIYNLAN
>MATOU-v1_91795926
QELEKINWPKGINVSIQGFVSNMDEWMKASDCLVTKAGPGTIAEASICGLPCLLFAFLPG
QEEGNVSYVEGSGFGKYSSDPKEIADTVGSWLKSPKKLQVMKQAALSAANPLATLNIAKE
LAEVALATKNRKKLRP
>MATOU-v1_92158691
LGLCLTEEVVLLMCGGDGFGNVKGVAIAIGNRLDERGAGQMIVVCGRNEDVQQHLIEWNE
TREECRQYQVQILGFVSNVDEYMSAANMLVTKAGPGSIAEAMIKGLPCLLTCFVPGQEEG
NVSFVTENGVGEYVADEEPENVADKVVEWLADSSTLKQMSTSALRVARPLSALEIARRIA
EGPLGFRGSPLAIRTEGNGTSLFRAAPEGARGPFR
>MATOU-v1_92187282
AASPGVVLVMCGGDGFGNLKDVAMRIGNRLCGMEWGQMVVICGRNKETYEELEAWESSIR
SSQEGRQQIRIYGFVKNVDEFMSAADMLVTKAGPGSIAEAMIKHLPCLLTCYVPGQEEGN
VAX
>MATOU-v1_92598714
VGGIAKVATALGDALGEAKDPSGLVVVCGKNAQVKKELEERNWPENVKPTILGFVDNMDE
WMAAADCIVTKAGPGTIAEAATRGLPCLLSSHLPGQEAGNVKFVVEGGFGAFVKKPAKIG
ATIAQWX
>MATOU-v1_92598715
TGGGHRASSKALVNALERLYPGKIDAEIVDIWTEHAGWPYRNFVPYYAIMAKRTWMWRMM
WYYGRFWPTRKLQEIATRIQCSRRFGKCIADAKPDLVVSVHPLCQDIPLRQLAKIDGGSR
KTPFVTVVTDLGSAHNTWFDGRGDYTFVPSDALEKMASRCGVPDDKIIKRGLPLREGFWD
LAGSEKIKEATRTKLGLTTSIPTALVVGGGDGVGGIAKVATALGDALGEAKDPSGLVVVC
GKNAQVKKELEERNWPDNVKPTILGFVDNMDEWMAAADCIVTKAGPGTIAEAATRGLPCL
LSSHLPGQEAGNVKFVVEGGFGAFVKKPAKIGATIAQWX
>MATOU-v1_9261862
ETQASELCQFAAAAKLKVQLVVICGRNKPLCQALTSKFATPPSGILVTVLGFTHNIDRYM
SAATLLVTKAGPGTICEAMIMGLPMILSSFLPGQEEGNVPYVEQNGLGEYHSDPKD
>MATOU-v1_92646987
MGGIAKVATALGDALGEAKDPSGLVVVCGKNAQVKKELEERNWPENVKPTILGFVDNMDE
WMAASDCIVTKAGPGTIAEAATRGLPCLLSSHLPGQEAGNVKFVVEGGFGAFVKKPAKIG
ATIAQWFADLNL
>MATOU-v1_92700803
HGEIATRIQCSRRFGKCIADAKPDLVVSVHPLCQDIPLRQLAKIDGGSRKTPFVTVVTDL
GSAHNTWFDGRGDYTFVPSDALEKMASRCGVPDDKIIKRGLPLREGFWDLAGSEKIKEAT
RNKLGLTTGVPTAX
>MATOU-v1_92731055
AADCIVTKAGPGTIAEAATRGLPCLLSSHLPGQEAGNVKFVVDGGFGAFVKKPAKIGATI
AQWFA
>MATOU-v1_92791125
PCLLSSHLPGQEAGNVKFVVEGGFGAFVKKPAKIGETIAQWFSDLNLRERLSSKALEAAR
PSATLDIARDIGGLLFEGKAPX
>MATOU-v1_93191561
RGLKILFLFSDTGGGHRASAQSLGKQFEIIFPGSTYHLYDPFSDEKCPLMYATFPKTYQH
LSNHPLQWKLVYHTGNLRAIELIFSTHLRYSLEYMIRNAIKRYAPDVVISVHPILTNVPL
VSCQKISEETGRHLPIYTVVTDLGGGHSLWFCNGVDKLYVPSEQILTLAKMRGKVPDEKL
VKIGLPIRHDFSVQSKALGGDRTSEKGKMHQKQIRCEIDLPFIDRRVILCMGGGEGVGSL
SEIVNALYLECVRKEIHATILVICGRNEKLKNDLEVRDWDAVVRRGMMPNGSRMRLSSYY
SVGISNCWPVGYGNAEGLPATSTSYFAGGLFNTEQAGCFEGSVTHRLRKILSYNSIENNA
IVSPTSIQEEGLENDDEAKSELPPDVDVTSDVCLDLASFIPFDNSEVEVTCVDIHDQRHL
LPPSTTTLQLSPATDKHDQIFQCNSIISDDDDEEIKDDDDCSDVPLNPGHVNVIPLGFVN
EMAKYMVASDVLVTKAGPGTIAEAASVGLPVMLTSFLPGQEEGNVDFVVNKQFGCYCPYS
DPNAIAKTLSSWLLDDTQLQTLSRAATAAGAPDAASQIVQCIGNDTLEWRLRNDQCNNEE
EVVSNDTLQQSESIEVSDDVVYTTPMNKSPVVSAVTLFRLEDKICIIFNFVFLFX
>MATOU-v1_93192583
IKDRLQLLPNDTINRRTILVMGGGEGVGSLSNIVDALYFELVLHSIDAVILVVCGRNTIL
KDSLETRDFNHPDMWNAYNKARDKRLRLKHREQQKIEQQQRRQQQQQQQQEQEQQQQKEQ
QQKEQQQKEQQEEGNTTNSLKTTLSNMIYRKVITTTTTTLESSEDDNKNNEIKNHDCNQK
ETIGTTGDADVHVDDAGATDCADAVTTDSSASNSTELHDKQKDDEHNNNNTNIETEDEKK
ADSDYGVEATVAGDNYDKGNVQMHVESNPQEAIGIFDFDADSDTDVTSTNGLLTSTSERA
ISLKDPFSLNEEDVLSSTSERTSSKLSRLQQLIHYHNQQQQQKEQQQKSQEDDDDDDEED
AITSTNNINTNAAAAGITQENRSNKDNEQQQEPGPLGDVKVVGLGFVSNIAEYMVASDIL
VTKAGPGTISEAAALSLPVILTSFLPGQEEGNIDFVINNNFGSYINDTDPIGIGEEACNW
LLNEDKLIELSNNAKKSGTPYAARDIAKQIGDSAMIWKENNRETKKQMKKEKEERERIER
ERKEKEKKEEEEKERQRKKEMEEGGGVAATIEVPIVKVGLVKMANGRWKAINTKTGLVAD
CQVKEPSKDKNEDDGDNDDVQKEEEKIIQNEKKDDKDKKQNDREVIEQKEENQDQEKEQQ
QSQSHPQQEVSSEEKSAWPNMSKMSSIMMWSGRNSTTKEFFCVLSDRYYFHVKIKKYFFI
IHMCI
>MATOU-v1_9324917
LLKVQGGSSSNKKKKKILILMSDTGGGHRASAQAIDQAISELFPGKIDVDIVDIWTDHAR
WPFNRFVPSYRFMAKHPIIWRVFYAYGRFPPTKLFTEIMSRSTCYDQFRQAIERSDPDLV
LSVHPLCQHIPIPIIKKMNRVRSENRMPIPFVTVVTDLGGAHPTWFNKACDLCFVPSEAV
KKEALKAGVPTKKIIMHGLPVRPSFWKANTKRKGEIRLDLKLKPDVNTVLVMGGGDGVGG
LSNIAVEIGNTLGTLKEPTQMVVVCGHNKDLVSQLQAKTWPGKVNAVIKGFLNNVDEYMS
ATDCLVTKAGPGTIAEAMTRGVPVILSSFLPGQEEGNVPYVVDGKFGVYTGNKPKRIAST
VKTWFTDKQVLQDMSAHARQVGVRHSEATRLISKDIGEVVMRNDRNTPIHSYASSSMDSK
ASILEKHAIYLAEIVQLCNSNEVDRIYTEKLERVYRRPPQTQFLIEFSLF
>MATOU-v1_9358217
NKKRILFLISDTGGGHRASARAIVDALNQTFPGKFDTEILDIWTKYAKFPFQNAVNHYRI
FTQHPWLWKVGYDFTGYPVTRLFSEIISHLTSYESFKAAIAERMPDLVVSVHPLCQYMPT
RIVSEINRELSIIDPSRSPMKFCTVVSDLIDCHQTWFSGNADTIFVPTQQVYDLCLSGSE
DVDPRKVKIHGLPIRPEFWNPITATKESMRSELGLANMRTVMLMAGGDGVGALVDIVTNV
ANKVAGSIPTQLIVICGKNETMVADLTSPTRVWPTGVTVVVKGFINNVDQLMTASNILVT
KAGPGTIAEAMIVGLPLVLSTFLPGQEAGNVPYVVDGGFGLYGNEDSACIAKCVQTLLND
ERRLTQMSKIAKEKASPKATLAIAKDVATLLQTSHVPNVTSRYSVRYAFVWFKSYGLKIN
SLILYMALGVYFFVLLDSYICLLIMLQAISIQFKX
>MATOU-v1_93898894
ELANVSTEWTRPKILGFVPNVDEYMSAADILVTKAGPGSIAEAMIKGLPCVLTNFIPGQE
EGNIDYVQDNNTGKYVSDETPELVAETVTEWMSNPQALRDMSANAKALGQPKATX
>MATOU-v1_93919082
VAADILISKAGPGTISEAAALSLPVLLTSYLPGQEEGNVDYVVDGKFGSYCDDCDPAAIG
EEIADWLSDEARLTQMSKRAKX
>MATOU-v1_9403328
PVRPSFWQAARPREQLLDELGLEKNRRTVLIVGGGDGVGSLGDIVEAAAKELSKECPGDV
QLVAVCGKNAKLRSRLEEKQWGDVHVQVCGFVKQMSDYMEIADVMITKAGPGTIAEATIR
GLPTMLSSYLPGQEAGNVPFVTENGFGEYSKRPKHIAKTVRTWIQNPAQLDSMAQAARAC
AAPEATYEIAADLLAMLDEX
>MATOU-v1_94122581
TRGLPCLLSSHLPGQEAGNVKFVVEGGFGAFVKKPAKIGATIAQWFADLNLREKLSSKAL
EAARPSATLDIARDIGGLLFEGKAPQQAEME
>MATOU-v1_94367711
NYCRSQYLWFTLYALLLFTGTREGNVPFVEKSGFGAYSGDPSTIANTVSSWLASPEMLDD
MKAAALSAARPQATLDIAKDLAEMVFETRATNNFSSLFLRSRNICWGKLDTLTLIX
>MATOU-v1_94592336
SFLPGQEEGNIPFVEDAGFGSFSENPKEIANTVSKWLSSSDRLANMKENALKAARPTATI
DIARDLADILFTHTTVKAILIKQCLAVRFEKLRYYHS
>MATOU-v1_94696727
GFVSDMNLYMEASDVLLTKAGPGTIAEAAALGLPVLLTGFLPGQERGNVLWVREKNIGEL
AKSPQRAATTVSKWLRDQDALVEMSRNAKAAAX
>MATOU-v1_94709338
GAPGLQTTNAPKKGPATGELPAAASLVPEKVGSARQLLEKQSNSTQSGRPLKILFLSSDT
GGGHRASAEALANQFQRLYPGSTGSTYELFDIWTDVDEVSWPYCTIKDTYVTLSSTPWKW
RALYHISNNAAYAKFVDWHSDYMNEELIRRKMDSYDFDVVVSVHPTMNYVPLHSTRAIAD
KRGKEIPFFTVVTDFGSGHCTWFSADVERIYLASDSIKKIALKRGKMLENKMVMTGLPIR
RDFALQADALGDRTTQEGKEYQAKIREELGIDKEKKMVLVMGGGEGVGSLSDIVNELYAK
LKLQGVNATICVVCGRNERLKNDIETRCWDTVISQSLNSYETLRSRFYNKLLSWHAHRSR
RIQAALDRAAARAEKGKDVAESPGCIDVVPLGFVRNMAEFMVAADVLVSKAGPGTIAEAA
AVGLPVMLTSHLPGQEAGNVDIVLSGGFGDFCEDPETIALEVACWLRDDNLLDIMTKKAK
SVGQPHAAEEICTDIGTITHQYMERNCIRDLQKANMANQIHGCRGRNGQLRKESQGHICS
VPSDLTAASAGISRKHSRLGCRVGEETEPSTAHTV
>MATOU-v1_94721089
ATPPFRRSGDHPSGEEQPARKPLRKRLRSFAGRLRSRLPRAPLSRDKARRLLATLALAAN
LCGAPAIAAQTAFSGESPAAPALVRTVRHVRRGVAAGTRSSAGAGAVDLVSPKRTFSLSS
LPGLRRKKKVLIIMSDTGGGHRASAQALKDSMEREYGKKLDVEIVDFITEHCGYPFNNAV
QNYKIMAKHPWMWKFSYYLTCFPPMRWLGHLWFNTVSRASFVEAFEKYKPDMVVSVHPLL
QGLPIKVLGKDVPFVTVVTDLGGAHPTWFHSKVDELFVPSDRVERIALRNGVPSCKIRKY
GLPIRGAFQKDAQSKQQMRRKLNIEDLPTALLVGGGDGVGGLGHIAKDLATEIGETGTPK
QIVVVCGSNTQLREELSAYPWPEGVHVTVLGFVSNMDEWMSAADCLVTKAGPGTIAEACA
RGLPVMLSNFLPGQEAGNVKFVIEGGFGQYSPKSSVISKTVSGWLDNSELLQDMSAAALS
AAHPEATQQIASDIGRIALAGSVENQGCPNNIAYCARPGTQVFPGTQVFSQHCQRVFYGE
NDVCRFEFSKLFVITFCLELELRSRRFRRRSDQRLSRKRSPRSGEAERAAQSAAHHERSL
IQTRQDTFLFVPFAFLYVFCNGRALNSTEFFLIFGLSTESLISCDTSIACLPNHIAGAGE
QSFLTSLHRRSSSISLDTRSYDTHSCNNAHFQLNISICSSFSYLTMINIRCVSVNMNFGF
LWIRCYSRST
>MATOU-v1_94775194
ESRTWPVRMEVRGFVSDMNLYMEASDVLLTKAGPGTIAEAAALGLPVLLTGFLPGQERGN
VLWVREKNIGELAKSPQRAATTVSX
>MATOU-v1_94782855
YMEASDVLLTKAGPGTIAEAAALGLPVLLTGFLPGQERGNVLWVREKNIGELAKSPQRAA
TTVSKWLRDQDALVEMSRNARAAAKPKATDRIAEDLMGLVDGVQRTATGVLRDLKERAPS
AX
>MATOU-v1_94821145
GSRVEEEVVAAATNAMQVVIVCGKNEALQRELQHSVAKAMAAAADSEVSVKVLGFVTNVD
EWMVAADVLVTKAGPGTIAEACCCKLPMLLFDYLPGQEEGNVTFVTDLGMGEFEPEPANV
AMRCLSWLRNPTKLAEFGAAVQRHASATGAIDIARHTLELLQEEAHLNEEEHAADQWRSE
QGAGPSSTLSGNAGVPGALRTRSWAVADSVGECARPGGGRGCCRASAGRLRARIRRAEIQ
IRLSDSVVELVVAISACALVVARETRARHRRHCRRAVAIRSRSTHKCAISVLLRSSRRRC
LYDTITVA
>MATOU-v1_95084065
ALSPRRGAFSRRGTSSRLVSRGASPSRLRPCLWRRARTRRRARRATGCRWTCGRPGTGRI
APPRWFLASSPRATAPAFASARSGSPSRTRTCWRCRRTRPKKRTPRRRPRRRRALSTGPR
ASRSGASTSSPRAASTARACTPWASTCARSSSAARTCAYAERVAAHWSEAPDADAQLAWA
RGEAPKLLERHGYFHLRYDPVFGPFLRAAERVGADAMAEAPEEHRMRKATAQAGLFGLDH
MYGCKLPVPGLERLTEIVVTEALRLMVTDFSPEFVARADRTLAAFNADQKRAAARKTEER
ARSSIRMALFGDAEYEPPPPEPPPPPKRILFLISDTGGGHRASANALKDAMEELVPGGFE
YEILDIWTEEGCFPFKTMPQGYRKMSTTGWRGRMMWRMMYYITPFMERPWSWDMRLRCGG
RFRRRIEGFNPDMVVSLHPMTQNLPLTVLETMGRRAGHDTRQIPFATVCTDLGSAHPGWF
NKRANQTFVASDRLQRIAERRGVDPERITNHGLPVRKAFTSMSKRSGAPPDSDYAALGLQ
PGLKTVLVVGGGDGAGSLGAIVKSLASELSKSQPGKVQVVAVCGNNERLRSKLAAEDFGE
DVVVNVVGFTKQMSEYMEVADVLVTKAGPGTIAEAAIRGLPTMLSSHLPGQEAGNVPYVI
DAGFGEYKNRPRKLAKTVTEWLGDDELLAEMRANAQASAKPAATQDIARDLLRMMDVEPQ
RTHRAPHQVLRDWGHALLGKSRAAEQPAASSLLARSRDAICNRPLLTSDRTX
>MATOU-v1_95126801
KNEAVRAQLEAHDWPPNVHPTVLGFVQNMDEWMAAADCIVTKAGPGTIAEAATRGLPCLL
SSHLPGQEYGNVKFVRDNGFGAFTKKPKRIAKTLX
>MATOU-v1_95414920
YVWCQSSHRRHRSGDLGLKAQFQAHILGFVSNIDEYMGAADVVVTKAGPGTIAEAMIKGL
PCLLTSFVPGQEEGNIGFVTDNGAGEYVPDVDPQRVALTVASWLRDPMRLSRMSESAQSL
GRPSATLDIARSLGENLLRARRAGVALSRSPAMHISFQSMHSNLLIAALHLQQLPCHAEF
SLVALPCRIFPCGSFTSAPFSKYSAGSHGCSCLLAEEVSAPVKCHRSIKLAPHVSVWHCL
LHIVQDRLSHITTFCTECYAHVREQSFRCNTYNMLSFSDYFMFPQRSLR
>MATOU-v1_95495925
EKHRLQAQLGLRPTERPEIVLLMGGGEGFGQLVNVACAIGDRLVSLGYGQLVVVCGRNEE
AKNELLKRQWLPRRQGEWTFQPLILGFVTNIDEYMTAADCLVTKAGPGSIAEAMIKGLPC
LLTAFVPGQEEGNVSYVTENGAGAFVSDEDPSQVAETVAEWLKDTDKMKVMSSNALSMAK
PDAALDITRRX
>MATOU-v1_95526349
MGGTREKEERRRASVRCKQRRPATMATRPAVATMILLLIISTSCFAASVPPASVMGRGVH
LSAESRLHAQTAVPARTQDAEVMSEDEEKEDATTLQLFHALKGVGSGGGVAFVAPLASRA
TLLKANEKLAGVKKDVRPSASAPASHTKMSLGKGSDGFKFFSKFTSKLPVTLAAAWLGLV
ANFNGLGVGQNSGLNLNPLGVAPANAADWPPPKDGKKRVLFLLSDTGGGHKASARAIKGA
LDILYPGKFTCEIEDMWTDHGKWPFNQFVPGYQWMARNKIGNWMWKLLYQSSQIPPNRWL
TGELAHCVNGRAFEAYMSAYEPDIVVSVHPLCQDVPLRILDRMGGGKRKVPFITVVTDLG
SASTLWFHKGVDKCCVPGDVCEKIALRKGLKPQQIRKHGLPVRQGFWEAGNRRQSSAQTK
AQLGLSNIPTVLVMGGGDGVGPMQEIAKNVGERLGQLTGEYQMVVVCGKNERVQKQVKDR
SWPANVKVVTKGFVSNMDDWMVAADLMVTKAGPGTIAEASIVGLPCMLSGFLPGQEEGNV
PYVIGNGYGDFSRDPKKIAAKVTEWLASPDEVTKMSQAASTLGKVHAKATKEIAREIAEL
VFGGRHLSLVACPSVQRGNKCVRIRCMLNGLRVNARGGNAASFLEEEEMRPRLESLCHLL
RSFWDESIFEEEDGVKTDHVWLALTVAYFFKSSQRPVRVCLDHTPRKWQRQLLPAAQNRS
TKWNQLMQLTESTWLGGQGRGGYFRRRVCPGPTSQRRQHSTPPTTSPTTTPQRPGPGRRT
SAPGLCPFSSPRPCGKPHDSTPGMQRGGGRQPRQHRHTRQHRCRGRQCRPEPCTDTSPGP
HRALPRLTIRALESAAPQRRPRHPQLSRRGRFLFAAGRRFX
>MATOU-v1_95531996
VHVSAQGFVRNMDEFMGAADCIITKAGPGTIAEACASGLPIMLSDFLPGQEEGNVPLVTE
GGFGAYNKDPKKIAQTVSGWLQDPQLLAYMSKKSQNAGRPTATKAIAADIGKMLFQKGSD
NKVSGSLWRPAPQNDGTEHTPMSAPLTHIRPHSKRLMGFGFFAAHTAFEKYHSAAYYR
>MATOU-v1_9571401
EDRRRVAQDTLRDRSDRFGFSTQHLVRRARRLHLRPVRRLGEDGQSLWCAGNYQARPTTP
GGLLGFSWFRKNQRSDTQQVGTDHRCPDGISSRRRRRRRGHRQDGVGGIAKVATALGDAL
GEAKDPSGLVVVCGKNAQVKKELEERQWPENVKPTILGFVDNMDEWMAAADCIVTKAGSG
WPRPIASLRKPVPARSPRRRRGACLVYYRRISRGKRRETSSSSSKEGSARSRSPRRSVRR
LRSGLRIIFVRSCPRKRWRRLGRPRRWTSRGTSAACSS
>MATOU-v1_95749202
PCCQHLPLRIVNHLHGGPEKRRERVPFVTVVTDLGGCHHMWFHEKVDALYVPSNVIEGLA
KRKGFMQMQEKLRKYGLPIRPGFKPRTGRQKRLLQKKLGLRQGLRTVLIAGGGDGVGSIG
NIARELSSELSADGAGSAQLVVICGKNEELKAKLAAQEWPQNVHVSAQGFVRNMD
>MATOU-v1_95798866
KRRRRRERRVAIHGIYVLPGNHRRERDGVQSKAEGAQKGSHHYEHRWRAQGICSSHCQSV
AGDKLQIEIVDIWTDHGAWPWSAAVPWYQFAGKHPIIWKAMYEWANFPITQWISRRQIAI
QCWDSFKCFFKKADPDLIISVHPCCQHLPLRIVNHLHG
>MATOU-v1_95883775
NAMILGFVKNMDEWMGAVDCIVTKAGPGTIAEALTRGLPCLLTSFLPGQEEGNVTFVVES
GVGKYVEEPGKIGETVVRWLNDKAKMREMSKRARDLGRGSATLDIARAIGSSMLFNSTTI
VGTSSLHELSX
>MATOU-v1_9588878
HGTWFDRRADALFVPSDQIRKIAAKTRIQPNRIIQRGLPIRPAFWKRSKPKETMRKMLGL
DTKRKTVLLMGGGDGVGGLGKIANEVADQCGEIQNMDSQVIIVCGNNKKLVNELSSNKYP
DNVKVIVKGFVNNVDELMGASDCIVTKAGPGTIAEAMTRGLPIVLSSYLPGQEAGNVPYV
VDGGFGLYPGPKPRKIARTVANLLTDDEMRARMSEQALKISRPDATQEIARDIGNIVLRK
TSELNLAKLPREFQKKKHTVSIYKLYTRSYIYRIFPTIVNQVPNIIYRLFVX
>MATOU-v1_95920692
YMAAADCLVTKAGPGTIAEAMSKGLPCLLTSFVPGQEEGNIDFVTRNGAGEYIADTDPDM
IAVVIDQWFSSPQMLEHMSQNAKKLGRPHATLDIARRIGDSLLSLGVELSETQFKLGSSC
ENGPEEEEEPVTLLSKLDPLSVFKPPVNSVQCNETAALVPDSSLCNRHKILSLGSQVCQS
AX
>MATOU-v1_95924580
VIVGRNEEVRSELNAWNKSRTEDLREQVLVLGFVSNVDEYMSAADLLVTKAGPGSIAEAM
IKGLPCLLTCYIPGQEEGNIKFVEQNGAGKYVADSEPEEVAATVAQWLDDPDELKKMSEK
ARRLARPEAALEIASKIFEANPGGFRGEDYDVAVEKTAQASAGNLPFRPA
>MATOU-v1_95971948
VCGKNAAVKKELEERQWPDNVKPTILGFVDNMDEWMAASDCIVTKAGPGTIAEAATRGLP
CLLSSHLPGQEAGNVKFVVENGFGAFVKKPAKIGETIAKWFSDLNLRERLSSKALEAARP
SATLDIARDX
>MATOU-v1_96056284
IRGLPCLLTSFLPGQEEGNISFVTDGGAGEYVPDTDPEAIALTLASWLRDPMRLSRMSKC
ARCLGRPSATLDIARKLGDGLLHSCQGAYATPRVTGDLMNMVENTKACALAVTQHSPPCD
WA
>MATOU-v1_9609569
TWLEKVLKRPVKFATVVTDLGSAHPMWFDKRVDACFVPTQRLAKNAKYYGVENVVNYGLP
LRREFSQKRLSKERARKKLGLDRNSSTVLVTGGGDGFGSLEKIVEEVAKELPSTAQVVVI
CGRNEEVRRRLESRQWPVRMEVRGFVSDMNLYMEASDVLX
>MATOU-v1_96107448
LGSAHCSWFDSRSDLTVVPSEAVEGLALMHQVPKDRVLLQGLPIREGFWDPDGRSKERLQ
QKLDLWPHGSGALPTGAVQRLGDSGSPRRIVLIMGGGEGFGAIVNTAIAIGEMLAKLMCG
QMVVICGRNRDTKLRLEQHDWSQAQKRRSRLVGDSSSIKAKFKPVILGFVSNVDEYMGAA
DMLVTKAGPGTIAEAMIKGLPCLLTSFVPGQEEGNISFITENGAGDYVCDX
>MATOU-v1_96225398
GSRKTPFVTVVTDLGSAHNTWFDGRGDYTFVPSDALEKMASRCGVPDDKIIKRGLPLREG
FWDLAGSEKIKX
>MATOU-v1_9625213
KVADKVSGSTPTQLVVICGTNQAMVDNLNNPSRVWPPGVTVVVKGFVNNVDKIMTASNIL
VTKAGPGTIAEAMIVGLPLVLSTFLPGQEAGNVPYVVDGGFGLYGNEDPTCIAECVQTLL
NDEVRLAKMSKIARDKSSPKATLAIAKDVAALLKTSHVPNVSLVDCVSHLLFGLVVHLQP
VKHGERIFCTYISIAQKIRKKKSRLRACFYFYFSMISTDSTFYVLGMEVGRKEQDREYNP
GTGLSYFNFMCCVSYRYTSSNKENFFHLTLSKGVNSCDDFWKMLPISSPLYTVNFWVYSY
RYEKYYFTIIMISEDLYY
>MATOU-v1_96281205
TFVILLMGGGEGFGELQATAIAVGERLAREEGLCSQLVVACGRNEATRQALADREWPFTS
LPPVILGFTSNMDEYMSAADVLLTKAGPGSIAEAAIRGLPCLITSFLPGQEEGNVTYVTE
ASA
>MATOU-v1_96448432
LSLLVDKNSPKVFVVTVVTDLGSAHPSWFDPRVDALFVPNYRIEDLARRFHVSKRKTHVC
GLPVREGFWEPGVLPKQDVQKRLGLRPSSGPDVVLLMGGGDGFGSLLQIAIAIADALALI
DHGQLIVVCGRNAEMKRELEARQWPMRRRSASWRLDSGPCGHVDPAALPSSLVLSPISTN
IALLTSSAKQVQEQSQRLSKACRACLPLSLGRKKETSLSSWTVALVPSFATPTRPLWLPP
CWTGYRIPHSCTRCRCGQRAWLGLVLRRTEDLGSPGSWRPHHRGCCGDVLLATGRSLKAT
VWIASIPPSSDLCRFDLRLIEAVCSHMMHVGFSRTPKFGGRWRMRRRIPEVETLS
>MATOU-v1_9650421
MGAGVFPWSSSPRAYSYMGKRPMIWRAFFYGTAFYPVRLVTRLLHDFSLRRRFKKILRGQ
EPDLVVSVHPMCQHVPLSARTWLEKVLKRPVKFATVVTDLGSAHPMWFDKRVDACFVPTQ
RLAKNAKYYGVENVVNYGLPLRREFSQKRPSKDRARKKLGLDRNSSTVLVTGGGDGFGSL
EKIVDAVAQELAGSNAQLVVICGRNEEVRRRLESRTWPVRMEVRGFVSDMNLYMEASDVL
LTKAGPGTIAEAAALGLPV
>MATOU-v1_9650422
MGAGVFPWSSSPRAYSYMGKRPMIWRAFFYGTAFYPVRLVTRLLHDFSLRRRFKKILRGQ
EPDLVVSVHPMCQHVPLSARTWLEKVLKRPVKFATVVTDLGSAHPMWFDKRVDACFVPTQ
RLAKNAKYYGVENVVNYGLPLRREFSQKRLSKDRARKKLGLDRNSSTVLVTGGGDGFGSL
EKIVEAVAQELAGSNAQLVVICGRNEAVKQRLEARDWPVRMEIRGFVSDMNLYMEASDVL
LTKAGPGX
>MATOU-v1_96576328
LSTGEKEKKHSFVRTDWTCRDGQHLSSEAGMAASSLRSHKRWRKSFPRMAETPHRWSFAE
RTKKSGTNSNLCIGQTMLLCPFEDSETCELMGAADCIVTKAGPGTIAEACASGLPIMLSS
FLPGQEAGNVPFVVEGGFGEYSREPEVIARTVSGWLKDPQLLDKMSFNASRAGRPKAAV
>MATOU-v1_96576331
PALLEPESTYHGLPRGLHVENLLYASDYYPLRYHNAVFDHNAVFDHAEDLRSISVPARVE
KKARCPQHHVRYRRLPSGAAACSLSLHPDIDLKARSTALAAMVLNPQSQEENASEEPRNL
IDGTSAGRGSRRTKHRHRKLPMLFRKGFKRCNVVLRMGARVENTDSIERNSAKSDTRPKK
VLIIMSDTGGGHKAAAARALSAALDRMYSEKLDIKILDIWTEYGYWPFNTLVRSYQYLAK
RPFYWKLVYEYARWPPTRIFSQQWAKLSCWRSMRRMLEKEAPDIIISVHPLCQHLPLRVA
NKMQGGLKNRQKKLPFVTVVTDLGSSHDTWFDKNVDITYVPSDVVESVAKRKRVPAX
>MATOU-v1_9667468
LENYKWPCTHVGKFLPHILGFVPNIHEYMGAADCLVTKAGPGTIAEAMIKGLPCMLTSFV
PGQEEGNISIVTRDGAGLYIPDTEPERIAKQLESWLNDSQHLARMSENARRLGRPSATLD
IAX
>MATOU-v1_96723183
KDNNRKSTTANFEGSRSRCCYFSAPTHVHTSLFLQDISRNRKALGKKSCFIIPNLCHKGI
TLILFSANVYCGNSRFRTYLVERCRKNIYSKRYPKYSIKERESPCKIDYEWTSYSQRFCN
TSVIHREKSRYPSKNSSGENGSTSTLKSRKPGHSIDGWRRRGWFFITDCGMYLRANTRTH
ECYYSCCMRSKNTENFIKRKKLGGSFGFVHKSNERYERSSSWIEGNRINNEANSIIAKTR
KRGEKRSQSYAEGRKCRKRTRIKCHCSSIGFCQQHGRIYGCCRYFGDKSWTGRYCPSCIL
YFECLTFQSLLNECYEQGTIAEAAAVGLPVLLTSFLFGQEEGNVDFVLEKKFGVYKPDKN
PSEIAETVSSWLRNPSLLSEMSKYALEAGRPNAAEEIVRKIGKSVIRWKESHPEDNVKGL
DHQVSQVSCSYFX
>MATOU-v1_96832843
SQWFQRRVHGMDEFMRSSDILVTKAGPGTIAEAAICGLPCILSSFLPGQEEGNVPYVVDN
GFGCYQGSPTGIADTVQKWLERRPANEGSIL
>MATOU-v1_9689489
GVGGLGTIARETASLLGKSSKSSQMVVICGHNEQLARNLITENWPSRVNVAVKGFCSNID
EYMGASDCIVTKAGPGTIAEAMIRGLPIVLSSFLPGQEKGNVPFVVDGGFGVYSGNRPKL
IAKHVNDIFSDSETMQRLSKQAKSLSSPHATKDIAYDLARIVLRKKATLPELRSKKSSIQ
LCEEQRISANKITMX
>MATOU-v1_96974486
FCHEWNTVYKMASEKEGTNTTNVTDSSSQPSNYDGIAVDEAVDQKFKEVEDDSSSDEVSG
GGLKVLFLSSDTGGGHRASAESLAAQFELLFEGSSYDLLDLATEAYLPPYNSIVPYYKHL
SAHPNQWKLLYGVSNSKAMERVVETNIKVMTVVCERTIRKKIKAYHPDVVVSVHPLQTSV
PILSCAKISHETGNHLPMFTVVTDLGSAHSTWFANGVEKLFVGSSQIYKLALAKGIPKDK
LVLVGLPIRYDFEVESERLGEGRMSETGKEYQRHIREKLCLPAVDRKTLLVMGGGEGVGS
LSNIVNALYVELVKQGIDAVVMVVCGRNEILKKSLEGRNWNKVFQKRSTTEVKKKRGLFS
AATMFPDLTGGCGDAAEVAVNAGCIEAGGSLSSLRKILSTGSMKPNDSAMFIPSSSNKTE
AIEDGERGKRSVVGNAGGVLFSNEEKNSMVGPLDIIQSGEFYTEKGEENTTKDDDSIARD
DNDIKPTSSIEANGMVAIIPLGFVKNMAEYMIAADVLISKAGPGTISEAAALSLPVMLTS
FLPGQEEGNVDYVVEGGFGSYCQDTDPEAVAEEIALWLNDEIKLTEMSEAAKKAGHPYAA
RDIVKQIGDSTLKWKSLNNDQFTEIISDDVDDDEKEKEAIAKIVAEEEEKLSAELFASGE
LTSTKEILGNSDSEAKSTIYNNNYSFHPFFCIHFTLRGYDTLNIVYNLKKILSNMIAEIL
NLQKPSVSPYVYRKNRVFFSGLKLSLTKSDRFSDTIVEVQENYAQITRKLYAVTHKLHGY
TQITLLDKARHNAKX
>MATOU-v1_97064010
NTERQGNKNDTAVIAKSMASSIVLSVLAGGGSPGDASAFVAVAKYPAKTRNPRKRSPSTS
LLSLATDPPKIAEATTSSPINERAGTKMNRGPLRILFLSSDTGGGHRASAEALASQFQRH
FPGATYDLLDVWSQIDSRWPYNTITDTYKSFSATPWKWKTLYHVSNNALYAKFADAHSYY
MNEEMIREKMESYDPDVVVSVHPTMNYVPLFSIRKISDRLQRDIPFFTVVTDFGSGHCTW
FHKEVDKIYLASEPIKQIALKRGKVPDSKIVMTGLPIRYDFAAQADAMVDRTTEEGKTHQ
VQIRKKLKVSTDKRMVLVMGGGEGVGSLSDIVNEMYAKLRTQGVDATICVVCGRNKKLRA
ELDTRCWEKVVSQSLQSYESLKSRFYTKFLSMNAHRSRRIQLALDRAAAKAGKGENMADI
PGKIDVIPLGFVCNMAEYMVAADILVTKAGPGTIAEAAAVGLPVMVTSHLPGQEAGNIDI
VLNGGFGDFCEEPETIALEIACWLQDSLLLDEMSHKAQGVGQPHAAEEIALDIGKITQQW
IERNELRRQNRGAKARNGSVCLVCVYLDCMYVALVYNIDKYKWPGEMILHEGGDGQHQAR
SVAG
>MATOU-v1_9721945
RSNDRLPIPFVTVVTDLGGAHPTWFNKACDLCFVPSEAVRKEALRAGVPTQKIIMHGLPV
RPSFWKSSTRTKGEVRADLNLKADVNTVLLMGGGDGVGGLSNIALEIGNTLGTLKESSQM
VVVCGHNTGLISQLQSKKWPHNVHAVIKGFLNNIDEYMSASDCLVTKAGPG
>MATOU-v1_97456528
LWVNQPVLEQPRQGRNKRLRALLCCGVLALSLVHCERRYIVSGVLITLRKTNMRNGIGAA
LAVAALRALALPGTFETSTWATSAFVMAAKSPLKTGNFRKRSPSTSLLSLATDPLKIAEA
TATTTSPVNDSDRTKRNRGALRILFLSSDTGGGHRASAEALATQFQRHFPGASYDLLDVS
IFIFFIFPPFFTPLCLFHAFLRCGPRLSPAGLTTPSQTHTSRFLRHHGSGKRFIMYQITC
YMRSLWMHIRITTRRFGRRWKHTIRTLSFRCIRQKISDRLQRDIPFFTVVTDFGSGHCTW
FHKEVDKIYLASEPIKQIALKRGKVPDSKIVMIGLPIRSDFAAQADAMVDRTTAKGKAYQ
VQVREQLKITTNKRMVLVMGGGEGVGSLSDIVNELYSELRTQGVDATICVVCGRNEKLRA
ELDTRCWEKVASQSFRSYESLKSRFYSKFLSMNAHRSRRIQLALDRAAAKARKVENMESV
SQGEVNVIPLGFVSNMAEYMVAADVLVTKAGPGTIAEAAAVGLPVMVTSFLPGQEAGNVD
IVLNAGFGDYCEEPETIALEIACWLQEPLLLDEMSRKARGVGSPHAAEEIALDIGKTTQQ
WMERNELKRKNRGLTANRMYIWIVYVISWYLLIYEYHKVDVLVGRSNSIIDNRSX
>MATOU-v1_97456529
YGTSLYCESSDQDSRGGTKDSELCCAVVYCERVWYIVSGGTLAACHCEKQTCGTASVPLQ
PPCGLWLCRALSRHRRGLHLRLSWRRSRRKREISEKGVPPPHYCPLRRTRKLPRQQQQQP
LLSTIVTEQKGTGGRSEYCFSQATPEVVIVHRLKRSQPNFSAISPVPRMTCMVFSFSSFS
HHSSLPFVCFMPSSGVVPDVRLALQHHHRHIQVVFCDTMEVENALSCIKRAICEVCGCTF
VLHERGDDSGEDGNIRSGRCRFGASDNELRPAVRDQKNIGQAAERHPILHGGYRFWIWPL
YLVSQGGGQDIPRIRADQADRSTREGSRFQDCYDRIANKILCCAGGCHGSYHCERGVPGT
SARTVENHYQQKDGPCDGWGRCWFPFGHSKIILRAAHTGGGCHNLRCLRTKKAEGRTGHT
MLGKGCQSKFPVIRISQVKILFVPVNERTPQENPASFRPSGSKSAQGEYGERFTRGSQRY
TSRICLQHGIQVLPFHHCLPLKHTNVDMTLSLYCLMKTTVVVAADVLVTKAGPGTIAEAA
AVGLPVMVTSFLPGQEAGNVDIVLNAGFGDYCEEPETIALEIACWLQEPLLLDEMSRKAR
GVGSPHAAEEIALDIGKTTQQWMERNELKRKNRGLTANRMYIWIVYVISWYLLIYEYHKV
DVLVGRSNSIIDNRSX
>MATOU-v1_97456530
LWVNQPVLEQPRQGRNKRLRALLCCGVLALSLVHCERRYIVSGVLITLRKTNMRNGIGAA
LAVAALRALALPGTFETSTWATSAFVMAAKSPLKTGNFRKRSPSTSLLSLATDPLKIAEA
TATTTSPVNDSDRTKRNRGALRILFLSSDTGGGHRASAEALATQFQRHFPGASYDLLDVW
SQIESGWPYNTITDTYKSFSATPWKWKTLYHVSNNVLYAKFVDAHSYYMNEEMIREKMET
YDPDVVVSVHPTMNYVPLFAIRKISDRLQRDIPFFTVVTDFGSGHCTWFHKEVDKIYLAS
EPIKQIALKRGKVPDSKIVMIGLPIRSDFAAQADAMVDRTTAKGKAYQVQVREQLKITTN
KRMVLVMGGGEGVGSLSDIVNELYSELRTQGVDATICVVCGRNEKLRAELDTRCWEKVAS
QSFRSYESLKSRFYSKFLSMNAHRSRRIQLALDRAAAKARKVENMESVSQGEVNVIPLGF
VSNMAEYMVAADVLVTKAGPGTIAEAAAVGLPVMVTSFLPGQEAGNVDIVLNAGFGDYCE
EPETIALEIACWLQEPLLLDEMSRKARGVGSPHAAEEIALDIGKTTQQWMERNELKRKNR
GLTANRMYIWIVYVISWYLLIYEYHKVDVLVGRSNSIIDNRSX
>MATOU-v1_97456531
FMGKPACTVRAVTKIAGEEQKTQSSAVLWCIVSAEFGTLAAVHCERRANNIAKNKHAERH
RCRFSSSRLAGFGFAGHFRDIDVGYICVCHGGEVAVKNGKFQKKESLHLITVPCDGPAEN
CRGNSNNNLSCQRQNKKEQGGAQNIVSLKRHRRWSSCIGSARNPISAPFPRCLVLVRCKY
FHFLHFPTILHSPLSVSCLPQVWSQIESGWPYNTITDTYKSFSATPWKWKTLYHVSNNVL
YAKFVDAHSYYMNEEMIREKMETYDPDVVVSVHPTMNYVPLFAIRKISDRLQRDIPFFTV
VTDFGSGHCTWFHKEVDKIYLASEPIKQIALKRGKVPDSKIVMIGLPIRSDFAAQADAMV
DRTTAKGKAYQVQVREQLKITTNKRMVLVMGGGEGVGSLSDIVNELYSELRTQGVDATIC
VVCGRNEKLRAELDTRCWEKVASQSFRSYESLKSRFYSKFLSMNAHRSRRIQLALDRAAA
KARKVENMESVSQGEVNVIPLGFVSNMAEYMVAADVLVTKAGPGTIAEAAAVGLPVMVTS
FLPGQEAGNVDIVLNAGFGDYCEEPETIALEIACWLQEPLLLDEMSRKARGVGSPHAAEE
IALDIGKTTQQWMERNELKRKNRGLTANRMYIWIVYVISWYLLIYEYHKVDVLVGRSNSI
IDNRSX
>MATOU-v1_97464253
PNSKADEPAVQLDEESLMQAQIWEEMWAEEKDPYGDALEEQRSAQDLLQKKRVMLMISDT
GGGHRASARALADALEEQYPDQLTITIRDVWTEDCPWPFNTVVQNYTLMAKFPIMWRIFF
FTSKFPITRWFSQRFANVRCKKAFRHAIERDDPDLIVSLHPCTQHIVIKVLRRLARRTRR
RIPFVTVVTDLGGAHPMWFHPEADRVFVPSDNLQAMALRLGVRESALHMYGLPLRRDFWA
PEKRTREEVREDLGLKRGALTVLVVGGGDGVGKLQNVAKAMGREMGEALDKETNLVVVCG
KNEKVQAKLKAEDWPDNVNAHIVGFVSNMDEWMAACDVIVTKAGPGTIAEATTRALPVML
SSFLPGQEKGNVDFVEDQX
>MATOU-v1_97468608
ADDRPEAGDASSDAAAGAAVTEAAGRDAAAAGATNASADGERGSSGSSPLVIADPARHPR
ALRVLFLSSDTGGGHRASATSLAQQFHRLFPGSSHALCDIVELDGARPYNHLVRTYKHLS
AHPQQWKIVYNVSNTRAYEMLADVHMKGVMELAVRKRIKGYDPDVVVSVHPLMTNVPVMA
CANISKDTGRHLPMFTVCTDLGSAHSMWFANGVEKLFVASEAIQKLAVQRGKVPLEKIAM
SGLPIRNDFAVQAERMGDRHGPGGRAHRQAVRARLGLDDYGDRKAVLVMGGGEGCGQLSK
IVDSLYLQFVERGLEVLILVVCGRNKKLQDSLSHRDWQALREEYLMARTSGADFEACVGL
LSDVGCIHSDGGGVAGHLRRIISNPTLGLGNTGSPIRLIDDETASSLPNSRSASPTSLGV
LANNDKGDKVGSCAKQNHLYDLNSLLQPSVSKDEGETTLVALNDLGGQDQEDINVDNNNS
LLDAPVKVIGLGFITNMADYMVAADVLVTKAGPGTIAEAASLSLPIMLTSFLPGQEEGNV
DFVVKGPFGTFVSDADPQGISDVVAEWLLDEEMLKELSDNARKKGAPYAAAEIAQAIGES
ALRWKEINESKHSQDITLDGCVGITLSPFKKCYQVICSAYKTFCRQKLPSFAANLSLEHI
HCANDNSWSLDLGHKKEAIRFLLILEGRSKSGKYDTMLLDRCRATQKKPIIDKFLLPADQ
LHTHTILLKKKGCVAHISGWMWNLINIMGILYRSVLWLTGKNNVIFYRKIISKFYIRX
>MATOU-v1_97482334
NKVDDSSFFKNDDSNEVPIHKVDVVSEHQFREIKKAGGPLKVLFLSSDTGGGHRASAEAL
AKHFQMYYPGTTYDLLDCWLEHGCLPYRTLVDTYKHLSAHPRRWKFLYHFSNTSPYLWVM
DKHSAFTCEKRIRDGIEKYNPDVIVSVHPTMQNVPLIATEHLRKKYNKYIPFFTVVTDFG
TGHCTWFRKGVDKVFIASDRLKRLAMKRAGVPEKDIVQSGLPIRRDFAVHAKALGRNRRS
EEAQKYQADLRTNLNIPDIKKKMVLVMGGGEGVGSLSTIVDSLYTTLTTQGIDATVVVVC
GRNEQLKQTLQTKDWDKVLSKRTRIKKRRHFSKLRWAVPSRRIRDSLKRAALAAKEGRLN
PNKTKGKVDVIGLGFVTQMADYMAASDILITKAGPGTLAEAAALGLPVMITSFLPGQEAG
NVNIVLDNGFGDYCSDPYGIAEEVACWIQDEDLLTIMSNKSTAIGVPDAASDIVLTIGNM
TLLGIHISTWNMLLVLLILNLRNNLFDLKSDDFCYYIFMFCFVLTFVNSILLICQFYLSC
CESLTPFWSLC
>MATOU-v1_9749705
VAKQPTLWKVFYAYGNFGPTKLFTETWSWMNSYGRFKNAIASRNPDLVVSVHPLCQLMPI
WVVEQMNQIRDKSKPKIPFITVVTDLGGAHGTWFDRRADALFVPSDQX
>MATOU-v1_97507372
RPSARTWARRRRTLWTPHRQPVAFRGRVSSTGPRANRRGAISSPPTRAWAGRASRRWAST
CARSSSAARTCGRSWTTATRTTRSAWPRTGATPTRPGTRSSPGRARRRRSSSSATGTSIF
AMTRSSAPFCAPRSASARTPWPRVRKATAQAGLFGLNHMHGCSLPVPGLDRLTEIVVTEA
LRLMVADFSPEFVARADRSLAAYDADQQRAAEEKTEARVRSSIRMALFGDSEYVPPEPEP
PPPPKRILFLISDTGGGHRASANALKDAMDELVPGGVTTETVDIWSEEGCWPFRKMPEGY
RWMSRSGFIGRTMWRSMYYLTPFAEKPWSWDMRLRCGGRFKKRIESFNPDMVVSLHPMTH
QNLPLTNLKTMAREAGHDQRQIPFATVCTDLGSAHPGWFDKRANQTFVASDRLQRKAERR
GVDPSRTNRGLPVRRDFWTTSERKGEPPASEYTALGLTPGLKTVLVVGGGDGAGSLATIV
RSLAQELSTSQPGKVQVVAVCGNNENLRAKLAAEDFGEDVQVHVVGFTKQMSEYMEVADV
LVTKAGPGTIAEAAIRGLPSMLSSHLPGQEAGNVPYVIDAGFGEYKTRPRKLAQKVTEWL
SDDELLAKMKANAQATAKPAATQDIARDLL
>MATOU-v1_97507541
LVLDMLRSVLLSLLAATSLAFRATPPAARPRTSLPAAADEACTVQILMSDTGGGHRASAN
ALRDAFRVLHESEPKAFPVPIHCDIVDIYTDYGRMFPYNQYVALYKIMAEYSFLWKWFYE
FGATPFGLWLNEVALELFVFDSFKECLMRNPADITKSDERADMVVSVHPLCQDLPLKILN
ELDSDGASRAEGRTTPFATVVTDLGGAHPTWFNDGVDKCFVPSTVLKEAALARDVKEGKI
VQYGLPIRQGFWGSQVGGEAAPDKETPGLWDFLRQGSATKREDSAGAEGAGTPSQPALRE
KLGLADLPTVLIVGGGDGMGGIVSQAQAVGEKLQQLAETTGESYQMVVVCGNNQAAQTTL
SPSQTEWGKDIEVSIQGFVNNMDEFMRSSNILVTKAGPGTIAEAAICGLPCILSSFLPGQ
EEGNVPYVVDSGFGCYQGSPTGIADTVQX
>MATOU-v1_97509707
ASPLLCRLLAWAAAYTCRQKVVFMRRLQSRRGPRTPRSCLRTKKRRTRRRCSSSTPSRVL
AQGAVWRLWRPPHVRLFSRPTKSWRVRRTCGRLPVLRHPTPRCHLERDRMGSSFSPNSLP
SSLPLLRRGDSWPTLAAAWLGLVANFNGLGVGQNSGLNLNPLGVAPANAADWPPPKDGKK
RVLFLLSDTGGGHKASARAIKGALDILYPGKFTCEIEDMWTDHGKWPFNQFVPGYQWMAR
NKIGNWMWKLLYQSSQIPPNRWLTGELAHCVNGRAFEAYMSAYEPDIVVSVHPLCQDVPL
RILDRMGGGKRKVPFITVVTDLGSASTLWFHKGVDKCCVPGDVCEKIALRKGLKPQQIRK
HGLPVRQGFWEAGNRRQSSAQTKAQLGLSNIPTVLVMGGGDGVGPMQEIAKNVGERLGQL
TGEYQMVVVCGKNERVQKQVKDRSWPANVKVVTKGFVSNMDDWMVAADLMVTKAGPGTIA
EASIVGLPCMLSGFLPGQEEGNVPYVIGNGYGDFSRDPKKIAAKVTEWLASPDEVTKMSQ
AASTLGKVHAKATKEIAREIAELVFGGRHLSLVACPSVQRGNKCVRIRCMLNGLRVNARG
GNAASFLEEEEMRPRLESLCHLLRSFWDESIFEEEX
>MATOU-v1_97517412
RGAPKPLAGCGIGGSAANARALRRTAAKKSNKRGARGHGRVMVSCCRPRSLLALSRCWSW
GSSCLCHSWPDAAGLLVSAKGAPGDRDIDCRRLRGKLQKAEKGVITVVIASRSRNRLLAV
ENETFWQNVAGAWLSNILTGLCLKEKRQIGRRNSLFRRPIFASHLDDPTGLQFSESKMVV
FVTVSVVAAASAAAGTASGLVYRKLVKKHGDDEGGSSETTENTEPASITPSDSRGPLRVM
FLSADAGGGHKASAAALTKQFEMLYPGSICESFHLEEVLPNTWPYSDIATSYKTLTSNPN
MWRTIYHVSNAKPFQKFMDWHCLTRCEELFIKLITAFNPDVIVSVHPNMNLVPCSAARKV
GRNMGKKIPFFTVVTDLGSGHDGWFQKDVDKLYLASEKIRELCIRRGRTPEESIVLTGLP
IRHEFELMAEKLKKEPPEVVKQDLKVDLDLDNNIPMVLVMGGGEGVGSLQQIVTETYLSF
FDNNIDATICVVCAKNQELKQAFENTNWDQVVTSRDKTSLKLVSSAVDLLKRKLDGGDEP
EHSPSQGNVTVLPLGFVTRMAEYMAAADVLITKAGPGTIAEAASMGLPILLTNFLPGQEA
GNVGLVSEQGFGEYHDRPRDIANVVTKWIQEPETYLKKMSENALAFGYPEAGKQIALDIG
IQTHGWLEWNKTDCACPVNKGACYAKCLIIFIMLRVWTVAFVKKVKSRFQISN
>MATOU-v1_97548102
QVNSLKVSILSSICNSNNNNPRSNMSNEETSMEIEATPSIELSSCSDSTAGDMKEFEMTK
KGLKILFLFSDTGGGHRASALSLSKQFEILFPGSEYYLYDPFSEKECAPPYNNFAKTYQH
LSNHPLQWKLVYHTGNLRAIELCFSTHLRFYLEEMIRNAIKRYNPDVVISVHPMLTNVPL
LSCRKISEETGRYIPMYTVVTDLGGGHSLWFCNGVDKLYVPSDQIMALAKMRGKVPDEKL
VKIGLPIRHDFSVQNKALGGDRTSDKGKAHQKVIRSELRLPFIDRRVILCMGGGEGVGSL
SEIVDALYVECVRKEIHATILVICGRNEKLKIDLEVRDWDAVVRRGLTASRKLSSYSMVG
LSNCWNAGYGAPDSGSYFTGGLFSSTDQAGCFEGSVTHRLRKILSYSSIENNAIMSPVMQ
HKSKDEEDETSEERDYLDLASFVPFDDSEVEVTCVDIHDQRHLLPPSTTTLQLSPPASDK
HDEIFQCNSIISEDEDNDDDSVALNPGRVNVIPLGFVNEMAKYMVAADVLVTKAGPGTIA
EAASVGLPVLLTSFLPGQEEGNVDFVVNKQFGCYCHYSDPNTIVKTLSSWLLDDTQLQTL
SKAATAAGAPDAAEQIVKCIGDDTLEWRLRNENVDIEPCES
>MATOU-v1_97586481
PRVALVSRPPPSAWGVVSYGGGMGGGGEEDDDAPSEGEEETKMSLLTTSSRILNSVSAGG
GSPADASTTTMTTQSSAFVGTASAPPRTTTAETLKNLTTGGGVGVETSSSLSVATNPAEA
AIDAAAARISDMMGTHHQQQQQQQQQQQQQPQQRPLKILFLSSDTGGGHRASAEALADRF
RKLFPGTTYDLMDIWSDVDSSWPYCTIRETYKSFSAAPWKWRTLYHVSNNPLYAKFADYH
SYYMNEELIRERMEEYDPDVVVSVHPTMNYIPLFSIRKISEKIGRDIPFFTVVTDFGSGH
CTWFNKDVDKMYLASEPIKEIAQHRGAVPDEKIVMSGLPIRYDFAAQADVMGDRTTEGGI
AHRAKIREHLGIDNEKRMILVMGGGEGVGSLSDIVNELYAKLRTQGVDATICVVCGRNEQ
LKSDLDTRCWDTVVSQSLQSYESLRSKFFTK
>MATOU-v1_97894839
WMAASDVLLSKAGPGTIAEASTIGLPVLLTSHLPGQEAGNVRYVVDGGFGAYATAPPRIA
AILKEWGCSSPRSASRCARPRARPPTRPRRSTSRATSRGWCRAASEREGARACGPAARHR
TTSRRRFPFPLPKGRRARSRPSPSARETRSARRDLSPRNMNEADLRIPPSAASLPLTTPN
PPDLRPP
>MATOU-v1_9804952
VCGRNERLKDELEAHDWGSHVAVHVRGFVQNMHELMGASDMLLTKAGPGTIAEAAAAALP
VVLTSYLPGQEAGNVRFVVEKGF
>MATOU-v1_98139817
VGFVSNMDEWMAACDVIVTKAGPGTIAEATTRALPVMLSSFLPGQEKGNVDFVEEMGFGT
YSSKPD
>MATOU-v1_98240618
NLPKSTSTSVVSSVYSLLVGVQLYLHYYSTIHLYREYIVLTSLIKENLQLPVIKIMISSP
LQDPKLISTSNKTIKLSKIKLTLLYLLSCNTIDCNSLFGVQRLPRGGYQYSGDRVSSNIS
KTDDILSSESIEDEVVETCDSINSTSGIYANDTINAATKSLPTSNESSLRQLTGGGAAGF
VTPVNNGRSPTTKSNVATPTKVSKGGTTFNSNSRVGRKLMMESTAASNTDNKVDDSSFFK
NDDSNEVPIHKVDVVSEHQFREIKKAGGPLKVLFLSSDTGGGHRASAEALAKHFQMYYPG
TTYDLLDCWLEHGCLPYRTLVDTYKHLSAHPRRWKFLYHFSNTSPYLWVMDKHSAFTCEK
RIRDGIEKYNPDVIVSVHPTMQNVPLIATEHLRKKYNKYIPFFTVVTDFGTGHCTWFRKG
VDKVFIASDRLKRLAMKRAGVPEKDIVQSGLPIRRDFAVHAKALGRNRRSEEAQKYQADL
RTNLNIPDIKKKMVLVMGGGEGVGSLSTIVDSLYTTLTTQGIDATVVVVCGRNEQLKQTL
QTKDWDKVLSKRTRIKKRRHFSKLRWAVPSRRIRDSLKRAALAAKEGRLNPNKTKGKVDV
IGLGFVTQMADYMAASDILITKAGPGTLAEAAALGLPVMITSFLPGQEAGNVNIVLDNGF
GDYCSDPYGIAEEVACWIQDED
>MATOU-v1_98240619
NLPKSTSTSVVSSVYSLLVGVQLYLHYYSTIHLYREYIVLTSLIKENLQLPVIKIMISSP
LQDPKLISTSNKTIKLSKIKLTLLYLLSCNTIDCNSLFGVQRLPRGGYQYSGDRVSSNIS
KTDDILSSESIEDEVVETCDSINSTSGIYANDTINAATKSLPTSNESSLRQLTGGGAAGF
VTPVNNGRSPTTKSNVATPTKVSKGGTTFNSNSRVGRKLMMESTAASNTENKVDDSSFFK
NDDSNEVPIHNSKGGTTFNSNSRVGRKLMMESTAASNTDNKVDDSSFFKNDDSNEVPIHK
VDVVSEHQFREIKKAGGPLKVLFLSSDTGGGHRASAEALAKHFQMYYPGTTYDLLDCWLE
HGCLPYRTLVDTYKHLSAHPRRWKFLYHFSNTSPYLWVMDKHSAFTCEKRIRDGIEKYNP
DVIVSVHPTMQNVPLIATEHLRKKYNKYIPFFTVVTDFGTGHCTWFRKGVDKVFIASDRL
KRLAMKRAGVPEKDIVQSGLPIRRDFAVHAKALGRNRRSEEAQKYQADLRTNLNIPDIKK
KMVLVMGGGEGVGSLSTIVDSLYTTLTTQGIDATVVVVCGRNEQLKQTLQTKDWDKVLSK
RTRIKKRRHFSKLRWAVPSRRIRDSLKRAALAAKEGRLNPNKTKGKVDVIGLGFVTQMAD
YMAASDILITKAGPGTLAEAAALGLPVMITSFLPGQEAGNVNIVLDNGFGDYCSDPYGIA
EEVACWIQDED
>MATOU-v1_98252579
RQLEAHDWQALGSSAGDEERPKGLEPVVLGFVSNIDEYMSAADILVTKAGPGSIAEAMIK
GLPCLLTHFVPGQEEGKATLTSRRMESACSSRTPSRGPWVRWSPNGRARRCSARCRKMRC
AWPSHPRPILREGYPTASSSWARSCTRPPRPPPAAGRRRHPPLRRSSLIGCQPRRARSRS
RARSRSSSHSSSSRRPSVGRRRSHRIVPLLRPTAPMPSGLSWRLFIRSRSWRTCSGAWSS
ASRPKRRARRAPKLSRRLETKSGSRSSALGRTRSDGSRSSRRGARDPSPTRPRERLPPRR
ATLARLX
>MATOU-v1_98262508
IGVALPTYGQRPMHVPVGAPPAEPHLGRRASNLREQKAHLALDHRDHGLGCCTLLVVRAP
LRCHLCGHGGAPAEGFGFEGGRGSSTRDGPPSARGLLGAGHVVEDGSAVEVGLVAFHRAG
LSPSTEPDVVLLMGGGEGFGNLYEVAVKIGVSLAAHGRGQLVVVCGRNEALKAQLDLVDF
QELAASTEAWSPLVLGFVSNMSAADLLVTKAGPGSIAEAMIKGLPCVLTNFIPGQEEGNI
TFVTENKTGTYVSDETPEEVAETVNAWLWDPDLLRKMSANALALGQPRATLEIAHSLHEL
FLTAGSKVQSPCTCDYCLRGTSAVAVLNLRLLFAGLVGSRSDLFYCFHMCIGVSPLCLAD
CSGLVHLIRVVCCIAGMCVVRECDHIYRNIGFQMYVGATKAT
>MATOU-v1_9828018
ADCLVTKAGPGTIAEACSRGLPVMLSNYLPGQEAGNVKFVVEGGFGEYSSKSSVIAKKVS
GWLDSSEILEEMSAAALSAGHPEATQQIADHIGRIALAGSVKKAYEEQFKRHTRCAVTIP
QIAPACGPEPX
>MATOU-v1_98336986
TDLGGAHPSWFYPDVDKCFVPSDALYNLAKDRGLQDDQLVMHGLPIRKGFWSSSGHDX
>MATOU-v1_98383560
MKCSDVLITKAGPGTIAEASICALPCMLSSYLPGQEEGNVPFVIDNGFGDYSSDPNKIAD
VVSKWLQDDDDX
>MATOU-v1_98726231
VHSTATCERKIRRRIASYDPDVVVSVHPAMNNVPIIATKKLSKRLGKKIPFFTVVTDFGS
GHCTWFKRSADRVYIASDRIRRLAKRRGWIKDDDLIQAGLPIRHQFAX
>MATOU-v1_9873653
WMAAADCIVTKAGPGTIAEAATRGLPCLLSSHLPGQEAGNVKFVVEGGFGAFVKKPAKIG
ATIAQWFADLNLRX
>MATOU-v1_99035066
DINVADLWSSSSPWPLCNMPKSYFFLVKNPWLWRMSFRCSEPELLHEALFTGYTAIVGRR
FAQAFEDYKPHLIVSVHPLMQHVPLKVLSRMKTDISFPATKIPFTTVVTDLTRCHRTFGL
AANQLACYGLPIRPAFNLPSKSKDEICHQLGIDAEAPTVMLIGGGEGMGKLEATAEALAK
TLSSSQQLIIICGRNVKLAEKLASRAWPMRVLVKGFVNNMSEYMLACDCIITKAGPGTIA
EALICGRPILLNGFIPCQEEGNVFVLDNRVGSYSESPEEMADIVADWFEGDGEELKNMSR
RATVLGRPEATFDIVRELSDMACRAHCDQGSIAFNRIKLERLCMFHTWCFLLLFHGGQHG
GNLSWRCCPTRLSSNRHGQHATSX
>MATOU-v1_9907942
EVAFSIGDRLACNGCGRLVVCCGRNDAVRQTLEEREWPSKSFHPVILGFLTNIDEYMSAA
DVLITKAGPGSIAEANVRGLPCSCLVYSLVTCLARRKATSLSRTVALVNMSPTRTQTRLH
DVFVNGFAMVPSWNACLNARRRWAAQX
>MATOU-v1_9910287
TCFPPMRWLGHLWFNAVSRSSFVEAFEKHNPDMVVSVHPLLQVLPLKVLKKDVPFVTVVT
DLGGAHPTWFHKNVDELFVPSDRVEKLARRNGVPASKIRKYGL
>MATOU-v1_99126644
FWLKFWLQGGGEPWFCVVRNAVCFFFGQCHGGDAPRGGAHARGRCEPGGSGGGERPELLR
AAVPQVARARGSHVAPRRGTQAGRDPSRSGPSPSERSARRGARGDSGAAAALAGRRQRPR
AAVFREARRRLLFEGGECDAVGDGGQRAGAPSKRRSADPARAQRGHSAQDRPAPEARGRR
VLFGFRERNHCDGAPESARARRSHGVLPAAAPRAAPAAACPACRPGCGRTPPSATWTRRS
SRCWPSTSRSSSSSVRSTRGPWPQHAMAPRMSSASCSTTRSSRCRRPRSSATRRRPWWTG
RGRRPWTCSRRTGTSPCAVARVLHPAPRRGLPALHLGRAEHGDGRGHLRAQPRGRGSAHG
AGERLRHGSQRGLQDALAWEAAPAGGDRHGGAAAPGDGVLPGDAASASLHRFRGTLLPVV
PKAQEKTAVVTKPVTPKAGAKKVLFLISDTGGGHRASANAVKDAISELAGAENFDFQIRD
IWTDVSGCFPENKIVDMYKLACGSKFGQMLWGAFYYGSPLIEQPWEAKTRLVCGKRFREF
FEQEAPDLVVSMHPLTQNLPLRVLDTMARKPGPDGEVKPKIPFATVCTDLGSAHSGWFHN
EADVCFVASETLEKKAKRRGLAPEKIKNYGLPVRKQFWSSSKRTTATPPARNYTALGLRP
GLKTVLVMGGGEGSGGLDKIVKNIARELDRTQPGECQVVAICGKNEKVVEKLKAQKYPEG
VSVAVRGFTSAMSEYMDIADVLVTKAGPGTIAEAAIRGLPTMLSSHLYGQEWGNVPFVVD
AGWGEYSTNPRKLAGKVSAVLEDDDLRAEMRAKAQASATPDATKQIAADLLSLLDSAEAE
KAASPSPIEALGNFAKRLVPGQGDHATRGLLGSADAECWELTTAKRKLAEALLVPVQFLL
TTSRIRLRSRNARSFQGVASRQSAPPSSVRKSGFCKLVLSTQTPLVVGGVLPPLLFLRAC
IGLWGNLLDRGHVAWX
>MATOU-v1_99166351
ERPCAAVLRAACRRLLVGRRAVERDPVGDGGERAGAPSPHRSPVPARPQCERPATCGSEP
ALPAGGQRVLRRGLRERARERAPAGAARGPDGVLPPPAARASPAAACSGPLRGAEKAARH
GAPAGLARPGPLPELPRHGGAPDAGDAAREAAFPRSAARGGHGELQQGEVRAAHHAALER
GVRDGDAALRAQPGRGLGDGLGAEEGRVPPGHARVLHPAPRRRVPALHPGGAEDRRGRAH
LRAQPGGRRAAHGARERLRHGPQRGLQDALARKEALAGGGRRRGSAAHGDGVHPGPRGRR
QRLAPASAAPKTVTPKRNGAKKILFLIADTGGGHRASANAVKDAMEEISGAENLEVEIRD
IWTEAGCFPENKIVDMYKIACGSKVGQMMWGAFYYGSPLIEQPWEAKTRLMCGKTFREYF
EDMSPDLVVSMHPLTQNLPLRVLDTMSRRPGPDGKLKPKIPFATV
>MATOU-v1_99203786
PAAGTAQALRLSRTPWSASTGKSSTWRLWTSLLNIAVIHSTMRFRITRLWPSTLGCGSSV
TTSLAFLQCVGGIFGSTRCHELPSWRHSKSTNPIWSCQSIRSCRVFRKSWARTFRLSRSS
RTLGARIRRGSTAKWMSCSCRLTGWRELLGTGSRRARSASTACRSGEHSRRTRRASNKCA
ASSTSRTCRRRCWSAAETASAGSVTSDGVGGLGHIAKDLATEIGETGTPKQIVVVCGSNT
QLREELSAYPWPEGVHVTVLGFVSNMDEWMSAADCLVTKAGPGTIA
>MATOU-v1_9933717
DAQARSTYNVSGKKKILMLISDTGGGHRASAKAIADALEREYPAQFTIDIYDIWTHAGKF
PMQDVVTHYRLFTSYPWLWKLGYDFTGYPVTRLFSEIISNLTCYDSFKAAIAEKLPDYVV
SVHPLCQDMPVRIIGX
>MATOU-v1_99578652
DGMGKIVDVTTALTSKLSSFSTKTFQIVVVCGKNEKAQNELLSKQFANNLNMIIKGFVYN
MEDWMKCSDVLITKAGPGTIAEA
>MATOU-v1_99633919
KGLPCLITCFIPGQEEGNVSFVREHEAGEYVTDAEPELVADKVDEWLGHPEKLMRMSNFA
RRCARPQAALEIAKRIAEGPLGL
>MATOU-v1_99737330
PATSTRRSSRCWRCSSRSSFPSERSTRRPRRTTTRGTRSASCSTTRSTRWRRRPSSATRQ
RPWWTGRGRRPSTSWTRTGTSPCATTPCSGPSSRRRRRSAWTCSPPSTTRRPSRRSWRTR
ASSPWTAAWAARCPCPERSACRRWSSPRLCSSWRRSSPRTSWTPPAPRSIASAEPWCPCC
RRRKCWRARRRRPRRSGMGRRRSCSSQISGAENLEVEIRDIWTEAGCFPENKIVDMYKIA
CGSKVGQMMWGAFYYGSPLIEQPWEAKTRLMCGKTFREYFEDMSPDLVVSMHPLTQNLPL
RVLDTMSRRPGPDGKLKPKIPFATVCTDLGSAHSGWFHNEADACFVPSDILEKKAKRRGI
AX
>MATOU-v1_99770203
WFNSASEASFVDAFAKHDPDMVVSVHPLLQALPVKVLNKLEKDVPFVTVVTDLGGAHPTW
FHRGVGELFVPSDRVEKLARRX
>MATOU-v1_99787529
MQFAFFLVSAMAAMRREEEPTRGAEGASLADLAGESGRSSFEPPYHKLLGLAAVMSHPAE
GLKLGETPRVQAPRLPNAVRAEERAAILEPLLRLRAGGSGRVPPFFAKPVDGFSSKAENA
TQSEMEASEQERLLNGAVQTLRERSVGTPRKIDPRLKRVDDGSFDLDFENEITAMERQKA
LAHGGPTAFFRLPRREPHQPPRVPEPPAEPTKRQQRSTERLQAWLRQDPSLSYLDAEEFQ
MLALNLEKQLELGAQHAWTLAAARDGTSYEQRVMQHLNEEFEMPTPPFERNPAEALVMDW
ARKKAVDLLASHGYFTLRHDAVFRPFILAAQNMGMDVVTSEHNPEAVAPLMAQASVFAMD
RSVGCKMPLPGKQRLQEVIVTEALQLLATECSPDLVDAASASLHRFRGTLLPVVPKAQEK
TAVVTKPVTPKAGAKKVLFLISDTGGGHRASANAVKDAISELAGAENFDFQIRDIWTDVS
GCFPENKIVDMYKLACGSKFGQMLWGAFYYGSPLIEQPWEAKTRLVCGKRFREFFEQEAP
DLVVSMHPLTQNLPLRVLDTMARKPGPDGEVKPKIPFATVCTDLGSAHSGWFHNEADVCF
VASETLEKKAKRRGLAPEKIRNYGLPVRKQFWSSSKRTTATPPARNYTALGLRPGLKTVL
VMGGGEGSGGLDKIVKNIARELDRTQPGECQVVAICGKNEKVVEKLKAQKYPEGVSVAVR
GFTSAMSEYMDIADVLVTKAGPGTIAEAAIRGLPTMLSSHLYGQEWGNVPFVVDAGWGEY
STNPRKLAGKVSAVLEDDDLRAEMRAKAQASATPDATKQIAADLLSLLDSAEAEKAASPS
PIEALGNFAKRLVPGQGDHATRGLLGSADAECWELTTAKRKLAEALLVPVQFLLTTSRIR
LRSRNARSFQGVASRQSAPPSSVRKSGFCKLVLSTQTPLVVGGVLPPLLFLRACIGLWGN
LLDRGHVAWX
>MATOU-v1_99791771
RPAARCLRYPLAEPPLRRLFAAHPGWLCAPTRFARAPTAEEAQGAAAPAAAEGAAAAAAR
RRGLGPCGAAARRRRTRRRTARRRRIRTPRWGRRSCSSSRTPAVATGPRRRRWTRSRRSA
PRAPSRRRPSTSGRSMAVGPSTTCPGSTKRRPRRWGCNGIDFSTTALSWRFRGSSTRRYG
AAIGSANSSKMRSPTSLCSAHAEPTNCSAQHREERGQGACSFRDGLHGPRERLRSLVPLG
RGRLLRPERRPPPQGAAARRQAGQDPPIHQHGLPVRSAFARASSRRMRPPASNFEALGLD
PDRKTVLVMSGGDGAGKLGQIVRSLAHELGEASPGEAQIVAICGKNKIVYKQLKRQRARL
EGAQQDVSVVPVGFTSQISEYMEIADVLVTKAGPGTIAEATIRGLPTMLSSHLP
>MATOU-v1_99818326
DAEIVDIWTEHAGWPYKNFVPYYAVMAKRTWMWRMMWYYGRFWPTRKLQEIATRIQCSRR
FGKCIADAKPDLVVSVHPLCQDIPLRQLAKIDGGSRKTPFVTVVTDLGSAHNTWFDGRGD
YTFVPSDALEKMASRCGVPEDKIIKRGLPLREGFWDLAGSEKIKEATRTKLGLTSNVPTA
LVVGGGDGVGGIAKVATALGDALGEAKDPSGLVVVCGKNAAVKKELEERQWPDNVKPTIL
GFVDNMDEWMX
>MATOU-v1_99940090
FPPVATVVTDLGSAHISWFDPRADLLVVANHQIEKLAWLCHVPKSRTVVCGLPVRESFWV
TSIRSKCELRAKLGLRSESLADGKPNHIVLVMGGGEGFGALCDVATAIGMMLAKLKCGQM
VVVCGRNAEAREVLRQRDWDHASNRHRSLGSLTQFKPQIFGFVPNIDEYMGAADVLVTKA
GPGTIAEATIRGLPCLLTSFLPGQEEGNISFVTDGGAGEYVPDTDPEAIALTLASWLX
