# Supplementary material for: Monogalactosyldiacylglycerol and Sulfolipid Synthesis in Microalgae
Source: Mar Drugs. 2020 May 1;18(5):237. doi: 10.3390/md18050237 (PMC7281551; doi:10.3390/md18050237)
Supplement: Supplementary file 1 [file marinedrugs-18-00237-s001.zip › S2 Data.fasta]

>MATOU-v1_10081438
GYGTSGGEIPEGYIDVTLPGGRESNILHPAYPGSVYHATKCLDAIMFQFYQKNDQLRITD
LHQGIV
>MATOU-v1_100932907
RTRVQVRQPSTYQGATRMRTVAALMVATASVTSAFTAPRLARTPLAVRSAAARQPAVVMK
AEEKKKIVVLGGDGFCGWPTTLHLSDAGHEVIMVDNLSRRNIDTELGCSSLTPIESPEVR
CKAWKEVSGKDVRFVNIDAAKEYHVMLKFLEDEKPDAVIHFGEQRAAPYSMRNDKAKRYT
IDNNLSGTHNLLCAIVESGLDIHLVHLGTMGVYGYGTSGGEIPEGYIDVILPGGRSSKIL
HPAYPGSIYHATKVLDATLFQFYNKNDGLRITDLHQGIVWGTNTPQTVQDERLINRFDYD
GDYGTVLNRFLMQSALGIPLTVYGTGGQTRALIHITDTAKCIELAINNPPETGAPVEILN
QIAETRRVRDX
>MATOU-v1_101027791
KIDVELGCSSLTPIASPEERVSTWNSLTGDGLRYEYLDLATEYDRFAQMLKDEKPDTIVH
FAEQRAAPYSMKNAATKRYTIENNLGATHNALCAIVESGLDIHMVHLGTMGVYGYGNSGG
EIPEGYIDVILPGNREKKILHPAYPGSIYHTTKCLDALLFQFYAKNDLLRLTDLHQGIVW
GTNT
>MATOU-v1_101253810
EYDLLVKLIRDERPDSIVHFAEQRAAPYSMKTSKTKRYTVDNNVSGSNNLCCAVIDSEVD
AHVVHLGTMGVYGYGTSGGEIPEGYIDVVLPGGREANILHPAYPGSVYHTTKCLDALLFQ
FYQKNDGLRVTDLHQGIVWGTNTPQTSRDERLVNRFDYDGDYGTVLNRFLMQGAMGVPLT
VYGTGGQTRAFIHITDTARCIEIAVNNPPAAGERVEIFNQVAETRRVRDVAGLVAEQTGV
DVNMLPNPRQEAAENELDVSNRKFCSLGLDPITLDGALFKEVTEVVGRYKHX
>MATOU-v1_102050890
EIPEGYIDVILPGGRSSKILHPAYPGSIYHATKVLDATLFQFYSKNDQLRITDLHQGIVW
GTNTPQTLKDERLINRFDYDGDYGTVMNRFLMQSALGIPLTVYGTGGQTRALIHITDTAR
CLELALTNPPKKGDPVEILNQVAETRRVRDIAKLIAEKTGTPLSYVNNPRNEASENELDV
SNEKFRSLGLDPVTIDEKLFEEVTTICSKYKDRCVVENIMPTSFWNQKRTEDIGTRGAVL
STEQVGIGTETDSPFMKAEVTKEDVDISKVVPAHWSIEVVFQKDKPHVAALRGLPWX
>MATOU-v1_102079890
LHPAYPGSVYHATKCLDAILWQFYQKNDQLRITDLHQGIVWGTNTPQTVLDERLINRFDY
DGDYGTVLNRFLMQGSMGVPLIVYGTGGQTRAFIHVTDTARCIEIAINNPPKKGERVEIF
NQIAETRRVRDIAEMVAKLTGVEAKFIPNPRQEAAENELDVANRKFCNLGLDPITLDTGL
FEEVTEIVKKYKSRCDPKMILPASFWNKKRAEECVDLDPNSIKINAEEKDVVQPGKIKQN
RNNPCKFMKKKNCFEACK
>MATOU-v1_102193775
RAFIHITDTCKCIELAVNNPPEAGAPVEIFNQVAETRRVRDVAELISKQTGVEAKFLANP
RQEAAENELDVSNRKFRSLGFEPTLLNDALFEEVQEVTQKYKDRCIETKILPASFWNKKR
AAEVAADEAARAEIKFGAGAX
>MATOU-v1_102278683
PRQEAAENELDVSNRKFRSLGFDPTLLNDALFEEVQEVTQKYKDRCIETKILPASFWNKK
RAEAAAADEAARSTIKIGEGAKKPVASRTNESPPEKPYKLLF
>MATOU-v1_102309780
GEANFIPNPRQEAAENELDVANAKFCNLGLDPITLDSADGLFAEVTEVVKKYKSRCDPKK
ILPSSFWNKKTAEACAELDPDSIKITEDEPAEKAEPVEAKQVNKKLNIYFQDKFSCTPLK
MFHCEKPX
>MATOU-v1_102689374
SLTPIASPESRVQAWKEVSGKEIPFINLDVAKDYDLLVQLIKDEQPDSIVHFAEQRAAPY
SQKDSKTKRYTVDNNVGGSNNLCCAVIDADVDAHIVHLGTMGVYGYGTSGGEIPEGYIDV
VLPGGRESNILHPAYPGSVYHATKCLDAILWQFYQKNDNLRVTDLHQGIVGDYGTVLNRF
LMQGAMDVPLTVYGTGGQTRAFIHVTDTARCIELAINNPPAKGERVEILNQVAETRRVRD
IAEMVAEMTGVEANFIPNPRQEAAENELDVANRKFRSLGLDPITLDKGLFEEVTEIVQKY
KSRCDPKKILPASFWNKKRAEECASLDPNSIKLKEDVKVENIN
>MATOU-v1_103227331
NRKFCSLGLDPITLDEALFKEVTEVVGRYKHRCDPAKILPASFWNKKRAEECKALDPGSV
KINASDDEITNRAMLSGGVGEFIRKDRAH
>MATOU-v1_104371125
FTQVNNVSGTINILYAMKEFTPDCHMVKLGTMGEYGTPNIDIEEGYLDITHNGRTDTLPY
PKQGNSFYHLSKIHDSTNMIFAAKTWKLKVTDLNQGVVYGVKTPETSLDEALINRLDYDS
IFGTALNRFVIQAAVGHPITVYGKGGQTRGFLDIRDTVRCIQLAIDNPAEAGSMRVMNQF
TEQFSVNQLASLVKDVGATLDLDVQITRRTLERPWTWMFKSPACPTQGSRRRSTTTTPRT
ASRTLASSLTCWAMLFWTPFSRWRWSTRRGATISSFCPPTLGDPPAFPDTLWAKRSRVLR
FPKLRTWTGQVRGLAQLGTVEKVQEYNVSH
>MATOU-v1_10539216
GQQGSAFFPHPSALPGTVGSPARVNRSANMLRVLTLAIAVTSGTYAYQLCAGTSVARAGS
AVKRAPAARLPGRMGPACMAAPAAEIAMPTSHAEGGGDSRPKKIFVLGGDGFCGWPTALH
LSDKGHEVVIIDNLSRRKIDVELGCSSLTPIVSPEERVATWNSLGGNQQPIRYVYMDLAQ
EYDRFAQMLKDEKPDTLVHFAEQRAAPYSMKNAMTKRYTIDNNLGATHNVLCAIVESGLD
IHLVHLGTMGVYGYGNSGGQIPEGYIDVILPGNREKKILHPAYPGSIYHTTKCLDALLFQ
FYAKNDLLRLTDLHQGIVWGTNTAQTSRDERLVNRFDYDGEYGTVLNRFLMQAACGIPLT
VYGTGGQTRAFIHVSDTCRCIELAVNNPPPSGSPVEILNQVAETARVRDVAEMVAKLSGA
EVRRVSNPRQEDAENELDVANNKFKLLGLDPILLDSADGLLTEVQQIATKYSDRCDRSKV
ISKSYWNKARAAAADDAQPAAGQPTAAQARARACVSACSCAVRPGHIGQAGRVLLDQPLR
LWRLGKHPLTCGTTQAAQHMRTSVHGHAQWRAAFSYLDAGRARGFWVASLGAVTAGRRGV
RAARVRSALSAGGARVASVSARSACTRALAASSVLLGSYAQRHKVVGDRVARGECCFTAC
DTLIGFAPTGSRRGVCGRSETISIGCMHGMEMDDAMALYLFRWDGWTPASCQDGHLTFVI
AVCSWCEGLRRCKSTVEGAGGHILALHCLQARRFCSVTRVGWLLCAGSGATHFPSSATAH
ASWTVDCPGWSVRIASNDVHAQSGRVTTQCQRVCLWLCGRAAAGLRPCGARPVIVX
>MATOU-v1_10553331
SWKTAPSFSRPGLTADVMLSILYASPGYSLFGNGVAPHAASAALQQPVHALRVAVPLTMT
ATLENQGSSTDMKHSDGDGGKKKKVFVLGGDGFCGWPTACHLSDKGHDVVIIDNLSRRKI
DVELGASSLTPIATPEVRVETWNELMGKNMRYVYLDLAEDYDRFVQLIKEEQPDTMVHFA
EQRAAPYSMKNAATKRYTVDNNLGATHNALCAIVESGLDIHLVHLGTMGVYGYGNSGGEI
PEGYIDVTLPGNRQQEILHPAYPGSVYHTTKCLDALLFQFYVKNDQLRITDLHQGIVWGT
NTALTEQDERLCNRFDYDGEYGTVLNRFLMQAATDIPLTVYGTGGQTRGFIHISDTCRCI
ELAINNPPNSGDRVEILNQIAETARVRDIAEQVAQITGAQVQSVSNPRQEDAENELVVSN
RKFKLLGLDPILLEDAEGLFKEVTTIASKYKHRVDRSKVASKAYWNKKRAEAALDAAPTQ
VGEGQVVAQRGGLGVALVRAVWSRADREEGIPEDGAWRWTSGLWSLVQIVHHDVGVGCLC
AITVCGLGSGKTVLFMMRTTTLCX
>MATOU-v1_10572769
DSPAPSLTTMLAFLVGPSTAYSLFGSRAPVTASTPAAAATVARPVLHLRSDAAALQMVAT
EIEVPTGHTDGTGDGGKPKKIFVLGGDGFCGWPTALHLSDAGHEVVIVDNLSRRKIDVEL
GASSLTPISTPEVRCDVWNKMKGKNLRFIYMDLAEEYDRFLQLIKDEQPDTMVHFAEQRS
APYSQKTSATKRYTVDNNLGATHNVLCAIVDSGLDIHLVHLGTMGVYGYGNSGGEIPEGY
IDVTLPGGRQREILHPAYPGSVYHTTKCLDALLFQFYVKNDQLRITDLHQGIVWGTNTPL
TSLDERLTNRFDYDGEYGTVLNRFLMQAASDIPLTVYGTGGQTRGFIHITDTARCIELAV
ANPPSKGDRVEILNQIAETARVRDVAQMVSKITGADVQTVSNPRQEDAENDLVVSNQKFK
LLGLDPILLESAEGLLTEVTEVATKYGGRIDRSKVESKAYWNKARADAALDAAPTNVGQG
ATVARSGGGGX
>MATOU-v1_1058831
AATMAVCTASSCSHPSAFRLPSTARVVKLAASSISLTRLDAFRLRWRTRQSRASESFTRL
RKRGASVTGVEMSFITNPRQESAENELEVQNQKFKDLGLNPILLDEKLFEEVQEITKKYK
DRCIKEKVLPKSYWNKKRTDANENAVTDSKEPVLKFYCKHYSAMLLFMAR
>MATOU-v1_10591952
GDGFCGWPTSVHLSDKGHDVTIVDNLSRRNIDIELGCDSLTPISSMEVRIGAWKELTGKT
IDFVNLDVAEEYDRLEQLIKETRPDAIVHFAEQRAAPYSQKGAKQKRYTVDNNVRGTHNL
LTAVVEADCCAHVVHLGTMGVYGYGTSGGEIPEGYIDVTLPGGRESRILHPAYPGSVYHT
TYPGSVYHTTKCLDALLFQFYAKNDGVRVTDLHQGIVWGTNTPLTAMDDRLTNRFDYDGD
YGTVLNRFLMQAALGVPMTVYGTGGQTRAFIHISDTCKCIELAINNPPEEGAQPEIFNQV
AETRRVRDIAEIISKNTGVEARFLANPRQEAAENELDVANRKFRSLGFEPTQLNDALFEE
VQSVEEVQSVTQKYKDRCIATKILPASFWNKKRAQEVAQDGAARSDIKLPEPKISDVAKD
PVKARGSPARLASAAAARRGAESHRRTPPLAARPRAHLQ
>MATOU-v1_106496906
LNRFVVQAAVNHPLTVYGKGGQTRGFLDIRDTVRCVQIAIDNPAEKGFMRVFNQFSEQYS
VRDLAELVTEAGSNLGLKVETISVTNPRVEAEEHFYNAKHTRLIELGLMPHFLSDNLLDS
LLNFAIKYKDR
>MATOU-v1_10656856
PVEHAVGSDGSGKKKIFVLGGDGFCGWPTALHLSDKGHDVVIIDNLSRRKIDVELGCDSL
TPITSPEVRVNTWNELTGRNLRFEYMDIAKEYDRFCQLIKDEKPDTMVHFAEQRAAPYSM
KNSATKRYLGTMGVYGYGNSGGQIPEGYIDVILPGDRKKNILHPAYPGSVYHATKCLDAL
VFQFYAKNDQLRITDLHQGIVWGTNTPLTAKDERLCNRFDYDGEYGTVLNRFLMQAACGI
PLTVYGTGGQTRAFIHISDTCKCIELAVNNPPKTGERVEILNQVAQTARVRDVAKLVGEL
TGATVQLTANPRAEDAENELDVDNAKFKSLGLDPILLDSAEGLLTEVKEIANKYESRCDR
SKVVSKSYWNKNQAKAAEGKEVEVGGAKVAAACASSPIGSIGEGNX
>MATOU-v1_10660876
WRVFFYACFAYVRLVLFTWQLDPLEKRDLRKDGALSPIPRRSSYVATAFVAGLRLFTDNL
SRRKIDIELGCESLTPIASIEERCRIWNSIPGSKGEIKFEYLDLQHDYFELVQLIRNEKP
DTIVHFAEQRSAPYSMKNSRAKRYTVENNLSGTNNLLSAIVESELDVHVVHLGTMGVYGY
GTSGGEIPEGYLDVVLPGGRESSILHPANPGSVYHLTKCLDALCFQFVLQIYTRVFGVPT
LIKQVVTSVLLIDLIMTATMALFIDSCKLHSIYHLQFTEQVDKPELLFTFQILRSASKQT
IHLKLAIKWKFLIRWLKLSGEIWLLFLTKLAARSGIKILEMKMLRMNCLCQMINLGLLDI
LRYSKDCLMKTLQKNTESGAIGLKSCRLHFGTKIGQKPRRRSKYLSVVFPGKCLTLNLIM
FLLQNSLYCFFVVCKLKNAMRCITLLWSNIGFRLCSVSSFHRSSLYIWGGGRHQGSCVQV
GDFNIDKTNALGFLKTAGWYKLRSLKAREDQKETKIKQSWTTNVFDMIYMSSIVWRSTCL
MGIDLSVRGWLYQTVQGYRGVNINTNTIPETMRSRVKCIRIILMSLIKRTQTQFAFSHLV
TKCRSNLDVVSX
>MATOU-v1_10662415
HAPFVGGPSAATPIVQRVTPVPMMGAAVDEPTQHVDAAVDGGDSKLKKIFVLGGDGFCGW
PTALHLSDKGHEVVIIDNLSRRKIDVELGCSSLTPIASPETRVEVWNGLTGNNLRFVYLD
VATDYDKFTQMLKDEQPDTIVHFAEQRAAPYSMRNPVTKRYTIDNNVGATHNVLCGIVES
GLDIHLVHLGTMGVYGYGNSGGEIPEGYIDVVLPGGREREILHPAYPGSIYHTTKCLDAL
LFX
>MATOU-v1_1066568
YIDVKLPGGREANILHPAYPGSIYHTTKCLDALLFQFYNKNDGVRITDLHQGIVWGTNTP
QTIKDERLVNRFDYDGVQSALGIPLTVYGTGGQTRGFIHITDTARCLQLAMENPPKGGDR
VMILNQIAETRRVRDIAKMVSEQSGVEVSFITNPRQESAENELDVQNQKFKDLGLDPVLL
DEKLFEEVQEVTKKYKDRCIKEKVLPKSFWNKKRAVANADGPAESKEAVLKVKTLIGDVV
ITSAEIQNSNLKSNYVDILIRSDLCNQYL
>MATOU-v1_10669898
VVLGGDGFCGWPTTLHLSDAGHEVIMVDNLSRRNIDIELGCSSLTPIESPEVRCKAWKEV
SGKDVRFVNIDVAKEYHVMLKFLEDEKPDAVIHFGEQRAAPYSMRNDKAKRYTIDNNLSG
THNLLCAIVESGLDIHLVHLGTMGVYGYGTSGGEIPEGYIDVILPGGRPSKILHPAYPGS
IYHATKVLDATLFQFYNKNDGLRITDLHQGIVWGTNTPQTVLDERLINRFDYDGDYGTVL
NRFLMQSALGIPLTVYGTGGQTRALIHITDTAKCIELAINNPPETGAPVEILNQVAETRR
VRDIAQMVASKTGTPLSYVNNPRNEASENELDVSNEKFRNLGLDPITLDERLFDEVTTIC
QKYKDRCVLDKVMPTSYWNKKRTEDIETKGAVLSTEEVIVGTEADSPFQQATITKEDVKV
G
>MATOU-v1_10688272
KKTGAKLQYVNNPRNEAAENELDVSNQKFRNLGLDPITLDEGLFEEVTEIAQKFKDRCIT
SKVMPKSYWNKNRAADIANQGDVLKVESVGEGANALPTTASSSWWRNMPKDPQAYDHPSQ
LEESLSMYYYSLSMYYYHHYHHYHHYHHYHHSIPKEILVEHVDRGASTVTCAHGSYGNSV
FFVYPMMVQQETWHDQGWLSCRFGLFLCLLCLFANPQPAPFTGTDVDTYLNLMSGLASSE
PGIFTSPPGHIAAYQHTARGLRFLSLPGRDFGMLRLRGLLGLCVASRE
>MATOU-v1_10721173
NHQRFASKHGINMDLICVLIMLPKNMIVYCNYKMKNQMLSFILQNNGQLLILKKEINKSV
IQSIIMFLVPITLLLLLNLNLAVVESELDIHIIHLGTMGVYGYGTSGGEIPEGYLDVTLP
DGREQTILHPANPGSVYHTTKCLDALLFQFYNKNDQIRVTDLHQGILILLKLDETNDIVL
IMMVIMELSIVLLCKVLEYHQSMVQEDKHVDLFMLLIQPNAKLLITLLLLETKFKFSIKL
QKLYEFVMLLNSRTKQGSTISLKIHDKKLLKMNKSPIVNLKGWDIQSYILIVLLTMMKLQ
RNIRIDVLQRKFYLLLSGIKNVLIAKIMSLCRKVRKAPSLKANNYTNLYIGTPSNISALL
YFTKDKNDEQKQKEKERKISRLKEKEESYLFSRRGWGMESAVCCLGYALQERAKNKKTRR
KNNGYLGYPX
>MATOU-v1_10773659
KRVMIVGGDGYCGWATSLHLSARGYKVAIVDNLCRRSFDDQLGLNSLTPIVGIHERVRTW
GELTGNDIELMVGDVTDYEFLSRTTSSSASPSRASSRRLSCTSESRGPPRTACSTARALF
SRSTTTSLEPSTACTPSRNLRPTATSSSSEPWAX
>MATOU-v1_10812914
GNNLRFEYLDIAEQYDKFAQLIEKERPDTIVHFAEQRAAPYSMKNPETKRYTIENNLGAT
HNVLCAVTESGLDIHLVHLGTMGVYGYGTSGGKIPGTSGGKIPEGYIDVTLPDGRQQNIL
HPAYPGSIYHATKCLDALLFQFYAKNDRLRVTDLHQGIVWGTNTAQTAMDERLCNRFDYD
GEYGTVLNRFLMQAALGIPLTVYGTGGQTRAFIHISDTCRCIELAVDNPPDAGSRVEILN
QVAETARVRDVAQMVAKITGAEVQQIANPRQEDAENELDVKNDKFKLLGLEPITLDSDEG
LFKEVSKIAERYMDRCDRSKVISKSYWNKTRAVAAAGTGAKGVGEHTSAEVX
>MATOU-v1_108325432
IELAANNAPEAGAPVEILNQVAETRRVRDIAQMVSDKTGVALQYINNPRNEAAENELDVS
NRKFRGLGLNPITLX
>MATOU-v1_108356476
KTGVELQYVNNPRNEASENELDVSNEKFRNLGLNPVTLDERLFDEVTTICAKYKDRCVLE
KVMPTSYWNKKRTQDIEEKGAVLSVEQVSVGTETDSPFQKAX
>MATOU-v1_108381636
LANPRQEAAENELDVSNRKFRSLGFEPTLLNDALFEEVQQVTQKYKDRCIETKILPASFW
NKKRALEVAADATTRSEX
>MATOU-v1_109080697
VYGYGTSGGEIPEGYIDVTLPGGRESNILHPAYPGSVYHATKCMDALLWQFYQKNDNLRI
TDLHQGVVWGTNTPQTALDERLVNRFDYDGDYGTVLNRFLMQGSMGVPLTVYGTGGQTRA
FIHVTDTAQPLSTSPTPPDVSNSPSKILPPRANASKFLTRSPKLEESATLPLWLPKPASK
PTSSQTLAKKPPKTNLMSLTRNSATSVSILSPWIRVFSKKQRSCKSTRADATLRSSQDLS
GTRSEQKNVPVSTPTPSRSRRTSKTRSKLSKFNQLSILMEARKSLKFIKQDRSLCNLENN
TTX
>MATOU-v1_10911395
HISDTARCIEIALNNPPKSTEKVEIFNQIAETLRVRDLANIINEQTGCGIRNLENPRKED
AENELDVSNKKFCDLGREGFNGSLNCDIEISRSLSKSTPFFILDKETSFCCRKYCSC
>MATOU-v1_109195078
GSSGGEIPEGYIDVTLPDGRKSNILHPAYPGSVYHTTKCLDALLWQFYNKNDQLRVTDLH
QGIVWGTNTPQTVLDERGHQHPPNCPRTSRQPIRLRWRLRHGPQPFPPTRYHGRTTHCLR
NRRTNTWIHPYFRHGTLHRNRHYQPTQRRPCNLPNCGNTPCARCCNGCRTDWSNNTSTRS
RREIRCYEILFRSRPYHARYRLVRSYNCQEVAMRSDDSTCHLLEEEGGMCFYCQFCSTSY
CQGSVDNIYYKWFFSYLITYYSSSSDTIIPVLRP
>MATOU-v1_109293162
MGLDEALFDEVTEVVNKYKHRCDPTKILPASFWNKKRAEECASLDSNSVTIEARMSCVCL
ILLWICPSTQLGKHVAKGSLGKLHKRVFSRDPSHYELADFRNAFVLILWKPIFS
>MATOU-v1_109294830
IPNPRQEAAENELDVANRKFRTLGLDPITLDTGLFEEVTEIVQKYKSRCDPKMILPASFW
NKKRAEECANLDPNSIKFKEDAKDKVENTNEIQVIVNTNKKTVHSILMITPARPIVKTH
>MATOU-v1_109443837
HGNNVSGSNNLCCAVIDSELDIHIVHLGTMGVYGYGTSGGEIPEGYIDVTLPGGREQNIL
HPAYPGSVYHATKCLDAILWQFYQKNDQLRITDLHQGIVWGTNTPQTVKDDRLVNRFDYD
GDYGTVLNRFLMQGAMGVPLTVYGTGGQTRGFIHITDTANCIEIAINNPPKTGDRVEIFN
QIAETRRVRDIAALVADMTGVEVNKIPNPRQEAAENELDVSNRKFCNLGLDPIYLDTGLF
DEVTEIVKKYKDRCDPEKILPASFWNKKRAEECASIDPSSVKVKSESLINVKPLTKSKIG
CISFLL
>MATOU-v1_109497875
AAENLDVSNRKFCNLGLDPISLDAALFDEVTEVVNKYKHRCDPTKILPASFWNKKRAEEC
ASLDPSSVKIKVDYLVEIYVLLVPLEYYTLDQHNEFDREIKRTLSITQESX
>MATOU-v1_109720270
KIFNQVAETRRVRDIAQMVSAQTGVDVNFLPNPRAEAAENELEVSNRNFCNLGLNPKTLD
EGLFDEVREVVNKYSDRCNKNKIMPASFWNKAREEECKAMKVINPTQFVMIDYLLICRLK
FKLLYISLPSFTKRKLEMIPSICTYLKKYNRMCNWKFSS
>MATOU-v1_109831830
SLSLSTLASSTSTRALRIKMIYRITVLLGIGATSAYQIGMPLAGQRAVADTCLVTANSLI
DVSTAAATRAGLVSMAAPAAEIPTHAAPVGDGGKKKKIFVLGGDGFCGWPTALHLSDKGH
EVVIVDNLSRRKIDVELGCSSLTPIVSIEERVSTWHELTGKSIRFEYIDMATEYDKFTQM
LKDEKPDTIVHFAEQRAAPYSMKTPLAKRYTIENNLGATHNVLCGIVDSGLDIHLVHLGT
MGVYGYGNSGGKIPEGYIDVILPGNREKKILHPAYPGSIYHATKCLDALLFQFYQKNDQL
RLTDLHQGIVWGTNTPLTAMDERLCNRFDYDGEYGTVLNRFLMQAACDIPLTVYGTGGQT
RAFIHIADTCRCIELACNNPPSAGDPVEILNQVAQTARVRDVAEIVARISGATVQQVSNP
RQEDAENELDVSNDKFKLLGLDPILLDSAEGLMTEVKDIANKFADRCDRSKVISKSYWNK
KRADAADDAAAPQVGGERAATEVGGVYMASTCAHLHVSVSYGSLLWCTRLRRERHVSGAA
RERGVRAHQLLCAVGRGRVE
>MATOU-v1_109843711
SAYELQLHHTSGHASRSRDTDMWRRTVSTLACASALLSPARRAAPARRAAVRMAADAPKK
ILVLGGDGFCGWPCAVHMSDKGHDVTIVDNLSRRDIDTELGCDSLTPISHPEVRIAAWKE
LTGKTIDFVNLDVAQEYDRLAALIADVRPDSIVHFAEQRAAPYSQKGPKEKRYTVDNNVC
GTNNLLTAVVEADCCAHIVHLGTMGVYGYGTSGGEIPEGYIDVILPGGREQKILHPAYPG
SVYHTTKCLDALLFQFYAKNDGVRVTDLHQGIVWGTNTALTAMDDRLTNRFDYDGDYGTV
LNRFLMQAALGVPMTVYGTGGQTRAFIHISDTCKCVEIAINNPPAEGAMPEIFNQVAETR
RVRDIAEIISKNTGVEARFLANPRQEAAENELDVANRKFRALGFEPTKLNDALFEEVQSV
TQKFKDRCIATKILPASFWNKKRAQEVAEDGDARSSIKLPDEVVAPKAPVTSREAAATRP
LPPRPLSLRX
>MATOU-v1_109849823
MSRMIIPLALALALGAEAYNVMPRAGGVPPTTMTAMHSAPTALKLPSRCRTAAMAAAEVA
VPASHSAGAGDGRPKKIFVLGGDGFCGWPTALHLSDKGHEVVIIDNLSRRKIDVELGAQS
LTPIESPETRVDVWNTISGNNMRYVYLDLAQEYDRFAQMLKDEKPDTLVHFAEQRAAPYS
MKNAACKRYTIDNNVGATHNVLCAIVESGLDIHLVHLGTMGVYGYGNSGGEIPEGYIDVI
LPGDRKKKILHPAYPGSIYHATKCLDAILFQFYAKNDLLRLTDLHQGIVWGTNTPQTIRD
ERLVNRFDYDGEYGTVLNRFLMQAACDIPLTVYGTGGQTRAFIHISDTCRCIELAVANPP
NSGDNVEILNQVAETARVRDVADIVARLSGAEVQRVANPRQEDAENELVVANSKFKVLGL
DPILLDSAAGLMTEVTTIAERYADRCDRSKVISKSYWNKARAVAANANDPAVIGEKAKAA
TARRHEPQCGHNPVPIAMSGMTVCGGMDEGAVDVKDPPSDWGGATEEITTCWVRRRWFGE
KRREHEDWGRAQGAQVRWSPACSVAAPRAATSIHSRTATVHMLTVALQYTSSRVGGGTDL
TGAVAALSGGGSDREVKLALRGRQIHX
>MATOU-v1_109915831
GDRRCDYQTRHTMRGAGIFCLTVAACTAFAPVPRALPSRTMATAASTRMAASAAKKVIVL
GGDGFCGWPTSLNLSEKGHKVIIVDNLSRRNIDTELGCDSLTPIATAQQRVAAWNALSGV
QEIDFVNLDVAKEYDLLAALIKSEKPDTVIHFAEQRAAPYSMKGAKEKRYTIDNNLSGTH
NLCAAIVESGHDVHVVHLGTMGVYGYGTSGGEIPEGYLDVTLPGGREMSILHPAYPGSIY
HATKCLDAILFQFYNKNDGLRVTDLHQGVVWGTNTPQTLRDERLVNRFDYDGDYGTVLNR
FLMQGALGVPLTVYGTGGQTRAFIHVSDTARCIEAAVMNPPASDSKVEIFNQIAETRRVR
DLAQLVSDRTGTPLRYLANPRKEDAENELDVANGKFGNLGIDFVSLEAGLLDEVVGVTQK
YQDRCLRDKILPSSFWNKKTAAACVDNESVKPEARGSRGGCRGIAAR
>MATOU-v1_109933190
HAGPCAAWPRGGADVLRGHGHGFDGPPCGPCCDHAGTGCGGASPRFRSIRRWQAEKDLRA
GRGWLLRLADVAAPVGQGSLIIDNLSRRKIDVELGCTSLTPITSIEERVATWNEMSGKTP
VRFEYMDIAEEYDKFAQLLKDEQPDTIVHFAEQRAAPYSMKNANTKRYTIENNLGATHNV
LCAITDTGLDIHLVHLGTMGVYGYGNSGGEIPEGYIDVILPGDRKKTILHPAYPGSIYHA
TKCLDAILFQFYAKNDQLRLTDLHQGIVWGTNTPLTKMDERLCNRMDYDGEYGTVLNRFL
MQAACDIPLTVYGTGGQTRAFIHITDTCRCIELACTNPPEAGQPPEILNQVAETARVRDV
AEIVARMSGAEITRVSNPRQEDAENELVVANNKFKLLGLDPILLDSAEGLLTEVQDIANK
YADRCDRSKVISKSYWNKARAVAADVAPAAVLREPLRSTSERYPHRGSGCVERLRGCVSQ
PLAAAVHGTGASCRLCVDGRGMGGGNGSVTSPGQRRRPRVAGHVTAIRSGSFGGGRWFEX

>MATOU-v1_109933505
RGSGSTREYTSATFRWGHTMRGLFHVVALAAPLVVLGFQAPFVRRGVALGGLKRRPTSTP
SVSMVAPSLDEENPVYETGPKKVVVLGGDGFCGWPTALHLSDAGHEVIIVDNLSRRYIDI
ELGQSSLTPIESPEVRVKAWEEVSGKKIRFVNFDTAKEYHVMLKFLEDEKPDTVIHFAEQ
RAAPYSQRSPKTKRYTIDNNLCGTHNLLCAIVESGLDIHFVHLGTMGVYGYGTSGGEIPE
GYIDVILPGGRSSKILHPAYPGSIYHATKVLDATLFQFYSKNDQLRITDLHQGIVWGTNT
PQTLMDERLINRFDYDGDYGTVMNRFLMQSALGIPLTVYGTGGQTRALIHITDTAKCLEL
ALTNPPKRGDPVEILNQVAETRRVRDIAKLIAEKTGTPLSYVNNPRNEASENELDVSNEK
FRNLGLDPVTIDEKLFEEVTTICSKYKDRCVVENIMPTSYWNQKRTSDISTRGAVLSTEQ
VAVGTETDSPFMKATVTKDDVDITKSRGLRRSRSRRLTFCRLYFARRDDHGGGLWLWLWR
PQRQAAARLDEGSLLLIQCGRAHL
>MATOU-v1_109955452
EDNNQVGTRPVRAGRNGLRPLWCNGGVMMKVVLTLALGEALLAPRSARPARRQAVSMAAG
GAKTILVLGGDGFCGWPTAVHLSDKGHAVTIVDNLSRRDIDTELGCDSLTPIAHPDDRVA
AWKELTGKTIDFINLDVAKEYDRLEALIKEKRPDSIVHFAEQRAAPYSQKGTKQKRYTVD
NNVCGTHNLLTAVVEADCCAHIVHLGTMGVYGYGTSGGEIPEGYIDVILPGGREQKILHP
AYPGSVYHTTKCLDALLFQFYAKNDGVRCTDLHQGIVWGTNTDLTAMDPRLTNRFDYDGD
YGTVLNRFLMQAALNVPMTVYGTGGQTRGFIHISDTCKCIEIAINNPPAEGEMPEIFNQV
AETRRVRDIAELISKNTGVEARFLANPRQEAAENELDVSNRKFRALGFEPTKLNDALFEE
VQGVTQKYKDRCIPTKILPASFWNKKRAREVAADEEARKSIDAAAEKGVGAVPFPPLRRG
X
>MATOU-v1_109979762
PHRHFWMWRRQTVVVLVATAARGSAYSLFGSGAAPHVTAVQGLSSATPALLTVPTSRAVE
MAAPASAAQPPSAAAAGGGSDKKKVFVLGGDGFCGWPTALHLSDKGHEVVIIDDLSRRKI
DVELGASSLTPISTPEVRCEVWNEMTGQNLRFVYMDLAEEYDRFLQLIKDEKPDTMVHFA
EQRAAPYSMKNAACKRYTVENNLGATHNALCAIVESGLDVHLVHLGTMGVYGYGNSGGEI
PEGYIDVILPGGRQREILHPAYPGSVYHTTKCLDALLFQFYVKNDQLRITDLHQGIVWGT
NTELTSRDERLCNRFDYDGEYGTVLNRFLMQAASGIPLTVYGTGGQTRAFIHISDTARCI
ELAVANPPKSGERVEILNQVAETARVRDIAEMVAKLTGAEVQQVSNPRQEDAENELVVSN
QKFKLLGLDPISLESAEGLLTEVTEISQKYLHRVDRSKVASKAYWNKARAEAALDGAPTQ
VQVGEPAKLEAPARLWQDDNKGVQGAGWDNGRSPNVCVSAGRSWGVSCHR
>MATOU-v1_109982409
RRLIPSRRRSPMIYALGLFLGIGAVSGYSVGTARVANRAHVATCAAHPMVGTVAVRAQPA
FMQATAEAPPAHHSASSDGGAKKKIIVLGGDGFCGWPSAVHLSDKGHEVIIIDNLSRRKI
DVELGCSSLTPIVSPEERVATWHELTGKTIRYEYMDIAQEYDRFTQFLKDEEPDTIVHFA
EQRAAPYSMRNAACKRYTIENNLGATHNVLCGIVESGVDIHLVHLGTMGVYGYGNSGGEI
PEGYIDVILPGDRKKKILHPAYPGSIYHTTKCLDALLFQFYAKNDQLRLTDLHQGIVWGT
NTPLTAMDPRLTNRFDYDGEYGTVLNRFLMQAACGIPLTVYGTGGQTRAFIHITDTCRCI
ELACTNPPEAGQPVEILNQVAETARVRDVAEMVAKLNGAEVSYVSNPRQEDAENELVVAN
NKFKLLGLDPILLESAEGLFTEVQEIASKFADRCDKNKVVSKSYKTGRSRRATPLRRARR
WPSKLALLPACREWGYNWHLRDTSSSDRLSEGSRATRDAAGQEEAERSGECAYMVTCGYE
GSPTGEARGSGEFLLRECRVASWCEMLRVEQERVCLVRAETLTLCRIYLCLCSLDVPCTR
PRLRCSVX
>MATOU-v1_109992883
ITKSHVMVRLLLALASASALVAPPAMPRSGARRSARPAEVAMSAGNKKILVLGGDGFCGW
PTSLHLSDAGHDVTIVDNMSRRNIDTELGCDSLTPITHPEVRLETWKELTGKTIDFVNLD
VAKDYDRLEQLIREVKPDAIVHFAEQRAAPYSQKGPKQKRYTVDNNVCGTNNLLTAVVEA
ECDPHIVHLGTMGVYGYGTSGGEIPEGYIDVILPGGRESKILHPAYPGSVYHTTKCLDAL
LFQFYNKNDGVRVTDLHQGVVWGTNTPLTALDPRLTNRFDYDGDYGTVLNRFLMQAALGV
PAKCIELAINNPPAEGAGVEIFNQVAETRKVRDIAEIISKQTGVAARFLANPRQEAAENE
LDVSNKKFRALGFEPTLLNDALFEEVQEVTQKYKDRCIATKILPASFWNKKRAKEVEADE
EARSGIKLPDAAKARGGPAGIPPPSSSVX
>MATOU-v1_110070963
LVLGGDGFCGWPTSLHLSDAGHDVTIVDNLSRRNIDTELGCDSLTPITHPEVRLGAWKEL
TGKTIDFVNLDVAAGKTIDFVNLDVAEEYERLEALIKDVRPDAIVHFAEQRAAPYSQKGP
KQKRYTVDNNVRGTHNLLTAVVEADCCAHVVHLGTMGVYGYGTSGGEIPEGYIDVTLPGG
RESRILHPAYPGSVYHTTKCLDALLFQFYNKNDGVKVTDLHQGVVWGTNTPLTSLDERLN
NRFDYDGDYGTVLNRFLMQAALGVPLTVYGTGGQTRAFIHVTDTAKCIELAIENPPDEGA
GVEIFNQVAETRKVRDIAEIISKQTGVAARFLANPRQEAAENELDVSNRKFRALGFEPTL
LDESLFEEVQGVTQKYKDRCIATKILPASFWNKKRAKEVEADDEARSDIKLPDQVAASRS
PEVGA
>MATOU-v1_110127739
GDGFCGWPTALHLSNKGHEVVVIDNLSRRKIDVEMGCSSLTPIASMEVRVDTWNKLEGQH
QPIRYVYMDLAEEYDRFEQLLKDERPDSLVHFAEQRAAPYSQRGSKEKRYTIDNNVGATH
NVLCAIVESGLDIHLVHLGTMGVYGYGNSGGEIPEGYIDVILPGNRQKKILHPAYPGSIY
HTTKCLDALLFQFYAKNDLLRLTDLHQGIVWGTNTLLTARDERLCNRFDYDGDYGTVLNR
FLMQAACDIPLTVYGTGGQTRAFIHISDTARCIELAIANPPESGQPVEILNQVAQTARVR
DVAEIVAKLSGATVQRVSNPRQEDAENELDVKNEKFKLLGLDPILLESADGLMKEVTDIA
NKYVDRCDRSKVVSTSYWNKARAA
>MATOU-v1_11031630
VTLPDGREQTILHPANPGSVYHTTKCLDALLFQFYNKNDQIRVTDLHQGIVWGTNTPQTR
RDERLVNLILRRGLWNCIKSIHNARSIIDLITTGTMVLYIDLCKEHVYHLYMVLVAKLVV
LFMQILQNVKLHIILLLKEKKYKSLIKLQKLYEYVMLQNSLRKLELIILLKIHDKKQRRM
NRFQIVNSKVDTRSCTPIVLLMMMKLQKNTRTDVLKRKFYLHLFGTKNGQMIVKIIGYFK
EIGLRKSYFSLFIVGASYVDLGEDIKYYPRSLFVFPLIKRKTMTGQSNCLISFNFTLYEE
HTLFISPHPNRKNIKKEVKYQDTVKVDHEKFRRHKTYNLDKVKINQ
>MATOU-v1_110471964
MGDNNVGGANNLCCAVIDSELDIHIVHLGTMGVYGYGTSGGEIPEGYIDVVLPGGREANI
LPPAYPGSVYHATKCLDAILWQFYQKNDQLRITDLHQGIVWGTNTPQTAKDERLCNRFDY
DGDYGTVLNRFLMQGAMGVPLTVYGTGGQTRGFIHITDTARCLEIAINNPPKKGDRVEIF
NQIAETRRVRDIAKMVADMTGVEANFIPNPRQEADENELDVSNRKFCSLGLDPITLDTGL
FDEVTEVVKKYKSRCNPRKILPASFWNKKRAEECADLDPDSIKIESEESATPGVNKDFKV
GPGQHYQLCTKX
>MATOU-v1_110527585
FHSNKVISSRKAATFLKAALDDGEHSNGLNGVNGSEKKKVIVLGGDGFCGWPTSLYLSDK
GHDVVIVDNLSRRNIDTELGCDSLTPIQSPEVRVQAWKEVSGKDIKFVNLDVAKEYDLLV
QLLKEEKPDTVVHFAEQRAAPYSMKSSKNKRYTVDNNVGGSNNLCCAVGDSELDIHVVHL
GTMGVYGYGSSGGEIPEGYIDVTLPDGRKSNILHPAYPGSVYHTTKCLDALLWQFYNKND
QLRVTDLHQGIVWGTNTPQTILDERLVNRFDYDGDYGTVLNRFLLQGTMGVPLTVYGTGG
QTRGFIHISDTARCIEIAITNPPNKGDRVEIFNQIAETRRVRDVAAMVAEQTGVEINRIP
NPRQEAAENELDATNEKFCNLGLDPITLDTGLFDEVTEIVKKYKHRCDPTKILPATFWNK
KRAEECASIDVNSVQLKATDDAKVEVITYITNGFFRILLLIILPLLILYHKYDX
>MATOU-v1_110537222
AKLTGGEANFIPNPRQEAAENELDVSNSKFCNLGLDPITLDSADGLFAEVTEVVKKYKGR
CDPKKILPSSFWNKKTAEACAELDPNSIKLAEEEKVESAX
>MATOU-v1_110679222
TWAMGVYGYGTSGGEIPEGYIDVTLPGGRDANILHPAYPGSVYHATKCMDAILWQFYQKN
DNLRVTDLHQGIVWGTNTPQTVRDERLVNRFDYDGDYGTVLNRFLMQGSMGVPLTVYGTG
GQTRAFIHVTDTARCIELAINNPPAKGERVEILNQIAETRRVRDIAEMVAEMTGVEANFI
PNPRQEAAENELDVANEKFRNLGLDPITLDTGLFEEVTEIVQKYKSRCDPKMILPASFWN
KKRAEECAGLDPNSIKINDDAKDKVEKMKNINKLILVQS
>MATOU-v1_110690317
ERVEILNQIAETRRVRDVAAMVAELTGVEANFIPNPRQEADENELDVSNEKFRKLGLDPI
TLDERLFDEVTEIVQKYKSRCDPKMILPASFWNKKRAEECANLDNDSIKFKEDAKEKVDN
IX
>MATOU-v1_110793451
HGELDVSNRKFCNLGLDPISLDAALFDEVTEVVNKYKHRCDPTKILPASFWNKKRAEECA
SLDPSSVKIKVDYLVEIYVLLVPLEYYTLDQHNEFDREIKARMVMNIKMAQINGFGPQCL
DTKS
>MATOU-v1_110904052
PNPRQEAAENELDVANKKFRSLGLDPITLDTGLFEEVTEIVQKYKGRCDPKMILPASFWN
KKRAEECASLDPNSIKLKEDAKDKVENTNEINMTSYSYT
>MATOU-v1_111111607
DLDLGCNSLTPISSMETRVQAWKEVSGKDMKFINMDVAKDYDLLVQLIKDEEPDSIVHFA
EQRAAPYSMKDSKGKRYTVDNNVSGSNNLCCSGGKIPEGYIDVVLPGGRESNILHPAYPG
SVYHATKCLDAILWQFYQKNDQLRITDLHQGIVWGTNTPQTILDERLVNRFDYX
>MATOU-v1_111174433
VAGEDVNATSEKKKIIVLGGDGFCGWPTSLYLSDKGHDIVIVDNLSRRNIDTELGCDSLT
PIKSPEVRCQAWKEVSGKEMKFINMDVAKEYDLLVQLIIDEKPDTIIHFAEQRAAPYSMK
NSKGKRYTVDNNVSGSNNLCCAVIDSDLDVHIVHLGTMGVYGYGTSGGEIPEGYIDVVLP
GGREANILHPAYPGSVYHATKCLDAILWQFYQKNDQLRITDLHQGIVWGTNTPQTIRDER
LINRFDYDGDYGTVLNRFLMQGAMGVPLTVYGTGGQTRGFIHITDTARCLEIAVNNPPKT
GDRVEIFNQIAETRRVRDIAALVAEQTGVEVNRVPNPRQEADENELDVSNQKFCNLGLNP
LTLDEAMFDEVTEVVKKYKHRCDPSKIMPASFWNKKRAEECSSLDPNSVKIKTEAHLFFY
NHRYVRCTQRHVISIFQX
>MATOU-v1_111321323
DGDYGTVLNRFLMQGSMGVPLTVYGTGGQTRAFIHVTDTARCIELAINNPPAKGERVEIL
NQVAETRRVRDIAEMVADMTGVEANFIPNPRQEAAENELDVANRKFRNLGLDPITLDKGL
FEEVTEIVQKYKSRCDPKMILPASFWNKKRAEECASLDPNSIKLKDDAKDKVENTKIELV
VVKIKKX
>MATOU-v1_111327231
NPLLRSQITSLMPAQCGARLAMLAVIAPAASAYSLFGTSSRSHAVTAQIAAQAPVAAQVP
FAHTAVQMRTRNTAVQMSEAPAGGKKKVFVLGGDGFCGWPTALHLSNLGHDVVIIDDLSR
RKIDVELGASSLTPISTPEVRVATWNEMSGKDLKYVYMDLANEYDRFLQLIKDEKPDTMV
HFAEQRAAPYSMKNSATKRYTIENNMGATHNALCAIVESELDVHLVHLGTMGVYGYGNSG
GEIPEGYIDVTLPGGREKNILHPAYPGSIYHSTKCLDAILFQFYVKNDQLRVTDLHQACH
PAVAPLPRRCRAAAAPLPHTAARATPQRCSGNVAPPTAGAGPSPRSCRX
>MATOU-v1_111554766
TWVAAMVAEQTGVEINRIPNPRQEAAENELDAKNEKFCSLGLDPITLDIGLFDEVTQVVK
KYKDRCNPTKILPATFWNKKRAEECASIDVNSIQFKTLEQAKAEETKVEAYLVFVFTYIS
FYYNSNLKLFLNLVQTYLVINNCD
>MATOU-v1_111708735
TAMDERLTNRFDYDGDYGTVLNRFLMQASLGVPMTVYGTGGQTRGFIHISDTCKCVEIAI
NNPPEEGAMPEIFNQVAETRRVRDIAEIISKNTGVEARFLANPRQEAAENELDVSNRKFR
ALGFEPTQLNDGLFEEVAEVTQKFKDRCIVSKILPASFWNKKRAQEVAEDGDARASIKLP
DEVLARRAMGRSPP
>MATOU-v1_111815025
VRDVAAMVAEQTGVEINRIPNPRQEAAENELDATNEKFCNLGLDPITLDTGLFDEVTEIV
KKYKHRCDPTKILPATFWNKKRAEECASIDVNSVQLKATDDAKVQVKTYITNGFFSYLIT
YYSSSSDTIIPVLRPFFLQLFQNIIHLNHHVYIIILLETYVVTFETTLCS
>MATOU-v1_111903892
KKYKDRCNPTMILPASFWNKKRAEECAKIDPNSIKIKEEAVDGRPQYEHWQDEGKPRFDY
LLX
>MATOU-v1_111949567
TLYYLVELLVVQPASSLTMKFIFTVAAFLLPIATSFSPVSISSRAVTKKSPSAIYAESSA
NGADAEKKKKVIVLGGDGFCGWPTSLYLSDQGHDVVIVDNLSRRKIDLDLGCDSLTPISS
PETRVQAWKEVSGKEIKFHNIDVAKEYDLLVQLIKEEQPDSIVHFAEQRAAPYSQKNSKT
KRYTVDNNVGGSNNLCCAVIDADIDAHIVHLGTMGVYGYGTSGGEIPEGYIDVTLPGGRE
SSILHPAYPGSVYHATKCLDAILWQFYQKNDQLRITDLHQGIVWGTNTPQTVLDERLINR
FDYDGDYGTVLNRFLMQGTMGVPLTVYGTGGQTRAFIHVTDTARCIEIAINNPPESGDRV
EIFNQIAETRRVRDVAEMVAELTGVEANFIPNPRQEAAENELNVANKKFCSLGLDPISLD
AGLFDEVTEIVKKYKNRCDPKMILPASFWNKKRAEECVDLDPNSIKFNDEDNEKIEPRYI
IESDVNRKTKSRMP
>MATOU-v1_111976824
MGATHNALCAIVESELDVHLVHLGTMGVYGYGNSGGEIPEGYIDVTLPGGREKNILHPAY
PGSIYHSTKCLDAILFQFYVKNDQLRVTDLHQGIVWGTNTALTAKDERLCNRFDYDGEYG
TVLNRFLMQAASGIPLTVYGTGGQTRAFIHISDTCRCIELAVANPPAVGERVEILNQVAE
TAKVRDIAAMVAKLFDAEVQQVENPRQEDAENDLVVANQKFKLLGLEPVLLESADGLFKE
VTEITEKYLHRIDRSKVASIAYWNAKRKAEVEGGGGTDLGKTPTMLCGQMVARWAALPSL
RDTRATQRRSARGVRLACVVSNLSSDESRIAFVVCGQECVASLTRRGSRVSHAPEIQPNI
ATFMH
>MATOU-v1_112067151
APVEILNQIAETRRVRDVAALVAEQTGVKVQYLNNPRNEAAENELDVSNKKFRSLGLNPI
TLDERLFDEVTTIATKYKDRCLLDKVMPKSYWNKKRTTDITETGDVLKEASAAETTLSQL
HHPLNPQSHSIRNLAEQANNFSNVCSITDLSELCLNWPDQLREEEFAVLTPEEHLLQFNS
QSTIITVKYVENYHYAPGVVQHRGGFSLTLCGAETSLIGSHSNGTLRFSQNVLDISHFDY
CNCSCYX
>MATOU-v1_112106511
FSEVTDIVKKYKDRCDPSKILPASFWNKKRAEECAKIDPNSIKINEEVPVNGRAQYEHQG
SGEEPRFELNKLKLFRRSGSLDYFDALLYFNSNWLLWGRAKVNLYKNIFIVEX
>MATOU-v1_112132185
MGFYNKNDGLRITDLHQGIVWGTNTPQTVQDERLINRFDYDGDYGTVLNRFLMQSALGIP
LTVYGTGGQTRALIHITDTAKCIELAIENPPEVGAPVEILNQVAETRRVRDIAQMVASKT
GTPLSYVNNPRNEASENELDVSNEKFRNLGLDPITLDERLFDEVTSICEKYKDRCVLDKV
MPTSYWNKKRTEDIETKGAVLSTEEVIVGTEADSPFQQAAITKEDVKVSGAAPHTWRDWH
ADGGAYAACEWVSGGCGVCGWVAWERQWCCGSYVAPGL
>MATOU-v1_112339733
MKFVNLDVAKEYDLLVQLLKEEKPDAVVHFAEQRSAPYSMKNSKTKRYTIENNVAGSNNL
CCAILDSELDIHIIHLGTMGVYGYGTSGGEIPEGYIDVTLPGGREANILHPAYPGSVYHA
TKCLDAILWQYYQKNDQLRVTDLHQGIVWGTNTPQTIKDERL
>MATOU-v1_112365541
HRPIRFHHKHCYRYQSWSKKRVRVHQARSRSLSGSNTSRNEKDYRPWWRWLLWLAYFSSF
EQGTRYRNRFEPQKHRHGTWVRLFDPYSIPRGPSSGVEGSFWKGYKIRQPRRCEGVPPRS
TPQRRETRRRSSLRRTTICPVLHEEFKNQAVHDQQRFRIEQSLLCGHRLGTRYPHRTPGN
HGGLRIWILGGRDSRGLYCRSSRRTRVYFTPCVPRICLSCHQVPCAHVAILPKKPAPRVF
IRELFGVRTLLRPSRTSVLSIVSIMMVTMVPFTGFSCRAQWVFHRFMVLGDKHVDSSISP
TLRSALKLPLIIHLLLVTVWKFSTRLRRLAVCVILPLWLLNKRVMTFYLIHAKKQLLPNP
RQEAAENELEVANRKFTNLGLDPITLESENGLFAEVTEIVKKFKHRCNPAMILPASFWNK
KRAEECADLDPSSMKINEEVAVNGDRYRCLKNLNKAMGKKCSLTGTQHIFKKNPPLCTSF
IWLYPTLVKDLLAIGMHRFKRRIKLLELDNAFP
>MATOU-v1_112393022
TIFPEKFDKALHSCQWRQSMLCSDFFGRAHCSSWYDGCIWIRHFRWGNSRLYCYSSRWER
SKHSSSCLPRFCIPCHQMSCDSLAILSKERPTPHYRSSSGNCLGNKYASNCEGTLGQPIL
WLRYSLEPFPYASHYGCSAHSLWNRRTNKRIHSYFRYCTLYDCYQPSCSGRPCNLQSDRN
ASCTRCCQACCYDRSAAENELDVSNRKFCNLGLDPITLDTGLFDEVTKIVKKYKERCDPE
KILPASFWNKKRAEECASLDSSSIKFKTEETVEKKETAKIHTQPLHTQTHEKCANVMLEL
FTQIFAKKKTLILFFFPPLHLSP
>MATOU-v1_112400642
KIITRILKIQFKIDSSPVVDSYAALLTHRLGQQSTMKILFIAASIPTLAYSFTHPSAFAK
SNLGSYYKAPSSLHIFGLGQRDSSNVILRDSVEGGSETFEKKKIIVLGGDGFCGWPTSLH
LSDQGHDIVIADNLSRRNIDTELGCSSLTPIQPPEVRVQAWKEVSGKDIKFVNLDVAKEY
DLLVQLIKDEKPDTIIHFAEQRAAPYSQKNSKTKRYTIDNNVSGSNNLCCAILDSELDVH
IVHLGTMGVYGYGTSGGEIPEGYIDVTLPGGREANILHPAHPGSIYHTTKCLDALLWQFY
QKNDQMRITDLHQGIVWGTNTPQTVKDERLINRFDYDGDYGTVLNRFLMQGAMGVPLTVY
GTGGQTRGFIHVTDTAKCIEIAVNNPPVIGERVEIFNQIAETRRVRDVAKLVADQTGVDV
NMLPNPRQEAAENELDVSNRKFCNLGLEPTTLDSGLFDEVTDIVKKYKHRCDPTKILPAS
FWNKKRAEECASLDPNSVKILSSSRKTASIGVLVITNWNDIGYVPLVIDWLAAERGVLCA
NSAFYPRFDNKFLLKFALLLRGIMKDEKYIINSSSATSLCRHTKNSFRFNKWKPKFGNRM
MTERLLLTDIELSKRHFETYSVNIRNLLMVLHKYRPX
>MATOU-v1_112441367
IFVAAFLPVFATSFTSPSAFTARIAALNNNHGLKNIFGFNRDIPAVLRARNSELEAEKKK
IIVLGGDGFCGWPTSLHLSDQGHDITIVDNLSRRNIDTELGCDSLTPIQSPEIRIQAWKE
VSGKEMX
>MATOU-v1_112470077
RIQACREVSGKDITFHNIDVAKEYDLLVQLIKEEQPDSIVHFAEQRAAPYSQKDAKTKRY
TVDNNVGGSNNLCCAIIDADVDAHIVHLGTMGVYGYGTSGGEIPEGYIDVTLPGGRDANI
LHPAYPGSVYHATKCMDAILWQFYQKNDNLRITDLHQGIVWGTNTPQTVRDERLVNRFDY
DGDYG
>MATOU-v1_112516938
RCEWECEKKKVIVLGGDGFCGWPTSLYLSDQGHDIVIVDNLSRRNIDTELGCNSLTPIQS
PEVRVQAWKEVSGKEMKFINMDVAKEYDLLVQLIKEEKPDAIIHFAEQRAAPYSMKNSKS
KRYTVDNNVSGCNNLCCAVIDSELDVHILHLGTMGVYGYGTSGGEIPEGYIDVVLPGGRE
SNILHPAYPGSVYHVTKCLDALLWQFYQKNDQLRITDLHQGVVWGTNTPQTIRDERLVNR
FDYDGDYGTVLNRFLMQGAMGVPLTVYGTGGQTRGFIHITDTARCLEIALNNPPKKGDRV
EIFNQIAETRRVRDIAEMVAKQTGVEIKNLPNPRAEAAENELEVSNKKFCSLGLDPLTLD
EGLFDEVTEVVKKFKDRCNPTKILPASFWNKARAAECASVDPNSVTIKNETKSLPFPFTI
LLRFYHHGKKISTSQNSRFSLFSRSLSYYCIIANIILLSNITTSSDHSILSELVLKLVWF
FIHAMLCVINDSRFLNLAGKCLHKX
>MATOU-v1_112548519
PGSVYHATKCLDAIMWQFYNKNDDLRITDLHQGIVWGTNTPQTIKDERLINRFDYDGDYG
TVLNRFLMQGAMGVPLTVYGTGGQTRGFIHVTDTAKCIEIAVNNPPAKGDRVEIFNQIAE
TRRVRDVASLVAEQTGVEMKMIPNPRQEAAENELDVSNAKFCNLGLEPTTLDAGLFSEVT
EIVTKYKDRCDPTKILPASFWNKKRAEECADIDPNSITIEEKVGVTNGSSSSISFNPLLD
FKRVLCKRYPSRTNIKQHKTIHHTITKSLCCLDDNX
>MATOU-v1_11272927
HLGTRAGTTANSQMPKEYSDDIPEEYSDLTLPMTKCNDAILFDFYAETEKLRVTDLYQGH
VWGTNTPQTARDERLCNRFDYDGEYGTAQPDHLAGCLRHSPHGVRYRKSAVRFRPHHRHL
PLHRACGEQSAGKRCRGRQIRPGWADGARARHCRDRRENIRREGENLRAGGSSNVHPAEG
RAREIRHIQVGRPRPGLARVGGGSLEGGEADCRAVPGPLRREGDLQVQEKRERERGHSAR
TISTQVSRKRQKGINCRHDRRNVGVETKNAIFKMGLKNKLEGKSAVVVENKPFSGLFIFI
VFRSICIYLVISAARYAKQRQESLSPCGELISSLLVLQLLPQFWGLVQLVPRRIGYRIEG
YRTPLVPGVHSCQAVHSSNESGDLYLFNFVAQSFERYHPSAKSFSRISGLAQSEFDSFGR
ESSGSSMKRRTIPSGVHLREALELYVVSQDQIEKNRTKINKCIPSKSFRFSVNFVEVKNY
PKVVIVASFSSYYLQFREIPTKIYEILEIRSIKKNFRNSLNKKKTNVAPCKGFELRKTVP
FSLRFRFLVASKCVYSLVRVLKKIPSNRESILIILISKNLKNEYKSESLESILDAKNRRY
SRERAIFQCCSFSYLFYLVLSRIASSCQSASQREGTHRALAARGQGETLILRISQPRVPL
LLX
>MATOU-v1_112788377
VQASTAKGRGRKRGDTGAGGGRSCLPGIITTNAGLPATSLCPHSHAVSSTPSAIARPHPR
TGRISLSLEDVQSISPPSDPRENAPCSVRFLRHRSHCLSPVRRSRQLLPVPRRVSLPPRP
GIVRRLGDKRPLLPGGRDANILHPAYPGSVYHATKCLDAILWQFYQKNDQLRITDLHQGV
VWGTNTPQTIRDERLINRFDYDGDYGTVLNRFLMQGSMGVPLTVYGTGGQTRAFIHITDT
AKCIEIAINNPPEKGERVEIFNQIAETRRVRDVAALVAEQTGVEIKMLPNPRQEAAENEL
DVSNKKFCNLGLNPVTLDTGLFEEVTEIVKKYKDRCNPKMILPASFWNKQRAADCKELDS
SSVKFKDSPLMVRIISIFTIICCIFTKNNEIVITLTSAMEISLDYSCSILRMKYCHQKNW
IESFVVIHCVNGICILPYNCTSVKLKVEGIRTWVQKRLHPRLNEKEAINSKKIVTTRQNI
YR
>MATOU-v1_112788378
VAFTVPTARRSSLAHNLRLADDNSHSEGVNGASPGKKVIVLGGDGFCGWPTSLHLSDMGH
DIVIVDNLSRRNIDTELGCDSLTPIQSPDVRVQAWKEVSGKEIKFVNIDVAKDYDLLVQL
IKDEKPDSIVHFAEQRAAPYSMKNSKTKRYTIDNNVGGSNNLCCAVIDSDLDVHIIHLGT
MGVYGYGTSGGEIPEGYIDVVLPGGRDANILHPAYPGSVYHATKCLDAILWQFYQKNDQL
RITDLHQGVVWGTNTPQTIRDERLINRFDYDGDYGTVLNRFLMQGSMGVPLTVYGTGGQT
RAFIHITDTAKCIEIAINNPPEKGERVEIFNQIAETRRVRDVAALVAEQTGVEIKMLPNP
RQEAAENELDVSNKKFCNLGLNPVTLDTGLFEEVTEIVKKYKDRCNPKMILPASFWNKQR
AADCKELDSSSVKFKDSPLMVRIISIFTIICCIFTKNNEIVITLTSAMEISLDYSCSILR
MKYCHQKNWIESFVVIHCVNGICILPYNCTSVKLKVEGIRTWVQKRLHPRLNEKEAINSK
KIVTTRQNIYR
>MATOU-v1_112802716
GAWALMIPTNYVDTMKIIFVAAFLPAFAASFTAPSAFTTNVAAHTDLRGNSAFAFTKPIP
VKLQARNSELEAEKKKIIVLGGDGFCGWPTSLHLSDKGHDIVIVDNLSRRNIDTELGCDS
LTPIQSPEVRVQAWKEVSGKDIKFVNLDVAKDYDLLVQLFKEEKPDAVVHFAEQRSAPYS
MKNSKTKRYTIDNNVSGSNNLCCAALDSELDIHIVHLGTMGVYGYGSSGGEIPEGYIDVV
LPGGRKSNILHPAYPGSVYHATKCLDALMWQFYQKNDQLRVTDLHQGVVWGTNTPQTIKD
ERLINRFDYDGDYGTVLNRFLMQGAMGVPLTVYGTGGQTRGFIHITDTAKCIEIAIDNPP
ASGDRVEIFNQIAETCRVRDIANLVALHTSVGVDFLPNPRQEAAENELEVANRKFTNLGL
DPITLESENGLFAEVTEIVKKFKHRCNPAMILPASFWNKKRAEECAELDPSSMKINEEVS
VNGDVARITKQCGRSVVLEYITYLTRIHQYRFRSWGYFDPPLYRYFNCLLWARTGSNAEH
YSX
>MATOU-v1_112844501
ATKCLDAIMWQFYQKNDQLRVTDLHQGVVWGTNTPQTIKDERLINRFDYDGDYGTVLNRF
LMQGAMGVPLTVYGTGGQTRGFIHITDTAKCIEIAINNPPKSGDRVEIFNQIAETCRVRD
IASMVAEQTGVSVDLLPNPRQEAAENELEVANRKFTNLGLDPVTLESENGLFAEVTESEN
GLFAEVTEIVKKFKHRCNPQKILPASFWNKKRAEECAKLDPNSIKINEVVNSQDYFRIGR
IIILENSICMITFRNRQCSKGIMPTIVNILQFFANWMX
>MATOU-v1_112886850
IAKVISSFCHPPRAWALMTPSEIIHTMKIIFVAAFLPAFAASFTAPSAFTTNNAIETNHG
VKSAFAFTKPIPLILQARNTELEAEKKKIIVLGGDGFCGWPTSLHLSDKGHDIVIVDNLS
RRNIDTELGCDSLTPIQSPEVRIQAWKEVSGKDIKFVNLDVAKDYDLLVQLLKEEKPDAV
VHFAEQRSAPYSMKNSKTKRYTVDNNVSGSNNLCCAAIDSELDIHIVHLGTMGVYGYGSS
GGEIPEGYIDVTLPGGRESNILHPAYPGSVYHATKCLDALVWQFYQKNDQLRVTDLHQGV
VWGTNTPQTIKDERLVNRFDYDGDYGTVLNRFLMQGAMGVPLTVYGTGGQTRGFIHITDT
AKCIEIAINNPPASGDRVEIFNQIAETCRVRDIAAMVSEQTGVGVDFLPNPRQEAAENEL
EVANRKFTNLGLDPITLESEDGLFAEVTEIVKKFKHRCNPRMILPASFWNKKRAEECADL
DPSSTKINEEVGVNGDRQDVARITKLERSEHDIYLTRIQHCARHHSGYFDPPLYRNFNYL
LVCTGSNVEHYSQIMRV
>MATOU-v1_112893491
IVDNLSRRKIDIELGCDSLTPIQSPEVRCKAWKETSGKDIKFIDLDIAKEYDLLVKLLID
ENPDAVVHFAEQRAAPYSMKSSKHKRYTVDNNVSGSNNLCCAVIDSDLDIHIVHLGTMGV
YGYGSSGGEIPEGYIDVTLPDGRKNNILHPAYPGSVYHTTTWFCLSHHQVSRCTPLAVLS
EESASCHLTSGNCMGNQHTPNNSRTSHQSILRLLWYSLKVSHARCYGCPTYSLWNWWTNP
WLHSHFHCSLYRNCYAPTEARRSCDLSNCRDASCERCCETCCSNRCNENDSSQTRSSERI
RRKRKILFRTSYNFRYWFISRSGGKIQTMRSYQNLASLLEETGARMFGIFNYHCRGQINE
IILX
>MATOU-v1_112979343
DIKFVNLDVAKEYDLLVQLINDEQPDAVVHFAEQRAAPYSMKNSKTKRYTIDNNVSGSNN
LCCAIIDAETDTHIVHLGTMGVYGYGTSGGEIPEGYIDVTLPGGRLPRIRLPRYQVSGCY
HVAVLQESSYYRSSSGNCMGHQYPPDDQGTSYQPFLRWRLRNRTPFPYAGSHGSSSHRLR
NGRTDSWLYSRHYGQVYNCCQQPTCEGRPCDFQPDCRDPSCPCCLPRRRADWGGDEDDPS
SPGSCX
>MATOU-v1_113104262
DSDVDAHIVHLGTMGVYGYGTSGGEIPEGYIDVTLPGGREANILHPAYPGSVYHTTKCLD
ALLFQFYQKNDQLRITDLHQGIVWGTNTPQTVRDERLVNRFDYDGDYGTVLNRFL
>MATOU-v1_113149850
RIQAWKEVSGKDIKFVNLDVAKEYDLLLQLLKEEKPDAVVHFAEQRSAPYSMKNSKNKRY
TIDNNVSGSNNLCCAAIDSELDIHIVHLGTMGVYGYGSSGGEIPEGYIDVTLPGGRQSSI
LHPAYPGSVYHATKCX
>MATOU-v1_113190868
GVEVNMLPNPRQEADENELDVSNRKFCGLGLDPVTLDEALFREVTEVVSRYKHRCDPTKI
LPASFWNKKRAEECAALDPGSVKINVRKGRCTKSDALTGDMVLIRE
>MATOU-v1_113299038
NNVSGSNNLCCAVIDSEVNAHIVHLGTMGVYGYGTSGGEIPEGYIDVVLPGGREANILHP
AYPGSVYHTTKCP
>MATOU-v1_113391747
NELDVSNRKFRNLGLDPITLDVALFDEVTEVVNKYKHRCDPTKILPASFWNKKRAEECAS
LDSSSVKPX
>MATOU-v1_113644412
KFVNLDVAKEYDLLVELIKGEQPDSIVHFAEQRAAPYSMKTSKTKRYTVDNNVSGSNNLC
CAVIDSEVNAHIVHLGTMGVYGYGTSGGEIPEGYIDVILPGGREANILHPAYPGSVYHTT
TRRMISSALRIFTRVLCGEQIPHKLKTNASSIASTTMEITELYTVFCKVPWVFRSPCTGP
VARHVDLFIFLTLPAASKSPLTTPQRRANVKSSTSSLKPAAYGTQSWSPTRPVWRISSPI
LGRRPMRMNWMCPTANSATASILLHMRHYLMRLLKISTSTGVIQPKFFRPAFGIRRGLRN
APVNLKVSKLRFNGALCLILLGEVAVDSALGSMWRKGVYILIYYDSESGTWYEEVTFRNK
DHGITCHHTALCDDFELDGVVRNHVIWNVFLCKQSITQAKTCNLSIIMTHLARVLKIHVM
KLHFGFFKPQCLICWTFIVHCYHC
>MATOU-v1_113645458
HGVVPSDRVSNFERRHISDRSDYRVQHHHKENQTLTSLQLVKSGRMKLFFTAIAVLLPVA
TSFSPISISTSISSRTVATKSSPSSSSSSAVYAENSVNGSDEKKKKVIVLGGDGFCGWPT
SLYLSDQGHDVVIVDNLSRRKIDLELGCDSLTPISSPETRVQAWKEVSGKVIKFHNIDVA
EEYDLLVQLIKEEQPDSIVHFAEQRAAPYSQKNSKTKRYTIDNNVGGSNNLCCAVIDADI
DVHIVHLGTMGVYGYGTSGGEIPEGYIDVTLPGGRESNILHPAYPGSVYHATKCMDAILW
QFYQKNDQLRITDLHQGVVWGTNTPQTVLDERLINRFDYDGDYGTVLNRFLMQGSMGVPL
TVYGTGGQTRAFIHVTDTARCIEIAINNPPKQGDRVEIFNQIAETRRVRDIAEMVAKLTG
VEANFIPNPRQEAAENELNVANRKFCNLGLDPITLDTGLFEEVTEIVKKYKSRCDPKMIL
PASFWNKKRAEECATLDPNSIKLKDEVKDKVKPREINILYSIMMDGTSLEKRIQTLDPSC
LNPIMCKLNIYKAKLSSVLLCSFRIDPHSRIIPIYQCLSKCRKFTINTVHLTLFIMVEKR
RIHRCYISTIVLILWKCDEYYFNWRGNFSDX
>MATOU-v1_113666262
DERLINRFDYDGDYGTVLNRFLMQGAMGVPLTVYGTGGQTRGFIHITDTAKCIEIAINNP
PKSGDRVEIFNQIAETCRVRDIASMVAEQTGVSVDLLPNPRQEAAENELEVANRKFTNLG
LDPVTLESENGLFAEVTEIVKKFKHRCNPQKILPASFWNKKRAEECAKLDPNSIKINEVV
NSQDYFRIGRIIILENSICMITFRNRQCSKGIMPTIVNILQFFANWMHRFKNNIIRIKRV
LSSEYNDHX
>MATOU-v1_113689919
KFVNLDVAKEYDLLVQLIKDEQPDAVVHFAEQRAAPYSMKNSKTKRYTIDNNVSGSNNLC
CAIIDAETDTHIVHLGTMGVYGYGTSGGEIPEGYIDVTLPGGREANILHPAYPGSVYHAT
KCLDAIMWQFYNKNDDLRITDLHQGIVWG
>MATOU-v1_113703600
TWDRFLMQSAMGVPLTVYGTGGQTRGFIHISDTAKCIEIAIENPPALGDRVEIFNQIAET
CRVRDVAAMVAEQTGVSVNMIPNPRQEAAENELDVANQKFTNLGLDPIMLASENGLFSEV
TDIVKKYKDRCDPSKILPASFWNKKRAEECAKIDPNSIKINEEVPVNGRAQYEHQGSGEE
PRFELNKLKLFRX
>MATOU-v1_114269282
SASGAVSYLPPSGRAQRDVMFAIFSASPAYSLFGSGVAPHAASAVVQQPVHKLRAAVPLT
MTATLETPTETRQPDGDGGKKKKVFVLGGDGFCGWPTACHLSDQGHDVVIIDNLSRRKID
VELGASSLTPIATPEVRVETWNELMGKSMRYVYLDIAEEYDRFVQLIREEQPDTMVHFAE
QRAAPYSMKNAATKRYTIDNNLGATHNALCAIVESELDIHLVHLGTMGVYGYGNSGGEIP
EGYIDVTLPGNRQQEILHPAYPGSIYHTTKCLDALLFQFYVKNDQLRITDLHQGIVWGTN
TPLTEQDERLCNRFDYDGEYGTVLNRFLMQAATDIPLTVYGTGGQTRGFIHISDTCRCIE
LAIANPPKSGERVEILNQIAETARVRDIAEQVSKITGAEVQSVSNPRQEDAENELVVSNK
KFKLLGLDPVLLNDAEGLFKEVTTIATKYKHRVDRSKVESKAYWNKKRADAALDAAPTQV
SEKVVARKDWVSHGAVRGLEGQLWDGHTGRDGACRWTTGLSGDTGDAAPRLNFG
>MATOU-v1_114375363
LGHQHAADRPGAPDQPLRLRRRLRHCAQPLPHAVSARHSPHRVRHWRADARSDPYHRHGE
VHRACHESAGGRRPGRDPPGRRDLDVSNEKFRNLGLDPITLDERLFDEVTSICEKYKDRC
VLDKVMPTSYWNKKRTEDIETKGAVLSTEEVIVG
>MATOU-v1_114438677
TAAAFTATPSRSGTAALALPSFRHANSFGVSTRRRSSSSLFMQAVNGAAEKKTVIVLGGD
GFCGWPTSLYLSDIGHDVVIVDNLSRRNIDNELGCSSLTPIQPPEVRVRAWKEVSGKEIK
FVNLDVAKDYDLLVLDVAKDYDLLVQLIKDVEPDSIVHFAEQRAAPYSMKTSKAKRYTVD
NNVSGNNNLCCAVIDSEIDAHIVHLGTMGVYGYGSSGGEIPEGYIDVILPGGRESTILHP
AYPGSVYHATKCLDALLYQFYNKNDEIRVTDLHQGIVWGTNTDQTIKDERLINRFDYDGD
YGTVLNRFLMQGTMGVPLTVYGTGGQTRGFIHISDTARCIELAINNPPAKGDKVQILNQI
AETRRVRDVAKLVADQTGVEMKMMPNPRQEAAENELVVSNKKFRDLGLDPITLDEGLFDE
VQEVVKKYASRCDPTKILPASFWNKKRAEECASLDPESVKVTDPNAKKTDLLTFKENSDL
ILMYSLLLLLTVDRHLESNKILSKR
>MATOU-v1_114717807
AAVNNDYGVKNIFGVGRDIPAVLQARYSALEAEKKKIIVLGGDGFCGWPTSLHLSDQGHD
ITIVDNLSRRNIDTELGCDSLTPIQSPEVRIQAWKEVSGKENMGLLVQLLKDEKPDAVVH
FAEQRSAPYSMKDSKNKRYTIENNVAGSNNLCCAIIDSELDIHIVHLGTMGVYGYGTSGG
EIPEGYIDVTLPGGREANILHPAHPGSVYHATKCLDAIMWQFYQKNDQLRVTDLHQGIVW
GTNTPQTIKDERLINRFDYDSDYGTVLNRFLMQGAMGVPLTVYGTGGQTRGFIHISDTAK
CIEIAIENPPASGDRVEIFNQIAETCRVRDVAAMVAAQTGVDVNLLPNPRQEAAENELNV
ANKKFTNLGLDPITLESENGLFAEVTEVVKKYKDRCNPAMILPASFWNKKRAEECANIDP
KSIKINEEVSVNGLVQYEHQGSGEEPSFDLNKLNPFLQIWFTGLFLTAVFNSSVLWGRAK
VNVNKNIFRNVVCRT
>MATOU-v1_114740699
AEQRAAPYSQKNSKTKRYTIDNNVGGSNNLCCAVIDADVDAHIVHLGTMGVYGYGTSGGE
IPEGYIDVTLPGGRESNILHPAYPGSLYHATKCMDAILWQFYQKNDQLRITDLHQGIVWG
TNTPQTILDERLVNRFDYDGDYGTVLNRFLMQGAMGVPLTVYGTGGQTRAFIHVTDTARC
IELAINNPPEKGERVEILNQIAETRRVRDVASMVAEMTGVEAKFIPNPRQEAAENELNVS
NEKFRNLGLDPITLDTGLFAEVTEIVNKYKSRCDPKMILPASFWNKARAEECADLDPNSI
KFTEGATDKVKNRNEIEIRYECYHKNRPLSIHNVHLLFKLLLINHX
>MATOU-v1_114742759
EQPDSIVHFAEQRAAPYSMKTSKTKRYTVDNNVSGSNNLCCAVIDSEVNAHIVHLGTMGV
YGYGTSGGEIPEGYIDVILPGGREANILHPAYPGSVYHTTKCLDALLWQFYQKNDQLRIT
DLHQGIVWGTNTPQTIKDERLINRFDYDGDYGTVLNRFLMQGAMGVPLTVYGTGGQTRGF
IHISDTARCIEIAINNPPAKGKRVEIFNQLAETRRVRDVAKLVADQTGVEVNFLPNPRQE
ADENELDVSNRKFRNLGLDPITLDAALFDEVTEVVNKYKHRCDPTKILPASFWNKKRAEE
CASLKSKSVKIEVWMSPVLNSTGGNRGWFSIGKYVAQGSIHIDILQIGYMVIRRSDIKGL
TWHHMPSHGLVLRIGWGRVTESRDMMECLIFMQAEHNTGNMLKLVHHHDTPCGVEVIDSR
DEVAFWFFTTMFNMLDIHSPLISLX
>MATOU-v1_114749310
TWADTAKCIEIAVSNPPKKGERVEIFNQVAETRRVRDVAALVAEQTGVEVNNIPNPRQEA
AENELDVSNKKFCNLGLEPTTLDAGLFDEVTEIVKKYKDRCDPTKILPASFWNKKRAQEC
AX
>MATOU-v1_114751993
MGHLGTMGVYGYGTSGGEIPEGYIDVTLPGGRESSILHPAYPGSVYHATKCMDAILWQFY
QKNDQLRITDLHQGVVWGTNTPQTVLDERLINRFDYDGDYGTVLNRFLMQGSMGVPLTVY
GTGGQTRAFIHVTDTARCIEIAINNPPAQGDRVEIFNQVAETRRVRDIAEMVAKLTGVET
NFIPNPRQEAAENELNVANRKFCNLGLDPITLDTGLFEEVTEIVKKYKSRCDPKMILPAS
FWNKKRAEECATLDPNSIELKDEVKDKVEPGEINAMYSRGTDVVQRKCGWLDILNILLLL
SEVKITSSFQLSRFVIFSKLIVAIFDK
>MATOU-v1_114855211
DALLWQFYQKNDQLRITDLHQGVVWGTNTPQTVKDERLVNRFDYDGDYGTVLNRFLLQGA
MGVPLTVYGTGGQX
>MATOU-v1_114894924
TWGCAIIDAEVDAHIVHLGTMGVYGYGTSGGEIPEGYIDVTLPGGREANILHPAHPGSIY
HATKCLDAIMWQFYQKNDDLRITDLHQGIVWGTNTPQTIKDERLVNRFDYDGDYGTVLNR
FLMQGAMGVPLTVYGTGGQTRGFIHVTDTAKCIEIAVDNPPKKGDRVEIFNQIAETRRVR
DVAALVADQTGVEVNNIPNPRQEAAENELDVSNKKFCNLGLEPTTLDAGLFDEVTQIVKK
YKDRCDPTKILPASFWNKKRAQECADLDPNSVKLGEEKETVNGVNLQSARSSNVDQDGGL
CQDIYIAHCHAHTKKPQKCHYAIPKSYTKMSNKKIFFVX
>MATOU-v1_115067279
VTLESENGLFAEVTEIVKKFKHRCNPTMILPASFWNKKRAEECASLDPNSIKINEEVSVN
GDFRYERYHKKSEQSNREEIRLGNTAYLQEFSSIDIMHGVTLTPPLYRNSNSLWGCAGST
AEHYKIRMS
>MATOU-v1_115077099
FTSGSEVASMARLLLGVAVIAHAASAYSLFSTSSRSHTVTAQTAVATPVAVQATLARTVV
QMRTRSTAVQMSDAPAGGKKKVFVLGGDGFCGWPTALHLSNLGHEVVIIDDLSRRKIDVE
LGASSLTPISTPEVRVATWNDMSGKDVKYVYMDLANEYDRFLQLIKSEKPDTMVHFAEQR
AAPYSMKNSATKRYTIENNMGATHNALCAIVESELDVHLVHLGTMGVYGYGNSGGEIPEG
YIDVTLPGGREKNILHPAYPGSIYHSTKCLDAILFQFYAKNDQLRVTDLHQGIVWGTNTE
LTAKDERLCNRFDYDGEYGTVLNRFLMQAASGIPLTVYGTGGQTRGFIHISDTCRCIELA
VANPPKAGERVEILNQIAETAKVRDIAQMVAKLFGAEVQQVENPRQEDAENELVVANQKF
RLLGLEPLLLESADGLFKEVTEIAEKYLHRIDKSKVASIAYWNKKRADAVESAAPTALGE
TSTPARLAALLELAAWRTRTTRRAVLCGRWMRLWVVARRAGPRNSAALACGVECRLSHTG
INGGFAGFVTRFCIKKRVNSVAX
>MATOU-v1_115084870
ALPGRNGAHRPKILHILPRPEAIPRKPSGGLRVRPGGRVVDHGEPGRDRLPVGFRAAKRM
YITVIFWIHVCGQFSKLEEMTPRHQMNKPAHRISFLSTTKTTTMLRLASAPSKRRAIGPR
TRAKRRGSGWAVQASTARGRGRKRGDTGAGGGRSCLPGIITTNAGLPATSLCPHSHAVSS
TPSAIARPHPRTGRISLSLEDVQSISPPSDPRENAPCSVRFLRHRSHCLSPVRRSRQLLP
VPRRVSLPPRPGIVRRLGDKRPLLPGGRDANILHPAYPGSVYHATKCLDAILWQFYQKND
QLRITDLHQGVVWGTNTPQTIRDERLINRFDYDGDYGTVLNRFLMQGSMGVPLTVYGTGG
QTRAFIHITDTAKCIEIAINNPPEKGERVEIFNQIAETRRVRDVAALVAEQTGVEIKMLP
NPRQEAAENELDVSNKKFCX
>MATOU-v1_115332960
DVAAMVAEQTGVDINRIPNPRQEAAENELDAKNEKFCSLGLDPITLDVGLFDEVTEVVKK
YKDRCNPAKILPATFWNKKRAVECA
>MATOU-v1_115333119
KFCNLGLDPITLDTGLFEEVTDIVKKYKSRCDPKMILPASFWNKKRAEECATLDPNSIKL
KDEVKDKVEPRLRNKCDVLMMNGRSSEKEWMVTLYLIEHFVVVVX
>MATOU-v1_115505028
KYWIVALGEISEGYIDVTLPGGRQSSILHPAYPGSVYHATKCLDAIMWQFYQKNDQLRVT
DLHQGVVWGTNTPQTIKDERLINRFDYDSDYGTVLNRFLMQGAMGVPLTVYGTGGQTRGF
IHITDTAKCIEIAIDNPPASGDRVEIFNQIAETCRVRDIAAMVAEQTGVSVDLLPNPRQE
AAENELEVANRKFTNLGLDPVTLESENGLFAEVTEIVKKFKHRCNPTMILPASFWNKKRA
EECASLDPNSIKINEEVSVX
>MATOU-v1_115640787
RLAMLAIIAPAASAYSLFGTSSRSYTVTAQIAAQEPFAHTAVQMRTRNTAVQMSEAPAGG
KKKVFVLGGDGFCGWPTALHLSNLGHDVLIIDDLSRRKIDVELGASSLTPISTPEVRVAT
WNEVSGKDLKYVYMNLANEYDRFLQLIKDEKPDTMVHFAEQRAAPYSMKNSATKRYTIEN
NMGATHNALCAIVESELDIHLVHLGTMGVYGYGNSGGEIPEGYIDVTLPGGREKNILHPA
YPGSIYHSTKCLDAILFQFYVKNDQLRVTDLHQGIVWGTNTALTAKDERLCNRFDYDGEY
GTVLNRFLMQAASGIPLTVYGTGGQTRAFIHISDTCRCIELAVANPPAVGERVEILNQVA
ETARVRDIAEMVAKLFDAEVQQVENPRQEDAENDLVVANQKFKLLGLEPVLLESADGLFK
EVTEIAEKYLGRIDRSKVASIAYWNAKRKAEVEGGGGTALGKTPTMLCGQMVARWVALPG
LGTTRLGCVKGSLLARWGVASHTPTLGWSHELVTVNVEVRGKDRVVGFNGWFTQPHKTID
X
>MATOU-v1_115726226
ATTVQHHHNESKTLTSLQLGKSGRMKLFYTAIAVLLPVTTSFSPVSISSRTVATKSSSAV
YATNGVNGSDEKKKVIVLGGDGFCGWPTSLYLSDQGHDVVIVDNLSRRKIDLDLGCDSLT
PISSPETRVQAWKEVSGKVIKFHNIDIAEDYDLLVQLIKEEQPDSIVHFAEQRAAPYSQK
NSKTKRYTIDNNVGGSNNLCCAVIDADIDAHIVHLGTMGVYGYGTSGGEIPEGYIDVTLP
GGRESSILHPAYPGSVYHATKCMDAILWQFYQKNDQLRITDLHQGVVWGTNTPQTVLDER
LINRFDYDGDYGTVLNRFLMQGSMGVPLTVYGTGGQTRAFIHVTDTARCIEIAINNPPEQ
GDRVEIFNQVAETRRIRDIAEMVAKLTGVEANFIPNPRQEAAENELNVANRKFCNLGLDP
ITLDTGLFEEVTEIVKKYKSRCDPKMILPASFWNKKRAEECATLDPNSIELKDEVKEKVK
PLNVKKIQCIANDGRTFRVKSSINIRSKLFMKSKNVQNLIRYIRQRVKCPSLFLLYFITT
X
>MATOU-v1_115766973
CGWPTTLHLSDAGHEVIMVDNLSRRNIDIELGCSSLTPIESPEVRCKAWKEVSGKDVRFV
NIDAAKEYHVMLKFLEDEKPDVVIHFGEQRAAPYSMRNDKAKRYTIDNNLSGTHNLLCAI
VESGLDIHMVHLGTMGVYGYGTSGGEIPEGYIDVILPGGRPSKILHPAYPGSIYHATKVL
DATLFQTGSIYHATKVLDATLFQFYNKNDGLRITDLHQGIVWGTNTPQTVQDERLINRFD
YDGDYGTVLNRFLMQSALGIPLTVYGTGGQTRALIHITDTAKCIELAIENPPEAGAPVEI
LNQVAETRRVRDIAQMVAVKTGTPLSYVNNPRNEASENELDVSNEKFRNLGLDPITLDER
LFDEVTSICEKYKDRCVLDKVMPTSYWNKKRTEDIETKGAVLSTEEVIVGTEADSPFQQA
AITKGDVKVSGAAPHTWRDVFPAKAVCRVAYAQQRDWRASGEVCEVRECGGGGEVVIPTI
QVPX
>MATOU-v1_116163262
TVIVLGGDGFCGWPTSLYLSDIGHDVVIVDNLSRRNIDNELGCSSLTPIQSPEVRVKAWK
EVSGKEIKFVNLDVAKDYDLLVQLIKDVEPDSIVHFAEQRAAPYSMKTSKAKRYTVDNNV
SGNNNLCCAVIDSEIDAHIVHLGTMGVYGYGSSGGEIPEGYIDVILPGGRESTILHPAYP
GSVYHATKCLDALLYQFYNKNDEIRVTDLHQGIVWGTNTDQTIKDERLINRFDYDGDYGT
VLNRFLMQGTMGVPLTVYGTGGQTRGFIHISDTARCIELAINNPPAKGDKVQILNQIAET
RRVRDVAKLVADQTGVEMKMMPNPRQEAAENELEVSNKKFRDLGLDPITLDEGLFDEVQE
VVKKYASRCDPTKILPASFWNKKRAEECASLDPESVKVTDPNAKKTDLLTFKENSDLILM
YSLLLLLTVDRHLESNKILSKRCFCNFNLFIFYNSIISQICIIVLSLVSDGFIFENDDSV
RYLNLILA
>MATOU-v1_116169042
FIPNPRQEAAENELNVANRKFCNLGLDPITLDTGLFEEVTDIVKKYKSRCDPKMILPASF
WNKKRAEECATLDPNSIKLKDEX
>MATOU-v1_116244157
RAVGCMGTLNYTHQIRTYNEDHLCCSLPSCVRGILHRPIRFHHKHCYRYQSWSKKRVRVH
QARSRSLSGSNTSRNEKDYRPWWRWLLWLACGWPTSLHLSDKGHDIVIVDNLSRRNIDTE
LGCDSLTPIQSPEVRVQAWKEVSGKDIKFVNLDVAKEYDLLVQLLKEEKPDAVVHFAEQR
SAPYSMKNSKTKRYTIDNNVSGSNNLCCAAIDSELDIHIVHLGTMGVYGYGSSGGEIPEG
YIDVVLPGGRESNILHPAYPGSVYHATKCLDALMWQFYQKNDQLRVTDLHQGVVWGTNTP
QTIKDERLVNRFDYDGDYGTVLNRFLMQGAMGVPLTVYGTGGQTRGFIHITDTAKCIEIA
INNPPASGDRVEIFNQIAETCRVRDIAAMVAEQTGVDVDFLPNPRQEAAENELEVANRKF
TNLGLDPITLESENGLFAEVTEIVKKFKHRCNPAMILPASFWNKKRAEECADLDPSSMKI
NEEVAVNGDRYRCLKNLNKAMGKKCSLTGIQHIFKKNPPLCTSFIWLYPTLVKDLLAIGV
HRFKRRIKLLELDNAFPTTFWK
>MATOU-v1_116398327
LSLQQRDPCGSSIISLPHTTYNAWALLNNNPLNSTRMKIIFVATPFLSAFAASFTAPSTF
TTNIDVNINHGARSVFGLNKHTSVRTRNSELEAEKKKIIVLGGDGFCGWPTSLHLSDKGH
DIVIVDNLSRRNIDTELGCDSLTPIQSPEVRIQAWKEVSGKDIKFVNLDVAKDYDLLVQL
FKEEKPDSVVHFAEQRSAPYSMKNSKTKRFTIDNNVSGSNNLCCAAIDSDLDIHIVHLGT
MGVYGYGTSGGEIPEGYIDVTLPGGRQSSILHPAYPGSVYHATKCLDAIMWQFYQKNDQL
RVTDLHQGVVWGTNTPQTIKDERLINRFDYDSDYGTVLNRFLMQGAMGVPLTVYGTGGQT
RGFIHITDTAKCIEX
>MATOU-v1_116510547
PPLHYELLQSFRCRSSYHIYTYTMRFTLLLSLLPTFATSFTAPAGFGISQNSKVDLSAPY
RFQSNTILHAEPNGAEPNGATNKKVIVLGGDGFCGWPTSLYLSEQGHDVVIVDNMSRRNI
DTELGCDSLTPIKSPEVRCKAWKEVSGKDIKFVNLDVAKDYDLLVQLIKDEQPDSIVHFA
EQRAAPYSQKNSKTKRYTVDNNVSGANNLCCAVIDSDLDVHIVHLGTMGVYGYGTSGGEI
PEGYIDVTLPGGREANILHPAYPGSVYHATKCLDAILWQFYQKNDQLRITDLHQGIVWGT
NTPQTAKDERLVNRFDYDGDYGTVLNRFLMQATMGVPLTVYGTGGQTRGFIHISDTARCI
EIAINNPPAVGDRVEIFNQIAETRRVRDVAKLVADMTGVEVDFIPNPRQEAAENELDVSN
RKFCNLGLDPITLDTGLFDEVTKIVKKYKERCDPEKILPASFWNKKRAEECASLDSSSIK
FKTEETVEKKETAKIHTQPLHTQTHEKCANVMLELFTQIFAKKKTLILFFFPPLHLSPSL
YPFGFFSLLPVLLKIYSISQYSQLWYCSTKLIYMVKCSIENISX
>MATOU-v1_116580932
AMGVPLTVYGTGGQTRGFIHITDTAKCLEIAINNPPKTGDRVEIFNQIAETRRVRDIAAL
VAEQTGVEVNRVPNPRQEADENELDVSNKKFCNLGLNPLTLDEAMFDEVTEVVKKYKHRC
DPTKILPASFWNKKRAEECSALDPNSVKIKTEVYTCFLTTIRKIYSKACYFYLPNASEYK
ISQTCYRGSFFTDLKFIIRRYSARCTDGKFSILTIHFRX
>MATOU-v1_116675101
RRCSIDHVVSGSMPAQCARLAMLAVIAPAASAYSLFGTTSRSHTVTAQIAAQAPVALQAP
FAHTAVQMRTRNTVVQMSDAPAGGKKKVFVLGGDGFCGWPTALHLSNLGHDVVIIDDLSR
RKIDVELGASSLTPISTPEVRVATWNEVSGKDLKYVYMNLANEYDRFLQLIKDEKPDTMV
HFAEQRAAPYSMKNSATKRYTIENNMGATHNALCAIVESELDIHLVHLGTMGVYGYGNSG
GEIPEGYIDVTLPGGREKNILHPAYPGSIYHSTKCLDAILFQFYVKNDQLRVTDLHQGIV
WGTNTALTAKDERLCNRFDYDGEYGTVLNRFLMQAASGIPLTVYGTGGQTRAFIHISDTC
RCIELAVANPPAVGERVEILNQVAETAKVRDVAEMVAKLFNAEVQQVENPRQEDAENDLV
VANQKFKLLGLEPVLLESADGLFKEVTEIAEKYLGRIDRSKVASIAYWNAKRKAEVEGGG
GTALGKTPTMLCGQMVARWAALPSLGTRARLRAAVLVAYAWGVCAIGAQVEEVVLRSGRA
MGGPSRKDSGVRIEDARGAGWFNSLS
>MATOU-v1_116680311
RRVALQVVALRSRMRTVAALLVASATAASAFTAPRLARAPRAVRPAAARQPAVIMAAEKK
KKVVVLGGDGFCGWPTTLHLSDAGHEVIMVDNLSRRNIDIELGCSSLTPIESPEVRCKAW
KEVSGKDVRFVNIDAAKEYHVMLKFLEDEKPDVVIHFGEQRAAPYSMRNDKAKRYTIDNN
LSGTHNLLCAIVESGLDIHMVHLGTMGVYGYGTSGGEIPEGYIDVILPGGRPSKILHPAY
PGSIYHATKVLDATLFQFYNKNDGLRITDLHQGIVWGTNTPQTVQDERLINRFDYDGDYG
TVLNRFLMQSALGIPLTVYGTGGQTRALIHITDTAKCIELAIENPPEAGAPVEILNQVAE
TRRVRDIAQMVAVKTGTPLSYVNNPRNEASENELDVSNEKFRNLGLDPITLDERLFDEVT
SICEKYKDRCVLDKVMPTSYWNKKRTEDIETKGAVLSTEEVIVGTEADSPFQQAAITKGD
VKVSGAAPHTWRDVFPAKAVCRVAYAQQRDWRASGEVCEVRECGGGGEVVIPTIQVPGLR
GPGRX
>MATOU-v1_116699464
CGHFSPGSLSMGRLLGCAMLAVIAPAASAYSLFSTSSRSHTVTVQAAVATPVAVQAPFAR
SSVQMSTRSPAVQMSDVPAGGKKKVFVLGGDGFCGWPTALHLSNLGHEVVIIDDLSRRKI
DVELGASSLTPISTPEVRVATWNEMSGKDLRYVYMDLAKEYDRFLQLIKDEKPDTMVHFA
EQRAAPYSMKNGATKRYTIENNMGATHNALCAIVESELDVHLVHLGTMGVYGYGNSGGEI
PEGYIDVTLPGGREKNILHPAYPGSIYHSTKCLDAILFQFYAKNDQLRVTDLHQGIVWGT
NTELTGKDERLCNRFDYDGEYGTVLNRFLMQAASGIPLTVYGTGGQTRAFIHISDTCRCV
ELAVANPPKAGERVEILNQVAETARVRDIAQMVAKLFDAEVQQVENPRQEDAENELVVAN
QKFKLLGLDPVLLESADGLFKEVTEIAEKYLHRIDKSKVASIAYWNKKRADAVESGAGTA
LGKALVGERLCLGHAHDGAACAVRSWRALEVARRAGPLARLRGVLSSACYQIEGCVTCGG
VSPRTRRSHSILKETPRVRX
>MATOU-v1_116765958
TPTAIMKLFYTAIAVLLPVATSFSPASISSRTVATSTTAVHAENGVNGSAEKKKVIILGG
DGFCGWPTSLYLSDQGHDVVIVDNLSRRKIDLDLGCDSLTPISSPETRVQAWKEVSGKEI
KFHNIDVAKEYDLLVQLIKDEKPDSIVHFAEQRAAPYSQKNAKTKRYTVDNNVGGSNNLC
CAIIDADVDAHIVHLGTMGVYGYGTSGGEIPEGYIDVTLPGGREANILHPAHPGSVYHAT
KCMDAILWQFYQKNDQLRITDLHQGIVWGTNTPQTVLDERLINRFDYDGDYGTVLNRFLM
QGAMGVPLTVYGTGGQTRGFIHVTDTAKCIELAINNPPATGDRVEIFNQIAETCRVRDVA
ELVAKLTGVEAKCIPNPRQEAAENELDVSNRKFCSLGLDPVTLDAEDGLFSEVTAIVTKY
KSRCDPKMILPASFWNKARAEECADLDPSSIKLKDDVKDKVEPMKTHTHTHAKYSYMDAL
QRDLRKKLLLSLKKLEDELMFLLSERRAIMYYFVFKSIVAIFDYVLLLTRRDIHFNMTQ
>MATOU-v1_116939100
IIVLGGDGFCGWPTTLHLADQGHDVVCVDNLSRRNIDTEMGCDSLTPIQSPEARLRAWNE
VGGRPFEFVNLDVAKDYDLLLALIKSEKPDAIVHFAEQRAAPYSQKNSKTKRYTVDNNVG
GTNNLLAAVVDSDLDIHVVHLGTMGVYGYGTSGGKIPEGYLPVTLPNGEKKEILHPAYPG
SVYHTTKCLDALLFQFYNKNDQIRVTDLHQGIVWGTNTPQTVRDERLINRFDYDGDYGTV
LNRFLMQSAMGVPLTVYGTGGQTRGFIHIQDTCRCIEAAINNPPAKGERVEIFNQIAETA
RVRDIAEMIQKQTGCEVNFLANPRNEDAENELDVSNKKFMNFLGDMISLESQEGLFAEVQ
SITTKYKDRCINEKILPASFWNKRTAAACESNTLDIKAPAVTPGEKKLGGVFMRLHPTQT
SSCTYRVPIVCPRCATGCALETQPSKPRAYYYRTAVGVDQIIVSFAKEPYEETDVLQKRP
ICHRSNPNEPHTDHIIPLTEQFVVTSGRGGYPPIWVVFTPRFRVCAGFRFTTVDLVIKNG
X
>MATOU-v1_12795582
YQKNDQLRIIDLHQGIVWGTNTPQTVLDERLVNRFDYDGDYGTVLNRFLMQGAMGVPLTV
YGTGGQTRAFIHVTDTARCIEIAINNPPEKGDRVEIFNQVAETRRVRDIAEMVAKMTGVE
ANFIPNPRQEAAENELDVSNRKFCNLGLDPITLETGLFEEVTQIVKKYKSRCDPKMILPA
SFWNKKRAEECATLDRNSIEIKTDENDKVVVIKINRTSHEFAIEDEKFKLHWMFARIRRH
ISQIVLHVYKX
>MATOU-v1_12967159
RCIEIAINNPPEKGERVEIFNQVAETRRVRYIAEMVAKLTGVEANFIPNPRQEAAENELD
VANRKFCNLGLDPITLDEGLFEEVTKIVKKYQDRCDPKMILPASFWNKRRAEECVDLDPT
SI
>MATOU-v1_1311115
SLYLSDKGHEIIIVDNLSRRKIDVELGCDSLTPISEISSRINVWNSISNNNMKFKYMDIS
TDYSELVQLIKNEKPDTIIHFAEQRAAPYSQRNSRTKRYTVDNNVNSCNNLCAAIVESEI
DVHLVHLGTMGVYGYGTSGGEIPEGYLDVTLKDGRSTSILHPANPGSIYHLTKCLDALIF
QFYNKNDGLRVTDLHQGIVWGTNTPQTIRDERLINRFDYDGDYGTVLNRFLMQAALDIPL
TVYGTGGQTRGFIHITDTARCLELAINNPPSSGEKPEIFNQIAETLRVRDLANLISEQTG
VEIRNLENPRKEDAENELIVSNKKFCNLGLNPITVEKGLMDEVVDITQKYQERCNRDKVL
PTSFWNNKRAEAASTDKSRIEELS
>MATOU-v1_14060994
VHFAEQRAAPYSMKNSQTKRYTIDNNLSGTNNLLSAIVESELDIHVVHLGTMGVYGYGTS
GGEATGLQAVRFPKDTWTSFFLVVENLAFYIPQIQGLYIISQNVWTHCVSSFIIETMVSV
LLTYIRVYGVPTRIRPVVTSVLIDLTMTVTTVLFTDFCKQHIYRLLYTEQVGRPEHSFTF
QILRGALKQIIHQKQVIKWKFSIKLKLSEWEIWQHYQIKLAVASKIKIQGKKMQRTSCSF
RTKNSGSLDLIPPCSRACLMKSSILPENTKIGVMSRKSCHHHSGIKLEQRPLWKVNKDRS
FSYRISVKIEDQKLRKVVPYSRDMVGRWKISVETTVISKSPAVEMKWRSCSSTLHGDPVT
KWKTSKCWYDFSHLNFQILENFRQYSNVVYNVSRLIDDSVICSVIYIIVTSIHX
>MATOU-v1_14118121
LTSCCPAAATRASSTPPTPARSTTRPSASTRSSSSSTRRTTACASPICTRASSGARTPTR
RWTRGRTASTTTATTARCTASSCRRPSTCPRSTARAARRAPSSTSRTRASASRSPSTTRR
PRGPSCIEIAINNPPAEGAQPEIFNQVAETRRVRDIAELISKNTGVEARFLANPRQEAAE
NELDVSNRKFRALGFEPTKLNDALFEEVQDVTQKYKDRCIPTKILPASFWNKKRAQEVAA
DKEARGAVDSAA
>MATOU-v1_14468198
QFSLPILWLCYSFFFCVEAFVPSSSSSRSFLRLPQHKNLENHKINENLVKTLSQRHRVSS
SRSAISTPTMEISGNSKPKKVLVLGGDGFCGWPTSLYLSEQGHDIIIVDNLSRRNIDIEL
GCSSLTPIESPEVRVKTWNQLNGSNMRFVNLDVAQEYDRLLQLLKDEKPDAVIHFAEQRA
APYSQKGDKQKRYTVDNNVSGTNNLAVAVIESELDIHIIHLGTMGVYGYGTSGGEIPEGY
LDVVLPDGREQTILHPANPGSVYHTTKCLDALLFQFYNKNDQIRVTDLHQGIVWGTNTPN
KNDQIRVTDLHQGIVWGTNTPQTRRDERLVNRFDYDGDYGTVLNRFIMQGSLGVPLTVYG
TGGQTRGFIHVTDTAKCLEIALNNPPAPGDKVQIFNQIAETLRVRDVAKLVADKTGVELN
FIENPRQEAAENELEVSNRKFKGLGLDPILLDSNLGLIDDVNEIARKYSDRCIKEKILPS
SFWNKKRAVECKDNKLGVIDGISSNCFGDRTPLKKHNQNWKSENNIKKKYGRQSKFLFLR
MIFNKRKSTVDNRSFCFSFCFFISFFNIEKHYFFSEGKKASCLIWKLILGVSKNSILDMK
NX
>MATOU-v1_14468199
SLPILWLCYSFFFCVEAFIPSSSSSSRNFLRLPQHKNLQNHKIHENLDNILSQRQKVSTG
RSAISTPTMEISGNSKPKKVLVLGGDGFCGWPTSLYLSEQGHDIIIVDNLSRRNIDIELG
CSSLTPIESPEVRVKTWNQLNGSNMRFVNLDVAQEYDRLLQLLKDEKPDAVIHFAEQRAA
PYSQKGDKQKRYTVDNNVSGTNNLAVAVIESELDIHIIHLGTMGVYGYGTSGGEIPEGYL
DVTLPDGREQTILHPANPGSVYHTTKCLDALLFQFYNKNDQIRVTDLHQGIVWGTNTPQT
RRDERLVNRFDYDGDYGTVLNRFIMQGSLGVPLTVYGTGGQTRGFIHVTDTAKCLEIALN
NPPAPGDKVQIFNQIAETLRVRDVAKLVADKTGVELNFIENPRQEAAENELEVSNRKFKG
LGLDPILLDSNLGLIDDVNEIARKYSDRCIKEKILPSSFWNKKRAVECKDNKLGVIDGIS
SNCFGDRTPLKKHNQNWKSENNIKKKYGRQSKFLFLRMIFNKRKSTVDNRSFCFSFCFFI
SFFNIEKHYFFSEGKKASCLIWKLILGVSKNSILDMKNX
>MATOU-v1_14491028
VRLIRIGTRMMFSRISLICCSVVFLLNCFTEGFILPSPSSSFSVSRNSLAKQENRQGLQN
PLSVANVGRGADSMMMMGDSPSKKKVIVLGGDGFCGWPTSLYLSEQGHDIIIVDNLSRRN
IDIELGCSSLTPIESPEVRVKTWNQLNGSDMRFINLDVAKEYDRLLQLLKDEKPDAVIHF
AEQRAAPYSQKGDKQKRYTVDNNVSGTNNLAVAVVESELDIHIIHLGTMGVYGYGTSGGE
IPEGYLDVTLPDGREQTILHPANPGSVYHTTKCLDALLFQFYNKNDQIRVTDLHQGIVWG
TNTPQTRRDERLVNRFDYDGDYGTVLNRFIMQGSLGVPLTVYGTGGQTRGFIHVTDTAKC
LEIALNNPPAPGDKVQIFNQIAETLRVRDVAKLVSDKTGVDLNFIENPRQEAAENELEVS
NRKFKGLGLDPILLDSNLGLIDDVNEIAKKYSDRCITEKILPSSFWNKKRAVDCQDNELM
PKSEKSSKSESKLYQLIYRDTIYKLSSFVLHEGQEAKAKRERKENIKIKRERGELSFQKG
VGHVGVSGLLFRICITRESEKQENEKKKWLFRIPX
>MATOU-v1_14495267
RTGDKKKVIVLGGDGFCGWPTSLHLSDQGHDVIIVDNLSRRNIDTEMGCASLTPIASPEV
RVQTWKEVSGKDIVFHNIDIK
>MATOU-v1_14500126
RNIDTEMGCSSLTPIESPEVRVQAWKEVSGKEIGFHNIDIKQEYHVLLKLLQDEKPDTII
HFAERAAPYSMRSAKAKRYTVDNNVSGTHNVLCAIVESGLDIHLCHLGTMGVYGYGNSGG
EIPEGYIDVKLPGGREANILHPAYPGSVYHTTKCLDALLFQFYNKNDGIRITDLHQGIVW
GTNTPQTIKDERLVNRFDYDGDYGTVLNRFLMQSALGIPLTIYGTGGTRGFIHIDTARCL
QLAMENPPKQGDRVMILNIAETRRVRDIAKMVEQTGIELSYITNPRQESAENELDVQNKF
KDLGLEPILLNEKLFEEVQEVTKKYKDRCIKEKVLPKSFWNKKRAEANEKGTVESKEPVA
KFKTLISGGVMFYADPEFKFEIESSVDILICSDLDQCIIYIIX
>MATOU-v1_14500817
MEGSRDKKKVIVLGGDGFCGWPTSLHLSDAGHDVIIVDNLSRRNIDTEMGCASLTPIESP
EVRVSAWKEVSGKDITFLNIDVKEEYHVFLRLLQDEKPDTIIHFAEQRAAPYSMRTPKAK
RYTVDNNVSGTHNVLCAIVESGLDIHLCHLGTMGVYGYGNSGGEIPEGYIDVKLPGGREA
NILHPAYPGSVYHTTKCLDALLFQFYNKNDGVRITDLHQGIVWGTNTAQTQKDERLINRF
DYDGDYGTVLNRFLMQSSLGIPLTVYGTGGQTRGFIHISDTARCLQIAMENPPKSGERVM
ILNQIAETRRVRDIAKMVSEQTGVEMSFITNPRQESAENELEVQNQKFKDLGLNPILLNE
KLFEEVQEITKKYKDRCIREKVLPKSYWNKKRTDANANAVVDSKEPVLKSHKHYSAMLLF
MAHTKHWVRNSNFKSNTYDILTCSIAHX
>MATOU-v1_14561148
SRCGTARATTCASCTWTSRRTTTSSRRCSRTSSPTRSCTLPSSVPRRTRCATRRSGTPST
TTSARRTTCCAASSRAAWTSTSCTLARHLVHLGTMGVYGYGNSGGEIPEGYIDVVLPGGR
EREILHPAYPGSIYHTTKCLDALLFX
>MATOU-v1_14722114
SALGIPLTVYGTGGQTRGFIHITDTARCLQIAMENPPKAGDRVMILNQIAETRRVRDIAK
MVSEQSGTEVSFITNPRQESAENELDVNKFKDLGLDPVLLDEKLFEEVQEVTKKYKDRCI
KEKVLPKSFWNKKRAVANADGNVENKEPVLKKTLIGGDDIMNAEX
>MATOU-v1_14863169
AIVESGLDIHLCHLGTMGVYGYGNSGGEIPEGYIDVKLPGGKEANILHPAYPGSVYHTTK
CLDALLFQFYNKNDGVRITDLHQGIVWGTNTPQTIKDERLINRFDYDGDYGTVLNRFLMQ
SALGIPLTVYGTGGQTRGFIHITDTARCLQIAMENPPKAGDRVMILNQIAETRRVRDIAK
MVSEQSGVEVSFITNPRQESAENELDVQNKFKDLGLDPILLNEKLFEEVQEVTKKYKDRC
IKEKVLPKSFWNKKRAVANADGTVESKEPVLKLKTLIGDGVITSAEIENSNLKSNYVDIL
IRSDLCNQYLYYNHRNIFKILIX
>MATOU-v1_15737491
AIVKKYKDRCNPTKILPASFWNKKRAEECASLDPNSIQINEATDEGNKKDGDVSSHVSEN
STEKSNLLASLKRNNSLHEIX
>MATOU-v1_16073480
IESPEVRINTWEEVSGKKMKFFNIDTAKEYQELLNLLKEEKPDTIIHFAEQRAAPYSRTP
KTKRYTVDNNVSGTHNVLCAIVESGLDIHLVHLGTMGVYGYGTSGGEIPEGYIDVILPGG
RESKILHPAYPGSVYHTTKCLDALLFQFYNKNDGVRITDLHQX
>MATOU-v1_1657333
TDETMMHPDLINRLDYDAVFGTALNRFCIQAAVGHPMTVYGKGGQTRGFLNIRDTVRCIQ
IAVDNPAEPGKMPIYNQFTQQFSVNELAGLITEAGKLGLNPEVIRARWFNHRSREVRIES
GSYRPEPENRSRRALLQREKLQLEGLGIRTDFVGRIARYAHENSDLQGSPEINHARCELE
GIAKRREEYHQVKTNNNNLRMIX
>MATOU-v1_16717195
MGNLNLNADMENTRDKKKVIVLGGDGFCGWPTSLHLSDNGHDVIIVDNLSRRNIDTEMGC
ASLTPIESPEVRISTWKEVSGKDIAFHNINIKEEYHVFLKLLDEKPDTIIHFAEQRAAPY
SMRTPKAKRYTVDNNVSGTHNVLCAIVESGLDIHLCHLGTMGVYGYGNSGGEIPEGYIDV
KLPGGKEANILHPAYPGSVYHTTKCLDALLFQFYNKNDGVRITDLHQGIVWGTNTPQTIK
DERLINRFX
>MATOU-v1_16855885
LMQSALDIPLTVYGTGGQTRAFIHISDTARCIQLAIENPPAVGAPVEILNQVAETRRVRD
IAEMVARKTGVKLQYVNNPRNEDAENDLDVSNKKFRNLGLDPITLDEGLFEEVTSIAQKY
KERCIVSKVMPRSYWNKKRTEDIQENGDVLRMEIAEEIKEKAVHKKSHFPRYLSRLSTQL
AVIRNFFMSTSAPSX
>MATOU-v1_1795081
AVDNPPAAGERVEIFNQVAETRRVRDIAALVASMTGVEVNMIPNPRQEAAENELDVANRK
FCNLGLDPILLDTGLFDEVTQIVKKYKSRCNPSKILPASFWNKKRAEECASIDPNSIKLD
DDDEASAESTTTTSEVPSETAAALIKKX
>MATOU-v1_18056526
ARSCHFAAAGSKRGVARQTVRDQRLAPTKAIATEETTGVTLNNEGKGKRVLVVGGDGYCG
WASALHLSARGYEVAIMDNLARRNWDQQLGYDSLTPIASIHKRVAKWKELTGRDITLYLG
DICDFEFLAEAWKQFEPEHVVHFGEQRSAPYSMLDRERAVYTQVNNSMLDRERAVYTQVN
NVSGTINILYAMKEFTPDCHMVKLGTMGEYGTPNIDIEEGYLDITHNGRTDTLPYPKQGN
SFYHLSKIHDSTNMIFCAKTWGLKVTDLNQGVVYGVKTPETSLDETLINRLDYDSIFGTA
LNRFVIQAAVGHPITVYGKGGQTRGFLDIRDTVRCIQLAIDNPAEQGKMRVMNQFTELFS
VNELASLVKDAGAKLDLDVQVTSVPNPRIEAEEHYYNAKNSKLKDLGLEPHLLGDAILDS
LLQVAVEYKDRCDHQLILPANAWGSSGVSRHFVGEKAKSTNGRVSENPLETTSLAFGRPR
ANCANKYT
>MATOU-v1_18145121
SPPITITFLPLPSSVSCTAVQLTDEGKGKKVMVIGGDGYCGWASALHLSARGYDVSIVDN
LVRRGYDAELGFDTLTPISSIHKRVAKWKELTGKDIGLYIGDICDFEFLGEAVQAIEPDA
MVHFGEQRSAPYSMMDRSKAVYTQNNNVIGTINVLYAIKEFCPECHLVKLGTMGEYGTPN
IDIEEGYLEVTHNGRTDTLPYPKQGNSWYHLSKIHDSTNMYFTTRTWGMKVTDLNQGVVY
GVDTAETGADPVLVNRMDYDSIFGTALNRFIIQGAVGHPLTVYGKGGQTRGFLNITDTVK
CIQIAIDNPGPAGEMLVFNQFTEQFSVNELAGLVTESGARLGVSVETKSVPNPRVEKEEH
YYNCKNTKLQDLGLTPNLMSEGNLDEIMQIALDNVDRVDPRLILPATDWRTSGVKRGVSV
KASVRVGFKPAGGCARFVGVLEKTARDLAWNFPTQSGAPPRGQSAPRAASSMRKSPIRDR
VGCTNVAGRFLSRKKCPTHAQPYPAPRGAAARGSDPRSRHCRPKKTARRTANSGRPDRWL
FRGRRTARPAAKASAAAVPTCRPRHRASWCSGRYTPLNSSKPSTGGMARAPPMKIESRAS
RQGCPGSKGRPRPSEAKIETX
>MATOU-v1_18155542
LKKAQGQMPAAAQRTTGMTVMRALCFLLPSVTGRSLFQPTFGAAPVAPAVYASPQALPYV
YVAQPAPAPAVASGSSVPSALLLGAFLGTAAATLAFGGRRARIVTPRAGPHFCGWPTALH
LSDAGHEVVIIDNLSRRKIDVELGCSSLTPIASPETRVNRWNELTGKNLRFEYIDLAEEY
DRFAQLLQRERPDTIVHFAEQRAAPYSMKNAQTKRYTIENNTMATHNALCAITESGLDIH
LVHLGTMGVYGYGNSGGEIPEGYIDVTLPGNRQKEIVHPYYPGSIYHTTKCLDSTMFQFY
QKNDSLRITDLHQGIVWGTNTPQTARDELLCNRFDYDGEYGTVLNRFLMQAACGIPLTVY
GTGGQTRAFIHITDTCRCIELAVNNPPEAGARVEILNQVAQTARVRDIAELVAKITGAKV
QRIENPRQEDAENELDVKNDKFKLLGLDPILLESDEGLFAEVANIAKRYMDRCDRTKVIS
KSYWNKTRAVANSEASTANLGDAAVAPVQAAPEEARSGASSPREVAGVAVRGRCTRACVR
ELRGSGMLAEKALDVESVHGFRIMNFVHAVPYAKQGNSLCLCGELFCLADILEFASVPND
ISILKSCAACWNELSPVCFQFCDYASFRTKLRYTPAKLLSRTSALALLRELGSDRESSVS
CRITASCQSASQRDRTLAGRQEDKYSSQNFDNICATMRKETFSGTITFLQEFYLFSAWIF
AVQYPQFLEIHTNIFCQISTASTRYMQEALCGTLLAANFWVIFCVRSIFGKLRGLGNGTM
VYFIFFVENLQTACANFFLVLTRWAMVSVCGAFPAKSSV
>MATOU-v1_18314570
HLGTMGVYGYGTSGGEIPEGYIDVILPGGRSSKILHPAYPGSIYHATKVLDATLFQFYNK
NDGLRITDLHQGI
>MATOU-v1_18327538
RLDYDSVFGTALNRFVIQAAVDHPITVYGKGGQTRGFLDIRDTVRCIRLAIDNPADVGAM
KVMNQFTELFSVNELAGLVKKAVNELAGLVKKVGAPLGLDVKITSVPNPRIEAEEHYYNA
KNSKLLDLGLEPHYLGDALVDSLLKVAMEYKDRCDHELILPA
>MATOU-v1_18444313
LVVGGDGYCGWASALHLSARGYEVAIMDNLARRNWDQQLGYDSLTPIASIHKRVAKWKEL
TGRDITLYLAKWKELTGRDITLYLGDICDFEFLAEAWKQFEPEHVVHFGEQRSAPYSMLD
RERAVYTQVNNVSGTIX
>MATOU-v1_18492252
VDHPITVYGKGGQTRGFLDIRDTVRCIRLAIDNPADVGAMKVMNQFTELFSVNELAGLVK
KVGAPLGLDVKITSVPNPRIEAEEHYYNATRIEAEEHYYNAKNSKLLDLGLEPHYLGDAL
VDSLLKVAMEYKDRCDHELILPANNWGGSGVSRHFVGQKVASAVNERPKRPSDQDX
>MATOU-v1_18655923
CGWPTSLYLSDQGHDVVIVDNLSRRNIDTELGCDSLTPIQPPEVRCRAWKEVSGKDIKFV
NLDVAKDYDLLVQLIKEEKPDSVVHFAEQRAAPYSMKNSKTKRYTVDNNVSGANNLCCAV
MDADLDVHIVHLGTMGVYGYGTSGGEIPEGYIDVILPGGRESNILHPAYPGSVYHATKCL
DALLWQFYQKNDQLRITDLHQGIVWGTNTPQTALDDRLVNRFDYDGDYGTVLNRFLMQAT
MGVPLTVYGTGGQTRGFIHVTDTARCIEIAINNPPAKGDRVEIFNQIAETRRVRDVANLV
AEMTGVKVDFIPNPRQEAAENELDVANRKFRNLGLDPITLDTGLFEEVTQIVKKYKSRCD
PEKILPASFWNKKRAEECASLDPSSIEFKTEESVEEKETAKKKLKPKSATAYIDFFKSQI
LLKDLDTLLMSISVTVKYSENPSLKNDNVKRTYLKSRGLIVKESLLFYTPFTAKLRVE
>MATOU-v1_18678857
PEIRLEAWKEVSGKEMKFVNLDVAKDYDLLVNLLKNEKPDAVVHFAEQRSAPYSMKDSKN
KRYTIDNNVSGSNNLCCAVLDSELDIHIVHLGTMGVYGYGTSGGEIPEGYIDVILPGGRE
SNILHPAYPGSVYHATKCLDAIVWQFYQKNDQLRVTDLHQGVVWGTNTPQTIKDERLINR
FDYDGDYGTVLNRFLMQGAMGVPLTVYGTGGQTRAFIHISDTAKCIEIAINNPPEAGDRV
EIFNQVAETCRVRDLASMVAKQTGVEMNMLPNPRQEAAENELDVANRKFCNLGLDPITLD
SENGLFAEVTDIVRKYKDRCNPRKILPASFWNKKRAEECASLDPSSIKIDEKSSATDPDP
ILFLEKKYKYTKPKQFCRLQHLPLKRVYHINIFQGCPSSLGYSNLLLKYKFAYIFMMRIN
LILITKX
>MATOU-v1_18680625
DVELGCDSLTPIKSPEVRVQAWKEVTGKDIKFVNLDVAKDYDLLVQLIKDEKPDSIIHFA
EQRAAPYSQKNSKTKRYTIDNNVSGANNVCCAVIDSELDVHIVHLGTMGVYGYGTSGGEI
PEGYIDVVLPGGRKSNILHPAYPGSAQDPSITRRSVWMLFFGNFIKRMIIYALRTCTKVS
FGVRTLRKRVSMNVIDSITTVITEPYIVSLCKLPWVFHPSTVLADKHVDSFTSPILHDVS
KLLSTTPRQKVTEKFSIKSQKRVGYEISLKWYPNQAARILFRIRVKKLPKTSTRIENFVI
DSIPSLSTKDFLTKPKLKSTNLDVTHKSYRHRSGIKNAQKNVLLSIRLLNSKKIKEKILG
MEEEKDQMKFHENTKTFQEDREKRREKIGVFCILKKYFIFSTCFFLNGVKX
>MATOU-v1_18736358
PILLDTGLFDEVTQVVKKFKSRCNPSKILPASFWNKKRAEECASIDPNSIKLDDDEASTE
SESSASEVPSETTAAATKRGKTKTKKTRMMIKFGKKKLINKKNENVTWRSIRCNIGKESV
X
>MATOU-v1_18761495
ALVLLLTTLAPTAVTAFSVVRPGLTTPLTTKTTTTTSVFAESDETKANGFCGWPTSLYLS
DRGHDVVIVDNLSRRNIDTELGCDSLTPIQSPDVRVAAWKEVTGKEIRFVNLDVAKEYDL
LVQLIKDEQPDSIVHFAEQRAAPYSMKTSKTKRYTIDNNVSGSNNLCCAVIESEVDAHIV
HLGTMGVYGYGTSGGEIPEGYIDVTLPGGREANILHPAYPGSVYHATKCLDAILWQFYQK
NDQLRITDLHQGIVWGTTTPQTSLDERLINRFDYDGDYGTVLNRFLMQAAMGVPLTVYGT
GGQTRAFIHITDTARCIEIAVDNPPATGERVEIFNQIAETRRVRDIAALVASMTGVEVNM
IPX
>MATOU-v1_18812877
SGGEIPEGYIDVTLPGGRESNILHPAYPGSVYHATKCLDAILWQFYQKNDNLRVTDLHQP
RYRLGNQHTPNRSRRTSDQPIRLRRRLWNRPSFPYAGFHGCPIDCLRNRWTNPSFHSRHG
YGPMHRTRHQQPSGQGRTSGNFEPGR
>MATOU-v1_18826562
HGDRSSWMQLLDSDQQHGDPRRSMEGSQRKGNEVRQHGCCEGLRFVGPTHGRTARLNCSL
CRTTCCPLLHEGLQGQEIYRRQQRFWIKQFVLCRDCLGHPHCPPGNHGCLRIRNVWRRNP
GIHCRPAGRTRIQHFAPCLPWICLPRHQMPRCYLVAILPKERPTTNHRFAPRYCLGNQHP
PNHLGRTSCQQIRLRRLRNCLEPFPHARSHGCTTDRLRNRRPNSCLHPHHRYCPMHRDCH
QQPPREGRTCRDLQPNRRNSSCSRHGGVEANFIPNPRQEAAENELDVSNTKFCNLGLDPI
TLDSADGLFAEVTEVVKKYKSRCDPKKILPSSFWNKKTAEACADLDPNSIKLAEEEKVES
AVNRKYTHSCLHQEIFVHTSTLNIALLKIKKAIHI
>MATOU-v1_18843265
MGELGCDSLTPIKSPEVRVQAWKEVTGKDIKFVNLDVANDYDLLVQLIKDEKPDSIIHFA
EQRAAPYSQKNSKTKRYTIDNNVSGANNVCCAVIDSELDVHIVHLGTMGVYGYGTSGGEI
PEGYIDVVLPGGRKSNILHPAYPGSVYHATKCLDAILWQFYQKNDNLRITDLHQGIVWGT
NTPQTSLDERLVNRFDYDGDYGTVLNRFLMQASMGVPLTVYGTGGQTRGFIHITDTARCL
EIAINNPPEKGDRVEIFNQIAETRRVRDIAEMVSKLTDCEVNFIPNPRQEAAENELDVAN
RKFCNLGLDPITLDEGLFDEVTEVTKKYKDRCDPLKILPASFWNKKRAEECASLDPSSIK
FKEDINEGGRKQIINTNFREREKKKKIVYFACKTFLQSPPVFFNGVKNKRLNFLTKNLNN
FEIRSRKRLX
>MATOU-v1_18948989
HATKCLDAILWQFYQKNDQLRITDLHQGIVWGTNTPQTVLDERLVNRFDYDGDYGTVLNR
FLMQGAMGVPLTVYGTGGQTRAFX
>MATOU-v1_19013333
DAILWQFYQKNDQMRITDLHQGIVWGTNTPQTAQDERLINRFDYDGDYGTVLNRFLMQAT
MGVPLTVYGTGGQTRAFIHITDTARCIEIAINNPPKAGERVEIFNQVAETRRVRDIAELV
AGMTDVKVDFIPNPRQEAAENELDVANRKFCNLGLDPITLDEGLFSEVQEIVKKYKDRCD
PTKILPASFWNKKRAEECATLDPSSVKINTDEKTTAVWLRLLLLLLKYSGIEKAISX
>MATOU-v1_19052769
TMGVYGYGTSGGEIPEGYIDVTLPGGRESNILHPAYPGSVYHATKCLDAILWQFYQKNDN
LRITDLHQGIVWGTNTPQTVLDERLVNRFDYDGDYGTVLNRFLMQGSMGVPLTVYGTGGQ
TRAFIHVTDTARCIELAINNPPEKGERVEILNQVAETRRVRDIAEMVAEMTGVEANYIPN
PRQEAAENELDVANRKFRNLGLDP
>MATOU-v1_19062946
RESNILHPAYPGSVYHATKCLDAILWQFYQKNDNLRITDLHQGIVWGTNTPQTVLDERLV
NRFDYDGDYGTVLNRFLMQGSMGVPLTVYGTGGQTRAFIHVTDTARCIEIAVNNPPEKGE
RVEILNQIAETRRVRDVAGMVAEMTGVEAKFIPNPRQEAAENELDVANRKFRNLGLDPIT
LDTGLFEEVTEIVQKYKHRCDPKKILPASFWNKKRAEECASLDPNSIKFKETAEEKVENI
DELIIIIIVLLYX
>MATOU-v1_19160984
GVEANFIPNPRQEAAENELDVANRKFRNLGLDPITLDTGLFEEVTEIVQKYKSRCDPKKI
LPASFWNKKRAEECASLDPNSIKLKDDAKDKVENRNRIEKVIINLKKRKSTPYSYKYYNK
LHHRLX
>MATOU-v1_19194710
NELDVANRKFCNLGLDPITLDEGLFDEVTEVTKKYQDRCDPLKILPASFWNKKRAEECAS
LDPTSIKFKEDMTILNEGGRIQIINTNFRERKKKKNSVFCMLX
>MATOU-v1_19354557
GGEIPEGYIDVTLPGGRESNILHPAYPGSVYHATKCLDAILWQFYQKNDQLRITDLHQGI
VWGTX
>MATOU-v1_19411011
IKEEKPDSVVHFAEQRAAPYSMKTSKTKRYTIDNNVGGANNLCCAILDAELDVHIVHLGT
MGVYGYGTSGGEX
>MATOU-v1_19453767
PGSVYHTTKCLDALLWQFYQKNDQLRITDLHQGIVWGTNTPQTILDERLVNRFDYDSDYG
TVLNRFLMQGAMGVPLTVYGTGGQTRGFIHITDTARCIEIAINNPPKEGDRVEIFNQIAE
TCRVRDVAKMVSEQTGVEVKTIPNPRQEAAENELDAX
>MATOU-v1_19517734
IKNEKPDTIVHFAEQRAAPYSMKNSKTKRYTINNNLSGSNNLCCAVIDSGLDIHIVHLGT
MGVYGYGTSGGKIPEGYIDVTLPGGRESSILHPAX
>MATOU-v1_19747887
LKKKNLTQLSILRNKGRHHILKHPRQSVTQLIIMSAAPIIYVVQLIQNMYTLCILVQWVC
MDTALLVVKFLRAILMLFSLAEENQIYSILLTQVLYTMLPNVLMRCSGSFIKRTTNFVLQ
IFIKELYGERIRLKQQRMIALTVLITMVTTVQFTVSSCKPQWVFHSQSMEPVDKQEDSFI
LLIPHVVLKLPSITLLRRETELKSSIRLLKHAVFQIAETRRVRDVANLVAEMTGVDVNFI
PNPRQEAAENELDVANRKFCNLGLDPITLDTGLFDEVTKIVKKYKERCDPEKILPASFWN
KKRAEECASLDSSSIKFKTEEIVEEKETAKTPHKKHI
>MATOU-v1_19753488
MGSNRILEADDPRQSTTNRTRFAPFLSFFLLLFSLKAFCARKPSFCVRSGNQKRSLEAER
MVAISGRRGVGSVVASQTSATRRTATQASRCFNRTAAVSGLARPGKPLSSNLQRGARGGS
LVANAISTEEKTPGVTLDNSGKGKRVLVIGGDGYCGWASALHLSARGYDVAIMDNLIRRS
WDAQLGYDSLTPIAGIHQRVAKWKELTGRDITLYVGDICDFEFLAEAWTQFMPEHVVHFG
EQRSAPYSMLDRERAVFTQVNNVSGTINVLYAMKEFTPECHMVKLGTMGEYGTPNIDIEE
GYLDITHNGRTDTLPYPKQGNSFYHLSKIHDSTNMIFAAKTWKLRITDLNQGVVYGVKTP
ETALDEMLINRLDYDSVFGTALNRFVIQAAVGHPLTVYGKGGQTRGFLDIRDTVRCIQLA
IDNPADVGNMRVMNQFTEQFSVNQLASLVKKVGNELDLDVQVTSVPNPRIEAEEHYYNAK
NSKLKDLGLEPHLLGDAILDSLLKVAVQYKDRCDHQLILPANNWGGSGVSRHFVGEKVKA
KKKTVESRTQLKLKYNIHKILFS
>MATOU-v1_19755069
HFAEQRAAPYSMKSSKNKRYTVDNNVGGSNNLCCAVVDSELDIHIVHLGTMGVYGYGSSG
GEIPEGYIDVTLPDGRKSNILHPAYPGSVYHTTKCLDALLWQFYQKNDQLRITDLHQGIV
WGTNTPQTVQDERLVNRFDYDGDYGTVLNRFLLQGTMGVPLTVYGTGGQTRGFIHITDTA
RCIEIAISNPPQKGDRVEIFNQIAETCRVRDVAAMVAEQTGVEINRIPNPRQEAAENELD
AKNEKFCNLGLDPITLDTGLFDEVTQIVKKYKDRCNPTKILPATFWNKKRAEECASIDVN
SIQFKAAEEAKKVEACLYCNLSLVSFFDKISTTLILSLVKNVLVWQIILSKFX
>MATOU-v1_19764248
GVEVNLLPNPRQEAAENELDVSNRKFCNLGLDPITLDVALFNEVTEVVQKYKHRCDPTKI
LPASFWNKKRAEECASLDPTSVKVKVGWSECLFLYLSLFRKYYANKPNMIIGKKSRLAX
>MATOU-v1_19777875
MGVPLTVYGTGGQTRGFIHITDTARCIEIAINNPPKEGDRVEIFNQIAETCRVRDVAKMV
SEQTGVEVKTIPNPRQEAAENELDARNEKFCNFGLDPITLDVGLFGEVTEIVKKYKHRCD
PTKILPASFWNKKRADECASIDVSSVKLNFVIKAVLMNY
>MATOU-v1_19788894
QGIVWGTTTPQTSLDERLINRFDYDGDYGTVLNRFLMQAAMGVPLTVYGTGGQTRAFIHI
TDTARCIEIAVDNPPATGERVEIFNQIAETRRVRDIAALVASMTGVEVNMIPNPSRSQHD
TKPKTRSRRKIRCGSILFRFGSNIVGYFVSYTGCQQIQIQMRSIENLTSKFLEQKT
>MATOU-v1_19798806
MLDRERAVYTQVNNVSGTINILYAMKEFTPDCHMVKLGTMGEYGTPNIDIEEGYLDITHN
GRSDTLPYPKQGNSFYHLSKIHDSTNMIFCAKTWGLKVTDLNQGVVYGVKTDETALDETL
INRLDYDSVFGTALNRFVIQAAVGHPITVYGKGGQTRGFLDIRDTVRCIQLAIDNPAESG
KMRVMNQFTEQFSVNELASLVQKVGNTLDLDVQITSVPNPRIEAEEHYYNAKNSKLKDLG
LEPHLLGDALLDSLLKVAVEYKDRCDHELILPANAWGSSGVSRHFVGEKANKISKIHRDF
HTRLLRKK
>MATOU-v1_19799829
MGEEEKEKGAGKEKRATQREKSEKRKRRERRERREGVKGVTDGTKANSKRTEMSARAAGV
KTARGLKTRAAPRFAVRASPVSRCVPVSGGALARSALLAREGKDRIRGASVEVKALTTEE
KNTVQLDNSGKGKRVLVIGGDGYCGWASALHLSARGYEVAIMDSLVRRAWDQQLGYDSLT
PIASIHQRVAKWKELTGRDIALYVGDICDFEFLAEAWKQFDPEHVVHFGEQRSAPYSMLD
RERAVFTQVNNVSGTINVLYAMKEFTPDCHMVKLGTMGEYGTPNIDIEEGYLDITHNGRT
DTLPYPKQGNSFYHLSKIHDSTNMIFAAKTWKLRVTDLNQGVVYGVKTAETALDETLINR
LDYDSVFGTALNRFVIQAAVGHPLTVYGKGGQTRGFLDIRDTVRCIQLAIDNPADVGTMR
VMNQFTEQFSVNELAGLVKKVGDPLGLDVQITSVPNPRIEAEEHYYNAKNSKLKDLGLEP
HLLGDAILDSLLKVAVEYKDRCDHQLILPANAWGSSGVSRHFVGEKVKSGGSKKKMEKTF
NSETFFAHCNMCQSVDX
>MATOU-v1_19802729
PITLDTGLFEEVTEIVQKYKSRCDPKKILPASFWNKKRAEECASLDPNSIKLKEDAKDKV
ENNRDECDESSFTSAAISQLHSHKKPYLKYTCYI
>MATOU-v1_19841185
TWGTINCLYAIKEFAPDCHMVKLGTMGEYGTPNIDIEEGYITIEHNGRSDTLPYPKQGGS
FYHLSKVHDSHNIFFAAKAWDIACTDLNQGVVYGISTEETMIDERLINRLDYDSVFGTAL
NRFVIQTAVGHPMTVYGKGGQTRGFLDIRDTVRCLQIAIDNPAQKGEMRVFNQFTEQFSV
NQLAEIVSKAGEKLGLNPEIMTVPNPRTEKEEHYYNAKNSKLQDLGLEPHLLGDNIVETL
MQFAVKYSDRCDKQLILPSVSWKESGSKVVTHGNVKASAVSRLCGCGGVDQRARGGLVFL
GVWVNGHKX
>MATOU-v1_19842463
KHPPKLGDRVEIFNQIAETRRVRDVAKLVADQTGVEMKMIPNPRQEAAENELDAKNEKFC
NLGLDPITLDIGLFDEVAQVVKKYKHRCDPTKILPASFWNKKRAQECSEFSTTTVEVTKS
KYCHVNIKTQKNFVAINKSIYX
>MATOU-v1_19843143
KEFTPECHMVKLGTMGEYGTPNIDIEEGYLDITHNGRTDTLPYPKQGNSFYHLSKIHDST
NMIFAAKTWNLRVTDLNQGVVYGVKTPETSLDETLINRLDYDSVFGTALNRFVIQAAVGH
PITVYGKGGQTRGFLDIRDTVQCIQLAIDNPAEVGQMRVMNQFTEQFSVNELAALVKKVG
STLDLDVQITSVPNPRIEAEEHYYNAKNSKLKDLGMEPHLLGDAILDSLLKVAVEYKERC
DHKLILPANAWGASGVARHFVDQQKVKSVRSIWKTDGGRTSSVISMRRAAATQEAFDVPT
SNTRQDTLPFIETLNVRRIKRKKKTRHSNQPVILLNNGFP
>MATOU-v1_19925028
MVAEITGVEANFIPNPRQEAAENELDVANRKFRNLGLDPITLDTGLFEEVTEIVQKYKSR
CDPKKILPASFWNKKRAEECASLDPNSIKFEEKSKDKVENAYIYNLSNX
>MATOU-v1_19926342
TLPGGRESNILHPAYPGSVYHATKCLDAILWQFYQKNDNLRVTDLHQGIVWGTNTPQTVL
DERL
>MATOU-v1_19948020
FEEVTQIVKKYKGRCDPKMILPASFWNKKRAEECATLDRNSIEIKEDANDKVAAMKIPEH
RPSCDTEEEIEKENNLKAFIVHWMSATMNTTQNLSCADPDPX
>MATOU-v1_19967027
AETRRVRDVAAMVAEMTGVEANFIPNPRQEAAENELDVANRKFRNLGLDPITLDTGLFEE
VTEIVQKYKGRCDPKMILPASFWNKKRAEECATLDPDSIKFKEDAEEKVENILHDIKIIL
SLQYEKSPINFETSRSPAIQFAPVHYITVPSVNVIMKIVEILLLTIPEIGIX
>MATOU-v1_20245970
LAAHTSHAYQLCTGATAARGGATINNAPIVSASAAKAQPSRARAAGMIAPEIVMPATHAT
GDSDSRPKKIFVLGGDGFCGWPTALHLSDKGHEVIMIDNLSRRKIDVELGCSSLTPIASP
EERVATWNSLGGNHQPIRYVYMDLALEYDRFAQLVKDEKPDTVVHFAEQRAAPYSMKNAM
TKRYTIETGLDVHLVHLGTMGVYGYGNSGGQIPEGYIDVILPGNREKKILHPAYPGSIYH
TTKCLDALLFQFYAKNDLLRLTDLHQGIVWGTNTQQTVRDERLVNRFDYDGEYGTVLNRF
LMQAACGIPLTVYGTGGQTRAFIHVSDTCRCIELAVNNPPSSGQPVEILNQVAETARVRD
VAEMVAKLSGAEVRRVSNPRQEDAENELDVTNSKFKLLGLDPITLDSAEGLLTEVQDIAS
KYADRCDRSKVISKSYWNKARAVAAGDAQPTSGQAAAAQTVTVTVSGGGAVKRVRAQERL
VGGEGEIWIGQRRWRRSGGWLWRMRGRAALVRRCERCAALCMTCV
>MATOU-v1_20348447
SIVFSCKPLWTFRRSTALEGRRARSSTSRTQRSAYSLRARTRRRRVRPWKFTRSRRHVKY
GTSPRSRRHVKYAEMIAEKTGCKLSFVNNPRNEAAENELEVSNKKFRLLGLEPTTLDEKL
FEEVMTITQKYKDRAILTKVMPSSYWNKKRTDDITAGRGAVLETRSLDEVKTGSSEFKGD
QWGVSSP
>MATOU-v1_2098494
TRRQVSSRRRHCSGLALTGVTNIRAAISIKSVWRRSCNAGPTRLHLAQDRVPSWRMLRVL
LTLALGEALRAPGALRARPARRAAAPVSMMAGGAKKILVLGGDGFCGWPTAVHLSDKGHA
VTIVDNLSRRDIDTELGCDSLTPIAHPEVRIAAWKELTGKTIDFVNLDVAKEYDRLESLI
KDKRPDSIVHFAEQRAAPYSQKGTKQKRYTVDNNVCGTHNLLTAVVEADCCAHIVHLGTM
GVYGYGTSGGEIPEGYIDVVLPGGRDSRILHPAYPGSVYHTTKCLDALLFQFYAKNDGVR
VTDLHQGIVWGTNTDLTSMDPRLTNRFDYDGDYGTVLNRFLMQAALNVPMTVYGTGGQTR
AFIHISDTCKCIEIAINNPPAEGAQPEIFNQVAETRRVRDIAELISKNTGVEARFLANPR
QEAAENELDVSNRKFRALGFEPTKLNDALFEEVQDVTQKYKDRCIPTKILPASFWNKKRA
QEVAADKEARGAVDSAAAAGVGRGRSFDTPSSNTSLVNTRPAPAVPSRYLLKRVSLLARG
ANRSYLEGRNTKTTLLGCTRSCRVKPRLKDPCLASPALLPPGRP
>MATOU-v1_21392051
CYQLSPRAFLSGAGGRRAAAMVAQAEAPPTAAVGLSDTKKKKIFVLGGDGFCGWPTSLHL
SNAGHDVIIIDNLSRRKIDVELGCDSLTPIASPEVRVSTWNELSGKNMRFEYMDVAQEYD
RFCQMIKDEKPDVMVHFAEQRAAPYSMKNGATKRYTVENNLGASHNAVCAIVESGVDVHL
VHLGTMGVYGYGNSGGKIPEGYIDVVLPGGRERNILHPAYPGSVYHTTKCLDALLFQFYA
KNDQLRITDLHQGIVWGTNTPLSSKDDRLCNRFDYDGEYGTVLNRFLMQAACGIPLTVYG
TGGQTRAFIHISDTCKCIELAVNNPPQAGERVEILNQVAQTARVRDVAQLVGSLTGATVQ
LTANPRAEDAENELDVSNEKFKHLGLNPILLDSAEGLLTEVKEIAMKYEHRCDRSKVVSK
SYWNKKTAKAAEGTVGKVGAKSPAVKSCHIFAAIAKYGNRVSPEYIHHSNTFGKAAFVQC
VRDAQFGLVLSSTRVIFHFLVX
>MATOU-v1_2152253
PLFPHLQSGFQRDGHLNISIVISIFSGIWKGIKSTNRILGTVSRWFSRLIHSTQEQRREP
RATTMNARSNLRTRGTGAVVRAAAAPSASVSRGARGARSCHFAAAGSKRGVARQTVRDQR
LAPTKAIATEETTGVTLNNEGKGKRVLVVGGDGYCGWASALHLSARGGGDFTRRPLPPPC
SAAALLTLSPLYSSCRYEVAIMDNLARRNWDQQLGYDSLTPIASIHKRVAKWKELTGRDI
TLYLGDICDFEFLAEAWKQFEPEHVVHFGEQRSAPYSMLDRERAVYTQVNNVSGTINILY
AMKEFTPDCHMVKLGTMGEYG
>MATOU-v1_2169418
YPKQGNSFYHLSKIHDSTNMIFCAKTWGLKVTDLNQGVVYGVKTPETSLDETLINRLDYD
SIFGTALNRFVIQAAVGHPITVYGKGGQTRGFLDIRDTVRCIQLAIDNPAEQGKMRVMNQ
FTELFSVNELASLVKDAGAKLDLDVQVTSVPNPRIEAEEHYYNAKNSKLKDLGLEPHLLG
DAILDSLLQVAVEYKDRCDHQLILPANAWGSSGVSRHFVGEKAKSTNGRCKSFGNITCIW
KTSCQLLSQIVHKKRASLPRRTISQILFSFPPRDWELLCPPNVCNRPLPLGIEPGKRPSE
VHVLGGVQDESEVHVLGGVQDEGAAHDCDKAAELRRDLRRGLVLLEHNGRGHDDEDGEHD
VVDGRDNRAVEEVGLVQVVDLHHDAAGHDENAHVGRRVPKLVVTLEGHLDGHAERLAAHD
GQGAEQGTDAYVDEDVSLAV
>MATOU-v1_21733699
TWGNKRVIIMSAIAQSAISFAATRAVASSSATKRNAVAAKSFGFSRASSTSVLSSRRMSN
DSNALRMSSSASVSHQKKTSFIVQAINPRSDAPDAGKGQRVMIIGGDGYCGWATALHLSQ
RGYEVSIVDNLCRRQFDDQLGFNSLTPIKSIHERVRKWEEVSGRKIELFVGDVCDYEFLG
ATFEKFNPTAAVHFGEQRSAPYSMMDRSRAVFTQTNNVMGTINVLYAIKEFAPDCHLVKL
GTMGEYGTPNIDIEEGYLTITHNGRTDTLPYPKQGGSFYHLSKCHDSANMLFCTRAWNLR
CTDINQGVVYGIATDETMMHPDLINRLDYDAVFGTALNRFCIQAAVGHPMTVYGKGGQTR
GFLNIRDTVRCIQIAVDNPAEPGKMPIYNQFTQQFSVNELAGLITEAGKKLGLNPEVISV
PNPRTEAEEHYYNAKNSNLRDLGLEPTLLGDELLDTLMKTVIDYKDRVDQRLIMPGVNWK
ESQSVAKNITKTKISLNNNNLRKYKL
>MATOU-v1_21822806
LGASHNAVCAIVESGVDVHLVHLGTMGVYGYGNSGGKIPEGYIDVVLPGGRERNILHPAY
PGSVYHTTKCLDALLFQFYAKNDQLRITDQRIRPSLPRMIVCATGSTTMESMAQCSIGSC
RLHAEFRSRCTALVARLVLLSTVTHASASSSPSTIRHKQANALRSSTRLRKRRVYVMWRS
SWVRLLVPQCSRPTLVLRMQRMSLMSRTRNSSILVTPSCWILPRAFRRSRLLSTNIAVTA
ARWSRSRIG
>MATOU-v1_22065854
AAPYSQKGDKQKRYTVDNNVSGTNNLAVAVVESELDIHIIHLGTMGVYGYGTSGGEIPEG
YLDVTLPDGREQTILHPANPGSVYHTTKCLDALLFQFYNKNDQIRVTDLHQGIVWGTNTP
QTRRDERLVNRFDYDGDYGTVLNRFIMQGSLGVPLTVYGTGGQTRGFIHVTDTAKCLEIA
LNNPPAPGDKVQIFNQIAETLRVRDVAKLVSDKTGVDLNFIENPRQEAAENELEVSNRKF
KGLGLDPILLDSNLGLIDDVNEIAKKYSDRCITEKILPSSFWNKKRAVDCQDNELMPKSE
KSSKSESKLYQLIYRDTIYKLSSFVLHEGQEAKAKRERKENIKIKRERGKERKISRLKEK
EESYLFSRRGWGMESAVCCLGYALQERAKNKKTRRKNNGYLGYPX
>MATOU-v1_22693188
EIFNQIAETCRVRDVANMVAAQTGVSVNLLPNPRQEAAENELEVANKKFTNLGLDPITLE
SEDGLFAEVTEVVKKYKHRCNPTKILPASFWNKKRAEECASIDPSSIKLNEEMPVNANNP
YEIQSSGEEYCKLLYFDSWLCLS
>MATOU-v1_22829144
ATSSPKKVLVLGGDGFCGWPTSLHLSDEGHEVIIVDNLSRRNIDTELGCDSLTPIQSPEV
RIDAWEEVSGKRMGFENIDVATEYQELLNLINREKPDTIVHFAEQRAAPYSMRSPKSKRY
TVDNNLSGTLLCAVVESGLDIHVVHLGTMGVYGYGTSGGEIPEGYIDVILPGGRESRILH
PAYPGSIYHATKCLDALLFQFYNKNDQLRVTDLHQGIVWGTNTPQTIKDERLVNRFDYDG
DYGTVLNRFLMQAALDIPLTVYGTGGQTRAFIHITDTARCIQLAIENPPELGQPVEILNQ
IAETRRVRDIAGMVAKKTGAKLQYVNNPRNEAAENELDVSNQKFRNLGLDPITLDEGLFE
EVTEIAQKFKDRCITSKVMPKSYWNKNRATDIANQGDVLKVESVGEGANALPTTASSSWW
RNMPKDPQAYDHPSQLEESLSMYYYYYHHYHHSIPKEILVEHVDSGASTVTCAHGSYGNS
VFFCVSNDGTTGDLASVRLAFMSVWSVSLFVVSLCQPATRAIHWYCRYLFEFDERAGFFT
RHSHKPPWSLDRSVSAYDSVRVEVPLTAWKRLRHVEVERIPGVGVVCVAIGRTRGSIVLP

>MATOU-v1_22834714
LHLSDNGHDVIIVDNLSRRNIDTEMGCASLTPIESPEVRISTWKEVSGKDIAFHNINIKE
EYHVFLKLLQDEKPDTIIHFAEQRAAPYSMRTPKAKRYTVDNNVSGTHNVLCAIVESGLD
IHLCHLGTMGVYGYGNSGGEIPEGYIDVKLPGGKEANILHPAYPGSVYHTTKCLDALLFQ
FYNKNDGVRITDLHQGIVWGTNTPQTIKDERLINRFDYDGDYGTVLNRFLMQSALGIPLT
VYGTGGQTRGFIHITDTARCLQIAMENPPKAGDRVMILNQIAETRRVRDIAKMVSEQSGV
EVSFITNPRQESAENELDVQNKFKDLGLDPILLNEKLFEEVQEVTKKYKDRCIKEKVLPK
SFWNKKRAVANVEVVESKEPVLKLKTLIGGDVITSAEIENS
>MATOU-v1_22835890
IVFGGDGFCGWPTALHLSDEGHEVIIVDNLSRRNIDTELGCDSLTPIATPEQRVAAWEEV
SGKKIPFINLDVAEEYAEMVQLLKDEKPDTVVHFAEQRAAPYSMRSSKAKRYTIDNNLGG
THNLMCAVVESELDIHIVHLGTMGVYGYGTSGGEIPEGYIDVILPGGRESKILHPAYPGS
IYHATKCLDALLFQFYNKNDGLRCTDLHQGVVWGTNTPQTIKDERLINRFDYDGDYGTVL
NRFLMQAALDIPLTIYGTGGQTRAFIHITDTAKCIQLACENPPAEGAPVEILNQVAETRK
VRDLAEMIAEKTGCKLSFVNNPRNEAAENELEVSNKKFRLLGLEPTTLDEKLFEEVMTIT
QKYKDRAILTKVMPSSYWNKKRTDDITAGRGAVLETRSLDEVKTGSSEFKGDQWGVSSPA
QKVSTKNKEKGNTHGRLIHRRIELFSRRHKSELYIESRCMEHGAAVSEGLCPISQVTQGA
MLITX
>MATOU-v1_22839985
ENTRDKKKVIVLGGDGFCGWPTSLHLSDNGHDVIIVDNLSRRNIDTEMGCASLTPIESPE
VRVQTWKEVSGKDIAFHNIDIKAEYHVFLKLLDEKPDTIIHFAEQRAAPYSMRTPKAKRY
TVDNNVSGTHNVLCAIVESGLDIHLCHLGTMGVYGYGNSGGEIPEGYIDVKLPGGREANI
LHPAYPGSIYHTTKCLDALLFQFYNKNDGVRITDLHQGIVWGTNTPQTIKDERLINRFDY
DGDYGTVLNRFLMQSALGIPLTVYGTGGQTRGFIHISDTARCLQIAMENPPKAGDRVMIL
NQIAETRRVRDIAKMVSEQSGVEMSFITNPRQESAENELDVQNKFKDLGLNPILLDKLFE
EVQEVTKKYKDRCIKEKVLPKSFWNKKRAVANEGAVESKEPVLKLKTLMGNDVITSAEIQ
NSNLKSNNVTFPVRTYAFYTCIIIIAX
>MATOU-v1_22862098
DERLINRFDYDGDYGTVLNRFLMQAALDIPLTIYGTGGQTRAFIHITDTAKCIQLACENP
PAAGAPVEILNQVAETRKVRDLAEMIAEKTGCELSFVNNPRNEAAENDLEVSNKKFRLLG
LEPTTLDEKLFEEVMTITQKFKDRAILGKVMPSSYWNKKRTEDITEGRGAVLETKSLDEV
KKX
>MATOU-v1_22881467
NILHPAYPGSVYHATKCLDAILWQFYQKNDQLRVTDLHQGIVWGTNTPQTVKDERLINRF
DYDGDYGTVLNRFLMQGAMGVPLTVYGTGGQTRAFIHITDTARCIEIAINNPPASGDRVE
IFNQIAETRRVRDVASLVAEQTGVDVNMLPNPRQEAAENELDVSNAKFCNLGLDPITLDT
GLFDEVTKIVKKYKDRCNPTKILPASFWNKKRAEECASLDPNSIQIKDATDENNGKDGDV
SSHVSENSTEKSNLLASLSHQNLVEETISIFLRIAX
>MATOU-v1_22939786
DALLFQFYAKNDQLRITDLHQGIVWGTNTPLSAKDERLCNRFDYDGEYGTVLNRFLMQAA
CGIPLTVYGTGGQTRAFIHITDTCKCIELAVNNPPQTGERVEILNQVAQTACVRX
>MATOU-v1_23201053
GGQTRAFIHISDTAKCIEIAMNNPPKSGEKVEIFNQVAETLRVADLAKLISDKTGCTIKN
IENPRKEDAENELLVSNRKFRLAGLNPVTLEEGLLDEVVNIASKYQNRCDKSKVLPTSFW
NRDRAKASLVGKNCIIIKYALLSFANSRVSX
>MATOU-v1_23630580
GHDIIIVDNLSRRNIDVELGCSSLTPIESPEVRVKTWNQLNGSNMRFVNLDVAQEYDRLL
QLLKDEKPDAVIHFAEQRAAPYSQKGDKQKRYTVDNNVSGTNNLAVAVIESELDIHIIHL
GTMGVYGYGTSGGEIPEGYLDVVLPDGREQTILHPANPGSVYHTTKCLDALLFQFYNKND
QIRVTDLHQGIVWGTNTPQTRRHQGIVWGTNTPQTRRDERLVNRFDYDGDYGTVLNRFIM
QGSLGVPLTVYGTGGQTRGFIHVTDTAKCLEIALNNPPAPGDKVQIFNQIAETLRVRDVA
KLVADKTGVELNFIENPRQEAAENELEVSNRKFKGLGLNPILLDSNLGLIDDVNEIARKY
SDRCIKEKILPSSFWNKKRAVECKDNKLGVIDGIRSNCFGDSSPLKKHNQNWKAEKNIQK
KKYGRQSKYLFLLLLLHFFLYKTFFFREQKSFLRNMETNSSIQINIMEHEKFISTTFQYK
KILDFIGNTKQNLSKLLYQVFFKDKYRITQNITTEKE
>MATOU-v1_23648005
IVDNLSRRNIDTEMGCASLTPIESPEVRISTWKEVSGKDIAFHNINIKEEYHVFLKLLQD
EKPDTIIHLLQDEKPDTIIHFAEQRAAPYSMRTPKAKRYTVDNNVSGTHNVLCAIVESGL
DIHLCHLGTMGVYGYGNSGGEIPEGYIDVKLPGGKEANILHPAYPGSVYHTTKCLDALLF
QFYNKNDGVR
>MATOU-v1_23672919
DVKLPGGRDANILHPAYPGSIYHTTKCLDALLFQFYNKNDGVRITDLHQGIVWGTNTPQT
IKDERLVNRFDYDGDYGTVLNRFLMQSALGIPLTVYGTGGQTRGFIHITDTARCLQIAME
NPPKAGDRVMILNQIAETRRVRDIAKMVSEQSGVEVSFITNPRQESAENELDVNKFKDLG
LDPILLDEKLFEEVQEVTKKYKDRCIKEKVLPKSFWNKKRAVANVGTVESKEPVLKLKIL
IDGDDITDAEIQNSNLKSNWVDILFRSDLCIQCTTCIIIIAIYSKFLX
>MATOU-v1_23685238
GTSGGEIPEGYLDVILPGGRESSILHPAYPGSVYHLTKCLDALVFQFYNKNDGIRVTDLH
QGIVWGTNTAQTILDERLINRFDYDGDYGTVLNRFLMQAALDIPLTVYGTGGQTRGFIHI
SDTARCIEIALNNPPKSTEKVEIFNQIAETLRVRDLANIINEQTGCGIRNLENPRKEDAE
NELDVSNKKFCDLGLNPITVEKGLMDEVLTVTSKYQDRCNKAKVLPSSFWTKKQASAAEN
DTARVEERMAILSWVRYACDFX
>MATOU-v1_23760527
LMQAALDIPLTVYGTGGQTRAFIHISDTARCIEIAVNNPPKTGDKVEIFNQVAETLRVGD
LAALISDKTGCSVKNIENPRKEDAENELFVSNKKFRLAGLDPVTLQQGLLDEVVNIAGKY
QNRCDESKVLPSSFWNKARAKASMESKRELLINLNDRPRTKEGCTVLERYGRVKVVRNLI
CGNLNLICGNLNGNFEITINCRNEMEELMLFYSPWGLASHKMEDIIEMLVFLTFKLSINS
GKFSSX
>MATOU-v1_24192114
AGDRVEIFNQIAETRRVRDVAQIVSEQTGVEVKTIPNPRQEAAENELDAKNEKFCNLGLD
PVTLDIGLFDEVTEIVKKYKHRCDPTKILPASFWNKKREEDCASIDVTSVKIX
>MATOU-v1_24231610
FYHLSKVHDSHNIHFATKAWNIACTDLNQGVVYGVKTDETMMDPMLINRLDYDGVFGTAL
NRFVIQAAVGHPMTVYGKGGQTRGFLDIRDTVRCLEIAISNPAARGEMRVFNQFTEMWSV
NQLAELVTTAGQKIGLSPEVINVPNPRTEKEEHYYNAKNTGLKELGLQPHLLGDEILETL
MKFAVEYKDRCDKKHILPAVQWTARKDTMKVADSCGCIFQSFFSDAKRQLWNSVLLVKGS
AKNMTNCVNIGVFVYINWTWESFTVLIALSCKK
>MATOU-v1_2459402
AFIHITDTAKCIEIAINNPPKTGERVEIFNQVAETRRVRDVAAMVAEQTGVEVNMLPNPR
QEAAENELDVSNKKFCNLGLDPTTLDSENGLFAEVTDIVKKYKHRCDPSKILPASFWNKK
RAEECATIDPNSITLEEKKEVEVNGSDAIVX
>MATOU-v1_2471505
HGVTEIVKKYKDRCDPTKILPASFWNKKRAEECASLDPNSIKIDDKATVNGTDTEEKRTI
RNSEYVVNISSFKFSTNKVNLHLFVDIRSRQKNKFINLFSAKPKYVTGKLTKIYNKWX
>MATOU-v1_24874090
AENELEVSNRKFKGLGLDPILLDSNLGLIDDVNEIARKYSDRCIKEKILPSSFWNKKRAV
ECKDNKLGVIDGICSNRFGDRTLLKKNNQSWKKNKIQKKNTIDNRSTCFSFWFAFFILKS
ITYFSDSKKASYLKWKLIVRVSKKSILDMKKLASLFNMKKYILAIEQSEIRQNLNTKFAL
RDKRSTHKITAPKKTQEKKNKEEKLICIKKQTTMSTVSTNFL
>MATOU-v1_24893724
GRISGSSCIWSKDARARIEKMRSRQVTRVQARSARSAARGGGGRPGRQNALRVSAKKKVM
IIGGDGYCGWAQALHLSNRGYEVNIVDNLCRRTFDAQLGFETLTPIASIHDRVRRWKELT
GYDIKLSIGDICDYEFLSDAFMSFEPEAVVHFGEQRSAPYSMMDRQRAVFTQENNVTGTV
NVLFAMKEFAPDCHLVKLGTMGEYGTPNIDIEEGYITIEHNGRKDTLPYPKQGGSFYHLS
KVHDSHNIHFATKAWNLACTDLNQGVVYGVATEETTMDPLLINRLDYDGVFGTALNRFCV
QAAVGHPLTVYGKGGQTRGYLDIRDTVRCIQLAIDNPADKGSMRVFNQITEMWSVNQLAA
LITEAGAKLGLDVQVKSVPNPRTELEEHYYNVKHTALLDLGLEPHLLGDSLLDSLLNFCI
ANKHRVRKDLIMPGVAWKDAASKIRRPEQQRVNVQERGPLLRRTVRRASRASLFAPTPPP
WISVVVCFTRX
>MATOU-v1_25037129
GVYGYGNSGGQIPEGYIDVILPGNREKKILHPAYPGSIYHTTKCLDALLFQFYAKNDQLR
LTDLHQG
>MATOU-v1_25268748
GYGSSGGKIPEGYIDVILPGGRESNILHPAYPGSVYHLTKCLDALIWQFYQKNDQLRVTD
LHQGIVWGTNTPQTILDERLINRFDYDSDYGTVLNRFLMQGAMGIPLTVYGTGGQTRAFI
HITDTSRCIEIAINNPPKPKERVEIFNQVAESCRVRDVAALVTKHTGVNINKIPNPRYEA
AENELDVSNQKFCKLGLEPITLDTGLFDEVTKIVEKYKGRCNTSKILPSSFWNKKRLEQC
ASIDHNNINISQWRIVHNFYFKGLTQLLRQLISLNMRCTKIVYRKIAFISFCITSX
>MATOU-v1_25968617
PPPRLDLLLPERFPAGGARGPPFPPHPSSLLLLSRPYLPWVRLDSLCSPQAATATPAASL
QLTEEGKGKKVMVIGGDGYCGWASALHLSARGYEVSIVDNLARRNWDDQLGFDTLTPISS
IHKRVAKWKELTGKDIELCIGDICDFEFLGEAVRDFEPDAMVHFGEQRSAPYSMMDRSKA
VYTQHNNVIGTINVLYAIKEYAPECHLVKLGTMGEYGTPNIDIEEGYLEVTHNGRTDTLP
YPKQGNSWYHLSKIHDSTNMYFTTRTWGMKVTDLNQGVVYGVDTPETGLDPTLVNRMDYD
SIFGTALNRFIVQGAVGFPLTVYGKGGQTRGFLNITDTVKCIQIAIDNPGPVGEMLVFNQ
FTEQFSVNELARLVTESGARLGVDVETKSVPNPRVEKEEHYYNCKNTKLQDLGLTPNLMS
EGNLDDIMRIALENVDRVDPKLILPATDWRTSGVKRGVSVKAGLRVGRPAWLLDTASRQI
KLQHFKKGRYVRREGCSALPGERFACILGLGQRNLLGHRRQEREVRWRSSLEPHNRPRSA
SKNMQKSPMRDKVGCTKVAGRFFSRKKCPTHAQPPTPRGAAASAREPRKAHCSPRKTASR
TANSNKPDFCPARGLRTERPAPTAVVPLIIVCGCPAAKPNATTVPKKCRARERSSRCSGR
YTLRKSSKSRTGGIVSARGQ
>MATOU-v1_26035806
ARARGSGWWPPIGTARSEKMPPRILPCCPLSLLTAARACRRSLAADTAPLPFPPALRHAR
SPPRPTHPTNEPATLQAATATPAGTDVQLTDEGKGKKVMVIGGDGYCGWASALHLSARGY
DVSIVDNLVRRGYDAELGFDTLTPISSIHKRVAKWKELTGKDIGLFIGDICDFEFLGEAV
QAIEPDAMVHFGEQRSAPYSMMDRSKAVYTQNNX
>MATOU-v1_26996565
TMVHFAEQRAAPYSMKNSATKRYTVENNVGATHNAVCAVVESGLDVHMVHLGTMGVYGYG
NSGGKIPEGYIDVVLPGGRERSILHPAYPGSVYHTTKCLDALLFQYYAKNDQLRITDLHQ
GIVWGTNTPLSAQDERLCNRFDYDGDYGTVLNRFLMQAACGIPLTVYGTGGQTRAFIHIT
DTCKCIELAVNNPPAAGERVEILNQVAQTARVRDVAKLVGDLTGADVQLTANPRFEDAEN
ELDVSNEKFKELGLNPILLADAEGLLVEVREIAAKYMERCDRSKVVSKSFWNKGTAKAAE
GKAVDVGTAKVAVDACTVCVGGQWAQRGGREEATRVVLRCCTRPQGTSREARGLGIRTHK
GAREDHWDVGAVLRYIVAPRTERAPWQLRGERSGERAREARPGPVSSDVRTRRARECRCT
EVVLASDVALHVTPVMTAVSRRALARLAVWVPGGLISDLLRNRAEQX
>MATOU-v1_27006865
RLDYDGTFGTALNRFVIQAAMGHPLTVYGKGGQTRGFLDIRDTVRCLELAISNPAEPGEM
RVFNQFTEQFSVNDLAALVKKQGAVVGLDVEVTSVPNPRWEKEEHYYNAKNTSLLKLGLE
PHLLSDALLDSLLVFAQEYKGRCDLKQIMPAVSWQKKAADAKVKAAHLLVGAFAAASKAA
AAAAAAGVRQVSARASWSGRWLQGGRKGPLGIARARSAQGRAFLDER
>MATOU-v1_27062297
STEDVMLSILYASPAYSLFGNGVAPHAASVALQQPVHALRAAVPLTMTATLENQGSSTDM
KHSDGDGGKKKKVFVLGGDGFCGWPTACHLSDKGHDVVIIDNLSRRKIDVELGASSLTPI
ATPEVRVETWNELTGKNMRYVYLDLAEEYDRFVQLIREEAPDTMVHFAEQRAAPYSMKNA
ATKRYTVDNNLGATHNALCAIVESGLDIHLVHLGTMGVYGYGNSGGEIPEGYIDVTLPGN
RQQEILHPAYPGSVYHTTKCLDALLFQFYVKNDQLRITDLHQGIVWGTNTPLTEQDERLC
NRFDYDGEYGTVLNRFLMQAATDIPLTVYGTGGQTRGFIHISDTCRCIELAIANPPKSGE
RVEILNQIAETARVRDIAEQVAKITGAQVQSVSNPRQEDAENELVVSNRKFKLLGLDPIL
LEDAEGLFKEVTTIASKYKHRVDRSKVASKAYWNKKRADAAQDAAPTQVGEGQVVARGGI
GSRMAQCAVWSRAAWGEGMPGDGSWRWTSGLWSLVQVRHDVDVGCLIVCHNLVCGLGSGE
TVRLCEQYX
>MATOU-v1_27311821
AAENELDVANRKFCNLGLDPILLDTGLFDEVTQIVKKYKSRCNPSKILPASFWNKKRAEE
CASIDPNSIKLDDDDEASAESSTTSEVPSETAAALKKEGKNENKKKTMMMKFG
>MATOU-v1_27778294
GEIPEGYIDVTLPGDRQKKILHPAYPGSIYHATKCLDALLFQFYQKNDRLRLTDLHQGIV
WGTNTP
>MATOU-v1_27844627
LDIPLTVYGTGGQTRAFIHISDTAKCIEIAINNPPKVGDKVEIFNQVAETLRVRDLASLI
SDKTGCEIRNIENPRNEDAENELLVSNDKFRLAGLNPVTLQQGLLDEVVNIAEKYRVRCD
RSKILPSSFWNKDRAKASKTKISKCGLSWKMPHLEFVDHVVFTSEFAILFFCCMIEKRNA
LHYLTSLVVKHWLSPLLRVIIPKLTVIVYMGWWPSSIRQLCTSRRRLVIQHQNKRSWFSQ
NCMRMVAQITKSKRRPKGNKNKTELDDKCVYDIYVMIHSLAHLFNGNRLGRTWMVISDGS
RLQRSYQYYYTRDNEESLGEMHMKDYIDVAYQENTDPICFQSLSLDVMKFGCGFVRRYHY
YQYMSTHFEPIRDDGAVFNPYDVGKHLLSRWKFSSKHPVRLALPLYGCLARIYILFFSX
>MATOU-v1_28571747
PRQEAAENELDVANRKFCNLGLDPITLDVGLFDEVTQITKKYKSRCDPKMILPASFWNKK
RAEECASLDPSSIKLKEDVEVKEGVAEPFVRQEKGALCQNEKDSFKIQLSLLLKLQLDLS
CASLFX
>MATOU-v1_28737549
APSTRPRALWRMLRVLLTLALGEALRAPGALRARPARRAAAPVSMMAGGAKKILVLGGDG
FCGWPTAVHLSDKGHAVTIVDNLSRRDIDTELGCDSLTPIAHPEVRIAAWKELTGKTIDF
VNLDVAKEYDRLESLIKDKRPDSIVHFAEQRAAPYSQKGTKQKRYTVDNNVCGTHNLLTA
VVEADCCAHIVHLGTMGVYGYGTSGGEIPEGYIDVVLPGGRDSRILHPAYPGSVYHTTKC
LDALLFQFYAKNDGVRVTDLHQGIVWGTNTDLTSMDPRLTNRFDYDDPRLTNRFDYDGDY
GTVLNRFLMQAALNVPMTVYGTGGQTRAFIHISDTCKCIEIAINNPPAEGAQPEIFNQVA
ETRRVRDIAELISKNTGVEARFLANPRQEAAENELDVSNRKFRALGFEPTKLNDALFEEV
QDVTQKYKDRCIPTKILPASFWNKKRAQEVAADKEARGAVDSAAAAGVGRGRSFDTPSSN
TSLVNTRPAPAV
>MATOU-v1_29123042
VLQFARSFLCEPRANRERVEHDCQGHSEEDFDIGRRWLLWLAYISSLERRPRCCYRQPFA
QKNCTWMPIIDSYCLNRGKMQGLELYFWKRNVESSSTQLCIGAADEETYNRSFCGTTSSS
LQHEECPNEVYHRQFEWDKSAISNSRIRIGCTRCSFRYNGSLWLRDFRRDSRRILGRRSS
WWRIQHFTSRKSRVYISSHKMFGRIVFPVLKRWSSYYLTSGYSMGYQHGSNQSRASDINR
FDYDGDYGTVLNRFLMQAALDIPLTVYGTGGQTRAFIHISDTARCIEIAVNNPPKKGDQV
EIFNQVAETLRVGDLAALISDKTGCRVKNIENPRKEDAENELFVSNKKFRLAGLDPVTLQ
QGLLDEVVNIAGKYQNRCDESKVMPSSFWNKARANASMKSKNIGAFHIESQLRLKTENQG
SPYRTREIWSGKGGKKFDRWKPERFRNHHKLSKNGGVDALLLSMEGGDTILGASHKTEDT
IEIFVCFSYIIFDKFWCSISIVVX
>MATOU-v1_29124328
GACPPDLSLAVRMAPSLLRCAMLAVAAPSTSAYSLFGSGSPTRVQAAQAVTTALPAPVQT
VRSAVWATQMSAAAATDVPVSSNSASGGGKKKVFVLGGDGFCGWPTALHLSDKGHEVVII
DNLSRRKIDVELGASSLTPISTPEVRVQTWNELTGRNLRYVYMDLAEEYDGFLQLIKDEQ
PDTMVHFAEQRAAPYSMKNGKTKRYTIENNLGATHNALCAIVESGLDVHLVHLGTMGVYG
YGNSGGEIPEGYIDVELPGGRQKNILHPAYPGSVYHATKCLDATLFQFYAKNDQLRITDL
HQGIVWGTNTELTAKDERLCNRFDYDGEYGTVLNRFLMQAASGIPLTVYGTGGQTRAFIH
ISDTARCIELAVANPPKAGERPEILNQIAETARVRDIAEMVAKLFDAEVQMVANPRQEDA
ENELVVSNQKFKLLGLDPILLESAEGLFKEVTEIANKYLDRVDRSKVASKAYWNKARANA
VLDSAPTKVGEAAAKAEARARGFGEGRVVREGGGARAVGEGHGLCWAARRECRGPRLGPQ
FLHCRRTGENERGRVKTLCVDYGVYIPE
>MATOU-v1_29129370
QEQCGAQVQFLENPRAEAAENELDVANAKFCNLGLKPITLQEGLFSEVRDVAQKYSDRCI
KQKILPTAFWNKKRAQAASTNELKTEKTEDAPAEAVEAVKKQKKTKKKRPRATCGREGGK
GLLCCCYAWPPRCAACFFPGRQVLCYAFRRHLKLYLDMWVQWGNPPALVCGGCPLGAWKV
GGGGSICYGTLGLGFGVSALTYVRVIFNFFVRVRRPLS
>MATOU-v1_29180223
GDGFCGWPTALHLSDKGHEVVIIDNLSRRKIDVELGASSLTPIATPEVRCEVWNEMTGNN
LRFVYMDLATEYDRFVQLIKEEKPDTMVHFAEQRAAPYSMKNAACKRYTVDNNLGATHNA
LCAIVESGLDVHLVHLGTMGVYGYGNSGGEIPEGYIDVTLPGGRQREILHPAYPGSVYHT
TKCLDALLFQFYVKNDQLRITDLHQGIVWGTNTELTARDERLCNRFDYDGEYGTVLNRFL
MQAASGIPLTVYGTGGQTRAFIHISDTARCIELAVANPPQSGERVEILNQVAETARVRDL
AQMVAKLTGAEVQQVSNPRQEDAENELVVSNQKFKLLGLDPITLESAEGLLTEVTEISQK
YLGRVDRSKVASKAYWNKRRAEAALDGAPTQVGEVAKLGAMSASQGWRVSGCRASGRSET
RPRGRGQTRFEFVWPYRLWWLQWLRRARWGVGRIRSRGX
>MATOU-v1_29232432
QFYNKNDGVRVTDLHQGIVWGTNTELTSMDERLNNRFDYDGDYGTVLNRFLMQAALGVPL
TVYGTGGQTRAFIHISDTCKCIELAVNNPPEAGAPVEIFNQVAETRRVRDIANMISETTG
VAARFLANPRQEAAENELDVSNRKFRSLGFEPTLLNDALFKEVQDITQKYKDRCIQTKIL
PASFWNRKRALECQADQDAAAPEQVSAPASVQRR
>MATOU-v1_29236747
EAWKEVSGKTVRFENIDVAEDYERLEQLIKELRPDSIVHFAEQRAAPYSQKGEKQKRYTV
DNNIRGTHNLLTAVVEADCCAHIIHLGTMGVYGYGTSGGEIPEGYIDVILPGGREX
>MATOU-v1_29267643
YIDVILPGDRKKKILHPAYPGSIYHATKCLDALLFQFYAKNDMLRLTDLHQGIVWGTNTA
QTAMDERLCNRFDYDGEYGTVLNRFLMQAACGIPLTVYGTGGQTRAFIHITDTCRCIELA
VNNPPEAGAQVEILNQVAQTARVRDVAEIVARMSNAEITRVSNPRQEDAENELDVANEKF
KMLGLDPILLDSDEGLFEEVQQIAAKYVDRCDLQKVVSKSYWNKARKVAAGEAATTGGKV
AAGLGCAARAQGWRAEAAGGAYGGAMPGPRDLARPMRSEAAFSVCAGRPYPGPTLPGRDE
ADWEAQLMRSKPSSCSLGSTNDGAPCGAGSVCETTRGSAVGRAEHEEGGSSGWPGLEATL
NTPDDINPAAEGHTTPLVARIRSPRAVTACVHRLSGGRHGHALCSEKAKRSFRTYT
>MATOU-v1_29389111
ATEYDRFAQLVKEEQPDTIVHFAEQRAAPYSMKNAATKRYTIENNLGATHNVLCAITESG
LDIHLVHLGTMGVYX
>MATOU-v1_29428086
VYGYGTSGGEIPEGYLDVVLKDGRESSILHPANPGSVYHLTKCMDALVFQYYAKNDGLRV
TDLHQGIVWGTNTDQTIRAPTQIRLFVTSVLSIASIMMVIMVLCSIVSLCRPLWTFPPCM
AREDKPVALSISLTQLVAKLLIILRKLGIRWRFLIKLPGDKVEIFNQIAETLRVRDLANL
ISAQTGCKIRNLENPRKEDAENELDVSNRKFTGLGLNPITVEMGVADEVLSVTKKYAHRC
DKTKVLPSSFWNKARASAAATDDARVEEKTAPRRNVEIVKFFKYFQATCX
>MATOU-v1_29430231
QGVVYGISTEETMIDERLINRLDYDSVFGTALNRFVIQTAVGHPMTVYGKGGQTRGFLDI
RDTVRCLQIAIDNPASKGEMRVFNQFTEQFSVNQLAEIVSKAGTAIGLSPEVMQVPNPRT
EKEEHYYNAKNTSLKDLGLEPNLLSDNIVETLMQFAVKYQDRVDKSLILPSVSWKESGSK
VVTHGNVKAFNERMTSEMG
>MATOU-v1_29543194
AKCIELAVNNPPKSGDKVEIFNQIAETLRVRDLAKIISDKTGCGIRNLENPRKEDAENEL
DVSNKKFCNLGLN
>MATOU-v1_29572667
ELDVSNRKFRGLGLNPITLDERLFEEVTEIARKYKGRCIESKVMPKSYWNKKRTEDIMTK
GDVLSAPAQSVGDCLSRKR
>MATOU-v1_29577152
IPEGYIDVILPGDRKKKILHPAYPGSIYHTTKCLDALLFQFYAKNDLLRLTDLHQGIVWG
TNTAQTAMDERLCNRFDYDGEYGTVLX
>MATOU-v1_29760494
MSTTVAAATADATPAVTLSEGGAGTRVMIIGGDGYCGWATALHLSARGYEVCIVDNLCRR
QFDLQLGLDTLTPITSIQQRIKTWQDVSGKTIDLKVGDICDFEFLSEAFSSFQPEHAVHF
GEQRSAPYSMIDRQRAVFTQHNNVIGNINVMYAIKEICPDCHLVKLGTMGEYGTPNIDIE
EGYITIEHNGRTDTLPYPKQGNSFYHLSKIHDSANILMACRAWKMAATDLNQGIVYGVKT
DETVAHPDLINRYDYDGIFGTALNRFVVQAAVGHPLTVYGKGGQTRGFLDIRDTVRCIQL
AIDNQADKGEMRVYNQFTEMWSVNDIAGIVTKAGQSIGLDVELTNVPNPRVEAEEHYYNA
KCSKLQDLGLEPHLLGENIVESLLSFAVEYKDRCNMELIKPAVDWRKSGIKTATGSAAVA
KILSTVDGDKTQFRINLSDSMYAGWLPDSVNDCTRYCSP
>MATOU-v1_2988239
FRTPKFFKNVRSHSLHAQVNGEVDAKVSSGEKKKVIVLGGDGFCGWPTSLYLSDIGHDVV
IVDNLSRRKIDIELGCDSLTPIQSPEVRCKAWKETSGKDIKFIDLDVAKEYDLLVKLLKD
ENPDAVVHFAEQRAAPYSMKSSKHKRYTVDNNVSGSNNLCCAVIDSELDIHIVHLGTMGV
YGYGSSGGEIPEGYIDVTLPDGRKNNILHPAYPGSVYHTTKCLDALLWQFYQKNDQLRVT
DLHQGIVWGTNTPQTIRDERLINRFDYDSDYGTVLNRFLMQGAMGVPLTVYGTGGQTRGF
IHISDTARCIGIAIKHPPKLGDRVEIFNQIAETRRVRDVAKLVADQTGVEMKMIPNPRQE
AAENELDAKNEKFCNLGLDPITLDIGLFDEVAQVVKKYKHRCDPTKILPASFWNKKRAQE
CSEFSTTTVEVNKTKFLNNTLLTFIHLTT
>MATOU-v1_3032118
VGGSNNLCCAVVDSELDIHIVHLGTMGVYGYGSSGGEIPEGYIDVTLPDGRKSNILHPAY
PGSVYHTTKCX
>MATOU-v1_32145333
TVVGAMAASMSTPTRAAIRTGARRPAASKQPRRAPRVTMAAATEAPPTLSATNEGKGKRV
MIVGGDGYCGWATSLHLSARGYKVAIVDNMCRRTFDEQLGLNSLTPIVGVHERVRTWGEL
TGHDIELMVGDVCDYEFLGESFRSFEPEAIVHFGEQRSAPYSMLDRSRAVFTQYNNVIGT
INCLYAIKEFAPDCHLVKLGTMGEYGTPNIDIEEGYITIEHNGRTDTLPYPKQGGSFYHL
SKVHDSHNIFFAAKAWNIACTDLNQGVVYGISTEETMIDERLINRLDYDSVFGTALNRFV
IQTAVGHPMTVYGKGGQTRGFLDIRDTVRCLQIAIDNPAEKGEMRVFNQFTEQFSVNQLA
EIVSKAGEKLGLNPEIMTVPNPRTEKEEHYYNAKNSKLQDLGLEPHLLGDNIVETLMQFA
VKYQDRCDKSLILPSVSWKESGSKVVTHGNVKATETDGGREGWVGARARFVLACDLRFRS
R
>MATOU-v1_32155181
RFLMQAALDFPLTVYGTGGQTRAFIHIGDTARCVELAVDNPPAKGSPVEILNQVAETRRV
RDLASMIQKQTGCEVKNVANPRKEAPENELDVSNKKFKALGLDPVLLDEGLFAEVQEVTK
KFAHRCIKEKILPGAFWTKQQADDVAKDRAPAEKVGAGVAVGKLSEX
>MATOU-v1_32545126
FWLKGRMLAAGQRTKGMTAVRVLSLLLLPVTVGGSYLYQPTALRAPVQALAVYGAPEALP
SYAYVARPPVAPVASRSSNFSALLFGGFLGTAAATLALSGRAARIVTSRLGQSSVRMQGA
GALKTKKIFVLGGDGFCGWPTALHLSDKGHEVVIIDNLSRRKIDVELGCSSLTPIASPET
RVNTWNELTGKNLRFEYIDIAEEYDRFAQLLQTERPDTIVHFAEQRAAPYSMKNAQTKRY
TVENNLGATHNVLCAVTESGLDIHLVHLGTMGVYGYGNSGGEIPEGYIDVTLPGDRQQKI
LHPAYPGSIYHTTKCLDALLFQFYQKNDHLRVTDLHQGIVWGTNTPQTAKDERLCNRFDY
DGEYGTVLNRFLMQASCGIPLTVYGTGGQTRAFIHITDTCRCIELAVNNPPDAGAQVEIL
NQVAETARVRDIAEMVAKITGAKVQRIANPRQEAAENELDVKNDKFKLLGLNPILLDSSE
GLFAEVTKIAERYMERCDRSKVISKSFWNKTRAVAANGSTANVGETSEPEVAKVAGLPER
GCVLFDFARSFRARGSCKTRERSMSLPRNICTDHRLCTVRSVEAGVTFPCEKSLPRAVSF
QFHFALPLCKLISRFFILRRSADERRKRRFRFRTVMGALIHCGRPFGRPPWAVSSRMGLS
GPHCGPVRFRSASMRKSSLADSSSQTAGSRESMHFGSKICDADMSKTFLLVKHVESKLFC
SCCISSPHSGFLPDDKEHPQFLEVFFNFSSQVLSTARKRKMPSCGTSLAADFLANSLLCI
IDFWHPRNAQGSSFLRWILLFVCVCVWKPCGLALHDCFLATERVGPGSSCVLHAFQTEIL
FCRRITDFSTQRDLFLVQFEAARRSIFRMREKCASRQPDPFLYPFGLSFTGPS
>MATOU-v1_32658756
EAAINNPPEKGKRVEIFNQIAETARVRDIANMIQKQTGCEVNFLANPRNEDAENELEVSN
KKFMNFLGDMISLESQEGLFDEVQSITNKYKDRCIQEKILPASFWNKRTAEACADNTLEI
KNEAVAPGEKKLGGVFMCHGAGLFSVI
>MATOU-v1_33144222
RESNILHPAYPGSVYHATKCLDALLWQFYQKNDQLRITDLHQGIVWGTNTPQTALDERLI
NRFDYDGDYGTVLNRFLMQAAMGVPLTVYGT
>MATOU-v1_33598791
HGESENGLFSEVTEVVKKYKDRCNPTKILPASFWNKKRAEECAAIDPNSIKIDGEVSVNG
RVNYEQWTSQWGRTALFLIMNTLSAYVVQQTNFTHGCILTPTGCYGDSHKLLYNNLFTX
>MATOU-v1_33628190
AYPGSVYHATKCLDALLWQFYQKNDNLRITDLHQGIVWGTNTPQTVRDERLINRFDYDGD
YGTVLNRFLMQAAMGVPLTVYGTGGQTRAFIHVTDTARCIEIAINNPPKAGERVEIFNQI
AETRRVRDVANMVAEQTGVDVKFLPNPRQEAAENELDVSNEKFCNLGLDPITLDLGLFEE
VTEVVKKYKSRCNPTKILPASFWNKKRAEECASLDPNSIEIKSESSVKDNFTDLRKMWRT
KCEHVHPLFCTHTATVCFRYQQIIQYYRTNGDTGTIFKISLCSSX
>MATOU-v1_33655674
HGDTGLFDEVTEIVKKYKHRCNPTKILPASFWNKKRAEECASLDPDSVKIAEEEKASAKM
KWNRNYYMKX
>MATOU-v1_33684966
HGGLFDEVSKIVKKYKERCDPEKILPASFWNKKRAEECAVLDPSSIKFESEKETAISLPT
FLFTSHVMECIGKILRRVITLSFMLFSLNRSTLIGVLQSIFYLHKRAFHKKAPNYSAVDT

>MATOU-v1_33771020
GVEANFIPNPRQEAAENELDVSNKKFCNLGLDPITLDSADGLFAEVTEVVKKYKSRCNPK
KILPSSFWNKKTAEACASLDPNSIKLAEEETVEPLTKRFVYFLISEVIDLNLAKSGKCYV
NCIHVCYNHSSFVKX
>MATOU-v1_35225957
TCRVRDVAAMVAAQTGVDVNLLPNPRQEAAENELDVANRKFTNLGLDPIMLESENGLFSE
VTEVVKKYKDRCNPTKILPASFWNKKRAEECAAIDPNSIKIDGEVSVNGRVNYEQWTSQW
GRTALFLIMNTLSAYVVQQTNFTHGCILTPTGCYGA
>MATOU-v1_35397597
LDVANRKFCNLGLEPTTLDNGLFTEVTEIVKKYKDRCDPTKILPASFWNKKRAEECANLD
PSSIKIEGNHSX
>MATOU-v1_35422446
NNLCCAVIDSELDIHIVHLGTMGVYGYGTSGGEIPEGYIDVTLPGGREANILHPAYPGSV
YHATKCLDAIMWQFYQKNDQLRVTDLX
>MATOU-v1_35732880
RKYSFFKMQFSQFSLPILWLCYSFFFCVEAFVPSSSSSRSFLRLPQHKNLENHKINENLV
KTLSQRQRVSSGRSAISTPTMEISGNAKPKKVLVLGGDGFCGWPTSLYLSEQGHDIIIVD
NLSRRNIDIELGCSSLTPIESPEVRVKTWNQLNGSNMRFVNLDVAQEYDRLLQLLKDEKP
DAVIHFAEQRAAPYSQKGDKQKRYTVDNNVSGTNNLAVAVIESELDIHIIHLGTMGVYGY
GTSGGEIPEGYLDVVLPDGREQTILHPANPGSVYHTTKCLDALLFQFYNKNDQIRVTDLH
QGIVWGTNTPQTRRDERLVNRFDYDGDYGTVLNRFIMQGSLGVPLTVYGTGGQTRGFIHV
TDTAKCLEIALNNPPAPGDKVQIFNQIAETLRVRDVAKLVADKTGVELNFIENPRQEAAE
NELEVSNRKFKGLGLDPILLDSNLGLIDDVNEIARKYSDRCIKEKILPSSFWNKKRAVEC
KDNKLGVIDGICSNRFGDRNPLKKHNSWKENDSIKENVRIIEVLVSPFGSPFLFLILKKI
TYFSDSKKASYLTWKVIVRVSKKSILDMKKVAPLSNINKYILAIEQIEMCQNLNTKFALR
DKYRSTHKIT
>MATOU-v1_35767252
VKVIKNRFFSFLLLSMQYSQCFLLCCTTTFLCLLHLCHVPVTDAFLLPSISSSFLRQHMQ
IQNHEQQKQQQYAVGRGRSRVSATPTMMSGTFSNASKKKVLVLGGDGFCGWPTSLYLSEQ
GHDIIIVDNLSRRNIDIELGCSSLTPIESPEVRVKTWNQINGSNMRFINLDVAKEYDRLL
QLLKDEKPDAVIHFAEQRAAPYSQKGDKQKRYTVDNNVSGTNNLAVAVIESELDIHIIHL
GTMGVYGYGTSGGEIPEGYLDVTLPDGREQTILHPANPGSVYHTTKCLDALLFQFYNKND
QIRVTDLHQGIVWGTNTPQTRRDERLVNRFDYDGDYGTVLNRFIMQGSLGVPLTVYGTGG
QTRGFIHVTDTAKCLEIALNNPPVAGEKVQIFNQIAETLRVRDVAQLVADKTGVNLNFIE
NPRQEAAENELEVSNRKFKGLGLDPILLDSNLGLIDDVNEIAKKYSDRCIREKILPSSFW
NKKRATDCKDNKLLAIDNNNNYCNRRTRTRKVLSISFLISMFRSLKQKSELIIRSQKKVK
DCFIFNTVDKPYFFLLFFFFFLLMKKEKTITHTLQNINNTSSDDDHYCYPINKKRKLSHT
CSNRKNNRKDVIEQDPTVIIEHQKLTLLLPNQKKKTFX
>MATOU-v1_35867699
GDYGTVLNRFLMQAAMDIPLTVYGTGGQTRAFIHISDTARCIEIAMNNPPKAGDKVEIFN
QVAE
>MATOU-v1_3623376
RKSNILHPAYPGSVYHTTKCLDALLWQFYQKNDQLRITDLHQGIVWGTNTPQTVLDERLV
NRFDYDGDYGTVLNRFLLQGKSFPPPGHHGSTTHCLRHRRTDTGLHSHHRHGSLHRNCCP
PPTERRPSGNLQSNCRDLPSARRCCHGCRTNGRNKQNTQSTRSRERIRRQEEILQFRSPH
HAYRSVRRGYTGCEEVGVQSYQDFAGYFLEEEGGMCFYCQLYPIQDSGTGQGX
>MATOU-v1_3685635
EHRPDVDGPEVDEPLRLRRRLRHGAEPLPHAGGPQRAHDGLRHGRPDARLHPHLGHVQVH
RDRHQQPAGRGGPARDLQPGRRDAGVEARFLANPRQEAAENELDVSNRKFRALGFEPTKL
NDALFEEVQDVTQKYKDRCIPTKILPASFWNKKRAQEVAADKEAQGX
>MATOU-v1_36875024
AKCLEIALLNPPKKGDKVEIFNQVAETRRVRDIAEMVSKQTGVKVDFLPNPRAEAAENEL
DVSNTKFRDLGLVPVTLDEGLFDEVREVVTKYSDRCNKRKILPASFWNKARAEECKSIGR

>MATOU-v1_37030784
IAEKTGTPLSYVNNPRNEASENELDVSNEKFRSLGLDPVTIDEKLFEEVTTICSKYKDRC
VVENIMPTSFWNQKRTEDIGTRGAVLSTEEVGIGTETDSPFMKAEVTKEDVDISKVAGVE
DEGSEAGLTSVAASAGELPX
>MATOU-v1_37101996
ASPEVRVAAWKEVSGRDISFVNIDVAREYHLLADLIRKEAPDTIVHFAEQRAAPYSMRSE
RSKRYTIDNNLAGTHNLLCAVVESGLDVHVVHLGTMGVYGYGTSGGEIPEGYIDVVLPGG
RESKILHPAYPGSIYHTTKCLDAILFQFYNKNDGIRVTDLHQGVVWGTNTDQTSLDPRLV
NRFDYDGDYGTVLNRFLMQAALDFPLTVYGTGGQTRAFIHIADTCRCVQLAIENPPDVGA
PVEILNQVAETRRVRDLAEMISEQTGTPIQYVANPRKESAENELDVANRKFRALGLDPIL
LDEGLFAEVRDVTVKYADRCRREKILPSAFWTTEQQSQSERQKVILLT
>MATOU-v1_37193753
MISASTQVPTRFLANPRQEASENELDVSNKKFRSLGFEPTLLNDALFKEVNDITLKYKER
CIRTKILPASFWNRKRALECQINQDEPEFSSKPNVAVRRX
>MATOU-v1_381721
KMLPNPRQEAAENELDVSNKKFCNLGLNPTTLDTGLFEEVTEIVKKYKDRCDPKKILPAS
FWNKQRAVECEELDPSSVKFKDSALMVRIIFTFTCCIFTKNNX
>MATOU-v1_38213378
TWGIINADMERTGDKKKVIVLGGDGFCGWPTSLHLSDQGHDVIIVDNLSRRNIDTEMGCA
SLTPIESPEVRVQAWKEVSGKEIGFHNIDIKQEYHVLLKLLEDEKPNTIIHFAERAAPYS
MRSGKAKRYTVDNNVSGTHNVLCAIVESGLDIHLCHLGTMGVYGYGNSGGEIPEGYIDVT
LPGGRSNILHPAYPGSVYHTTKCLDALLFQFYNKNDGVRITDLHQGIVWGTNTPQTIKDE
RLVNRFDYDGDYGTVLNRFLMQSALGIPLTIYGTGGQTRGFIHISDTARCLQIALENPPK
QGDRVMILNQIAETRRVRDIAKMVEQTGIELSYITNPRQESAENELDVQNKFKDLGLDPI
LLNEKLFEEVQEVTKKYKDRCIKEKVLPKSFWNKKRAAANEGNVESKEPVTKLKTLMSGG
VMFYADPEFKFEIESSVDILICSDLNQCIIYIIFTAIYSKFL
>MATOU-v1_38288022
DPRGLHRRQASRRQRVEYPAPRLSGLGLPHDQVPRCTVVPVLQQKRRRSYYLAPGHRLGY
QHSADDQGASDQPLRLRRLRHRAEPLPHAVGFGHPADRLRYGWPNSRIYPHLHRKMLVDC
VGKPAKERRQSHDPEVMILNQIAETRRVRDIAKMVSEQTGVELSFITNPRQESAENELEV
NKFKDLGLDPILLDEKLFEEVQEITKKYKDRCIKEKVLPQSFWNKKRADANATGTVENKE
PVTKP
>MATOU-v1_39850331
RHCQDGLRAEWRSLHHELDVNKFKDLGLDPILLDKLFEEVQEVTKKYKDRCIKEKVLPKS
FWNKKRAVANADGNVENKEPVLKKTLIGGDEITDAEIQNSNLKSNYVDILFRSDLCIQCT
TCIIIIAIYSKFLX
>MATOU-v1_40710947
IHLVHLGTMGVYGYGTSGGEIPEGYIDVVLPGGRESKILHPAYPGSVYHTTKCLDALLFQ
FYNKNDGVRITDLHQGIVWGTNTPQTIQDERLINRFDYDGDYGTVLNRFLMQSALGIPLT
VYGTGGQTRAFIHITDTAKCLQIALENPPKDGEPVEILNQIAETRRVRLENPPKDGEPVE
ILNQIAETRRVRDIAQMVSDQTGVELQYITNPRNEASENELDVSNQKFRNLGLNPTLLDE
KLFEEVRDITAKYKDRCIESVLPKSFWNKKRTAAQEAGPVQNKEPTTAYIRKTINGIRHD
LRSTFKFEIEIGX
>MATOU-v1_40720758
IIAGLTSLRSSDTRLHPRNSILGLAMASRTLFLSALCCTCRAAFVGGIDMHRGRVGGVAQ
NGPRAAEAARPAVVAMNAAAAIQQPAGTHTAGAAGDGGRKKKIFVLGGDGFCGWPTALHL
SDKGHEVVIIDNLSRRKIDVELGADSLTPITPPETRCDVWNAISGNEVRFVYLDLAKEYD
RFVQMLKDEKPDTMVHFAEQRAAPYSQRNAATKRYTVDNNVGATHNVLCGIVESGLDIHL
VHLGTMGVYGYGNSGGEIPEGYIDVTLPGNRQKTILHPAYPGSVYHTTKCLDALLFQFYA
KNDLLRLTDLHQGIVWGTNTAQTSRDERLTNRFDYDGEYGTVLNRFLMQAACGIPLTVYG
TGGQTRAFIHISDTCKCIELAVNNPPEAGAKVEILNQIAQTARVRDVANLVGEQMGAEVN
FVANPRQEDAENDLVVSNKKFKLLGLDPILLESAEGLFTEVKEIAQKYQHRCDRSKVVSK
SYWNKARAVAAGAAAEEAAKTKVAEPLRTTRRRRDGEGIGTPWGACWVMGAERAYGREAG
CG
>MATOU-v1_40754912
AGWLKGRMPAAGQQTKGMTATRVLCLLLLPSVVGRGLFQPALRAPVQAVYGVAPQALPVS
EWYAAPPVPVVSVASSSSIPLSALLLGAFVGTAAATLALGGRRARIVTPRLQQSKLRMQG
AGALKTKKIFVLGGDGFCGWPTALHLSEKGHEVVIIDNLSRRKIDVELGCSSLTPIASPE
TRVNVWNELTGKNLRFEYIDIAEEYDKFAQLLQTERPDTIVHFAEQRAAPYSMKNAVTKR
YTIENNLGATHNVLCAITESGLDIHLVHLGTMGVYGYGNSGGEIPEGYIDVVLPGDRQQK
ILHPAYPGSIYHTTKCLDALLFQFYQKNDRLRVTDLHQGIVWGTNTPQTAMDERLCNRFD
YDGEYGTVLNRFLMQAACGIPLTVYGTGGQTRAFIHITDTCRCIELAVMNPPDSGAQVEI
LNQVAQTARVRDIAEIVARITGAEVQQVANPRQEDAENELX
>MATOU-v1_40803596
VLGGDGFCGWPTALHLSNAGHEVIIVDNLSRRKIDVELGCSSLTPIASPEERVDTWNQLT
GKNLRFEYIDIAEQYDRFAQLLQTERPDTIVHFAEQRAAPYSMRNEQAKRYTVDNNLNAT
HNALVAISESGLDIHLVHLGTMGVYGYGNSGGEIPEGYINVTLPGDRQKEILHPAYPGSI
YHATKCLDATLFQFYQKNDRLRITDLHQGIVWGTNTPLTEMDERLCNRYDYDGDYGTVLN
RFLMQASCGIPLTVYGTGGQTRAFIHITDTCRCIELAVNNPPDSGDRVKILNQIAETARV
RDVAEMVAKITGCEVQRVTNPRQEDAENELDVKNENFRNLGLDPIRLNSSEGLFKEVTEI
AKKYMDRCDKSKVISKSYWNKTRADAX
>MATOU-v1_41191855
FVNLDVAKEYDLLVQLLKDEKPDAVVHFAEQRAAPYSMKNSKAKRYTIDNNVSGSNNLCC
AVLDADLDTHIVHLGTMGVYGYGTSGGEIPEGYIDVILPGGRESNILHPAYPGSVYHATK
CLDALLWQFYQKNDALRVTDLHQGIVWGTNTPQTIKDERLINRFDYDGDYGTVLNRFLMQ
GAMGVPLTVYGTGGQTRAFIHITDTAKCIEIAINNPPAAGDRVEIFNQVAETRRVRDVAA
LVAEQTGVEVNMLPNPRQEAAENELDVANRKFCNLGLEPTTLDTGLFTEVTEIVKKYKDR
CDPTKILPASFWNKKRAEECANLDPNSITIEDTAS
>MATOU-v1_41193494
WYFPLSSSPFSFCFAKDTTHTMRVISLVVAFLPVATYSFSVPKQSSRLSSFALNAEANGS
SDEAKKVIVLGGDGFCGWPTSLYLSDQGHDVIIVDNLSRRKIDLDLGCDSLTPISSPETR
VEAWKEVSGKEIKFLNMDVAKDYDLLVQLIKEEQPDSIVHFAEQRAAPYSMKDSKGKRYT
VDNNVSGSNNLCCAVIDADVDAHIVHLGTMGVYGYGTSGGEIPEGYIDVTLPGGRESNIL
HPAYPGSVYHATKCLDAILWQFYQKNDNLRITDLHQGIVWGTNTPQTILDDRLINRFDYD
GDYGTVLNRFLMQGAMGVPLTVYGTGGQTRAFIHITDTARCIEIAINNPPEKGERVEIFN
QVAETARVRDVADMVAKLTGVEAKRIPNPRQEAAENELDVANRKFCNLGLDPITLDSAEG
LFDEVREVVLKYKSRCDPKKILPASFWNKKRAEECASLDPNSIKLKEDVTEPVEATLYDL
SHCTLENYPSKPIYCSNKLHNPPWDCTTSRLTAKAX
>MATOU-v1_41196534
NKFIAMKFIFAAFIPAFVSSFTAPAAFTNSIATNNNVAKSNAFGVNTASTVSPVVLRAAE
GGADFEKKKVVVLGGDGFCGWPTCLHLSDAGHDIIMVDNLSRRNIDTELGCSSLTPIQPP
EVRVQAWKEVSGKDIKFVNLDVAQEYDLLVQLLKDEKPDAVVHFAEQRAAPYSMKTSKTK
RYTIDNNVSGSNNLCCAILDAEVDTHIVHLGTMGVYGYGTSGGEIPEGYIDVVLPGGRES
NILHPAYPGSIYHATKCLDALIWQFYQKNDQLRITDLHQGIVWGTNTPQTIKDERLINRF
DYDGDYGTVLNRFLMQGAMGVPLTVYGTGGQTRAFIHITDTARCIEIAINNPPAEGDRVE
IFNQVAETRRVRDVASLVAEQTGVEVNMLPNPRQEAAENELDVANRKFCNLGLDPITLDE
GLFSEVTEIVKKYKDRCDPTKILPASFWNKKRAEECATIDTNSIKLEDSASVNGNRL
>MATOU-v1_41228023
GVYGYGNSGGQIPEGYIDVILPGDRKKKILHPAYPGSIYHTTKCLDALLFQFYAKNDLLR
LTDLHQGIVWGTNTDLTNRDERLTNRFDYDGEYGTVLNRFLMQAACGIPLTVYGTGGQTR
AFIHISDTCRCIELAVSNPPQAGNPVEILNQVAETARVRDVAEIVARLSGAEINRVANPR
QEDAENELDVANDKFKLLGLDPILLDSADGLMKEVTEVATKYADRCDRSKVISKSYWNKA
RAVAAGSS
>MATOU-v1_41236904
CDRRSSHLAPASFYRLWAVMVAATGGLRAVATLTAFCSSAAYQVGGPISQLFGQTRTHGS
PAMGAIAMPDSPQLVTPQGDGKAKKIFVLGGDGFCGWPTALHLSDKGHDVTIIDNLSRRK
IDVELGCSSLTPITSPETRVDVWNQISGNDVKYVYMDLAAEYDAFAQLLKNEQPDTIVHF
AEQRAAPYSMKNAKTKRYTIENNLGATHNVLCAVVESGLDIHVVHLGTMGVYGYGNSGGE
IPEGYIDVILPGDRKKKILHPAYPGSIYHATKCLDALLFQFYAKNDLLRLTDLHQGIVWG
TNTPLTARDERLVNRFDYDGEYGTVLNRFLMQAACGIPLTVYGTGGQTRAFIHITDTCRC
IELAVANPPTAGQPVEILNQIAETARVRDVAEIVARMSGAEITRVSNPRQEDAENELVVA
NEKFKLLGLDPILLDSSEGLFTEVQEIAKKYTDRCDRDKVISKSYWNKARAVAAGSAPAA
A
>MATOU-v1_41244724
HLSDQGHDILIVDNLSRRNIDTELGCDSLTPIQSPEVRVAWEEVSGKKMKFFNIDTAKEY
QELLQLIKEEKPARHDHPLRRTACGSLLAEDAEDQALHGRQQRQRHAQCALCHRERSRHP
PGASRHYGRLRVRHVWRDSRRLHCRLARRPGEQDPPSRLPWLCLPHHQVPRAPLPVLQQE
RRRPDHRLAPRHRLGHEHAADHPGRAPHQPVRLRRRLRHCSEPLPHAVGLGNPSDRLRHW
RADARFHSHHHGMPANRVGEPAEGRRACRNPEPDCRDEACPRHRADGLRSNRCRAPIHHE
STQGLRERARRLKPEVPQPRPEPDPTRRETVRGGARHHRQVQRPLHRVVGAAKVFLEQEE
NRGAGGWPRPKQGAHHRVIVNSEKQINKGERLAVDIQINRMIESLTLTERPNIETILCDV
CIIF
>MATOU-v1_41250083
LCTCQTRATTWSLWTICRVARSTWSWAPARSRRSPRRRRAARCGTRRATTCASSTSTSRP
SMTASSSSRKSSPTRWCTLPSSAPRRTRRTPPPSGTPSTTTSARRTTCCARLSTAASTSS
VYGYGNSGGEIPEGYIDVELPGGRQKNILHPAYPGSVYHTTKCLDALLFQFYVKNDQLRI
TDLHQGIVWGTNTP
>MATOU-v1_41252697
SLVAELTGVEMNMIPNPRQEAAENELDVSNRKFCNLGLDPKTLDNTLFEEVTEIVQKYKS
RCNPQKILPASFWNKKRAEECATLDPNSIKIEDKELEPMWKKKRGAVTGGNVLTQVWFLL
IFSRVKYMVIDNERGRYGGVNIERKMEKRFGIEQRKMDYNSPAYKWIKGHTVGVFLYSSL
CTLMYHCNGHLEFKKTKKEKRISNMFFTMSLCTSSRGX
>MATOU-v1_41252698
SLVAELTGVEMNMIPNPRQEAAENELDVSNRKFCNLGLDPKTLDNTLFEEVTEIVQKYKS
RCNPQKILPASFWNKKRAEECATLDPNSIKIEDKEAVNGGNVLTQVWFLLIFSRVKYMVI
DNERGRYGGVNIERKMEKRFGIEQRKMDYNSPAYKWIKGHTVGVFLYSSLCTLMYHCNGH
LEFKKTKKEKRISNMFFTMSLCTSSRGX
>MATOU-v1_41255870
DIHIVHLGTMGVYGYGTSGGEIPEGYIDVILPGGRESNILHPAYPGSVYHATKCLDAILW
QFYQKNDQLR
>MATOU-v1_41262106
SHYRYCSVHNCHQQPSRKGRPCDLPDCRDPSCPRCCGNGRRNDWSGQLPPQSPPRGRREI
GCLEQEILQLGIGSYHSGLFEEVSEVVKKYKSRCDPKKILPASFWNKARAEECANLDPSS
IQLKEEETVKPIRYRFCFILGTIRR
>MATOU-v1_41273942
GSSQPSPILVASRPNTLSRPSQPPCRPSRCSLPPPPPTTSARTHPGEELRRSPLPLPCRR
RPAPARCSNARAPPRTCEVLQRAGLPSMVAAPQHKAEIAMPASHSASGGDNRPKKVFVLG
GDGFCGWPTALHLSDAGHEVVIIDNLSRRKIDVELGAQSLTPISSPEVRVDTWNSMTGQN
LRYVYMDLAGEYDKFTQLLKDEKPDTIVHFAEQRAAPYSMRNAACKRYTIENNLGATHNV
LCGIVESGLDIHLVHLGTMGVYGYGNSGGEIPEGYIDVILPGNREKKILHPAYPGSIYHA
TKCLDALLFQFYAKNDLLRLTDLHQGIVWGTNTPLTAKAPELCNRFDYDGEYGTVLNRFL
MQAACDIPLTVYGTGGQTRAFIHITDTCRCIELAVSNPPSAGQPVEILNQVAETARVRDV
AELVAKISGAEVQRVANPRQEDAENELDVANNKFKLLGLDPILLDSSEGLFKEVTEIAQK
YSDRCDRSKVISKSYWNKARAVAAGTSEAAGATAAAKYVQRQQQAVMRCLMLWLVGWWWM
VFGIFVGGGAGEDMNMAX
>MATOU-v1_41280252
GTSGGEIPEGYIDVVLPGGREANILHPAYPGSVYHATKCLDAIMWQFYQKNDELRITDLH
QGIVWGTNTPQTIKDERLVNRFDYDGDYGTVLNRFLMQGAMGVPLTVYGTGGQTRAFIHV
TDTAKCIEIAINNPPAKGERVEIFNQVAETRRVRDVAALVAEQTGVEMKMIPNPRQEAAE
NELDVANRKFCNLGLEPTLLDEGLFSEVTDIVKKYKDRCDPTKILPASFWNKKRAEECAE
LDPNSVKLGEGFKEEAKVEVNGSIVYRQKKYKKRSPX
>MATOU-v1_4129234
ITSLMPAQGCARLAMLAVIAPAASAYSLFGTSSRSHAVTAQIAAQAPVAAQVPFTAHTAV
QMRTRNTAVQMSEAPAGGKKKVFVLGGDGFCGWPTALHLSNLGHDVVIIDDLSRRKIDVE
LGASSLTPISTPEVRVATWNEMSGKDLKYVYMDLANEYDRFLQLIKDEKPDTMVHFAEQR
AAPYSMKNSATKRYTIENNMGATHNALCAIVESELDVHLVHLGTMGVYGYGNSGGEIPEG
YIDVTLPGGREKNILHPAYPGSIYHSTKCLDAILFQFYVKNDQLRVTDLHQGIVWGTNTA
LTAKDERLCNRFDYDGEYGTVLNRFLMQAASGIPLTVYGTGGQTRAFIHISDTCRCIELA
VANPPAVGERVEILNQVAETAKVRDIAAMVAKLFDAEVQQVENPRQEDAENDLVVANQKF
KLLGLDPVLLESADGLFKEVTEITEKYLHRIDRSKVASIAYWNAKRKAEVEGGGGTDLGK
KPTMLCGQMVARWAALLSLRDTPHARDSAPPCSPPCSWSALGVCCEQLIELRLRHEGRIA
CVVWAGVCRLSQSHAKGYIKVDRVS
>MATOU-v1_41305050
GLDVHIVHLGTMGVYGYNTSGGKIPEGYIDVILPGGRESNILHPAYPGSVYHVTKCLDAL
LWQFYQKNDQLRITDLHQGIVWGTNTPQTIKDERLLRYSPQQIPHAGCYGHPTYRLRYWG
TNSCFYPYYHDPLHRDRHQSSSITCKNFQPGCDMSCRCRSACNQTYRCDQQNTQSTRRRC
DQQNTQSTRRSCGETYCFQSEFLQPWAKTYHTHWTLGYENCQEVQTQMLSINSSIIILEE
SRGALCFYQPQYYFVAAVEKKILLRTLTQHLRLMHFKHRESKSNRRAVKSMFCFAQKTVK
LKYX
>MATOU-v1_41314887
KFKDLGLEPILLNEKLFEEVQEVTKKYKDRCIKEKILPASFWNKKRTEANANGAVESKEP
VLKSQQTLMSDDIIEVRNRNSNFSNGYVDILTCSDVRNQCITCX
>MATOU-v1_41344655
RRVRDVAALVAEQTGVEVNMLPNPRQEAAENELDVANRKFCNLGLEPTTLDTGLFAEVTE
IVKKYKSRCDPTKILPASFWNKKRAEECASLDPSSIKIEDTAAVNGNVHREDFSVEFSSV
RINQSMRECYTVNLMHEPEKNEERGYTPRKSVFILIESEFVKLKLKETINGNKGMKQNTH
TWSRKSLVNVDSKINKKA
>MATOU-v1_41350219
ENDLEVSNQKFRDLGFKPTLLDEGLFEEVREITEKYKDRCIREKVLPSSFWNKKRVAAQS
MDAIEGVLGAQAAGYQVDTGVAKAVQSGEAPVAARRGLSSSGQHRAPAESVAGCGAG
>MATOU-v1_41461353
EMGCASLTPIESPEVRVQAWKEVSGKEIGFHNIDIKQEYHVLLKLLDEKPDTIIHFAERA
APYSMRSGKAKRYTVDNNVSGTHNVLCAIVESGHDIHLCHLGTMGVYGYGNSGGEIPEGY
IDVKLPGGREANILHPAYPGSVYHTTKCLDALLFQFYNKNDGIRITDLHQGIVWGTNTPQ
TIKDERLINRFDYDGDYGTVLNRFLMQSALGIPLTVYGTGGQTRGFIHISDTARCLQLAM
ENPPKQGDRVMILNQIAETRRVRDIAKMVSEQTGVELSYITNPRQESAENELDVNKFKDL
GLDPILLNEKLFEEVQEVTKKYKDRCIKEKVLPKSFWNKKRAEANESGNVESKEPVTKSK
TLIGGGVNFYADPEFKFEX
>MATOU-v1_41484861
NPQQEAAENELEVSNRKFKGLGLDPILLDSNLGLIDDVNEIARKYSDRCIKEKILPSSFW
NKKRAVEVYRKNFTFFLLEKAGSMQRIRCLNRRHLFLKSLWEPIEETLKLEIGELRFNKR
KRTVDNRSACFSFWFAISFFNIEKHYLFFRQQKSFLLNMESNSSIEINIIGHEKGISTTF
QYKQILDFIGNTNRNVSKFKYQVCFKR
>MATOU-v1_41633434
DVNKFKDLGLEPILLNEKLFEEVQEITKKYKDRCIKEKVLPQSFWNKKRAEANEAGTVES
KEPVTKFRKQFAMMPSIAQNYSNLKPX
>MATOU-v1_41708310
ELDVANRKFCSLGLDPVTLDAALFDEVTEVVEKFKHRCDPTKILPASFWNKKRAEECAGL
DPSSVRIKVDGDIEAESVLMGRFAEDIVMERDTSVSQTGGVVVLV
>MATOU-v1_41790818
TNTPQTIKAERLINRFDYDGDYGTVLNRFLMQGAMGVPLTVYGTGGQTRAFIHITDTARC
IEIAINNPPAEGDRVEIFNQVAETRRVRDVASLVAEQTGVEVNMLPNPRQEAAENELDVA
NRKFCNLGLDPITLDEGLFSEVTEIVKKYKDRCDPTKILPASFWNKKRAEECATIDTNSI
KLEDSASVNGNRLKKKEIQFLNLIEDGLIQYYYFKNRNQKINT
>MATOU-v1_41802279
ILWQFYQKNDQLRITDLHQGIVWGTNTPQTIKDERLINRFDYDGDYGTVLNRFLMQGAMG
VPLTVYGTGGQTRAFIHITDTANCIDIAISNPPKAGDRVEIFNQIA
>MATOU-v1_41901724
MGYHATKCLDALIWQFYQKNDQLRVTDLHQGIVWGTNTPQTIKDERLINRFDYDGDYGTV
LNRFLMQGAMGVPLTVYGTGGQTRAFIHITDTARCIEIAISNPPAAGDRVEIFNQIAETR
RVRDVAALVADQTGVDVNMLPNPRQEAAENELDVSNRKFCNL
>MATOU-v1_41912902
AAEEDSKILGTARLDKYDAGRKAFSFGVFHKGGKPQVEQSANKLCSGAFRREKKSFSYTC
QVGCVFLLSGIKTDRNSSPADVRCSHGRTANPVTTTAEGSNRGGGHRVMVVGGDGYCGWA
TALHLSNHGYEVCIVDNLARREYDIELGFDTLTPIAPIRERVAKWKELTGKEIGLYIGX
>MATOU-v1_41912903
YIGDICDYEFLANSFQTFQPESLIHFGEQRSAPYSMIDRKHAVYTQTNNVMGTINVMYAI
KDICPDCHLVKLGTMGEYGTPNIDX
>MATOU-v1_4197750
GGSALLTTPRPACARARRRWWRTRKLRCPRLWWAAPTAGQRRSSCWAATASAAGPRHCTS
RTRGMRSSSSTTSRVARSTWSWAARRSRRSARPRCAWTRGTSRATGCAMCTWISPRSTTG
SFRCSRTRSRTRLSTLLSSAPRKRYTIENNLGATHNVLCGIVESGLDIHLVHLGTMGVYG
YGNSGGQIPEGYIDVILPGDRKKKILHPAYPGSIYHTTKCLDX
>MATOU-v1_4203292
SESQLGARRVLLLPARVTMKAVLLALALSTDALIAPQRSFGGARRAAKSSAVTMSASKKI
LVLGGDGFCGWPTALHLSDKGHDVTIVDNLSRRNIDTELGCDSLTPITHPEVRLEAWKEL
TGKTIHFENLDVATEYDRLELLMKTVRPDSVVHFAEQRAAPYSQKGAKQKRYTVDNNVCG
THNLLAAVVEADCNTHVVHLGTMGVYGYGTSGGEIPEGYIDVILPGGRESKILHPAYPGS
VYHTTKCLDALLFQFYNKNDGVRVTDLHQGIVWGTNTPLTGMDERLTNRFDYDGDYGTVL
NRFLMQAALGVPLTVYGTGGQTRGFIHVTDTAKCIELAINNPPAEGEGVEIFNQVAETRR
VRDIAEMISSNTGVPARFLANPRQEAAENELDVSNRKFRALGFEPTLLNDKLFEEVQDVT
NKYKDRCIPTKILPASFWNKKRALAAEADGEARSDIKLPEAVAX
>MATOU-v1_4214041
DEGHDVIIVDNLSRRNIDTELGCDSLTPIATPEQRVEAWKEVSGKTIPFINLDVAEEYAE
MVQLLKEEKPDTVVHFAEQRAAPYSMRSPKAKRYTIDNNLGGTHNLMCAVVESELDIHVV
HLGTMGVYGYGTSGGEIPEGYIDVILPGGRESKILHPAYPGSIYHATKCLDALLFQFYNK
NDGLRCTDLHQGVVWGT
>MATOU-v1_4229403
RCTDLHQGVVWGTNTPQTIKDERLINRFDYDGDYGTVLNRFLMQAALDIPLTIYGTGGQT
RAFIHITDTAKCIQLACENPPAAGAPVEILNQVAETRKVRDLAEMIAEKTGCQLSFVNNP
RNEAAENDLEVSNKKFRLLGLEPTTLDEKLFEEVMTITQKFKDRAILGKVMPSSYWNKKR
TEDITEGRGAVLDTKSLDEVKEGSSEFKGDQWGVASPASKEEAAAAAKDQPPSDLHPSDK
TRSINSYVDRRFRPATKIGAADEESGSGHRWX
>MATOU-v1_42415966
QSSSPTAVPVTTTAEGSNRGGGHRVMVVGGDGYCGWATALHLSNHGYEVCIVDNLARREY
DIELGFDTLTPIAPIRERVAKWKELTGKEIGLYIGDICDYEFLANSFQTFQPESLIHFGE
QRSAPYSMIDRKHAVYTQTNNVMG
>MATOU-v1_42950373
APYSQKDSKTKRYTVDNNVGGSNNLCCAVIDADVDAHIVHLGTMGVYGYGTSGGEIPEGY
IDVTLPGGREANILHPAYPGSVYHATKCLDAILWQFYQKNDNLRVTDLHQGIVWGTNTPQ
TVLDERLINRFDYDGDYGTVLNRFLMQGSMGVPLTVYGTGGQTRAFIHVTDTARCIELAI
NNPPAKGERVEILNQVAETRRVRDIAEMVSELTGVETNFIPNPRQEAAENELDVANRKFR
SLGLDPITLDTGLFEEVTEIVQKYKSRCDPKKILPASFWNKKRAEECASLDPNSIKLKDD
VKDKVENCNGTLGKX
>MATOU-v1_42974973
TWALDTGLFAEVTEIVKKYKSRCDPTKILPASFWNKKRAEECANLDPNSIKIEDTAAVNG
NVDWYLRECTVNMHEPIDNSQPVAREERTIKMIRKEEKKQYYIKKTGLEIEIEGTETEEA
KYTHGHRENNFYSMSIVRLNRKLYNX
>MATOU-v1_43108649
PITLDTGLFDEVTAIVKKYKDRCNPTKILPASFWNKKRAEECASLDPNSIQINDATNKGN
EKDGDVSSHVSENSTEKSNLLASFKSHNLMQGIISWEELFLGSNFFLIGGYLYGYRGMIV
LLFCFMYLLIYRFMELFNQSKNKILNIX
>MATOU-v1_43675285
AINNPPAAGDRVEIFNQVAETRRVRDVAALVAEQTGVEVNKIPNPRQEAAENELDVSNRK
FCNLGLEPTTLDTGLFDEVTEIVKKYKHRCNPTKILPASFWNKKRAEECASLDPESVKIA
EEEKASA
>MATOU-v1_4384950
EMVAKLTGVEANFIPNPRQEAAENELDVANRKFCNLGLDPITLDAGLFEEVTEIVKKYKG
RCDPKMILPASFWNKRRAEEC
>MATOU-v1_44048824
SSHAGTVCSSRHAGGHRTCGRVLALRHQQPPHRGYANCSPGACGGPGAFRAHSCADEDAE
YCCADGGSGRWKEEGVRAGWWLLRVFVLGGDGFCGWPTALHLSNLGHDVVIIDDLSRRKI
DVELGASSLTPISTPEVRVATWNEQSGKDLKYVYMDLQNEYDRFLKLVNDEKPDTLVHFA
EQRAAPYSMKNGATKRYTIENNMGATHNALCAIVESGLDIHLVHLGTMGVYGYGNSGGEI
PEGYIDVMLPGGREKNILHPAYPGSIYHSTKCLDAILFQFYAKNDQLRITDLHQGIVWGT
NTPLTASDERLCNRFDYDGEYGTVLNRFLMQAASGIPLTVYGTGGQTRAFIHISDTCRCI
ELAVANPPKKGERVEILNQVAETARVRDIAEMVAKLFGAEVQQVANPRQEDAENELVVAN
KKFKLLGLEPILLESADGLFKEVTEIAQKYLHRIDKSKVASIAYWNSKRKEEVEASAGTK
LGSHTKPSFSSGNQASHVVLTQWFPLSSAARWSPGGERLCLPWDTLATRHRRVLSPIMVE
LRLTGPGGRRCLRGVYNYGRGRGSHK
>MATOU-v1_44053315
PTNKSRDINMAASSASSSMMKTSRRALVRRTRSHVTTRCATTAPASPATLSAKNEGKGKR
VMIVGGDGYCGWATSLHLSARGYKVAIVDNLCRRSFDDQLGLNSLTPIVGIHERVRTWGE
LTGNDIELMVGDVTDYEFLGESFKSFEPEAIVHFGEQRSAPYSMLDRSRAVFTQYNNVIG
TINCLYAIKEFAPDCHLVKLGTMGEYGTPNIDIEEGYITIEHNGRTDTLPYPKQGGSFYH
LSKVHDSHNIHFAAKAWNIACTDLNQGVVYGISTEETMIDERLINRLDYDSVFGTALNRF
VIQAAVGHPMTVYGKGGQTRGFLDIRDTVQCLQIAIDNPASKGEMRVFNQFTEQFSVNEL
AEIITKAAPKVGLSPEVINVPNPRTELEEHYYNAKNTNLKDLGMQPHLLGDNIIETLLQY
AVQYKDRCDKTLIMPSVSWKESGSKVVTHGNVKADRASEVSEWLRLVVVMDMVDMVVEX
>MATOU-v1_44058560
RKPALVNKLRHTRAAAAGVSAMDMKKIIVLGGDGFCGWPTTLHLADQGHDVVCVDNLSRR
NIDTEMGCDSLTPIQSPGERMRAWEQTGGRKFEFLNLDVAKEYDLLLALIKAEKPDAIIH
FAEQRAAPYSQKTSKTKRYTVDNNVGGTNNLLAAVVESELDIHIVHLGTMGVYGYGTSGG
EIPEGYLPVTLPNGEKKEILHPAYPGSVYHTTKCLDALLFQFYNKNDLVRVTDLHQGIVW
GTNTPQTIRDERLINRFDYDGDYGTVLNRFLMQSAMGVPLTVYGTGGQTRGFIHIRDTCR
CIEAAINNPPEKGQRVEIFNQIAETARVRDIAEMIQKQTGCEVNFLANPRNEDAENELEV
SNKKFMNFLGNMISLESQEGLFDEVQSITNKYKDRCIKEKILPASFWNKRTAQACESNTL
EVVKKDVAPGEKKLGGVFMAPGTGSCAPQAQAHASPTAAAVMMHSKQHSPNPHMYIRIPN
VCVCMYVCVRTCACARACVCQHEKGAAQHFALPLATGRGX
>MATOU-v1_44069570
GWASALHLSARGYDVSIVDNLVRRGYDAELGFDTLTPISSIHKRVAKWKELTGKDIGLFI
GDICDFEFLGEAVQAIEPDAMVHFGEQRSAPYSMMDRSKAVYTQTAPRPSTRRTTTSLAR
STCCTRSRSSAPSATWSWGPWASTARPTSISRRATDHAQRAHHPALPEAGQLLVPPEQDP
RQHQHVLHHAHLGHEGHGPEPGCGLRCGHRRDGRGPCTGEPHGLRQHLRDGPQPFHHPGG
CGAPPHSLREGRPDPGLPEHHRHGEVHPDRHRQPRARGGX
>MATOU-v1_44087507
THPEVRLGAWKELTGKTIDFVNLDVAEEYERLEALIKDVRPDAIVHFAEQRAAPYSQKGP
KQKRYTVDNNVRGTHNLLTAVVEADCCAHVVHLGTMGVYGYGTSGGEIPEGYIDVTLPGG
RESRILHPAYPGSVYHTTKCLDALLFQFYNKNDGVRVTDLHQGIVWGTNTPLTGMDERLT
NRFDYDGDYGTVLNRFLMQAALGVPLTVYGTGGQTRGFIHVTDTAKCIELAINNPPAEGE
GVEIFNQVAETRRVRDIAEMISSNTGVPARFLANPRQEAAENELDVSNRKFRALGFEPTL
LNDKLFEEVQDVTNKYKDRCIPTKILPASFWNKKRALAAEADGEARSDIKLPEAVA
>MATOU-v1_44096117
RKGAASRMRRSIIFLLGAAVANAFAPSVSLRHTARAGSVKPLSAPLSAPLVGPTGRRHAL
AAGAASRKARFTSTSVAATERLSMMATSQPKKVIVLGGDGFCGWPTSLHLADQGHDVVIV
DNLSRRAIDVEMGCDSLTPIQHPEVRLRAWEETGGKPMRFVNLDVAKDYDLLVQLLKEEQ
AEVVIHFAEQRAAPYSQKNSKTKRYTVDNNVGGTNNLLAAVVDSELDIHVVHLGTMGVYG
YGTSGGEIPEGYLKVTLPDGNDKEILHPAYPGSVYHTTKCLDALLFQFYNKNDQIRITDL
HQGIVWGTNTPQTIRDERLVNRFDYDGDYGTVLNRFLMQSAMGVPLTVYGTGGQTRGFIH
IRDTCRCIEAAIENPPAQGQRVEIFNQIAETARVRDIANMIQAQTNCEVNFLANPRNEDA
ENELEVANAKFMGHLGDMVRLESEGGLFEEVRSITDKYKDRCIPEKILPASFWNKRTAKA
CETNSLGVKGEAIAPGEKKLGGVFMAWPHARHHGSGCRPARMRTHQPPQPLEPLADVWGG
GTCARAERRPGVARAAEGGTRIRARSNPLRIGRNNASLX
>MATOU-v1_44107361
PDFIVSFHSWAYNTIPMLTTNVRSATVAPTCRSLSGQVKTLPATSRLTSPAELKRTSAVA
SRKPSGASLRVRAVAAETALPGTAHSSGAGQRVMIIGGDGYCGWATALHLSARGYQVAIM
DNLVRRTIDLQLGSDSLTPIASAHDRVKKWAEVSGKHIELMVGDVCDWSFLEQSFTSFKP
ETVVHFGQQRSAPYSMIDRARAVYTQHNNVIGTLNVLYAIKELAPDCHLVKLGTMGEYGT
PNIDIEEGYIEIEHNGRKDKLPYPKQGGSFYHLSKVHDSSNILFAARAWNIAATDLNQGI
VYGVRTEETMADPMLINRFDYDGIYGTLTNRFCIQAALGHPLTVYGKGGQTRGMLDIRDT
VQCLQIAIDNPAQKGESRVFNQITETWSVNEIADIVVAQGNKLGLDVSKINIPNPRTEAE
SHYYNVKCDKLKELGLTPHLLSDNLIESLLTFAMDYKHRCNLELIKPAVQWKESGIRDNM
AKAVVGGPFTTFFSFNDVRT
>MATOU-v1_44138242
RNHSTSPMIVLLFAAVAARALVLPRVAGTRRGTLMMASPSKIIVLGGDGFCGWPTSLQLS
ASGHEVVVVDNLSRRNIDTELGCDSLTPIASPEVRVAAWKEVSGRDISFVNIDVAREYHL
LADLIRKEAPDTIVHFAEQRAAPYSMRSERSKRYTIDNNLAGTHNLLCAVVESGLDVHVV
HLGTMGVYGYGTSGGEIPEGYIDVVLPGGRESKX
>MATOU-v1_44186699
RGYKVAIVDSLVRRWMDSELGTDSLTPIASIHQRVAKWEELTGEKIELFIGDVCNYEFFS
EAVKGFEPDSMVHFGEQRSAPYSMLSREKGVFTQTNNVM
>MATOU-v1_4419975
PMGVYGYGNSGGEIPEGYIDVILPGNREKKILHPAYPGSIYHTTKCLDALLFQFYAKNDL
LRLTDLHQGIVWGTNTALTKKDERLCNR
>MATOU-v1_44213635
GVYGYGNSGGKIPEGYIDVVLPGDRKKNILHPAYPGSVYHATKCLDALLFQFYAKNDLLR
LTDLHQGIVWGTNT
>MATOU-v1_44284370
LSMVHFAEQRAAPYSMKNPATKRYTVDNNLGATHNVLCGIVASGLDIHLVHLGTMGVYGY
GNSGGEIPEGYIDVVMPGGRHRSILHPAYPGSIYHTTKCLDALLFQFYAKNDLLRITDLH
QGIVWGTNTASSRRHEKLINRFDYDGEYGTVLNRFLMQAACDIPLTVYGTGGQTRAFIHI
SDTCRCIELAVANPPAAGSQVEILNQVAETARVRDVAEMVSKLTGAEVQRVSNPREEASE
NELDVRNQKFKLLGLEPTLLASAEGLLMEVSEIASKYQSRCDRSKVVSKSYWNKARAVAS
GASSEATVGTPASSSSYFSILFFFYIQCSAEIVFPASPLSRLKSATGQRLLLLPKRQCFR
GCALVSRKSLSWPPCLLHRMQIDRVTVVPWITVPSLTEWWVYQPFNLLFRVVYVIAETFP
DLYQLIANLAQVVDVRFX
>MATOU-v1_44302196
VLNRFLMQGAMGVPLTVYGTGGQTRGFIHITDTARCIEIAINNPPQLGDRVEIFNQIAET
RRVRDVAQMVSEQTGVEVKTIPNPRQEAAENELDAKNEKFCNLGLDPVTLDTGLFDEVTE
IVKKYKHRCDATKILPASFWNKKREEECASIDVTSVKINAFILLLYTX
>MATOU-v1_44312189
VILTLVTFLTMKISLFPATLVTLTPATAFTTGFAPSRTAAFRPSAQCTQLNAEAAAADVN
GTDKKKIIVLGADGFCGWPTSLYLSDRGHDVVMVDNLSRRNIDTELGCDSLTPIQPPDVR
VQAWKEVSGKDMTFVNLDVAKEYDLLVQLIKDEQPDSIVHFAEQRAAPYSMKTSKTKRYT
VENNVSGSNNLCCAVIDSEVNTHIVHLGTMGVYGYGTSGGEIPEGYIDVILPGGREANIL
HPAYPGSVYHATKCMDALLWQFYQKNNQLRITDLHQGIVWGTNTPQTIRDERLVNRFDYD
GDYGTVLNRFLMQGAMGVPLTVYGTGGQTRGFIHITDTARCIEIAINNPPAEGERVEIFN
QLAETRRVRDVAGMVADRTGVDVNLLPNPRQEAEENELEVSNRKFCSLGLDPITLDEALF
DEVTEVVNKYKHRCDPTKILPASFWNKKRAEECAKLDPSSVKIEADWLAVCVLLSCGNRR
FPRCAFSSPWLWLDEIVSAAKLVHISTDWYGTSRLANLDYINQNW
>MATOU-v1_44367929
ALNRPLCRTAGGSLLNEKLQNQALYSGEQRRRIEQPVLCRHRFRDQCSHRSPWDHGRLWL
RNIRRRDSGRIHRRCPPWRTGSQHSPSCLPRVGVPHHQMPRCPPVAILSEERPTPHYGPA
PGHCVGHEHAANNPGTPHQPFRLRRRLWHRAEPFSDAGRHGRAAHRLWDWRPDAGLHSYF
RHGALHNCDQQPPGGGACGDLPARDAPRAGRGAASGPDRCAGQPPPESATRGRRERAGRV
QPQIPQLGSRSHHVGRGVVTLDVALFDEVTEVVNKYKHRCDPTKILPASFWNKKRAKECA
SLDSSSVKIKARITEARCDPMKTLPIIFWNKKRLEECAGLNSNTDKIQAEIDCGCVILLK
YPSILLAEMGFRTLRARPRTRHATTTFIDISEIDRGVSFAKIRINRNRP
>MATOU-v1_44569133
EVVKKYKSRCNPAKILPASFWNKKRAEECSSLDPSSVKIPAEEKESVQPRICMVQRIHVG
RDKGIFIRIQRSRVVTILLETYGCLDSQYIAPHAQKVDGNPFKCSX
>MATOU-v1_44656189
VSGKEIKFLNLDVAKEYDLLVQLLKTEKPDTVVHFAEQRAAPYSMKSSKHKRYTVDNNVS
GANNLCCAVIDSELDIHVVHLGTMGVYGYGSSGGEIPEGYIDVTLPDGRQSNILHPAX
>MATOU-v1_44917853
GTVLNRFLMQGAMGVPLTVYGTGGQTRGFIHVTDTARCLEIALNNPPKKGDRVEIFNQME
TVLRSSIKLPRPEEEMLPLWLPNKLVRSTIFPTQGKRPLKTNLMFLTENSATLDWSPSLS
MKVCSTKSLKSLRSTRADVTQQRFYQLLSGTRLVPQNVPQLTLMLLKLKKTRRLRNFPLY
LFDVTQHLRLRCSGNRGVTRFLRYYCYNNAHAIPENNFPNSELLDYVDKIGSNILSFHTT
QLWYKSNRDRLKESKYX
>MATOU-v1_45026560
NNDGATILSRSTFIETMKLLYIAGLLPCLASAFVPSALKVGTSSVALKPNFTPNTVFTDK
VNNRNKWLLKAIEDGDLNGDGMNGTAEKKKVIVLGGDGFCGWPTSLYLSDQGHDIVIVDN
LSRRNIDTELGCDSLTPIQSPEVRVQAWKEVSGKDIKFINLDVAKEYDLLVQLIKEEKPD
AVIHFAEQRAAPYSMKTSKTKRYTVDNNVSGANNLCCAVIDSELDVHIIHLGTMGVYGYG
TSGGEIPEGYIDVILPGGREANILHPAYPGSVYHATKCLDALLWQFYQKNDNLRITDLHQ
GIVWGTNTPQTIRDERLINRFDYDGDYGTVLNRFLMQGAMGVPLTVYGTGGQTRGFIHVT
DTARCLEIALNNPPKKGDRVEIFNQIAETRRVRDVAALVAKQTGVEVNNLPNPRQEAAEN
ELDVSNRKFCNLGLEPITLDEGLFDEVTEIVKKYKGRCDPTKILPASFWNKARAAECATI
DPNAVEIKKDTPSKFPFVLVLRCHPTPTTQMFLRKLTWRLNEISILX
>MATOU-v1_45028811
GSRAQGLMPAVAQRSKGVTAMRVLCLLLPLVGGRGLYQPVFRAPVQEVVYAVPQALPMNV
AARPPVAAVAASRSSIPTALLVGGFIGTAAATLAFGGSRRARSATPRRVVESRLRMQSAA
ALKTKKIFVLGGDGFCGWPTALHLSAKGHEVVIIDNLSRRKIDVELGCTSLTPIASPETR
VNVWNELTGNNLRFEYLDIAEQYDKFAQLIEKERPDTIVHFAEQRAAPYSMKNVETKRYT
IENNLGATHNVLCAVTESGLDIHLVHLGTMGVYGYGTSGGKIPEGYIDVTLPDGRSQNIL
HPAYPGSIYHTTKCLDALLFQFYAKNDRLRVTDLHQGIVWGTNTEQTALDERLCNRFDYD
GEYGTVLNRFLMQAALGIPLTVYGTGGQTRAFIHISDTCRCIELAVDNPPDAGSRVEILN
QVAETARVRDVAQMVAKITGAEVQQIANPRQEDAENELDVKNDKFKLLGLEPITLDSDEG
LFKEVSKIAERYMDRCDRSKVISKSYWNKTRAVAATGTQAKGVGEHTSAEVSEASKPAVA
ALATEATEAPGPAGAAEARCDGAAVRPRPRGALLRVLRHFVKSAQGIARSQCPVCSAEAV
AVMARLGRALAVRSSELSDTLRPRRVHDYDSAQYAAQRRYNIFFLREVGLPRAVGPKFAL
VQTHFSILYLGSSACCSRAEVFGNFRFCSTTCVLQSYILSCVDIVVRARTIQTVSIVFLR
RSGNSTSAETRNAKSNEALFCSTSVFFCVWWIPVRVEPSTTFGVQLKQHFLVNDFYLPPA
CRHFVAVSLLINKLTAALGSRQTFWLFDFAMIFGELCGYRKDLIRLFHVNSFFLSKPCDL
AVHGCVSVINTDNPYPTLNEAKDNHSLCLKLFSQTFLIRADYEGFIFWFGSKLLAESFFC
TRDECFTNPFLITVYDSEDRPPELR
>MATOU-v1_45029689
DLNQGVVYGVRTEETMMDPMLINRLDYDGTFGTALNRFVIQAAMGHPLTVYGKGGQTRGF
LDIRDTVRELAISNPAEPGEMRVFNQFTEQFSVNDLAALVKKQGAVVGLDVEVTSVPNPR
WEKEEHYYNAKNTSLLKLGLEPHLLSDALLDSLLVFAQEYKGRCDLKQIMPAVSWQKKAA
DAKVKAAHLLVGAFAAASKAAAAAAAA
>MATOU-v1_45030564
KAARLDVMAPALLLFLAASATALIAPPAMPRAARRAARPGEVAMSAGSKKILVLGGDGFC
GWPTSLHLSDAGHDVTIVDNLSRRNIDTELGCDSLTPITHPEVRLGAWKELTGKTIDFVN
LDVAEEYERLEALIKDVRPDAIVHFAEQRAAPYSQKGPKQKRYTVDNNVRGTHNLLTAVV
EADCCAHVVHLGTMGVYGYGTSGGEIPEGYIDVTLPGGRESRILHPAYPGSVYHTTKCLD
ALLFQFYNKNDGVKVTDLHQGVVWGTNTPLTSLDERLNNRFDYDGDYGTVLNRFLMQAAL
GVPLTVYGTGGQTRAFIHVTDTAKCIELAIENPPDEGAGVEIFNQVAETRKVRDIAEIIS
KQTGVAARFLANPRQEAAENELDVSNRKFRALGFEPTLLDESLFEEVQGVTQKYKDRCIA
TKILPASFWNKKRAKEVEADDEARSDIKLPDQVAASRSPEVGA
>MATOU-v1_45032560
HFCQPTMMKLLTAALVVPVASAFTTTAPAPFAVKSAAHSSSALFEAAADGVANGTDKKKV
IVLGGDGFCGWPTSLYLSDQGHDVVMVDNLSRRNIDTELGCDSLTPIQPPDVRVQAWKEV
SGKDMKFVNLDVANEYDLLVQLIKDEQPDSIVHFAEQRAAPYSMKTSKTKRYTVDNNVGG
SNNLCCAVIDSEVDAHVVHLGTMGVYGYGTSGGEIPEGYIDVVLPGGREANILHPAYPGS
VYHATKCLDALLFQFYQKNDALRVTDLHQGIVWGTNTPQTIKDERLINRFDYDGDYGTVL
NRFLMQGAMGVPLTVYGTGGQTRAFIHITDTARCIEIAINNPPASGERVEIFNQVAETRR
VRDVAKLVADQTGVDVNMLPNPRFEAAENELDVANRKFCSLGLDPITLDEALFKEVTEVV
NKYKHRCDPTKILPASFWNKKRAEECASLDPSSVKINAFSCRGFPCAGRRKAVSREDVRR
IVLEIMRCFGNRIGR
>MATOU-v1_45038827
LILPHFILCYRRTVQQDNKITMLTANVSRATVAPTCGSLSGQVKSLRSTSHLASPVELKR
TCGVASRKASTAALRVKAIAAETSLPGTAHSSGAGTRVMIIGGDGYCGWATALHLSARGY
QVAIVDNLVRRTIDLQLGSDSLTPIASAHDRVRKWAEVSGKHIDLMVGDVCDWNFLEQSF
TSFKPETVVHFGQQRSAPYSMIDRARAVYTQHNNVIGTLNVLYAIKELAPDCHLVKLGTM
GEYGTPNIDIEEGYLEIEHNGRKDVLPYPKQGGSFYHLSKCHDSSNILFAARAWNIAATD
LNQGIVYGVRTEETMADPMLINRFDYDGIFGTLTNRFCIQAALGHPLTVYGKGGQTRGML
DIRDTVKCLQIAIDNPAQKGESRVFNQITETWSVNEIADIVVAQGNKLGLDVSKINIPNP
RTEAESHYYNVKCEKLKELGLTPHLLSDNLIESLLTFAMDYKHRCNLELIKPAVQWKESG
IKDNMAKAVVGGPEGRNFDPFFFIQRFKDX
>MATOU-v1_45044599
WNELSGKNMRYVYMDLATEYDRFVQLIKEEKPDSMVHFAEQRAAPYSMKNGATKRYTVEN
NLGATHNALCAIVESGIDVHLVHLGTMGVYGYGNSGGEIPX
>MATOU-v1_45049306
LCRRAPTSFAQPSSSSLVSVPPTISKKWVIFPVNRLQPPTSSPPTPTMKSFLFAAVLPAL
ATSFTAPLGAFVAPRTASVSRSDALTAAQRSSLVMQALEDGSNVDNIGANGTAETKKIII
LGGDGFCGWPTCLHLSDAGHDVVMVDNLSRRHIDTELGCSSLTPIQPPEVRVQAWKEISG
KDIKFVNLDVAKEYDLLVKLIEEEQPDSIVHFAEQRAAPYSMKNSKAKRYTVDNNVGGSN
NLCCAVLDADVDAHIVHLGTMGVYGYGTSGGEIPEGYIDVTLPGGRESNILHPAHPGSVY
HATKCLDALLWQFYQKNDGMRITDLHQGIVWGTNTPQTIKDERLVNRFDYDGDYGTVLNR
FLMQGAMGVPLTVYGTGGQTRGFIHITDTARCIEIAINNPPKTGERVEIFNQIAETRRVR
DVAELVSKQTGVDVNMLPNPRQEAAENELDVANRKFCNLGLEPITLDEGLFDEVTEVVKK
YKDRCDSTKILPASFWNKKRAEECASLENEKVEIKSEAEGKVHGEKTSLDCDTTRKNRKG
KVSGYARTSFRWTKQRGGLHLMKSDKLRRCSQKIETALSGPFKTDACKMSYIFFLYSQPE
AYAKIVEPLAVRKSGKRLYKYYNMHLQX
>MATOU-v1_45059882
KAQGQMPASAQRTTGMSATRVLCLLLLPSVGARELFQPMMGVVPVQAVYANPQVMPVYAV
QPPAATVASRSSVPVALLLGAFVGTAAATLAFGGRRARIVTPRLPESSLRMQGAGAVKTK
KIFVLGGDGFCGWPTALHLSEAGHEVVIIDNLSRRKIDVELGCSSLTPITSIETRVNTWN
ELTGNDLRFEYIDIAEEYDRFAQLLQTERPDTIVHFAEQRAAPYSMKNALTKRYTIENNL
GATHNVLCAITESGLDIHLVHLGTMGVYGYGNSGGEIPEGYIDVTLPGDRKKQILHPAYP
GSIYHTTKCLDALLFQFYQKNDSLRVTDLHQGIVWGTNTPQTAMDERLCNRFDYDGEYGT
VLNRFLMQAACDIPLTVYGTGGQTRAFIHITDTCRCIELAVNNPPDSGSQVEILNQVAQT
ARVRDIAELVAKITGAEVQRIANPRQEDAENELDVKNEKFKLLGLDPILLESDEGLFAEI
TSIAERYTDRCDRSKVISKSYWNKTRAVAANGGSTPNVGEALVQQEEAAEAEEARSEASA
EDRGAELSQRTLPLGADAKRVLAFESFGLIWDAGESSRRQVRAWFPDNEFCASCTVCKAG
ARLFYLGGELLCLAQKAFSPLCTLIYRFNIVQPVGTSVLYASSFVITRVFVQRALLIHTP
PSCFLVLQRLHFDSSTVMERAQGARRRGTSFSEGSAMRAGVSAARRIAASCQSDSQRDRT
FAGRQEEILEFRICNDADVQSPPNFTCYSGTILFCRSFTFSLSSRSLPYDKDYSPFLETT
IFLSNLVNRAQDTCINLSAVLCSQRNSGLLAYDIFLDIFGKLRGLGKGTSLVHFIFLLLK
PRKLPAHTLFSGALTALGNGIPVCLSFSGRVFCVEHRDLLFLSRWKPLAEEFPACVRVRF
SIDPFSHYESRDQICVHDWX
>MATOU-v1_45066340
SAAPAIARATAAGQFTGRKPALVNKLRHTRAAAAGVSAMDMKKIIVLGGDGFCGWPTTLH
LADQGHDVVCVDNLSRRNIDTEMGCDSLTPIQSPGERMRAWEQTGGRKFEFLNLDVAKEY
DLLLALIKAEKPDAIIHFAEQRAAPYSQKTSKTKRYTVDNNVGGTNNLLAAVVESELDIH
IVHLGTMGVYGYGTSGGEIPEGYLPVTLPNGEKKEILHPAYPGSVYHTTKCLDALLFQFY
NKNDLVRVTDLHQGIVWGTNTPQTIRDERLINRFDYDGDYGTVLNRFLMQSAMGVPLTVY
GTGGQTRGFIHIRDTCRCIEAAINNPPEKGQRVEIFNQIAETARVRDIAEMIQKQTGCEV
NFLANPRNEDAENELEVSNKKFMNFLGNMISLESQEGLFDEVQSITNKYKDRCIKEKILP
ASFWNKRTAEACATNTLEVIKKDVAPGEKKLGGVFMASDTSSCEPQTLGGVFMASEGRCT
WREEARRCLHVSLRHVFVCAPGAGSFRPQDSAAAVIIHSKQHSLNPYVYIPIPX
>MATOU-v1_45070641
YVFHLSSYPQTDAKMMMMTANVGKNSASFRLTHSGQVSASVRTASFAAPAELKRTVHGTK
KASRAAALRVKAVAAEASTPGTAHSSGAGTRVMIIGGDGYCGWATALHLSARGYQVAIVD
NLVRRSIDLQLGSDSLTPIASPHDRVKKWAEVSGKHIELMVGDVCDWAFLEQSFTSFKPE
AVIHFGEQRSAPYSMIDRARAVYTQQNNVIGTINVLYAIKELAPDCHLVKLGTMGEYGTP
NIDIEEGYIEIEHNGRKDVLPYPKQGGSFYHLSKCHDSANILFAARAWNIAATDLNQGIV
YGVRTEETMADPMLINRFDYDGIYGTLTNRFCIQAALGHPLTVYGKGGQTRGMLDIRDTV
RCLQIAIDNPAEKGEMRVFNQITETWSVNEIADIVVAQGNKLGLDVQKVNIPNPRTEKEE
HYYNVKCDKLKELGLEPHLLSENLIDSLLTFAMDYKDRCNLELIKPAVQWKESGIKDKIA
KAVIGGLGWFLFFPSRRRRRLTRPAWWLAVHPSPLHQFAIDFDIRKLIANSLFFLTITA
>MATOU-v1_45073734
QLAGERRMLLKLAAAAALVAVSDGAFLAPAYKPVSVASAPLSPVPTQRTADRSVLPRLVL
ADDRIAEPEAPAPAADATSGGKKKKVFVLGGDGFCGWPTALHLSDQGFDVVIVDNLSRRK
IDVELGCTSLTPISSPETRVETWNELTGRNLRFVYLDLAQEYDRFVQMVKEEKPDTMVHF
AEQRAAPYSMKNAACKRYTIENNVGATHNVLCAITESGLDIHLVHLGTMGVYGYGNSGGK
IPEGYIDVTLPGQKNILHPAYPGSIYHTTKCLDALLFQFYQKNDKLRITDLHQGIVWGTN
TPLTAKDERLINRFDYDGEYGTVLNRFLMQAATGIPLTVYGTGGQTRAFIHVTDTCKCIE
LAVKNPPSGGERVEILNQVAQTARVRDVAKLVGELTGAEVQLTSNPRQEDAENELDVAND
KFKELGLDPILLESAAGLFAEVTEISKKYVSRCDKSKVISKSYWNKDRASVAAEAKPATV
AGDRARERPRGSAGDRLSEARIKRLGGELKRADGRTGRVVQGRARATGAQGENVRVGRAR
RRARPLCGRTAARGGESHRSSAQTWRPCGEVDARVADRDRLGGSAGGSSAAASASSAX
>MATOU-v1_45075322
HIYFHFFNQLYRIEGIETTCSSRRKMKVLLFAAILPCLSTSFTAPTGAFVAPRTAVSKTG
QTTAAAQRSSLIMQALEDGTNVDGVGANGTAEKKKVIVLGGDGFCGWPTSLHLSDQGHDV
VIVDNLSRRNIDTELGCSSLTPIQSPDVRIEAWKEVSGKDMKFVNIDVAKDYDLLVKLIK
DEQPDSIVHFAEQRAAPYSMKTSKTKRYTIDNNVSGSNNLCCAVMDADVDAHIVHLGTMG
VYGYGTSGGEIPEGYIDVTLPGGRQSNILHPAYPGSIYHATKCLDALIWQFYQKNDNVRI
TDLHQGIVWGTNTPQTIKDERLVNRFDYDGDYGTVLNRFLMQGAMGVPLTVYGTGGQTRA
FIHISDTARCIEIAINNPPKAGERVEIFNQVAETRRVRDVAALVSKQTGVEVNMLPNPRQ
EAAENELDVANQKFCNLGLEPITLDEGLFDEVTEVVKKFQHRCDPTKILPASFWNKKRAE
ECASLESQKVEIKADX
>MATOU-v1_45085591
LDEEYIFNLIRMMVRLNLSIAAVSIFTSNIVVNAFTAPFQRATQTPTFYSTASSSSSNTA
LQAEAKKVIVLGGDGFCGWPTSLYLSDQGHDVVIVDNLSRRNIDIELGCDSLTPIQPPEV
RVQAWKEATGKDIKFLNLDVAKEYDLLVQLIKDEKPDSIVHFAEQRAAPYSMKTSKSKRY
TVDNNVGGSNNLCCAVIDSEVDAHIVHLGTMGVYGYGTSGGEIPEGYIDVVLPGGRDANI
LHPAHPGSVYHATKCLDALLFQFYQKNDNLRVTDLHQGIVWGTNTPQTILDERLCNRFDY
DGDYGTVLNRFLMQATMGVPLTVYGTGGQTRAFIHITDTARCIEIAINNPPATGERVEIF
NQVAETRRVRDIAEMVAGMTGVDVNFIPNPRQEAAENELDVANKKFCNLGLDPITLDAAL
FDEVTEVVKKYKSRCNPKKILPASFWNKKRAEECADLDPNSIKLEEEKVPAAACNTSTNP
ICLIDAIKCGFSYIILPN
>MATOU-v1_45126675
DVVLPGDRKKNILHPAYPGSVYHATKCLDALLFQFYAKNDLLRLTDLHQGIVWGTNTPLT
AMDERLCNRFDYDGEYGTVLNRFLMQAATGIPLTVYGTGGQTRAFIHITDTCRCIELAVD
NPPKQGDRVEILNQVAETARVRDVAEIVARISGAEIQRVSNPRQEDX
>MATOU-v1_45140350
RVEVWNEVGKPNVPLRYIYLDLAEEYDRFAQLLTDERPDTLVHFAEQRAAPYSMKNAATK
RYTIENNLGATHNVLCAITDSGQDIHLVHLGTMGVYGYGNSGGKIPEGYIDVTLPGDRQK
NILHPAYPGSVYHATKCLDALLFQFYAKNDLLRLTDLHQGIVWGTNTALTAMDERLCNRF
DYDGEYGTVLNRFLMQAATGIPLTVYGTGGQTRAFIHITDTCRCIELAVANPPQSGDRVE
ILNQVAETARVRDVAEIVARLSGASVQSVENPRQEDAENELVVANEKFKLLGLDPILLDS
ADGLMTEVRDIAERYADRCDKTKVISKSYWNKX
>MATOU-v1_45142081
SGGAAVRSAVGGGLPTVAVRSAPSMAAVAAPSSHAPAASAGGDGKSKKIFVLGGDGFCGW
PVALHLSDIGHEVVIVDNLSRRKIDVDLGAQSLTPITPAEERVATWNGLSSREPIRFVNL
DLALEYDRFVQMMREERPDTMIHFAEQRAAPYSQKTPATKRYTVDNNVRATHNVLCGIVE
SGLDIHLVHLGTMGVYGYGNSGGEIPEGYIDVQLPGGRERSILHPAYPGSVYHATKCLDA
TLFQFYAKNDLLRLTDLHQGIVWGTNTDLTARDERLVNRFDYDGEYGTVLNRFLMQAACG
IPLTVYGTGGQTRAFIHIKDTCKCIELAVANPPEPKPDWGAVEILNQVAQTARVRDVARI
VSDLTGVEMQMTENPRNEAAENELDVSNRKFKMLGLEPTLLESAAGLMTEVTEVANKYQH
RVDRSKVVSKAYWNKERAAAAGAADAVSSIKGVGATASGWERASEGGGGPAR
>MATOU-v1_45143794
GVPLTVYGTGGQTRGFIHITDTARCIEIAINNPPQTGERVEIFNQIAETRRVRDVAKLVA
DQTNVEVNLLPNPRQEAAENELDVSNRKFCNLGLDPITLDEALFDEVTEVVTKYKHRCDP
TKILPASFWNKKRAEECASLDPSSVKIEAENRGEEKEEERGWCMYGVIEVVMSSDTYQDY
SIWGIS
>MATOU-v1_45150478
GREQNILHPSYPGSVYHATKCLDAILFQFYQKNDQIRVTDLHQGIVWGTNTEQTVRDERL
INRFDYDGDYGTVLNRFLMQGAMGVPLTVYGTGGQTRGFIHISDTARCLEIAVNNPPKKG
ERVEIFNQIAETRRVRDVAKLVAEQTGVKVNNLPNPRQEAAENELDVSNRKFCSLGLDPI
TLDARLFDEVNEVVKKYAHRCNPKKILPASFWNKARAEECKNMPETVELGKTTRVVNNRN
ILRLWLQ
>MATOU-v1_45194198
LHQGIVWGTNTPQTIRDHRLINRFDYDGDYGTVLNRFLMQGAMGVPLTVYGTGGQTRAFI
HVTDTARCIEIAINNPPKKGDRVEIFNQVAETRRVRDIAGMVAERTGVEMKMIPNPRQEA
AENELDVANKKFCNLGLEPLTLDVGLFDEVTEVVQKYKHRCDPKKILPASFWNKAREKEC
EANMPKIEEMTAKDEKVTADNICVIKKGNKWKHKVKRTERQKEQKRKERKEKTKKR
>MATOU-v1_45194525
EAAVNNPPASDSKVEIFNQVAETRRVRDLAQLVSDKTGTSLRFLANPRKEDAENELDVSN
KKFGNLGIDFVSLEEGLLDEVVSVTQKYQDRCIRKKILPSSFWNKKTAAACVDNENVQPK
VNARLVVSX
>MATOU-v1_45195596
QQQTGCEVNFLANPRNEDAENELDVSNKKFMNFLGNMISLESQEGLFDEVQTITNKYKDR
CIAEKILPASFWNKRTAAACADNTLEVKKADVKPGEKKLGGVFMEHHGYK
>MATOU-v1_45196438
IEEGYLEVTHNGRTDTLPYPKQGNSWYHLSKIHDSTNMYFTTRTWGMKVTDLNQGVVYGV
DTAETGADPALVNRMDYDSIFGTALNRFIIQGAVGHPLTVYGKGGQTRGFLNITDTVKCI
QIAIDNPGPAGEMLVFNQFTEQFSVNELAGLVTESGARLGVNVETKSVPNPGGARLGVNV
ETKSVPNPRVEKEEHYYNCKNTKLADLGLTPNLMSEGNLDEIMQIALDNVDRVDPRLILP
ATDWRT
>MATOU-v1_45232417
GYGNSGGQIPEGYIDVVLPGDRKKKILHPAYPGSIYHTTKCLDALLFQFYAKNDLLRLTD
LHQGIVWGTNTKLTAKDERLCNRFDYDGEYGTVLNRFLMQAACG
>MATOU-v1_45249669
TKAWGMRTTDLNQGVVYGVATEETMMDPALINRLDYDAVFGTALNRFCIQAAVGHPMTVY
GKGGQTRGFLDIRDTVRCX
>MATOU-v1_45260221
NEVGSPAVPLRYVYLDIAEEYDRFAQMLKEEAPDTLVHFAEQRAAPYSMKNAATKRYTVE
NNLGATHNVLCAITESGLDIHLDQLATRG
>MATOU-v1_45269316
FCGWPTTLHLADQGHDVVCVDNLSRRNIDTEMGCDSLTPIQSPGERMRAWEQTGGRKFEF
LNLDVAKEYDLLLALIKAEKPDAIIHFAEQRAAPYSQKTSKTKRYTVDNNVGGTNNLLAA
VVESELDIHIVHLGTMGVYGYGTSGGEIPEGYLPVTLPNGX
>MATOU-v1_45291767
TNVEVNLLPNPRQEAAENELDVSNRKFCSLGLDPITLDAALFDEVTEVVNKYKHRCDPTK
ILPASFWNKKRAEECASLDPSSVKINVEAAIIVVVR
>MATOU-v1_45317504
KEMKFVNLDVAKEYDLLVQLIKDEKPDSIVHFAEQRAAPYSMKTSKTKRYTVDNNVSGSN
NLCCAVIDSEVDAHIV
>MATOU-v1_45411813
AFIHITDTTRCIEIAINNPPPSSERVKIFNQVAETCRVRDVAALVTKHTGVEINKIPNPR
DEAAENELTVSNQNFCNLGLKPITLDTGLFDEVTKIVKKYKRRCCPSKILPSSFWNKNRL
EHCVSINPNNVNISQQWSERKFDYCKERRNICANCISLNIGNEAKVIGVQNPCFVWH
>MATOU-v1_45487436
HGAEQRAAPYSMKTSKTKRYTVDNNVSGANNLCCAVIDSELDVHIIHLGTMGVYGYGTSG
GEIPEGYIDVILPGGREANILHPAYPGSVYHATKCLDALLWQFYQKNDNLRITDLHQGIV
WGTNTPQTIRDERLINRFDYDGDYGTVLNRFLMQGAMGVPLTVYGTGGQTRGFIHVTDTA
RCLEIALNNPPKKGDRVEIFNQIAETRRVRDVAALVAKQTGVEVNNLPNPRQEAAENELD
VSNRKFCNLGLEPITLDEGLFDEVTEIVKKYKGRCDPTKILPASFWNKARAAECATIDPN
AVEIKKDTPSKFPFVLVLRCHPTPTTQMFLRKLTWRLNEISILLLQQRTRHSEQFSKLRI
VGLCNWLQYFKFSHNSTMVLKIKLKRSMIKRIKVISLSCLV
>MATOU-v1_45631579
TRRARTMASATGAHGAKVTLAMAMKTTKTRRARTMASATGAHGAKVTLRGAGGRFGATAL
SKKAFTNARVSRIERAVVTAAHRPDADAPDAGKGQRIMIIGGDGYCGWATALHLSKRGYA
VSIVDNLCRRQMDDQLGFNSLSPIKGIHERVRRWKEVSGCDIDLFVGDACDYEFLGAAFK
KFQPTACVHFGEQRSAPYSMMDRTRAVFTQTNNVMGTINVLYAIKEFAPECHCIKLGTMG
EYGTPNIDIEEGYITITHNGRTDTLPYPKQGGSFYHLSKCHDSANMLFCTKAWNLRTTDL
NQGVVYGLSTDETDMHPDLVNRLDYDAVFGTALNRFCIQAAVGHPMTVYGKGGQTRGFLN
IKDTVRCIQIACDNPAPYGEMKIYNQFTEQFSVNELAEMITEAGKKIGLNPEVISVPNPR
TEMEEHYYNAKNSKLQDLGLEPINMRGEFLEELLQQIVTYKDRVDQRLILPGVNWKESSS
VAEVLAKVSTKPSAKQQTPIIIEDYIEIDTNLTFIPLSEIFTFIPLSFVLSRVRRFDAX
>MATOU-v1_45658158
EKPDAIVHFAEQRAAPYSQKNSKTKRYTVDNNVGGTNNLLAAVVDSELDIHVVHLGTMGV
YGYGNSGGQIPEGYMPITLPNGDKKEILHPAYPGSVYHTTKCLDALLFQFYNKKPTPRRR
CATSGSSTALTTTGTTAPCSTASCRAPWVFRSPSTARAARRAASSTSVTPADVLRRPSRT
PQTRASGWRFSTRPRRHGCGTSPRSRNRPAARSTTWPTRATRTPKTTSMFQTRNSWTSWA
TSAWKARRGSLMRCRPSLTSTRTAASRTRSCPPPSGTSAPPRPAPTTHWRWPPSRRPPKR
SSAVSSCKSLCTSAVMAASWPAVRPGAARTPLPSMYASATSVRMVSGATSLRAAAGRDLD
SFFHPDVIMESCRRAVGQQRKRAAKFPRLHSLQTRAAPMLWCAPEPEARRHKDGGDKHWQ
DTGAGDFQGRFIDLLDGQEICG
>MATOU-v1_45663117
VTRRSHLPHTMAAATRAFSSATLAFKASKATKDGASAPRMAVASKKVSLGMKAALGGAKV
GAQQKVQRVQKASKTVSMAATVSNGIDMETAKTGGGGQRVMIIGGDGYCGWATALHLSNK
GYEVAIVDSLVRRHMDAQCGTQTLTPIASIHDRVAKWKEITGKEIALYIGDICDYEFFSE
AVKGFAPDAMVHFGEQRSAPYSMLNRSKGVFTQTNNVMGTINTLYAIKDYAPECHLVKLG
TMGEYGTPNIDIEEGYITITHNGRTDTLPYPKQASSWYHLSKVHDSHNMHFASRCWNIRT
TDLNQGVVYGVKTEETMMDPMLINRLDYDGIFGTALNRFVIQAAVDHPLTVYGKGGQTRG
FLDIRDTVRCLELAIANPADFGEMRVFNQFTEQFSVNQLAELITTQGKLIGLDPKVVSVP
NPRWEKEEHYYNAKNTSLLKLGLEPHLLSDALLDSLMNFAIEYKDRVDYKQILPAVDWQK
RVEGAKAPVAAQVDLDGLDSIEGVARGRGRPPTAPPGILHTRGWRHRACRRHRGRRAVWH
AGSHNCAQVTRRLRAQRAQRGCTMHCVCSVVLGTARWPLPAQGVVYTAQVAAVTSLGQVV
VINNCNVRX
>MATOU-v1_45676123
QTIKDERLINRFDYDGDYGTVLNRFLMQGAMGVPLTVYGTGGQTRAFIHITDTARCIEMI
AINNPPNAGERVEIFNQVAETRRVRDVAGLVSKQTGVDVNMLPNPRQEAAENELDVANRK
FCNLGLEPITLDEGLFDEVTEVVKKYKHRCDPTKILPASFWNKKRAEECASLEETKVEIK
ADIALNPRCNLLYRQGHDQLSLAQRIFRMEEIGLFTSSVWX
>MATOU-v1_45702056
RCKAWKEVSGKDVRFVNIDAAKEYHVMLKFLEDEKPDAVIHFGEQRAAPYSMRNDKAKRY
TIDNNLSGTHNLLCAIVESGLDIHLVHLGTMGVYGYGTSGGEIPEGYIDVILPGGRSSKI
LHPAYPGSIYHATKVLDATLFQFYGVDLPRDQSARRDAVPVLQQERRAPHHRPAPGHRLG
HQHAADRPGRAPDQPFRLRRRLWHRAQPLPHAVGAGHPADRVRHRRPDARADPHHRHGEV
HRARDQQPARDRRPGGDPQPDRRDAPRPRHCADGRVEDGHAPLVREQPAQRGVGERARRV
EREVPQPRSRPDHAGRAPLRRGDDDLREVQGPVRARQGDADVVLEQKAYGGHRDEGCRAL
DRGGNRRNGGRLALPAGDHHKGGRQSRWQVGKKSTHVVVCFVVGETAPTQCGRRTGRAHS
RKWGAAPSRQVGKKSTHVVG
>MATOU-v1_45735477
VEIFNQIAETRRVRDVAQMVAKQTGVEANFLPNPRQEAAENELDVSNRKFCNLGLDPITL
DEELFSEVTEVVNKYKHRCDPTKILPASFWNKKRAEEX
>MATOU-v1_45819511
KEMKFINLDVANDYDLLVQLIKEEKPDSIVHFAEQRAAPYSMKNSKAKRYTIDNNVSGSN
NLCCA
>MATOU-v1_45888776
NTPQTIKDERLVNRFDYDGDYGTVLNRFLMQGAMGVPLTVYGTGGQTRGFIHITDTANCI
EIAINNPPKKGDRVEIFNQIAETRRVRDIAKLVADLTGVEVNNIPNPRQEAAENELEVSN
RKFCNLGLDPTFLDTGLFDEVTEIVKKYKSRCNPTKILPASFWNKKRAEECASLDPNSVK
IETDDEAKVETEVEAIFFERTLLNQDWTCSAYPHTKHPCFLKKYHV
>MATOU-v1_45941176
FAEQRAAPYSMKTSKTKRYTVDNNVSGSNNLCCAVVDSELDVHIVHLGTMGVYGYGTSGG
EIPEGYIDVVLPGGRESNILHPAYPGSVYHATKCLDALLWQFYQKNDQLRITDLHQGIVW
GTNTP
>MATOU-v1_46409270
PNPRQEAAENELDVANRKFCNLGLDPLTLDEGLFSEVTEIVQKYKDRCDPTKILPASFWN
KKRAEECAEIDVNSVKIEDSASVX
>MATOU-v1_46440062
RDIAAMVAEQTGVEVNKIPNPRQEAAENELDVSNRKFCNLGLDPITLDKGLFDEVTEVVK
KYKHRCDPAKILPASFWNKKRAEECATLDSNAVKIKADTLRICLTLSFISKYDTWSSTEE
LLHQINNKRNMFMVDYYIDIGILRVVRAKNNIX
>MATOU-v1_46499623
LAQGLRGCPLLHSDQKGLQCVSCACFCRWSVGEASTSPFFARPCRRSYTQSPRLFRTSRL
GRRLPRLPPLARRFPLRCSLAASSAPQPQRLRSAAAAAHALRRGASSSRVSACRVRRPRR
RRSSSSAATASAAGRRPCTSRRRATRSSSSTTSPAARSMWSSAAARLRRSPRPRRGSTRG
MSSRAKTSASSTLTLPRSTIASLSCFRRSGQTLSSTSPSSAPRRTRRTRRRRGTQWRTTS
VRRTTSCARSPSPASTSTSCTSAPWASVTESGLDIHLVHLGTMGVYGYGNSGGEIPEGYI
DVTLPGDRQQKILHPAYPGSIYHTTKCLDALLFX
>MATOU-v1_46507429
GDGNSGGEIPEGYIDVILPGNREKKILHPAYPGSIYHTTKCLDALLFQFYAKNDLLRLTD
LHQGTTCCAPTFTRASCGAPTPFSPRATSACATDSTTTASTARCSTASCRRRAASRSPST
ARAGRRARSSTSRTRAAALSSRWRTRPPPATLLRSSTRWRRPRACATSPRLSRASRARRC
SGWPTRDRRMRRMSSTRTRSSSCSASTRSSSTRRKGSRRRRLPPSTPTGAIAPRSSPRPT
GTKPAPSPRRAARLRRAPRPPPREGARMDTHTHIHTGVGPLRLLGLHARGGRASGGDGDL
EPTWX
>MATOU-v1_46508953
GWASALHLSARGYEVAIMDNLCRRLMDEQLGFDTLTPISSVHKRVAKWKELTGKDILTGK
DIKLYIGDICEFDFLAEAIKEFEPTAMVHFGEQRSAPYSMMDRNKAVFTQMNNITGTINV
LYAIKELAPECHLVKLGTMGEYGTPNIDIEEGYLEVEHNGRKDTLPYPKHAAVPQAGQQL
VPPVQDPRQHQHVLHHQDLGAHGHGPEPGGGVRRGHPGDGPGRGADQPHGLRQHLRHRPE
PLHHPGRGGLPADGVRQGRADPRLPRHPRHGQVHPDRHRQPRAPGRDARVQPVHRAVLRE
RAGTPGHRERPAPGPRRGDKERGPARGEGGALLQRQAHQAGGPGPAAQPDERRQAGRRDG
HGAALQGPRRHGAHPPRHRLAHQRHQAGRLQGLRLSGEPRSTFLGHARLMGRALPSSLX
>MATOU-v1_46527137
QSCCASNKNTSGSPAIMWRKVLVGSLAMASGAAAFAPAAAPALSRAHSGQFTGRKPVLTN
KLKPVRAAAAGVCAVDMKKIIVLGGDGFCGWPTTLHLADQGHDVVCVDNLSRRNIDTEMG
CDSLTPIQSPETRLRAWEEVGGRKVEFVNLDVAKEYDLLLALIKAEKPDAIVHFAEQRAA
PYSQKNSKTKRYTVDNNVGGTNNLLAAVVDSELDIHVVHLGTMGVYGYGNSGGQIPEGYM
PITLPNGDKKEILHPAYPGSVYHTTKCLDALLFQFYNKNDQIRVTDLHQGIVWGTNTPQT
VRDERLINRFDYDGDYGTVLNRFLMQSAMGVPLTIYGTGGQTRGFIHIRDTCRCIEAAIE
NPPDKGQRVEIFNQIAETARVRDIASMIQKQTGCEVNYLANPRNEDAENDLDVSNKKFMD
FLGNMISLESQEGLFDEVQTITNKYKDRCIQDKILPASFWNKRTATACADNTLEVMATDK
APAEKKLGGVFMESLRKHKRCHGCLVAGCPCWCRPHAAPLHVCIRHLCPYGLLGNVTACG
SWARPWQLFSSLSCLNHGVMSSGGLRQQRTQAAKFPRHALQTRAAPMLRCAPETEARRGT
LREMEATDTGRTRHTHGRGGFSRTILNFFRAKKFLEGLVK
>MATOU-v1_47129617
GNQKSNLGNLITPWNRHTKEAKATRRRSSFSAATASAAGRPHSTCRTRATTSSSLTTSRA
GKSTSISAVTRRQFRLPRSASAPGRKSPARRSASTTSTSPRSTRNSCSCRRRSPTPSSTS
LSSARPPTRERRRPSVTRSTTTSAARTTCSAPSSRAASTFTWSTSAPWASTGTAPPAVRF
PRATLMSSSRMAGRRRSSTRPTLAPSTTPPSALMRLSSSSTTRTTRSASPTCTRASSGAR
TLLRPRTSGSSTGSITTATTVPFTASSCSRPLAFRSPFTARAAKRALSSTSPTRPGACRS
RWRTRRRPASRSRSRRVRDLAKMVAEQTGVEVQYITNPRNESAENELEVANEKFKSLGLN
PVLLDEKLFEEVRDITARYKDRCIESKVLPSSFWNKKRTAAQLDGPVQNAEPTTKAGKSE
NRVIVDRNIDLIVKEIKLKCIRNVRSFKFESNKLTDLLGSAHQLHIQAYIIRX
>MATOU-v1_47132955
CGWASALHLSARGYEVAIMDNLCRRLMDEQLGFDTLTPISSVHKRVAKWKELTGKDIKLY
IGDICEFDFLAEAIKEFEPTAMVHFGEQRSAPYSMMDRNKAVFTQMNNITGTINVLYAIK
ELAPECHLVKLGTMGEYGTPNIDIEEGYLEVEHNGRKDTLPYPKQGNSWYHLSKIHDSTN
MFFTTKTWGLTVTDLNQGVVYGVDTPETALDEALINRMDYDSIFGTALNRFIIQGAVGYP
LTVYGKGGQTRGFLDIRDTVKCIQIAIDNPGPQGEMLVFNQFTEQFSVNELARLVTESGQ
RLGLDVETKSVANPRVEKEEHYYNAKHTKLADLGLQPNLMSDGKLDAVMAMALRYKDRVD
MELILPATDWRTSGIKQGVSKVSAAGNPAAPFSATPDSWGGPSDLAPSDFIKPR
>MATOU-v1_47138555
CSIDSLRNRRSNSCFHPHYYCQMHNRHPPRKGRKSNLSSCRDSQSSYCNSCQFDWCRSQL
HSPTSRSCERIGCGQPKILQFGNRKFCNLGLDPITLDSAEGLFAEVTEVVKKYKGRCDPK
KILPASFWNKKRAEECASLDPSSIKLKEEETVEPINLDYIFGTKKMTTR
>MATOU-v1_47152990
LLEEEEPDSIVHFAEQRAAPYSMKDSKGKRYTVDNNVSGSNNLCCAVIDADIDAHIVHLG
TMGVYGYGTSGGEIPEGYIDVTLPGGRESNILHPAYPGSVYHATKCLDAILWQFYQKNDQ
LRITDLHQGIVWGTNTPQTILDERLVNRFDYDGDYGTVLNRFLMQGAMGVPLTVX
>MATOU-v1_47167030
RRSHLPHTMAAATRAFSSATLAFKASKATKDGASAPRMAVASKKVSLGMKAALAGAKVGA
QQKVQRVQKASKTVSMAATVSNGIDMETAKTGGGGQRVMIIGGDGYCGWATALHLSNKGY
EVAIVDSLVRRHMDAQCGTQTLTPIASIHDRVAKWKEITGRHLRLRVLLGGGEGVRARRD
GALRRAALRALLHAQPLQGRLHADQQRHGHHQHPLRHQGLRPRVPSGEAGHHGRVRHPQH
RHRGGLHHHHPQRPHRHPPLPQAGLLLVPSVQGARQPQHALRVAVLEHPHHRPEPGRGVR
REDGGDHDGPDAHQPPGLRRHLRHRPQPLRHPGGGGPPPHRLRQGRPDPRLPRHPRHRAV
PGAGDREPRGLRRDARLQPVHRAVQREPARRAHHHAGQAHRPRPQGGLRAPPLGEGGALL
QRQEHLPAQARPRAPPPLRRPPRLPHELRHRVQGPRGLQADPARRGLAEARGGRQGPRRC
PVGSRRTGLEHRGSSARARAPSNRATRDTTYAGVATLASLPPPPRAASCLACWITQLLSA
GDAATARAARAKRLHHALMCVQCSTGHSALASSGTGCCLHSSSSCSHX
>MATOU-v1_47176830
SNRKFCNLGLDPITLDEELFSEVTEVVNKYKHRCDPTKILPASFWNKKRAEECATLDPNS
VKVEAGVYRCVERKEEVTPTSRYMRFFYQNKSSFGGFKKX
>MATOU-v1_47186182
LDALLWQFYQKNDSLRITDLHQGIVWGTNTPQTIRDERLINRFDYDGDYGTVLNRFLMQG
AMGVP
>MATOU-v1_47904960
AGLTSLRSSDTRLHPRNSILGLAMASRTLFLSALCCTCRAAFVGGIDMHRGRVGGVAQNG
PRAAEAARPAVVAMNAAAAIQQPAGTHTAGAAGDGGRKKKIFVLGGDGFCGWPTALHLSD
KGHEVVIIDNLSRRKIDVELGADSLTPITPPETRCDVWNAISGNEVRFVYLDLAKEYDRF
VQMLKDEKPDTMVHFAEQRAAPYSQRNAATKRYTVDNNVGATHNVLCGIVESGLDIHLVH
LGTMGVYGYGNSGGEIPEGYIDVTLPGNRQKTILHPAYPGSVYHTTKCLDALLFQFYAKN
DLLRLTDLHQGIVWGTNTAQTSRDERLTNRFDYDGEYGTVLNRFLMQAACGIPLTVYGTG
GQTRAFIHITDTCRCIELACTNPPTAGNPVEILNQVAETARVRDVAEMVAKLNGAEVSYV
SNPRQEDAENELVVSNNKFKLLGLDPILLESAEGLFAEVTQIASKYADX
>MATOU-v1_47912664
TAVAPPDLKLTNEGKGKKVLVIGGDGYCGWASALHLSARGYEVAIMDSLVRRHWDDQLGF
NSLTPISSIQKRVAKWKEISGRDIKLYIGDICDFEFLSQAFVEFEPEAAVHFGEQRSAPY
SMMDRAKAVFTQHNNVIGTINVLYAMKEYAPECHLVKLGTMGEYGTPNIDIEEGYLEVTH
NGRTDTLPYPKQGNSFYHLSKIHDSTNMYFCTKTWNMKVTDLNQGVVYGVATPETTADEA
LINRLDYDSIFGTALNRFVIQAAVGFPLTVYGKGGQTRGFLDIRDTVQCIQIAIDNPGPP
GEMLVFNQFTEQFSVNELAALITKAGAKIGLDVETKSVPNPRKEKEEHYYNCKHTKLQEL
GLEPHLLSDSLLDSLLNFSVQYKDRCNHDLILPATRWTESGVKRGVSSVKAGRRCGGRVD
AAR
>MATOU-v1_47917275
DGFCGWPTALHLSEKGHEVVIIDNLSRRKIDVELGCSSLTPIASPETRVNVWNELTGKNL
RFEYIDIAEEYDKFAQLLQTERPDTIVHFAEQRAAPYSMKNAVTKRYTIENNLGATHNVL
CAITESGLDIHLVHLGTMGVYGYGNSGGEIPEGYIDVVLPGDRQQKILHPAYPGSIYHTT
KCLDALLFQFYQKNDRLRVTDLHQGIVWGTNTPQTAMDERLCNRFDYDGEYGTVLNRFLM
QAACGIPLTVYGTGGQTRAFIHITDTCRCIELAVMNPPDSGAQVEILNQVAQTARVRDIA
EIVARITGAEVQQVANPRQEDAENELDVKNDKFKLLGLDPILLESEEGLLTEVGKIAERY
MDRCDRSKVISKSYWNKTRAVAASGSSASLGETSKEKPAVAKVVGGHWARARTTLRPFWL
GDRATVLRGKNHFLSAISRSRLAKTALSLPPSKLISRTRALKICSLLQTSVICMYASNFL
REGSAARSPRFRGHLKPQGRQEGNHEFRSYLCDVAGAASPQKRPIQSNTFLQLLNLFCVA
WILARQGQSKVSGEINFFESNLFSRTQKKNALKRCLVRGRLSGLIVQYCFLVTSASFARD
PLENIFVEILRTSGALFCGALNDLDKEYFCVLDAFPTEFFCLGLLPPSSRRNTAVSFGWG
ILGPAHSAPSHTRFCKAEGSPAVPPHCSFSCLVRSCSQRHFPHARVLRFSRNPFLMTIQM
SIHTRX
>MATOU-v1_47924497
AAMLKAIALLATSSAAYHVRPYSPVRRGAPAIAPAAAVPPPPRTCEVLQRAGLPSMVAAP
QHKAEIAMPASHSASGGDNRPKKVFVLGGDGFCGWPTALHLSDAGHEVVIIDNLSRRKID
VELGAQSLTPISSPEVRVDTWNSMTGQNLRYVYMDLAGEYDKFTQLLKDEKPDTIVHFAE
QRAAPYSMRNAACKRYTIENNLGATHNVLCGIVESGLDIHLVHLGTMGVYGYGNSGGEIP
EGYIDVILPGNREKKILHPAYPGSIYHATKCLDALLFQFYAKNDLLRLTDLHQGIVWGTN
TPLTAKAPELCNRFDYDGEYGTVLNRFLMQAACDIPLTVYGTGGQTRAFIHITDTCRTFI
HITDTCRCIELAVSNPPSAGQPVEILNQVAETARVRDVAELVAKISGAEVQRVANPRQED
AENELDVANNKFKLLGLDPILLDSSEGLFKEVTEIAQKYSGRCDRSKVISKSYWNKARAV
AAGTSEAAGATAAAKYVQRGSKRS
>MATOU-v1_47937131
AAPAAAAAAAPATRGPVTRGGARELLARARPAAMVSTSHDVSTPAHNAAAGDGGRAKKVF
VLGGDGFCGWPTALHLADKGHEVVIIDNLSRRKIDVELGCSSLTPIVSPEERVATWNKLI
GTNPVRYVYMDLAAEYDRFAQLLKDEKPDTLVHFAEQRSAPYSMKNAPSKRYTIDNNLGA
THNVLCAIVESGLDIHLVHLGTMGVYGYGNSGGEIPEGYIDVILPGNREKKILHPAYPGS
IYHTTKCLDALLFQFYAKNDLLRLTDLHQGIVWGTNTLLTSRDERLCNRFDYDGEYGTVL
NRFLMQAACGIPLTVYGTGGQTRAFIHITDTCRCIELAVANPPAAGNPVEILNQVAETAR
VRDVAEIVARISGAEVQRVANPRQEDAENELDVKNEKFKLLGLDPILLDSAEGLMTEVTE
IATKYADRCDRTKVISKAYWNKARAVAAAGSEAETGAATAAAGRADGHAHTHTHGRGTSE
AAGAARAWWARVRRRRSRADMGDRLRRHRLRRITGGRGMERVAWSWAGAGTWX
>MATOU-v1_47956788
LVNRFDYDGDYGTVLNRFLMQGAMGVPLTVYGTGGQTRAFIHITDTARCIEIAINNPPEK
GERVEIFNQVAETRRVRDIAEIVASLTGVEANFIPNPRQEAAENELDVANRKFCNLGLDP
ITLDSAEGLFAEVTEVVKKYKGRCDPKKILPASFWNKKRAEECASLDPSSIKLKEEETVE
PINLDYIFGTKKMTTRMCHVHPKSVLKSKMDDALQLYYIMFIKP
>MATOU-v1_47975202
TTKCLDALLFQFYAKNDLLRLTDLHQGIVWGTNTALSARDERLCNRFDYDGEYGTVLNRF
LMQAACGIPLTVYGTGGQTRAFIHISDTCRCVELAVANPPAAGNPVEILNX
>MATOU-v1_47978083
LGLDPLTLDEGLFSEVTEIVQKYKDRCDPTKILPASFWNKKRAEECAEIDVNSVKIEDSA
SVNGNIDEIK
>MATOU-v1_47990043
RVRDIAKMVAEQTGVELSYITNPRESAENELIVMNQKFKDLGLEPILLNEKLFEEVQEVT
KKYKDRCIKEKILPASFWNKKRTEANANGTVESKEP
>MATOU-v1_48086029
RSQVLLLTTVERVRECSSVEMATAVGQVPFTCLQEATRLLSWIYDSLTPISSIHQRVAKW
KELTGRDITLYIGDICDFEFLAEAWKQFLPEHVVHFGEQRSAPYSMLDRERAVFTQVNNV
SGTINVLYAIKEFTPECHMVKLGTMGEYGTPNIDIEEGYLDITHNGRSDTLPYPKQGNSF
YHLSKIHDSTNMIFAAKTWKLRITDLNQGVVYGVKTDETALDETLINRLDYDSVFGTALN
RFVIQAAVGHPLTVYGKGGQTRGFLDIRDTVRCIQLAIDNPAEVGSMRVMNQFTEQFSVN
QLASLVKEVGNKLDLDVQVTSVPNPRIEAEEHYYNAKNSKLKDLGLEPHLLGDAILDSLL
KVAVQYKDRCDHELILPANAWGGSGVX
>MATOU-v1_48184059
DYEFLSNAFMEFEPEAVVHFGEQRSAPYSMMDRQRAVFTQHNNVIGTLNVLFAMKEFAPD
CHLVKLGTMGEYGTPNIDIEEGYITITHNGRTDTLPYPKQGGSFYHLSKVHDSHNIHFAA
KCWNLACTDLNQGVVYGVATARGCLRRGDGGDHHGQDAHQPSGLRWHLWHGPQPILCTGC
LWPSAYRVWQGRSDAGLFGHSRYRPLHPARHQSGGQGEHARLQSIHRTVCERIGCTHYRG
GQEDGPECNEERSESQDAGGALLQRQMLRVAGPRPRTALPWRLAARLPPQLLRX
>MATOU-v1_48186966
KVMIIGGDGYCGWATALHLSNRGYEVNIVDNLCRRNFDDQLGYETLTPIASAHDRVRKWG
EITGYDIKLSVGDICDYEFLSNAFMEFEPEA
>MATOU-v1_48457005
HGNLGLDPITLDTGLFEEVSEVVKKYKSRCDPKKILPASFWNKKRAEECASLDPSSIKLK
EEETVEPINLLNLFIAGSKQKVRIPVHGLFSLYPATLFKLISIFIFX
>MATOU-v1_48480004
YSMKNSKGKRYTVDNNVSGSNNLCCAVIDSELDVHILHLGTMGVYGYGTSGGEIPEGYID
VVLPGGRESNILHPAYPGSVYHATKCLDALLWQFYQKNDNLRITDLHQGIVWGTNTPQTI
RDERLINRFDYDGDYGTVLNRFLMQGAMGVPLTVYGTGGQTRGFIHITDTARCLEIALNN
PPKAGERVEIFNQIAETRRVRDIAAMVAEQTGVEVNNLPNPRQEAAENELDVANRKFCNL
GLDPLTLDEGLFDEVTEVVKKYKDRCDPAKILPASFWNKKRAEECASLDPESVKIKSDNY
YFIPLFSCVCQVIARDPLNFLSKKLRLSTNKSIX
>MATOU-v1_48545645
NLGLDPITLDTGLFEEVTKIVKKYKSRCDPKMILPASFWNKRRAEECVDLDPISIKLNEK
KEAVQPRKTKRNQNYNPCKFMKKNHCQFDT
>MATOU-v1_48582458
PKSCEMEGAYRSHHPLHWRHLFVSCRGLEAVPARARCSLWGTKICSILNVGRESSLHSSQ
QRFRYNRVVCNQGIHSRMPHGEAWYNGRIWHSMGEYGTPNIDIEEGYLDITHNGRSDTLP
YPKQGNSFYHLSKIHDSTNMIFAAKTWKLRITDLNQGVVYGVKTDETALDETLINRLDYX

>MATOU-v1_48617856
GTNTPQTIKDERLVNRFDYDGDYGTVLNRFLMQGAMGVPLTVYGTGGQTRAFIHVTDTAK
CIEIAVNX
>MATOU-v1_48650332
TRAFIHVTDTAKCIEIAVNNPPAKGERVEIFNQVAETRRVRDVAALVADQTGVEVKNIPN
PRQEAAENELDVSNKKFCNLGLEPTTLDTGLFDEVTEIVKKYKDRCDPTKILPASFWNKK
RAAECAELDPNSVKFEEKETSAVNGSDVKLTVGLFKTTLSNMIKKX
>MATOU-v1_48731889
ELDVANRKFCNLGLEPTTLDEGLFAEVTEIVKKYKDRCDPTKILPASFWNKKRAEECAEL
DPESIKFGEGFKEEAKAEVNGSTTEKTEEKNTYKTDRCKKEKSIILSVYCKRTRFDACQS
QGLKEYIPSNNFHSQISVIITTTKQKISNSF
>MATOU-v1_48734404
GLDPKTLDSTLFEEVTEIVQKYKSRCNPQKILPASFWNKKRAEECATLDPNSIKIEDKEA
VNGGNVLTQVWFLLIFSRVKYMVIDNERGRYGGVNIERKMEKRFGIEQRKMDYNSPAYKW
IKGHTVGVFLYSSLCTLMYHCNGHLEFKKTQKEKRISNMFFTMALCTSSRGVDMLIEIPL
WTDCLKILNIIVSLVAKGKK
>MATOU-v1_48739877
HGEEVTQIVKKFKSRCDPEKILPASFWNKKRAEECASLDPSSIEFKTEESVEEKETAKKN
LNRKALLHRLFKISNFA
>MATOU-v1_48935507
QSALGIPLTVYGTGGTRAFIHITDTAKCLQIALENPPKEGEPVEILNQIAETRRVRDIAK
MVSEQSGVELQFITNPRNEAMENELDVANKFKDLGLEPTLLDEKLFEEVRDITAKYKDRC
IESVLPKSFWNTKGPLHRVVSAAEVILEHEENGGAEGRPRLDERGEQEVILDKNIDKMHT
SQQVLILAVDIQINRINRMS
>MATOU-v1_48960447
VYGYGTSGGKIPEGYIDVTLPDERKKTILHPAYPGSIYHATKCLDALLFQFYAKNDRLRV
TDLHQGIVWGTNTEQTARDERLCNRFDYDGEYGTVLNRFLMQASC
>MATOU-v1_49199397
SCNAGPTLHLAQDRVPSWRMMRVLLTLALGEALRAPGALRARPARRAAAPVSMMAGGAKK
ILVLGGDGFCGWPTAVHLSDKGHAVTIVDNLSRRDIDTELGCDSLTPIAHPEVRIAAWKE
LTGKTIDFVNLDVAKEYDRLESLIKDKRPDSIVHFAEQRAAPYSQKGTKQKRYTVDNNVC
GTHNLLTAVVEADCCAHIVHLGTMGVYGYGTSGGEIPEGYIDVVLPGGRDSRILHPAYPG
SVYHTTKCLDALLFQFYAKNDGVRVTDLHQGIVWGTNTDLTSMDPRLTNRFDYDGDYGTV
LNRFLMQAALNVPMTVYGTGGQTRAFIHISDTCKCIEIAINNPPAEGAQPEIFNQIAINN
PPAEGAQPEIFNQVAGGEGGGGVGGGGEGEGGGGEGGGCDGGGGGALGGDGGDGGGGDGG
VGGGDSHNASTSDSPANTKLRPLGFPVQEMMKIVKNMLDLFWKSKEMERSRCRSVISSGL
LGLSLPVPLSDEQKRGYGPGLPGAQPSTVSFQNLSGVTCVDAVVSLLRTVESKEAKWSSE
WTHSRPLWLDAGNCSSRSKKVTCTFSITYGCPGFGQASQPWNSHWIRALVSPQVSGAFRL
IAPNWPAPLLVLPFCNCGLLTWVFFSVPSLPGAILITRSNQESGSGHVPSLRIKSAGMGG
TLFAHSSLVSFAPYPAFERISLGHPLLHLLMPYEVAPALALASSGPFPSRLLYSSTAVWK
AALPPPETVRDSKLRPAYSP
>MATOU-v1_49252030
DNPRLVNRLDYDAVFGTALNRFAIQAAVGHPMTVYGKGGQTRGFLNITDTCKCIQIACDN
PAPPGEMKIYMRAITPHPPARRFTTSSPSSSATSSPRSSPRLARSWASIPRSTCPTPARR
WRSTTTTP
>MATOU-v1_49618628
ELLVGDVCDYEFLGAAFKSFEPEAVVHFGEQRSAPYSMMDRTRAVFTQTNNVMGTINVLY
AIKEFAPECHMVKLGTMGEYGTPNIDIEEGYLTITHNGRTDTLPYPKQGGSFYHLSKCHD
STNMIFCCKAWGLRVTDLNQGVVYGVQTEETSQHEDLINRMDYDGVFGTAFNRFIIQAAV
GYPMTVYGKGGQTRGFLNIKDTVRCMQLAIDNPAEKGQMLVYNQFTEQFSVNQLAELVTA
SGKRMGLSPEVKSVPNPRTEMEEHYYNAKHSKLESLGLEPYLLTDDELDIIMRDAIKYKD
RCDRSLIMATPDYRKSASVGVNVEEKVEVNVGVKVTACELTRVRGTRLLKVTWVSDGRGC
APLVFLPNQFVYCPA
>MATOU-v1_49831240
DVNFLPNPRQEAAENELDVSNRKFCNLGLDPITLDSQDGLFQEVTEIVTKYKKRCNPKKI
LPASFWNKKRAEECASLDNDSIKIADDEKVDATPPPARRERSARERNEGWRRKEEGRRRR
EIGRERGEETEKEEEKGSGMGMGVLIFVNDRVAX
>MATOU-v1_49872082
TWAYVNNPRNEASENELDVSNEKFRNLGLDPITLDERLFDEVTTICQKYKDRCVLDKVMP
TSYWNKKRTEDIETKGAVLSTEEVIVGTEADSPFQKAAITKEDVTVGGKTSLGSAPLRGG
AVVQSTEP
>MATOU-v1_49978841
SASALSIHSSGLFLIFAVRFFLALTLGDLPCLTIITFFALAFFLLLRFLYRLFLFAFTFP
RTSLGLGFHFLAPVLRRLIFGIILPLLGLLFGTIAIFIFRSRLFLPFLIFKIEPWACKCA
ATSRSFGESTCLGYKAHMKRVASLFATLILDRHLCSSKCPVENARIGDQECTYCLIFDPH
RQRRHYLFGPRSLRRSEIMDGIDLRFARHTLICFRIVPVIRRPFRRHPALPLPAPVALRL
PGRSQNILHPAYPGSIYHTTKCLDALLFQFYAKNDRLRVTDLHQGIVWGTNTAQTALDER
LCNRFDYDGEYGTVLNRFLMQAALGIPLTVYGTGGQTRAFIHISDTCRCIELAVDNPPDA
GSRVEILNQVAETARVRDVAQMVAKITGAEVQQIANPRQEDAENELDVKNDKFKLLGLEP
ITLDSDEGLFKEVSKIAERYMDRCDRSKVISKSYWNKTRAVAATGTQAKGVGEHTSAEVS
EASKPAVAALATEA
>MATOU-v1_49978842
DGCPRLPASRARECDALRASARGGPQGLGTGSFEGAGAFSRCASRGPEHARSRGEDQPVR
RAAGARVQREGMKVAHANRKTATSDFAAEYGPGIDPKQSSAMVAAALAFLAVNAIDLTEL
RSRQRIGFEGRTHTCPDGKRPQRRQHNVLPQPLLQDPAGRSGSGYSFELGIYITQRRCRS
KRASSILLEVQRRSGRGKKNDCGRTWESRKRPLESQKPVQLLRASSANFQSFARALCFYK
AAESHQLFGLCYPVGNLSVHGRLRDANSRTGTIKGPRKKRGWVWFKHRCLPEYGCRQEHG
TLSKDGQCAQKNADVKSECGRDIPRFQILGHLRRISRWRIIVASVALPHAIKTQAGHCFG
LESKVSLVFSWLWILRLHAPGWWDDMLLFLEEHELSGVYIHHGKRSDVLEFSFALFFVSR
GLLRNSDGLRQKGKTHLLVFNNRAHSSMAGSVADRRYCERAKLFLHFFRWSCKLDNVKER
TEDGASHATGRKRVKRPGGYSAAWFGRRMLLFWSLRTFIYRRDRGRKNSQVLQSVLRTVS
RDLSWTSHGCLFHSLESLSRKDFYFMFGGLDCETMGSQYFHCSHVILGKCCWCRVVPLFS
KCICSCHFGRKGARISGRKQTRAPVTESSARKTHAYNIQSARSYHNSGRWVQFSKTLTKF
KIEPWACKCAATSRSFGESTCLGYKAHMKRVASLFATLILDRHLCSSKCPVENARIGDQE
CTYCLIFDPHRQRRHYLFGPRSLRRSEIMDGIDLRFARHTLICFRIVPVIRRPFRRHPAL
PLPAPVALRLPGRSQNILHPAYPGSIYHTTKCLDALLFQFYAKNDRLRVTDLHQGIVWGT
NTAQTALDERLCNRFDYDGEYGTVLNRFLMQAALGIPLTVYGTGGQTRAFIHISDTCRCI
ELAVDNPPDAGSRVEILNQVAETARVRDVAQMVAKITGAEVQQIANPRQEDAENELDVKN
DKFKLLGLEPITLDSDEGLFKEVSKIAERYMDRCDRSKVISKSYWNKTRAVAATGTQAKG
VGEHTSAEVSEASKPAVAALATEA
>MATOU-v1_49978843
RRRARGGITHFFPRSHARIHRRALSSHRAVRADVAVGARWIRRYRIDRARDRGASGDGGA
GDATESHRPGGVRDVREGGAKGEDSSGFRARARARGGSGGSGDGDEDATGGGDVRAGGGD
GDHGGDGDGDGAVGERRRVAVEDGLCYPVGNLSVHGRLRDASGRTGTIKGPRKKRGWVRF
KHRCLPEYGCHQEHGTLSKDGQCAQKNADVKSECGRDIPRFQILGHLRRISRWRIIVASV
ALPHAIKTQAGHCFGLESKVSLVFSWLWILRLHAPGWWDDMLLFLEEHELSGVYIHHGKR
SDVLEFSFALFFVSRGLLRNSDGLRQKGKTHLLVFNNRAHSSMAGSVADRRYCERAKLFL
HFFRWSCKLDNVKERTEDGASHATGRKRVKRPGGYSAAWFGRRMLLFWSLRTFIYRRDRG
RKNSQVLQSVLRTVSRDLSWTSHGCLFHSLESLSRKDFYFMFGGLDCETMGSQYFHCSHV
ILGKCCWCRVVPLFSKCICSCHFGRKGARISGRKQTRAPVTESSARKTHAYNIQSARSYH
NSGRWVQFSKTLTKFKIEPWACKCAATSRSFGESTCLGYKAHMKRVASLFATLILDRHLC
SSKCPVENARIGDQECTYCLIFDPHRQRRHYLFGPRSLRRSEIMDGIDLRFARHTLICFR
IVPVIRRPFRRHPALPLPAPVALRLPGRSQNILHPAYPGSIYHTTKCLDALLFQFYAKND
RLRVTDLHQGIVWGTNTAQTALDERLCNRFDYDGEYGTVLNRFLMQAALGIPLTVYGTGG
QTRAFIHISDTCRCIELAVDNPPDAGSRVEILNQVAETARVRDVAQMVAKITGAEVQQIA
NPRQEDAENELDVKNDKFKLLGLEPITLDSDEGLFKEVSKIAERYMDRCDRSKVISKSYW
NKTRAVAATGTQAKGVGEHTSAEVSEASKPAVAALATEA
>MATOU-v1_49978844
TTCCTRPRTPRRRPRRRWLTRPAWLTSSVLSRTTCPFCPRASALLRPRWERWRTVWLMPT
SLPCVVARAPWPSWSPASASWRSSSAMSRQRPETTRPSRDLSARLRRSSSRTMRTRRTRM
PWLSLPTSCSRRLRLTRSRLRRLRRLLPSTWPSSARPSRSWRRPRTAPSWPSLPSTLPCK
STTTRLLMPNSDRIGFEGRTHTCPDGKRPQRRQHNVLPQPLLQDPAGRSGSGYSFELGIY
ITQRRCRSKRASSILLEVQRRSGRGKKNDCGRTWESRKRPLESQKPVQLLRASSANFQSF
ARALCFYKAAESHQLFGLCYPVGNLSVHGRLRDASGRTGTIKGPRKKRGWVRFKHRCLPE
YGCHQEHGTLSKDGQCAQKNADVKSECGRDIPRFQILGHLRRISRWRIIVASVALPHAIK
TQAGHCFGLESKVSLVFSWLWILRLHAPGWWDDMLLFLEEHELSGVYIHHGKRSDVLEFS
FALFFVSRGLLRNSDGLRQKGKTHLLVFNNRAHSSMAGSVADRRYCERAKLFLHFFRWSC
KLDNVKERTEDGASHATGRKRVKRPGGYSAAWFGRRMLLFWSLRTFIYRRDRGRKNSQVL
QSVLRTVSRDLSWTSHGCLFHSLESLSRKDFYFMFGGLDCETMGSQYFHCSHVILGKCCW
CRVVPLFSKCICSCHFGRKGARISGRKQTRAPVTESSARKTHAYNIQSARSYHNSGRWVQ
FSKTLTKFKIEPWACKCAATSRSFGESTCLGYKAHMKRVASLFATLILDRHLCSSKCPVE
NARIGDQECTYCLIFDPHRQRRHYLFGPRSLRRSEIMDGIDLRFARHTLICFRIVPVIRR
PFRRHPALPLPAPVALRLPGRSQNILHPAYPGSIYHTTKCLDALLFQFYAKNDRLRVTDL
HQGIVWGTNTAQTALDERLCNRFDYDGEYGTVLNRFLMQAALGIPLTVYGTGGQTRAFIH
ISDTCRCIELAVDNPPDAGSRVEILNQVAETARVRDVAQMVAKITGAEVQQIANPRQEDA
ENELDVKNDKFKLLGLEPITLDSDEGLFKEVSKIAERYMDRCDRSKVISKSYWNKTRAVA
ATGTQAKGVGEHTSAEVSEASKPAVAALATEA
>MATOU-v1_50024011
GEQRSAPYSMMDRSRAVFTQTNNVMGTINVCYAIKEFAPECHLIKLGTMGEYGTPNIDIE
EGYITIEHNGRTDTLPYPKQGNSFYHLSKCHDSANMLMCTKTWKMRTTTTPSSAPRSTAS
PSRPPWATPRCTARVGKPAVSSTSPTRASASKSRAITPRPPATRFTTSSPSSSPSTSSPR
SSPRLARSSVWTPRSPX
>MATOU-v1_50472423
HAYQVCAPGTACNGVARLEQQARVRPATMVAPEIAMPATHSSDSSDNRPKKIFVLGGDGF
CGWPTALHLSEKGHEVVIVDNLSRRKIDVELGCTSLTPITSPETRVSVWNELTGKNLRFE
YLDLATEYDRFAQMVKEEKPDTMVHFAEQRAAPYSMKNAMTKRYTIDNNVGATHNVLCAI
TESGLDIHLVHLGTMGVYGYGNSGGQIPEGYIDVILPGNREKKILHPAYPGSIYHTTKCL
DALLFQFYAKNDLLRLTDLHQGIVWGTNTPLTAMDERLCNRFDYDGEYGTVLNRFLMQAA
TDIPLTVYGTGGQTRAFIHITDTARCIELAVNNPPAAGAQVEILNQVAQTARVRDVAELV
AKLSGAEIQRVANPRQEDAENELEVDNDKFKLLGLDPILLDSAEGLMTEVREIATRYADR
CDRSKVVSKSYWNKARAVAASGDEAKTGAGAAASSTCGSTPPPHPRGAAPCDRGGARLAL
GMRHX
>MATOU-v1_50475665
EKKKIIVLGGDGFCGWPTSLHLSDQGHDVVIVDNLSRRKIDLDLGCDSLTPISSPEVRVQ
AWKEVSGKDIPFHNLDVAKDYDLLVQLIKDEQPDAIVHFAEQRAAPYSQKDSKTKRYTVD
NNVGGSNNLCCAVIDADVDAHIVHLGTMGVYGYGTSGGEIPEGYIDVTLPGGRESNILHP
AYPGSVYHATKCLDAILWQFYQKNDQLRITDLHQGIVWGTNTPQTVLDERLVNRFDYDGD
YGTVLNRFLMQGSMGVPLTVYGTGGQTRAFIHVTDTARCIELAILNPPEAGERVEILNQV
AETRRVRDVASMVAGMTGVEVNKIPNPRQEAAENELDVANRKFRNLGLDPITLDEGLFEE
VTEIVQKYKSRCDPKKILPASFWNKKRAAECADLDPDSIKFKEDAEEKVENILLLHKLLE
T
>MATOU-v1_50486526
CLHLSDQGHDVIIVDNLSRRNIDTELGCDSLTPIQSPEVRVTWEEVSGKKMKFFNIDTAK
EYQELLQLIKEEKPDTIIHFAEQRAAPYSQRTPKTKRYTVDNNVSGTHNVLCAIVESGLD
IHMVHLGTMGVYGYGTSGGEIPEGYIDVILPGGRESKILHPAYPGSVYHTTKCLDALLFQ
FYNKNDGVRITDLHQGVVWGTNTPQTIKDERLINRFDYDGDYGTVLNRFLMQSALGIPLT
VYGTGGQTRAFIHITDTAKCLQIALENPPKENQIAETRRVRDIAQMVSDQTGVELQYITN
PRNEAAENELDVSNQKFRDLGLNPTLLDEKLFEEVRDITAKYKDRCIESVLPKSFWNKKR
TAAQETGPVQNKQPTTAYIRKNRIKANDWS
>MATOU-v1_50556436
FQSFEPTAAVHFGEQRSAPYSMMDRTRAVFTQTNNVMGTINVMYAVKEYAPECHLIKLGT
MGEYGTPNIDIEEGYITIEHNGRTDTLPYPKQGGSFYHLSKCHDSANMLFCTKAWNMRTT
DLNQGVVYGVATEETMMDPALVN
>MATOU-v1_50583488
SPVTSPSIRRGATELNAKNKKVVVLGGDGFCGWPTSLYLSDQGHDIIIVDNLSRRNIDNE
LGCDSLTPX
>MATOU-v1_50872473
ARAAGAVAKAATATPAGTDVQLTDEGKGKKVMVIGGDGYCGWASALHLSARGYDVSIVDN
LVRRGYDAELGFDTLTPISSIHKRVAKWKELTGKDIGLFIGDICDFEFLGEAVQAIEPDA
MVHFGEQRSAPYSMMDRSKAVYTQNNNVIGTINVLYAIKEFCPECHLVKLGTMGEYGTPN
IDIEEGYLEVTHNGRTDTLPYPKQGNSWYHLSKIHDSTNMYFTTRTWGMKVTDLNQGVVY
GVDTAETGADPALVNRMDYDSIFGTALNRFIIQGAVGHPLTVYGKGGQTRGFLNITDTVK
CIQIAIDNPGPAGEMFVFNQFTEQFSVNELAGLVTESGARLGVNVETKSVPNPRVEKEEH
YYNCKNTKLADLGLTPNLMSEGNLDEIMQIALDNVDRVDPRLILPATDWRTSGVKRGVSV
KARARMGFAGPRPCPGLAPSAPPPTRALRPVPLRVSRTGAESRPRWLSGCLRQQWTHPFW
RGVRKKIAAVENLQKKLLLRT
>MATOU-v1_50878657
RLDSLCSPQAATATPAASLQLTEEGKGKKVMVIGGDGYCGWASALHLSARGYEVSIVDNL
ARRNWDDQLGFDTLTPISSIHKRVAKWKELSGKDIELFIGDICDFEFLSEAVRDFEPDAM
VHFGEQRSAPYSMMDRSKAVYTQHNNVIGTINVLYAIKEYAPECHLVKLGTMGEYGTPNI
DIEEGYLEVTHNGRTDTLPYPKQGNSWYHLSKIHDSTNMYFTTRTWGMKVTDLNQGVVYG
VDTPETGLDPTLVNRMDYDSIFGTALNRFIIQGAVGFPLTVYGKGGQTRGFLNITDTVQC
IQIAIDNPGPAGEMLVFNQFTEQFSVNELARLVTESGARLGVDVETKSVPNPRVEKEEHY
YNCKNTKLQDLGLTPNLMSEGNLDEIMRTALENVDRVDPKLILPATDWRTSGVKRGASVK
AGARVGRPGRRARSAPPLLHDTFSRQIKLPRHFKGRYFRKK
>MATOU-v1_50899193
LDIHLVHLGTMGVYGYGNSGGEIPEGYIDVTLPGDRKKQILHPAYPGSIYHTTKCLDALL
FQFYQKNDSLRVTDLHQGIVWGTNTPQTAMDERLCNRFDYDGEYGTVLNRFLMQAACDIP
LTVYGTGGQTRAFIHITDTCRCIELAVNNPPDSGSQVEILNQVAQTARVRDIAELVAKIT
GAEVQRIANPRQEDAENELDVKNEKFKLLGLDPILLESDEGLFAEITSIAERYTDRCDRS
KVISKSYWNKTRAVAANGGSTPNVGEALVQQEEAAEAEEARSEASAEDRGAELSQRTLPL
GADAKRVLAFESFGLIWDAGRESSRRPRLLCLGGELLCLAQKAFSPLCTLIYRFNIVQPV
GTSVLYASSFVITRVFVQRALLIHTPPSCFLVLQRLHFDSSTVMERAQGARRRGTSFSEG
SAMRAGVSAARRIAASCQSDSQRDRTFAGRQEEILEFRICNDADVQSPPNFTCYSGTILF
CRSFTFSLSSRSLPYDKDYSPFLETTIFCQISTEHRIHASTSLLYCARSEILGNFLRTIY
FWIFLGSCAGWARALLWCISYFCCNLANCLRIHFFLVLPRWAMESLCAAFPAEFFVSSTE
ISFSCPVGSRSQKNFRHAFEFASRLIPFLITNLX
>MATOU-v1_51396725
DQVPRRAPLPVLQQERRRPRHGPAPGHRLGHEHAPDGHGRAPHEPLRLRRRLRHRAEPVP
HAGGARRAAYGLRHGRPDAGLQPLTVYGTGGQTRGFIHVTDTAKCIELAINNPPAEGEGV
EIFNQVAETRRVRDIAEMISSNTGVPARFLANPRQEAAENELDVSNRKFRALGFEPTLLN
DKLFEEVQDVTNKYKDRCIPTKILPASFWNKKRALAAEADGEARSDIKLPEAVASRGPRR
NP
>MATOU-v1_51410618
TRNALRLSSSIPARHGKKSSLVVQAINPRSDAADAGKGQRVMIIGGDGYCGWATALHLSQ
RGYEVSIVDNLCRRQFDDQLGFNSLTPIKSIHERVRKWEEVSGRKIELFIGDVCDYEFLG
ATFEKFNPTAAVHFGEQRSAPYSRAIFTQTNNVMGTINVLYAIKEFAPDCHLVKLGTMGE
YGTPNIDIEEGYLTITHNGRTDTLPYPKQGGSFYHLSKCHDSANMLFCTKAWNLRCTDIN
QGVVYGIATDETMMHPDLINRLDYDAVFGTALNRFCIQAAVGHPMTVYGKGGQTRGFLNI
RDTVQCIQIAVDNPAEPGKMPIYNQFTQQFSVNELAGLITEAGQKLGLSPEVISVPNPRT
EAEEHYYNAKNSNLKDLGLEPTLLGDELLDTLMKTVIDYKDRVDQRLIMPGVNWKESQSV
AKNITK
>MATOU-v1_51421478
NNLSGSNNLCCAILDSGLDVHIVHLGTMGVYGYGTSGGKIPEGYIDVILPGGRESNILHP
AYPGDVILPGGRESNILHPAYPGSVYHVTKCLDALIWQFYQKNDQLRVTDLHQGIVWGTN
TPQTILDERLINRFDYDSDYGTVLNRFLMQGAMGIPX
>MATOU-v1_51479269
SSPEVRVATWNSLTGNGLRYVYMDLAAEYDRFAQMLKDEKPDTLVHFAEQRAAPYSMKNA
ATKRYTIENNLGATRAIVESGLDIHLVHLGTMGVYGYGNSGGQIPEGYIDVILPGDRKKK
ILHPAYPGSIYHTTKCLDALLFQFYAKNDLLRLTDLX
>MATOU-v1_51494904
PRRAAPTAAAAEDKNAPTDKKRVLIIGGDGYCGWATSLYLSRRGWDVAILDNLCRRDFDT
ELGLSTLTPIKSIHQRLKTWKEVSGKEIPLFIGDVNDYDFLTACFKEFKPDHVVHFGEQR
SAPYSMVDRKHGIFTQANNVLGNINVLYAIQEHAPECHLIKLGTMGEYGTPNIDIEEGFI
EIEHKGRKDRLPYPKQGNSWYHLSKIHDSHNIHFATKAWGLACTDLNQGVVYGVMTDETA
MHPDLINRLDYDGVFGTALNRFCVQAALGYPLTKYGKGGQTRGFLDIRDTVRCIEIACAQ
PADNGEMRVFNQITEFWSVNDLCDLVKTSGERLGLDVEIKSVPNPRVEAEEHYYNVVHSN
LLELGLEPHLLGDSILDSVLGFAMQYKDTADLKQIAPAVKWTEFNKESVATPYVRPRRYS
AACVPVGVKTKRNKPTSWLALARARSQPQRRHDQENIGIRCCEPKAANVLVAIAERHGLS
GGTRTGLWGACGRSGATCPLRVEGHR
>MATOU-v1_51507164
PTRAAGSLCRARPASMAQAEIAMPAHASASGGDGRPKKVFVLGGDGFCGWPTALHLSEKG
HEVVIIDNLSRRKIDVELGCSSLTPISSPEVRVATWNSLTGNGLRYVYMDLAAEYDRFAQ
MLKDEKPDTLVHFAEQRAAPYSIAEQRAAPYSMKNAATKRYTIENNLGATHNVLCAIVES
GLDIHLVHLGTMGVYGYGNSGGQIPEGYIDVILPGDRKKKILHPAYPGSIYHTTKCLDAL
LFQFYAKNDLLRLTDLHQGIVWGTNTANTARDERLCNRFDYDGEYGTVLNRFLMQAACGI
PLTVYGTGGQTRAFIHISDTCRCIELAVSNPPTAGNPVEILNQVAETARVRDVAELVAKL
SGAEVQRVANPRQEDAENELDVANEKFKLLGLDPILLDSAAGLMTEVQEIATRYADRCDR
NQVTSKSYWNX
>MATOU-v1_51508961
QKRYTVDNNVCGTHNLLTAVVEADCNAHIVHLGTMGVYGYGTSGGEIPEGYIDVILPGGR
ESKILHPAYPGSVYHTTKCLDALLFQFYLRLRRRLRHGPQPLPHAGGARRPPHRLRHRRP
DARVHPRDGHGQVHRARDQQPPRRGRRRRDLQPGRRDAPRPRHRRDDLQEHGRPRALPRQ
PPPGGRRERARRLQPQVPLPRLRAHPPQRPSRRSSPSPTSTRTAASPPRSSRPPSGTRSA
PRASPRTPRPGATSSSPSRX
>MATOU-v1_51508962
IEGKCQGARLVAPMSSCRIILLLAAAVPGSAFVPAVRGVLPARRAPLSSTRAATTMAADG
MKKVLVLGGDGFCGWPTALHLSDAGHDVTVLDNLSRRKIDLDLGCDSLTPIASMEERLKA
WEEVSGKKMPFVNLDVALEYDELCALLTKEKYDTVIHFAEQRAAPYSMKDQKKKRYTIDN
NLGGTHNLLCAVVESGHDTHVVHLGTMGVYGYGTSGGEIPEGYIDVILPGGRESKILHPA
YPGSVYHTTKCLDALLFQFYNKNDGVRVTDLHQGIVWGTNTPLTGMDERLTNRFDYDGDY
GTVLNRFLMQAALGVPLTVYGTGGQTRGFIHVTDTAKCIELAINNPPAEGEGVEIFNQVA
ETRRVRDIAEMISSNTGVPARFLANPRQEAAENX
>MATOU-v1_51516002
QSSLPWRRCCPPHEKSSDAEPHHGRPPGRFVCCLPCPPARSPLSEGSGPRCCCSRWPTQS
ASHDGCRDRDASACDLRWLGGGSEGRPKKVFVLGGDGFCGWPTALHLSDKGHEVVIIDNL
SRRKIDVELGCTSLTPISSPEVRVETWNSLTGNSLRYVYMDLAAEYDRFAQMLKDEQPDT
IVHFAEQRAAPYSMKNAATKRYTIDNNLGATHNVLCAIVESGLDIHLVHLGTMGVYGYGN
SGGQIPEGYIDVLLPGNRQKKILHPAYPGSIYHTTKCLDALLFQFYAKNDLLRLTDLHQG
IVWGTNTAHTARDERLVNRFDYDGEYGTVLNRFLMQAACGIPLTVYGTGGQTRAFIHISD
TCRCIELAVANPPDAGNPVEILNQVAETARVRDVAEIVARISGAEVQRVANPRQEDAENE
LVVANEKFKLLGLDPILLDSAEGLMTEVSSIAEKYADRCDRSKVISKSYWNKARAVAASG
GEALTGSAPATAALWMHHCIHSDGGAYDDGWGCGTTPCMATLLALGNGSGQGRRAITSGT
ALPLRNATADWKGVDFRRGKRRVEQPTRYLKEESQEVVRLSCLRGQSKKX
>MATOU-v1_51517487
CRQTVVLVLAAAARGAAYTLFGGAPTPNVAAIHSNAAATPVSLAIPALRSAAARMSAETA
SATQEPSAAAGSSGGDKKKVFVLGGDGFCGWPTALHLSNIGHEVVIIDNLSRRKIDVELG
ASSLTPIATPEVRCEVWNEMTGNNMRFVYLDLAEEYDKFVQLIKDEKPDTMVHFAEQRAA
PYSMKNAACKRYTVDNNLGATHNALCAIVESGLDIHLVHLGTMGVYGYGNSGGEIPEGYI
DVVLPGGRQREILHPAYPGSVYHTTKCLDALLFQFYVKNDQLRITDLHQGIVWGTNTELS
SRDERLCNRFDYDGEYGTVLNRFLMQAASGIPLTVYGTGGQTRAFIHITDTCRCIELAVA
NPPKSGERVEILNQVAETARVRDIAQMVSKLTGAEVQQVSNPRQEDAENELVVANQKFKL
LGLDPISLESAEGLLTEVTEISQKYLHRVDRSKVASKAYWNKARAEAALDGAPTQVGEPA
KLERHLTRGGDAVGDGARLVEAGTRYRVPGDGEVFTAGTAYAYRCPETESEKTGAHREVT
AHQLRNVCALFS
>MATOU-v1_51524508
RKMWRGQTVVVLVASAARGSAYTLFGSGATVPHIAAVQGVPVTRSAAWAVQMSAAASAAQ
PPSAVAAGEGGGSKKVFVLGGDGFCGWPTALHLSDKGHEVVIIDNLSRRKIDVELGASSL
TPIATPEVRCEVWNEMTGNNLRFVYMDLAEEYDRFVQLIKDEKPDTMVHFAEQRAAPYSM
KNAACKRYTVENNLGATHNALCAVVESGLDVHMVHLGTMGVYGYGNSGGEIPEGYIDVVL
PGGRQREILHPAYPGSVYHTTKCLDALLFQFYAKNDALRVTDLHQGIVWGTNTELTARDE
RLCNRFDYDGEYGTVLNRFLMQAASGIPLTVYGTGGQTRAFIHISDTARCIELAVANPPK
SGERVEILNQVAETARVRDIAEMVAKLTGAEVQQVSNPRQEDAENELVVSNQKFKLLGLD
PITLESAEGLLTEVTEISQKYLHRVDRSKVASKAYWNKARAEAALDGAPTQVGEPAKLGR
TDAAITAGRKGCRGCGWGQQALGKRESRRLQMGRSSSSFDDAVSVAKLAKRSILVAVLYS
ALWYCTVWRFENRNSIVWCRCAVRVSVECGVSEDRAESSEKX
>MATOU-v1_51577725
MIAEKTGCQLSFVNNPRNEAAENDLEVSNKKFRLLGLEPTTLDEKLFEEVMTITQKFKDR
AILGKVMPSSYWNKKRTEDITEGRGAVLDTKSLDEVKEGSSEFKGDQWGVASPTSKEAAA
AKDQSLGLHPTRKRASINSYMDRRGRRLASIGVAKDG
>MATOU-v1_51651193
EGKCQGARLVAPMSSCRIILLLAAAVPGSAFVPAVRGVLPARRAPLSSTRAATTMAADGM
KKVLVLGGDGFCGWPTALHLSDAGHDVTVLDNLSRRKIDLDLGCDSLTPIASMEERLKAW
EEVSGKKMPFVNLDVALEYDELCALLTKEKYDTVIHFAEQRAAPYSMKDQKKKRYTIDNN
LGGTHNLLCAVVESGHDTHVVHLGTMGVYGYGTSGGEIPEGYINVILPGGRESKILHPAY
PGSIYHATKVLDATLFQFYNKNDGVRCTDLHQGIVWGTNTELSAKDPRLTNRFDYDSDYG
TVLNRFLMQSALDIPLTVYGTGGQTRGLIHISDTAKCIEIAVNNPPAEGEPVEIFNQIAE
TRRVRDLAEMIAKMTGCGVKNIPNPRQEAAENDLEVSNQKFRDLGFKPTLVDEGLFKEVR
EITEKYKDRCIKEKVLPSSFWNKKRVEAQSMDAIEGVTGEQAAGYQVDTGVAKAVASGEA
PVAARRGRSSGQHRAPAESVAGSGAGX
>MATOU-v1_51672906
MVRLIAALVAATATVASGFQAPRFARRVVRPASSSRSVTMAAAGKKKIVIIGGDGFCGWP
TSLHLSEAGHEVIMVDNLSRRNIDTELGCSSLTPIESPEVRCKAWKEVSGKDITFKNIDV
AKEYHVLLKFLEEEKPDTVVHFGEQRAAPYSMRDDKCKRYTIDNNLGGTHNLLCAVVESG
LDIHVVHLGTMGVYGYGTSGGEIPEGYIDVILPGGRSSKILHPAYPGSIYHATKVLDATL
FQFYNKNDGLRVTDLHQGIVWGTNTPQTIQDERLINRFDYDGDYGTVLNRFLMQSALGIP
LTVYGTGGQTRALIHITDTAKCIELACDNPPEAGAPVEILNQIAETRRVRDIAQMVAAKT
GVPLQYVNNPRNEASENELDVSNEKFRNLGLDPITLDERLFDEVTTICEKYKDRCVLDKV
MPTSYWNKKRTEDIQTKGAVLSTEETIVGTEAX
>MATOU-v1_51685552
ENNLGATHNALCAITESGLDIHLVHLGTMGVYGYGNSGGEIPEGYIDVILPGDRKKTILH
PAYPGSIYHATKCLDALLFQFYAKNDRLRVTDLHQGIVWGTNTPQTARDERLCNRFDYDG
EYGTVLNRFLMQAACGIPLTVYGTGGQTRAFIHISDTCRCIELAVSNPPESGAQVEILNQ
VAQTARVRDIAELVAKITGAEVQRIANPRQEDAENELDVKNEKFKLLGLDPILLESDEGL
FKEVSKIAERYMDRCDRSKVISKSYWNKTRLQVILEQNARRSRRFGVARRRDAEGGGSCE
GKRLSKRPKLSRSELADIEHVLELERFRDRRAQGCERRALDVKSARGMTGSLWTVYNAEA
TSFSWCEESLSLAQTPFSLPLCQLISRFWNFLCSLLTTVMYASNFVARSSEPWYIVSVMV
HMHAMLLFRISAVAVPRAKTNSASSKTNPILFEEGLKKGGVPTIFARDCPGVHPTTRRIA
VSCQSGTLCDRTFAGRQEDKSRGLAEPYNAGKRFCRRGIFSGRRDPRQMARTIRSFWKLL
SNTFSDPLNSHKNYAIRSMRYLACSMSGLFVKNRFLGTFAGWARFLFVDFLVETLQTSCA
CLFFWCSERAGQGVSLCASFSGRVFSVEHIGIFFPGEVFFVPFEATHRSIFCMRDCASRI
LFPAFSFRFLIRIHWSFDGX
>MATOU-v1_51688222
VLKHGKKYLERKSSLIIPENMIFSLILSRKRSLIRYISLNSVPLPTRRTQRQNVTQLTTI
YLDQIIFAALSLTQVLMFTLFTLELWVCTATVLLEEKFLKATLMSFSQVVENQISFIPLI
LVPCTMPNVLTHLSGNFTKRMTSCVPTFTRESSGAPTRLRPFWMNALSIVLTMTVTMVLS
LIDFLCKVQWVFHLLFTVLVDKPVPSSTLLILLVVRLPSITLLVTKHTGVDINKIPNPRD
EAAENELDVSNQKFCKLGLKPITLDTGLFDEVTKIVKKYKDRCNSSKILPASFWNKNRVE
QCVSIDLNSINISQLEDSPQILLVKEVRNICGNAGIWGMELKTWSGX
>MATOU-v1_51706884
LGTMGVYGYGSSGGEIPEGYIDVTLPGGRDMNILHPAYPGSVYHTTKCLDALLFQFYNKN
DGLRVTDLHQGIVWGTNTPQTARDERLVNRFDYDGDYGTVLNRFLMQGAMGVPLTVYGTG
GQTRAFIHITDTARCLEIAVNNPPKKGERVEIFNQVAETRRVRDVASLVASQTGVEMKML
PNPRQEAVENLDVRNAKFCSLGLDPVTLDAKLFEEVTEVVQKYKHRCDPTKILPSSYWNK
AR
>MATOU-v1_51710220
GGSNNDMLGKFLLYLFCSRTVLSFLSPSHSLHQGRFSKKWNMLAKTCPKKILVLGGDGFC
GWPTSLHLSDKGHSVVIVDNLSRRKIDVELGCESLTPIAAIEERCRIWNSIPGNRGEMKF
ECLDLQHDYAELVQLIKNEKPDTVVHFAEQRAAPYSMKNSRAKRYTIENNLSGTNNLLTA
IVESELDVHVVHLGTMGVYGYGTSGGEIPEGYLDVTLPCGKESSILHPANPGSIYHLTKC
LDALCFQFYNKNDGVRVTDLHQGIVWGTNTDQTIRDERLINRFDYDGDYGTVLNRFLMQA
ALDIPLTVYGTGGQTRAFIHISDTARCVEIAINNPPKAGSRVEIFNQVAETLQVGELASL
ISEKTGCKVKNIENPRKEDAANELQVSNKKFRLAGLDPTTLEQGLLDEVVDIAGKYQARC
DKSKVMPSSFWNKERAKASMTNNRMLCPVNNLIELNFLFKFDAFNVLIHGKVFLIEKNDV
ALSTINLSHAFVLNSQFIAVS
>MATOU-v1_51710654
KMVPNPRQEAAENELDVSNKKFCNLGLEPLTLDEGLFDEVTEVVQKYKHRCDPRMILPAT
YWNKARAE
>MATOU-v1_51730067
FLMQAACGIPLTVYGTGGQTRAFIHISDTCKCIELAVNNPPKTGERVEILNQVAQTAGDS
QPGRADRARPRRCQARGAHGRHRPADGQPARRGRRERAGRGQREVQVARFGPDSARLRRG
PADRGQADCQQVRVALRPLQGGLQVVLEQEPGQGRRGQGGRGGRRQGGGLSVRLPTHWVD
WRRQRGAELVVQRQTGGKL
>MATOU-v1_51810924
GSVYHVTKCLDALIWKFYQKNNQLSVTDLHGIVWGTNTPQTIMDARLINRFDYDSDYGTV
LNIFIMQGAMCIP
>MATOU-v1_51831248
GFLGTAAAALAFGGRRARIVTPRMPQSSVRMQGAGAVKTKKIFVLGGDGFCGWPTALHLS
DAGHEVVIIDNLSRRKIDVELGCSSLTPIASPETRVNTWNELTGQNLRFEYIDIAEEYDR
FAQLLQTERPDTIVHFAEQRAAPYSMKNALTKRYTIENNLGATHNALCAITESGLDIHLV
HLGTMGVYGYGNSGGEIPEGYIDVILPGDRKKTILHPAYPGSIYHATKCLDALLFQFYAK
NDRLRVTDLHQGIVWGTNTPQTARDERLCNRFDYDGEYGTVLNRFLMQAACGIPLTVYGT
GGQTRAFIHISDTCRCIELAVNNPPESGAQVEILNQVAQTARVRDIAEMVAKITGAEVQR
IANPRQEDAENELDVKNEKFKLLGLDPILLESDEGLFKEVSKIAERYMDRCDRSKVISKS
YWNKTRAVEAGGSALPSVGETPKGETEVAKVNAARGRSCQGQSRTLKTYLSSRDFGIGER
RDVERRALDVESARGMIGSLRTVMQMQHYFSDARSRASRRHLQFASVPTDFPILESCAAC
CKNLEFCMLLILSRDHLSFGTYRRWCICTRNAAFWCFSACGSESEDELSELVVSLGAVSP
LGCATGGLQVGRKSNHELRRNVQCREITFLQEMYLFCAWILARWQGLSTVSGSHTAILSS
QILSTASTRIMQDQCGTWLAAECLANFSKIDFWEISRVGQGFFVYFWKFCRHPVHACFSG
VLNELGKEYLCVLEAFPAEYFLSNTVFFSPARYFLSRSKLLTEAFSACETALLDRSFSQL
FLFDFYASTGAS
>MATOU-v1_51910935
VDEQPRSSRSGRPRRYAAGLMALHATALLGVVLSSAAYHVRPPVGGSPATARPGGRIAAA
AALASPRVGRFASPRRARDAAMVSASREIAMPSSHASGASDGRSKKVFVLGGDGFCGWPT
ALHLADKGHEVVIIDNLSRRKIDVELGCASLTPITSPELRVETWNSLVGTNPIRYVYMDL
AGEYDRFAQLLKEERPDTIVHFAEQRAAPYSMKNAACKRYTIENNVGATHNVLCAIVESG
LDIHMVHLGTMGVYGYGNSGGEIPEGYIDVLLPGNRQKKILHPAYPGSIYHTTKCLDALL
FQFYAKNDLLRLTDLHQGIVWGTNTANTARDERLCNRFDYDGEYGTVLNRFLMQAACDIP
LTVYGTGGQTRGFIHISDTCRCIELAISNPPSAGKPVEILNQIAETARVRDVAEIVARIS
GAEIQRVANPRQEDAENELVVSNEKFKLLGLDPILLDSAEGLMTEVADIATRYSDRCDRS
KVVSKSYWNKARAVAAGSSEAPAGTAATAAPRRRVSGSCRAGQQGRQGGQREGYARWKGT
GRESGGHGMRX
>MATOU-v1_52412435
RREPRATTMNARSNLRTRGTGAVVRAAAAPSASVSRGARGARSCHFAAAGSKRGVARQTV
RDQRLAPTKAIATEETTGVTLNNEGKGKRVLVVGGDGYCGWASALHLSARGYEVAIMDNL
ARRNWDQQLGYDSLTPIASIHKRVAKWKELTGRDITLYLGDICDFEFLAEAWKQFEPEHV
VHFGEQRSAPYSMLDRERAVYTQVNNVSGTINILYAMKEFTPDCHMVKLGTMGEYGTPNI
DIEEGYLDITHNGRTDTLPYPKQGNSFYHLSKIHDSTNMIFCAKTWGLKVTDLNQGVVYG
VKTPETSLDETLINRLDYDSIFGTALNRFVIQAAVGHPITVYGKGGQTRGFLDIRDTVRC
IQLAIDNPAEQGKMRVMNQFTELFSVNELASLVKDVGAKLDLDVQITSVPNPRIEAEEHY
YNAKNSKLKDLGLEPHLLGDAILDSLLQVAVEYKDRCDHQLILPANAWGSSGVSRHFVGE
KAKSTNGRNSENPLETKSLAFGRPRANCANKYTKKGHHHLCLEGX
>MATOU-v1_52413124
NSGGQIPEGYIDVILPGDRKKKILHPAYPGSIYHTTKCLDALLFQFYAKNDLLRLTDLHQ
GIVWGTNTANTARDERLCNRFDYDGEYGTVLNRFLMQAATGIPLTVYGTGGQTRAFIHIS
DTCRCIELAVNNPPDAGNPVEILNQVAETARVRDVAEIVARISGAEVQRVANPRQEDAEN
ELIVDNEKFKLLGLDPILLDSAEGLMTX
>MATOU-v1_52444110
IDVLLPGNRQKKILHPAYPGSIYHTTKCLDALLFQFYAKNDLLRLTDLHQGIVWGTNTAN
TARDERLCNRFDYDGEYGTVLNRFLMQAACGIPLTVYGTGGQTRGFIHISDTCRCIELAI
ANPPQAGQQVEILNQIAETARVRDVAEIVARLSGAEVQRVANPRQEDAENELDVANEKFK
LLGLDPILLDSADGLMTEVSEIASKYADRCDRSKVVSKSYWNKARAVAAGGADQAAGVAT
SAGVSLGWVRPPQRASAGACVAVCVSGCG
>MATOU-v1_5256527
TTLHMRKAVVALVATVLGADAYQVCAPGGRCTAGVRGTSVTSLPAVAAAGSARAPLASIA
AKAPAVQMSGSSGESKKIFVLGGDGFCGWPTALHLSSKGHEVVILDNLSRRKIDVELGCS
SLTPITSPETRVEVWNEVGKPAVPLRYVYIDLAGEYDRFAQMLKDEQPDSIVHFAEQRAA
PYSMKNAATKRYTIENNLGATHNVLCAITDSGQDIHLVHLGTMGVYGYGNSGGKIPEGYI
DVMLPGNREKNILHPAYPGSVYHATKCLDALLFQFYAKNDLLRLTDLHQGIVWGTNTPLT
AMDERLTNRFDYDGEYGTVLNRFLMQAATGIPLTVYGTGGQTRAFIHITDTCRCIELAVA
NPPQPGERVEILNQVAETARVRDVAEIVARLSGATVQRVENPRQEDAENELDVANEKFKL
LGLEPILLDSADGLMTEVRDIATRFAGRCDKSKVISKSYWNKARTVAASTAPAADGVSKG
WGLDGRVWAGRTGAACRCRRCRCRRFGRRRPRLYRLGATGVVAHAASGGVGGX
>MATOU-v1_5258044
QITSLMPAQCGARLAMLAVIAPAASAYSLFGTSSRSHAVTAQIAAQAPVAAQVPFAHTAV
QMRTRNTAVQMSEAPAGGKKKVFVLGGDGFCGWPTALHLSNLGHDVVIIDDLSRRKIDVE
LGASSLTPISTPEVRVATWNEQSGKDLKYVYMDLQNEYDRFLKLVNDEKPDTLVHFAEQR
AAPYSMKNGATKRYTIENNMGATHNALCAIVESGLDVHLVHLGTMGVYGYGNSGGEIPEG
YIDVTLPGGREKNILHPAYPGSIYHSTKCLDAILFQFYVKNDQLRVTDLHQGIVWGTNTA
LTAKDERLCNRFDYDGEYGTVLNRFLMQAASGIPLTVYGTGGQTRAFIHISDTCRCIELA
VANPPAVGERVEILNQVAETARVRDIAEMVAKLFDAEVQQVENPRQEDAENDLVVANQKF
KLLGLEPVLLESADGLFKEVTEIAEKYLGRIDRSKVASIAYWNAKRKAEVEGGGGTDLGK
TPTMLCGQMVARWAALPSLGTRAATRRRRARGLRLGCVEQLVESSDAFEGGTFLSVAGGG
VRYRLSHTLSPEIGYEK
>MATOU-v1_52604069
ALCFQFYNKNDGVRVTDLHQGIVWGTNTDQTIRDERLINRFDYDGDYGTVLNRFLMQAAL
DIPLTVYGTGGQTRAFIHISDTARCVEIAINNPPKAGSRVEIFNQVAETLQVGELASLIS
EKTGCKVKNIENPRKEDAANELQVSNKKFRLAGLDPTTLEQGLLDEVVDIAGKYQARCDK
SKVMPSSFWNKERAKASMTNNRMLCPVNNLIELNFLFKFDAFNVLIHGKVFLIEKNDVAL
STINLSHAFVLNSQFIAVSYHDINYCRGKPARYTHPYFRFTYIASKACNTVPTLHTLLFI
PIASMYPKINGIX
>MATOU-v1_5268012
IDSEVDAHIVHLGTMGVYGYGTSGGEIPEGYIDVTLPGGRQSNILHPAYPGSVYHATKCL
DALLYQFYNKNDGLRVTDLHQGIVWGTNTPQTLKDERLINRFDYDGDYGTVLNRFLMQGA
MGVPLTVYGTGGQTRGFIHVTDTAKCLEIAINNPPATGDRVEIFNQIAETRRVRDIAEMV
AKQTGVDVNFLPNPRQEAAENELDVSNRKFCNLGLDPTTLDERLFDEVTTV
>MATOU-v1_5269966
LSTASSSLRCHNTMIYTLGLLLGIGAVSGYSVGAARVPHRAHVAAAAGPAMGQVTTVARA
QPPFMQTAAEAPPAEHSAASGGAKKKIIVLGGDGFCGWPSAVHLSDKGHEVIIIDNLSRR
KIDVELGCSSLTPIVSPEERVATWHELTGKTIRYEYMDIALEYDRFTQFLKDEEPDTIVH
FAEQRAAPYSMRNAACKRYTIENNLGATHNVLCGIVESGIDIHLVHLGTMGVYGYGNSGG
EIPEGYIDVILPGDRKKTILHPAYPGSIYHATKCLDALLFQFYAKNDQLRLTDLHQGIVW
GTNTPLTAMDPRLTNRFDYDGEYGTVLNRFLMQAACGIPLTVYGTGGQTRAFIHITDTCR
CIELACTNPPAAGQQVEILNQVAQTARVRDVAEMVAKLNGAEVSYVSNPRQEDAENELVV
ANNKFKLLGLDPILLDSAEGLLTEVQEIASKFADRCDQTKVVSKSYWNKGRAVAAGEGAA
AGAPVAKDGMANREVVIQWQQLRATRVADADRSMRCSWAMRCNWGGRGTAESVIIATSAS
VRVGLPTGGRGATLGGEVWAGFSEGRHRFVRGELASSGESECERERERDARATRRERESD
RQTDRQTETTTTTTTRSASPDQSVSRQSESSEVERAPRAETTSGHCNRSLSLVCVGEERL
RFPKK
>MATOU-v1_52800730
DNNVGGSNNLCCAVIDADVDAHIVHLGTMGVYGYGTAGGEIPEGYIDVTLPGGRESNILH
PAYPGSVYHATKCLDAILWQFYQKNDNLRVTDLHQGIVWGTNTPQTVLDERLINRFDYDG
DYGTVLNRFLMQGSMGVPLTVYGTGGQTRAFIHVTDTARCIELAIKNPPAKGERVEILNQ
IAETRRVRDIAEMVAEMTGVEANYIPNPRQEAAENELDVSNKKFRNLGLDPITLDTGLFE
EVTEIVQKYKGRCDPKKILPASFWNKKRAEECASLDPNSIKLKDDAKDKVENSDAINMTS
YYS
>MATOU-v1_52839446
VAETCRVRDVAKLVTKHTGVDIHKIPNPRDEAAENELDVSNQKFRKLGLEPITLDTGLFD
EVTKIVKKYKCRCYPSKILPSSFWNKNRVEQCVSINPNGINNSNWX
>MATOU-v1_52861847
IDVVLPGGRKSNILHPAYPGSVYHATKCLDAILWQFYQKNDNLRITDLHQGIVWGTNTPQ
TSLDERLVNRFDYDGDYGTEIDSITTVITEPCIVSSCKHPWESHLFTVLVVKLVGSFTSP
ILHGVSKLLLITLRRRAIEWKFSIKSQKHVGYEILLKWYQSPIVRILSQTRARKRPKTST
WPIENSAILDLTPSPSTKDFLTKPKRKSTKIDATLLKSYRHHSGIKNAQKNVLLLILALS
SKKIRMRKEENNKFDEIQTFEREKKENGVFCMINX
>MATOU-v1_52983484
NELDVANRKFCNLGLHPITLDTGLFEEVTEIVKKYRSRCDPNMILPASFWNKKRAEECAN
LDPNSIEIKDKVKENVERGEKKIRCIEKRVNFYLKPAIRKLLLSRKLKLNIFLHFWKSRN
TSSRVQWVLFX
>MATOU-v1_5306791
TNKMKLLFTALTVIVPVATAFSPTSLKISHDLSAAQSSTAVFAENGANGSSEKKKVIVLG
GDGFCGWPTSLYLSDQGHDVVX
>MATOU-v1_53160026
GDICDFEFLAEAWTQFMPEHVVHFGEQRSAPYSMLDRERAVYTQVNNVSGTINVLYAMKE
FTPECHMVKLGTMGEYGTPNIDIEEGYLDVTHNGRTDTLPYPKQGNSFYHLSKIHDSTNM
IFAAKTWNLRITDLNQGVVYGVKTPETALDETLVNRLDYDSVFGTALNRFVIQAAVGHPL
TVYGKGGQTRGFLDIRDTVRCIQLAIDNPAEVGDMRVMNQFTELFSVNQLASLVKKVGNE
LDLDVQVTSVKNPRIEKEEHYYNAKNSKLKDLGLEP
>MATOU-v1_53307673
HGGFEPITLDTGLFDVTKIVEKYKGRNTSKILPSSFWIKKLVEQYVYIDPNSINIYQWRI
VHSFYLRKIDATSAETDLVKHGYGTKIIYRLTMA
>MATOU-v1_53311313
PLTVYGKGGQTRGFLDIRDTVRCVELSIETPAAAGEFRVFNQFTEQFSVMQLAEMVQSGA
RHVGLPPVVINNVTNPRNEAEEHYFNAKHSKLEKLGLKX
>MATOU-v1_53391724
ILPGGREQKILHPAYPGSVYHTTKCLDALLFQFYAKNDGVRVTDLHQGIVWGTNTALTAM
DDRLTNRFDYDGDYGTVLNRFLMQAALGVPMTVYGTGGQTRAFIHISDTCKCVEIAINNP
PAEGAMPEIFNQVAETRRVRDIAEIISKNTGVEARFLANPRQEAAENELDVSNRKFRALG
FEPTKLNDALFEEVQDVTQKYKDRCIPTKILPASFWNKKRAQEVAADKEARGAVDSAAAA
GVGRGRRFDTPSSNTSLV
>MATOU-v1_53424655
EAPPPACELTDEGKGKRVIIVGGDGYCGWASALHLSARGYEVAIMDNLSRRNWDEQLGFD
TLTPIASLHKRVAKWQELTGREIKTYVGDICDFGFLEAAVKEFEPTAMVHFGEQRSAPYS
MMDRNKAVFTQMNNITGTINVLYAIKEFAPECHLVKLGTMGEYGTPNIDIEEGYLDVEHK
GRNRHRGGVPRRRAQGPQGPAAVPQAGEQLVPPQQDPRQHQHVLHHQDLEHEGDGPEPGG
RVRGGHPGDGPRRGARQPHGLRQHLRHGAEPLHHPGGRRVPPHGVRQGRADARVPRHPGH
LPVHPDRHRQPGAGRRDARLQPVHRAVLREPAGGARHRVGRAPGPRRDHEEHPEPPPREG
GALLQRDEHQPQGPGDGPQPDERRQARRRHEGGAEVHPRGHGPHPARHRLGVERGQAGRL
EGRLLX
>MATOU-v1_53450973
KRQMIFKRLMFLAHLAPAASFQPRLHGRAATSAGAAVVPHTATPPQMATLRAPKKIFVLG
GDGFCGWPTALDLSDAGHEVVIIDNLSRRKVDLELGCSSLTPIQTPETRVVTWNKLSGNR
LQYVHMDLAREYDSFLKLLCDEKPDTIVHFAEQRAAPYSMKNAACKRYTVENNIGATHNV
LCGIVESGLDVHLVHLGTMGVYGYGNSGGAIPEGYIDVVLPGNRAKKILHPAYPGSIYHT
TKCLDALLFQFYAKNDLLRLTDLHQGIVWGTNTQLTSRDERLINRFDYDGEYGTVLNRFL
MQAACDIPLTVYGTGGQTRAFIHISDTARCVRLAVSNAPSSGSPVEILNQVAETARVRDV
AEMVAQLAGATVRRVTNPRQEDAENDLEVENQKFKLLGLEPILLDSAAGLMTEVTDIANK
YAHRCDHSKIASKSYWNQARATAATEVPAGAGMWGCTLCTNLRLAPFSHPPSPRSVPPRC
PLRARGTWSRSVLILSLSCNRPPAPGPRAARPSPREGVVFSAHRFYQFRSRMRTGHRAPL
SLISDLRVSVCCCEERSLSRATLSGVCVG
>MATOU-v1_53493853
ETRVSVWNKIGNPPLPLRFVYIDLATEYDRFAQILIDEQPDTLVHFAEQRAAPYSMKNAA
TKRYTVENNIGATHNVLCAITDSGLRHHRLGTRHTPCAPRDHGRIWLRQLGGADSRRLHR
RATPRKPGEKYSSPSLPRLGLPCHEMPCAPLSILCKRPPSADRPSPGHRLGYQHGPHLIG
WSPDQPIRLRWRVWYRPQPLPHAGGHRHPPHCLRHRRSDACLHPYYGYLPLHARRGQPTE
GGRARRNSQSGRRDCPRPRRRRDRCPFFRRECAMCREPTGGCRERARCKREVQAPRPRPY
PARLRRWSDDRSARHRNKIRPVRQVEGHLILLEQSAHGRCGSRHVTGAPAAGTYCTSTHH
HHPGARRLSSCLLRQRAHDRDPHEQPHLGTPVWRSRRRRHRCSTTYSSVCGRGTEAVLST
DCTAHGDRCVGRCSCAELAQIGLSRAATSHPATSHRPCSSPPVVSVCLEHLASRRCRWES
GDPRTRRWFPAALLAHRHHPPPVHACQAMRCEAISARRATGSHRRSAESGAGPRPRPVAA
RGSPARPLAS
>MATOU-v1_53517243
RIDAWKEITGKELGYYNLDVSKDYDKLLNLIKEEEPNTIIHFAEQRAAPYSMKSTRGKRY
TVDNNVPGTNNLCCAIIESGLDVHIVHLGTMGVYGYGTSGGEIPEGYIDVTLPDGREQNI
LHPSYPGSVYHATKCLDA
>MATOU-v1_53565936
MDVATEYDRFLQLIKDEQPDTMVHFAEQRAAPYSMKNGATKRYTIENNLGATHNALCAVV
ESGIDVHLVHLGTMGVYG
>MATOU-v1_53600223
GEIPEGYIDVILPGDRKKTILHPAYPGSIYHATKCLDATLFQFYAKNDQLRITDLHQGIV
WGTNT
>MATOU-v1_53633128
NRFLMQGAMGVPLTVYGTGGQTRGFIHISDTARCLEIAVNNPPKKGERVEIFNQIAETRR
VRDVAKLVQIAETRRVRDVAKLVAEQTGVKVNNLPNPRQEAAENELDVSNRKFCSLGLDP
ITLDARLFDEVNEVVKKYAHRCNPKKILPASFWNKARAEECKNMPETVX
>MATOU-v1_53645866
DTSRYTVDNNTSATHNVLVAIKDVNPDIHLVHLGTMGVYGYGNSGGEIPEGYIDVVLPGD
REQTILHPAYPGSVYHATKCLDQTLFQFYQKNDKLRX
>MATOU-v1_53692162
DTHVVHLGTMGVYGYGTSGGEIPEGYIDVILPGGRESKILHPAYPGSVYHTTKCLDALLF
QFYAKNDAIRVTDLHQGIVWGTNTALTAMDDRLTNRFDYDGDYGTVLNRFLMQAALGVPM
TVYGTGGQTRAFIHISDTCKCVELAINNPPAQGAMPEIFNQVAETRRVRDIAELISKNTG
VEARFLANPRQEASENELDVSNRKFRSLGFEPTQLNDALFEEVQSVTQKFKDRCIATKIL
PASFWNKKRAQEVEADGEARSTIKLPDELVAPKAPVTSRARTSLPPALPFSSPLPYARLL
X
>MATOU-v1_53729443
VDNNVRATHNVLCGIVESGLDIHLVHLGTMGVYGYGNSGGEIPEGYIDVQLPGGRERSIL
HPAYPGSVYHATKCLDATLFQFYAKNDLLRLTDLHQGIVWGTNTDLTARDERLVNRFDYD
GEYGTVLNRFLMQAACGIPLTVYGTGGQTRAFIHIKDTCKCIELAVANPPEPKPDWGAVE
ILNQVAQTARVRDVARIVSDLTGVEMQLTENPRNEAAENELDVSNRKFKMLGLEPTLRGC
RERTRRLEPQVQDVGPRADPARVGGRADDRGDRGCKQVPAPRRPLEGRVEGVLEQGARGG
RRRRRRRLVDQGGGRHRVIRLGEG
>MATOU-v1_5380301
LTPIQSPETRLRAWHESGGRTVEFVNMDVAKDYDLLVALIKTEKPDAIIHFAEQRAAPYS
QKNSKTKRYTVDNNVGGTNNLLAAVVDSDLDIHVVHLGTMGVYGYGTSGGEIPEGYLPVT
LPNGEKKEILHPAYPGSVYHTTKCLDALLFQFYNKNDQIRVTDLHQGIVWGTNTPQTIRD
ERLINRFDYDGDYGTVLNRFLMQSAMGVPLTVYGTGGQTRGFIHIRDTCRCIEAAIENPP
AKGERVEIFNQIAETARVRDIAEMIAKQTGCEVNFLANPRNEDAENELDVSNKKFMNFLG
NMISLESQEGLFDEVQTITNKYKDRCIAEKILPASFWNKRTAEACADNTLEVKKTDVKPG
EKKLGGVFMARKKKEKKRGRRRRRRSRSRRNLEKTDVKPGEKRPGGVFEDVMSSKEERKE
EKKKEVRRCLDVMTRRGTHQEKMT
>MATOU-v1_53917299
FNQIAETLRVRDLANIINEQTGCGIRNLENPRKEDAENELDVSNKKFCDLGLNPITVEKG
LMDEVLTVTSKYQDRCNKSKVLPSSFWTKKQASX
>MATOU-v1_53937062
TLDAALFDEVTEVVKKYKSRCNPKKILPASFWNKKRAEECADLDPNSIKLEEEKVPAAAC
NTSTNPICLIDAIKCGFSYIILPNPCIPKTIYIFX
>MATOU-v1_53964624
TRRVRDIAEIISKQTGVATRFLANPRQEAAENELDVSNRKFRALGFEPTLLDESLFEEVQ
GVTQKYKDRCIATKILPASFWNKKRAKEVEADDEARSDIKLPDQVASRSLPLEPPPTPSP
PLSTEKRRR
>MATOU-v1_53976463
QIAETRRVRDIAKMVSEQSGVEVSFITNPRQESAENELDVNKFKDLGLDPILLDKLFEEV
QEVTKKYKDRCIKEKVLPKSFWNKKRAVANTDGKVESKEPVLKKTLIGDDVYENAEIQNS
NLKX
>MATOU-v1_54312297
NPPSTVNIFFKFPFGSNMRNIIMWVLLPCFVHTFTFPSAFTKGINPVNNIFSLAYNTVFG
MLGENDTAYTLHATIVEEVMSSSKKVIILGGDGFCGWPTSLYLSDRGHDVVIVDNLSRRK
IDVELGCESLTPIQSPEVRTQAWKEVSGKEIKFVNLDIAREYDLLVNLIKKEKPDTIVHF
AEQRAAPYSMKNSKTKRYTVNNNLSGSNNLCCAILDSGLDVHIVHLGTMGVYGYGTSGGK
IPEGYIDVILPGGRESNILHPAYPGSVYHVTKCLDALIWQFYQKNDQLRVTDLHQGIVWG
TNTPQTILDERLINRFDYDSDYGTVLNRFLMQGAMGIPLTVYGTGGQTRAFIHITDTSRC
IEIAINNPPRSKERVEIFNQVAETFRVRDVAELVTKHTGVDINKIPNPRDEAAENELDVS
NQKFCKLGLKPITLDTGLFDEVTKIVKKYKDRCNSSKILPASFWNKNRVEQCVSIDLNSI
NISQLEDSPQILLVKEVRNICGNAGIWGMELKTWSGIILKYDFDSLIFGNLIIIAYSTLV
GVMDFEPLEILLFLQX
>MATOU-v1_5457015
RRVRDLAEMIASKFGAKVSYVNNPRNEAAENDLEVSNKKFRLLGLDPVTLDERLFDEVNT
IAQKFKHRAILDKVMPTSFWNKKRTDDITDNGAVLKTTEAVDPSVAAQALAEEDAKKASG
NFDTWGIKAAPRGDVSPGGRRHTRGASGGALKRLEMPSARNRAAALLALRYGFGCAVLLP
VLCSSHFSPACTCPCSCLTTPP
>MATOU-v1_5461609
EGHDVIIVDNLSRRNIDVELGCDSLTPIQSMETRVRAWKEVTGKDIPFVNLDVAKEYAEM
VQMLKEEKPDAVVHFAEQRAAPYSMRSPKNKRYTVDNNLSGTHNLMCAVVESGHDIHVVH
LGTMGVYGYGTSGGEIPEGYLNVVLPGGREQTILHPAYPGSIYHATKCLDALLFQFYNKN
DGLRCTDLHQGVVWGTNTPQTIKDERLINRFDYDGDYGTVLNRFLMQAALGIPLTVYGTG
GQTRAFIHITDTARCIQLAIENPPAEGAPVEILNQVAETRRVRX
>MATOU-v1_5476884
PCLRAGAQDLDAHQAHSACEEVEGSERKGHPTLHWRRKLRVPRGVRRIQARPRGALWGAA
LRPIQYGSQARGLHAVQRVRQHQRDVRNQGARSRLPPYQAGHYGRVRHPQYRYRGGLHNQ
PQRSLRRVAIPQARQLVVHVLPYPKQGNSWYHLSKIHDSHNLHFGSRSWKMAVTDLNQGV
VYGVMTDETAMHPDLMNRFDYDSVFGTALNRFCIQAALGYPLTVYGKGGQTG
>MATOU-v1_54849867
ASPQERVKAWKEVTGKDIGFVNLDVAKDYDKLVQLIQEKKPDTIIHFAEQRAAPYSMKSS
AGKKYTVENNLGGTNNLCCAIEDSGVDAHIVHLGTMGVYGYGTSGGEIPEGYIAEGYIDV
TLPGGRESNILHPAYPGSVYHATKCLDAIMFQFYNKNDQLRVTDLHQGIVWGTNTEQTIK
DPRLVNRFDYDGDYGTVLNRFLMQGALGVPLTVYGTGGQTRAFIHITDTCKCLEIAMNNP
PKKGERVEIFNQVAETRRVRDVASMVAARTGVEMKMIPNPRQEAAENELDVSNDKFCNLG
LDPKTLDEGLFDEVTEVVEKFKDRCDEKLILPSSFWNKKTAQACDGMDIEKFKAGKLKAR
VEQAWGYCAGLERGIIRRDHNEQRRLGEAG
>MATOU-v1_54883957
DGFCGWPTALHLSEAGHEVVIIDNLSRRKIDVELGCSSLTPITSIETRVNTWNELTGNDL
RFEYIDIAEEYDRFAQLLQTERPDTIVHFAEQRAAPYSMKNALTKRYTIENNLGATHNVL
CAITESGLDIHLVHLGTMGVYGYGNSGGEIPEGYIDVTLPGDRKKQILHPAYPGSIYHTT
KCLDALLFQFYQKNDSLRVTDLHQGIVWGTNTPQTAMDERLCNRFDYDGEYGTVLNRFLM
QAACDIPLTVYGTGGQTRAFIHITDTCRCIELAVNNPPDSGSQVEILNQVAQTARVRDIA
ELVAKITGAEVQRIANPRQEDAENELDVKNEKFKLLGLDPILLESDEGLFAEITSIAERY
TDRCDRSKVISKSYWNKTRAVAANGGSTPNVGEALVQQEEAAEAEEARSEASAEDRGAEL
SQRTLPLGADAKRVLAFESFGLIWDAGRESSRRQVRAWFPDNEFGARLLCLGGELLCLAQ
KAFSPLCTLIYRFNIVQPVGTSVLYASSFVITRVFVQRALLIHTPPSCFLVLQRLHFDSS
TVMERAQGARRRGMRAGVSAARRIAASCQSDSQRDRTFAGRQEEILEFRICNDADVQSPP
NFTCYSGTILFCRSFTFSLSSRSLPYDKDYSPFLETTIFCQISTEHRIHASTSLLYCARS
EILGNFLRTIYFWIFLGSCAGWARALLWCISYFCCNLANCLRIHFFLVLPRWAMESLCAA
FPAEFFVSSTEISFSCPVGSRSQKNFRHAFEFASRLIPFLITNLDATKFAST
>MATOU-v1_54902186
APYSMMDRSKAVYTQHNNVIGTINVLYAIKEYAPECHLVKLGTMGEYGTPNIDIEEGYLE
VTHNGPNIDIEEGYLEVTHNGRTDTLPYPKQGNSWYHLSKIHDSTNMYFTTRTWGMKVTD
LNQGVVYGVDTPETGLDPTLVNRMDYDSIFGTALNRFIIQGAVGFPLTVYGKGGQTRGFL
NITDTVQCIQIAIDNPGPAGEMLVFNQFTEQFSVNELARLVTESGARLGVDVETKSVPNP
RVEKEEHYYNCKNTKLQDLGLTPNLMSEGNLDEIMRTALENVDRVDPKLILPATDWRTSG
VKRGASVKAGARVGRPG
>MATOU-v1_54902655
PKKIFVLGGDGFCGWPTALHLSDKGHEVVILDNLSRRKIDVELGCSSLTPIETPENRVAV
WNALSGNQLRYEYIDLAGEYDRFLQMLKEEKPDTIVHFAEQRAAPYSMKNGATKRYTVEN
NLGATHNVLCGIVESGLDIHLVHLGTMGVYGYGNSGGEIPEGYLDVTLPGNRKKTILHPA
YPGSV
>MATOU-v1_54903927
WLKAQGRMLAATQRTNRMTALRVLCLLLLPSVSGRSLYQPTLGVVPVQAVYGAPQALPVY
VVRPPVAAVASRSSIPTALLLGGFLGTAAAALAFGGRRARIVTPRMPQSSVRMQGAGAVK
TKKIFVLGGDGFCGWPTALHLSDAGHEVVIIDNLSRRKIDVELGCSSLTPIASPETRVNT
WNELTGQNLRFEYIDIAEEYDRFAQLLQTERPDTIVHFAEQRAAPYSMKNALTKRYTIEN
NLGATHNALCAITESGLDIHLVHLGTMGVYGYGNSGGEIPEGYIDVILPGDRKKTILHPA
YPGSIYHATKCLDALLFQFYAKNDRLRVTDLHQGIVWGTNTPQTARDERLCNRFDYDGEY
GTVLNRFLMQAACGIPLTVYGTGGQTRAFIHISDTCRCIELAVNNPPESGAQVEILNQVA
QTARVRDIAELVAKITGAEVQRIANPRQEDAENELDVKNEKFKLLGLDPILLESDEGLFK
EVSKIAERYTDRCDRSKVISKSYWNKTRAVEAGGSALPSVGETPKGETEVAKVNAARGRS
CQGQSRTLKTYLSSRDFGIGERRDVERRALDVKSARGMTGSLWTVYNAEATSFSWCEESL
SLAQTPFSLPLCQLISRFWNFLCSLLTTVLYASNFVARSSEPWYIVSVMVHMHTQCCFFV
FQRLQFRERRRTQRARRRTPSFLRRVRRVGSPPSSRGTAPVYTQPHVVSLAVSPGRCATG
RLQVGRKTNHEVLPNRTMQGNNVSAGEVSFLGVGILARWQGLSAVSGSYAILSSQILTAS
TRIMQDQCGTWLAAECLANFSKIDFWELSRVGQGFCLFEIFWKLCRHPVHACFSGALNEL
GKEYLCVLEAFPAEYFLSNTWVFFFPARYFLSRSKQLTEAFSACETALLDRSFSQLFLFD
FDTHPLELWSLAX
>MATOU-v1_54924630
GDEGEQRDRNNLTERRPEPRVVRGREREETTETMTAMRASKGTRAVPAKAGRGASAFLAR
GQVSRKQTTARISEQRQQQQSVASTFSSGARAIGGQREQRYVGAKALATEEKPGITLDNS
GKGKRVLVVGGDGYCGWASALHLSARGYEVAIMDNLARRAWDQQLGYDSLTPISSIHKRV
AKWKELTGRDITLYLGDICDFEFLSEAWKQFEPEHVVHFGEQRSAPYSMLDRERAVYTQV
NNVSGTINILYAMKEFTPDCHMVKLGTMGEYGTPNIDIEEGYLDITHNGRTDTLPYPKQG
NSFYHLSKIHDSTNMIFAAKTWKLKVTDLNQGVVYGVKTPETSLDEALINRLDYDSIFGT
ALNRFVIQAAVGHPITVYGKGGQTRGFLDIRDTVRCIQLAIDSPAEAGSMRVMNQFTEQF
SVNQLASLVKDVGATLDLDVQITSVPNPRIEAEEHYYNAKNSKLKDLGLEPHLLGDAILD
SLLKVAVEYKERCDHQLILPANAWGSSGVSRHFVGEKVKSAVGLKKEHGQDKFGGSEEEG
WCQAWCSSAQLKRSRIYNLKTYCTTSHLVFSEVLLGLSAX
>MATOU-v1_54955290
GGAGRRKQTKAMTSTRVLSLLLLPSVGAYGFYQPTVMRAPVQAVYGSPQALPEYYIAQPP
VAAVGSSPSIPSALLLGAFVGTAAATLAFGGLRARQVKAPRVPRASLRMQGAGALKTKKI
FVLGGDGFCGWPTALHLSDKGHEVVIIDNLSRRKIDVELGCSSLTPIASPETRVNTWNEL
TGKNLRFEYIDIAEEYDRFAQLLQTERPDTIVHFAEQRAAPYSMKNAQTKRYTIDNNLGA
THNVLCAITESGLDIHLVHLGTMGVYGYGNSGGEIPEGYIDVTLPGDRKKTILHPAYPGS
IYHTTKCLDALLFQFYQKNDRLRLTDLHQGIVWGTNTPQTAMDERLCNRFDYDGEYGTVL
NRFLMQAASGIPLTIYGTGGQTRAFIHITDTCRCIELAVNNPPDSGAQVEILNQVAQTAR
VRDVAEMVARITGAEVQRIANPRQEDAENELDVKNDKFKLLGLDPILLDSDEGLFKEVSE
IAERYLDRCDRNKVISKSYWNKTRAVEVGSAGLPNVGEGDASGAKGSEVAARVVRALRQL
AVQLVAQLAAAQPAEQLAEVNALNVRIMASVQCRGRNDFLGALSRFASDGQLSVCLGAQF
LDFELLQSCKRADSNAFNFVAHSEPIPCVAQPRQALRSIVLRSLELDLELARGSEGAARS
KKKGRPPVRGSPSSHCFGALHLMQLRNTPWRGRAVLQQAGGKTMDFYSTFAAMQTLLVCR
NEQIKVNYFSAVTVSFLCIVFLSYDKDNTQFLEAWQHFFHNLFEITASTHKMEKLTAVFA
SRQTFWLLVILFCALSIFWAPANCARILLFLCWILFDTLRTVHECFLALWTSWARLTPVH
LMLFRQSLCVEDRGFTFLAPYIGKLLSPLQKSRTRERQRERTRVKERERKRQLASREILF
SSDE
>MATOU-v1_54956935
HAHTRGAAASLLRSPEPAMVATGPAKEIAMPGHMGSEGDGRPKKIFVLGGDGFCGWPSAL
HLAEKGHEVVVIDNLSRRKIDVELGCASLTPITSPETRVATWNGLVGTNPIRYVYMDLAE
EYDRFAQMLKDEKPDTLVHFAEQRAAPYSMKNAATKRYTIENNLGATHNVLCAIVESGLD
IHLVHLGTMGVYGYGNSGGEIPEGYIDVLLPGNRQKKILHPAYPGSIYHTTKCLDALLFQ
FYAKNDLLRLTDLHQGIVWGTNTANTARDERLCNRFDYDGEYGTVLNRFLMQAACGIPLT
VYGTGGQTRGFIHISDTCRCIELAIANPPQAGQQVEILNQIAETARVRDVAEIVARLSGA
EVQRVANPRQEDAENELDVANEKFKLLGLDPILLDSAEGLMTEVREIATKYADRCDKSKV
ISKSYWNKARTVAANAX
>MATOU-v1_54963600
PITHPEVRLAAWKELTGKTIDFVNLDVAEEYDLLEKLICEKQPDSIIHFAEQRAAPYSQK
GAKQKRYTVDNNVRG
>MATOU-v1_54964848
LHLADKGHEVLIIDNLSRRKIDVELGCESLTPIVSPEQRVATWNGLIGTNPIRYEYMDIA
LEYDRFAQMLKDEKPDTLVHFAEQRSAPYSMKNVQSKRYTIDNNLGATHNVLCAIVDSGL
DIHLVHLGTMGVYGYGNSGGEIPEGYIDVILPGNREKKILHPAYPGSIYHTTKCLDALLF
QFYAKNDLLRLTDLHQGIVWGTNTALSARDERLCNRFDYDGEYGTVLNRFLMQAACGIPL
TVYGTGGQTRAFIHISDTCRCV
>MATOU-v1_54974035
DIHLVHLGTMGVYGYGNSGGQIPEGYIDVILPGNRQKKILHPAYPGSIYHTTKCLDALLF
QFYAKNDLLRLTDLHQGIVWGTNTANTARDERLYNRFDYDGEYGTVLNRFLMQAACGIPL
TIYGTGGQTRAFIHISDTCRCIELAVANPPEAGDPVEILNQVAETARVRDVAEIVARISG
AEVQRVANPRQEDAENELEVSNEKFKLLGLDPILLDSSEGLMTEVTQIANKYADRCDRSK
VISKSYWNKARAVAAGGIETPKGSAAAATTSSALRQERVNGGRGSTCVASSARGWSAQRA
QFRVPLSSQCRWFFVGHGETLX
>MATOU-v1_54988986
SIVHFAEQRAAPYSQKGSKQKRYTVDNNVRGTHNLLTAVVEADCCAHVVHLGTMGVYGYG
TSGGEIPEGYIDVILPGGRESRILHPAYPGSVYHTTKCLDALLFQFYNKNDGVRVTDLHQ
GVVWGTNTELTGMDERLSNRFDYDGDYGTVLNRFLMQAALGVPLTVYGTGGQTRAFIHVT
DTAKCIELAINNPPAEGDGVEIFNQVAETRRVRDIAEMISKQTGVAARFLANPRQEAAEN
ELDVSNRKFRALGFEPTLLDEGLFTEVQQVTQKYKDRCIPTKILPASFWNRKRAAEVAND
DEARSDIKLPDAVKSRAGAPQKTRAGRRATSEPSSRHRLGQADP
>MATOU-v1_54992100
NNLSGTHNLLCAIVESGLDIHLVHLGTMGVYGYGTSGGEIPEGYIDVILPGGRSSKILHP
AYPGSIYHATKVLDATLFQFYNKNDGLRITDLHLQQERRAPHHRPAPGHRLGHQHAADRP
GRAPDQPFRLRRRLWHRAQPLPHAVGAGHPADRVRHRRPDARADPHHRHGEVHRARDQQP
ARDR
>MATOU-v1_55029097
NPLRVHGPGERVRPLRAAAQGRAARHPRPLRRAARRPLLDEECRLQAVHHEPRRHAQRSL
RDRRVGPGHPPGPPGHDGRVRVRQLGRRDPRGLHRRHPPRRPKKEDPPPRLPRLHLPRHQ
VPRRVALPVLREERPAAADGPAPGHRVGDEHAAPRARRAPLQPLRLRRRVRHRPQPLPYA
GRLRHPPDRLRHRRADSRVHPRLRHVPLHRAAFIHVSDTCRCIELAVSNPPLAGNPVEIL
NQVAQTARVRDVADMVGRLTGAEVQRVSNPRQEDAENELDVANEKFKLLGLDPILLDSAD
GLLNEVTTIANKYEARCDRSKVISKSYWNKARAVAAGSSEPAAGVPTAAVEVGRCVETEE

>MATOU-v1_55036766
KIPNPRDEAAENELDVSNEKFCKLGLEPITLDTGLFDEVTKIVEKYKARCNSSKILPASF
WNKNRVEQCVSIDPNSIEISQWITVHNFYRMIDATSAATELVKYGERNNSRLVVGFLYSI
ISTANKHLEITTLRTVFQ
>MATOU-v1_55062914
QGIVWGTNTPLTAKDPRLTNRFDYDGEYGTVLNRFLMQAACGIPLTVYGTGGQTRAFIHI
TDTCRCIELACTNPPTAGQPVEILNQVAETARVRDVAEMVAKLNGAEVSYVSNPRQEDAE
NELVVANNKFKLLGLDPILLESAEGLLTEVQEIASKFADRCDQTKVVSKSYWNKNRAAVA
GESVGAPVAKIWDAQREIGLRVWHSRVVADAHQESAQCSRVMRRDLAKWAEESVLMVALE
WDGGAGSRCRAEGHX
>MATOU-v1_55089310
KIIPLSTLLILPVVRLPSITLPNQKTRRIFNRVAETFRVKYVAALVTKHTGVDINKIPNP
CDEAAENELDVSNEKFCLGFEPITLDTGLFDEVTKIVEKYGRNTSKILSSSFWNKKRMEQ
FVYIDPNSINIYQRIVHIFVKEKHNFCGNSGKTWGIELK
>MATOU-v1_55263195
PEGYIDVILPGVRESNILHLAYPGSVYHVTKYLDALVWKFSKRITSECDRPSPVNRLGYQ
HASDHYGLTPYQSFL
>MATOU-v1_55269773
HGDEVQEVVKKYADRCDPTKILPASFWNKKRAEECADLEKVEVEIKKTCGHRHQIMHCLL
CPNILSTLTAAERTRIIPYLFYTQVRFSLTHRTCCRMPSIWKCGWTHTLHCRLVNPRCER
ILLSWDYIGVIPWLK
>MATOU-v1_55298234
PRPAAAGAPPVANAGGLATPAGRRGALAASGAAVAEAPPPACELTDEGKGKRVIIIGGDG
YCGWASALHLSARGYEVAIMDNLSRRNWDEQLGFDTLTPIASLHKRVAKWQELTGREIKT
YVGDICDFGFLEAAVKEFEPTAMVHFGEQRSAPYSMMDRNKAVFTQMNNITGTINVLYAI
KEFAPECHLVKLGTMGEYGTPNIDIEEGYLDVEHKGRKDRLPYPKQGNSWYHLSKIHDST
NMFFTTKTWNMKVTDLNQGVVYGVDTPETALDEALVNRMDYDSIFGTALNRFIIQGAVGY
PLTVYGKGGQTRGFLDIRDTCQCIQIAIDNPGPAGEMLVFNQFTEQFSVNQLAGLVTESG
ARLGLDVTTKSIPNPRREKEEHYYNAMNTNLKDLGMDPNLMSDGKLDDVMKVALKYIDRV
DMDLILPATDWVSSGVKQGVSKVVSGVRX
>MATOU-v1_55305041
FGSRAQGPMPAVAQRSKGVTAMRVLCLLLPLVGGRGLYQPVFRAPVQEVVYAVPQALPMN
VAARPPVASVAASRSSIPTALLVGGFIGTAAATLAFGGSRRARSATPRRVVESRLRMQSA
AALKTKKIFVLGGDGFCGWPTALHLSAKGHEVVIIDNLSRRKIDVELGCTSLTPIASPET
RVNVWNELTGNNLRFEYLDIAEQYDKFAQLIEKERPDTIVHFAEQRAAPYSMKNVETKRY
TIENNLGATHNVLCAVTESGLDIHLVHLGTMGVYGYGTSGGKIPEGYIDVTLPDGRQQNI
LHPAYPGSIYHTTKCLDALLFQFYAKNDRLRVTDLHQGIVWGTNTAQTALDERLCNRFDY
DGEYGTVLNRFLMQAALGIPLTVYGTGGQTRAFIHISDTCRCIELAVDNPPDAGSRVEIL
NQVAETARVRDVAQMVAKITGAEVQQIANPRQEDAENELDVKNDKFKLLGLEPITLDSDE
GLFKEVSKIAERYMDRCDRSKVISKSYWNKTRAVAAAGTGAKGVGERTSAEVSEASKPAV
AALATEATEAPGPLGPRRRRLWRGCEAAPSRCAPPSSPTLCEVRAGYSTIMSHLQCPVCS
AEAVQYLLLARSWFASRSRPQVCPCANAFLDFVPRLRSLLQLSGVREFPILHDMRATKLH
FELCGHLSRSVGTNNSNMSFNCIFATKRQLHVRRNPQCSKATKHFSAVLLFFSANGGFLS
EYENYPQLLEFSSKIFSTTLICRQLVGILSRACSTSLLQLLARGRLSGYLTLHEFLVNFA
GVARISFVYFTIHFFCRNLAILLCMAAFPTLIILIRLSTSRPRIISLCLKLFSQTFLIRA
DYDKNFIFWFGSKLLAESFFCTRDECFTNPFLITVYDSEDRPPEPR
>MATOU-v1_55305042
FGSRAQGPMPAVAQRSKGVTAMRVLCLLLPLVGGRGLYQPVFRAPVQEVVYAVPQALPMN
VAARPPVASVAASRSSIPTALLVGGFIGTAAATLAFGGSRRARSATPRRVVESRLRMQSA
AALKTKKIFVLGGDGFCGWPTALHLSAKGHEVVIIDNLSRRKIDVELGCTSLTPIASPET
RVNVWNELTGNNLRFEYLDIAEQYDKFAQLIEKERPDTIVHFAEQRAAPYSMKNVETKRY
TIENNLGATHNVLCAVTESGLDIHLVHLGTMGVYGYGTSGGKIPEGYIDVTLPDGRQQNI
LHPAYPGSIYHTTKCLDALLFQFYAKNDRLRVTDLHQGIVWGTNTAQTALDERLCNRFDY
DGEYGTVLNRFLMQAALGIPLTVYGTGGQTRAFIHISDTCRCIELAVDNPPDAGSRVEIL
NQVAETARVRDVAQMVAKITGAEVQQIANPRQEDAENELDVKNDKFKLLGLEPITLDSDE
GLFKEVSKIAERYMDRCDRSKVISKSYWNKTRAVAAAGTGAKGVGEDTSAEVSEAKPAVA
ALATEATEARGRGRGRRALAVRSSELSDTLSPRRVHDHDSAQYAAQRRYNIFFLREVGLP
RAVGPKFALVQTHFSILYLGSAACCSRAEVFGNFRFCSTTCVLQSYILSCVDIVVRARTI
QTVSIVFLRQSGNSTSAETRNAKSNEALFCSTSVFFCVWWIPVRVEPSTTFGVQLKQHFL
VNNFYLPPACRHLVAVSLLINKLTAALGSRTFWLFDFAMIFGELCGYRKDLIRLFHVNSF
FCRNLAILLCMAAFPTLIILIRLSTSRPRIISLCLKLFSQTFLIRADYDKNFIFWFGSKL
LAESFFCTRDECFTNPFLITVYDSEDRPPEPR
>MATOU-v1_55342336
PSVGAYGFYQPTVMRAPVQAVYGSPQALPEYYIAQPPVAAVGSSPSIPSALLLGAFVGTA
AATLAFGGLRARQVKAPRVPRASLRMQGAGALKTKKIFVLGGDGFCGWPTALHLSDKGHE
VVIIDNLSRRKIDVELGCSSLTPISSPETRVNTWNELTGKNLRFEYIDIAEEYDRFAQLL
QTERPDTIVHFAEQRAAPYSMKNAQTKRYTVDNNLGATHNVLCAITESGLDIHLVHLGTM
GVYGYGNSGGEIPEGYIDVTLPGDRKKTILHPAYPGSIYHTTKCLDALLFQFYQKNDRLR
LTDLHQGIVWGTNTPQTAMDERLCNRFDYDGEYGTVLNRFLMQAASGIPLTIYGTGGQTR
AFIHITDTCRCIELAVNNPPDSGAQVEILNQVAQTARVRDVAEMVARITGAEVQRIANPR
QEDAENELDVKNDKFKLLGLDPILLDSDEGLFKEVSEIAERYLDRCDRSKVISKSYWNKT
RAVEVGSAGLPDVGEGDASAAKGSEVAARVVRALRQLAVQLVAQLAAAQPAEQLAEVNER
IKRQDYGCAMQRQECFSWCAKSLRLGWAAFSLPWSAVIPRFTFAVLTSLLKCFQLRSSLM
RALNPLRCTTSPRVALDGAALARAVRSRACQGSRGRSTLEEESRGRSTLEEERTASRLRE
SILALLRRAAPDAAAKYSLARTCSFAAGRKENHGFLYICGNADTSRLQKRANQSELLFCS
HCIFSLHSVILVVQGYTVSGSLVATIFPLRSFDNRQHTQNGKAHSGICLTADFLATSNSF
LCIIDFLGPPRIVQGSSFFCVGFFLTPCERCMSVFWRSGRVGQGLPLCTCFSDRVFVSKT
GGLLFLLHTSESCSRRCKNPARARDRGSEREKRERERDSLLERSFSHDDRTSVHRTS
>MATOU-v1_55370442
EGLRARSGSPGWSRCGYRYACDCRGLTPSGLRSSAASSTMMTRTAMRGSVSAKPVARQQQ
RAHAKMSAAAPRASQARAMGVGAAASRVAASPSSVATKAVATEKPSVTLNASGKGKKVLV
IGGDGYCGWATALHLSAQGYEVAIMDNLVRRLWDQQLGYDSLTPIASIQKRVAKWKELTG
REIGLYIGDICDFEFLTEAWKQFMPEAVVHFGEQRSAPYSMLDRERAVFTQVNNVSGTIN
VLYAIKEFSPDCHMVKLGTMGEYGTPNIDIEEGYLDVEHNGRKDTLPYPKQGNSFYHLSK
IHDSTNMIFAAKTWKLRITDLNQGVVYGVKTEETALDETLINRLDYDSVFGTALNRFVIQ
AAVDHPITVYGKGGQTRGFLDIRDTVRCIRLAIDNPADVGAMKVMNQFTELFSVNELAGL
VKKVGAPLGLDVKITSVPNPRIEAEEHYYNAKNSKLLDLGLEPHYLGDALVDSLLKVAME
YKDRCDHELILPANNWGGSGVSRHFVGQKVASAVNERPKRPSDX
>MATOU-v1_55422652
RDIAQMVATKTGTPLSYVNNPRNEASENELDVSNEKFRNLGLDPVTLDDALFDEVKDICE
KYKDRCVLDKVMPTSYWNKKRTDDIETKGAVLSTEDVITGTEADSPFQTATITKEDVSIG
GKGSRVRTFFRLEWGAGEASAQCMEVGVVX
>MATOU-v1_5575540
HTTKCLDALLFQFYAKNDKMRITDLHQGIVWGTNTKLTAMDERLTNRFDYDGEYGTVLNR
FLMQAACGIPX
>MATOU-v1_55858956
GIVWGTNTELTAMDERLTNRFDYDGEYGTVLNRFLMQAACGIPLTVYGTGGQTRAFIHIT
DTARCIELAVANPPQAGERVEILNQVAETARX
>MATOU-v1_5602813
GTSGGEIPEGYIDVILPGGREQKILHPAYPGSVYHTTKCLDALLFQFYAKNDGVRCTDLH
QGIVWENDGVRCTDLHQGIVWGTNTDLTAMDPRLTNRFDYDGDYGTVLNRFLMQAALNVP
MTVYGTGGQTRGFIHISDTCKCIEIAINNPPAEGEMPEIFNQVAETRRVRDIAELISKNT
GVEARFLANPRQEAAENELDVSNRKFRALGFEPTKLNDALFEEVQGX
>MATOU-v1_56459413
PGSVYHTTKCLDALLWQFYQKNDQLRVTDLHQGIVWGTNTPQTILDERLVNRFDYDSDYG
TVLNRFLMQGAMGVPLTVYGTGGQTRGFIHITDTARCIEIA
>MATOU-v1_5658139
RVDVWNTMTGNNLRYVYLDLAQEYDRFAQMLKDEKPDTLVHFAEQRAAPYSMRNAASKRY
TIDNNVGATHNVLCAIVESGLDIHLVHLGTMGVYGYGNSGGEIPEGYIDVILPGDRKKKI
LHPAYPGSIYHATKCLDAILFQFYAKNDLLRLTDLHQGIVWGTNTPQTIRDERLVNRFDY
DGEYGTVLNRFLMQAACGIPLTVYGTGX
>MATOU-v1_5679014
GEIPEGYIDVILPGDRKKNILHPAYPGSVYHATKCLDALLFQFYAKNDQLRLTDLHQGIV
WGTNTDLTAQDPRLTNRFDYDGEYGTVLNRFLRQPX
>MATOU-v1_56964009
WLKKAQGQMPAAAQRTTGMTVMRALCFLLPSVTGRSLFQPTFGAAPVAPAVYASPQALPY
VYVAQPAPAPAVASGSSVPSALLLGAFLGTAAATLAFGGRRARIVTPRAGPQSGLRMQGA
AGLKLKKIFVLGGDGFCGWPTALHLSDAGHEVVIIDNLSRRKIDVELGCSSLTPIASPET
RVNRWNELTGKNLRFEYIDLAEEYDRFAQLLQRERPDTIVHFAEQRAAPYSMKNAQTKRY
TIENNTMATHNALCAITESGLDIHLVHLGTMGVYGYGNSGGEIPEGYIDVTLPGNRQKEI
VHPYYPGSIYHTTKCLDSTMFQFYQKNDSLRITDLHQGIVWGTNTPQTARDELLCNRFDY
DGEYGTVLNRFLMQAACGIPLTVYGTGGQTRAFIHITDTCRCIELAVNNPPEAGARVEIL
NQVAQTARVRDIAELVAKITGAKVQRIENPRQEDAENELDVKNDKFKLLGLDPILLESDE
GLFAEVANIAKRYMDRCDRTKVISKSYWNKTRAVANSEASTANLGDAAVAPVQAAPEEAR
SGASSPREVAGVAVRGRCTRACVRELRGSGMLAEKALDVESVHGFRIMNFVHAVPYAKQG
NSLCLCGELFCLADILEFASVPNDISILKSCAACWNELSPVCFQFCDYASFRTKLRYTPA
KLLSRTSALALLRELGSDRESSVSCRITASCQSASQRDRTLAGRQEDKYSSQNFDNICAT
MRKETFSGTITFLQEFYLFSAWIFAVQYPQFLEIHTNIFCQISTASTRYMHQPLCGTLLA
AKFWVIFCVRSIFGKLRGLGNGTMVYFIFFVENLQTACANFFSERVGQWYPCVVELFRQS
LPCRKQRYRFLVPFEAVHRSMPGMRSMSSLLDSSFSHEDPTFCVYES
>MATOU-v1_56981672
KARGHMPAAVRLGMTAMRVLCLLLLPSVGGRSLYQPTLGVVPVQAVYASPQALPVYVTQQ
PAGAPVASSSSVPTALLLGAFVGTAAATLAFGGRRARIVSPRLPQSSLRMQGAGAVKTKK
IFVLGGDGFCGWPTALHLSDAGHEVVIIDNLSRRKIDVELGCSSLTPIASPETRVNTWNE
MTGQNLRFEYIDIAEEYDRFAQLLQTERPDTIVHFAEQRAAPYSMKNALTKRYTVENNLG
TTHNVLCAITESGLDIHLVHLGTMGVYGYGNSGGEIPEGYIDVTLPGDRKKKILHPAYPG
SIYHTTKCLDALLFQFYAKNDSLRVTDLHQGIVWGTNTPQTARDERLCNRFDYDGEYGTV
LNRFLMQAACGIPLTVYGTGGQTRAFIHITDTCRCIELAVNNPPDSGAQVEILNQIAETA
RVRDVAEMVAKITGAEVQRVANPRQEDAENELDVKNDKFKLLGLDPITLDSDAGLFTEVA
QIAERFMDRCDRSKVVSKSYWNKTRAVAANAGSMDLGVGSSASSTTEEPAKVRVSGRTRA
CLRELRGSLLMLATRSARGLIFDTGSSKCSTGRPYMVSGWSILCMPYGMQRREKSSCPFR
ELLCVAQTVFSLLWLSRFRNLVQPVGNERSPVCFHFCDKASFHSEFRYTPAKLLSRTSAL
ALLRQLSSDRESSASSTKRHPIDRGLSDTSWGARAANRIAASCQSASQRDRTLAGRQEEK
SIPRIHLRRHGRSQSVDLKAPLRYTTFLQEFSLFASYIHGVQGPSTFWKFVSIIFSNLTN
REHKTDATTSLLYLALGEILGNFLHTIDFWEAAWVGQGHFGVIHFFLLEPLTACVNIFFS
YSERVGQWYLCVVELFRQSLLCRAQRYRLLVPLEAARRIISGMRSSPLLDRSFSRGDPNF
CVHDPEKNALLX
>MATOU-v1_57128660
DKPGRSYTSQIQHGVSNLQSTTPLQRENVLRFTRSRRLDEFVTLLKWLLKQVLKQILSPT
PVKRQQKMSWMSRIANSVVWATLLLWIRGFSRRQRLFNLDKGLFEEVTEIVQKYKSRCDP
KKILPASFWNKKRAEECASLDPNSIKLKEDVKVEKINQHFNRX
>MATOU-v1_57197724
KKMKFFNIDAAKEYQELLQLIKEEKPDTIIHFAEQRAAPYSRTPKTKRYTVDNNVSGTHN
VLCAIVESGLDIHLVHLGTMGVYGYGTSGVGVYGYGTSGGEIPEGYIDVILPGGRESKIL
HPAYPGSVYHTTKCLDALLFFYNKNDGVRITDLHQGIVWGTNTPQTIKDERLINRFDYDG
DYGTVLNRFLMQSALGIPLTVYGTGGQTRAFIHITDTAKCLQIALENPPKDGEPVEILNQ
IAETRRVRDIAQMVSDQTGVELQYITNPRNEASENELDVSNKFRSLGLEPTLLDEKLFEE
VRDITAKYKDRCIESVLPKSFWNKKRTAAQEAGPVQNKEPTTAYX
>MATOU-v1_5728980
DEVTTVVKKFKSRCNPQKILPASFWNKKRAEECASLDSTKIELKSEPRLIITKNGFSRET
CCKIWYI
>MATOU-v1_57574432
QGWLAPLAAEGLRARTGSPGWSRCGYRYACDCRGLTPSGLRSSAASSTMMTRTAMRGSVS
AKPVARQQQRAHAKMSAAAPRASQARAMGVGAASLGSRVQVASRVAASPSSVATKAVATE
KPSVTLNASGKGKKVLVIGGDGYCGWATALHLSAQGYEVAIMDNLVRRLWDQQLGYDSLT
PIASIQKRVAKWKELTGREIGLYIGDICDFEFLTEAWKQFMPEAVVHFGEQRSAPYSMLD
RERAVFTQVNNVSGTINVLYAIKEFSPDCHMVKLGTMGEYGTPNIDIEEGYLDVEHNGRK
DTLPYPKQGNSFYHLSKIHDSTNMIFAAKTWKLRITDLNQGVVYGVKTEETALDETLINR
LDYDSVFGTALNRFVIQAAVDHPITVYGKGGQTRGFLDIRDTVRCIRLAIDNPADVGAMK
VMNQFTELFSVNELAGLVKKVGAPLGLDVKITSVPNPRIEAEEHYYNAKNSKLLDLGLEP
HYLGDALVDSLLKVAMEYKDRCDHELILPANNWGGSGVSRHFVGQKVASAVNERPKRPSD
QDEVGGQGGGWVDGLRVVVRVESIDRKIMINPFARAIFAPF
>MATOU-v1_57618134
RLSREKVPFHSMQFSQFSLLCCISLCLFHDVTNAFVIPSSSSLLRLQPKSSLQIQKLEKE
TYGRQNRHRVSATPTMMSDNTSKKKVLVLGGDGFCGWPTSLYLSEQGHDIIIVDNLSRRN
IDIELGCSSLTPIESPEVRIKTWNQINGSNMRFVNLDVAKEYDRLLQLLKDEKPDAVIHF
AEQRAAPYSQKGDKQKRYTVDNNVSGTNNLAVAVIESELDIHIIHLGTMGVYGYGTSGGE
IPEGYLDVTLPDRREQTILHPANPGSVYHTTKCLDALLFQFYNKNDQIRVTDLHQGIVWG
TNTPQTRRDERLVNRFDYDGDYGTVLNRFIMQGALGVPLTVYGTGGQTRGFIHVTDTAKC
LEIALNNPPAQGEKVQIFNQIAETLRVRDVAKLVAEKTGVDLNFIENPRQEAAENELEVS
NRKFKGLGLDPILLDSNLGLIDDVNEIAKKYSNRCIKEKILPSSFWNKKRANDCKDNKLL
VIDRPTVLFKSVHSRSELCGFWAEYNDYYPRSLFMFPLIKKRTMTGHSKYLILFNIYLVM
RTYIFRFSYHHVRIENKLKKRNVRKLSRSTTKNEDIRHSTTLKKSKNKMTEILKX
>MATOU-v1_57646561
IIDNLSRRKIDVELGASSLTPIATPEVRVETWNELMGKNMRYVYLDLAEDYDRFVQLIKE
EQPDTMVHFAEQRAAPYSMKNAATKRYTVDNNLGATHNALCAIVESGLDIHLVHLGTMGV
VHLGTMGVYGYGNSGGEIPEGYIDVTLPGNRQQEILHPAYPGSVYHTTKCLDALLFQFYV
KNDQLRITDLHQGIVWGTNTPLTASDERLCNRFDYDGEYGTVLNRFLMQAASGIPLTVYG
TGGQTRAFIHISDTCRCIELAVANPPKKGERVEILNQVAETARVRDIAEMVAKLFGAEVQ
QVANPRQEDAENELVVANQKFKLLGLEPILLESADGLFKEVTEIAQKYLHRIDKSKVASI
AYWNSKRKEEVEASAGTKLGSHAPSGPPGRGAPTGSPLSSAARWSPGGRLCLPWDTLATR
TAECAIGLKIDRAGRPALLAWCVLSARPRIH
>MATOU-v1_58143076
VVLGGDGFCGWPTSLHLSDGHDVIIVDNLSRRNIDTELGCDSLTPIQSPEVRVNTWKEVS
GKDMKFVNIDTAKEYQELLQLLKEEKPDTIIHFAEQRAAPYSRTPKTKRYTVDNNVSGTH
NVLCAIVESGLDIHLVHLGTMGVYGYGTSGGEIPEGYIDVILPGGRESKILHPAYPGSVY
HTTKCLDALLFQFYNKNDGVRITDLHQGIVWGTNTPQTIKDERLINRFDYDGDYGTVLNR
FLMQSALGIPLTVYGTGGTRAFIHITDTAKCLQIALENPPKDGEPVEILNQIAETRRVRD
IAQMVSDQTGVELFITNPRNEAMENELDVSNEKFRNLGLDPTLLDEKLFEEVRDITAKYK
DRCIESQVLPKSFWNTKRTAAQKAGPVQMDKPNMKVWTKININIWLRHNRSAFKFEIEIG
CLTSSDERIQCRNPLYNNLX
>MATOU-v1_58151260
VAKAASVTPADTVQLTNEGKGKKVMVIGGDGYCGWASALHLSARGYEVSIVDNLVRRNYD
QELGFDTLTPLTPISSIHRRVAKWKELMGKDIELFIGDICDFEFLEEAVKVFEPDAMVHF
GEQRSAPYSMMDRSKAVYTQNNNVIGTINVLYAIKEFCPECHLVKLGTMGEYGTPNIDIE
EGYLEITHNGRTDTLPYPKQGNSWYHLSKIHDSTNMYFTTRTWGMKVTDLNQGVVYGVDT
AETGLDSTLVNRMDYDSIFGTALNRFIIQGAVGHPLTVYGKGGQTRGFLNITDTVKCIQI
AIDNPGPAGEMLVFNQFTEQFSVNELARLVTESGSRLGVSVETKSVPNPRVEKEDHYYNC
KNTKLQDLGLTPNLMSEGNLDEIMQIALDNVDRVDSRLILPATDWRTSGVKRGVSVAGLR
PFPGPFLPLSVLFQDHSDSLFKQAVGHRLLQLLX
>MATOU-v1_58165745
LDVHLVHLGTMGVYGYGNSGGEIPEGYIDVMLPGGREKNILHPAYPGSIYHSTKCLDAIL
FQFYAKNDQLRITDLHQGIVWGTNTPLTASDERLCSQTRAFIHISDTCRCIELAVANPPK
KGERVEILNQVAETARVRDIAEMVAKLFGAEVQQVANPRQEDAENELVVANQKFKLLGLE
PILLESADGLFKEVTEIAQKYLHRIDKSKVASIAYWNSKRKEEVESSAGTKLGAPTELRG
QVVARWAALPALGHARDSHRRVLSHRWLSSDQGRVAGVACVVCIIM
>MATOU-v1_58957541
GTMGVYGYGKSGGEIPEGYLDVTVPNGDVKNILHPAHPGSVYHLTKCLDALTFQFYNKND
GIRITDLHQGIVWGTNTNQTLRDERLINRFDYDSDYGTVLNRFLMQAALDIPLTVYGVGG
QTRAFIHISDTVKCVELAINNPPPAGHRVEIFNQVAETLIVGDLAKMISEQTGVPVSFLT
NPRQEDAANELEVIHEKFSNLGLQAVTLEKSLMDEVVSVARKYKHRAILEKVQPSSYWNR
ARAQAATEYAEVSEAPPNTTCTSGCGDELSFDMLDSRFGLDYGILKLATNFDDVVCALFC
IISFSKFRSSIEKNITNKYNTIX
>MATOU-v1_59225336
QVDADRHSALRGALQEAPLLSPLLGPAARVRGRLMPLPFPRPPPSPSRTRSCPDSDLTNR
PSAPQAATATPAGTAVQLTDEGKGKKVMVIGGDGYCGWASALHLSARGYDVSIVDNLVRR
GYDAELGFDTLTPISSIHKRVAKWKELTGKDIGLYIGDICDFEFLGEAVQAIEPDAMVHF
GEQRSAPYSMMDRSKAVYTQNNNVIGTINVLYAIKEFCPECHLVKLGTMGEYGTPNIDIE
EGYLEVTHNGRTDTLPYPKQGNSWYHLSKIHDSTNMYFTTRTWGMKVTDLNQGVVYGVDT
AETGADPVLVNRMDYDSIFGTALNRFIIQGAVGHPLTVYGKGGQTRGFLNITDTVKCIQI
AIDNPGPAGEMLVFNQFTEQFSVNELAGLVTESGARLGVSVETKSVPNPRVEKEEHYYNC
KNTKLQDLGLTPNLMSEGNLDEIMQIALDNVDRVDPRLILPATDWRTSGVKRGVSVKASV
RVGFKPAGGCARFVGVLEKTARDLAWNFPTQSGAPPRGQSAPRAASSMRKSPIRDRVGCT
NVAGRFLSRKKCPTHAQPYPAPRGAAARGSDPRSRHCRPKKTARRTANSGRPDRWLFRGR
RTARPAPTAAALLRNVAGRAAAKASAAAVPTCRPRHRASWCSGRYTPLNSSKPSTGGMAR
APPMKIESRASRQGCPGSKGRPRPSEAKIETNQSATQLERPPTVAPPHTHAHTAARGRRR
ARAGGPRQPPTPPGNRPVLGPAAGPAPPHARARTG
>MATOU-v1_59249179
PTTRHISQQESSPAYTNASLNQAKVGPVMMTRGPRIGPLTPAQSRFGNATTMKMTTGGFC
AASTSRYASLGNSSFSANNAQVGSAKPQTPSAMQPAFTMTASAPLSRSGNVKMLVGGPSN
RGFIKSSGPVSPAGFLNKRSYRAGTFMPRSAMPVAARAATTMMAEGGKKKVLVLGGDGFC
GWPTSLHLSDQGHDVIIVDNLSRRNIDTELGCDSLTPIQSPEVRVAWEEVSGKKMKFFNI
DTAKEYQELLQLIKEEKPDTIIHFAEQRAAPYSQRTPKTKRYTVDNNVSGTHNVLCAIVE
SGLDIHLVHLGTMGVYGYGTSGGEIPEGYIDVILPGGRESKILHPAYPGSVYHTTKCLDA
LLFFYNKNDGVRITDLHQGIVWGTNTPQTIKDERLINRFDYDGDYGTVLNRFLMQSALGI
PLTVYGTGGQTRAFIHITDTAKCLQIALENPPKDGEPVEILNQIAETRRVRDIAQMVSDQ
TGVELQYITNPRNEASENELDVSNKFRSLGLEPTLLDEKLFEEVRDITAKYKDRCIESVL
PKSFWNKKRTAAQEAGPVQNKX
>MATOU-v1_59250066
PRLPQSSLRMQGAGAVKTKKIFVLGGDGFCGWPTALHLSDAGHEVVIIDNLSRRKIDVEL
GCSSLTPIASPETRVNTWNEMTGQNLRFEYIDIAEEYDRFAQLLQTERPDTIVHFAEQRA
APYSMKNALTKRYTVENNLGTTHNVLCAITESGLDIHLVHLGTMGVYGYGNSGGEIPEGY
IDVTLPGDRKKKILHPAYPGSIYHTTKCLDALLFQFYAKNDSLRVTDLHQGIVWGTNTPQ
TARDERLCNRFDYDGEYGTVLNRFLMQAACGIPLTVYGTGGQTRAFIHITDTCRCIELAV
NNPPDSGAQVEILNQIAETARVRDVAEMVAKITGAEVQRVANPRQEDAENELDVKNDKFK
LLGLDPITLDSDAGLFTEVAQIAERFMDRCDRSKVVSKSYWNKTRAVAANAGSMDLGVGS
SASSTTEEPAKVRVSGRTRACLRELRGSLLMLATRSARRKDVLVSGSILYMPYGMQRREK
IVISFSAALRRTDSLQFATVLYRDFEILCSLLETSVLYASSFVIQRAFMQSFAGTQPPSC
FLVLQRLHFDSSAVIERAQRALLRDTLLPGGSASRAGMHALQVRSLRAVSPLRSAIGLWQ
SCRKKTIELQSICDDTDVHSPPNLTHHLETPLFCRSSTFSRRESMPYDKDYSAISNCSGS
TLLKFWPERKRSTLKNWATLTSSGPREVGHAYLFDKMARAARKMFQNENVSKSYCFSCVL
CARSAEKFQNTIHFLLILYVEIQGISSK
>MATOU-v1_59250067
PRLPQSSLRMQGAGAVKTKKIFVLGGDGFCGWPTALHLSDAGHEVVIIDNLSRRKIDVEL
GCSSLTPIASPETRVNTWNEMTGQNLRFEYIDIAEEYDRFAQLLQTERPDTIVHFAEQRA
APYSMKNALTKRYTVENNLGTTHNVLCAITESGLDIHLVHLGTMGVYGYGNSGGEIPEGY
IDVTLPGDRKKKILHPAYPGSIYHTTKCLDALLFQFYAKNDSLRVTDLHQGIVWGTNTPQ
TARDERLCNRFDYDGEYGTVLNRFLMQAACGIPLTVYGTGGQTRAFIHITDTCRCIELAV
NNPPDSGAQVEILNQIAETARVRDVAEMVAKITGAEVQRVANPRQEDAENELDVKNDKFK
LLGLDPITLDSDAGLFTEVAQIAERFMDRCDRSKVVSKSYWNKTRAVAANAGSMDLGVGS
SASSTTEEPAKVRVSGRTRACLRELRGSFLILAPRSARRKDVRTWFLDGQFCACRTVCNA
GKNRRVLFVSCSASHRQSSVSYCGYRDFEILCSLLETSGVLYASIFVIKRAFIQSFADTH
PPSCFLVLQRLHFDSSAVIERAQRALRRDTLLTGGSAIQAGAHAPQIGSLRAVSPLRSAI
GLWQVGRKKNLEFRESICDGTGVHSPSTLKHHDTPLFCRSSPFSLHTESMAYDKDHPHSG
NSYQFFQIPTASTRQTQQPPCFTWLSAKFWVTFCIRSIFGKLHGLGKGTSEVFIFFVGTL
VNCLCKHFFLVLRTRWAMVSLCRRAFPAESLVSTEISSSCPARSRSQNYFRHAFESASRI
LFSWRSKFLRPRLTREKX
>MATOU-v1_59281987
GRCTAKLLPADVGRCASAGRVCKPPGPAHVRGAAAGRRCGRFSLVGSHCAAFRCPRGHCG
RYPRLRWPPRAHRDTALLPGERPTALHLSDAGHEVVIIDNLSRRKIDVELGCSSLTPIAS
PETRVNTWNELTGQNLRFEYIDIAEEYDKFAQLLQTERPDTIVHFAEQRAAPYSMKNALT
KRYTVENNLGATHNVLCAITESGLDIHLVHLGTMGVYGYGNSGGEIPEGYIDVTLPGDRK
KKILHPAYPGSIYHT
>MATOU-v1_59286557
KETQPDAVVHFAEQRAAPYSQKNAKAKRYTVDNNVCGTNNLLTAIVEADCDTHVVHLGTM
GVYGYGTSGGEIPEGYIDVILPGGRESKILHPAYPGSVYHTTKCLDALLFQFYAKNDAIR
VTDLHQGIVWGTNTALTAMDDRLTNRFDYDGDYGTVLNRFLMQAALGVPMTVYGTGGQTR
AFIHISDTCKCVELAINNPPAQGAPPEIFNQVAETRRVRDIAELISKNTGVEARFLANPR
QEASENELDVSNRKFRSLGFEPTQLNDALFEEVQSVTQKFKDRCIPTKILPASFWNKKRA
AEVEADGEARSTIKLPDELVAPKAPVTSRGASPADVSRLPPPFRARRPP
>MATOU-v1_59297615
QILHPAYPGSVYHSTKCLDAILFQFYNKNDGVRITDLHQGIVWGTATAQTVKDERLVNRF
DYDSDYGTVLNRFLMQSARPSTAPADRRVASSTSATLPGASSWLSRTRQKLASRSTSLTR
SPRPSASAILPRWCRSRPRWCRSRPAARSSTSPTRARRPPRTSSTFRTKSSATLVTRFFL
TRPSSRRSAMLPPSTRTAASRRRSSRRPSGTRSARRRTRMALSSTRSPSSELDGSTGSVN
TRIHKWVSLNIEFCGLFSNRAX
>MATOU-v1_59313938
NNLGATHNALCAITESGLDIHLVHLGTMGVYGYGNSGGEIPEGYIDVILPGDREKKILHP
AYPGSIYHTTKCLDALLFQFYQKNDRLRVTDLHQGIVWGTNTKQTAMDERLCNRFDYDGE
YGTVLNRFLMQAACGIPLTVYGTGGQTRAFIHITDTCRCIELAVNNPPDAGAQVEILNQV
AQTARVRDIAELVAKITGAEVQRIANPRQEDAENELDVKNDKFKLLGDVKNDKFKLLGLD
PILLESDEGLFAEVTKIAERYMERCDRSKVVSKSYWNKTRAVAASGSKADLGGEKSTEEE
PAKEKVGAATLDQYDTIHRLTECTAKAVFPISICVFDSGGQPSVRLGANFLHFELLQPLL
SFGCALVCHTFQFRDLELDRDRESGSTKTLSVRFAHIHLQSYGRQGKQSLSRTVYVHDSC
QMIRSMNGFWKHGRYFSSFFDQIILHAX
>MATOU-v1_59342906
MRNEQAKRYTVDNNLNATHNTLVAISESGLDIHLVHLGTMGVYGYGNSGGEIPEGYINVT
LPGDRQKEILHPAYPGSIYHATKCLDATLFQFYQKNDRLRITDLHQGIVWGTNTPLTEMD
ERLCNRYDYDGDYGTVLNRFLMQAASGIPLTVYGTGGQTRAFIHISDTCRCIELAVNNPP
DSGERVKILNQIAETARVRDVAEMVAKITGCEVQRVTNPRQEDAENELDVKNENFRNLGL
DPIRLDSSQGLFKEVTEIAKKYMARCDKSKVISKSYWNKTRADAAAGSTTAQGIEMTAIS
PENVAEPTEEKVLTPRVSGR
>MATOU-v1_59364921
GLDIHLVHLGTMGVYGYGNSGGEIPEGYIDVILPGDRKKKILHPAYPGSVYHATKCLDAT
LFQFFQKNDKLRVTDLHQGIVWGTNTPQTKLDERLCNRFDYDGDYGTVLNRFLMQAACGI
PLTVYGTGGQTRAFIHITDTCKCIELAVNNPPEEGAX
>MATOU-v1_59444681
AMSGKKILVLGGDGFCGWPTAVHLSDKGHDVTIVDNLSRRNIDTELGCDSLTPISSPEVR
VGAWKELTGKTIDFVNLDVAEEYDRLEALIKDTRPDSIVHFAEQRAAPYSQKGAKQKRYT
VDNNVRGTHNLLTAVVEADCCAHVVHLGTMGVYGYGTSGGEIPEGYIDVVLPGGREQRIL
HPAYPGSVYHTTKCLDALLFQFYAKNDGVRVSVRVTDLHQGIVWGTNTPLTAMDDRLTNR
FDYDGDYGTVLNRFLMQAALGVPMTVYGTGGQTRAFIHISDTCKCIELAINNPPEEGAQP
EIFNQVAETRRVRDIAEIISKNTGVEARFLANPRQEAAENELDVANRKFRSLGFEPTQLN
DALFEEVQSVTQKYKDRCIATKILPASFWNKKRAQEVAQDGAARSDIKLPEPKIPDVAKD
PVKARGALSAPSP
>MATOU-v1_59459076
RRSERSSVPRARVWCRARSRSTPAARIFFGAMWRHVLLVLALGDALLAPRPLARRAPRAA
ARPAVAMSGKKILVLGGDGFCGWPTSVHLSDKGHDVTIVDNLSRRNIDIELGCDSLTPIS
SMEVRIGAWKELTGKTIDFVNLDVAEEYDRLEQLIKETRPDAIVHFAEQRAAPYSQKGAK
QKRYTVDNNVRGTHNLLTAVVEADCCAHVVHLGTMGVYGYGTSGGEIPEGYIDVTLPGGR
ESRILHPAYPGSVYHTTKCLDALLFQFYAKNDGVRVTDLHQGIVWGTNTPLTAMDDRLTN
RFDYDGDYGTVLNRFLMQAALGVPMTVYGTGGQTRAFIHISDTCKCIELAINNPPEEGAQ
PEIFNQVAETRRVRDIAEIISKNTGVEARFLANPRQEAAENELDVANRKFRSLGFEPTQL
NDALFEEVQSVTQKYKDRCIATKILPASFWNKKRAQEVAQDGAARSDIKLPEPKISDVAK
DPVKARGSPARLASAAAARRGAESHRRTPPLAARPELTSX
>MATOU-v1_59483128
KQTTHAASGELAARRMWRRTICALTCASALLSPARRAPRATRHAVRMAADAPKKILVLGG
DGFCGWPTACHLSDKGHAVTIVDNLSRRNIDTELGCDSLTPISHPEVRIAAWKEITGKTI
DFVNLDVAQEYDRLAALIADVRPDSIVHFAEQRAAPYSQKGPKQKRYTVDNNVCGTNNLL
TAVVEADCCAHIVHLGTMGVYGYGTSGGEIPEGYIDVILPGGREQKILHPAYPGSVYHAT
KCLDALLFQFYAKNDGVRVTDLHQGIVWGTNTPLTAMDDRLTNRFDYDGDYGTVLNRFLM
QAALGVPMTVYGTGGQTRAFIHISDTCKCVEIAINNPPDEGAPPEIFNQVAETRRVRDIA
KIISENTGVEARFLANPRQEAAENELDVANRKFRALGFEPTQLNDALFEEVQEVTQKFKD
RCIATKILPASFWNKRRAQEVAKDGDARSSIKLPDELVAPKEAPVTSRSRETHIPPLSYA
REX
>MATOU-v1_59491918
LNRFLMQGAMGVPLTVYGTGGQTRAFIHVTDTARCIEIAINNPPEKGDRVEIFNQIAETR
RVRDIAEMVAKMTGVEAKFIPNPRQEAAENELDVSNRKFCNLGLDPITLETGLFEEVTQI
VKKYKSRCDPKMILPASFWNKKRAEECSTLDRNSIEIKEDASDKVAAMKIPECTPLCX
>MATOU-v1_59500612
EMARLVGCAMLAVIAPAAGYSLFSTSSRSHTVTAEPAVAAPVAIQAPFARTAVQMGAAVQ
RSRVQMAVPDGGKKKVFVLGGDGFCGWPTALHLSNLGHDVVIIDNLSRRKIDVELGASSL
TPISTPEVRVTTWNDMSGNDLRYVYMDLAEEYDRFLQLIKDEQPDTMVHFAEQRAAPYSM
KNGATKRYTIENNMGATHNVLCAIVESGQDVHLVHLGTMGVYGYGNSGGEIPEGYIDVEL
PGGRKKNILHPAYPGSVYHATKCLDAILFQFYAKNDQLRLTDLHQGIVWGTNTELTAKDE
RLCNRFDYDGEYGTVLNRFLMQAASGIPLTVYGTGGQTRAFIHISDTCRCIELAVANPPK
AGERVEILNQVAETAKVRDIAEMVAKLFNAEVQRVANPRQEDAENELVVANQKFKLLGLD
PVLLESADGLFKEVTDVAEKYLDRVDKSKVASIAYWNKQREAAVEEAAPGEAYRNVKAAW
LSAFEHAYSGVARAAERSRGMLSSDCKGCVACGGVSPFTRRSRFECMRGTRLSFILGSWV
AX
>MATOU-v1_59512742
VPLTVYGTGGQTRAFIHVTDTARCIELAINNPPEKGERVEILNQVAETRRVRDIAEMVAE
MTGVEANFIPNPRQEAAENELDVANRKFRNLGLDPITLDTGLFEEVTEIVQKYKSRCDPK
KILPASFWNKKRAEECASLDPNSIKLKDDVKDKVENNESDIMIIFMPHESNSLNSX
>MATOU-v1_59721718
RRSTRTAAEIFNQVAETRRVRDIAELISKQTGVEARFLANPRQEAAENELDVSNRKFRSL
GFEPTLLNDALFEEVQX
>MATOU-v1_59864628
VEIFNQVAETRRVRDVAGLVADRTGVEVNLLPNPRQEAAENELDVANRKFCSLGLDPVTL
DAALFDEVTEVVEKFKHRCDPTKILPASFWNKKRAEECAGLDPSSVRIKVDGRVRRPRVL
SWDRSLKTLWNVX
>MATOU-v1_59865712
AGGPSNRGFSIKSNGPVSPAGFLNKRSFRAGAFMPRSAMPVAARAATTMMAEGGKKKVLV
LGGDGFCGWPTSLHLSDQGHDVIIVDNLSRRNIDTELGCDSLTPIQSPEVRVTWEEVSGK
KMKFFNIDAAKEYQELLQLIKEEKPDTIIHFAEQRAAPYSRTPKTKRYTVDNNVSGTHNV
LCAIVESGLDIHLVHLGTMGVYGYGTSGGEIPEGYIDVILPGGRESKIL
>MATOU-v1_59872654
SPDVRVQAWKEVSGKDIKFVNLDVAKEYDLLVQLIKDEKPDSIVHFAEQRAAPYSMKTSK
TKRYTVDNNVSGSNNLCCAVIDSDVDAHIVHLGTMGVYGYGTSGGEIPEGYIDVVLPGGR
EASILHPAYPGSVYHATKCLDALLWQFYQKNDQLRVTDLHQGIVWGTNTPQTVRDERLVN
RFDYDGDYGTVLNRFLMQGAMGVPLTVYGTGGQTRAFIHITDTARCIEIAINNPPKAGER
VEIFNQVAETRRVRDVA
>MATOU-v1_59952690
VVGTINCLYAIKEFAPDCHLVKLGTMGEYGTPNIDIEEGYITIEHNGRTDTLPYPKQGGS
FYHLSKVHDSHNIFFAAKAWNIACTDLNQGVVYGIATEETMIDERLINRLDYDSVFGTAL
NRFVIQTAVGHPMTVYGKGGQTRGFLDIRDTVRCLQIAIDNPAEK
>MATOU-v1_59965739
RLSREKVPLHSMQFSQFSLLCCISFCLLHDVTNAFILPSSSSLLRLQPKSNQQIQKLEKE
TYGRQNRQRISATPTMMSDNTSKKKVLVLGGDGFCGWPTSLYLSEQGHDIIIVDNLSRRN
IDIELGCSSLTPIESPEVRIKTWNQINGSNMRFVNLDVAKEYDRLLQLLKDEKPDAVIHF
AEQRAAPYSQKGDKQKRYTVDNNVSGTNNLAVAVIESELDIHIIHLGTMGVYGYGTSGGE
IPEGYLDVTLPDGREQTILHPANPGSVYHTTKCLDALLFQFYNKNDQIRVTDLHQGIVWG
TNTPQTRRDERLVNRFDYDGDYGTVLNRFIMQGALGVPLTVYGTGGQTRGFIHVTDTAKC
LEIALNNPPAQGEKVQIFNQIAETLRVRDVAKLVAEKTGVDLNFIENPRQEAAENELEVS
NRKFKGLGLDPILLDSNLGLIDDVNEIAKKYSDRCIKEKILPSSFWNKKRANDCKDNRLL
VRDRPTELFQSIHLSRSKLCGFGRVRYQILSSIFVCVSFNEKNNDWTKLMLNFIQLYLVM
RTYTFHITTSEKKYKRGKIPRYCQSPRKIKTDIIQPSKNKLTEIFEQNKTKLKNYIVSLT
RMWEQKTYFHVHYFFFSLQYHQIFCDIFKIYFSTTLHFX
>MATOU-v1_5999789
DYIDVVLPGGREANILHPAYPGSVYHTTKCLDALLWQFYQKNDQLRITDLHQGIVWGTNT
PQTIRDERLSFDYDGDYGTVLNRFLMQGAMGVPLTVYGTGGQTRGFIHISDTARCIEIAI
NNPPAEGDRVEIFNQLAETRRVRDVAKMVADQTGVAVNLLPNPRQEADENELDVSNRKFR
NLGLDPITLDEALFDEVTEVVNKYKHRCDPTKILPASFWNKKRAEECASLDSSSITIEAV
ISCPCLILLWKCPTHQLGEMAQVLENCNTFRHVX
>MATOU-v1_60045455
PTARRRHPLCWPSLWGLRPRTRSSAAGPRLPPRRRPPLPPSRGPCCTCAATRRRCRWSPR
RLRCRLATRMARGTAASRRRSSSDAGHEVVIVDNLSRRKIDVELGASSLTPISTPEVRCD
VWNKMKGKNLRFIYMDLAEEYDRFLQLIKDEQPDTMVHFAEQRSAPYSQKTSATKRYTVD
NNLGATHNVLCAIVDSGLDIHLVHLGTMGVYGYGNSGGEIPEGYIDVTLPGGRQREILHP
AYPGSVYHTTKCLDALLFQFYVKNDQLRITDLHQGIVWGTNTPLTSLDERLTNRFDYDGE
YGTVLNRFLMQAASDIPLTVYGTGGQTRGFIHITDTARCIELAVANPPSKGDRVEILNQI
AETARVRDVAQMVSSITGADVQTVSNPRQEDAENDLVVSNQKFKLLGLDPILLESAEGLL
TEVTEVGKKYSGRIDRSKVESKAYWNKARADAALDAAPTNVGQGATVARGGGAGVRGGGQ

>MATOU-v1_60045456
DLSLAVRMAPSLLRCAMLAVAAPSTSAYSLFGSGSPTRVQAAQAVTTAFPAPVQTVRSAV
WATQMSAAAATDVPVSSNSASGGGKKKVFVLGGDGFCGWPTALHLSDKGHEVVIIDNLSR
RKIDVELGASSLTPISTPEVRVQTWNELTGRNLRYVYMDLAEEYDGFLQLIKDEQPDTMV
HFAEQRAAPYSMKNGKTKRYTIENNLGATHNALCAIVESGLDVHLVHLGTMGVYGYGNSG
GEIPEGYIDVTLPGGRQREILHPAYPGSVYHTTKCLDALLFQFYVKNDQLRITDLHQGIV
WGTNTPLTSLDERLTNRFDYDGEYGTVLNRFLMQAASDIPLTVYGTGGQTRGFIHITDTA
RCIELAVANPPSKGDRVEILNQIAETARVRDVAQMVSSITGADVQTVSNPRQEDAENDLV
VSNQKFKLLGLDPILLESAEGLLTEVTEVGKKYSGRIDRSKVESKAYWNKARADAALDAA
PTNVGQGATVARGGGAGVRGGGQ
>MATOU-v1_60054049
SARRSAGAQAEQCAPRPEEPGVPPVNEMAAAAMTSTALASGAGAAAARSSSRQSAQAAMA
APKLSSAARKQQHKQVRRQGQAGLSRRGQGLAVRAAATADAAPEVSLSSGGAGTRVMIIG
GDGYCGWATALHLSARGYEVCIVDNLCRRQFDLQLGLDTLTPIKSIQERVKRWQEISGRS
IQLQIGDICDFEFLSEAFTSFQPEHAVHFGEQRSAPYSMIDRQHAVFTQHNNVIGNINVM
YAIKEICPDCHLVKLGTMGEYGTPNIDIEEGYLTVEHNGRTDTLPYPKQGNSFYHLSKIH
DSTNILFATKAWNMAATDLNQGIVYGVKTEETVAHPDLINRYDYDGIFGTALNRFVVQAA
VGHPLTVYGKGGQTRGFLDIRDTVRCIQLAIDNQADKGEMRVYNQFTEMWSVNDIASIVT
GAGAKIGLDVELINVPNPRVEAEEHYYNAKCSKLQDLGLEPHLLGESITESLLSFAVQYK
DRVNMDLIKPAVDWRKSGIKQATMSAAVAKLLSLVCGG
>MATOU-v1_60079403
VKVIKRKYSFCRMQFSQFSLPILWLCYSFFFCVEAFIPSSSSSRNFLRLPQHKNLQNHKI
NENLDKILSQRQKVSKGRSAISTPTMEISGNSKPKKVLVLGGDGFCGWPTSLYLSEQGHD
IIIVDNLSRRNIDVELGCSSLTPIESPEVRVKTWNQLNGSNMRFVNLDVAQEYDRLLQLL
KDEKPDAVIHFAEQRAAPYSQKGDKQKRYTVDNNVSGTNNLAVAVIESELDIHIIHLGTM
GVYGYGTSGGEIPEGYLDVTLPDGREQTILHPANPGSVYHTTKCLDALLFQFYNKNDQIR
VTDLHQGIVWGTNTPQTRRDERLVNRFDYDGDYGTVLNRFIMQGSLGVPLTVYGTGGQTR
GFIHVTDTAKCLEIALNNPPARGDKVQIFNQIAETLRVRDVAKLVADKTGVELNFIENPR
QEAAENELEVSNRKFKGLGLNPILLDSNLGLIDDVNEIARKYSDRCIKEKILPSSFWNKK
RAVECKDNKLGVIDGISSNCFGDRTPLKKYNQNWKSENNIKKKYGRQSKFLFLLLLLHFF
FYKTLLFFRGKSFMPNMETNSRSIILNIPGHEKFISTTFQEKSILAIEQSEIRRNLYTKF
SLKDKYRSTQNITTEKKTSTKKQKEKVICX
>MATOU-v1_60095632
QIFTASLGMEIGVVLLCLLCLRSACSFHLAARSSGKERLAKRWSMIMKSNPKKVLVLGGD
GFCGWPTSLHLSDKGHDVVIVDNLSRRKIDIELGCESLTPIASIEERCRIWNSIPGSKGE
IKFEYLDLQHDYFELVQLIRNEKPDTIVHFAEQRSAPYSMKNSRAKRYTVENNLSGTNNL
LSAIVESELDVHVVHLGTMGVYGYGTSGGEIPEGYLDVVLPGGRESSILHPANPGSVYHL
TKCLDALCFQFYNKNDGIRVTDLHQGIVWGTNTNQTSRDERLVNRFDYDGDYGTVLNRFL
MQAALDIPLTVYGTGGQTRAFIHISDTAKCIEIAINNPPKVGDKVEIFNQVAETLRVRDL
ASLISDKTGCEIRNIENPRNEDAENELLVSNDKFRLAGLNPVTLQQGLLDEVVNIAEKYR
VRCDRSKILPSSFWNKDRAKASKTKISKCGLSWKMP
>MATOU-v1_6017387
VHFAEQRAAPYSQKDSKTKRYTVDNNVGGSNNLCCAIIDADVDAHIVHLGTMGVYGYGTS
GGEIPEGYIDVTLPGGREANILHPAYPGSVYHATKCLDAILWQFYQKNDNLRVTDLHQGI
VWGTNTPQTALDERLVNRFDYDGDYGTVLNRFLMQGSMGVPLTVYGTGGQTRAFIHVTDT
ARCIELAINNPPEKGERVEILNQIAETRRVRDVAAMVAEMTGVEANFIPNPRQEAAENEL
DVSNRKFRNLGLDPITLDTGLFEEVREIVQKYKGRCDPKKILPASFWNKKRAEECASLDN
DSIKFKEDAKDKVENTLNEIKSYTIFNAITKIGHSTYIKDHLLSKX
>MATOU-v1_6025044
GEIPEGYIDVILPGGRESNILHPAHPGSVYHATKCLDAIMWQFYQKNDDLRVTDLHQGIV
WGTNTPQTIKDERLVNRFDYDGDYGTVLNRFLLQGAMGVPLTVYGTGGQ
>MATOU-v1_60282634
KIPEGYIDVVLPGGRERNILHPAYPGSVYHATKCLDALLFQFYAKNDHLRITDLHQGIVW
GTNTP
>MATOU-v1_6029133
HGITDTAKCIEIAINNPPDKGDRVEIFNQVAETRRVRDVAALVAGQTGVEVNNIPNPRQE
AAENELDVSNRKFCNLGLEPTTLDNGLFDEVTEIVKKYKSRCDPSKILPASFWNKKRAEE
CAEIDPSSIKLEEKAEVNGSDNFEAKSEYCCRRMTPGTVTQFVKSFDVISPRKPVETEES
TVTPFRIKYNSYIKY
>MATOU-v1_60330654
NNPPEAGQPVEILNQIAETARVRDVAAMVSELTGVEVQRVANPRQEDAENELDVANQKFK
NLGLNPILLESAEGLFTEVTEIASKYSHRCDREKVVSKSYWNKARTVAANPDGVKLGMPE
KANAGDVAAARCLARSX
>MATOU-v1_6039135
TWDFAEQRAAPYSMKNSKAKRYTIDNNVSGSNNLCCAVLDSELDIHIVHLGTMGVYGYGT
SGGEIPEGYIDVTLPGGREANILHPAYPGSIYHATKCLDALIWQFYQKNDQLRITDLHQG
IVWGTNTPQTIKDERLVNRFDYDGDYGTVLNRFLMQGAMGVPLTVYGTGGQTRAFIHITD
TAKCIEIAVSNPPKEGERVEIFNQVAQTKRVRDVAQMVAEQTGVEVNMLPNPRQEAAENE
LDVANRKFCNLGLDPVTLESENGLFAEVTEIVKKYKHRCDPTKILPASFWNKKRAEECAE
IDPSSVKLVDKESVEVNGSDNRGKIEKHQKRIETDIGVNMNLCSVPEPHMLYAKISLLYM
NRSRLDCIYHRKVPYX
>MATOU-v1_61035683
RDERLVNRFDYDGDYGTVLNRFLMQAALDIPMTVYGTGGQTRGFIHISDTARCIEIALNN
PPKSGDKHGTHRRVETKRFSTKSPRHCEYAIWPILFLHRQGALFVTWRILAKKMLRTSWT
SPTGNSLALASTQSPKWASPMKCSLPRSMLTGVIRAKCCLLHFGTKPEPLLPLVMRHESR
RRLAQSRAVSKENMNCMKSLFVPVLTMNYTDIAX
>MATOU-v1_6118501
TWANPRQEAAENELDVANKKFCNLGLEPITLDTGLFDEVTEIVKKYKDRCNPTKILPASF
WNKKRAEECASLDPESIKISTQEEEKASASSDEKISFCTPNNKHFLQKKPVHILILYLES
FINHIGX
>MATOU-v1_6146172
PYSQKNSKTKRYTVDNNVSGSNNLCCAVIDAEVNAHIVHLGTMGVYGYGTSGGEIPEGYI
DVVLPGGX
>MATOU-v1_61561201
LLKYAKHGIKLMDQICDLIMQKNMTVYYNYKMKNQMLFILQNKELHRIHKKEINKNVIPI
TMYQVLIILLLQSLNQNIFILFIVLWEFMVMVHLVVKSQRDILMLLYQMDENKPFYIRQI
LVLFTIQQNVLMLFYFNFIIKMIRFVQIYTRVLFGELTPHKLDEMKDLIDLITTGTMELY
IDSCKEHVYHLYMVLVAKLVVLFMQILQNVKLHIILLLKEKKYKSLIKSQKRYEYVMLQN
SLRKLELIILLKIHDKKQRKMNRFQIVNSKVDIRFCTPIVLLMMMKLLKNTRTDVLKRKF
YLHLFGTKNRKFKGLGLDPILLDSNLGLIDDVNEIAKKYSDRCIKEKILPSSFWNKKRAN
DCKDNRLLVRDRPTELFQSIHLSRSKLCGFGRVRYQILSSIFVCVSFNEKNNDWTKLMLN
FIQLYLVMRTYTFHITTSEKKYKRGKIPRYCQSPRKIKTDIIQPSKNKLTEIFEQNKTKL
KNX
>MATOU-v1_61561716
VELGCSSLTPIVSPEERVATWNSLGGNQQPIRYVYMDLAQEYDRFAQMLKDEKPDTLVHF
AEQRAAPYSMKNAMTKRYTIDNNLGATHNVLCAIVESGLDIHLVHLGTMGVYGYGNSGGQ
IPEGYIDVILPGNREKKILHPAYPGSIYHTTKCLDALLFQFYAKNDLLRLTDLHQGIVWG
TNTAQTSRDERLVNRFDYDGEYGTVLNRFLMQAACGIPLTVYGTGGQTRAFIHVSDTCRC
IELAVNNPPPSGSPVEILNQVAETARVRDVAEMVAKLSGAEVRRVSNPRQEDAENELDVA
NNKFKLLGLDPILLDSADGLLTEVQQIATKYSDRCDRSKVISKSYWNKARAAAADDAQPA
AGQPTAAQARARACVSACSCAVRPGHIGQAGRVLLEPYRPSRSRALGSAVAPMAPRASPH
LWYNSSCAAHAYQCAWPCAVACSLLIPRRRLTGAWFLGGELGCGDCWAAGREGSEGEERT
QRGGRARRERQRALCMHQGSRRLRFARIVCTATQGGGQGGSWVLLLNRLHFDWLCIAYWQ
SPWCVRALGNHIHWMHARYGDGCDGSISFPMGWMDACQLPGWSPDLRDRCMLMVLRRFTP
MEYCGRGGGSHTGVALLAGSAVLLGDEGRVVTVVRRVRGDALSLLVCDCACILDGGLPWL
ERAHCIKCACAVRAGDNTVSVTGVPVAVRQSGSRTAAVRGTSG
>MATOU-v1_61663166
AWDLACTDLNQGVVYGVATEETTMDPLLINRLDYDGVFGTALNRFCVQAAVGHPLTVYGK
GGQTRGYLDIRDTVRCIQLAIDNPAEKGSMRVFNQITEMWSVNQLAALITEAGAKLGLDV
QVQSVPNPRTELEEHYYNVKHTALLDLGLEPHLLSDSLLDSLLNFCIANKDRVRRDLIMP
GVAWKDAASRIARGKRESVLKVGVGVVEFVALYGHFFX
>MATOU-v1_6177756
HGRIAMKLLVIIGLLPCLASAFVPTALKGSFSAATQVLKPSSFGSSPTVAASFMEHANSH
CSNFARTRTVVQQAVEGDDVNGNAEKKKVIVLGGDGFCGWPTSLYLSDQGHDIVIVDNLS
RRNIDTELGCDSLTPIQSPEVRVQAWKEVSGKEMKFINMDVAKEYDLLVQLIKDEKPDAI
IHFAEQRAAPYSMKTSKTKRYTIDNNVSGSNNLCCAVIDSELDVHILHLGTMGVYGYGTS
GGEIPEGYIDVTLPGGREANILHPAYPGSIYHATKCLDALLWQFYQKNDQLRITDLHQGI
VWGTNTPQTIRDERLVNRFDYDGDYGTVLNRFLMQGAMGVPLTVYGTGGQTRGFIHITDT
ARCLEIALNNPPKKGDRVEIFNQIAETRRVRDIAEMVAKQTDVEINNLPNPRQEAAENEL
DVANRKFCNLGLEPLTLDEGLFDEVTEVVKKFKDRCDPTKILPASFWNKARAAECASVDP
NSVTIKSDIYNIELRNTIVFLVIVNNNLLMLHFIS
>MATOU-v1_6192212
WKEVSGKEMKFVNLDVAKEYDLLVQLIKDEKPDAIIHFAEQRAAPYSMKNSKTKRYTIDN
NVGGSNNLCCAVIDSDLDVHIVHLGTMGVYGYGTSGGEIPEGYIDVTLPGGREANILHPA
YPGSVYHATKCLDAILWQFYQKNDQLRVTDLHQGVVWGTNTPQTIRDERLINRFDYDGDY
GTVLNRFLMQGAMGVPLTVYGTGGQTRGFIHITDTARCLEIAISNPPKSGDRVEIFNQIA
ETRRIRDIAALVAAQTGVEVKRYPNPRQEAAENELDVSNKKFCDLGLDPVTLDEGLFDEV
AEVVKKYKHRCDPTKILPASFWNKKRAEECAELDPDSVALKSETKQTVKSKLKSNQTTRE
IYLQTTVHTCVLFQKEVVLSGRIAHSLLNVFFYVLLFMFNQKNPITFTCEFVLPTRRTRL
LPVYYGLGSGILVVASKYLRLLVT
>MATOU-v1_62147828
EAAENELDVSNQKFCNLGLQPITLDCGLFDEVTKIVQKYKGRCNPSKILPASFWNKNRLE
QCVSINPKSINISQKIVHIFYRKIDATSAATELVKHGEWNNX
>MATOU-v1_62494719
EGRRRRRMASAAMASVAGATRGSLTVSSVGSSAASRNRARTRRANKAGTRVAAAMDANGP
TDKKRVLIIGGGVLIIGGDGYCGWATALYMSKRGWDVAILDNLCRRAFDDELGLKTLTPI
KPIHERVKRWKEVSGKDIPLYIGDVNDYEFLGKAFDEFKPDHAVHFGEQRSAPYSMVDRK
HAVFTQYNNVCGNINVMYAIREHAPDCHLIKLGTMGEYGTPNIDIEEGFIEINHNGRSDV
LPYPKQGNSWYHLSKIHDSHNLHFGSRSWKMAVTDLNQGVVYGVMTDETAMHPDLMNRFD
YDSVFGTALNRFCIQAALGYPLTVYGKGGQTRGFLDIRDTVRCIEIAAAQPAEKGEMRVF
NQFTEQFSVNELAALVSDAGNQLGLDVKVESVPNPRVEMEEHYYNAKCSKLQDMGLEPHL
LGDSILDSVLNFAVQFKDDADLKQIAPSVQWTEIKKKVAVEVISIHMRNEKDQLSSARGE
EGGWFDLIDFVRYHPNPRVSAIVERKGX
>MATOU-v1_62561781
LIVDQEPMEPTGNKKKVIVLGGDGFCGWPTSLHLSEQGHDVIIVDNLSRRKIDLELGCDS
LTPIASPEARVAAWEEVSGKKIAFHLIDVKEEYDILLKLLVDEKPDTIIHFAEQRAAPYS
QKSSKLKRYTVDNNCSGTHNVLCAIVESGLDIHLCHLGTMGVYGYGSSGGEIPEGYIDVI
LPNGDKKQILHPAYPGSVYHSTKCLDAILFQFYNKNDGVRITDLHQGIVWGTATPQTVKD
ERLVNRFDYDSDYGTVLNRFLMQSALGIPLTIYGTGGQTRGFIHVSDTARCLQLALENPP
KAGEQVHILNQIAQTVRVRDLAEMVQKQTGCEVQYITNPRQEAAENELDVQNQKFRNLGL
NPILLDEALFAEVRDVTAKYKDRCIKEKILPTSFWNKKRTAANEDGPQQHKEPVX
>MATOU-v1_62592141
ASGAVAFAPAAPAALARASASGQFTGRKAPLGKLRPTRASAAGVSAMNMKKIIVLGGDGF
CGWPTTLHLADQGHDVVCVDNLSRRNIDTEMGCDSLTPIQSPETRLRAWNEVGGRDVRFV
NLDVAKEYDLLLQLLKQEKPDAVVHFAEQRAAPYSQKNSKTKRYTVDNNVGGTNNLLAAV
VDSDLDIHVVHLGTMGVYGYGTSGGEIPEGYLPVTLPDGEKKEILHPAYPGSVYHTTKCL
DALLFQFYNKNDQIRVTDLHQGIVWGTNTPQTIRDERLINRFDYDGDYGTVLNRFLMQSA
MGVPLTVYGTGGQTRGFIHIRDTCRCIEAAINNPPEKGKRVEIFNQIAETARVRDIANMI
QKQTGCEVNFLANPRNEDAENELDVSNKKFMNFLGNMISLESQEGLFDEVQSITNKYKDR
CIQEKILPASFWNKRTAEACADNTLEVKKAAVAPGEKKLGGVFMWCCRAFVAVTPVYVFM
X
>MATOU-v1_62711334
ADSASALFEAAADGVANGTDKKKIIVLGGDGFCGWPTSLYLSDQGHDVVVVDNLSRRNID
TELGCDSLTPIQPPDVRVQAWKEVSGKDIKFVNLDVAKEYDLLVQLIKEEQPDSIVHFAE
QRAAPYSMKTSKTKRYTVDNNVGGSNNLCCAVIDSEVDAHVVHLGTMGVYGYGTSGGEIP
EGYIDVILPGGREANILHPAYPGSVYHATKCLDALLFQFYQKNDALRVTDLHQGIVWGTN
TPQTIKDERLINRFDYDGDYGTVLNRFLMQGAMGVPLTVYGTGGQTRGFIHITDTARCIE
IAINNPPATGERVEIFNQIAETRRVRDVAKLVADQTGVDVNMLPNPRQEAAENELDVSNR
KFCSLGLDPITLDEALFNEVTEVVNKYKHRCDPTKILPASFWNKKRAEECASLDPNSVKI
NAAATCELAEMLYKGYLIDNCLGNKISRX
>MATOU-v1_62747409
QRAAPYSMRSPKNKRYTVDNNLSGTHNLMCAVVESGHDIHVVHLGTMGVYGYGTSGGEIP
EGYLNVVLPGGREQTILHPAYPGSIYHATKCLDALLFQFYNKNDGLRCTDLHQGVVWGTN
TPQTIKDERLINRFDYDGDYGTVLNRFLMQAALGIPLTVYGTGGQTRAFIHITDTARCIQ
LAIENPPAEGAPVEILNQVAETRRVRDLAEMIASKFGAKVSYVNNPRNEAAENDLEVSNK
KFRLLGLDPVTLDERLFDEVNTIAQKFKHRAILDKVMPTSFWNKKRTDDITDNGAVLKTT
EAVDPSVAAQALAEEDAKX
>MATOU-v1_62756466
SNQSMERSYWKRDEIRQFGCCGLSSRTAYGRRTRYYSFCRAACSTLQYERFKEALHCGQC
FRKQFVLCSYRGCAHRTSWYHGCLWLRNQWWRNPGIHRCHSTRRTKQYLTPGLSRFRVSC
HKVLRRPLVPVLQQKWITSNSSPRNCLGYHSTDFEGTSCQPFLRRLRNCFESFPYAGSYG
SSFDCIWNRWTDTSIHSCYRYCKVPNRNQSTSTGRACRDFQPGCNKGRYCNGSTDRRQFH
SKPARGCKTCFPITLDERLFDEVTTIVQKFKSRCDPEKILPASFWNKKRAEECAVLEDTK
IELKTDNRIQGFEIVYIFYRSRKLLRDM
>MATOU-v1_62772736
NILHPAYPGSVYHATKCLDAILWQFYQKNDNLRITDLHQGIVWGTNTPQTILDERLVNRF
DYDGDYGTVLNRFLMQGAMGVPLTVYGTGGQTRAFIHVTDTARCIEIAINNPPKKGDRVE
IFNQIAETRRVRDIAQMVAEMTNVEAKFIPNPRQEASENELDVANRKFCNLGLDPITLDM
GLFEEVTEIVKKYKDRCDPKKILPASFWNKKRAEECATLDPNSIVLQNDGEKEKVES
>MATOU-v1_63100751
SSYDPDVGLMPSQCARLAMLAVIAPAATAYSLIGTSSRSHTVTAQVSAQAPVAVQAPFAL
TGARMRTRTPAVQMSEPAGGKKKVFVLGGDGFCGWPTALHLSNLGHDVVIIDDLSRRKID
VELGASSLTPISTPEVRVATWKEQTGKDVKYVYMDLQNEYDRFLKLINDEKPDTMVHFAE
QRAAPYSMKNGATKRYTIENNMGATHNALCAIVESGLDVHLVHLGTMGVYGYGNSGGEIP
EGYIDVMLPGGREKNILHPAYPGSIYHSTKCLDAILFQFYAKNDQLRITDLHQGIVWGTN
TPLTASDERLCNRFDYDGEYGTVLNRFLMQAASGIPLTVYGTGGQTRAFIHISDTCRCIE
LAVANPPKKGERVEILNQVAETARVRDIAEMVAKLFGAEVQQVANPRQEDAENELVVANQ
KFKLLGLEPILLESADGLFKEVTEIAQKYLHRIDKSKVASIAYWNSKRKEEVEASAGTQL
GSHTKPSFSSGNQASHVVLTQWSPLSSAARWSPGGERLCLPWDTLATRHRRVLSPIMVEL
RLTGPGGRRCLRGVYNYGRGRGSHTPLGYTRRTGAVICAE
>MATOU-v1_63252318
SVYLSEQGHDIVIVDNLSRRNIDVELGCNSLTPIQSPETRIKAWKEVTGKEMKFVNLDVA
KDYDLLVQLIKDEEPDSIIHFAEQRAAPYSMKDSKKKRYTVDNNVSGNNNLCCAVIDSEV
DAHIVHLGTMGVYGYGTSGGEIPEGYIDVTLPGGRESNILHPAYPGSVYHATKCLDALLY
QFYNKNDGLRVTDLHQGIVWGTNTPQTLKDERLVNRFDYDGDYGTVLNRFLMQGAMGVPL
TVYGTGGQTRAFIHVTDTAKCLEIAINNPPAQGERVEIFNQVAETRRVRDIAEMVAKQTD
VDVNFIPNPRQEAAENELDVSNRKFCNLGLDPITLDERLFDEVTTIVQKFKSRCDPEKIL
PASFWNKKRAEECAVLEDTKIELKTDNRIQGFEIVYIFYRSRKLLRDMIVNTVINPFELT
YWYKVLPRKEYHTLSSPNWGISKCLNTNVYRKSIMRYRNLSLYSYALCYLSFQSY
>MATOU-v1_63358412
DALLFQFYNKNDGVRVTDLHQGIVWGTNTPQTIRDERLVNRFDYDGDYGTVLNRFLMQGA
MGVPLTVYGTGGQTRAFIHVTDTARCLEIAINNPPAKGERVEIFNRRVRDIASMVAEQTG
VDVNFLPNPRQEAAENELDVANRKFCNLGLDPITLDEGLFDEVTTIVKKYKARCNPQKIL
PASFWNKARAAECESLKETEVEIKKENVSKSKIRLVMLCCCLWNRCRLLQRERTEKSSAE
TLLRGLLESX
>MATOU-v1_6417287
PGKDASRKDVAVWRPVPRRFLYVATASVAGLHLFTATKVTMLLLTIFPEEKLILNWDANR
LPLQLRKDAGFGTQSLGVEVKNLNSSIFNATMPNWCSLRTRNLIRSFTLRNSDQLLTVRI
REQKGTPLTTIAGQITCYQQLNRNWMYMSSIWVQWEFMATELQVVRFLKDIWTSFFLVAE
NPVFYIPQTLDLYIILQNVWTHCVFSFITKMMVFVLQIYIRVCGAPTRIKQVATSVSLID
LTMTVTMVQCIDFCKLHSIYRLQFMEQVGKPELLFTFQTRQSVSNNPPKKGDKVEIFNQV
AETLRVRDLAALISDKTGCKIKNIENPRKEDAENELQVSNEKFRLAGLNPVTLQLGLLDE
VVNIAGKYQGRCEKSKIMPSSFWNKDRAKASETKKIPLPAQEYCISKVNLHHESEYSSTY
QYNATAEQRCWLLTNGNEVYVTIGEPVEDNFVKSMYASVLVGMLLYETSSLTGTEKCGTI
VVEVFLGFIIVCSDGSYSIGQKKDST
>MATOU-v1_64328477
IYTTSPHSTMRILITAILPLFASAFTTPPSFANKAGINSHQIDISTTATTTATTTVTTNT
FDSCSSKCTKTSLLSLDAVNGESSGEFEKKKVIVLGGDGFCGWPTSLHLSDKGHDVVIVD
NLSRRNIDTELGCESLTPIQPPEVRVQAWKEVSGKDIKFVNLDVAKEYDLLVQLLKDEKP
DAVVHFAEQRAAPYSMKNSKGKRYTIDNNVSGSNNLCCAVLDSELDIHIVHLGTMGVYGY
GTSGGEIPEGYIDVVLPGGRESNILHPAYPGSVYHATKCLDAILWQFYQKNDQLRITDLH
QGIVWGTNTPQTIKDERLINRFDYDGDYGTVLNRFLMQGAMGVPLTVYGTGGQTRAFIHI
TDTANCIDIAISNPPTAGDRVEIFNQIAETRRVRDVASLVAELTGVEMNMIPNPRQEAAE
NELDVSNRKFCNLGLDPKTLDSTLFEEVTEIVQKYKTRCNPQKILPASFWNKKRAEECAT
LDPNSIKIEDKEAVTGGNVCRFGVSLVQASARKKWVWQVGLEYMDEYIEKDGEWLCTGNR
GNKIDIAIVVPLGAMDLKRPYGIFIFLFMHSSIHHCDGSSILRQREX
>MATOU-v1_64345797
GTMGVYGYGTSGGEIPEGYIDVTLPGGREANILHPAHPGSVYHATKCLDAIMWQFYQKND
DLRVTDLHQGIVWGTNTPQTIKDERLINRFDYDGDYGTVLNRFLMQGAMGVPLTVYGTGG
QTRAFIHVTDTAKCIEIAVNNPPKKGERVEIFNQVAETRRVRDVAALVAEQTGVEVNNIP
NPRQEAAENELDVANRKFCNLGLEPTTLDAGLFDEVTEIVKKYKDRCDPTKILPASFWNK
KRAAECADLDPSSVTINGDAEKAATNSGYHLFVHRACACVVSPRESYMYIIIAAPKSIYF
GKIQSQQHQKTRHLATNNIFKKNLYLKX
>MATOU-v1_64585290
YDPDVGLMPSQCARLAMLAVIAPAATAYSLIGTSSRSHTVTAQVSAQAPVAVQAPFALTG
ARMRTRTPAVQMSEPAGGKKKVFVLGGDGFCGWPTALHLSNLGHDVVIIDDLSRRKIDVE
LGASSLTPISTPEVRVATWKEQTGKDVKYVYMDLQNEYDRFLKLINDEKPDTMVHFAEQR
AAPYSMKNGATKRYTIENNMGATHNALCAIVESGLDIHLVHLGTMGVYGYGNSGGEIPEG
YIDVMLPGGREKNILHPAYPGSIYHSTKCLDAILFQFYAKNDQLRITDLHQGIVWGTNTP
LTASDERLCNRFDYDGEYGTVLNRFLMQAASGIPLTVYGTGGQTRAFIHISDTCRCIELA
VANPPKKGERVEILNQVAETARVRDIAEMVAKLFGAEVQQVANPRQEDAENELVVANQKF
KLLGLEPILLESADGLFKEVTEIAQKYLHRIDKSKVASIAYWNSKRKEEVESSAGTKLGA
PTELRGQVVAWWAALPALGHARDSHCRVLSRSLRLRAGWPACCVVQYSICVSPPGISHLS
RTHRRPAKVAQVIFG
>MATOU-v1_64619555
KVVLNAAEGETEFEKKKVIVLGGDGFCGWPTSLHLSDQGHDVVIVDNLSRRNIDTELGCS
SLTPIQPPEVRVQAWKEVSGKDIKFVNLDIAKEYDLLVSLLKEEKADAVVHFAEQRAAPY
SMKNSKTKRYTIDNNVSGSNNLCCAVLDSERDIHIVHLGTMGVYGYGTSGGEIPEGYIDV
TLPGGRQQNILHPAYPGSIYHATKCLDALIWQFYQKNDQLRVTDLHQGIVWGTNTPQTIK
DERLINRFDYDGDYGTVLNRFLMQGAMGVPLTVYGTGGQTRAFIHVTDTAKCIEIAINNP
PELGDRVEIFNQIAETRRVRDVAALVADQTGVEVNMLPNPRQEAAENELDVSNKKFCNLG
LEPTTLDTGLFSEVTEIVKKYKDRCDPTKILPASFWNKKRAEECASLDPSSITIDDKASV
NGSENEEVNNHMKNHTYTLKIRRQTFTX
>MATOU-v1_64659503
DDGDAGKPGLQHHEALGRRRRQEEEGLCAGWGWLLRLADGVPPFGQGACGDHRQPLAPQD
RRRAGRQLADADRDARGARGDMEADGEEHAPRVETWNELMGKNMRYVYLDLAEDYDRFVQ
LIKEEQPDTMVHFAEQRAAPYSMKNAATKRYTVDNNLGATHNALCAIVESGX
>MATOU-v1_64665735
VQAWKEVSGKDISFKNIDVAKEYDLLVQLIKDEQPDAIVHFAEQRAAPYSMKSSKTKRYT
IDNNVSGSNNLCCAVIDAELDTHIVHLGTMGVYGYGTSGGEIPEGYIDVTLPGGREANIL
HPAHPGSVYHATKCLDAIMWQFYQX
>MATOU-v1_64699711
IASSMKLLFVAAFLPALTTSFTTPAAFAGRSVSTFNNVLEKNVFGLDKVVLNAADGDTEF
EKKKVIVLGGDGFCGWPTSLHLSDQGHDVVIVDNLSRRNIDTELGCSSLTPIQPPEVRVQ
AWKEVTGKDIKFVNLDVAKEYDLLVSLLKEEKPDAVVHFAEQRAAPYSMKTSKTKRYTID
NNVSGSNNLCCAVLDSELDIHIVHLGTMGVYGYGTSGGEIPEGYIDVTLPGGRESNILHP
AYPGSIYHATKCLDALIWQFYQKNDQVRVTDLHQGIVWGTNTPQTIKDERLINRFDYDGD
YGTVLNRFLMQGAMGVPLTVYGTGGQTRAFIHVTDTAKCIEIAINNPPAVGDRVEIFNQI
AETRRVRDVAALVADQTGVEVNMLPNPRQEAAENELDVSNAKFCNLGLEPTTLDTGLFAE
VTEIVKKYKDRCDPTKILPASFWNKKRAEECASLDPNSIKIEDKASVNGSDRPYPRVNSP
MYHHKYNLSIRHKFTR
>MATOU-v1_64734553
RCIQLAIENPPAQGAPVEILNQVAETRRVRDLAQMIADKTGAPLSYVNNPRNEAAENELE
VSNKKFRLLGLDPVTLDERLFEEVATIAQKYKARAILDKVMPTSYWNKKRTVDMEERGTV
LKTSSEVDHEVAEIEQAEDKKLDSWX
>MATOU-v1_64822753
TMGVYGYGTSGGEIPEGYIDVTLPGGRESNILHPAYPGSVYHATKCLDAILWQFYQKNDQ
LRITDLHQGIVWGTNTPQTILDERLVNRFDYDGDYGTVLNRFLMQGAMGVPLTVYGTGGQ
TRAFIHITDTARCIDIAISNPPEKGERVEIFNQIAETRRVRDIAQMVAGLTGVEAX
>MATOU-v1_64836309
LDAIMWQFYQKNDELRVTDLHQGIVWGTNTPQTIKDERLINRFDYDGDYGTVLNRFLMQG
AMGVPLTVYGTGGQTRAFIHVTDTAKCIEIAINNPPKKGDRVEIFNQVAETRRVRDVAAL
VAEQTGVDVNNIPNPRQEAAENELDVSNRKFCNLGLEPTTLDAGLFDEVTEIVKKYKDRC
DPTKILPASFWNKKRADECADLDPASITLKTEETVNGGNVNHFLLFTFX
>MATOU-v1_64941593
NVSGSNNLCCAVIDAELDTHIVHLGTMGVYGYGTSGGEIPEGYIDVTLPGGREANILHPA
HPGSVYHATKCLDAIMWQFYQKNDDLRVTDLHQGIVWGTNTPQTIKDERLINRFDYDGDY
GTVLNRX
>MATOU-v1_65019592
RQSNILHPAYPGSVYHATKCLDALLFQFYNKNDGVRVTDLHQGIVWGTNTPQTIRDERLV
NRFDYDGDYGTVLNRFLMQGAMGVPLTVYGTGGQTRAFIHVTERTNTCIHSRYYCQMSDR
HQQPTCGGACNFQPGRRDKKGTRHCLYGCADWSRCLPSQPARGSERACCQPVLQSWTPHH
FGGALGNDHCEEVQGKVQPPKDSSCFFLEQGPCCRVKLEGNRGDQERVKCFKEQDQTCDV
VLLFIMESLQIVAAEDRKEQRDVAKRFVIARITKFSRKKYX
>MATOU-v1_65090763
EVTEIVKKYKDRCDPTKILPASFWNKKRAEECANLDPNSIKLKDEATVNGGDTKLTKKKE
IEA
>MATOU-v1_65116477
LFLVVMVFADGRLPFTVNRVMKLLSITCLGEKIQTAVIPSLLSPISKRDAEYGMQYRDKI
CSLNISTFSTITRSSNSLTRSPIQWCISPSNGQHHIVRESARRGTQLTTTAVHTTCCVQN
LNISTLCILVPWECMDMVRVEENTMGVYGYGTSGGEIPEGYLDVILPGGRPSSILHPANP
GSVYHLTKCLDALVFQFYAKNDGX
>MATOU-v1_65164732
LDEALFDEVTEVVNKYKHRCDPTKILPASFWNKKRAEECATLDPNSVKIKVKVGPCILYM
IRLVIYGNKSEIRKIX
>MATOU-v1_65248601
LENPRKEDAENELDVSNRKFTGLGLNPITVEMGVADEVLTVTKKYAHRCDKSKVLPSSFW
NKARASAAATX
>MATOU-v1_65501847
CEKQPDSIVHFAEQRAAPYSQKGAKQKRYTVDNNVRGTHNLLTAVVEADCGAHIVHLGTM
GVYGYGTSGGEIPEGYIDVILPGGRESKILHPAYPGSVYHTTKCLDALLFQFYAKNDGVR
VTDLHQGIVWGTNTPLTAQDERLSNRFDYDGDYGTVLNRFLMQAALGVPLTVYGTGGQTR
AFIHISDTCKCIELAX
>MATOU-v1_66079513
LRSGRRTHAEPVCSSGHAGGHRACRYGVLADRHQPQPHCDRASFSPGACGGPGTPVAVQA
PFALTGARMRTRTPAVQMSEPAGGKKKVFVLGGDGFCGWPTALHLSNLGHDVVIIDDLSR
RKIDVELGASSLTPISTPEVRVATWKEQTGKDVKYVYMDLQNEYDRFLKLINDEKPDTMV
HFAEQRAAPYSMKNGATKRYTIENNMGATHNALCAIVESGLDIHLVHLGTMGVYGYGNSG
GEIPEGYIDVMLPGGREKNILHPAYPGSIYHSTKCLDAILFQFYAKNDQLRITDLHQGIV
WGTNTPLTASDERLCNRFDYDGEYGTVLNRFLMQAASGIPLTVYGTGGQTRAFIHISDTC
RCIELAVANPPKKGERVEILNQVAETARVRDIAEMVAKLFGAEVQQVANPRQEDAENELV
VANQKFKLLGLEPILLESADGLFKEVTEIAQKYLHRIDKSK
>MATOU-v1_66714398
SGGEIPEGYIDVILPGGREQKILHPAYPGSVYHTTKCLDALLFQFYAKNDGVRVTDLHQG
IVWGTNTPLTGMDERLTNRFDYDGDYGTVLNRFLMQAALGVPMTVYGTGGQTRGFIHISD
TCKCIELAINNPPAEGDMPEIFNQIAETRRVRDIAEIISKNTGIEARFLANPRQEAAENE
LDVSNRKFRALGFEPTQLNDALFEEVRDVTQKFKDRCIATKILKSSRTGASRRRSSPLPS
GTRSGPRRSRPTAPRGATSSCRTRSSRPKPPRLARGPSREAPSPLSMTNYYTEX
>MATOU-v1_67062893
ANPGSVYHATKCLDALLFQFYNKNDQIRVTDLHQGIVWGTNTPQTRRDERLVNRFDYDGD
YGTVLNRFIMQGSLGVPLTVYGTGGQTRGFIHVTDTAKCLEIALNNPPAPGDKVQIFNQI
AETLRVRDVAKLVSDKTGVDLNFIENPRQEAAENELEVSNRKFKGLGLDPILLDSNLGLI
DDVNEIAKKYSDRCITEKILPSSFWNKKRAADCQDNELMPKTEKSSKSESKLYQLLYRDT
ISKLSSFVLHEGQERAKAKRKRKEKIKIKRERGKLPFQKGKKCSSQQFVIQDMHYKRERK
TRKQEEKIMITELTKLKKKKKRKKNEKKYIYIKKIYNRKTIDLLYSNVGHYSPSRRRVSR
IEEKNTKVFKKRFTLTTTLFILDTRKNSELFFLFLYLNHCCNIKKRNK
>MATOU-v1_6761355
GEQRSAPYSMIDRQHAVYTQTNNVMGTINVLYAIKDFNPDCHMIKLGTMGEYGTPNIDIE
EGYITIEHNGRKDTLPYPKQGGSFYHLSKVHDSHNLLFCCRAWKIAATDLNQGVVYGVKT
EETMADPKLINRLDYDGIFGTALNRFVVQAAVGHPLTIYGKGGQTRGFLDIRDTVRCIQI
AIDNPADKGEMRVFNQFTEQFSVNQLAELVTNAGKKMGIEVQSITVPNPRVEQEEHYYNA
KHSKLQDLGLEPHLMSDALIDSLLNFAVEHKDRVRMDLIKPAVNWKSSGTKDNTMNPARA
KEEVRVSAEGLGGVQPAAACTRAALLRPPFNRRLNGAHQRGPGRPRGTRRAASGRHRCDG
RKPTRASPESALQPVCDPLVRAGARRRRPCGGRRRRVNPKWPGGSQSILRRKEHPSCRRA
RPPVGVQRTEEHVVQRTTVECEKTVVIWKQPWHFTSMKKELGDCTSRLRLCLRASSSLGG
WSKSMSCERTIVPEPGSAAQGVPPR
>MATOU-v1_69978794
KNPPEKGERVEIFNQVAETRRVRDVAALVAQQTGVAVKNIPNPRQEAAENELDVSNKKFC
NLGLDPVTLDIGLFDEVTEVVKKYKDRCDATKILPSSFWNKQRAAECKTLDVKSVQFSDR
SDIQESNAPLAHNMSFVAMTDHPRRYVMYILGVLAPLLVFLLKLCENNIIYN
>MATOU-v1_7072626
KREGPVMATCAAPASVARLGSTSQGKRGAASRAAWRVARHAASASATTAGPAPVRGAKVV
AGATNGKAHNVGGQGTRVMIIGGDGYCGWATSLGYCGWATSLHLAARGYKVAIVDNLVRR
TYDIQLGMETLTPIASAHDRVETWNRISGQPVELFVGDICDX
>MATOU-v1_7185152
FDTLTPISSIHKRVAKWKELTGKDIELFIGDICDFEFLGEAVRDFEPDAMVHFGEQRSAP
YSMMDRSKAVYTQHNNVIGTINVLYAIKEYAPECHLVKLGTMGEYGTPPRQVGDHGVRHA
QHRHRGGLSGHAQWPHRHAPLPQAGQLMVPPEQDPRQHEHVLHHPHVGHEGHGPEPGCGV
WCRHPGDRPPHPGEPHGLRQHLRHGTESLHHPGGCGLSAYGVRKGRPDAGLPEHHGHCEV
HPDCHQPRACGGNARLQPIHGAVQRERIGPPSHRVGCPARSRDQERAEPSREGGALLQLQ
EHQAAGSGPHAQPDERGQPGRDHEDRPGECRPCGPQAHSARNGLADQRGEAGGLCQGVRC
EGTPCLAPHCFVLHFLDRNYRDIFKKGX
>MATOU-v1_72007918
RFEYMDVAEEYDRFCQMIKDEKPDTMVHFAEQRAAPYSMKNAATKRYTVENNLGASHNAV
CAIVESGVDVHLVHLGTMGVYGYGNSX
>MATOU-v1_72024485
FNQVAETRRVRDVAKLVADQTGVDVNMLPNPRFEAAENELDVANRKFCSLGLDPITLDEA
LFKEVTEVVNKYKHRCDPTKILPASFWNKKRAEECASLDPNSVKINAFHVVISPCAGRRC
REKKKSCERRCCIKIDRECPKGSASGINQ
>MATOU-v1_72080330
YDPDVGLMPSQCARLAMLAVIAPAATAYSLIGTSSRSHTVTAQVSAQAPVAVQAPFALTG
ARMRTRTPAVQMSEPAGGKKKVFVLGGDGFCGWPTALHLSNLGHDVVIIDDLSRRKIDVE
LGASSLTPISTPEVRVATWKEQTGKDVKYVYMDLQNEYDRFLKLINDEKPDTMVHFAEQR
AAPYSMKNGATKRYTIENNMGATHNALCAIVESGLDIHLVHLGTMGVYGYGNSGGEIPEG
YIDVMLPGGREKNILHPAYPGSIYHSTKCLDAILFQFYAKNDQLRITDLHQGIVWGTNTP
LTASDERLCNRFDYDGEYGTVLNRFLMQAASGIPLTVYGTGGQTRAFIHISDTCRCIELA
VANPPKKGERVEILNQVAETARVRDIAEMVAKLFGAEVQQVANPRQEDAENELVVANQKF
KLLGLEPILLESADGLFKEVTEIAQKYLHRIDKSKVASIAYWNSKRKEEVEASAGTKLGS
HAPSGPPGRGAPTGSPLSSAARWSPGGRLCLPWDTLATRTAECAIGLKIDRAGRPALLAW
CVLSARPRIHSSFLIQK
>MATOU-v1_72252259
GVPLAVYGTGGQTRGFIHITDTARCIEIAIGNPPQKGDRVEIFNQIAETCRVRDVAAMVA
EQTGVEINRIPNPRQEAAENELDAKAAENELDAKNEKFCNLGLDPITLDTGLFDEVTQIV
KKYKDRCNPTKILPATFWNKKRAEECASIDVNSIQFKAAEEAKKVD
>MATOU-v1_72542083
DGFCGWPTSLYLSDQGHDVVVVDDLSRRNIDTELGCDSLTPIQPPGVRIQAWKEVSGKEM
KFVNLNVAKEYDLLVKLIRDEQPDSIVHFAEQRAAPYSMKNSKTKRYTVENNVAGSNNLC
CAVIDSEINAHIVHLGTMGVYGYGTSGGEIPEGYIDVVLPGGREANILHPAYPGSVYHTT
KCLDALLWQFYQKNDQLRITDLHQGIVWGTX
>MATOU-v1_73183828
ITGTMKLTLLLTLFPAFVTSFAPPASFGVTKNANNAVVTTSYSFQSNIVLNAEPNGVNGK
EKKKIIILGGDGFCGWPTSLYLSDQGHDVVIVDNLSRRNIDTELGCDSLTPIQPPEVRCR
AWKEVSGKDIKFVNLDVAKDYDLLVQLIKEEKPDSVVHFAEQRAAPYSMKNSKTKRYTVD
NNVSGANNLCCAVMDADLDVHIVHLGTMGVYGYGTSGGEIPEGYIDVILPGGRESNILHP
AYPGSVYHATKCLDALLWQFYQKNDQLRITDLHQGIVWGTNTPQTALDDRLVNRFDYDGD
YGTVLNRFLMQATMGVPLTVYGTGGQTRGFIHVTDTARCIEIAINNPPAKGDRVEIFNQI
AETRRVRDVANLVAEMTGVKVDFIPNPRQEAAENELDVANRKFRNLGLDPITLDTGLFEE
VTQIVKKYKSRCDPEKILPASFWNKKRAEECASLDPSSIEFKTEESVEEKETAKKKLKPK
SATAYIDFFKSQILLX
>MATOU-v1_73238074
RVDTWNSMIGNVPIRYEYLDLAAEYDRFAQMLKDERPDSIVHFAEQRAAPYSMKNAATKR
YTIENNLGATHNVLCAITESGLDIHLVHLGTMGVYGYGNSGGQIPEGYIDVILPGDRKKK
ILHPAYPGSIYHTTKCLDALLFQFYAKNDLLRLTDLHQGIVWGTNTLLTARDERLCNRFD
YDGEYGTVLNRFLMQAACDIPLTVYGTGGQTRAFIHISDTCRCIELAINNPPETNAPVEI
LNQVAETARVRDVAEMVGKLTGAEVRRVENPRQEDAENELDVDNAKFKLLGLDPILLDSA
DGLLTEVTEIANKYADRCDRSKVISKSYWNKARAAANTGSDAPAAAVAKARRNVDTGRWG
LSRTSCKLRVKLEDGSQGGALAGSAVDGAVGRTVCHRPIRSQRCRPPQLHSEVMLGRLSV
CVGRVAWRIDGACGLYTTGTTCVRWWVVVVRCGREREKTEX
>MATOU-v1_73275966
DNLSRRKIDVELGCSSLTPIASPETRVNTWNELTGKNLRFEYIDIAEEYDRFAQLLQTER
PDTIVHFAEQRAAPYSMKNAQTKRYTIDNNLGATHNVLCAITESGLDIHLVHLGTMGVYG
YGNSGGEIPEGYIDVTLPGDRKKTILHPAYPGSIYHTSYIDVTLPGDRKKTILHPAYPGS
IYHTTKCLDALLFQFYQKNDRLRLTDLHQGIVWGTNTPQTAMDERLCNRFDYDGEYGTVL
NRFLMQAASGIPLTIYGTGGQTRAFIHITDTCR
>MATOU-v1_73364621
VLNRFLMQGAMGIPLTVYGTGGQTRAFIHITDTSRCIEIAINNPPKSNERVEIFNQVAET
LRVRDVAELVTKHTGVDINKIPNPRDEAAENELDVLNQKFCKLGLEPITLDTGLFDEVTK
IVEKYKGRCNSSKILPASFWNKNRAERCLSIDPNSINISQWRIVHIFFRKIDATSATTEL
VTYMGNGTKIVDLESNLHNRVFRQSINIWKFNQYCVCSSWSHGCITIRIDSSFLITIVSG
R
>MATOU-v1_73553978
TIDNNVNGCHNLCSAIVESEIDVHLVHLGTMGVYGYGTSGGEIPEGYLDVILKDGRESKI
LHPANPGSVYHLTKCLDALIFQFYNKNDGLRVTDLHQGIVWGTNTPQTIQDERLINRFDY
DGDYGTVLNRFLMQAALDIPLTVYGTGGQTRGFVHITDTARCLEIAINNPPKS
>MATOU-v1_7382967
TSCLVTGKKKILHPAYPGSIYHTTKCLDALLFQFYAKNDLLRLTDLHQGIVWGTNTAHTA
RDERLTNRFDYDGEYGT
>MATOU-v1_74187866
KFVNLDIAIEYDLLVNLIKKERPDTIVHFAEQRAAPYSMKNSKTKRYTVNNNLSGSNNLC
CAVLDSGLDVHIVHLGTMGVYGYGTSGGKIPEGYIDVILPGGRESNILHPAYPGSVYHVT
KCLDALIWQFYQKNDQLRVTDLX
>MATOU-v1_74340991
RVRDVAALVTKHTGVGINKIPNPRDEAAENELDVSNQKFCKLGLEPITLDTGLFDEVTKI
VEKYKGRCDTSKILPSSFWNKKRVEQCVSINPNSIIISEWRKAHEFYVRKIDATSVETEK
FKFYNFLTKSNCHHLFSVFVTLFLINKKLWIYWKIISFILLWLNMKIISTIYYFFCIFEI
LDEVGIYMMFNYPLLVRYGNIX
>MATOU-v1_74409601
HGRRRERREGVKGVTDGTKANSKRTEMSARAAGVKTARGLKTRAAPRFAVRASPVSRCVP
VSGGALARSALLAREGKDRIRGASVEVKALTTEEKNTVQLDNSGKGKRVLVIGGDGYCGW
ASALHLSARGYEVAIMDSLVRRAWDQQLGYDSLTPIASIHQRVAKWKELTGRDIALYVGD
ICDFEFLAEAWKQFDPEHVVHFGEQRSAPYSMLDRERAVFTQVNNVSGTINVLYAMKEFT
PDCHMVKLGTMGEYGTPNIDIEEGYLDITHNGRTDTFPYPKQGNSFYHLSKIHDSTNMIF
AAKTWKLRVTDLNQGVVYGVKTAETALDETPINRLDYDSVFGTALNRFVIQAAVGHPLTV
YGKGGQTRGFLDIRDTVRCIQLAIDNPADVGTMRVMNQLTLEREANLPSSSPTSLLVLLR
RWATRLATFKSQVCQTQELKPKSITTTQRTVSSRTLASSLTYWVTPSTLSSRLLNTRTGA
TISSSCLQTLGVHLECQDTLEKRSRVDKAA
>MATOU-v1_74421086
DSENGLFAEVTDIVKKYKHRCNPRKILPASFWNKKRAEECSSLDPNSVKIDDKASVTDSD
DLIFLKEILYKKTKPQX
>MATOU-v1_7516260
FVSHLTVRVVQKSALRCKREGPVMATCAAPASVARLGSTSQGKRGAASRAAWRVARHAAS
ASATTAGPAPVRGAKVVAGATNGKAHNVGGQGTRVMIIGGDGYCGWATSLHLAARGYKVA
IVDNLVRRTYDIQLGMETLTPIASAHDRVETWNRISGQPVELFVGDICDWTFFSDAFQKF
RPDHVVHFGEQRSAPYSMIDRQHAVYTQTNNVMGTINVLYAIKDFNPDCHMIKLGTMGEY
GTPNIDIEEGYITIEHNGRKDTLPYPKQGGSFYHLSKVHDSHNLLFCCRAWKIAATDLNQ
GVVYGVKTEETMADPKLINRLDYDGIFGTALNRFVVQAAVGHPLTIYGKGGQTRGFLDIR
DTVRCIQIAIDNPADKGEMRVFNQFTEQFSVNQLAELVTNAGKKMGIEVQSITVPNPRVE
QEEHYYNAKHSKLQDLGLEPHLMSDALIDSLLNFAVEHKDRVRMDLIKPAVNWKSSGTKD
NTMNPARAKEEVRVSAEGLGGVQPAAACTRAALLRPPFNRRLNGAHQRGPGRPRGTRRAA
SGRHRCDGRKPTRASPESALQPVCDPLVRAGARRRRPCGGRRRRVNPKWPGGSAGRARVS
KERRGPWCAWPSLACAFAGHVSRTCDRGRRAPQSILRRKEHPSCRRARPPVGVQRTEEHV
VQRTTVECEKTVVLRGRGGTGVVRRAGTHLAGVSHPGPPGRAPPRPLANTINDGRRYRHR
EGPATPGAGARKETARRRDRGPGSPQTAAADERGRPSIARGRSSPWRWGPGPREPPRASR
PPPAPGRGARVAPSRRQRDGTIPRLSAERTPPEARRGGSAGAARPGRDPALTSGSNPGTS
RPRRSWGTAPAX
>MATOU-v1_7516261
FVSHLTVRVVQKSALRCKREGPVMATCAAPASVARLGSTSQGKRGAASRAAWRVARHAAS
ASATTAGPAPVRGAKVVAGATNGKAHNVGGQGTRVMIIGGDGYCGWATSLHLAARGYKVA
IVDNLVRRTYDIQLGMETLTPIASAHDRVETWNRISGQPVELFVGDICDWTFFSDAFQKF
RPDHVVHFGEQRSAPYSMIDRQHAVYTQTNNVMGTINVLYAIKDFNPDCHMIKLGTMGEY
GTPNIDIEEGYITIEHNGRKDTLPYPKQGGSFYHLSKVHDSHNLLFCCRAWKIAATDLNQ
GVVYGVKTEETMADPKLINRLDYDGIFGTALNRFVVQAAVGHPLTIYGKGGQTRGFLDIR
DTVRCIQIAIDNPADKGEMRVFNQFTEQFSVNQLAELVTNAGKKMGIEVQSITVPNPRVE
QEEHYYNAKHSKLQDLGLEPHLMSDALIDSLLNFAVEHKDRVRMDLIKPAVNWKSSGTKD
NTMNPARAKEEVRVSAEGLGGVQPAAACTRAALLRPPFNRRLNGAHQRGPGRPRGTRRAA
SGRHRCDGRKPTRASPESALQPVCDPLVRAGARRRRPCGGRRRRVNPKWPGGSQSILRRK
EHPSCRRARPPVGVQRTEEHVVQRTTVECEKTVVLRGRGGTGVVRRAGTHLAGVSHPGPP
GRAPPRPLANTINDGRRYRHREGPATPGAGARKETARRRDRGPGSPQTAAADERGRPSIA
RGRSSPWRWGPGPREPPRASRPPPAPGRGARVAPSRRQRDGTIPRLSAERTPPEARRGGS
AGAARPGRDPALTSGSNPGTSRPRRSWGTAPAX
>MATOU-v1_75817565
KEEKGNSIGRRILRLAYIIIFKRACSHCFIKTYYRIRMRLFNSYSKSSASAGMEGGIGQR
HKVRKFGRGERIFVSPTFEGRETYSSPLCRTKGSSVLYEIIKEALYCRQRGRVLMLCCWR
LGVRYTCGSSGYAPWEIYFAPCIPGCVPYHEMSRCTPMAILQKPTPRNRPPSRHRLGHQH
PPNCPRTSHERLVNRFDYDGDYGTVLNRFLLQGTMGVPLTVYGTGGQTRGFIHISDTARC
IEIAITNPPNKGDRVEIFNQIAETRRVRDVAAMVAEQTGVEINRIPNPRQEAAENELDAT
NEKFCNLGLDPITLDTGLFDEVTEIVKKYKHRCDPTKILPATFWNKKRAEECASIDVNSV
QLKATDDAKVEVITYITNGFX
>MATOU-v1_75940056
ITLDVALFDEVTEVVNKYKHRCNPTKILPASFWNKKRAEECARLESSSVKIEAGWLIDIV
AVFRAFPVYSDPR
>MATOU-v1_76103193
FRLSTNTVHSTSPSLKLETMRILIFLQTAVAVTSFSAGFRSSNKLTFSSGQQNLLGTSYA
HSSSLLKALEHDGGMEAGVNGAANKKVIVLGGDGFCGWPTSLYLSDKGYDVVIVDNLSRR
NIDTELGCDSLTPIQSPEVRVQAWKEVSGKDIKFINLDVAKDYDLLVQLLKEEKPESVVH
FAEQRAAPYSMKSSKNKRYTVDNNVGGSNNLCCAVVDSELDIHIVHLGTMGVYGYGSSGG
EIPEGYIDVTLPDGRKSNILHPAYPGSVYHTTKCLDALLWQFYQKNDQLRITDLHQGIVW
GTNTPQTVQDERLVNRFDYDGDYGTVLNRFLLQGTMGVPLTVYGTGGQTRGFIHITDTAR
CIEIAISNPPQKGDRVEIFNQIAETCRVRDVAAMVAEQTGVEINRIPNPRQEAAENELDA
KNEKFCNLGLDPITLDTGLFDEVTQIVKKYKDRCNPTKILPATFWNKKRAEECASIDVNS
IQFKAAEEAKKVEAC
>MATOU-v1_76113509
QVVNAQLNGEGVSEASKKKIIVLGGDGFCGWPTSLYLSDMGHDVTIVDNLSRRKIDVELG
CDSLTPIQSPEVRCEAWKEVSGKEMKFLDIDVAKEYDLLVQLLKDEKPDTVVHFAEQRAA
PYSMKSSKHKRYTVENNVAGSNNLCCAVIDAELDIHIVHLGTMGVYGYGSSGGEIPEGYI
DVTLPDGRKSNILHPAYPGSVYHTTKCLDALLWQFYQKNDQLRVTDLHQGIVWGTNTPQT
IRDERLINRFDYDSDYGTVLNRFLMQGAMGVPLTVYGTGGQTRGFIHISDTARCIDIAIN
NPPEKGERVEIFNQIAETRRVRDVAKLVADQTGVEMSLIPNPRQEAAENELDATNEKFCN
LGLDPITLDVGLFDEVTQVVKKYKDRCDPTKILPASFWNKKRAQECASIDKNSVQVNDKT
SVQVSDEAPA
>MATOU-v1_76159941
FIHITDTARCIEIAVRNPPQKGDRVEIFNQIAETCRVRDVAAMVAEQTGVEINRIPNPRQ
EAAENELDAKNEKFCSLGLDPITLDIGLFDEVTQVVKKYKDRCNPTKILPATFWNKKRAE
ECASIDVNSIQFKTLEQAKAEETKVEAYLVIVFTIS
>MATOU-v1_76247247
NLGLNPITLDIGLFDEVTQIVKKYKDRCNPKKILPASFWNKKRAEECASIDVNSIRFEAS
DEVKVEATCSSFSSVX
>MATOU-v1_76695192
DTGLFEEVTEIVKKYKSRCDPKMILPASFWNKRRAKECIDLDPSSIKINDEEKETVQPGK
TKTKKLESLQIRKITVNLRNAEKKFLSCIFNLSAQIKKGX
>MATOU-v1_76716144
HGPITLDIGLFDEVTQVVKKYKDRCNPTKILPATFWNKKRAAECASIDVNSIQFKTAEEA
KVEAHLVSFSLSFFFFYN
>MATOU-v1_76726753
NQIAETRRVRDIAKMVSEQSGTEVSFITNPRQESAENELDVNKFKDLGLDPILLDQKLFE
EVQEVTKKYKDRCIKEKVLPKSFWNKKRAVANADGNVENKEPVLKKTLIGGDDIMNAEIQ
NSNLKSNYVDILFRSDLCIQCTTCIIIIAIYSKFLX
>MATOU-v1_76769739
TVYGTGGQTRGFIHITDTARCLEIAINNPPAKGDRVEIFNQIAETRRVRDVAALVAEMTG
VEVNRIPNPRQEAAENELDVANRKFCNLGLDPITLDTGLFEEVAEVVKKYQDRCDPAKIL
PASFWNKKRAEECATIDPNSIKLKEEESSSVDDKVEAASLSSLVSVPLX
>MATOU-v1_76810201
LGLDPITLESENGLFSEVTEVVKKYKDRCNPTKILPASFWNKKRAEECANIDPNSVKINE
EAPVNGRVQCGHIQGIGEEPRFDLNQNPFCRFGSLDEFRPRLYLNSWVLWGCAX
>MATOU-v1_76835065
LDKALFEEVTEVVGRYKHRCDPAKILPASFWNKKRAEECKALDPGSVKINASDDKRTNRT
MLSCRVRAFIRNDCACGAQQSFATIIFV
>MATOU-v1_76984138
LDAILWQFYQKNDQLRITDLHQGIVWGTNTPQTVLDERLINRFDYDGDYGTVLNRFLMQG
SMGVPLTVYGTGGQTRAFIHVTDTARCIEIAINNPPEKGERVEIFNQVAETRRVRDIAEM
X
>MATOU-v1_77404183
MKNLILLFILRNKELHLIRSLRNTNVTQWRITLLEVIICVAQTLSISTCILVLWACMGMV
VLEERFLRAISTHYQTVGNQTFCILLILVQFTTRQSVMPSSGNSIKRTINCVLTYIRALY
GAPCDLTSGHCMGHEYTANHTTSHKSILRFLWHCLKQVPHARCYGRSTDCLWNWRTNSWF
YTHFRHSTLYRHCYQPTRERRTCRNLQSNRRDSTCRCPRRVRDVAKLVADQTGVEMSLIP
NPRQEAAENELDATNEKFCNLGLDPITLDVGLFDEVTQVVKKYKDRCDPTKILPASFWNK
KRAQECASIDKNSVQVND
>MATOU-v1_77531514
FGSRAQGPMPAVAQRSKGVTAMRVLCLLLPLVGGRGLYQPVFRAPVQEVVYAVPQALPMN
VAARPPVASVAASRSSIPTALLVGGFIGTAAATLAFGGSRRARSATPRRVVESRLRMQSA
AALKTKKIFVLGGDGFCGWPTALHLSAKGHEVVIIDNLSRRKIDVELGCTSLTPIASPET
RVNVWNELTGNNLRFEYLDIAEQYDKFAQLIEKERPDTIVHFAEQRAAPYSMKNVETKRY
TIENNLGATHNVLCAVTESGLDIHLVHLGTMGVYGYGTSGGKIPEGYIDVTLPDGRQQNI
LHPAYPGSIYHTTKCLDALLFQFYAKNDRLRVTDLHQGIVWGTNTAQTALDERLCNRFDY
DGEYGTVLNRFLMQAALGIPLTVYGTGGQTRAFIHISDTCRCIELAVDNPPDAGSRVEIL
NQVAETARVRDVAQMVAKITGAEVQQIANPRQEDAENELDVKNDKFKLLGLEPITLDSDE
GLFKEVSKIAERYMDRCDRSKVISKSYWNKTRAVAAAGTGAKGVGERTSAEVSEASKPAV
AALATEATEAPGPLRPRRRRLWRGCEAAPSRCAPPSSPTLCEVRAGYSTIMSHLQCPVCS
AEAVQYLLARSWFPSRCAPPSSPTLCEVRAGYSTIMSHLQCPVCSAEAVQYLLLARSWFA
SRSRPQVCPCANAFLDFVPRLCSLLQSSGVREFPILHDMRATKLHFELCGHLSRSVGTTN
SNMSFNCIFATKRQLHVRRNPQCKKQRSTFLQYFCFFLRMVDSRPSMRTIDNFWSSAKAT
FSSQQLLSAASLASCRRKLVDQQAYCSTWLAIDFLVILCMNDFWWNFAGIARISFVYFTI
HFFVETLRSCCAWLRFRDKHSLPDSQRVGQGLSLCANFSVKLFLFVPTTTKISFSGSVRS
CSQNHFSAREMN
>MATOU-v1_77761209
TKCLDALLWQFYQKNDQLRITDLHQGIVWGTNTPQTVQDERLVNRFDYDGDVGKHEASFT
SPTLHAALKSLSVTLHKKVTEKSLIKSLRLAECVMLLPWLNKQELKTEYPILDKKPLRTN
MPRMRNFVIDLTPSRLILVCSMRLLKLLRSIRIGAILPRSYLLLFGIRRGLRNVHPLMSI
LSNLRLLKRQKRSRHNVSIVIFH
>MATOU-v1_78265948
ILHAQREGRLHPGECLWNHQRPLRDEGIYSGVPHGEARNHGIRNTKHYRRLPHHPQWQNG
YSPLSKAGQLLSLVENSRQYQHDLSDLNQGVVYGVKTPETALDEMLINRLDYDSVFGTAL
NRFVIQAAVGHPLTVYGKGGQTRGFLDIRX
>MATOU-v1_78393529
ALQQPVHALRVAVPLTMTATLENQGSSTDMKHSDGDGGKKKKVFVLGGDGFCGWPTACHL
SDKGHDVVIIDNLSRRKIDVELGASSLTPIATPEVRVETWNELMGKNMRYVYLDLAEDYD
RFVQLIKEEQPDTMVHFAEQRAAPYSMKNAATKRYTVDNNLGATHNALCAIVESGLDIHL
VHLGTMGVYGYGLVHLGTMGVYGYGNSGGEIPEGYIDVTLPGNRQQEILHPAYPGSVYHT
TKCLDALLFQFYVKNDQLRITDLHQGIVWGTNTALTEQDERLCNRFDYDGEYGTVLNRFL
MQAATDIPLTVYGTGGQTRGFIHISDTCRCIELAINNPPNSGDRVEILNQIAETARVRDI
AEQVAQITGAQVQSVSNPRQEDAENELVVSNRKFKLLGLDPILLEDAEGLFKEVTTIASK
YKHRVDRSKVASKAYWNKKRAEAALDAAPTQVGEGQVVARRGGLGVALVRAVWSRADREE
GIPEDGAWRWTSGLWSLVQIVHHDVGVGCLCAITVCGLGSGKTVLFMMRX
>MATOU-v1_78624946
GVPLTVYGTGGQTRGFIHITDTARCIEIAINNPPKEGERVEIFNQIAETRRVRDVAGLVA
EQTGVEVNLLPNPRQEAAENELDVSNRKFCNLGLDPITLDVALFNEVTEVVQKYKHRCDP
TKILPASFWNKKRAEECASLDPTSVKIKVX
>MATOU-v1_78672184
DGYCGWASALHLSARGYDVAIMDNLIRRSWDAQLGYDSLTPIAGIHQRVAKWKELTGRDI
TLYVGDICDFEFLAEAWTQFMPEHVVHFGEQRSAPYSMLDRERVLHAQREGRLHPGECLW
NHQRPLRDEGIYSGVPHGEARNHGIRNTKHYRRLPHHPQWQNGYSPLSKAGQLLSLVENS
RQYQHDLCRKNVEAEDHRLKPGSCLRSEDTDSTDVDIGLRQCVWNGSEQIRDSGCGGAST
YCVWQGWSNKRLSRHQRHCQVHSTCYSSCWKYESHEPIYRAILCEPARFSREESGKTRLG
RSGDKCAKPENGRALLQRKEQVEGSRPASLAGGCNLRFSTGCSSIQGVPSINLARKLGWI
WSEPSLCWGESSLKEKKTVESRTQLKLKYX
>MATOU-v1_78801271
MGVYGYGTSGGEIPEGYIDVILPGGRESTILHPAYPGSVYHATKCLDALLWQFYQKNDNL
RITDLHQGIVWGTNTPQTIRDERLVNRFDYDGDX
>MATOU-v1_78929001
RWARPLPARFSRARAGGRIRGPPGSSDERRGSAAGCLGCRLSLVDSHCAARWRLHRHRSR
NACVRREPPRTLCDAASRRRVASPHAECGGPEDEEDLRPRRRRLLRLADGPAPLGEGPSR
RKIDVELGCTSLTPIASPETRVNVWNELTGNNLRFEYLDIAEQYDKFAQLIEKERPDTIV
HFAEQRAAPYSMKNVETKRYTIENNLGATHNVLCAVTESGLDIHLVHLGTMGVYGYGTSG
GKIPEGYIDVTLPDGRQQNILHPAYPGSIYHATKCLDALLFQFYAKNDRLRVTDLHQGIV
WGTNTAQTALDERLCNRFDYDGEYGTVLNRFLMQAALGIPLTVYGTGGQTRAFIHISDTC
RCIELAVDNPPDAGSRVEILNQVAETARVRDVAQMVAKITGAEVQQIANPRQEDAENELD
VKNDKFKLLGLEPITLDSDEGLFKEVSKIAERYMDRCDRSKVISKSYWNKTRAVAAAGTG
AKGVGERTSAEVSEASKPAVAALATEATEAPGPLRPRRRRLWRGCEAAPSRCAPSSSPTL
CEVRAGYSTIMSHLQCPVCSAEAVQYLLLARSWFASRSRPQVCPCANAFLDLYLGSAACC
SRAEVFGNFRFCSTTCVLQSYILSCVDIVVRARTIQTVSIVFLRRSGNSTSAETRNAKSN
EALFCSTSVFFCVWWIPVRVEPSTTFGVQLKQHFLVNNFYLPPACRHLVAVSLLINKLTA
ARGSRTFWLFDFAMIFGGTLLVSQGSHSFISREFIFLSKSCCAWLRFRDKHSLSVCLKLF
SQTFLIRADYDKNFFFWFGSKLLAESFFCTRDECF
>MATOU-v1_78929002
RWARPLPARFSRARAGGRIRGPPGSSDERRGSAAGCLGCRLSLVDSHCAARWRLHRHRSR
NACVRREPPRTLCDAASRRRVASPHAECGGPEDEEDLRPRRRRLLRLADGPAPLGEGPSR
RKIDVELGCTSLTPIASPETRVNVWNELTGNNLRFEYLDIAEQYDKFAQLIEKERPDTIV
HFAEQRAAPYSMKNVETKRYTIENNLGATHNVLCAVTESGLDIHLVHLGTMGVYGYGTSG
GKIPEGYIDVTLPDGRQQNILHPAYPGSIYHATKCLDALLFQFYAKNDRLRVTDLHQGIV
WGTNTAQTALDERLCNRFDYDGEYGTVLNRFLMQAALGIPLTVYGTGGQTRAFIHISDTC
RCIELAVDNPPDAGSRVEILNQVAETARVRDVAQMVAKITGAEVQQIANPRQEDAENELD
VKNDKFKLLGLEPITLDSDEGLFKEVSKIAERYMDRCDRSKVISKSYWNKTRAVAAAGTG
AKGVGERTSTRAVAAAGTGAKGVGEDTSAEVSEAKPAVAALATEATEARGRGRGRRALAV
RSSELSDTLSPRRVHDHDSAQYAAQRRYNIFFLREVGLPRAVGPKFALVQTHFSILYLGS
AACCSRAEVFGNFRFCSTICVLQSYILSVDIVVX
>MATOU-v1_79755079
AARQGQRLASQLERRLSVVAFLYPAALSRGVPCWRERGRTEFEAHPLRKLRPRRRTRFSS
TTPGKGNACLLSAAMGTAVGPAPCTSRPEDTRLLYLSARGYEVAIMDSLVRRAWDQQLGY
DSLTPIASIHQRVAKWKELTGRDIALYVGDICDFEFLAEAWKQFDPEHVVHFGEQRSLIP
NTSSTSESRGRRPILCSIGRGPSSLKSTTSPGPSTCFMPRSSRPTATWSLERWENTELQI
ILRKGTSTPTTVGRIPCLTRSKATVSPKQNSRQHQHDFRCQDLEAESDPQPRCRVWCEDG
RDGSRDAYQAGLRQCVRNRSEQIRHPGCRGSPAYSLRKGRPNQRILRHSHGEVHSARHQP
GRRWNDESDEPIYRAVLRERACWSCEGGRPAWPRRSNHKCAKPKNSRRALLQRKEQAQGP
WPRASLTGRHPRLSPQGCCRIQGQVRPSAHLACKRLGFIWSVKTLCRRKGQEWIRQQKED
GKNFQLGDIFCSLHVPIRLSM
>MATOU-v1_80055943
MGTSPSGGDAVGSKNLRKSLNLLVCRSQGEGEGVEFHKKKEMKSVRQGVRCTVGSSAAGR
VGGVASSAVRRQQQRLHASARKSSNAVEQAISRVNSASFVKGKVNKRSATITSALTTEEK
PGITLDNSGKGKRVLIIGGDGYCGWASALHLSARGYEVAIMDNLIRRTWDQQLGYDSLTP
ISSIHQRVAKWKELTGRDITLYIGDICDFEFLAEAWKQFLPEHVVHFGEQRSAPYSMLDR
ERAVFTQVNNVSGTINVLYAIKEFTPECHMVKLGTMGEYGTPNIDIEEGYLDITHNGRSD
TLPYPKQGNSFYHLSKIHDSTNMIFAAKTWKLRITDLNQGVVYGVKTDETALDETLINRL
DYDSVFGTALNRFVIQAAVGHPLTVYGKGGQTRGFLDIRDTVRCIQLAIDNPAEVGSMRV
MNQFTEQFSVNQLASLVKEVGNKLDLDVQVTSVPNPRIEAEEHYYNAKNSKLKDLGLEPH
LLGDAILDSLLKVAVQYKDRCDHELILPANAWGGSGVSRYFVGEKVKAEKNITFRIAIL
>MATOU-v1_80077109
SQKNSKTKRYTIDNNVSGANNVCCAVIDSELDVHIVHLGTMGVYGYGTSGGEIPEGYIDV
VLPGGRKSNILHPAYPGSVYHATKCLDAILWHFIKRMIICVLQICIKVSFGVRTLPKRTS
MNVIDSITTVITEPYIVSSCKLPWVSHPFTVLADKRVDSFTSPIPHGVSKLLLTTPRQKV
IEKFLIKSQKRVEYEILLKWYPNQAARLISFRIRVKKLRKTSTWRIESFVIGLIPSPSTK
DFLTKRKRKSTNLDATHKFYRHRSGIKNEQKX
>MATOU-v1_80077545
EIAINNPPEAGERVEIFNQIAETRRVRDVAEMVASLTGVECNFLPNPRQEAAENELDVAN
NKFCNLGLDPITLDSQEGLFQEVTEIVSKYKSRCNPKKILPASFWNKKRAEECASLDANS
IQLKDQETVESIQQNSTKKKKEEESQKKDKYRQX
>MATOU-v1_80097236
VEILDQIAETRRVRDVAAMVAEMTGVEANFIPNPRQEAAENELDVANRKFRNLGLDPITL
DTGLFEEVTEIVQKYKSRCDPKKILPASFWNKKRAEECASLDPNSIKFKEESKDKVENTN
EVQVIVNTNKKKCAP
>MATOU-v1_80099393
GTVLNRFLMQGSMGVPLTVYGTGGQTRAFIHVTDTARCIELAIENPPAKGERVEILNQIA
ETRRVRDIAAMVAEMTGVEANFLPNPRQEAAENELDVANRKFRNLGLDPITLDTGLFEEV
TEIVQKYKSRCDPKKILPGSFWNKKRAEECASLDPNSIKIND
>MATOU-v1_80100135
EIPEGYIDVILPGGRESKILHPAYPGSIYHATKCLDALLFQFYNKNDGLRCTDLHQGVVW
GTNTPPQTIKDERLINRFDYDGDYGTVLNRFLMQAALDIPLTIYGTGGQTRAFIHITDTA
KCIQLACENPPAAGAPVEILNQVAETRKVRDLAEMIAEKTGCKLSFVNNPRNEAAENELE
VSNKKFRLLGLEPTTLDEKLFEEVMTITQKYKDRAILNKVMPSSYWNKKRTDDITAGRGA
VLETRSLDEVKTGSSEFKGDQWGVSSPAQKVSTKNKEKGNTNGRLIYRRIELFSRRHKSE
LYIVSRCMELLYPRGFVRYPRPKEQCREGKYFSDQGSFEQTNRSDEYYYGQGFFRHSSDG
RSWRRYDGQQGQGQSWRRQHRSLSFEQGQSRQQRQSWFPFQHSQPTGFFRYPSVVFLSYF
NAQGSFEQTNRSNEYYYGQGFFRHSSNRRSWRRSQCWX
>MATOU-v1_80110962
IENNMGATHNALCAIVESGLDIHLVHLGTMGVYGYGNSGGEIPEGYIDVMLPGGREKNIL
HPAYPGSIYHSTKCLDAILQLRITDLHQGIVWGTNTPLTASDERLCNRFDYDGEYGTVLN
RFLMQAASGIPLTVYGTGGQTRAFIHISDTCRCIELAVANPPKKGERVEILNQVAETARV
RDIAEMVAKLFGAEVQQVANPRQEDAENELVVANQKFKLLGLEPILLESADGLFKEVTEI
AQKYLHRIDKSKVASIAYWNSKRKEEVEASAGTKLGSHTKPSFSLSGNQASHVVLTQWFP
LSSAARWSPGGERLCLPRDTLATRHRRVLSPIMVELRLTGPGGRRCLRGVYNYGRGRGSH
TX
>MATOU-v1_80110963
IENNMGATHNALCAIVESGLDIHLVHLGTMGVYGYGNSGGEIPEGYIDVMLPGGREKNIL
HPAYPGSIYHSTKCLDAILQLRITDLHQGIVWGTNTPLTASDERLCNRFDYDGEYGTVLN
RFLMQAASGIPLTVYGTGGQTRAFIHISDTCRCIELAVANPPKKGERVEILNQVAETARV
RDIAEMVAKLFGAEVQQVANPRQEDAENELVVANQKFKLLGLEPILLESADGLFKEVTEI
AQKYLHRIDKSKVASIAYWNSKRKEEVEASAGTKLGSHAPSGPPGRGAPTGSPLSSAARW
SPGGRLCLPWDTLATRTAECAIGLKIDRAGRPALLAWCVLSARPRIHSSFLIHPAX
>MATOU-v1_80116843
NRFDYDSDYGTVLNRFLMQGAMGIPLTVYGTGGQTRAFIHITDTSRCIEIALNNPPKSKE
RVKIFNQVAETRRVRGVDINNIPNPRNEAAENELDVSNQKFCKLGLTPITLDIGLFDEVT
KIVEKYKSRCNSSKILPASFWNKNCFEQCVSINPNSINIFRVLNLTSIERLMQHX
>MATOU-v1_80203021
LDAILWQFYQKNDQLRITDLHQGIVWGTNTPQTVLDERLVNRFDYDGDYGTVLNRFLMQG
AMGVPLTVYGTGGQTRAFIHITDTARCIEIAIX
>MATOU-v1_80310334
IHITDTARCIEIAINNPPVKGDRVEIFNQIAETRRVRDVANLVAEMTGVDVNFIPNPRQE
AAENELDVVCNLGLDPITLDTGLFDEVTKIVKKYKERCDPEKILPASFWNKKRAEECASL
DSSSIKFKTEETVEEKETAKTPHIKHIHTKNMKSALMLCLNFLDSKFCREDLGTF
>MATOU-v1_81494811
DNLSRRNIDTEMGCASLTPIESPEVRISAWKEVSGKDIAFHNINIKEEYHVFLKLLDEKP
DTIIHFAX
>MATOU-v1_82130477
MKNAATKRYTIENNLGTTHNVCCAITESGLDIHLVHLGTMGVYGYGTSGGKIPEGYIDVV
LPGDREQKILHPAYPGSIYHTTKCLDALLFQFYQKNDQMRVTDLHQGIVWGTNTPQTSLD
ERLCNRFDYDGEYGTVLNRFLMQASCGIPLTVYGTGGQTRAFIHITDTCRCIELAVNNPP
EAGEQVEILNQVAETARVRDVAEMVARVTGAEVQ
>MATOU-v1_82851981
MGIEEGYLDIEHNGRKDTLPYPKQGNSWYHLSKIHDSTNMIFCAKTWGLKVTDLNQGVVY
GVKTAETSLDEALINRLDYDSVFGTALNRFVIQAAVGHPITVYGKGGQTRGFLDIRDTVR
CIQLAIDNPAESGKMRVMNQFTEQFSVNELAALVKKVGATLDLDVQITSVPNPRIEAEEH
YYNAKNSKLKDLGLEPHLLGDAILDSLLKVAVEYKDRCDNQLILPANAWGSSGVSRHFVG
EKVKSAASEQKPRMNASASDAFKYKTHPNSNFKKNLTTP
>MATOU-v1_82990192
TGRKQIVNERKCQREQQERPLAARQGQRLASQLERRLSVVAFLYPAALSRGVPCWRERGR
TESLLAREGKDRIRGASVEVKALTTEEKNTVQLDNSGKGKRVLVIGGDGYCGWASALHLS
ARGYEVAIMDSLVRRAWDQQLGYDSLTPIASIHQRVAKWKELTGRDIALYVGDICDFEFL
AEAWKQFDPEHVVHFGEQRSAPYSMLDRERAVFTQVNNVSGTINVLYAMKEFTPDCHMVK
LGTMGEYGTPNIDIEEGYLDITHNGRTDTLPYPKQGNSFYHLSKIHDSTNMIFAAKTWKL
RVTDLNQGVVYGVKTAETALDETLINRLDYDSVFGTALNRFVIQAAVGHPLTVYGKGGQT
RGFLDIRDTVRCIQLAIDNPADVGTMRVMNQFTEQFSVNELAGLVKKVGDPLGLDVQITS
VPNPRIEAEEHYYNAKNSKLKDLGLEPHLLGDAILDSLLKVAVEYKDRCDHQLILPANAW
GSSGVSRHFVGEKVKSGGSKKKMEKTFNSETFFAHCNMCQSVDVCKKKX
>MATOU-v1_83044530
GLFEEVTEIVKKYKDRCNPKKILPASFWNKQRAVDCEELDPSSIEFKSPRMVRIISISTF
TCFIIFTENNKIVITLSCDGNFPSNLLDFTWQKLVLFCTYSLCQWYMYPFLH
>MATOU-v1_83371687
HLCHLGTMGVYGYGSSGGQIPEGYIDVTLPNGQKSTILHPAYPGSVYHTTKCLDALLFQF
YAKNDGLRITDLHQGIVWGTNTPTIKDERLVNRX
>MATOU-v1_83630416
CDFEFLAEAWKQFDPEHVVHFGEQRSAPYSMLDRERAVFTQVNNVSGTINVLYAMKEFTP
DCHMVKLGTMGEYGTPNIDIEEGYLDITHNIEEGYLDITHNGRTDTLPYPKQGNSFYHLS
KIHDSTNMIFAAKTWKLRVTDPNQGVVYGVKT
>MATOU-v1_83947045
LNKVSHNHQHNITPHVTINMKLLFTALTVIVPVATAFSPTSLKSSHTLAATQSTTAVFAE
NGANGSSNEKKKIIVLGGDGFCGWPTSLYLSDQGHDVVIVDNLSRRKIDLDLGCDSLTPI
ASPETRVEAWKEVSGKTIPFHNIDVAKEYDLLVQLIKDEQPDSIVHFAEQRAAPYSQKDS
KTKRYTVDNNVGGSNNLCCAVIDADVDAHIVHLGTMGVYGYGTSGGEIPEGYIDVTLPGG
RESNILHPAYPGSVYHATKCLDAILWQFYQKNDNLRVTDLHQGIVWGTNTPQTVLDERLI
NRFDYDGDYGTVLNRFLMQGSMGVPLTVYGTGGQTRAFIHVTDTARCIELAINNPPAKGE
RVEILNQIAETRRVRDIAEMVADMTGVEANYIPNPRQEAAENELDVANRKFRNLGLDPIT
LDTGLFEEVTEIVQKYKSRCDPKKILPASFWNKKRAEECASLDPNSIKLKDDAKDKVENS
NAINMKSYYSYNINENILISNIPA
>MATOU-v1_83958079
GIDLISHFFNISLFKIKVFVHKLFNMKVFFFLFNIASVTSFTGFHNKVAFSPKAGTSLKA
VNGDVNGLNGFSEDKKKVIVLGGDGFCGWPTSLYLSDKGHDVVIVDNLSRRNIDIELGCD
SLTPIQSPEVRVQAWKEVSGKDIKFVNLDVAKEYDLLVQLLKEEKPDTVVHFAEQRAAPY
SMKSSKNKRYTIDNNVGGSNNLCCAVVDSELDIHIVHLGTMGVYGYGSSGGEIPEGYIDV
TLPDGRKSNILHPAYPGSVYHTTKCLDALLWQFYQKNDQLRVTDLHQGIVWGTNTPQTAL
DERLINRFDYDGDYGTVLNRFLLQGAMGVPLTVYGTGGQTRGFIHITDTARCIEIAITNP
PQKGDRVEIFNQIAETCRVRDVASMVAEQTGVEINRIPNPRQEAAENELDARNEKFCNLG
LDPITLDTGLFDEVTDIVKKYKHRCNPTKILPATFWNKKRAEECASIDINSVQLKDTDVT
EDVKVEALYLVLFVSFTKTFILMLIHSCNLIQLFDKYLLDLGYCCT
>MATOU-v1_84000146
GVEANFIPNPRQEAAENELDVANRKFRNLGLDPITLDTGLFEEVTEIVQKYKSRCDPKKI
LPASFWNKKRAEECASLDPNSIKLKEDTKDKVENANAIKMTSYYSYKINRSLKFIITYL
>MATOU-v1_84014683
AEQRAAPYSQKTSKTKRYTVDNNVGGSNNLCCAVIDADVDAHIVHLGTMGVYGYGTSGGE
IPEGYIDVTLPGGRESNILHPAYPGSVYHATKCLDAILWQFYQKNDNLRITDLHQGVVWG
TNTPQTALDERLVNRFDYDGDYGTVLNRFLMQGSMGVPLTVYGTGGQTRAFIHVTDTARC
IELAIENPPAKGERVEILNQVAETRRVRDIAAMVAEMTGVEANFLPNPRQEAAENELDVA
NRKFRNLGLDPITLDTGLFEEVTEIVQKYKSRCDPKKILPASFWNKKRAEECASLDPNSI
KIEETKEKVEAEIQSTINMMQARKQPLKFITDHSLCNLGK
>MATOU-v1_84033808
TLTPPTTINMKLLFTALTVIVPVATAFSPTSLKSSYNLATTQSTTAVFAENGANGANGSS
NEKKKIIVLGGDGFCGWPTSLYLSDQGHDVVIVDNLSRRKIDLDLGCDSLTPIASPEVRV
EAWKEVSGKTIPFHNIDVAKEYDLLVQLIKEEQPDSIVHFAEQRAAPYSQKDSKTKRYTV
DNNVGGSNNLCCAVIDADVDAHIVHLGTMGVYGYGTAGGEIPEGYIDVTLPGGRESNILH
PAYPGSVYHATKCLDAILWQFYQKNDNLRVTDLHQGIVWGTNTPQTVLDERLINRFDYDG
DYGTVLNRFLMQGSMGVPLTVYGTGGQTRAFIHVTDTARCIELAINNPPAKGERVEILNQ
VAETRRVRDIAGMVAEMTGVEANFIPNPRQEAAENELDVANQKFRNLGLDPITLDTGLFE
EVTEIVQKYKSRCDPKKILPA
>MATOU-v1_84091001
RVAAWKEVSGKDIPFHNLDVAKDYDLLVQLIKDEKPDAIVHFAEQRAAPYSQKDSKTKRY
TVDNNVGGSNNLCCAVIDADVDAHIVHLGTMGVYGYGTSGGEIPEGYIDVTLPGGRESNI
LHPAYPGSVYHATKCLDAILWQFYQKNDQLRITDLHQGIVWGTNTPQTVLDERLVNRFDY
DGDYGTVLNRFLMQGSMGVPLTVYGTGGQTRAFIHVTDTARCIELAILNPPAKGERVEIL
NQVAETRRVRDVAAMVAEMTGVEANFIPNPRQEAAENELDVANRKFRNLGLDPITLDTGL
FEEVTEIVQKYKGRCDPKKILPASFWNKKRAEECATLDPDSIKFKEDAEEKVENIILHDI
KIYLSLHYENRPINFET
>MATOU-v1_84126407
DVAKDYDLLVQLIKEEQPDSIVHFAEQRAAPYSQKDSKTKRYTVDNNVGGSNNLCCAVID
ADVDAHIVHLGTMGVYGYGTSGGEIPEGYIDVTLPGGRESNILHPAYPGSVYHATKCLDA
ILWQFYQKNDNLRITDLHQGIVWGTNTPQTVLDERLINRFDYDGDYGTVLNRFLMQGSMG
VPLTVYGTGGQTRAFIHVTDTARCIELAILNPPDKGERVEILNQIAETRRVRDVAGMVAE
MTGVEANFIPNPRQEAAENELDVANRKFRNLGLDPITLDTGLFEEVTEIVQKYKSRCDPK
KILPASFWNKKRAEECSSLDPNSIKFKEDSKDKVENTNDIQVIVNKNKKSVHFILMTTPA
TPIVKTH
>MATOU-v1_84171725
ITLDTGLFEEVTEIVQKYKSRCDPKKILPASFWNKKRAEECASLDPNSIKLKDDAKNKVE
NNAINMTSYYSYKTKRKHSNLIKITYLLHKLCKDV
>MATOU-v1_84376721
EIVQKYKSRCDPKMILPASFWNKKRAEECASLDPNSIKLKDDAKDKVENINIEQVVVKKR
ISX
>MATOU-v1_84515181
TPRTAAPLSAAAADGAGQAEAAAAAADGVANGTDRKKVLVLGGDGFCGWPTSLYLSDQGH
DVVIVDNLSRRNIDTELGCDSLTPIQPPDVRVAAWKEVSGRDVRFVNLDVAGEYDLLVEL
IRDERPDSIVHFAEQRAAPYSMKTSKTKRYTVDNNVSGSNNLCCAVIDSGVDAHVVHLGT
MGVYGYGTSGGEIPEGYIDVVLPGGREANILHPAYPGSVYHTTKCLDALLFQFYNKNDGL
RVTDLHQGIVWGTNTPQTSRDDRLVNRFDYDGDYGTVLNRFLMQGAMGVPLTVYGTGGQT
RAFIHITDTARCIEIAVNNPPAPGQRVEIFNQVAETRRVRDVAALVAEQTGVDVNMLPNP
RQEAAENELDVSNRKFCSLGLDPITLDGALX
>MATOU-v1_84566652
FTTRQSVMPSSGNSIKRTINCVLTYIRALYGARIHRKPYVMNVSIDLTTILIMALSTGSS
CKVLWAFHLSMELEDKLVVLYTFQTQHVVSTLLSITHQRKENVSKSSIKSQRLDVLEMSP
ETRRVRDVAKLVADQTGVEMSLIPNPRQEAAENELDATNEKFCNLGLDPITLDVGLFDEV
TQVVKKYKDRCDPTKILPASFWNKKRAQECASIDKNSVQVNDKTSVQVSDEAPAX
>MATOU-v1_84921903
IIFLFYFFVIQTMNFLVLLLTNVGVVTSFSKTSIHSIPFRTKVSNSQVLNAQLNGEGVSE
ASKKKIIVLGGDGFCGWPTSLYLSDMGHDVTIVDNLSRRKIDVELGCDSLTPIQSPEVRC
EAWKEVSGKEMKFLDIDVAKEYDLLVQLLKDEKPDTVVHFAEQRAAPYSMKSSKHKRYTV
ENNVAGSNNLCCAVIDAELDIHIVHLGTMGVYGYGSSGGEIPEGYIDVTLPDGRKSNILH
PAYPGSVYHTTKCLDALLWQFYQKNDQLRVTDLHQGIVWGTNTPQTIRDERLINRFDYDS
DYGTVLNRFLMQGAMGVPLTVYGTGGQTRGFIHISDT
>MATOU-v1_84980313
QFYQKNDQLRITDLHQGIVWGTNTPQTILDERLVNRFDYDSDYGTVLNRFLMQGAMGVPL
TVYGTGGQTRGFIHITDTARCIEIAINNPPKEGDRVEIFNQIAETCRVRDVAKMVSEQTG
VEVKTIPNPRQEAAENELDARNEKFCNFGLDPITLDVGLFGEVTEIVKKYKHRCDPTKIL
PASFWNKKRAX
>MATOU-v1_85005744
EKKKVVVLGGDGFCGWPTSLYLSDKGHDVVIVDNLSRRMIDVELGCDSLTPIQSPEVRCQ
AWKEVSGKDIKFINLDVAQEYDLLVQLLKDEKPDTVVHFAEQRAAPYSMKTSKHKRYTVD
NNVGGSNNLCCAVIDSDLDIHIVHLGTMGVYGYGSSGGEIPEGYIDVTLPDGRKSNILHP
AYPGSVYHTTKCLDA
>MATOU-v1_85130266
PIQSPEVRCEVWKEVSGKEIKFIDLDVAKEYDLLVQLLKDERPDTVVHFAEQRAAPYSMK
SSKHKRYTVENNVAGSNNLCCAVIDSEIDIHIVHLGTMGVYGYGSSGGEIPEGYIDVTLP
DGRKSNILHPAYPGSVYHTTKCLDALLWQFYHKNDQLRITDLHQGIVWGTNTEQTVRDER
LINRFDYDSDYGTVLNRFLMQGAMGVPLTVYGTGGQTRGFIHISDTARCIGIAINHPPKK
GDRVEIFNQIAETRRVRDVAKLVADQTGVKMNLIPNPRQEAAENELDA
>MATOU-v1_8559467
ETVAHPDLINRYDYDGIFGTALNRFVVQAAVGHPLTVYGKGGQTRGFLDIRDTVRCIQLA
IDNPSPKGEMRVYNQFTEMWSVNDIASIVTNAGKKVGLDVELINVPNPRVEAEEHYYNAK
CTKLRDLGLEPHLLGESITESLLSFAIEYKDRVNMELIKPAVDWX
>MATOU-v1_86269980
TINVLYAIKEFSPDCHMVKLGTMGEYGTPNIDIEEGYLDVEHNGRKDTLPYPKQGNSFYH
LSKIHDSTNMIFAAKTWKLRITDLNQGVVYGVKTEETALDETLINRLDYDSVFGTALNRF
VIQAAVDHPITAPLTTPSRCTARVARRAASSTFGTRSAASGSRSTTPRTSVPRTNSPNSS
PTSSQALSRRX
>MATOU-v1_86397428
PGIAAAASSSCDCLSFFSVAPAPSAMLKATTLLAVSSAAYHVRPLPNARPATAAPGIAAA
AAASGPQVATGSRQVLNRALGASMVAPAREIAMPAHMASGGDSRPKKVFVLGGDGFCGWP
TALHLADKGHEVVIIDNLSRRKIDVELGCSSLTPIVSPEERVTTWNSLIGTNPIRYVYLD
LAVEYDRFAQMLKDEKPDTMVHFAEQRAAPYSMKNAATKRYTIENNLGATHNVLCAIVES
GLDIHLVHLGTMGVYGYGNSGGEIPEGYIEVVLPGDRKKKILHPAYPGSIYHTTKCLDAL
LFQFYAKNDLLRLTDLHQGIVWGTNTLLSAKDERLCNRFDYDGEYGTVLNRFLMQAACDI
PLTVYGTGGQTRAFIHISDTCRCIELAVSNPPEAGNPVEILNQVAETARVRDVAEMVAKV
TGAEVQRVANPRQEDAENELDVANEKFKLLGLDPILLESAEGLFTEVTDIANKYADRCDR
SKVISKSYWNKARAVAAGSSEAPASAAAAASAHSRFARDGTCVRMGKCRLNGGCGRGRCS
RVGDGEGAAAYRPWGRKGNARATRTRRVVRGAPCWGAGPRLLGRAGARPWLGPGRERRGV
RVSSVPCLKFACGEPGLEGVQPVSCKRCVRNARVPSYVARQRAGVWMRRRAGPGPVGGRP
AGVASGSPG
>MATOU-v1_86397831
VWNQLTGNDVKYVYMDLAQEYDKFAQMLKDEQPDTIVHFAEQRAAPYSMKNAKTKRYTIE
NNLGATHNVLCAVVESGLDIHVVHLGTMGVYGYGNSGGEIPEGYIDVLLPGNRPKKILHP
AYPGSIYHTTKCLDALLFQFYAKNDLLRLTDLHQGIVWGTNTPLTARDERLCNRFDYDGE
YGTVLNRFLMQAACGIPLTVYGTGGQTRAFIHITDTCRCIELAVANPPESGQPVEILNQV
AETPPESGQPVEILNQVAETARVRDVAEIVARLSGAEVTRVSNPRQEDAENELEVSNAKF
KLLGLDPILLDSSEGLFTEVQDIAAKYADRCDRDKVISKSYWNKARAVAAGSGAGAAASS
QTVGWNQAGLLDTRRCGCWRLNRRGASWLHRAPLLAAGEGWRQCGCRWVVAWQLGHCTVR
ACAWWCSQRARARAVCVRMCVRLRGALCAGRACAVCGDGQLAFX
>MATOU-v1_86432443
VHLSDKGHDVVIVDNLSRRKIDVELGASSLTPIATPETRCQVWNQMTGNNLRFVYLDLAT
EYDRFVQLIKEEQPDSMVHFAEQRAAPYSMKNAATKRYTVDNNLGATHNVLCAIVDSGLD
IHLVHLGTMGVYGYGNSGGEIPEGYIDVELPGGRQKNILHPAYPGSVYHTTKCLDALLFQ
FYVKNDQLRITDLHQGIVWGTNTPLTAKDERLCNRFDYDGEYGTVLNRFLMQAASGIPLT
VYGTGGQTRAFIHITDTCRCIELAIANPPNTGDRVEILNQVAETARVRDVAQMVSSITGA
ELQMTANPRQEDAENDLVVSNQKFKLLGLDPILLNDAEGLLKEVTTIADKYADRIDRTKV
VSKAYWNKKTAAAVLDSAPTNVGEQAAVAVRLRAGRGCGA
>MATOU-v1_86435176
QKSTHFCPATMKLLIAALVVPVASAFTTTAPASFAVKPAAHSSSALFEVAADGVANGTDK
KKVIILGGDGFCGWPTSLYLSDQGHDVVIVDNLSRRNIDTELGCDSLTPIQPPDVRVQAW
KEVSGKDIKFVNLDVANEYDLLVQLIKDEQPDSIVHFAEQRAAPYSMKTSKTKRYTVDNN
VGGSNNLCCAVIDSEVDAHIVHLGTMGVYGYGTSGGEIPEGYIDVVLPGGREANILHPAY
PGSVYHATKCLDALLFQFYQKNDAIRVTDLHQGIVWGTNTPQTIKDERLVNRFDYDGDYG
TVLNRFLMQGAMGVPLTVYGTGGQTRAFIHITDTARCIEIAINNPPASGERVEIFNQVAE
TRRVRDVAKLVADQTGVDVNMLPNPRFEAAENELDVANRKFCSLGLDPITLDEALFKEVT
EVVNKYKHRCDPTKILPASFWNKKRAEECASLDPNSVKINAFPCRSFPMCREKSCERKCC
IKDDDRDCSKIVIGCFQE
>MATOU-v1_86440883
RHEVLRSRKAAPMATRVLWLAASVQAAYVGVNHVRSPRSATAAQLPQPTPVMTATLDGAT
HSSAPADGGRPKKVFVLGGDGFCGWPTALHLSDLGHEVVVVDNLSRRKIDVELGCSSLTP
IASMEERVSTWNAVSGKEIRFVYLDLAKEYDRFVQMLRDEKPDTMVHFAEQRAAPYSMKN
PLTKRYTVDNNIGATHNVLCGVVESGLDIHLVHLGTMGVYGYGNSGGEIPEGYIDVVLPG
GRERNILHPAYPGSVYHTTKCLDALLFQFYAKNDQLRVTDLHQGIVWGTNTAQSKRHELL
TNRFDYDGEYGTVLNRFLMQAACGIPLTVYGTGGQTRAFIHISDTCKCIELAVANPPKAG
ERVEILNQVAETARVRDLAEMISDLTGAELQYVSNPRDEASENELVVANQKFQLLGLEPT
LLESSQGLLEEVKQIAEKYESRCDRSKIVSKSYWNKARAVASNASPSANVGGAAASVIDC
ASKGSSVVCGCGCDMRNLAAGLARGGAPGQLGT
>MATOU-v1_86444999
HLVHLGTMGVYGYGNSGGEIPEGYIDVTLPGGRQREILHPAYPGSVYHTTKCLDALLFQF
YVKNDQLRITLTSLDERLTNRFDYDGEYGTVLNRFLMQAASDIPLTVYGTGGQTRGFIHI
TDTARCIELAVANPPSKGDRVEILNQIAETARVRDVAQMVSSITGADVQTVSNPRQEDAE
NDLVVSNQKFKLLGLDPILLESAEGLLTEVTEVGKKYSARIDRSKVESKAYWNKARAEAA
LDAAPTNVGQGATVARGGGGG
>MATOU-v1_86465943
LKSPTRHRPVVRPSILMFHQLCAILGVSAVAGYNIRTAQLLQSSQAHICPRVALDGASAR
SQSTCMQAPAAAPPDRTHTPPGDSQTKKIVVLGGDGFCGWPSAVHLSDKGHEVIIIDNLS
RRKIDVELGCGSLTPIVSPEERVAAWHELTGKTIRYEYMDIALEYDRFTQFLKDEEPDTI
VHFAEQRAAPYSMRNAACKRYTIENNLKATHNVLCAIVESSLDIHLVHLGTMGVYGYGNS
GGEIPEGYIDVVLPGNREKKILHPAYPGSIYHTTKCLDALLFQFYQKNDRLRLTDLHQGI
VWGTNTPLTAQDPRLTNRFDYDGEYGTVLNRFLMQAACGIPLTVYGTGGQTRAFIHITDT
CRCIELACTNPPEAGQSVEILNQVAETARVRDVAEMVAKLNGAEVSYVSNPRQEDAENEL
VVANNKFKLLGLDPILLESAEGLLTEVQDIASKFADRCDQTKVVSKSFWNKNRAVAAADT
SQVGPQVAKKALRAAAPTTVRVRYVTVAAASALPCVVKLLSSVKRQVQVLEGTHTQRSAC
PDRERKPVSGPSGEDCIKNLKX
>MATOU-v1_86471208
GQSAIFSALPASVTMVVGRSVKLSALLVGVAHAYTVCPGAACSGASRVGSTPFATASATS
SAGRPAAAARLTAPMMQAPAVDAPAAHTASGDGKKKKIFVLGGDGFCGWPTALHLSDKGH
DVVIVDNLSRRKIDVELGCSSLTPITSPETRVETWKELTGKDLRFVYLDLANEYDRFAQM
LKEEKPDTIVHFAEQRAAPYSMKNAATKRYTIDNNLGATHNVLCGVVESGLDIHVVHLGT
MGVYGYGNSGGQIPEGYIDVILPGNREKRILHPAYPGSIYHATKCLDALLFQFYAKNDLL
RLTDLHQGIVWGTNTPQTAMDERLCNRFDYDGEYGTVLNRFLMQAACGIPLTVYGTGGQT
RAFIHITDTCRCIELAVNNPPAAGSQVEILNQVAETARVRDVAEIVARMSNAEISRVANP
RQEDAENELDVANEKFKMLGLDPILLDSAEGLFAEVQEIAAKYVDRCDRSKVISKSYWNK
ARAVAAGDASAAIEGGVKAMGARCTRALLYQREQSPPQPRDSERVALVGCDRPMTPVSSA
DDRGAAWKSSDAGRAHDPGCGGHGHGCKGCRLASGSQQAGASHGVSRRGHRKGIGQNRCE
FGSELSHLPQQRGRGAVLVRTVFASFAAVSGVWVDVDSAVHWX
>MATOU-v1_86479857
LCPRTTRAAAAMYRAPLLLLAASSVALNVRPLSGRPTRVAHAAAALPGPRASARATAPLR
RAPPAAMVAPAREIAMPHHMDTGGSSKKVFVLGGDGFCGWPTAVHLADKGHEVVIIDNLS
RRKIDVELGCASLTPIASPEVRVDTWNKLVGTNPIRYVYMDLATEYQRFEQLLKDERPDT
LVHFAEQRAAPYSMKNAACKRYTIENNLGATHNVLCAIVESGLDIHLVHLGTMGVYGYGN
SGGEIPEGYIDVILPGDRKKKILHPAYPGSIYHATKCLDALLFQFYAKNDLLRLTDLHQG
IVWGTNTPLLERDERLCNRFDYDGEYGTVLNRFLMQAACGIPLTVYGTGGQTRAFIHVSD
TCRCIELAVANPPLAGNPVEILNQVAQTARVRDVADMVGRLTGAEVQRVSNPRQEDAENE
LDVANEKFKLLGLDPILLDSAEGLLNEVTTIANKYEARCDRSKVISKSYWNKARRRARWP
RAAASRRRACPPRREWRRWGGACERQRSAGCSVCAARTHAHRARAHGAGLERRYASRDAG
L
>MATOU-v1_86483816
CLHITGLTSLCFPHPATHAKATRMRTVAAIMVATATVTSAFTAPRLARTPFAVRSSAARQ
PAVVMKAEEKKKIVVLGGDGFCGWPTTLHLSDAGHEVIMVDNLSRRNIDTELGCSSLTPI
ESPEVRVKAWKEVSGKDIRFVNIDAAKEYHVMLKFLEDEKPDTVIHFGEQRAAPYSMRSD
KAKRYTIDNNLSGTHNLLCAIVESGLDIHLVHLGTMGVYGYGTSGGEIPEGYIDVILPGG
RPSKILHPAYPGSIYHATKVLDATLFQFYNKNDGLRITDLHQGIVWGTNTPQTVQDERLI
NRFDYDGDYGTVLNRFLMQSALGIPLTVYGTGGQTRALIHITDTAKCIELAVNNPPEIGA
PVEILNQIAETRRVRDIAQMVASKTGTPLSYVNNPRNEASENELDVSNEKFRNLGLDPIT
LDERLFDEVTTICQKYKDRCVLDKVMPTSYWNKKRTEDIATKGAVLSTEEVIVGTEADSP
FQQATITKEDVKVGGKREITRKELVGSGKVCVSGGAKSADSRLSRGSYMCRQGLCRLTLP
AAPPTCMHTRSQFHKQVHKWSX
>MATOU-v1_86627272
RASLVSPRMPRSSLRMQGAGEIRPKKILVLGGDGFCGWPTALHLSDAGHEVIIVDNLSRR
KIDVELGCSSLTPIASPEERVDTWNQLTGKNLRFEYIDIAEQYDRFAQLLQTERPDTIVH
FAEQRAAPYSMRNEQAKRYTVDNNLNATHNTLVAISESGLDIHLVHLGTMGVYGYGNSGG
EIPEGYINVTLPGDRQKEILHPAYPGSIYHATKCLDAT
>MATOU-v1_86637411
EPYSMKNAQTKRYTIDNNLGATHNVLCAIVESGLDIHLVHLGTMGVYGYGNSGGQIPEGY
IDVILPGNREKKILHPAYPGSIYHT
>MATOU-v1_86662955
GSLTPISTPEVRVDTWNKLEGNVPMRYVYMDLAEEYDRFAQLLKDERPDTLVHFAEQRAA
PYSMKNARTKRYTIDNNLGATHNVLCAIVESGLDIHLVHLGTMGVYGYGNSGGEIPEGYI
DVILPGDRKKKILHPAYPGSSTTRPSASTRSSSSSTRRTTCCARTCTRASCGARTRRSRR
STRSSATASTTTVSTAPCSTASCRRPPASRSPSTARAARRAPSSTSRTRAAASSSPWPTR
PRPARRWRSSTRSP
>MATOU-v1_86715006
DGYCGWATALHLSNRGYEVAIVDNLCRRSFDDQLGFNSLTPIKSIHERVRKWEEVSGKKI
ELFIGDACDYEFLSAAFQSFDPTAAVHFGEQRSAPYSMMDRTRAVFTQTNNVMGTINVCY
A
>MATOU-v1_86744403
NAGPTLHLAQDRVPSWRMMRVLLTLALGEALRAPGALRARPARRAAAPVSMMAGGAKKIL
VLGGDGFCGWPTAVHLSDKGHAVTIVDNLSRRDIDTELGCDSLTPIAHPEVRIAAWKELT
GKTIDFVNLDVAKEYDRLESLIKDKRPDSIVHFAEQRAAPYSQKGTKQKRYTVDNNVCGT
HNLLTAVVEADCCAHIVHLGTMGVYGYGTSGGEIPEGYIDVVLPGGRDSRILHPAYPGSV
YHTTKCLDALLFQFYAKNDGVRVTDLHQGIVWGTNTDLTSMDPRLTNRFDYDGDYGTVLN
RFLMQAALNVPMTVYGTGGQTRAFIHISDTCKCIEIAIETTNTLRNYPLDVVLDWVGHWV
GCDVLVVVGLPEGHHVLPQSILDIRCKSLRLVFHSSTSGCDSDLGTLVTELGPHILVKVD
ILGSKLCNQLLLMLFELCRCDDHENRKNEESHVLYGWPLT
>MATOU-v1_86749141
GQRIMIIGGDGYCGWATALHLSKRGYAVSIVDNLCRRQMDDQLGFNSLSPIKGIHERVRR
WKEVSGCDIDLFVGDACDYEFLGAAFKKFQPTACVHFGEQRSAPYSMMDRTRAVFTQTNN
VMGTINVLYAIKEFAPECHCIKLGTMGEYGTPNIDIEEGYITITHNGRTDTLPYPKQGGS
FYHLSKCHDSANMLFCTKAWNLRTTDLNQGVVYGLSTDETDMHPDLVNRLDYDAVFGTAL
NRFCIQAAVGHPMTVYGKGGQTRGFLNIKDTVRCIQIACDNPAPYGEMKIYNQFTEQFSV
NELAEMITEAGKKIGLNPEVISVPNPRTEMEEHYYNAKNSKLQALGLEPIKMRVEPIKMR
GEFLEELLQQIVTYKDRVDQRLILPGVNWKESSSVAEVLAKVSTKPSAKQQTPI
>MATOU-v1_86807004
FTQENNVTGTINVLFAMKEFAPDCHLVKLGTMGEYGTPNIDIEEGYITITHNGRTDTLPY
PKQGGSFYHLSKVHDSHNIHFATRSWNLACTDLNQGVVYGVATDETIMDPMLINRLD
>MATOU-v1_86831646
KQGNSFYHLSKIHDSHNLHFGAKAWKMRVTDLNQGVVYGVMTEETAMHPDLMNRFDYDAV
FGTALNRFCIQAALGHPLTVYGKGGQTRGFLDIRDTVRCIEIAAAKPADEGEFRVFNQFT
EQFSVNSLADLIVAAGAKLDLDVEVINVPNPRVEMEEHYYNAKCSKLQDLGLEPHLLGDS
ILDSVLNFAVQYKDSADLKQILPAVKWTEKKTKVAATVAAPPTPALWRARMPCTPRARKN
ARKNARAPTHTRNSAQGEPASAHPALPAWEAGRGAQLTRDGSGAGARAX
>MATOU-v1_86832227
GGQIPEGYIDVVLPGGREKNILHPAYPGSVYHTTKCLDALLFQFYAKNDQLRITDLHQGI
VWGX
>MATOU-v1_86837324
RRVRDIAQMVASKTGTPLSYVNNPRNEASENELDVSNEKFRNLGLDPITLDERLFDEVTT
ICQKYKDRX
>MATOU-v1_86837517
IPLYVGDVTDYEYLASVFEEFKPDHVVHFGEQRSAPYSMVDRKHAVFTQYNNVCGNINVM
YAIKDICPECHLIKLGTMGEYGTPNIDIEEGFITINHNGRSDTLPYPKQGNSFYHLSKIH
DSHNLX
>MATOU-v1_86910477
SKTGVPLQYVNNPRNEASENELDVSNEKFRNLGLDPITLDERLFDEVTTICQKYKDRCVL
DKVMPTSYWNKKRTEDIASKGAVLSTEEVIVGTEADSPFQQATITKDDVKIQA
>MATOU-v1_87541278
LINRLDYDGVFGTALNRFCVQAAVGHPLTVYGKGGQTRGYLDIRDTVRCIQLAIDNPAEK
GSMRVFNQITEMWSVNQLAELITQAGAKLGLDVQVKSVPNPRTELEEHYYNVKHTALLDL
GLEPHLLSDSLLDSLLNFCIANKDRVRRDLIMPGVAWKDAASKIRKVNTKVASIHQNDDG
AASCMYCIPSMPVGFFSAPCLQQARSGDDHIHTHTYVQL
>MATOU-v1_88099252
AVSSAAYHVRPLPNARPATAAPGIAAAAAASGPQVATGSRQVLNRALGASMVAPAREIAM
PAHMASGGDSRPKKVFVLGGDGFCGWPTALHLADKGHEVVIIDNLSRRKIDVELGCSSLT
PIVSPEERVTTWNSLIGTNPIRYVYLDLAVEYDRFAQMLKDEKPDTMVHFAEQRAAPYSM
KNAATKRYTIENNLGATHNVLCAIVESGLDIHLVHLGTMGVYGYGNSGGEIPEGYIEVVL
PGDRKKKILHPAYPGSIYHTTKCLDALLFQFYAKNDLLRLTDLHQGIVWGTNTLLSAKDE
RLCNRFDYDGEYGTVLNRFLMQAACDIPLTVYGTGGQTRAFIHISDTCRCIELAVSNPPE
AGNPVEILNQVAETARVRDVAEMVAKVTGAEVQRVANPRQEDAENELDVANEKFKLLGLD
PILLESAEGLFTEVTDIANKYADRCDRSKVISKSYWNKARAVAAGSSEAPASAAAAASAH
SRFARDGTCVRMGKCRLNGGCGRGRCSRVGDGEGAAAYRPWGRKGNARATRTRRVVRGAP
CWGAGPRLLGRAGQGRAFSEGPEQGPGWGLGGKGEGCAALCRASLRAASQGSRAFNPSRA
SAVCVMRACHRTWRASGPDECGDEGPX
>MATOU-v1_88102379
ATAARGSAYSLFGSGAAPHVTAVQGVSSATPALLAVPTSRSAAWAVQMAAPASAAQPPST
AAAGDGNDKKKVFVLGGDGFCGWPTALHLSDKGHEVVIIDNLSRRKIDVELGASSLTPIA
TPEVRCEVWNEMTGKNLRFVYMDLAEEYDRFVQLIKDEKPDTMVHFAEQRAAPYSMKNAA
CKRYTVENNLGATHNAVCAIVESGLDVHLVHLGTMGVYGYGNSGGEIPEGYIDVVLPGGR
QRNILHPAYPGSVYHATKCLDAILFQFYAKNDQLRVTDLHQGIVWGTNTELTARDERLCN
RFDYDGEYGTVLNRFLMQAASGIPLTVYGTGGQTRAFIHISDTARCIELAVANPPKRGER
VEILNQVAETARVRDIAEMVAKLTGAEVQQVSNPRQEDAENELVVSNQKFKLLGLEPITL
ESAEGLLTEVTEISQKYLHRVDRSKVASKAYWNKARAEAALDSAPTQVGEAAKLEEPLRR
WQGDINGCPGCGWGRWAFTRLSSVVWADGCSGGAQWSDDLLLAQRRSPGWVCVCLKIRVR
AVCGTVCLRNLVGACAGACTVHLCNYPR
>MATOU-v1_88106700
AKADKNSPTDKKRVLIIGGDGYCGWATSLYLSNRGWDVAILDNLCRRAFDDELGLSTLTP
IKTIHQRIKTWKEVSGKDIPLYIGDVNDYDFLTSCFQEFKPDHVVHFGEQRSAPYSMVDR
KHGIFTQANNVLGNINVLYAIQEHAPECHLIKLGTMGEYGTPNIDIEEGFIEIEHKGRKD
RLPYPKQGNSWYHLSKIHDSHNIHFATKAWGLACTDLNQGVVYGVMTDETAMHPDLINRL
DYDGVFGTALNRFCVQAALGYPLTKYGKGGQTRGFLDIRDTVRCIEIACAQPAEQGEMRV
FNQITEFWSVNQLCDLVQEAGGRLGLDVEIKSVPNPRVEAEEHYYNVVHSNLLELGLEPH
LLGDSILDSVLGFAMQYKDTADLKQIAPAVKWTEFSKKKVAVEVAMAARPRTVCARGAHL
RRAQHMRRRRAAAGGRNHARRCAGGGASTAPRAGQPDGARIERAEQAAGALFNTWKQCQL
AX
>MATOU-v1_88131364
LDLGCDSLTPIASPESRVQAWKEVSGKEIPFINLDVAKDYDLLVQLIKDEQPDSIVHFAE
QRAAPYSQKDSKTKRYTVDNNVGGSNNLCCAVIDADVDAHIVHLGTMGVYGYGTSGGEIP
EGYIDVVLPGGRESNILHPAYPGSVYHATKCLDAILWQFYQKNDNLRVTDLHQGIVWGTN
TPQTVLDERLINRFDYDGDYGTVLNRFLMQGAMDVPLTVYGTGGQTRAFIHVTDTARCIE
LAINNPPAKGERVEILNQVAETRRVRDIAEMVAEMTGVEANFIPNPRQEAAENELDVANR
KFRSLGLDPITLDKGLFEEVTEIVQKYKSRCDPKKILPASFWNKKRAEECASLDPNSIKL
KEDVKVENINQHFX
>MATOU-v1_88171870
GREIKTYVGDICDFGFLEAAVKEFEPTAMVHFGEQRSAPYSMMDRNKAVFTQMNNITGTI
NVLYAIKEFAPECHLVKLGTMGEYGTPNIDIEEGYLDVEHKGRKDRLPYPKQGNSWYHLS
KIHDSTNMFFTTKTWNMKVTDLNQGVVYGVDTPETALDEALVNRMDYDSIFGTALNRFII
QGAVGYPLTVYGKGGQTRGFLDIRDTCQCIQIAIDNPGPAGEMLVFNQFTEQFSVNQLAG
LVTESGARLGLDVTTKSIPNPRREKEEHYYNAMNTNLKDLGMDPILMSDGKLRTWGWTPT
ATANSTTSRWRSTLTAWTWTSSCPPPTGCRAGSSRGCRRSPEALGTRRDNGGSGRL
>MATOU-v1_88306596
GYCGWAQALHLSNRGYEVNIVDNLCRRNFDAQLGFETLTPIASIHDRVRRWHELTGREIS
LSIGDICDYEFLSDAFMSFE
>MATOU-v1_88355490
ASFSPGACGGPGTFCAQRCADEDADACCADERAGRWKEEGVRAGWRWLLRVADGASPVEL
GPCGDHRRPFAPEDRRRAGRELAHADQHPRGARGDVEGADGQGRQVRVHGPAERVRPLPE
ADQRREARHDGALRRAARGAVLDEERRDEAVHDREQHGRDAQRALRHRRERARHPPRPPG
HDGRVRLRQLRRRDSRGGREKNILHPAYPGSIYHSTKCLDAILFQFYAKNDQLRITDLHQ
GIVWGTNTPLTASDERLCNRFDYDGEYGTVLNRX
>MATOU-v1_88567804
QVDADRHSALRGALQEAPLLSPLLGPAARVRGRLMPLPFPRPPPSPSRTRSCPDSDLTNR
PSVPQAATATPAGTAVQLTDEGKGKKVMVIGGDGYCGWASALHLSARGYDVSIVDNLVRR
GYDAELGFDTLTPISSIHKRVAKWKELTGKDIGLYIGDICDFEFLGEAVQAIEPDAMVHF
GEQRSAPYSMMDRSKAVYTQNNNVIGTINVLYAIKEFCPECHLVKLGTMGEYGTPNIDIE
EGYLEVTHNGRTDTLPYPKQGNSWYHLSKIHDSTNMYFTTRTWGMKVTDLNQGVVYGVDT
AETGADPVLVNRMDYDSIFGTALNRFIIQGAVGHPLTVYGKGGQTRGFLNITDTVKCIQI
AIDNPGPAGEMLVFNQFTEQFSVNELAGLVTESGARLGVSVETKSVPNPRVEKEEHYYNC
KNTKLQDLGLTPNLMSEGNLDEIMQIALDNVDRVDPRLILPATDWRTSGVKRGVSVKASV
RVGFKPAGGCARFVGVLEKTARDLAWNFPTQSGAPPRGQSAPRAASSMRKSPIRDRVGCT
NVAGRFLSRKKCPTHAQPYPAPRGAAARGSDPRSRHCRPKKTARRTANSGRPDRWLSRGR
RTARPAPTAAALLRNVAGRLRNVAGRAAAKASAAAVPTCRPRHRASWCSGRYTPLNSSKP
STGGMARAPPMKIESRASRQGCPGSKGRPRPSEAKIETNQSATQLERPPTVAPPHTHAHT
AARGRRRARAGGP
>MATOU-v1_88656752
WPTALHLSDAGHEVVIIDNLSRRKIDVELGASSLTPISTPEVRCDVWNKMKGKNLRFIYL
DLAEEYDRFLQLIKDEQPDTMVHFAEQRSAPYSQKTSATKRYTVDNNLGATHNALCAIVD
SGLDIHLVHLGTMGVYGYGNSGGEIPEGYIDVTLPGGRQREILHPAYPGSVYHTTKCLDA
LLFQFYVKNDQLRITDLHQGIVWGTNTPLTAKDERLCNRFDYDGEYGTVLNRFLMQAASG
IPLTVYGTGGQTRAFIHITDTCRCIELAIANPPNTGDRVEILNQVAETARVRDVAQMVSS
ITGAELQMTANPRQEDAENDLVVSNQKFKLLGLDPILLNDAEGLLKEVTTIADKYADR
>MATOU-v1_88656753
TTALPAPVQTVRSAVWASQMSAAAATDVPVSSNSASGGGKKKVFVLGGDGFCGWPTALHL
SDKGHEVVIIDNLSRRKMDKGHEVVIIDNLSRRKIDVELGASSLTPISTPEVRVQTWNEL
TGRNLRYVYMDLAEEYDGFLQLIKDEQPDTMVHFAEQRAAPYSMKNGKTKRYTIENNLGA
THNALCAIVESGLDVHLVHLGTMGVYGYGNSGGEIPEGYIDVTLPGGRQREILHPAYPGS
VYHTTKCLDALLFQFYVKNDQLRITDLHQGIVWGTNTPLTAKDERLCNRFDYDGEYGTVL
NRFLMQAASGIPLTVYGTGGQTRAFIHITDTCRCIELAIANPPNTGDRVEILNQVAETAR
VRDVAQMVSSITGAELQMTANPRQEDAENDLVVSNQKFKLLGLDPILLNDAEGLLKEVTT
IADKYADR
>MATOU-v1_89248239
KTGTPLSYVNNPRNEASENELDVSNEKFRNLGLDPITLDERLFDEVTTICQKYKDRCVLD
KVMPTSYWNKKRTEDIETKGAVLSTEDVIVGTEADSPFQQATITKEDVKVGGKSKSAQEP
DGISQQVFVFPSAALRSHEGGPKQKFSSTMP
>MATOU-v1_89258878
HKPEIFNQIAETLRVRDLANLISKQTGVQIRNLENPRKEDDENELIVSNQKFCNLGLNPI
TVQKGLMDEVVHITQKYQNRCNRMKILPTSFWTNKRAQAVSNDKSRF
>MATOU-v1_8935703
GSRRARSATPRRVVESRLRMQSAAALKTKKIFVLGGDGFCGWPTALHLSAKGHEVVIIDN
LSRRKIDVELGCTSLTPIASPETRVNVWNELTGNNLRFEYLDIAEQYDKFAQLIEKERPD
TIVHFAEQRAAPYSMKNVETKRYTIENNLGATHNVLCAVTESGLDIHLVHLGTMGVYGYG
TSGGKIPEGYIDVTLPDGRQQNILHPAYPGSIYHTTKCLDALLFQFYAKNDRLRVTDLHQ
GIVWGTNTAQTALDERLCNRFDYDGEYGTVLNRFLMQAALGIPLTVYGTGGQTRAFIHIS
DTCRCIELAVDNPPDAGSRVEILNQVAETARVRDVAQMVAKITGAEVQQIANPRQEDAEN
ELDVKNDKFKLLGLEPITLDSDEGLFKEVSKIAERYMDRCDRSKVISKSYWNKTRAVAAA
GTGAKGVGERTSAEVSEASKPAVAALATEAMRPRRRRLWRGCEAAPSRCAPPSSPTLCEV
RAGYSTIMSHLQCPVCSAEAVQYLLLARSWFASRSRPQVCPCANAFLDFVPRLCSLLQLS
GVREFPILHDMRATKLHFELCGHLSRSVGTNNSNMSFNCIFATKRQLHVRRNPQCSKATK
HFSAVLLFFSANGGFLSEYENYPQLLEFSSKIFSTTLICRQLVGILSRACSTSLLQLLAR
GRLSGYLTLHEFLVNFAGVARISFVYFTIHFFCRNLAILLCMAAFPTLITLIRFSTSRTR
IISLCKDYLFVLDTFQSNFSYSCRLRRFHFLVRFEAARRIIFLHARX
>MATOU-v1_89440410
MGLLPYLINNFTLSVAFMKGISSLSNPPSSACNTIFNMMPKSEGGYSFHASNAEGTPSSK
KIIVLGGDGFCGWPTSLYLSEKGHDVVIVDNLSRRKIDVELGCESLTPIQSPEVRTKTWK
EVSGREIKFINIDIAKEYDNFVNLIKDEKPDTVVHFAEQRAAPYSMKSSMTKRYTVNNNL
SGSNNLCCAVLDSGIDVHIIHLGTMGVYGYGTSGGKIPEGYIDVILPGGRKSNILHPAYP
GSVYHLTKCLDALIWQFYQKNDQLRITDLHQGIVWGTNTPQTIMDERLINRFDYDSDYGT
VLNRFLMQGALGVPLTVYGTGGQTRAFIHITDTSRCIELALNNPPKSNERVKIFNQVAET
RRVRDIAALVTKYSGVDINKIPNPRNEAAENELDVSNKEFCKLGLNPITLDTGLFDEVTK
IVEKYKGRCNSSKILPASFWNKDCFNQCVSIDPNSINISWRIIYFTGIKRLTQYFRLLYS
YKWIIKLLVIDLX
>MATOU-v1_89688958
SNKEFCKLGLNPITLDTGLFDEVTKIVEKYKGRCNSSKILPASFWNKDCFKQCVSIDPNS
INIFQWRNIYFTGTKRLMQHLRVPYSKVDIKKLLSNLYRLTYX
>MATOU-v1_90359642
FNQVAETRRVRDVAKLVADQTGVDVNMLPNPRFEAAENELDVANRKFCSLGLDPITLDEA
LFKEVTEVVNKYKHRCDPTKILPASFWNKKRAEECASLDPNSVKINAFISILFP
>MATOU-v1_90719234
KSILKGPKYVKLKHQLNHTQRKIMRVLSVFLFNLVTVTSFTGFHSNKAFTPKTTSKTPTC
LKASEDGEHVNGLNGLNGINGSDKKKVIVLGGDGFCGWPTSLYLSDQGHDVVIVDNLSRR
NIDIELGCDSLTPIQSPEVRVQAWKDVSGKDIKFVNLDVAKEYDLLVQLLKEEKPDTVVH
FAEQRAAPYSMKSSKNKRYTVDNNVGGSNNLCCAVVDSELDIHIVHLGTMGVYGYGSSGG
EIPEGYIDVTLPDGRKSNILHPAYPGSVYHTTKCLDALLWQFYQKNDQLRVTDLHQGIVW
GTNTPQTVRDERLVNRFDYDGDYGTVLNRFLLQGTMGVPLTVYGTGGQTRGFIHITDTAR
CIEIAISNPPNKGDRVEIFNQIAETCRVRDVAAMVAEQTGVEINRIPNPRQEAAENELDA
KNEKFCNLGLDPITLDTGLFDEVTEIVKKYKHRCNPTKILPATFWNKKRAEECASIDINS
VKLKDTDDVKVEVKLYMYYKLFFLYLIAPSFCYYNTVLRSFFLELFEEKKLFELX
>MATOU-v1_90809859
LVTQHTGVDINNIPNPRNEAAENELDVSNQKFCKLGLNPITLDIGLFDEVTKIVEKYKGR
CNSSKILPASFWNKNCVEQCVSIDPNSINIFRKVPNFTSIERLTQHLWQLSWLEIGNRIK
VFRLRFGSEFMTSX
>MATOU-v1_90820802
VSGNDIKYVNLDVAKEYDLLVQLIKDEKPDSIVHFAEQRAAPYSMKNSKGKRYTVDNNVS
GANNLCCAVIDSDLDVHIVHLGTMGVYGYGTSGGEIPEGYIDVVLPGGRESNILHPAYPG
SVYHTTKMHCSGNSTKRMISSALRIFTRESSGELTRLKQPETNALSTVLTMMVTMVRFIV
SLCKLAWVFHSPFTELEDRPEHSFTSLILRVVSRSLSIILLQRVTEWRSSTRSLKRVVSV
MLRSSWLTLVRSIISQTHAKRLQRTNWMLLIKSFATSGWIQLPLILVFLMKLKLSRNTRQ
DVIHRRFCQRRSGTRNVQRNALLLIPVASSFQRKRLRRKKLLRTGVFRAYLSPIMLRPQC
VLESNNALKCFDKFYQRRNTLNSSLDYAYQSILDSELCLLTLLDSEYFIQELLTMKVX
>MATOU-v1_90820803
VSGNDIKYVNLDVAKEYDLLVQLIKDEKPDSIVHFAEQRAAPYSMKNSKGKRYTVDNNVS
GANNLCCAVIDSDLDVHIVHLGTMGVYGYGTSGGEIPEGYIDVVLPGGRESNILHPAYPG
SVYHTTKMHCSGNSTKRMISSALRIFTRESSGELTRLKQPETNALSTVLTMMVTMVRFIV
SLCKLAWVFHSPFTELEDRPEHSFTSLILRVVSRSLSIILLQRVTEWRSSTRSLKRVVSV
MLRSSWLTLVRSIISQTHAKRLQRTNWMLLIKSFATSGWIQLPLILVFLMKLKLSRNTRQ
DVIHRRFCQRRSGTRNVQRNALLLIPVASSFQRKRLRRKKLLRTGVLAARTVQCFKMIQI
YREDLIHLRHRIMCVNQYWSLIYVDPYIASISY
>MATOU-v1_90832743
PDAVVHFAEQRSAPYSMKDSKNKRYTIDNNVSGSNNLCCAVLDSELDIHIVHLGTMGVYG
YGTSGGEIPEGYIDVILPGGRESNILHPAYPGSX
>MATOU-v1_90835796
MGGVYGYGTSGGEIPEGYIDVILPGGRESNILHPAYPGSVYHATKCLDAILWQFYQKNDQ
LRITDLHQGIVWGTNTPQTIKDERLINRFDYDGDYGTVLNRFLMQGAMGVPLTVYGTGGQ
TRAFIHITDTANCIDIAISNPTDTANCIDIAISNPPKAGDRVEIFNQIAETRRVRDVAAL
VSELTGVELKMLPNPRQEAAENELDVSNRKFCNLGLDPKTLDNTLFEEVTEIVQKYKSRC
NPQKILPASFWNKKRAEECASLDPSSV
>MATOU-v1_90891463
HGKKFKDRCNPTKILPASFWNKARAEECASLDPESVKINSDITNFTQVQSFTRINLGEYF
CFHSSELTPDIKNVNATKK
>MATOU-v1_90896963
EAAENELDVANRKFCNLGLDPITLDTGLFDEVTEIVKKYKSRCNPTKILPASFWNKKRAE
ECASLDPSSIKLKEGEEVKAAWARLAGRLHREEGFSCDDRAGREENLWNVGTDWVDSKRD
SHGALFNCLSHCFLQMRQQRRLGFSLNKMIKLQHQQQP
>MATOU-v1_90948657
TKHTGVEINKIPNPRDEAAENELDVSNQKFRKLGLEPITLDTGLFDEVTKIVKKYKFRCY
PSKILPASFWNKNRLEQCVSINPNSINNSKWNHLDFYFKMEDYNNCCKRVVDFYFKMEDY
NNCCKRVVTGEYDNNRYLERSEYAMISTANEHLETLILCTILELEQNLNIEWVLFFKSDL
KHSLFKLSDX
>MATOU-v1_91033467
GYIDVVLPGGRESNILHPAYPGSVYHATKCLDAILWQFYQKNDQMRITDLHQGIVWGTNT
PQTALDE
>MATOU-v1_91165445
LDALLWQFYQKNDQLRITDLHQGIVWGTNTPQTTKDQRLINRFDYDGDYGTVLNRFLMQA
SMGVPLTVYGTGGQTRAFIHITDTARCIDIAINNPPAKGDRVEIFNQVAETRRVRDVANL
VADMTGVDVNFIPNPRQEAAENELDVANRKFCNLGLDPITLDTGLFDEVTEIVKKYKERC
DPEKILPASFWNKKRAEECATLDPSSIKFAEEKAEEKETAVCFLISALQREPILCMKLIG
KILLRIHELILLCSR
>MATOU-v1_91257142
QMRITDLHQGIVWGTNTPQTVLDERLINRFDYDGDYGTVLNRFLMQATMGVPLTVYGTGG
QTRAFIHITDTARCIEIAISNPPKAGEKVEIFNQIAETRRVRDIAELVAGMTDVKVDFIP
NPRQEAAENELDVSNRKFCNLGLDPITLDEGFRRSSRGRKEIQGPMRSYDFACIILEEAC
RMLHTSKLSQNCRRKDYCFELITRFSCESLSRQSLLREAIMQCGCIVDSDSIFLPKT
>MATOU-v1_91278034
VYGTGGQTRAFIHITDTARCIEIAISNPPKAGEKVEIFNQIAETRRVRDIAELVAGMTDV
KVDFIPNPRQEAAENELDVSNRKFCNLGLDPITLDEGLFAEVQEVVKKYKDRCDPTKILP
ASFX
>MATOU-v1_91287098
KDENPDTVVHFAEQRAAPYSMKSSKHKRYTIDNNVSGSNNLCCAVIDSELDIHIVHLGTM
GVYGYGSSGGEIPEGYIDVTLPDGRKSNILHPAYPGSVYHFTSRNCMGNQHTPNNSRASH
QSIRLRLLWYSLKISHARCYGCPTYCLWNWWTNPWLHSHFHCTLYRNCYASTARRSCDX
>MATOU-v1_91287931
TVLDERLINRFDYDGDYGTVLNRFLMQATMGVPLTVYGTGGQTRAFIHITDTARCIEIAI
NNPPKAGERVEIFNQVAETRRVRDIAELVAGMTDVKVDFIPNPRQEASENELDVANRKFC
NLGLDPITLDEGLFSEVQEIVKKYKDRCDPTKILPASFWNKKRAEECATLDPSSVKINTD
EKTTARVARIYIX
>MATOU-v1_91505509
QRAAPYSMKNSKSKRYTVDNNVGGANNLCCAVIDSEVDAHIVHLGTMGVYGYGTSGGEIP
EGYIDVILPG
>MATOU-v1_91672431
QASMGVPLTVYGTGGQTRGFIHITDTARCLEIAVNNPPVKGERVEIFNQIAETRRVRDIA
QMVSEMTGVDVNFIPNPRQEAAENELDVANRKFCNLGLDPITLDVGLFDEVTQITKKYKS
RCDPKMILPASFWNKKRAEECASLDPSSVKLKEDVEVKEGVAEPFAHEEKGSLCQSEKDS
FKI
>MATOU-v1_9175029
RQRKLPRMTLPTASCDVSPAATATPAASLQLTEEGKGKKVMVIGGDGYCGWASALHLSAR
GYEVSIVDNLARRNWDDQLGFDTLTPISSIHKRVAKWKELTGKDIELFIGDICDFEFLGE
AVRDFEPDAMVHFGEQRSAPYSMMDRSKAVYTQHNNVIGTINVLYAIKEYAPECHLVKLG
TMGEYGTPNIDIEEGYLEVTHNGRTDTLPYPKQGNSWYHLSKIHDSIFGTALNRFIIQGA
VGFPLTVYGKGGQTRGFLNITDTVKCIQIAIDNPGPVGEMLVFNQFTEQFSVNELARLVT
ESGARLGVDVETKSVPNPRVEKEEHYYNCKNTKLQDLGLTPNLMSEGNLDEIMRIALENV
DRVDPKLILPATDWRTSGVKRGVSVKAGARVERPAWLLDTASCYVFTDKITATFKKEIRP
E
>MATOU-v1_9175030
RQRKLPRMTLPTASCDVSPAATATPAASLQLTEEGKGKKVMVIGGDGYCGWASALHLSAR
GYEVSIVDNLARRNWDDQLGFDTLTPISSIHKRVAKWKELTGKDIELFIGDICDFEFLGE
AVRDFEPDAMVHFGEQRSAPYSMMDRSKAVYTQHNNVIGTINVLYAIKEYAPECHLVKLG
TMGEYGTPNIDIEEGYLEVTHNGRTDTLPYPKQGNSWYHLSKIHDSTNMYFTTRTWGMKV
TDLNQGVVYGVDTPETGLDPTLALRRRSTITTARTPSCRIWASRPTARATWTRSGSPWRM
STVWTPSSFCPQRTGGPAGSGGSLSRREVRGLNALLGSLTLLRATFSRQIKLPRHFKKRR
YVRX
>MATOU-v1_91800746
YPGSVYHATKCLDALLWQFYQKNDNLRITDLHQGIVWGTNTPQTIRDERLVNRFDYDGDY
GTVLNRFLMQGAMGVPLTVYGTGGQTRGFIHITDTARCLEIALNNPPKKGERVEIFNQIA
ETRRVRDIAKMVADQTGVEVNNLPNPRQEAAENELDVANRKFCSLGLDPLLLDEGLFDEV
TEVVKX
>MATOU-v1_91903294
RQESAENELEVNKFKDLGLDPILLDEKLFEEVQEVTKKYKDRCIKEKVLPKSFWNKKRAV
ANADGKVESKEPVLKVLKTLMSDDVYTDAEIQNSILKSNYVDILIRSDLCIQCLYYNHRN
IFKILX
>MATOU-v1_92102284
AKEYDLLVNLIKDENPDTIVHFAEQRAAPYSMKNSKTKRYTVDNNLNGSNNLCCAVLESG
LDVHIVHLGTMGVYGYSTSGGKIPEGYIDVILPGGRESNILHPAYPGSVYHVTKCLDALI
WQFYQX
>MATOU-v1_92656520
EVRVKTWNQLNGSDMRFINLDVAKEYDRLLQLLKDEKPDAVIHFAEQRAAPYSQKGDKQK
RYTVDNNVSGTNNLAVAVVESELDIHIIHLGTMGVYGYGTSGGEIPEGYLDVTLPDGREQ
TILHPANPGSVYHTTKCLDALLFQFYNKNDQIRVTDLHQGIVWGTNTPQTRRDERLVNRF
DYDGDYGTVLNRFIMQGSLGVPLTVYGTGGQTRGFIHVTDTAKCLEIALNNPPAPGDKVQ
IFNQIAETLRVRDVAKLVSDKTGVDLNFIENPRQEAAENELEVSNRKFKGLGLDPILLDS
NLGLIDDVNEIAKKYSDRCITEKILPSSFWNKKRAVDCQDNELMPKSEKSSKSESKLYQL
IYRDTIYKLSSFVLHEGQEAKAKRERKENIKIKRERGELSFQKGVGHVGVSGLLFRICIT
RESEKQENEKKKWLFRIPKKRKKNKIEKNTSKKNIQKNDAALFKCWPLLAFKAVGENGKE
YKSIKNDLHLQQLCSYWIRETHQNDYSLFFCISETTAVLNEKEETX
>MATOU-v1_92661902
LSFITNPRQESAENELEVNKFKDLGLDPILLDEKLFEEVQEITKKYKDRCIKEKVLPQSF
WNKKRAEANATGTVENKEPVTKFGKTLIRDEVIDCADLAFKFEIEYIDILICPDTTCIII
IAIYSKFLX
>MATOU-v1_92746226
TVYGTGGQTRAFIHITDTTRCIELAIKNPPTKDQKVEIFNQVAETQRVSDLARLISEKTG
CPIRNLENPRKEDAENELEVANRKFCNLGLKPTLLEDGLFDEVVHIAKKYQHRCNLEKIL
PSSFWNKDRSAAAASDYACKKIKX
>MATOU-v1_9318019
HGNSLSKNPIQFQNLDLQTDYAELVQLIKSDKPDSVVHFAEQRAAPYSMKDPKRKRYTID
NNISGTHNLMCAIVESEIDVHVIHLGTMGVYGYGTSGGEIPEGYLDVVLKDGRESSILHP
ANPGSVYHLTKCMDALVFQYYAKNDGLRVTDLHQGIVWGTNTDQTIRDERLINRFDYDGD
YGTVLNRFLMQAALDIPMTVYGTGGQTRGFIHISDTARCIEIALNNPPKTGDKVEIFNQI
AETLRVRDLANLISAQTGCKIRNLENPRKEDAENELDVSNRKFTGLGLNPITVEMGVADE
VLSVTKKYAHRCDKTKVLPSSFWNKARASAAATDDARVEENIAPSDVENVX
>MATOU-v1_93475889
SNNLCCAVIDADIDAHIVHLGTMGVYGYGTSGGEIPEGYIDVTLPGGRESNILHPAYPGS
VYHATKCLDAILWQFYQKNDQLRITDLHQGIVWGTNTPQTILDERLVNRFDYDGDYGTVL
NRFLMQGAMGVPLTVYGTGGQTRAFIHITDGGQTRAFIHITDTARCIEIAINNPPEKGER
VEIFNQVAETRRVDIAEIVASLTGVEANFIPNP
>MATOU-v1_94080368
QTIKDERLINRFDYDGDYGTVLNRFLMQGAMGVPLTVYGTGGQTRAFIHITDTAKCIEIA
INNPPAKGDRVEIFNQVAETRRVRDVAALVAEQTGVEVNNIPNPRQEAAENELDVSNRKF
CNLGKFCNLGLEPTTLDTGLFDEVTEIVKKYKSRCDPTKILPASFWNKKRAAECAELDPS
SIKLEDRREPQNVQNSTLAVSSLRIRLRSMDRKKILKSRASNAAVEGRRQPNQSPSLVNY
LIDHQENLLRQKQTLSPLPGPSITLIYEX
>MATOU-v1_94159524
PPKKGDRVEIFNQIAETRRVRDIAALVAEQTGVEVNKIPNPRQEADENELDVSNRKFCNL
GLDPITLDKGLFDEVTEVVKKYKDRCDPTKILPASFWNKKRAEECATLDPQSVKIKAEKT
EIFHSV
>MATOU-v1_9423328
DSLTPIAPIEERVRVWNTLSKNPIEFKYLDLQTDYAELVQLIKSDKPDSVIHFAEQRAAP
YSMKDPRRKRYTIDNNVSGTHNLMCAIVESEVDVHVIHLGTMGVYGYGTSGGEIPEGYLD
VTLKDGRESSILHPANPGSVYHLTKCLDALVFQYYAKNDGLRVTDLHQGIVWGTNTPQTI
RDERLINRFDYDGDYGTVLNRFLMQAALDIPMTVYGTGGQTRGFIHISDTARCIEIALNN
PPKTGDRVEIFNQIAETLRVRDLANLISEQTGCPIRNLENPRKEDAENELDVSNRKFTGL
GLNPITVEMGVADEVLTVTKKYSHRCDKSKVLPSSFWNKARASAAASDDARLEDKISKIN
YLKKNEIMIEMIY
>MATOU-v1_9428271
HGHVIHLGTMGVYGYGTSGGEIPEGYLDVILKDGRESSILHPANPGSVYHLTKCMDALVF
QYYAKNDGLRVTDLHQGIVWGTNTPQTIRDERLVNRFDYDGDYGTVLNRFLMQAALDIPM
TVYGTGGQTRGFIHISDTARCIEIALNNPPKSGDKVEIFNQIAETLRVRDLANLISAQTG
CKIRNLENPRKEDAENELDVSNRKFTGLGLNPITVEMGVADEVLTVTKKYAHRCDKSKVL
PSSFWNKARASAAASDDARIEEKANKSNFLPSTYFVQHVVCSTIIANSS
>MATOU-v1_94434294
ATKCLDAILWQFYQKNDQLRITDLHQGIVWGTNTPQTIKDERLINRFDYDGDYGTVLNRF
LMQGAMGVPLTVYGTX
>MATOU-v1_94508522
KSKRYTVDNNVSGANNLCCAVVDSDLDVHIVHLGTMGVYGYGTSGGEIPEGYIDVILPGG
RESNILHPAYPGSVYHATKCLDALLWQFYQKNDQLRITDLHQGIVWGTNTPQTVKDERLV
NRFDYDGDYGTVLNRFLMQASMGVPLTVYGTGGQTRAFIHITDTARCIEIAINNPPVAGE
RVEIFNQVAETRRVRDVANLVADMTGVDVNFIPNPRQEAAENELDVANKKFCNLGLDPIT
LDTGLFDEVTKIVKKYKERCDPEKILPASFWNKKRAEECASLDPSSIKFESEKETAICLS
TFLYEQVMWNVLGKFCEEILRCLSCFFRIDDRFLVSTAKLYFIYVNSQRFKRSTLVTTNQ
P
>MATOU-v1_9451557
GGEIPEGYIDVKLPGGKEQNILHPAYPGSVYHTTKCLDALLFQFYNKNDGVRITDLHQGI
VWGTNTPQTIKDERLINRFDYDGDYGTVLNRFLMQSALGIPLTVYGTGGQTRGFIHITDT
ARCLQIAMENPPKAGDRVMILNIAETRRVRDIAKMVSEQTGVELSYITNPRQESAENELD
VNKFKDLGLEPILLNEKLFEEVQEITKKYKDRCIKEKVLPQSFWNKKRAEANEAGAVESK
EPVTKLRKQFAMMSIAQNWLSNLKSNNVDSLICPDTTCIIIIAIYSK
>MATOU-v1_94571387
ENELDVANRKFCNLGLEPTTLDTGLFDEVTEIVKKYKDRCDPTKILPASFWNKKRAAECA
EIDPNSIKLEEKAEVN
>MATOU-v1_94576402
GTSGGEIPEGYIDVILPGGRESTILHPAYPGSVYHATKCLDALLWQFYQKNDNLRITDLH
QGIVWGTNTPQTIQDERLVNRFDYDGDYGTVLNRFLMQGAMGVPLTVYGGSRVGDADSRL
X
>MATOU-v1_94601785
VASLVAELTGVEMNMIPNPRQEAAENELDVSNRKFCNLGLDPKTLDNTLFEEVTEIVNKY
KSRCNPQKILPASFWNKKRAEECASLDPSSVKIEEKEAVSGGNDRYKKMMGSNRSDMHFV
RRRNAKVFEADGSRKAFAWYLLEKTYDALNFEYMFTMTSIHLX
>MATOU-v1_94606710
HITDTAKCIEIAINNPPAVGDRVEIFNQVAETRRVRDVAALVAEQTGVEVNMLPNPRQEA
AENELDVANRKFCNLGLEPTTLDTGLFSEVTEIVKKYKDRCDPTKILPASFWNKKRAEEC
ANLDPNSIKLKEX
>MATOU-v1_94609267
GVEMNMIPNPSQEAAENELDVSNRKFCNLGLEPTTLDAGLFSEVTEIVTKYKERCDPTKI
LPASFWNKKRAEECASLDPNSIKLESEDTX
>MATOU-v1_94615366
RESNILHPAYPGSVYHATKCLDALIWQFYQKNDQLRVTDLHQGIVWGTNTPQTIKDERLI
NRFDYDGDYGTVLNRFLMQG
>MATOU-v1_94640455
VYHATKCLDAILWQFYQKNDQLRITDLHQGIVWGTNTPQTIQDERLINRFDYDGDYGTVL
NRFLMQGAMGVPLTVYGTGGQTRAFIHITDTANCIEIAINNPPK
>MATOU-v1_94688330
GLEPTTLDTGLFAEVTEIVKKYKDRCDPTKILPASFWNKKRAEECASLDPNSIKIDDKAG
VNGSET
>MATOU-v1_94698562
PRSDAPDAGKGQRVMIIGGDGYCGWATALHLSQRGYEVSIVDNLCRRQFDDQLGFNSLTP
IKSIHERVRKWEEVSGRKIELFVGDVCDYEFLGATFEKFNPTAAVHFGEQRSAPYSMMDR
SRAVFTQTNNVMGTINVLYAIKEFAPDCHLVKLGTMGEYGTPNIDIEEGYLTITHNGRTD
TLPYPKQGGSFYHLSKCHDSANMLFCTRAWNLRCTDINQGVVYGIATDETMMHPDLINRL
DYDAVFGTALNRFCIQAAVGHPMTVYGKGGQTRGFLNIRDTVRCIQIAVDNPAEPGKMPI
YNQFTQQFSVNELAGLITEAGKKLGLNPEVISVPNPRTEAEEHYYNAKNSNLRDLGLEPT
LLGDELLDTLMKTVIDYKDRVDQRLIMPGVNWKESQSVAKNITKSKRIIIIYVYVNTNKF
RMIGSTFTRIFSYAFFFASHTLFTHSSNDIHFICVNSAGSPSNPSKFTHRNTANSNRCPA
NPFFSNQPPALYAYASSFSKTVTNSTILFLFLAESKDIPVSSYNSLVAASAVVSFGSIPP
WGKFQDPLFPARSPTNTCEPESLKTIAHAHLRYLLPFTIAVFSGSYSFPFASLVLSSFGC
FFLFPFDASAIVDDILLLLLLLVLLLLLPLLLLLLLLLLLLLLLRKTARYNVX
>MATOU-v1_94718746
CGWPTSLYLSDQGHDVVIVDNLSRRKIDLDLGCDSLTPISSMETRVEAWKEVSGKDIKFV
NLDVAKDYDLLVQLLEEEEPDSIVHFAEQRAAPYSMKDSKGKRYTVDNNVSGSNNLCCAV
IDADIDAHIVHLGTMGVYGYGTSGGEIPEGILHPAYPGSVYHATKCLDAILWQFYQKNDQ
LRITDLHQGIVWGTNTPQTILDERLVNRFDYDGDYGTVLNRFLMQGAMGVPLTVYGTGGQ
TRAFIHITDTX
>MATOU-v1_94741873
AALLTTHCCFFAASERASAACRRSWFSPARRSWRRSGRTPPGGRRGRRRPCLPRRKFSSS
AAKILVLGGDGFCGWPTALHLSDKGHDVTIVDNLSRRNIDTELGCDSLTPITHPEERLEA
WKELTGKTIKFENIDVAAEYDKLEQLICGVQPDSIVHFAEQRAAPYSQKGPKQKRYTVDN
NVCGTHNLLTAVVEADCNAHIVHLGTMGVYGYGTSGGEIPEGYIDVILPGGRESKILHPA
YPGSVYHTTKCLDALLFQFYNKNDGVRVTDLHQGIVWGTNTELTAMDERLTNRFDYDGDY
GTVLNRFLMQAALGVPLTVYGTGGQTRAFIHVTDTAKCIELAINNPPAEGAGVEIFNQVA
ETRRVRDIAEMISKNTGVPARFLANPRQEAAENELDVSNRKFRSLGFEPTLLNDKLFEEV
QSVTNKYKDRCIPTKILPASFWNKKRAASVAEDAEARSDIKLPEQVASRAX
>MATOU-v1_94745347
GLFSEVTEIVKKYKDRCDPTKILPASFWNKKRAEECANLDPNSIKLKEEATVNGGDTFDL
GKKNINIICQYNYSAFKMVHVYIDRX
>MATOU-v1_9474731
WGTNTPQTLKDERLINRFDYDGDYGTVMNRFLMQSALGIPLTVYGTGGQTRALIHITDTA
RCLELALTNPPKRGDPVEILNQVAETRRVRDIAKIIAEKTGTPLSYVNNPRNEASENELD
VSNEKFRNLGLDPVTLDDKLFEEVTTICSKYKDRCVVENIMPTSFWNQKRTADIGERGAV
LSTEQVGIGTETDSPFMKAEVTKADVDIX
>MATOU-v1_94756367
VAAWKEVSGKDIPFHNLDVAKDYDLLVQLIKDEQPDAIVHFAEQRAAPYSQKDSKTKRYT
VDNNVGGSNNLCCAVIDADVDAHIVHLGTMGVYGYGTSGGEIPEGYIDVTLPGGRESNIL
HPAYPGSVYHATKCLDAILWQFYQKNDQLRITDLHQGIVW
>MATOU-v1_94813891
NLGLDPITLDSAEGLFDEVREVVLKYKSRCDPKKILPASFWNKKRAEECASLDPNSIKLK
EDVTEPVEATLYDLSHFAFELKYAKLPAH
>MATOU-v1_94818206
AGERVEILNQVAETRRVRDVAAMVAEMTGVEANFIPNPRQEAAENELDVANRKFRNLGLD
PITLDTGLFEEVTEIVQKYKGRCDPKKILPASFWNKKRAEECAELDPDSIKFKETEDEKV
ENILHDRNKKINNISYAV
>MATOU-v1_94824444
PETRLRAWEEVGGRKVEFVNLDVAKEYDLLLALIKAEKPDAIVHFAEQRAAPYSQKNSKT
KRYTVDNNVGGTNNLLAAVVDGTNNLLAAVVDSELDIHVVHLGTMGVYGYGNSGGQIPEG
YMPITLPNGDKKEILHPAYPGSVYHTTKCLDALLFQFYNKNDQIRVTDLX
>MATOU-v1_94857143
PGSVYHATKCLDALLWQFYQKNDQLRVTDLHQGIVWGTNTPQTIKDERLINRFDYDGDYG
TVLNRFLMQGAMGVPLTVYGTGGQTRA
>MATOU-v1_9500565
QGIVWGTNTPQTIRDERLINRFDYDGDYGTVLNRFLMQGAMGVPLTVYGTGGQTRAFIHV
SDTAKCIEIAINNPPKKGERVEIFNQIAETRRVRDIAGMVAERTGVEMKMVPNPRQEAAE
NELDVSNRKFCNLGLTPLTLDEGLFDEVTEVVQKYKHRCDPKMILPASFWNKARADECQK
KMPKVEX
>MATOU-v1_95089190
AVQRSRVQMAVPDGGKKKVFVLGGDGFCGWPTALHLSNLGHDVVIIDNLSRRKIDVELGA
SSLTPISTPEVRVTTWNDMSGNDLRYVYMDLAEEYDRFLQLIKDEQPDTMVHFAEQRAAP
YSMKNGATKRYTIENNMGATHNALCAIVESGQDVHLVHLGTMGVYGYGNSGGEIPEGYID
VELPGGRKKNILHPAYPGSVYHATKCLDAILFQFYAKNDQLRLTDLHQGIVWGTNTELTA
KDERLCNRFDYDGEYGTVLNRFLMQAASGIPLTVYAASGIPLTVYGTGGQTRAFIHISDT
CRCIELAVANPPKAGERVEILNQVAETAKVRDIAEMVAKLFNAEVQRVANPRQEDAENEL
VVANQKFKLLGLDPVLLESADGLFKEVTDVAEKYLDRVDKSKVASIAYWNKQREAAVEEA
APGEAYRNVKAAWLSAFEHAYSGVARAAERSRGMLSSDCKGCVACGGVSPFTRRSRFECM
R
>MATOU-v1_95117355
VQAPFALTGVRMRTRTPAVQMSEPAGGKKKVFVLGGDGFCGWPTALHLSNLGHDVVIIDD
LSRRKIDVELGASSLTPISTPEVRVATWKEQTGKDVKYVYMDLQNEYDRFLKLINDEKPD
TMVHFAEQRAAPYSMKNGATKRYTIENNMGATHNALCAIVESGQDVHLVHLGTMGVYGYG
NSGGEIPEGYIDVELPGGRKKNILHPAYPGSVYHATKCLDAILFQFYAKNDQLRVTDLHQ
GIVWGTNTELTAKDERLCNRFDYDGEYGTVLNRFLMQAASGIPLTVYGTGGQTRAFIHIS
DTCRCIELAVANPPKAGEKVEILNQVAETAKVRX
>MATOU-v1_95130604
ERPPPLRERVRGRHHGQSREAGVGPAARLRLADPDLEHPQEGRQVEGAHGQRHHPLPRGH
LRLVPFRGLEAVRARARGPLRRAEERPLLDARQGEGGLHPGQQRQRHHQHPLRYEGVHPG
LSHGQAGNHGRVRHPQHRHRGGLPHHSQRQDRHLALPQAGQLLLPPQQDPRQYQHDFRCK
DLEAQGHGSQPGRGLRRQDPGDVPRRGPDKQAGLRPALNRFVIQAAVGHPITVYGKGGQT
RGFLDIRDTVRCIQLAIDSPAEAGSMRVMNQFTEQFSVNQLASLVKDVGATLDLDVQITS
VPNPRIEAEEHYYNAKNSKLKDEAEEHYYNAKNSKLKDLGLEPHLLGDAILDSLLKVAVE
YKERCDHQLILPANAWGSSGVSRHFVGEKVKSAVGLKKEHGQDKFGGSEEEGWCQAWCSS
AQLKRSRIYNLKTCTTSHLVFSRWR
>MATOU-v1_95256900
QTIKDERLINRFDYDGDYGTVLNRFLMQSALDIPLTIYGTGGQTRAFIHITDTARCIELA
MNSPPEDGAPVEILNQIAETRRVRX
>MATOU-v1_95381440
HGAENELDVANRKFCNLGLDPILLDTGLFDEVTQVVKKFKSRCDPSKILPASFWNKKRAE
ECASIDPNSIKLDDTSEVPSETTAAT
>MATOU-v1_95496971
PPTSTRSGQQAKKVMIIGGDGYCGWATALHLSNRGYEVNIVDNLCRRNFDDQLGYETLTP
IASAHDRX
>MATOU-v1_95514932
RCYDAELGFDTLTPISSIHKRVAKWKELTGKDIGLYIGDICDFEFLGEAVQAIEPDAMVH
FGEQRSAPYSMMDRSKAVYTQNNNVIGTINVLYAIKEFCPECHLVKRGTMGTTAAPTPCP
TRSRATRGTTARSTTAPTCTSPRAPGARRTTRAWSTAWTRPRRARTPCWTAWTTTASSGR
PSTASSSRAPWGTRRSTGRAARPGASTSPTRSASRSPSTTPGPRGRCSCSTSSPSSLNEL
AGLVTESGARLGVSVETKSVPNPRVEKEEHYYNCKNTKLQDLGLTPNLMSEGNLDEIMQI
ALDNVDRVDPRLILPATDWRTSGVKRGVSVKASVRVGFKPAGGCARFVGVLEKTARDLAW
NFP
>MATOU-v1_95522878
MGIHITDTARCIEIAINNPPKEGERVEIFNQIAETRRVRDVAALVAEQTNVEVNLLPNPR
QEAAENELDVSNRKFCSLGLDPITLDVALFDEVTEVVQKSKHRCDPTKILPA
>MATOU-v1_9558176
ESSILHPANPGSVYHLTKCLDALVFQYYAKNDGLRVTDLHQGIVWGTNTPQTVRDERLIN
RFDYDGDYGTVLNRFLMQAALDIPLTVYGTGGQTRGFIHISX
>MATOU-v1_95592148
RFLLFGLELEKNKQNKRVAIVFFHPCEARKEIVFGRSSDQPAIGCRGRGQRPTRHDHRRR
RLLRMGDGFALVPKRLRGVHRRLVTSVSARFQFLDADIHPRKSSQVGRSFREKDRVVHRR
RVRLRVFGRNVKIQPDCRGTLWRAALCTVLDDGISRHLYANEQRYVYHRLVRDRVCAGLP
LGQTRHDGIRYSEHRHRGRLLDHHAQRNRYVAVPETRWFFLPLVEMPRLCEHVVLHESVE
LAMHGYPRRRVRHRNGRNDDAPRLDQQIRLRCRLWHRIEQILHPGRGWSPDDAMTVYGKG
GQTRGFLNIRDTVQCIQIAVDNPAEPGKMPIYNQFTQQFSVNELAGLITEAGQKLGLSPE
VISVPNPRTEAEEHYYNAKNSNLKDLGLEPTLLGDELLDTLMKTVIDYKDRVDQRLIMPG
VNWKESQSVAKNITKTQISFNKTIKEEQTTHSHYKRKRDKCFRTIGSTFTRIFSYAFFFA
SHTLSTHSSKDIHFICVNSAGSPSKPSKFTNSMGSADVLHRNTANSNRCPA
>MATOU-v1_9593009
VMSLFEKYKPDNIIHFAEIRAAPYSMKSPDLKAETVRNNLLGVHNVLISMLETVPDAHLI
HLGTMGVYGYGTVDGAIVTELSMELFQRDMSTFAWERRRWKSLPLTTLDLSTIPPSASTM
FFSTSTSRTTSQLPTSTRVLFGELKLQKPPGILVLSTVLMLTVITVLCSTDLLFNLPSDL
TSLHMELEDKPAHSSMSPILLVASAALPLRILLSVASVRSSTKLLRVTEFVILLRWKDFP
LLDPRLTLFLTLEMRRPRTSLMSSTRTSVLSVGILYFLMKEKLRNLLRPSSNTRIVSSRT
LTQLLSGERSRQMIARKLLRSQRSPLWHKVSDRMCACVCSSAIHCIEVNSCGYIVRLLX
>MATOU-v1_9618920
TATAPRAVRSRRATLTSCRAADRARSCTLHTRGRFTTRLRCLTLLSFSSTTRTTAFASPT
CTRASSGAPTRRRLCLTSASTASTTTATTAPCSTGSSCSQRSASRRSTAPATVYGTGGQT
RALIHITDTAKCIELAINNPPETGAPVEILNQVAETRRVRDIAQMVASKTGTPLSYVNNP
RNEASENELDVSNEKFRNLGLDPITLDERLFDEVTTICQKYKDRCVLDKVMPTSYWNKKR
TEDIETKGAVLSTEEVIVGTEADSPFQQATITKEDVKVGGKQMRGRASSARLVGWKHACG
DTGLRCGAGLGMHPNKGQCVLEAEAGRFGIGDGPAVYKLSVL
>MATOU-v1_96274605
ETLTPIASAHDRVRKWGEITGYDIKLSVGDICDYEFLSNAFMEFEPEAVVHFGEQRSAPY
SMMDRQRAVFTQHNNVIGTLNVLFAMKEFAPDCHLVKLGTMGEYGTPNIDIEEGYITITH
NGRTDTLPYPKQGGSFYHLSKVHDSHNIHFAAKCWNLACTDLNQGVVYGVATEETTMDKM
LINRLDYDGTFGTALNRFCVQAAYGHPLTVYGKGGQTRGFLDIRDTVRCIQLAIDNPADK
GSMRVFNQFTEQFSVNELAALITEAGKKMGLSVETKSVPNPRTELEEHYYNAKCSELRDL
GLEPHFLGDSLLDSLLNFCVEYKDRVREDLILPAVAWKETKSFIKAKAPKLCWGGGVALN
ARLKLHCNHYLRLX
>MATOU-v1_96540302
ITDTARCIELAMNSPPEDGAPVEILNQIAETRRVRDVAQMVSEKTGVKVQYLNNPRNEAA
ENELDVSNEKFRTLGLSPITLDERLFDEVTTIAEKYKDRCLLDKVMPKSYWNKKRTVDIE
LKGDVLKAASTKLQLPLLRALPYQSRHVFAPIRRWHAPIICVSECRVGLGMGLCSCYFIT
IFSLRQSSFX
>MATOU-v1_96770210
TLDTGLFEEVTEIVKKYKDRCNPKKILPASFWNKQRAVDCEELDPSSIEFKSPLMVTIIS
ISTITCCIFTKNNKIVITLSCDGNFLSKLLDFTWQKTGSTLLLFAVSVVYVSSLALSRKM
QVRDRX
>MATOU-v1_96776619
DSLTPIQPPEVRCQAWKEVSGKEMKFVNLDVAKEYDLLVQLIKDEEPDSIVHFAEQRAAP
YSMKTSKTKRYTVDNNVSGSNNLCCAVIDSEVDAHIVHLGTMGVYGYGTSGGEIPEGYID
VILIDVILPGGRESTILHPAYPGSVYHATKCLDALLWQFYQKNDNLRITDLHQGIVWGTN
TPQTVRDERLVNRFDYDGDYGTVLNRFLMQGAMGVPLTVYGTGGQTRX
>MATOU-v1_9678123
FLANPRQEAAENELDVSNRKFRSLGFEPTLLNDALFEEVQEVTQKYKDRCIETKILPASF
WNKKRAAEVAADEATRSEIKIGAGAKKPAMSRSX
>MATOU-v1_96814430
GLFEEVTEIVKKYKDRCNPMKILPASFWNKQRATDCEELDPSSVKFKDSAFTVIIVSIFR
LMCCIFTKNNKILTTLTAMKESTLLNVAFQIIIATDRKTGLSLFLFDMLPVYVSX
>MATOU-v1_96848107
AAASPALAFTAGAFSSRVAQSSARNDFRLHAEAAADGVANGTDKKKILVLGGDGFCGWPT
SLYLSDQGHDVVVVDNLSRRNIDTELGCDSLTPIQP
>MATOU-v1_96857108
NKKFCNLGLEPTTLDTGLFDEVTEIVKKYKDRCDPTKILPASFWNKKRAAECAELDPNSV
TFEEKESAVNGSIVRMTVRLLNTTLSNMINKVYCRFHIKRGTRQEIIDELLTTSI
>MATOU-v1_97000940
LRAEIIHYIYEADNSLNMRLFYTAIALLLPIATSFSPVSIDVRVVAKKSSTAVYAENSVN
GVDEKKKVIVLGGDGFCGWPTSLFLSDQGHDVVIVDNLSRRKIDLELGCDSLTPISSPEV
STMCNVLFTVYFSLSVFLCVYYDVVTFRKSPMSKMKSREIIIIIYILHAYIFLFFNVX
>MATOU-v1_97029475
VRIQAWKEVSGKEMKFVNLNVAKEYDLLVKLIRDEQPDSIVHFAEQRAAPYSMKNSKTKR
YTVENNVAGSNNLCCAVIDSEINAHIVHLGTMGVYGYGTSGGEIPEGYIDVVLPGGREAN
ILHPAYPGSVYHTTKCLDALLWQFYQKNDQLRITDLHQGIVWGTNTPQTIRDERLINRFD
YDGDYGTVLNRFLMQGAMGVPLTVYGTGGQTRGFIHISDTARCIEIAINNPPAEGERVEI
FNQLAETRRVRDVARLVADQTGVQVNLLPNPRQEADENELDVSNRKFRNLGLDPITLDVA
LFDEVTEVVNKYKHRCDPTKILPASFWNKKRAKECASLDSSSVKIQARITEARCDPMKTL
PIIFWNKKRLEECAGLNSNTDKIQAEIDCGCVILLKYPSILLAEMGFRTLRARPRTRHAT
TTFIDISEIDRGVSFAKIRX
>MATOU-v1_97038485
GGEIPEGYIDVTLPGGRESNILHPAYPGSVYHATKCLDAILWQFYQKNDRLRITDLHQGI
VWGTNTPQTVLDERLINRFDYDGDYGTVLNRFLMQGSMGVPLTVYGTGGQTRAFIHVTDT
ARCIEIAINNPPEKGDRVEIFNQVAETRRVRDIAGMVAKLTGVEANFIPNPRQEAAENEL
DVANQKFCNLGLNPITLDTGLFEEVTDIVKKYRSRCDPKKILPASFWNKKRAEECANLDP
NSIEIKDKVEEKVEPSGNKIPCIKKSTFFYVCNKVIISVQVKKRNMFNEYADLLLCLLID
IVCVVLAGTSRVFVLFSDIYRCCCLNDTPKLCICHPTX
>MATOU-v1_97090263
RAAPYSQKNSKTKRYTVDNNVGGSNNLCCAVIDADIDVHIVHLGTMGVYGYGTSGGEIPE
GYIDVTLPGGRESNILHPAYPGSVYHAT
>MATOU-v1_97186320
VYHATKCLDALLWQFYQKNDGLRITDLHQGIVWGTNTPQTVCDERLINRFDYDGDYGTVL
NRFLMQGAMGVPLTVYGTGGQTRAFIHITDTARCIEIAINNPPAAGERVEIFNQVAETRR
VRDVAGLVADRX
>MATOU-v1_97254745
QEAAENELDVANRKFCGLGLDPVTLDAALFDEVTQVVDKYKHRCDPTKILPASFWNKKRA
EECANLDPGSV
>MATOU-v1_9735502
DLIYNALYIPINQPAMLRLTILMTLLPSLLSFTLPPATPLKHFSTSTSLSAKKVLVLGGD
GFCGWPTSLYLSDKGHKITIVDNLSRRNIDNELGAQSLTPIASPQERVKAWKEVTGKDIG
FVNLDVAKDYDKLVQLIQEKQPDTIIHFAEQRAAPYSMKSSAGKKYTVENNLGGTNNLCC
AIEDSGVDAHIVHLGTMGVYGYGTSGGEIPEGYIDVTLPGGRESNILHPAYPGSVYHATK
CLDAIMFQFYNKNDQLRVTDLHQGIVWGTNTEQTIKDPRLV
>MATOU-v1_97439649
NDVHISFFQQSHRCLKSSRSCVVNMKVFLFLFNIASVASFTGINKVAFSPKLSTALKAVN
GNGEDVNVNGLNGSSEDKKKVIVLGGDGFCGWPTSLYLSDKGHDVVIVDNLSRRNIDIEL
GCDSLTPIQSPEARVQAWKEVSGKDVKFVNLDVAKEYDLLVQLLKEEKPDTVVHFAEQRA
APYSMKSSKNKRYTVDNNVGGSNNLCCAVVDAELDIHIVHLGTMGVYGYGSSGGEIPEGY
IDVTLPDGRQSNILHPAYPGSVYHTTKCLDALLWQFYQKNDQLRVTDLHQGIVWGTNTPQ
TALDERLINRFDYDGDYGTVLNRFLLQGTMGVPLTVYGTGGQTRGFIHITDTARCIEIAI
TNPPQKGDRVEIFNQIAETCRVRDVAAMVAEQTGVEIDRIPNPRQEAAENELDAKNEKFC
NLGLDPITLDTGLFDEVTDIVKKYKHRCNPTKILPATFWNKKRAEECASIDINSVKLNDS
QEVQVQX
>MATOU-v1_97449991
SPLYQKAHLRSRSCVLALICGAQFTMNNLPFLASLVVVASRAAGTAGFAPSRPAPSVQSS
PSGRTSRTLLRAVAADGVANGTGQKKVLVLGGDGFCGWPTSLYLSDQGHDVVMVDNLSRR
NIDTELGCDSLTPIQPPGVRVQAWKEVSGKEIKFVNLDVAKEYDLLVQLIRDEQPDSIVH
FAEQRAAPYSMKDSKTKRYTVENNVAGSNNLCCAVIDSEVDAHIVHLGTMGVYGYGTSGG
EIPEGYIDVVLPGGREANILHPAYPGSVYHATKCLDALLWQFYQKNDQLRITDLHQGIVW
GTNTPQTIQDERLVNRFDYDGDYGTVLNRFLMQGAMGVPLTVYGTGGQTRGFIHISDTAR
CIEIAINNPPAAGERVEIFNQLAETRRVRDVAQMVADQTGVDVNLLPNPRQEADENELDV
SNRKFRGLGLDPITLDAALFDEVTEVVNKYKHRCDPTKILPASFWNKKRAEECASLDSSS
VKIQAGMAAGVSFFCRRHKKLKNMPQSNQLMFFLSISFFTINLSCVNVHFNKISPGIVHK
YNVTQKSGGKKSENALKPIGTRLLRLIIQIELLIWREHFDIKNYLFLWX
>MATOU-v1_97511757
GRPAQHVQNIFQLNAEEEAAATAAAADGVANGTTKKKILILGGDGFCGWPTSLYLSDQGH
DVVVVDNLSRRNIDTELGCNSLTPIQPPDVRVQAWKEVSGKDMKYVNLDVAKEYDLLVQL
IKDEKPDSIVHFAEQRAAPYSMKTSKTKRYTVDNNVSGSNNLCCAVIDSEIDSHIVHLGT
MGVYGYGTSGGEIPEGYIDVTLPGGREANILHPAYPGSVYHATKCLDALLFQFYQKNDNL
RVTDLHQGIVWGTNTPQTIKDERLVNRFDYDGDYGTVLNRFLMQGAMGVPLTVYGTGGQT
RGFIHITDTARCIEIAINNPPETGERVEIFNQIAETRRVRDVAKLVADQTGVEVNLLPNP
RQEASENELDVSNRKFCSLGLDPITLDAALFDEVTEVVNKYKHRCDPTKILPASFWNKKR
AEECASLDPNSVKIKVEATDKHG
>MATOU-v1_97541066
VDNLSRRKIDLDLGCDSLTPIASPETRVEAWKEVSGKTIPFHNIDVAKEYDLLVQLIKDE
QPDSIVHFAEQRAAPYSQKTSKTKRYTVDNNVGGSNNLCCAVIDADVDAHIVHLGTMGVY
GYGTSGGEIPEGYIDVTLPGGRESNILHPAYPGSVYHATKCLDAILWQFYQKNDNLRVTD
LHQGIVWGTNTPQTVLDERLINRFDYDGDYGTVLNRFLMQGSMGVPLTVYGTGGQTRAFI
HVTDTARCIELAINNPPAKGERVEILNQIAETRRVRDIAEMVADMTGVEANFIPNPRQEA
AENELDVSNRKFRNLGLDPITLDTGLFEEVTEIVQKYKSRCDPKMILPASFWNKKRAEEC
ASLDPNSIKX
>MATOU-v1_97681111
AVSIVDNLCRRSMDDQLGFNSLSPIKGIHERVRKWKEVSGRDIDLFVGDVCDYEFLGAAF
KKFAPTACVHFGEQRSAPYSMIDRTRAVFTQTNNVMGTINVLYAIKEFAPECHCIKLGTM
GEYGTPNIDIEEGYITITHNGRTDTLPYPKQGGSFYHLSKCQVVLSITCPSATTPRTCCS
APRRGAFAPPTTKASSTVSPRMKPKCTRTWTASTTTPSSVPRSTASASKRPSVTRPCTVR
VAKPAVSTSETPCAAFKSRATTPRRRARRFITNSRSNSPTNSLLSRKPVRRLDIQRSSPC
PTRARRWRSTTTTPRTPSFKISASSQSRCAANSWRACSKSSPTRIVSTSDSFFRETGRNP
LPSRKSLLSKHLGGLRVSRTRKSCSIKPLSIPX
>MATOU-v1_97925268
NLRVTDLHQGIVWGTNTPQTIRDERLINRFDYDGDYGTVLNRFLMQGAMGVPLTVYGTGG
QTRGFIHVTDTARCLEIALNNPPKKGERVEIFNQIAETRRVRDIAKMVADQTGVEVNNLP
NPRQEAAENELDVANRKFCELGLEPITLDEGLFDEVTEVVKKYKDRCNPTKILPASFWNK
ARAEECASLD
>MATOU-v1_98078368
KYKDRCDPTKILPASFWNKKRAAECAELDPNSVKFEEKEASAVNGSNVKLTVGLFKTTLS
NMIKKSTVAFKLKEGQDKRMNSLRQVLAITX
>MATOU-v1_9815502
GRACWCMRGTRGKVWGTSLCLCHGLPCQCHEVWLEPRSHQPSTKRSWCDLRGGAGCRDSP
AWRAHEGRWEESDHHWWWGAGKRVIIIGGDGYCGWASALHLSARGYEVAIMDNLCRRNMD
EQLGFDTLTPIASVQKRVAKWKELTGKDIKLYIGDICDFEFLAESVKEFEPTAMVHFGEQ
RSAPYSMMD
>MATOU-v1_98228406
PPDVRVQAWKEVSGKDMKYVNLDVAKEYDLLVQLIKDEKPDSIVHFAEQRAAPYSMKTSK
TKRYTVDNNVSGSNNLCCAVIDSEIDSHIVHLGTMGVYGYGTSGGEIPEGYIDVTLPGGR
EANILHPAYPGSVYHAPRVTLPGGREANILHPAYPGSVYHATKCLDALLFQFYQKNDNLR
VTDLHQGIVWGTNTPQTIKDERLVNRFDYDGDYGTVLNRFLMQGAMGV
>MATOU-v1_98275177
RDVAKLVADQTGVEVNLLPNPRQEAAENELDVSNRKFCSLGLDPISLDAALFDEVTEVVN
KYKHRCDPTKILPASFWNKKRAEECASLDPSSVKISSGRSYCCGLYTCVDSSMEITVKKK
NKDX
>MATOU-v1_98467536
VEVNLLPNPRQEAAENELDVANRKFCGLGLDPITLDAALFDEVTEVVGKYKHRCDPTKIL
PASFWNKKRAEECAGLD
>MATOU-v1_9883133
PTAMVHFGEQRSAPYSMMDRNKAVFTQSNNVIGTINVLYAIKDLAPNCHLVKLGTMGEYG
TPNIDIEEGYLDIEHNGRKDTLPYPKQGNSWYHPKQGNSWYHLSKIHDSTNMFFTTKTWG
LKVTDLNQGVVYGVDTPETALDEVLVNRMDYDSIFGTALNRFIIQGAVGFPX
>MATOU-v1_98961452
ARCLQLALENPPKAGEQVHILNQIAQTVRVRDLAEMVQKQTGCEVQYITNPRQEAAENEL
DVQNQKFRNLGLNPILLDEALFAEVRDVTAKYKDRCIKEKILPTSFWNKKRTAANEDGPQ
QHKEPVKKAGWVLNGCHYENTMGKFEHLIGILRAFLX
>MATOU-v1_98996760
FCTQPTQAVYTTQRNAMPCYGNSTKKTTNSAQTSTKASCGALTHPKQHMNVSSIDSTTMA
ITALSSTDFSSKAPWVYPPSTAQADKHVASSTSPIQPAASKSLSPTHLKKETVSKSSTKS
LCRVRDVAAMVAEQTGVEIDRIPNPRQEAAENELDAKNEKFCNLGLDPITLDTGLFDEVT
DIVKKYKHRCNPTKILPATFWNKKRAEECASIDINSVKLNDSQEVQVQAKSMLDVTSVLV
TISSIILNDLYFDAH
>MATOU-v1_99024505
EIPEGYIDVTLPGGREANILHPAYPGSVYHATKCLDALLWQFYNKNDNLRVTDLHQGIVW
GTNTPQTIRDERLINRFDYDGDYGTVLNRFLMQ
>MATOU-v1_9952582
KGGQTRGYLDIRDTVRCLEIAIANPAARGEMRVFNQFTEMWSVNDLAKLVTSAGAKIGLD
VQVTNVPNPRTELEEHYYNAKNTSLLELGLEPHLLGDEILDTLLSFAVEYKDRVDYEKIL
PAVKWTARKEAAATVAAESSRTRSVSACVFLQX
>MATOU-v1_99647105
HGYGTVLNRFLVQGTMGIPLTVYGTGGQTRAFIHITDTSRCIEIAINNPPEPRERVEIFN
QVAETCRVRDVAKLVTRHTGVDINKIPNPRDEAAENELDVSNQKFRKLGLEPITLDTGLF
DEVTKIVKKYKCRCYPSKILPSSFWNKHRLEQCVSINPNSINNSNSNYHNFYLKLEDRNI
CGNLIC
>MATOU-v1_99783617
DNLSRRKIDVELGCSSLTPIASPETRVNVWNELTGKNLRFEYIDIAEEYDKFAQLLQTER
PDTIVHFAEQRAAPYSMKNAVTKRYTIENNLGATHNVLCAITESGLDIHLVHLGTMGVYG
YGNSGGEIPEGYIDVVLPGDRQQKILHPAYPGSIYHTTKCLDALLFQFYQKNDRLRVTDL
HQGIVWGTNTPQTAMDERLCNRFDYDGEYGTVLNRFLMQAACGIPLTVYGTGGQTRAFIH
ITDTCRCIELAVMNPPDSGAQVEILNQVAQTARVRDIAEIVARITGAEVQQVANPRQEDA
ENELDVKRTSSMRTTSSSCLAWTRSCSRARRAFSRRWARLPSGTWIAAIAPRSPSRTGTR
RAPLPPAGLRRAWAKPARKSPRWPRCESVDTGERVLALPFLARRPRDCAERQESFSSCDK
SLSPRKDSPQFASVQTDFSDPGFENLQPSANELSHMHVCFQFSSRGLCCAEPSLSRTSEA
AGKAGRKPISIVPMRRSGRCKSAETTNSKHFSAVVESFLRRVDSCQMTRTIQSFWRNQFF
RVKSFQPHAKEKCLKAVLGSWTFWLTYCAILFFGDLREFRTGSFGKYFCGNLANFRCMTV
LWRSERSGQGMFLCACFSDRIFLSRTPSSILKKKHSGFFLRMGDPGARAFRSQSHEILPS
GIGEP
