# Supplementary material for: Monogalactosyldiacylglycerol and Sulfolipid Synthesis in Microalgae
Source: Mar Drugs. 2020 May 1;18(5):237. doi: 10.3390/md18050237 (PMC7281551; doi:10.3390/md18050237)
Supplement: Supplementary file 1 [file marinedrugs-18-00237-s001.zip › S3 Data.fasta]

>MATOU-v1_102525445
GSGPAEEDLREYFKGTPTVFTGMMRGEALSRCYAAADVFVMPSKSETLGFVVLESMASGV
PAVAAX
>MATOU-v1_110352558
ARLAFVGEGPVGKELRRQFKGTKTVFTGLLQGEDLSKAFASADIFCMPSDSETLGFVVIE
AMPSGVPX
>MATOU-v1_25045277
PPDLKFTPPRKLAFLVEPSPFTHVSGYSNRYQETLTYLDKAGDEVIAIVPDDVEDAPCNF
LSANITTLSGFRFPLYNEICLTFDLWPPFSAYGVLKRFKPDLIHVASPSFIMVAATVYAK
LLGIPLVFSYH
>MATOU-v1_27816033
RRTDGHPEAPLLLYVGRLGAEKRLKDLKEVLQRVPEARLAFVGMGPVEKDLKKHFKGTNT
VFTGLLQGELLSKAFAAADIFCMPSDSETLGFVVIEAMASGVPVVAARAGGIPSIIDHER
TGYLVEPGNMQEFSQRVKYLIDNPEFRKELSQTVRIETENWSWA
>MATOU-v1_36452075
SIWPADIVWSKCVDLDLFHPRYHDRNALTALLREKYPDITNDVPVLLHVSRISVEKNMQM
LPAIMEALQKHTSNFLVLIVGTGNNSLIKELEAGFEKSGTKYVFAGYKSGEDLYQMYASS
SVLLSCSEFETCGFTVMESMACGTPTVIANAKAYTEYE
>MATOU-v1_56956976
SWFVIWFIHRFADLTLVTSPQLKAEFEEHKIPRVQVWNKGINTDIFHPRFRDSATRKHLT
GGHPEAPLL
>MATOU-v1_59341807
FKGTPTVFTGMMRGEALSRCYAAADVFVMPSESETLGFVVLESMASGVPAVAARAGGIPN
LIRDGETSILFDPGDAX
>MATOU-v1_62611477
KPNKCVQCRRLVQMIQHPVVFWSSPHPLHTVDTRTVSSQCSGISSRRATRCWLQPVRIVQ
RSGRGCRASASMVSGCAAIFWYQSQCHAGGSRFARCCPLHKPRRYAFWFVSVLPRAPERS
FGSVLPHAHRVHPLLQTRVLSYHTHIAKYIPDYCKPAWTVPFWQNLYYILISSGHRLADV
TLATSQMLADELETQNCVWPALRSASEAAKGEKKLEPLGVWRKGVDSDLFNPRFKNADMR
KRLSEGHPEDPLLLFIGRLGHEKNVFFVRDIMQELESKGMKNVRFAVVGGGPALEDLKAH
FAGMRVHFSGPLSGDDLSQAYASADIFVMPSESETLGFVVLEAMAAGVPVVAVRAGGIPD
IITRDEVGFLYESRDLTAAVAAVSKLLGDKDLHQRVAEAARAEVCKWDWRAATRHLRKQH
TDAVELHKLRRQIEQSRRRKMLFVIVALLVIWLSFIFQSRGASPSRSSAPLL
>MATOU-v1_62860673
YCLRRLSHGSCCETFPTRCRRSGTTARLRNDRAYTFHVHQRVQEPLSSNAPLSRGGGRSS
PGCDHWSKLPNRVGGHSRGGGSRTSASLVSRRATIVRYQSQCHAGGSRVQTRRRPLHEPW
RYAPWVFSLLPRAPQCASAFVIPHTRRIHPRLLQTCLDCARADVTLTTSQQLADELEGQN
CIWPALCRRLEPTKGARQPEPLGVWRKGVDADLFHPRFKNADMRKWLSEGHPEDPLLLFI
GRLGHEKNVFFVRDIMQELEQTGVESVRFAVVGGGPALEDLRAHFAGMPVHFAGALSGNE
LSQAYASADVFVMPSESETLGFVVLEAMAAGTPVV
>MATOU-v1_66555181
WNTGVDTNVFHPRFRDDQMRMKLTNGHPESPLLLYVGRLGVEKRLKELRDVLMRVSDARL
AIVGKGPAREEL
>MATOU-v1_66666118
VYIGRLGVEKRLKEIKGVLDRVPDARLALVGKGPAMEELQTYFADCVDAKGEPRVKFTGL
LQGEALSKAFASADIFLMPSG
>MATOU-v1_6689992
FVVLEAMASGVPVIGANAGGIPDLILHSQTGYLNPVGNISSMASFVHQIIGNANLKARLS
QAARKEAERWDWESAT
>MATOU-v1_73298452
DDASGQPRVKFTGLLQGEALSKAFASADVFLMPSDSETLGFVVLEAMASGVPVIGANAGG
IPNLIIEGQTGYLNPVGDSAQMANRVQEIIGDENIKVRLSQAARAEAERWDWQSATSVLR
NKQYPKAINHFHGGRPQSEPQLQLQPQIAASIRDGQX
>MATOU-v1_75599959
DDVKIIVPDDKKRAPKQFLNFSITTIGGFRFPLYPQICLSFDLWPPWRALRRLMAIKPDL
IHVTSPGFLTLVVTLYAKLLRIPLVLSYHTHLPVYAGLYLX
>MATOU-v1_75777841
AGCVDDAGQPRVRFTGLLRGEALSRAFAAADVFLMPSDSETLGFVVLEAMASGVPVIGAN
AGGIPNLILDGX
>MATOU-v1_81647080
PDNPELKEFYADDVKSGRVRFMGVMRGEELSKVYASSDVFVMPSRSETLGFVVLEAMSSG
LPVVAARAGGIPDIVNHGKDSFLYEPGNTREAAMLIRRLMGDEELYKKMSQAAHGEAARW
TWQTSNKYLREKQYERAIQRQKTRSSTIAGRLKQLVLSGLRHVVE
>MATOU-v1_87326027
PLIVYIGRVASEKGIPLIKDVLQNLEQTHGLADVRLAIVGGGPEEEKLKELFAGTRTYFA
GMMHGEELSRAYASADIFFTPSESETLGFVVFEAMASSMPVVAPRAGGIPPWLIARRSDA
WGRQCKSRRADRPPVEESYAASGHRECCSGGGLQIGLACCDPPPPAPVHSCRREFPCTKK
LVAKGLLPKAAEGSGKLVFKAPKSRGKFFLPELSAANSVTCLDAVAQLSLCGIRWPVLSY
HIITRFSIGDDECVLVSMQASSDLRSK
>MATOU-v1_88247869
DTVFMGMMTGEDLSRAYAAGDVFVMPSESETLGFVVLEAMASAVPPVAARAGGIPNLVRD
GETGCLFAPGDVX
>MATOU-v1_9241367
EYMGKGINVDRFSPSFRSQEMRSRLTRGQPDAPLLVYVGRLGMEKRLDKLIRVLDENPTV
RLAIIGKGPSENDLKKLYKDREQVFFAGEMSGDSLSQAYASADVFVMPSDSETLGFVVLE
AMASGVPVVGVASGGVKTLIENGENGYLTSFEDGYTEFSQKVKALLNNPEDRKAMGLRAR
KYAENF
>MATOU-v1_47136544
NTTTNKRIRSRARSSRRSLRLTASRASRFGVKASTPCPSTRNGRTMRRAACSLTATLTTS
WCISAASARKSASKIGLCWTRTLLCASPLSVVGPTRRSRRCSREPRPLWEAFASGDVFCM
PSDSETLGFVVLESLASGVPVIGARAGGIPDLIDEGDDTRTGYLVSPGDTEAMSSCMREL
MADKEKLQSMGRRGRLEAERWSWEKATSVLRNEQYRAAMRRHRDVTSQRSLVMKIWDCVS
FAIVGIVASTIVGVGSTLDAWLQAAISRVKAGWKRAFSSSSKTGAVADASQRCKAARTPP
SLSQRRHDA
>MATOU-v1_62517678
GVPVIGARAGGIPDLIDEREESRTGYLVPPGDIDAISACVNELAADKEKMRAMGQRGRTE
AERWSWEKATAVLRNVQYRQAIERHATVTSKKNLFVKLFEGVVYAMVGITASTIVGVGST
ADNLLQAAIAKIKGWFTGSGKKAEPAGGLGFRVGFRFTGSGKKAX
>MATOU-v1_78179628
DSLVSCLKAEGVEMVGAVPQHLPVKDALHTWTTPHGPVPLVPLVGGRRLWFWFGFIPYNS
PTWRLHSMLARRVGSAFNDLDVQLIHSTNPGYAIFGAVFWANFFDVPLVVSYHTHALDYL
DKYTGNTFRWARSLAKLIGDVVLCPSPELVHHLVDEVGCRPPERIQVWKKGVDAEKFNPR
HFDQKLRDQYLGGRFQHIALFVGRLAPEKNIEELIPVIESMSDTVLVIVGEGPAHDESRL
RSAFASHVAAGTVVFAGVLRGESLSRMFASADVFLMPSRTETLGFVVIEAMASGVPVVAT
RSGGIPSIIHDQVDSFLYPEGDVEQATRLTRRLLDDQALRRRIGAAARAEAESLSWEASH
AHVLRVQYVQAMRSHEESKKNAGPVRSLVRWIFACTRQVLLPKSTKREVPCPLT
>MATOU-v1_5770106
SDLFHPRFKNADMRKRLSDGHPKDPLLLFIGRIGHEKNVFFVRDIMQELERKGVKDVRFA
VVGGGPALEDLKAHFAGMPVHFSGPLSGDELSQAYASADIFVMPSESETLGFVVLEAX
>MATOU-v1_102071248
MGPEKNAYFIKDIMKQLRDLHDFSDVRLAIVGDGPEMDGLKEHYKGTNTVFTGSLQGDEL
SKAYASGDVFIMPSESETLGFVVLEAMASATPVVSVKAGGIPDIIQRDGEVAFLYPPGDA
EAAAKHVAALFKDKDLRDRIAKSGREEVSQWDWDAATRKLSEQYEDAIEFHRLRSERIRR
GPLRRFGAAIGRFLRRVFFAFSVEPSALNRQRETATSSLLFRASVIVLSPAAFSAGASYF
RMSSVSA
>MATOU-v1_107676131
DGPELNGLKEYYKDTNTVFMGSLQGDELSKAYASGDVFIMPSESETLGFVVLEAMASEMP
VVSVKAGGIPDIIQRDGEVA
>MATOU-v1_113194346
LPDVRLAIVGGGPEMDGLKEHYNGTNTVLTGPLEGDTLSQAYASADVFIMPSESETLGFV
VLEAMASQTAVVAVKAGGIPDIIQRDGEVAFLYPPGDVEAAASRVASLLKDSTLRRRVAE
AGREEVRQWDWRAATKKIRRQYSDADRLHKLRPRIAKQLPAWWSEQEPVTLQVFLMPCT
>MATOU-v1_72428166
HRSAKKLSGLKATQVWAKGVDSDVFNPKYKDSAMRSMLTDGHPNDPLIIYVGRLGPEKNL
YILKDLVQHLHDNHGIDARVAIVGLGPELEGLKKHYEGTRTVFTGSLEGEELSKAYASAD
VFFMPSESETLGFVVLEAMASQTPVVAVRAGGIPDIIQKDGEVAFLYPPGELETATSQVA
NLIKDKKLALRVGAAAREEVKQWDWRAATMKLRRQYNDADAFFKFRLERRKVRRRRWQSA
LVTFVLWRTGQLEKLATLARARSDRLDSLLSGEWGNWRNWRHCVLLESSLCYGFVTCFKN
LFNHGWTGALKP
>MATOU-v1_83643271
SLIIPTWSTTKGIVVYLLQSYFGLITLPCEGLIEVQTWCWPRHHVRMTGRWALYGALKET
MTGRWACGKLRSPQGKATVCPSSCKFGQRALTLIPLIRDFEMLKCAPLMVFVSRLGPEKN
AYFIKDIMKQLCDVHDLPDISLAIVGDGPELPGLKEHFRDTNTVFPGLLEGDELSKAYAS
GDVFIMPSESETLGFVVLEAMLGFVVLEAMASETPVVSVKAGGIPDIIQKDGEVAFLYPP
GDAETAAKHVAALMKDKDLRNRVARSGREEVAQWSWEAATRKLTEQYGDAEQIHQSKLER
FRRRPLRRFARFLKRVFSYANLAISENDDSCNISVIMSFLQKAASLLCLRASVILPAATS
VGANRFRRF
>MATOU-v1_66791160
EKHDLPDARLALVGGGPEFDGLTKHYADTPTVMTGPLSGDALSQAYASADVFIMPSESET
LGFVVLX
>MATOU-v1_108476698
AGTVVFTGVKRGDDLSRIFASADVFVMPSRSETLGFVVLEAMSSGLPVVATRSGGIPSII
HDGIDSFLYNEGDVDDAARKTLQLLEDSTLRDRLSSAARKEAESMSWTTSHRHLHEVQYP
EAIQRHTARGRRIGWVRRLLGAACGCSRRSQLHQSKRVWNLRLLLQALCSTNAALYTVIS
GLLGYRDMSRVILREAFCLLLACFGIHFDHSLYLVGCSSFCVAGLETRLYTCSFASFHTA
RMSTAVHTMIHRYVRAA
>MATOU-v1_110528608
LSRIYASADVFVMPSRSETLGFVVLESMASAVPVVATRSGGIPSIVHSGVDSFLYNEGDV
EEAAKRTIELLEDAPLRKKISLAARAEAESMSWTSSHRHLHEVQYAEAMRRHASRGRKGG
IVKRWLGALCGCSRRNAMRAPDQKLACRCRTLMEDVVAKRVGRGTLAPASSSRGHLGSRG
VSEDPPGNILWACMRIICESILFYWRCAGGHPQVVIAIMYAWVVCFIDPSWLSAPREK
>MATOU-v1_18193520
GERLAPAAAGESGIRASGAATSPADSKAAAPTRVGLLLEPSPFTHLSGYTNRFDSLVSCL
KAEGVEMVGAVPQHLPVKDALHTWTTPHGPVPLVPLVGGRRLWFWFGFIPYNSPTWRLHS
MLARRVGSAFNDLDVQLIHSTNPGYAIFGAVFWANFFDVPLVVSYHTHALDYLDKYTGNT
FRWARSLAKLIGRVTIRSSVAFADVVLCPSPELVHHLVDEVGCRPPERIQVWKKGVDAEK
FNPRHFDQKLRDQYLGGRFQHIALFVGRLAPEKNIEELIPVIESMSDTVLVIVGEGPAHD
ESRLRSAFASHVAAGTVVFAGVLRGESLSRMFASADVFLMPSRTETLGFVVIEAMASGVP
VVATRSGGIPSIIHDQVDSFLYPEGDVEQATRLTRRLLDDQALRRRIGAAARAEAESLSW
EASHAHVLRVQYVQAMRSHEESKKNAGPVRSLVRWIFACTRQVLLPKSTKREVPCPLMSM
X
>MATOU-v1_29795273
FHPQFHSEELRKKLLGGKGQHLLLMVARLAREKNIEELKPWLAKLQGCVLVIVGEGPDEV
HYKMIFRDEIELGMVVFTGVKRGEELSAIFASADVFVMPSRSETLGFVVLEAMSSGTPVV
ATRSGGITSIIHHGRDSFLYDEGNVDQAAALTRRLLDEPSLYQTVAAAARAEAVGMSWTA
SHRHVHEKQYPEAMRRHAAKQANTGRVSSIFGTIFALLTCARRAKGLKEAVIDFVEVTTN
RLITYLASRFDMITLTCMIPLVLHSSFCGTCTCLRRIGAMPSTHRRGGATAVGLFSPASR
AEAADARSVNARSFVQSTAASLWATACSLICQRPGLLLLLMLLRMCCCDSLTLHLLDCEH
LTRIGWHMDX
>MATOU-v1_58911712
HGGQVVFTGVKRGNELSKMFASADAFIMPSRSETLGFVVLEAMSSGVPVVATRSGGIPSI
IHHEMDSYLYPEGDVDTAVSLISDLLTKPDLRAEISKAARAEAERLSWAASHSHVLKQQY
AQAIQAHEEAKNKSGVFRRMIRSMFGCARRSLVPKKERNAITANILWFCVFGRMPDEAIR
FCFPLVGISEPHVHRCVASFLVPLLIRQGVALDGHKSNPCLLGFILFSH
>MATOU-v1_59244303
ARAARRPHPRTARRLPRRASGSCSSPPPSRTYPATRTASTLSAARPRASRWSARCRSTCR
SRTPCTRGRRRTDRYRSSRSFWFGFIPYNSPTWRLHSMLARRVGSAFNDLDVQLIHSTNP
GYAIFGAVFWANFFDVPLVVSYHTHALDYLDKYTGNTFRWARSLAKLIGRVTIRSSVAFA
DVVLCPSPELVHHLVDEVGCRPPERIQVWKKGVDAEKFNPRHFDQKLRDQYLGGRFQHIA
LFVGRLAPEKNIEELIPVIESMSDTVLVIVGEGPAHDESRLRSAFASHVAAGTVVFAGVL
RGESLSRMFASADVFLMPSRTETLGFVVIEAMASGVPVVATRSGGIPSIIHDQVDSFLYP
EGDVEQATRLTRRLLDDQALRRRIGAAARAEAESLSWEASHAHVLRVQYVQAMRSHEESK
KNAGPVRSLVRWIFACTRQVLLPKSTKREVPCPLMSX
>MATOU-v1_62509697
RVVFAGVRRGEALSQVFASADVFVMPSRSETLGFVVLEAMASGVPVVASRSGGVPSIIHH
DEDSFLYPEGDTSTAAALVEQVLADEPLRRRLSAAARAEAERLSWAASHSHVLREQYAEA
MRAHERHKRQAGPLRRAVRWCFASLRRATCPQRARTAVLLFRGVRISGHISSFPLSLCHW
RHRPLCWHCVNSREKEGERHVHYAPYSHLRNGRCKSYSCRRRTLLMSGTWLSCEVFGFCL
FPICVDSGRKRSSPCHVSCQRRGAGKAGECPGRVNGLRCPPTFLLANRR
>MATOU-v1_62651717
LGPSFCRAKSTRARAPPASIACECLWAMAGPVQRRGQGAALDAADAARADGDVQQRASPR
RIGFLLEPSPFTHLSGYTNRFDSLTGYLLSQGVEVVAAVPQHLPLKDALWKHSTAHGEVA
LVPLVGGQRIWFWCGFIPYNSPTWRMHSMIARRVGAAFNDLDVELVHSTSPGFSIFGAIL
WANFFDVPLVVSYHTHAIDYLEKYTSGSPFNLATIVAKFIGVRLVRFIISSANLALCPSP
DLAQHLIKDCGCTDGGRIQVWRKGVDAERFHPRHRSEELRAKFLGGKFKHFLLFVGRLAP
EKNLEELKPILARLPQATIALVGEGPAHDEASLRTTFAEEVESGRVVFAGVMRGDDLSRI
FASADAFVMPSRSETLGFVVLEAMSSGVPVVASRSGGVPSIIHHDQDSFLYPEGDTDTAA
TLVEQVLTDEALRRRLSIAARAEAERLSWAASHSHVLREQYVDAIRAHEEDKKNAGILRR
AIRVCFAFARRATCPRRARASHDELAVSDVASLVVGGAGYGQDVAVLLFWRRNLGEGADV
MPPIVLFAVGHQSCFGACDFQSWLVREIVFVTQLRLRIGPWRFVVFASVLVSIVARNVCP
LRVRGQIFYACQLSPLISFLAASWCLHQNKYGCFFGSX
>MATOU-v1_62978957
ATEAAGAEGEGQGERFPRRIGFLLEPSPFTHLSGYTNRFDSLTGYLLSQGVEVVAAVPQH
MPLKDALYKHTTAHGDVALVPLVGGQRIWFWFGFIPYKSPTWRMHSMIAWRVGTAFNELD
VELVHSTSPGFSILGAMFWANFFDIPLVISYHTHAIDYLEKYTAGSPFNLATIVARFIGV
RIVRFIISFADVALCPSPELVEHLVKDCSCADGGRIQVWRKGVDAERFHPRHRSEELRAE
FLGGRFKHLLLFVGRL
>MATOU-v1_63410917
TPGFAALGGVFWAASLDVPLVFSYHTHVLSYIDQYMNFLPLVRRVAYEIGRMLIYVVMMA
PDLVLCPSPELVEHLTKDIGVSPDKVRVWKKGVDAETFHPRYRDESLRRELLGTDGPRPR
KHLLLNVCRLAREKNLEELKPWLAELPDCTLAIVGAGPDENHYRALFAEEIKAGAVVFVG
X
>MATOU-v1_86426690
HGQYFPVGPELGETDRGDDQEQRGLRRRRVVSKSRAGAPPRGRGGMPPPGAHPGVEEGGR
RREVQPEALRSEAPGPVPRWALPAHRALRRAAGPGKEHRGAHPGDREHERHGPRHRRGGP
GPRRVQAQERLREPAHDESRLRSAFASHVAAGTVVFAGVLRGESLSRMFASADVFLMPSR
TETLGFVVIEAMASGVPVVATRSGGIPSIIHDQVDSFLYPEGDVEQATRLTRRLLDDQAL
RRRIGAAARAEAESLSWEASHAHVLRVQYVQAMRSHEESKKNAGPVRSLVRWIFACTRQV
LLPKSTKREVP
>MATOU-v1_90789247
GPDEAYYKMIFRDEIELGMVVFTGVKRGEELSAIFASADVFVMPSRSETLGFVVLEAMSC
GTPVVATRSGGITSIIHHGRDSFLYDEGNVDQAAALTRRLLDDPSLYQTVAAAARAEAVG
MSWTASHRHVHEKQYPEAMRRHAAKQSNTGRVSSIFGTIFALLTCARRAKGLKEAVIDFV
EVTTNLIYLASRFDMITLTCMIPLVFTFIILRHMYIRIGPEVPPQLACLALRPAPKSRTH
ATTSASRDLLYSAQRHRFGRRPALYASDDLAFYFSCYCGCVVTILLRCICDS
>MATOU-v1_110968870
TWDDLSRIYASADVFVMPSRSETLGFVVLESMASAVPVVATRSGGIPSIVHNGVDSFLYN
EGDVEEAAKRTMELLEDAPLRKKISSAAX
>MATOU-v1_12109530
GRVIFTGVKRGEELSAIFASADVFVMPSRSETLGFVVLEAMSSGVPVVATGSGGITSIIH
DGLDSFLYEEGNVDQAATLTKRLLVEPALHQRIAAAARSEAEGMSWAASHRHVHEKQ
>MATOU-v1_70091151
KNIEELKPWLAKLQGCVLVIVGEGPDEAHYKMIFRDEIKLGMVVFTGVKCGEELSAIFAS
ADVFVMPSRSETLGFVVLEAMSSGTPVVATRSGGMFTRSSTPKPCDGTPPSX
>MATOU-v1_63612849
GTVVFTGVKRGDELSRVFASADVFVMPSRSETLGFVVLEAMASGVPVVATRSGGIPSIIH
DGIDSFLYDEGDVNAA
>MATOU-v1_63661941
ALFAEEIKAGAVVFVGQRRGEDLSRLFASSDVFVMPSRSETLGFVVLEAMASGVPVVATR
SGGIPSIIHHGRDSFLYSEGX
>MATOU-v1_100989890
LPVYADRYVPIPGLKQICVGFAEWILPTVLNWADLTLATSPQLQGQLKELGCRNVDVWRK
GIDTDVFNPKYNASNLEMRNALSDGEPHRPLLLYVGRIGAEKNIKLIKEVMQRVPEARLA
IVGKGPAEAELKEHFAGTDTKFMGLMQGEALSRAYAAADVFVMPSESETLGFVVLESMAS
GVPTVCAAAGGLINLCKDGETGFLFRPGDADDMADKVQRLVRPGDADDMADKVQRLVSDA
TLRRKMGQAGRDETLQWDWKAATSVLRNLQYTKAEKNFQERIQSSFFTRVWRNLRRQADE
AAESVFGGGDLQFNASMSRGHARPRFCAAMSDLFACAYLSVCSSMCARLCVASSRSPHAP
SSGSPRGPA
>MATOU-v1_101168812
LNRADLTLATSPQLQEQLQRIGCSRVDVWRKGVDTEVFSPSYNVSNSEMREYLTGGKPHR
PLLLYVGRLGQEKNIGLIKQVLDAVPSATLAVVGEGPEEGQLRKDFEGHDVVFTGLLRGE
RLSRAYASADCFLMPSESETLGFVVLEAMASNLPTVCANAGGLPNLVTDGVTGYLFKPGD
GADLVDKVKTLLVDPELRERMGGAGRAETLKWNWQAATSILRNVQYTAAETRFQERQERG
VWNFLTKWRRAPASPAAVGVAKAALHVLLSCLVRGVSIAWCVCRSGNPAVYTADLGQRRA
KLLGRCCSGRMSCSSFPLPEDAA
>MATOU-v1_101530617
EGALRGGRKGIDTDVFSPSYNTSNVGMREHLTGGQPHRPLLLYVGRLGTEKNIGMLKQVL
DAIPSASLAVVGEGPAEEELRVHFEGRAVVFAGLLQGEALSRAYACADVFCMPSESE
>MATOU-v1_10542882
PDDSEDRPSQFLDIPITYVPGFRLFLYKQVQLTVDFGLQGFNRLKRFAPDLIHAAAPGFF
VIPAVVYARALGKPLVISYHTHLPVYADRYVPIPGLKQICVGFAEWILPTVLNWADLTLA
TSPQLQGQLKELGCRNVDVWRKGIDTDVFNPKYNASNLEMRNALSDGEPRSPTASRTGRC
CSTSAASAPRRTSSLRRCSACPRRASPSWARGRRRPSSRSTSRAPTPSSWGCRGRRAART
RPRTSSCHRRARRSASWCSRAWRRACPRCARRRAGSTCARTGRPASSSARATRTTWRTRC
SGWATRRCAGRWGRPGATRRSSGTGRPPPRCCATCSTPRPRRTSKSAYSRASSRACGATC
AARPTRPPSPSLAAATCSSMPX
>MATOU-v1_10549755
ERPPRREQHARWCAEGRARRQRRTCRCWRSTRSARLLCLSSRRRSPTAATAIDSRRCCDT
SRRAVMRRWRRTTRKASQATSWAHGRQARRLPGHADHVRAWVPLDPVQAGAADGRLGAAG
AENAQELPARPHSRRDARLLRASLPAIVYSRLLGKPLVISYHTHLPIYADRYMPVPGLKQ
LGVWFAESILPLVLNWGDLTLVTSPQLQQQLEDLGCQRVDVWRKGIDTQVFSPTYNASNE
EMRAALTDGEPHRPLLLYVGRVGTEKNIPLIREVLERVPEARLAIVGQGPAEDDLKQLFA
GTDTKFMGLMQGEALSRAYAAADVFVMPSESETLGFVVLESMASGVPTVCANAGGVPNLV
KDGETGFLFAPGDADDMANRV
>MATOU-v1_11338504
DVWRKGVDTSVFNPSFNENNSGMRATLCAGESERPLLLYVGRLGFEKNVQMIKEVLQRVP
RARLAIVGEGPAEGMLRKHFAGTDIVFMGLMTGEPLSRAYAAADIFVMPSESETLGFVAL
EAMASGVPTVCCNAGGLPNLCKDGQTGFLFEPNDAEGLASRVQQLLADAALRKRLRYASA
WARPGARRRSNGTGRRRHLCCATSSTLTLSGASVSANSGWSARLTPRHCSSAFSAAASAA
ASTRSDTRAAPHFATAPPRRPARSRAARSSERATAVGSQRSMYTSVYSQX
>MATOU-v1_114196960
LLVEPTPFTYVTGYSNRFKEMLRYLKEGGDEVKVVTTDDTVDKPGDFLGMPITYVPGFRL
ILYKQVQLTVDWGLQGLKMLRSFQPDLIHVATPGFLVVPAIAYSRLLGKPLVISYHTHLP
IYADRYMPIPGLKQLGVWFAESILPVILNWGDLTLVTSPQLREQLEDLGCRRVDVWRKGI
NTEVFSPRYNASNEEMRAALTDGEPHRPLLLYVGRVGTEKNIPLIRQVLERIPEARLAIV
GHGPAEAELKLLFAGTDTKFMGLMQGEDLSRAYAAADVFVMPSESETLGFVVLESMASGV
PTVCANAGGVPNLVKDGETGYLFEPGNADDAARRVRELLADAGLRAQMGAAGRKETERWD
WKAATSVLRNLQYAQAEKNFADRGARGPLSSAAGFFKRLLGQASX
>MATOU-v1_116699785
GEGRAAPAHAGRRGDHRRPPASRSHAGDTATRAAPGASGVAAGRADPVHSRQWLLQPFQG
DATLPGRRRRHRGDHTGRLLGPAERVPGHSHHVRARLPALSVQAGATNRRPRPAGLQPPQ
EVQPPDPRRGAGLLRGACHRLLSRPRQTAGHLLPHAPARVRRAISYHTHLPVYAERYVPI
PGLKQLSVAFAEWILPTILNWGDLTLATSPQLKEQLESLGCSNVDVWRKGIDTEVFNPKY
NVSNVETRAALTDGNPSAPLLLYVGRIGAEKNIKLIRDVLANIPEARLAIVGKGPAEDEL
KQYFQGTNTKFMGLMQGEALSRAYAAADVFVMPSESETLGFVVLESMASGVPPVCAAAGG
LINLVRDEQTGCLFRPGDAADMTAQVRRLLDDAQLRAAMGQAGREETLRWDWRAGATCST
RRPRGITKSGWRRRRSSASSAACADQPTRRPTLSSVAEGCSCPPTPACFDGDALHSSPQH
ICPSRLHX
>MATOU-v1_18223157
FGLRGWSQLKASSPDLMHVATPGFFVMPAIVYARMLGKPLVISYHTHLPIYANRYVPVPG
LREVCVKFAEWVLPTVLNWGDLTLVTSPQLQEEMRELGCKNVEVWRKGIDTEVFNPKFNV
SNEAMRVALTDGEPHRPLLLYVGRIGTEKNIALIKEVLQRIP
>MATOU-v1_23760130
VPTVCCNAGGLPNLCKDGQTGFLFEPNAVEGLTARVQQLLADVALRKRMGAAGREETLQW
DWKAATSVLRNEQYTEAERRFRERQQWLERTLNPATWLECIQSG
>MATOU-v1_27234352
FVMPSESETLGFVVLEAMASGVPPVGAAAGGIPNLVRDGENGFLFKPGDIEDLTEKVRRV
ISDKQLRSKMAEEGRRETLKWNWQSATSVLRNLQYTRAERTFEQRRIQGQQSRWNPINWA
RWARQAVAPTPX
>MATOU-v1_27413923
LNWGDLTLVTSPQLQQQLEDLGCRRVDVWRKGIDTNVFSPAFNASNDEMRAALTDGEPHR
PLLLYVGRVGTEKNIPLIREVL
>MATOU-v1_27986106
EDLKRHFDGHDVVFTGTMYGESLSRAYAAADVFVMPSESETLGFVVLEAMASGLPTVCAD
AGGLPNLVLDNESGFLFEAGNAEDLTSKVRRLVQDSKLRRSMGDSGREEALRWNWQAX
>MATOU-v1_29213009
DVFVMPSESETLGFVVLEAMASGVPTVCANAGGVPNLVNDGETGFLFAPGDADDMARRVR
ELISDAGLREKMGAAGRKETERWDWKAATSVLRNLQYAQAEKNFASRGARGPLSARGPLS
SAASFFKKLVGQASDAAGAALNPNYNTTMAAARGHAARPAALAQACGVGPGGEEAAASTL
LSVCTRWRGEKX
>MATOU-v1_2954299
LGSSPNGAEPCSFFPCQVLSPTSMMHLHSLVLFLFLPGGACRSIRIDDSRDHAQQQDNTL
ANRLDVSAEARVAFMPGGFRPQVVHRPRLQESALTNLRGAPRLPSGPPLAKLALQLPLPR
LRSGPPLAKLDLQLPPEELNSPFNGKQGASNDTEVPPPPLEQTPGRKVSLLVEPTPFTHV
SGYSNRFKEMLRFLKEGGDEPEVITPDDTPDRPHSYLGMPITYVPGFRLFLYKQVQLTCD
LGLHAWRRLRERRPNLIHASMPGFFALIATIYARLLSIPLVVSYHTNLPYYVRRYVKIPG
VRGSCVKAAEFLLPLTMNAADLILATSPELQQELQDLGCVNVDVWRKGIDTDVFNPAFNV
SNEEMRSNMSDGEPYRPLLLYVGRLGSEKNIPLIREVMRKIPEARLCIVGDGPAAPELRE
AFEGTDTVFMGLMTGELLSRAYAAADVFVMPSESETLGFVVLEAMASGVPPVAARAGGIP
NLMSDGEHGYLFNPGDADDFANKVRALLSNTTMRRRMGEAGRQEALKWNWKTATSVLRNV
QYTRAEKNFAERKRKWDNRWWWPP
>MATOU-v1_31218067
PDAPLVIYVGRLGAEKRLRDLKDMLARLPDARLALVGDGPDRAALEAHFEGTSTVFTGLL
RGEELSRAFAAADVFAMPSDSETLGFVVLEAMASGVPVVGCDAGGVPSLIADGETGFLFA
PGDTAALAEKVGALISDRALVEKVGKAARAEAEKWGWEAATANLRTTQYKMAVENHRKRT
ALENKRAEPVMVSFSTRVLGVLWQLNRRFKFARAQLKQIFTAPLRILAKPLQMLRGPKAA
A
>MATOU-v1_32289458
FTGLLKGEDLSRAFAAADVFVMPSESETLGFVVLEAMASQVPVVAANAGGIPSIVHHGVN
GFLHKPGDAADMAATVQQLIDDKALHKRIAEKGRADAVRWDWRSSTSVLRNIQYTEAERL
FKLKMQEKDHX
>MATOU-v1_34983156
DVCLCTSPQLKEQLEGIGVRNLDVWRKGIDTEVFSPKWNEDNDEMRSMLSGGEPSRPLLL
YVGRLGTEKNVGLVREVLRRIPDARLAIVGAGPAEEELRATFAGTDTIFTGLLQGEKLSR
AYAAADIFVMPSESETLGFVVLESFASSVPVVAADAGGVPNIVGRDDSRGLLFRPGDVDD
LTAKVKLL
>MATOU-v1_34987498
SRHEGGLHRRGGAELGLAWLARRLHAADPAVRHHAPAGALRGERARDTACRPPAPAHPAP
AAAASCLSGGGGAPSEAARSAQGGAPRGADAVALLVEPTPFTHVSGYSNRFQEMLRYLKE
GDDTVEVITPDSSKDRPANFLGIPIHYIPGFRLAFYRQVQMTWDFGKKAQPLLERFRPDV
IHCSAPGMFMLAAVAYAKAMSIPLVISYHTDVFTYVKRYILAPFRPIFRWGMRAVLYNTL
KHADLTLATSPQLAEQIEGWGIKNVAVWRKGVDTEVFSPKWNENNSAMRERLTAGEPHRP
LLLYVGRLGIEKNVELIKGVLEKIPNARLALVGEGPNEEALKRDFAGTDTVFTGLLKGED
LSRAFAAADVFVMPSESETLGFVVLEAMASQVPVVAADAGGIPSIVHHGVNGFLHKPGDA
ADMAASVQRLIDDKALHQRIAEEGRANAVKYDWRSATSVLRNIQYTEAERLFKLKMQEKD
HKRAERRRLLRRLTFGLLGRESTLFLKCFWTDGRGGSRAAHTGSYRRALSRAMVDRSTVF
GGSSPHRECSFLHKNQRX
>MATOU-v1_35055562
APRCAAADGVEIPELSSHPRRRVALLVEPTPFTHVSGYSNRFREMLRFLKEGGDVAEVTT
ADDTPDRPDDFMGMPIRYVPGFRLPLYKQVQLTVDFGFGGLRMLQQFKPTIIHAAAPGVF
CIVSILYSRILGVPLVFSYHTDLQVYADRYVPWPILNQLARGVTEAILPLVLNWADVCLC
TSPQLKEQLEG
>MATOU-v1_4094441
SEKRVMLPSAAATWLVLLSMAGGRVMKVDSAGVAGTADWRGLPAGFRPSSTYVHQGNTQL
QLPMLHAASALETPRADIQLMHTDPHHTPPPVLEKEEVPPLTQHAPRKVALLVEPTPFTH
VSGYSNRFQEMLRYLKEGGDTTEVITPDDSKERPKNFLGIPIHYIPGFRFLFYRQIQLTW
DFGSKARPLLERFRPDVIHCSAPGMFMVAAAAYAKALSVPLVISYHTDVFTYVRRYILAP
FRPIWRWGMRMVLRTTLNQADLVLATSPQLAEQIEGWGVKNVAVWRKGVDTEVFSPKWNE
NNSAMRERLTAGEPDRPLLLYVGRLGAEKNVELVKGVLEKIPNARLAVVGQGPNEEWLKK
EFAGTDTVFTGLLKRGPLARLRRGGRLRDALGLGDARLRRARGDGVRGPRRRRARRRDPE
HRDRRRERAPAHARRRGGHGRGRAAPPRRQX
>MATOU-v1_4416157
ESETLGFVVLEAMASEVPPVGAAAGGIPNLVQDGVNGYLFQPGNVDDLTAKVQSLISDAG
RRRRMGQAGRAETLKWNWQAATSVLRNLQYTRAERNFEGRQRQWRSSALRPANWLRFFRI
PVSPPTMLKTAPNATAFDVGVPGGVPGGG
>MATOU-v1_44222903
KGPAEDELKTLFAGTDTKFMGLMQGEALSRAYAAADVFVMPSESETLGFVVLESMASGVP
TVCANAGGVPNLVKDEVTGYLFEPGDAEDMSEKVRRLIGDAKLRKAMGEAGREETLRWDW
RAATSVLRNLQYAQAEKNFREQKRGAWAPTEWLRKLLFX
>MATOU-v1_45137517
LTIDFGLQGFNRLKSFNPDLIHAAAPGFFVMPAVAYARLLGRPLVISYHTHLPVYADRYV
PIPGLKQICVGFAEWILPTVLNWGDLTLATSPQLQSQLTDLGCRNVDVWRKGIDTEVFNP
KYNASNAEMRSALTDGEPHRPLLLYVGRIGAEKNIK
>MATOU-v1_45161883
RRRARRPDGRGAHRAPTHAARLAAARRPGGPGDGCAAARSAPEAEGGAARRANAPFTHVS
GYSNRFKEMLRFLKAGGDETEVITPDDSPDRPSNFLGVPITYVPGFRLPVYKAVQLTLDF
GFGALSRLRRTRPNLIHAVTPGFFVIPAILYSRLLQIPLVISYHTHLPAYAERYVNIPGL
RGICVAIANWVLPTVLNFADLTLATSPQLQAQLRELGCDSVEVWRKGIDTDVFSPKFNAS
NAQMRSRLSDGEPHRPLLLYVGRLGAEKNIHLIRGVMARX
>MATOU-v1_45206044
AADVFVMPSESETLGFVVLESMASGVPTVCANAGGVPNLVKDEVTGYLFEPGDAEDMSEK
VRRLIGDAKLRKAMGEAGREETLRWDWRAATSVLRNLQYAQAEKNFREQKRGAWAPTEWL
RKLLFETSAAVDDIFGQQPRFNMTMPNAX
>MATOU-v1_45361701
NIHLIRGVMARLPQCRLAVVGAGPAEGELRKVFAGTDTVFMGLMQGDELSRAYAAADVFV
MPSESETLGFVVLEAMASEVPSVSARAGGIPNLVNDG
>MATOU-v1_4553847
SLGSSPIGAEPCSFFPCRVLSPTSMMHLHGLVLFLFLPGGACRSIRIGDSRDDAQQQDNT
LANRLDVSAETRVSFMPVGLRPNIAHRPRLQESALTNVRPAPLLRSGPLRAKIALQSPPE
ELNSPFNRKQGAGNETEVPPLEQTPGRKVSLLVEPTPFTHVSGYSNRFKEMLRFLKEGGD
EPEVITPDDTPDRPHSYLGMPITYVPGFRLFVYKQVQLTCDLGLYAWRRLRERRPNLIHA
SMPGFFALIATIYARLLSIPLVVSYHTNLPYYVRRYIRIPGLRGSCVKAAEFLLPLTMNA
ADLILTTSPELQQELQDLGCINVDVWRKGIDTDVFNPAFNVSNEEMRSNMSDGEPYRPLL
LYVGRLGTEKNVPLIREMMRKIPEARLCIVGDGPAAPELRKVFEGTDTVFMGLMSGELLS
RAYAAADVFVMPSESETLGFVVLEAMASAVPPVAARAGGIPNLMSDGEHGYLFNPGDADD
FAKKVRTLLSNTSMRRHMGEAGRQEALKWNWKAATSVLRNVQYTRAEKNFAERKRKWDNR
WWWPPNWLKRACRRWARERGGEEGGMSRHERAGRVCGTTTVGARRIKGKREX
>MATOU-v1_50481076
PIPGLKQICVGFAEWILPTVLNWADLTLATSPQLQGQLKELGCRNVDVWRKGIDTDVFNP
KYNASNLEMRNALSDGEPHRPLLLYVGRIGAEKNIKLIKEVMQRVPEARLAIVGKGPAEA
ELKEHFAGTDTKFMGLMQGEALSRAYAAADVFVMPSESETLGFVVLESMASGVPTVCAAA
GGLINLCKDGETGFLFRPGDADDMADKVQRLVSDATLRRKMGQAGGDETIQWDWKAADAP
VGLEGRHLGAAQPAVHQGREELPRAHTVELLHARVAQPAPPGRRGRRVRLWRRRLAVQCQ
HVVTRSRTPPFLRCHX
>MATOU-v1_51393309
RGWSFSAWLAAASRWTPPVWRGPRTGAACLQASGPAARTCTRVTRSCSCRCCTRRARSRR
RAQTSSSCTPTLTTRRRLSWRRRRCPRSRSTRRGRLRSSWSPRRSRTAGTRTASRRCCAT
RRAATRRKSSRLTIPRPGPRASSGSRSTTFPASASYFTDKYSPGTSGGKRGRCSSVSART
STAPRRGCSWSRLPRTRRRTSRWSSPTTRTCSRTSATSSRRSGPFGAGACGGSCTRLPRR
TSCSRRHRSSRSRSRAGARTWQCGGRATRRYSARLGTRTTAPCASASPRASRTGPCSCTW
AASARRRTWSGRLGAEKNVEHVKGVLERIPNARLAVVGQGPNEDWLKKEFQGTDTVFTGL
LKGEDLSRAFAAADVFVMPSDSETLGFVVLEAMASGVPVVAANAGGIPNIVSDGVNGFLH
KPGDSADIAASVQRLIDDKALHKRIAEEGRAEALKWDWRAATSVLRNIQYTEAERLFKLK
MEEKDKKRADRRRLLRRLSFGLLGREFTHSESETAQKVFLDGRFDSGAHRELLHVX
>MATOU-v1_51475865
QVQMTWDFGKKAQPLLERFRPDVIHCSAPGMFMLAAVAYAKAMSIPLVISYHTDVFTYVK
RYILAPFRPIFRWGMRAVLYNTLKHADLTLATSPQLAEQIEGWGIKNVAVWRKGVDTEVF
SPKWNENNSAMRERLTAGEPHRPLLLYVGRLGIEKNVVGIEKNVELIKGVLEKIPNARLA
LVGEGPNEEALKRDFAGTDTVFTGLLKGEDLSRAFAAADVFVMPSESETLGFVVLEAMAS
QVPVVAADAGGIPSIVHHGVNGFLHKPGDAADMAASVQRLIDDKALHQRIAEEGRANAVK
YDWRSATSVLRNIQYTEAERLFKLKMQEKDHKRA
>MATOU-v1_51896574
PDGPELGRSDVGDLATAAGAAGGAWLPQRGRVAQGNHRGVQPQVQRVQHRDASRPDGRRA
PSAAAAVRGPCGDRKEHCPPNIALLKQVLERVPEARLAVVGKGPAEEDLKRLFAGTDTKF
MGLMQGEALSRAYAAADVFVMPSESETLGFVVLESMASGVPTVCANAGGVPNLVKDQVTG
FLFKPGDADDMSEKVRRLVSDAKLRTAMGEAGREEGGDAALGLARRDLRAAQPAVLPGGE
ELPPEEQWVVAVLGAAQAAAPDERRGRRRLRPAAALQHDHALKSARLQLIRSPRAMWHAV
NPWSSTVSRPWWKGACVTVLRX
>MATOU-v1_51925504
KDVVLTVDWGRVGYRELERFKPDLIHTVGPGPFMLRAKKYAQKLGVPLVVSYHTNLQYYT
REYFWWPWGTRYGMGVPIANVVLPRELNKADLALATSPQLKEQLEELGTRRVGVWRKGVD
TEVFSPAWNTSNEAMRARLTDGETHRPLGAEKNVQIIREVMDMLPEVRLAIVGAGPYEEE
LRRIFAGTGTVFTGLLQGEDLSRAYAAADVFVCPSESETLGFVVLEAMASQVPPVAARSG
GIPNLMTEGVSGYLHEPGNAADVAQKIKLLLADKQHYARVATAAREEALRWX
>MATOU-v1_51983855
WNVSNAEMRARLTGGEPHRPLILSVGRIGAEKNVQLMRQVLDLIPEARLAIVGKGPYEAE
LRKIFAGTDTVFTGLLQGEELSRATGLLQGEELSRAYAAADVFVCPSESETLGFVVLEAM
ASQVPPVAARAGGIPNVMQEGVSGLLHEPGNAADLAEK
>MATOU-v1_5333703
PDVPPLTQHPGRRVALLVEPTPFTHVSGYSNRFKEMLRFLQAGGDETEVITPDDSPDRPS
NFLGVPITYIPGFRFPLYKTVQLTLDFGFGAFSRLRRIRPNLIHAVSPGLFVMPX
>MATOU-v1_53501793
RILKIPLVISYHTHLPYYAERYVTIPGLRQFCVGFCNWVLPTVLNWADLTLATSPQLKSQ
LQSLGCTNLDVWRKGIDTEVFNPKFNASNTRMRQRMSQGETHRPLLLYVGRLGAEKNIHL
IREVLERIPEARLAIVGAGPAEPSLRATFKETDTVFMGLMQGEELSRAYAAADVFVMPSE
SETLGFVVLEAMASSVVPVGARAGGIPNLVRDGVNGFLFTPGDVDDFTRKVRKVIDDPKL
RQRMGESGRRETEKWDWKAATSVLRNVQYPX
>MATOU-v1_53551066
PRRTAPRTCRRSTRRARSRHRVQTSSSCTLTRTRRRRLLSFGRRRCPLSSTLRARWRSSW
SRRPSRTAGTRTASRRCCGTRRATTRWRSRRTAPRTGPYIPGFRLAFYRQVQMTWDFGKK
AQPLLERFRPDVIHCSAPGMFMLAAVAYAKAMSIPLVISYHTDVFTYVKRYILAPFRPIF
RWGMRAVLYNTLKHADLTLATSPQLAEQIEGWGIKNVAVWRKGVDTEVFSPKWNENNSAM
RERLTAGEPHRPLLLYVGRLGIEKNVELIKGVLEKIPNARLALVGEGPNEEALKRDFAGT
DTVFTGLLKGEDLSRAFAAADVFVMPSESETLGFVVLEAMASQVPVVAADAGGIPSIVHH
GVNGFLHKPGDAADMAASVQRLIDDKALHQRIAEEGRANAVKYDWRSATSVLRNIQYTEA
ERLFKX
>MATOU-v1_54072933
GPRTSSGSRSTTSPASAWLSTDRCRPGTSGRKRSRSWSASARTSTAPRRGCSCSRRSRTR
RRASRWSSPTTRTCSRTSATDVFTYVKRYILAPFRPIFRWGMRAVLYNTLKHADLTLATS
PQLAEQIEGWGIKNVAVWRKGVDTEVFSPKWNENNSAMRERLTAGEPHRPLLLYVGRLGI
EKNVELIKGVLEKIPNARLALVGEGPNEEALKRDFAGTDTVFTGLLKGEDLSRAFAAADV
FVMPSESETLGFVVLEAMASQVPVVAADAGGIPSIVHHGVNGFLHKPGDAADMAASVQRL
IDDKALHQRIAEEGRANAVKYDWRSATSVLRNIQYTEAERLFKLKMQEKDHKRAERRRLL
RRLTFGLLGRESTLFLKCFWTDGRGGSRAAHTGSYRRALIRAMVDRSTVFGGSSPHRECX

>MATOU-v1_54852590
AEDELKTLFAGTDTKFMGLMQGEALSRAYAAADVFVMPSESETLGFVVLESMASGVPTVC
ANAGGVESMASGVPTVCANAGGVPNLVKDEVTGYLFEPGDAEDMSEKVRRLIGDAKLRKA
MGEAGREETLRWDWRAATSVLRNLQYAQAEKNFREQKRGAWAPTEWLRKLLFETSAAVDD
IFGQQPRFNMTMPX
>MATOU-v1_55038654
SYHTHLPIYADRYIPVPGLKQLCVAFAEWVLPTVLNWGDLTLATSPQLQGQLEELGCRNV
DVWRKGIDTDVFNPKFNVSNTEMRAVLTDGEPHRPLLL
>MATOU-v1_55868177
LGVPVVAANAGGIPNIVSDGVNGFLHTPGDEADMAARVQRLLDDKALHKRIAEEGRAEAL
KWDWRAATSVLRNIQYTEAERLFKLKMEEKDKKRADRRKLKMEEKDKKRADRRRLLRRLT
LGLLGREIILSESETAQKVFLDGRFDSGAHRELLHVHSF
>MATOU-v1_56563043
IPEARLCIVGDGPAAPELREVFEGTDTVFMGLMTGELLSRAYAAADVFVMPSESETLGFV
VLEAMASAVPPVAARAGGIPNLMSDGEHGRGRHPQFDVGRGARVSVQPGRRRRLRQQGAR
PLEQHKHAQAHGRGRAAGGPQMELEDGHECVAQSAVHARGKX
>MATOU-v1_58255707
TDTVFTGLLKGEDLSRAFAAADVFVMPSESETLGFVVLEAMASQVPVVAARAGGIPSIVN
HGVNGFLHEPGDAADMAASVQALIDDKALHKRIAEEGRADALKWDWRAATSVLRNVQYTE
AERLFRLKMEAKDQKRAERRRLLRRLTFGLIGREPSYATRLGRRAGEITRGCAGPSGPRN
IDVSTSGSADKRLEECRRHFWTRRRVLTLLSARGVFQAFGETSSFTFANPVTLSCVFLYG
RFESGTHRTLCSIPHSSSGPGLNYWEPKNLFSRFDAR
>MATOU-v1_59312549
EVFSPKFNASNEETRSMLTGGEPHKPLLLHVGRLGAEKNIKLLRDVLERMPHARLAVVGS
GPAEEDLREYFKGTPTVFTGMMRX
>MATOU-v1_59394411
LNRGSDAVVPPLDEHPRRKVALLVEPTPFTHISGYSNRFKEMLRHLKDGGDQSVVITPDD
SPDRPNDFLGIPTDRPNDFLGIPITYIPGFRLFLYRQVMLTFDVGLKAWARLRSFRPDLI
HVATPGFFVLPAILYSRLLNVPLVISYHTHLPAYADRYVTLPGFRQLAIAFANTMLPAIL
N
>MATOU-v1_62711005
RGGESAEAASDVPVLAQHPQRKVALLVEPTPFTHVSGYCNRFKEMLRYLKEGGDEVKVVT
TDDTEGKPGDFLGMPITYVPGFRLILYKQVQLTVDWGGLKMLRSFQPDLIHAATPGFFVL
PAIVYSRLLGKPLVISYHTHLPIYA
>MATOU-v1_63018189
PAARAQLGRPHPRHLAAAAAAARGPRLPARRRLAQGHRHSGVLADVQRVERGDARGADGR
RAAPAAAAVRRPCRHRGTEKNIPLIREVLERVPEARLAIVGQGPAEDDLKQLFAGTDTKF
MGLMQGEALSRAYAAADVFVMPSESETLGFVVLESMASGVPTVCANAGGVPNLVKDGETG
FLFAPGDADDMANRVRELISDASLRAKMGAAGRKETERWDWKAATSVLRNLQYAQAEKNF
ASRGARGPLSSAAGFFKRRRLVGQAGDAAGDMLNPNYNTTMAAARRMRPGLRPPPWCTCI
SHMHVELAVWGGEAAARYTLLSVCTQWCGEKLALKCSPFLVVGR
>MATOU-v1_63312468
ALPLLMRGGEATTADPDLPAAATQEIPPLAQHPARRVSLLVEPTPFTHVSGYSNRFKEML
RFLKEGGDDVEVITPDDSSDRPSEFLEIPITYVPGFRLFLYKQVQLTVDFGLQGFNRLKQ
FEPDLIHCAAPGFFLFPAIAYARVLGKPLVISYHTHLPVYADRYVPVPGLKQLSVAFAEW
ILPTALNWGDLTLATSPQLKEQLEALGCSNVDVWRKGIDTEVFNPKYNASNAEMRATLTD
GHPSAPLLLYVGRIGAEKNIKLLREVLASIPEARLAIVGKGPAEAELRQHFQGTKTKFMG
LMQGEALSRAYAAADVFVMPSESETLGFVVLESMASGVPPVCAAAGGLINLVRDGQTGCL
FRPGDAADMSAKVRGLLDDAQLRRSLGDAGRDETLRWDWRAATSVLRNVQYVAAERNHKE
RLATPPLQRFFSRLRRSADEAADAVFGSGGLQLSTNSSLPWRRTAHICSRLHDAPRPPNR
PNPFHDTTCFAESLSCLLCACLLRYRSIMIAVKRVCLFGLSFTRLLLSLTX
>MATOU-v1_71198349
DTKVFSPEWNENNTAMRARLTAGEPHRPLLLYVGRLGAEKNVELIKGVLKKIPNARLALV
GTGPNEEWLKREFAGTDTVFTGLLKGEDLSRAFAAADVFVMPSESETLGFVVLEAMASQV
PVVAARAGGSRX
>MATOU-v1_7483278
SESETLGFVALEAMASGVPTVCCNAGGLPNLCKDGQTGFLFEPNDAEGLASRVQQLLADA
ALRKRMGAAGREETLQWDWKA
>MATOU-v1_74875473
QGSVSSFLGRSEKGVMLPSSVAAWLCLLGMAGGRVMKVDSSGVAEGAADLHGLPAGYTKP
YQGTPQLPALYAATALETPRAQPVQLLHTDPPAQPSVLPREEVPPLTQHAPRKVALLVEP
TPFTHVSGYSNRFQEMLRYLKEGGDTTEVITPDDSKERPKNFLGVPIHYIPGFRFLFYRQ
IQLTWDFGSKARPLLERFRPDVIHCSAPGMFMVAAVAYAKALSVPLVISYHTDVFTYVRR
YILAPFRPLWRWGMRTVLRTTLNQADLVLATSPQLAEQIEGWGVKNVAVWRKGVDTEVFS
PKWNEDNSAMRERLTAGEPHRPLLLYVGRLGAEKNVELVKGVLEKIPNARFAVVGQGPNE
EWLKKEFAGTDTVFTGLLKGEDLSRAFAAADVFVMPSDSETLGFVVLEAMASGVPVVAAR
AGGIPSIVTDGVNGLLHTPGDAADMAAGVQRLLDDKRLHKRLMKEGRADALKWDWRAATS
VLRNVQYTAAERNFKLKMEEQDRKRSDRRRLLRLLTFGLLGRESAVPATPTCEFSESALG
EGSFWDWNTHRLVPFFSGLFSPVLQVGLLVYDKSPTCVRIALSVSDLLFGQRVGERRAPE
FLDVHHHSGDGRSRHGFWRCFTPYLREFSFCTRDSERLSPRX
>MATOU-v1_74960710
RKRGLRRAALLLGMVLAGVYVCLHPSHAAGAFAALTAGLGAQLPAQLGPFWPSGWARVSD
LQLSGSAIVPLRSSDLASTDMASTDIPPLGQHTGRRVALLVEPTPFTHVSGYSNRFKEML
RYLQQGGDTVAIFTPDKSADRPGDFLGMNITYVAGFRLPVYKDVVLTVDWGRIGFRELQR
FKPDLIHTVGPGPFMLTAQKYARKLDVPFVVSYHTNLQYYTREYFWWPWGTRFGMGVPIA
NVVLPRQLNKADLALATSPQLADQLMQLGTRRVDVWRKGVDTTVFSPAWNASNAAMRERL
TGGEPHKPLLLSVGRLLGGAPRRGEERADYPQGDGHAARGPPCDRGQGPVRGGAAPDLCG
HRHRVHRLARGGGAVARLCRRGRLRVPLRVGDARLRRAGGDGVAGATRGCPLGRDSEPHA
GRRQRLPPRAGQRHRHRAENQAAARGPAALGADGRGGARGGAALGLERRDLGAAHPVHRG
GGEFPRALARPRRLQRSHCTLFQIRSGGRGRRPTGEVFLAWQSFPECVRSGAAGTVQRFL
YPPGAVLFWRLAFANGKVTYFFDHPRREARPSTGVYWSTFLQHFCISCLSYVSPRLSLVP
TPARISIFSRNATIKIGRGRX
>MATOU-v1_77602052
FRPSSTYVHQGNTQLQLPMLHAASALETPRADIQLMHTDPHHTPPPVLEKEEVPPLTQHA
PRKVALLVEPTPFTHVSGYSNRFQEMLRYLKEGGDTTEVITPDDSKERPKNFLGVPIHYI
PGFRFLFYRQIQLTWDFGSKARPLLERFRPDVIPSVAKRGRCWSASARTSTAPPRGCSCS
RRWRTRRRVSRWSSPTTRTCSRTGGTSSRRSGPSGAGACGRSCX
>MATOU-v1_78985248
FVMPSESETLGFVVLEAMASNLPTVCADAGGLPNLVDEGVTGFLFKPGDGADLAAKVRTL
LADAKMRARMGSAGRAETLRWNWLAATSILRNEQYSAAEGHWRSKTQRAARRGAWLKEAF
GKLRPRNPLRNKGTG
>MATOU-v1_8217767
QGSVSSFLGRSEKGVMLPSSVAAWLCLLGMAGGRVMKVDSSGVAEGAADLHGLPAGYTKP
YQGTPQLPALYAATALETPRAQPVQLLHTDPPAQPSVLPREEVPPLTQHAPRKVANRFQE
MLRYLKEGGDTTEVITPDDSKERPKNFLGVPIHYIPGFRFLFYRQIQLTWDFGSKARPLL
ERFRPDVIHCSAPGMFMLAAVAYAKALSVPLVISYHTDVFTYVRRYILAPFRPLWRWGMR
TVLRTTLNQADLVLATSPQLAEQIEGWGVKNVAVWRKGVDTEVFSPKWNEDNSAMRERLT
AGEPHRPLLLYVGRLGAEKNVELVKGVLEKIPNARFAVVGQGPNEEWLKKEFAGTDTVFT
GLLKGEDLSRAFAAADVFVMPSDSETLGFVVLEAMASGVPVVAARAGGIPSIVTDGVNGL
LHTPGDAADMAAGVQRLLDDKRLHKRLMKEGRADALKWDWRAATSVLRNVQYTAAERNFK
LKMEEQDRKRSDRRRLLRLLTFGLLGRESAVPATPTCEFSESALGEGSFWDWNTHRLVPF
FFGPVQSRSVPSCKSVCSSKARKPDLRQNRAFSFFAFRTEGWRAARTGISRRAPPFGRWI
AARFLAVLHTLIPSLRILFLHKRQRETIAASL
>MATOU-v1_8384712
NAEMRARLTGGEPHRPLILSVGRIGAEKNVQLVRKVLDLIPEARLAVVGKGPYEAELRKI
FAGTDTVFTGLLQGEELSRAYAAADVFVCPSESETLGFVVLEAMASQVPPVAARAGGIPN
VMQEGVSGLLHEPGNAEDLAQKVQMLLANKELRLKMGAEARAEAQRWDWRAATSVAGGDF
RAAQRAVHGGRAELPRAQAPTRPPGEHLRSTRGYNRNTTRSTRTTFRWTHTTLSTTFGAI
GKCAREVWLRLRVQHCCVSVTRDGLVGRQATSEFPR
>MATOU-v1_86442922
EGGDDTEVITTDDTADRPSNFLDIPITYVPGFRLPLYKQVQLTIDFGLRGWNKLKSFKPD
LIHAATPGFFVIPSIFYARILGRPLVISYHTHLPIYGYVPIPGLKQVCVWFAESILPAVL
NWGDLTLVTSPQLQQQMEDLGCRNVQVWRKGIDTNVFNPKFNVSNDEMRAALTDGEPTRP
LLLYVGRIGTEKNIALIRGVLERIPQARLAVVGQGPAEDELKQYFAGTDTKFMGLMQGEA
LSRAYAAADIFVMPSESETLGFVVLEAMASGVPNVCANAGGIPNLVKDQVTGFLFRPGDV
DDLTEKVQQLLGDAALRQKMAEAARKETLQWDWRAATSVLRNLQYAQAEKNFVQRTQPAE
GGSWWRNLLRLPASVFSPPPTPIFNMTMPAHSRPPCPSSASRPASPRCLRGDALWTGATR
TPFSFISRKLSGLSNSDYRPIMLYVECCELCGKMCARVVWMWCARHSSWRER
>MATOU-v1_86562778
TVCANAGGVPNLVRDGTTGYLFAPGDADDAAAKVRAILDDAALRKRMGEDARVETLQWDW
RAATSVLRNVQYSQAEKNFAARTASSGLGNWWRTLRGGMSEAAASVFGGGPVLNMTMPAR
GGRGRGPDGVRAWWEENQRAGRRDVTCPSPGVWLSPCVLRRAVAGASRVCVVPHRHVCF
>MATOU-v1_86836087
VPPLTQHAPRKVALLVEPTPFTHVSGYSNRFQEMLRYLKEGGDTTEVITPDDSKARPPSF
LGIPIHYIPGFRFAFYRQIQLTWDFGGKARPLLERFRPDVIHCSAPGMFMLAAAAYAKAL
NVPLVISYHTDVFTYVKRYILAPFRPIWRFGMRTILKYTRPIWRFGMRTILKYTLGQADL
VLATSPQLAEQIEGWGVKNVAVWRKGVDTKVFSPTWNEDNSAMRERLTAGEPHRPLLLYV
GRLGAEKNV
>MATOU-v1_86900079
EMLRYLKEGGDTTEVITPDDSKARPPSFLGIPIHYIPGFRFAFYRQIQLTWDFGGKARPL
LERFRPDVIHCSAPGMFMLAAAAYAKALNVPLVISYHTDVFTYVKRYILAPFRPIWRFGM
RTILKYTLGQADLVLATSPQLAEQIEGWGVKNVAVWWKGVDTRSRAGARTWPCGGRATRR
SSARLGTRTTAPCASASPRASRTGPCSCTWAASARRRTWX
>MATOU-v1_87095260
NAGGIPNLVKDEKTGYLFRPGDVDDMAEKVQRLLDDAALAKRMGEAGRKETLQWDWRAAT
SVLRNKQYSQAEKNFAARRKPGGSWWRNLLRLPSGVFPPPATPIFNMTTPEDRSCPPRPC
AALVERLLASRPILX
>MATOU-v1_88669079
PPIDTHPKRKVALLVEPTPFTHVSGYSNRFKEMLKFLKQGGDDCEVVTPDDSENRPSNFL
GIPITYVPGFRLTLDLGLRALNRLRKSRPDVIHAVTPGFFVIPAILYSRLLNIPLVISYH
THLPHYAERYVKIPGVQYLA
>MATOU-v1_88758735
LLLYVGRLGMEKNVELIKGVLEKIPNARLALVGEGPNEEALKREFAGTDTVFTGLLKGED
LSRAFAAADVFVMPSESETLGWRRRSPSWPRTPGASRASCTTATGSCTSPATRRTWPRPC
SACSTTRPCTSASRRRGAPTRSSTIHKRIAEEGRANAVKYDWRSATSVLRNIQYTEAERL
FKLKMQEKDHKRAERRRLLRRLTFGLLGRESTLFLKCFWTDGQGGSRAAHTGSYRRALIR
AMVDRX
>MATOU-v1_95628064
ARLAIVGAGPAEQDLRTHFAGTDTTFMGLMQGENLSRAYAAADVFVMPSESETLGFVVLE
SMASEVPAVCAAAGGLVNLVKDGKTGFLCEPGNTTEMAEKVRMLLSDDQFRRKMGAAGRE
ETLNWDWKAATSVLRNKQYSAAEKRFAERIRLDKRSQSPSIWLRYFRRQSSAASMNIFGG
NMTYVLFFGSSLCLQKELNSQHIDTSTNMVIRICVAPLRFFMSRGCGGVCPPPLSQAQDC
LWQNCPLLCTRHVLWKGLGRCVTLYDLIDTRMKPX
>MATOU-v1_95758442
SDSETLGFVVLEAMASGVPVVGCNRGGIPSLIEHAQTGYLYEPGDAAKAAEYVTSLVSDP
AHLHAMSARARAEAERWGWEAATTKLREEQYLQAVRNHRERQRDVRTLRQKLIRYRDAMV
KGVFADLFAFFGDRKAEAASEALEAESEGRGRVGARGGGVAVVRRHRAAREEAYHPAPPW
GALCAQRRLAAPRHRSALPVALHLSTHAQGGRFRSPAVGRPQRPRPRRERACTRMGVTCS
FERGERTVTVTIPECVHERGACGERPGEGPLPYAMGSTVQCGLRRPCVGDRRALX
>MATOU-v1_99233716
QYYTREYFWWPWGTRYGMGVPIANVVLPRELNKADLALATSPQLKEQLEELGTRRVGVWR
KGVDTEVFSPAWNTSNEAMRARLTDGETHRPLLLSVGRLGAEKNVQIIREVMDMLPEVRL
AIVGAGPYEEELRRIFAGTGTVFTGLLQGEDLSRAYAAADVFVCPSESETLGFVVLEAMA
SQVPPVAARSGGIPNLMTEGVSGYLHEPGNAADVAQKIKLLLADKQHYARVATAX
>MATOU-v1_99796369
FGSRAVRILRGGCNHGRRSVAPALRPAKEGPATMCCSARLRVRAGLFRPAPVPNGRGVRG
AESKPDVRLSAALDAPGSALELSSSTDIPPLAQHPGRRVALLVEPTPFTHVSGYSNRFKE
MLRYLQEGGDTVAVFCPDKSLDRPADFMGMNITYVAX
>MATOU-v1_48637413
AEADLKAHFAGYDVVFTGLMQGEALSRAFAAADVFVMPSDSETLGFVVLEAMASCVPTVC
ANAGGLPNLVIDGQTGFLFEPGNVGELTRHVKRLLDSTELRKQMGEAGRTETLRWNWEAA
TSILRNEQY
>MATOU-v1_44301262
VMPSESETLGFVVLEAMASGVPPVCANAGGLPSLVSDGESGLLFKPGDTADLVAKVKMLL
GDARFRRRMGEAGRTETLKWNWQAATSVLRNVQYTQAERRFRERQRWSKRRLKLESWLKI
FRRQPTRSSAPAMSGQPNMTLSX
>MATOU-v1_44377154
ALLVEPTPFTHVSGYSNRFKEMLRFLKQGGDEPAVITPDNSVDRPSDFLGIPITYVSGFR
LPFYRQVQLTVDLGLQAFRRLKTLRPDLIHVATPGFFVLPAILYSRILNLPLVVSYHTHL
SVYADRYVTIPGLRQLAVKLTNVVLPTVLNFADLTLATSPQLQEQLRAIGCERVGVWRKG
IDTSVFSPSYNASNAAMRSRLTDGQPNRPLLLYVGRLGTEKNIGMIKDVLQAIPNVRLAI
VGGGPAELELRQHFKGEDVVFTGQLTGETLSRAYAAADVFVMPS
>MATOU-v1_5290727
VEKRLRDLRDVLSKLPGARLAFVGKGPDMDGLREYFAGTPTVFTGLLQGEELSRAFAAAD
VFVMPSDSETLGFVVLESMASGVPVVGCNRGGIPSLIDDGKTGFLFEPGDTEELAARVRC
LVDDPPAARAMAAAARAEAERWGWEAATTRLREEQYVQAARNHRERQRDVRTLRQKIKRY
RDSMFRGSRADVFAIFGNRAAEREAAALEEEERQLAGGIEX
>MATOU-v1_110027284
GSQVAVGSMLFVALLYLATPLEPPQVPRLNLYPPRRVALLVEPTPFTHISGYSNRFKEML
RFLVAAGDEVTVITPDDTPERPRSFLGVPITYLPGFRLLFYKQVQLSVDCRRVALRALRS
FRPSLLHVSAPGVLALPAILYSRLLSVPLVVSYHTHLSVYAARYVTAPGLRWLAVKLADA
LLPRLLNCADLTLATSPQLQQQLRALGCRRVEVWRKGVDTLTFSPAFNVSNAHARHALTG
GQPHRPLLLYVGRLGAEKRVELLRAVLDARPDAILAIVGGGPAEASLRREFAGAAVVFAG
VLQGEDLSRAYAAADVFVMPSDSETLGFVVLEAMASGVPAVAADAGGLSSLVADAGGLSS
LVADGETGLLFTPGDGADLAAKVGRLIDDPRLRWEMGRAACAEARRWSWEAATSVLRNEQ
YALAESRFRERQRWVEAKLEAWRSPLTRLRKRRPHRTRPSVAAFAQHRFDFCREMCFRG
>MATOU-v1_10606143
GYCNRFKEMLRYLKEGGDQMEVITTDDSSDAPSNFLDIPISYVPGFRLPLYKQVQLTVDF
GLRGWSQLKASSPDLMHVATPGFFVMPAIVYARMLGKPLVISYHTHLPIYANR
>MATOU-v1_45207238
KKVPEARLAIVGKGPAEDELKEYFAGTDTKFMGLMQGEALSRAYAAADVFVMPSESETLG
FVVLESMASAVPTVCAAAGGLINLVKDGSTGYLFKPGDADDMAAKVQMLVGDAKLRAAMG
QAGREETLQWDWKAATSVLRNLQYSKAEKNFQTRIQSSFLTRVWRNLRRQADEAADAVFG
GDLQYNASMSSGAHTLPPSVLNRSPYVSLARMLSPFCVVCVTAPCVSFSVRAA
>MATOU-v1_114273562
LRTRPTGPASSSTSPSRMCLASGSFCTSRCSSPSTGACRASTASSSSTPTSYTWLRQVSL
SCPPSSTHVCSAHRSSSPTTRTCPSTLSATCPYQASSSSVSPLLSGSCRRCSTGATSPSP
PRRSCSSSSRSAAAMWTSGARASTPMSSTQSTTDVFNPKYNASNGETRAALTDGHPTAPL
LLYVGRIGAEKNIALIREVLRSIPEARLAIVGKGPAEAELKQYFQGTNTKFMGLMQGEAL
SRAYAAADVFVMPSESETLGFVVLESMASGVPAVX
>MATOU-v1_75861079
FMMPSESETLGFVVLESMASGVVPVCAAAGGLINLVRDGSTGCLFRPGDAADMTAKVRRL
LDDAPLRRQMGQAGTPADGAGGARRDSALGLEGGYLGAAERAVHEGRDQLQGARSVAAVR
ALFQPIAPPGRSGRRCLRRRLAVQFEHAVSCPCDHALKPPPFATPSRPNPFHEX
>MATOU-v1_11399915
KSNEEMRSRMSAGEPQRPLLLYVGRLGIEKNIGMIKGVLERIPEARLCIVGKGPYEADLK
EHFAGTDTVFMGLMQGEALSRAYAAADVFVMPSESETLGFVVLEAMASEVPPVGAAAGGI
PSLVKDGTGYLFEPGDVEDFTAKVRSLLDDSELRKSMGAAARQETLKWNWEAATSVLRNR
QYTRAERRFAERKRRREARWSWLPKRGPRLAAEALCFQQAPRQSRPSIQNGRRRPRFIPD
GPRLAPFLLCDDMPLQISFSSIFRVVGECMAGTSDPYCKWTCRILDRRINTRRPLDPRSL
IALKQGVFLLVRASIFGISVIFADVWIRLPWCVFRDDNIFLRVVVFR
>MATOU-v1_27318245
SRWSRRRSCRRRCASSAAKTSRSGARASTPRSSTRSSTATRRCARRPTASRTGRCCCTWG
ASGRRRTSRWGRIGTEKNIALIKEVMQRIPEARLAIVGQGPAEAELKELFAGMPAKFMGL
MQGEQLSRAYAAADVFVMPSESETLGFVVLESMA
>MATOU-v1_3244753
ADLTLATSPQLQEKLTDLGCKNVALWPKGIDTDMFSPTYNESNEEMRNALTDGEPHRPLL
LFVGRLGEEKNIQLIRGVLERIPEARLAIVGAGPAEKALREHFEGKDVKFMGLMQGEALS
RAYAAADVFVMPSESETLGFVVLEAMASQVPPVGARAGGIPGLVRDGETGYLFTPGDVEE
FTAKVRKLISDSELRKRMGVAARKETLKWSWESASSVLRNFRYTLAEARFAQRQRVRAYF
DRRRMRWLTRTFTSAAGQRFGVKRYRNRCYLGVL
>MATOU-v1_41010517
EPHRPLLLYVGRLGTEKNIDLVKGVLQRIPSARFAIVGAGPAEAELRKVFAGTDTKFMGL
MQGEDLSRAYATX
>MATOU-v1_5464474
KTFADTDTVFAGLMQGEDLSRAYACADVFVMPSESETLGFVVLEAMASQVVPVGARAGGI
PNLVTDGANGFLFTPGDSGDFTAKVERLIRDPKLRETMGIAARAETLNWDWKAATSVLRN
VQYTRAERRFAERRRKWEEQVSSFKFWKRKPELTPAFAGGINATSAAPX
>MATOU-v1_86611838
ESETLGFVVLEAMASEVPPVGAAAGGIPNLVQDGVNGYLFKPGDVDDLTEKVRRLITDGK
LRQQMGHSARAETLKWNWX
>MATOU-v1_88138191
SESETLGFVVLEAMASEVPPVGAAAGGIPNLVQDGVNGYLFKPGDVDDLTNKVQSLLSDG
KMRARMGEAARAETLKWNWQSATSVLRNLQYTRX
>MATOU-v1_9475212
AMASQVPPVGAAAGGIPNLIKDGTNGYLFKPGDVDDFTQKVEKLISDAELRKSMGEAARA
ETLNWNWAAATSVLRNLQYTRAESNFEARQRRWADSMLRPANWVRSVRRRFGRRTKLATP
DATAYGMRSRHRRTHACCAAAARDAPCARHAPLDICLGPAPASGCVGHLPAMAPWAPHRH
PSAPWISRGAPAGRX
>MATOU-v1_110135513
TDGINAAAFAPRRAALLTPRAPQPNNLFGLRKSSGEPQEDPVTDVPPLEQHPRRRVALLV
EPTPFTHVSGYSNRFKEMLRFLKAGGDDAEVITPDDTPERPTSFLGX
>MATOU-v1_27323870
LMQGEALSRAYAAADVFVMPSESETLGFVVLEAMASKVPPVGAAAGGIPNLVKDGVNGYL
FEPGNVDDFTQKVRNLISDSKLRKEMGX
>MATOU-v1_5522283
LGFVVLEAMASQVPPVGAAAGGIPNLVKDGVNGYLFEPGNVDDFTAKVRSLISDNELRAQ
MGEAGREETLKWNWRAATSVLRNLQYTRAERRFAERQTRKNQRFRWLKQLWPKX
>MATOU-v1_11785162
RYTCDQPRYVTSICDIPCKKISCSTSHELSHQYDDICQSIYSSRQSIVHKMVVTYCALCF
DSNYFSTTKTGMRNWYAKNGSVAERHCRTFLSFFQKYEIIDRSPKVSATPICGTSRSGKK
IRYFENGVGCPCSFSFCGRSSQVYARSIYKLPCFFRRRDAWVELSICLCRCFCHAIFDTG
LEAMASGIPVVGVKKGGVQDLIVDGKNGYLTSNDDDMKEFTSRTSELIQSQKKRGTMGLA
ARVWAESWSWKAATSRLRNIQYRAAIELHRARNX
>MATOU-v1_1307384
EDPLILYVGRLGVEKRLRTLKAILEKNPTVRLAFVGTGPDEEGLKDFYISPENKDNANIR
DRVVFTGVLHGEELSAAFASGDIFCMPSDSETLGFVVLESMASGVPVIGCRAGGIPNLIE
EGKNGYLVDIGDDDKWNECVQKLLFDSPEKRIAMGKAGREEAEKWSWEAATQNLRQVHYL
QTIVNFEKKRNRIRNEIKNSWMKMNDALVNFSTKMVGDLEKRNRVIKEYFRLIRRNMLLL
LFSSKNNNNNGNNKNGEENTSRNSKIVGEGGGGQDGESGVPVIASTLNLVINLDSIQLNL
EMDGFLAFVLSCFLPVYRLIISALSRMRTKGRRMNSMKETMNERKKRKSGRRKMSVICCK
SCMDCRWISGVGKTREKLKEEGQKRRKLGKRRKRRKKQSRKKKGRRKESKKVKITRHLNY
LLLYLLVQIYFVX
>MATOU-v1_65019050
KVLEQNPTARLAIIGNGPAEEEIKDFFKGYRAHFTGQIVGKELSQMYASVDMFVMPSDSE
VVX
>MATOU-v1_78934445
ILFVGRIIWQIFLLHHNLMNYEIKLEKKLYGQREIPRSFIQNIKINVICVIDQIITQKIL
YFMADVQKKNKSYVVYRNIQQYVWLLLVQDQMKRNKNITFQKKILIRKIFEIELYLLVRD
RVVFTGVLHGEELSSAFASADVFCMPSDSETLGFVVLESMASGVPVIGCRAGGIPNLIED
GVNGYLVDIGDENKWSEYVEELIFKNPEKRIKMGKRGREEAENWSWEAATQNLRQEHYLQ
TIINFEKRRNRLRNEIKKTLLKMNQALAAFSNKMFGDLEKRNRVIKX
>MATOU-v1_13741391
VPVVGARAGGIPSIIEHEKTSLLVTPGSTDEFVECLTKLQDVEYRSKLGLKARQEAERWG
WEAATSVLRNEQYQKAIVNFHSRAFGGFGRPGTRSLLRLLRWRFRRVLAKIGWIDSDGVG
GLLENFCFTNTFLX
>MATOU-v1_1412849
GDVFCMPSDSETLGFVVLESMASGVPVIGCRAGGIPNLIEEGVNGYLVDIGDDKKWIEYV
DELVFKNPEKRNQMGKAGREEAEKWSWEAATQNLRQEHYLRTIVNFEKRRNRLRNEVKNS
LLKMNQALVAFSNKMFGDFEKRNHVIKQYFRAVRRSMLLLVFGKNSNTNENPSPTLFWYL
KMERTRHLTHRSEPSFFLPSIPMSX
>MATOU-v1_19047721
THYLKKLQSDTKYSQLLGQRARSEAERWDWEAATSVLRNLQYQRAIVNFHSRAFGGFGRP
GTRGLCRLLRWRFRRVMSKFGWNGA
>MATOU-v1_19467839
GGIPDLIHNNIDGFLVAPRDIHAFVEKLTLLKNDNHMRKIMGRNARYETERWSWRSATSV
LRNIQYEKAISNFHSRAFGGYGGPGTEALWRLLKYRMRFFLRRIWHCDHDVKKYPIFFVI
MIIQIWTSHKFICSKNX
>MATOU-v1_24365514
KTSLLVTPGNTDEFIECLNKLQDHKYRTSLGERARKEAERWGWEAATSVLRNDQYQKAIV
NFHSRAFGGFGRPGTRSLWRLLRWRIRRVLAKFGFPGIDVERVGGLLENLLFCNFLFLSV
LHISYLHLLSTTSRLLQEVVGRTLLDVT
>MATOU-v1_27279451
HDEEDGFLVEPGDIDGFVARFKQLQDAKFREKMGKRARDEAERWGWEAATSVLRNVQYEK
ALINFHSRAFGGFGRPGSRGIWRLFAMRIQKIIRRLGSRLGFGRKKKPTLDHSIQGFGST
SANSLDDIR
>MATOU-v1_38818078
DSETLGFVVLESMASGVPVIGCRAGGIPNLIEEGVNGYLVDIGDEKKWIEYVDELVFKNP
EKRNQMGKAGREEAEKWSWEAATQNLRQEHYIRTIVNFEKRRNRLRNEVKKSLLKMNQAL
VAFSNKMFGDFEKRNRVIKQYFRAVRRSMLLLLFGKNSNTNENPSPTLFLLPQNVTNTTL
GVESSRVYATPTSLHFSSFLKHLLYPKNTNNNV
>MATOU-v1_76190078
SETLGFVVLESMASGVPVIGARAGGIPSIISHEDTSILVEPGNTDEFLHYLKKMQSDKKY
TQELGQRARNEAG
>MATOU-v1_76278278
IVGKGPEEDELKRHFKGTKTVFTGQLIGEELSKSFASGDVFVMPSDSETLGFVVLESMAS
GVPVVGARAGGIPDLIAHGETGFLASPGDIDSFVGCLTQLQEDKFRVLMGKNARTEALKW
SWESATSVLRNLQYERAX
>MATOU-v1_76654579
FMLGQKARQEAERWGWEAATSVLRNEQYQRAIVNFHSRAFGGFGRPGTKSLWRLFRWRFK
RVLAKX
>MATOU-v1_89728348
GVPVVGANAGGIPSIIDHDDTGFLVEPGNTDKYVECLNQLRDNKAFREKMGKAARKEATK
WGWEAATSVLRNIQYERALLNFHSRAFGGLGRQGSAGLLRLF
>MATOU-v1_91138405
MGVYVGRLGAEKRLKDIKEILYKMPNARLCIVGKGPQEEELKSYFNNTNTVFTGQLSGDE
LSKAFASADVFVMPSDSETLGFVVLESMASGVPVVGARAGGIPDLIA
>MATOU-v1_95614139
EAFASADVFVMPSDSETLGFVVLESMASGVPVVGANAGGIPDIIDDGKTGFLVEPGDIDG
FVERLKQLRDVKFRKYMGKAARTEADRWGWEAATSVLRNVQYDLSFPGLWRFRARDGRGL
ALVGMADSQNTGQGSGGTWQFVQQILEX
>MATOU-v1_109121787
FLVETADIDGYVARLQQLEDTKYREDFGKAARAEAERWGWEAATSVLRNVQYEKAMVNFH
SRAFGGLAVFNSWTSFEGLKSGLQFLFPTNQCMYARLRYHLWKNVYAILQQHALSVVLSS
LQIQNGECFEGMTSWAMKKTLHFMRTLHRSTKPKQHYSNRRSKSVITFQ
>MATOU-v1_110505811
KDVRDMMEKMPNARFAVVGKGPQQEELKQYFKGTKTVFLGQRSGDELSQAFASADAFIMP
SDSETLGFVVLESMASGVPVVAANAGGIPSIITNEKDGFLVEPGDLDGYVKRLKQLEDEK
FCSEMGKTARAEAERWGWEAATSVLRNVQYEKALEKAIRECYLPHIYTPSSLQLCFCKTQ
NHYSFLTYLSLCTYVRFIAIFNSWLLNSSRADLGYYFRMQLITYMYCPLGSRLLLHHAYH
THTRIHRTYTIYLKIVIISRTLKX
>MATOU-v1_111037575
SGVPVVAANAGGIPSIITNEKDSFLVETGDIDGYVARLRQLEDGKFREEFGKAARAEAER
WGWEAATSVLRNVQYEKAMVNFHSRAFGGLAVFDSW
>MATOU-v1_113099147
IDTERFDPKFKDIDMRNAMSDGNPDDFLMVYVGRLGTEKRIKDVRDILEKMPNARFAVVG
KGPHMEELEKYFKGTKTVFLGQKSDDELSQAFASADAFIMPSDSETLGFVVLESMASGVP
VVGANAGGIPSLITNEKDGFLVEPGDIDGYVNRLQQLEDNEFREIMGNEARAEAERWGWE
AATSVLRNVQYEKAMVNFHSRAFGGLGRPRTKSLLRLLAYQFKNIDSLIWFRPNEVYQIG
NRRRRSLIVPAPYVFGKLFVIDX
>MATOU-v1_113739874
RFDPKFKDESMRNVMSDGNPDDFLMVYVGRLGAEKNIKDVRDILEKMPNARFAVVGKGPQ
KEELETYFKETKTVFLGQRSGDELSQAFASVLESMASGVPVVGCNAGGIPSIISNEKDGF
LVTNGDIDGYVKCLQKLEDTKFRTTMGKSARKEAERWGWEAATSVLRNIQYEKAMVNFHS
RAFGGLGKPRTRGLLRLFAFRFKNIVRRFGAKLGLRPTTTITKDKKRGDLLHACKHTCGG
NNVRGYPPX
>MATOU-v1_65123777
GDIHGFVDCLQQLEVAKFRQDMGKSARSEAERWGWEAATSVLRNVQYEKAMVNFHSRVFG
GLGKPRKRDLLRSFAFRFKNVVRQLGKRLGLVQTNHAKFDHDLCVMFLNRALHHFSDINL
YGFLHALFVNGPRILMTNVTFIHNIFISX
>MATOU-v1_83962540
AGIYISLVQPDCPDTSSRNEGFGDHGSSQTRFDPRHSRVHGLGSYFLRTYDDHSVGHELP
YAPAIVCYQLPRIYSWNREVGLGALTICPHKSRPNTRDIATDSKGIDGQRYPACRRLAQG
DRHRTFQSEIQRLDTERFNPRFKDAEMRKVMSDGNPDDFLMVYVGRLGAEKRIKDVRDIL
EKMPNARFAVVGKGPQKEELEKYFEGTKTVFLGQRSGDELSQAFASADAFIMPSDSETLG
FVVLESMASGVPVVAANAGGIPSIITNEKDSFLVETGDIDGYVARLQQLEDAKYREDFGK
AARAEAERRG
>MATOU-v1_55233914
ASGVPVVGANAGGVPDMIDDGKTGFLVPTGNIDAFVEKLQELRNDPERRRSMGKAAREYT
KDYRWEDATSLLRNVHYAKALKNFHELRGKNKAVGSRLFRKNKVDDLALAAACILRITIT
NNDSNAHPTIQYFKSK
>MATOU-v1_2831184
EDTSILVEPGNTEEFLHYLKKLQSNKKYTQELGQRARNEAERWGWEAATSVLRNVQYQRA
VVNFHSRAFGGFGRPGSRGLWRLLRWRIRRVMSKFGWNGASGLLDNLLHFFECLETSCYF
GCGFVFX
>MATOU-v1_35284828
PQAEELHEHFKGTNTHFTGLMSGDDLSAAFASADAFVMPSDSETLGFVVLESMASGVPVI
GAAAGGIPNLIHHEEDGYLVPPGDIDGFVEKLKILKDDVETRQRMSKAAREEAERWSWEA
ATSVLRNEQYEKAIVNFHSSRAFNGFGKPGTHYMWRLLKWRX
>MATOU-v1_112971357
GRLGAEKRLMDIKPILEKMENTRLCIVGGGPQEKELHKHFEGTNTVFTGQMSGDDLSSAF
ASADAFIMPSDSETLGFVVLESMASGVPVVGAAAMASGVPVVGAAAGGVLGLIHDNEDGY
LVEPGDTETYVEKLELLRDAKNRERMGKIARAEAEKWSWEAATSILRNVQYEKAIVNFHS
RAFNGFGKPGSHY
>MATOU-v1_33616693
EKRLKDIKPMLEKLGPGVRLCIVGKGPQAEELHEHFEGTNTHFTGLMSGDDLSAAFASAD
AFVMPSDSETLGFVVLESMASGVPVVGAAAGGIPNLIHHEEDGYLVPPGDIDGFVEKLKI
LKDNLEERKRLSKAAREEAELWSWEAATSVLRNEQYEKAIVNFHSSRAFNGFGRPGTHYM
WRLLKWRIKSVLYALGLGSKPSKPETSAQVVIIRFYFDHRANSTQKVLRIDYS
>MATOU-v1_48141395
GILNLIHDGVDGFLVQPGDTDGYVEKLKLLQDAKTREVMGQNARAEAEKWSWEAATSVLR
NTQYERAIVN
>MATOU-v1_113819450
TWAYVEKLELLRDAKNRERMGKIARAEAEKWSWEAATSILRNVQYEKAIVNFHSRAFNGF
GKPGSHYMWRLLKWRIKRILHKLGLTSKPAPAPQSSTSIEGGCKNLVVYIQMMTRSLALI
YF
>MATOU-v1_115380719
TDGFVEKLRLLKDNKDGLRDSMGLKARAEAERWSWESATSVLRNLQYEKAIVNFHSRAFG
GFGRPGT
>MATOU-v1_115611253
DGFVEKLRLLKENKEGLRESIGLKARKEAERWSWESATSVLRNIQYEKAIVNFHKRAFGG
FGRPGTQTLWRLL
>MATOU-v1_42920255
GFVVLESMASGVPVVGAKAGGIPNLIKHGEDGYLVPPGDIDGFVEKLTTLKDDLETRERF
SVAARKEAERWSWEAATSVLRNEQYEKAIVNFHSRAFNGFGSHGTRHMWRLLKWRIKRIM
YKLGLASKPVPPTKTAGTAHVYSNFELIRINSDQYMRRVGHDFNFLNQMRIKLLNATDVL
KWEVEISYNVSEVVFVIALLQGIIYVYISLNKAX
>MATOU-v1_116397088
DGEDGYLCEPGNEDAYLERLVTLKEDAEFRQQMGQKARKEAERWSWEAATSVLRNVQYER
ALAERWSWEAATSVLRNVQYERALVNFHMRAFGGFGRPKSGVAWRAFKHRVARLRARVLA
VFRLPGFLRRRPSVNRCRCESSVAYIPRNIFMFYIEHR
>MATOU-v1_109754464
KLQDPEIRNEMGRNARKEAERWSWEAATSVLRNLQYEKAIVNFHSRAFQGFGKPRTDGIF
KILFQRIQNYLSNLVFSIKKYMDX
>MATOU-v1_91493408
DGETSFLVEPGDTETYVDRLTKLADPTFRKDLGIKARAEAERWGWEAATSVLRNEQYEAA
LRNWQSREMKKFLNPWSVRRNRWKMRFYGILKTISRPFSK
>MATOU-v1_94573980
LGFVVLEAMASGVPVVAANAGGIPDIIDDGETSFLVDPDDTDKYVERLNQLTDPKFRQKM
GLKARAEAERWGWEAATSVLRNEQYETALRNWRSREYKKFQNPWKLRX
>MATOU-v1_10893946
ISDGDTGLLANPRDTKDFTAKVKHLIDHPEERKDMAQAAREEMKQWDWEAATSYLRNVQY
QKALDNFQSKPVDVIPTSNLAWDIDNRSPLEEPDIEDX
>MATOU-v1_31185700
AEFIIQNRTMAASGSNGGIPIVRRMRPLRVGLMVEPTPFTHVSGYANRFNEMLKNLRKAG
DEVEVVTPDNEEHGAAPSEVHGHRVNNLRGFKFPMYPLITLTLDLX
>MATOU-v1_35752139
FLSSGTRHRRASVSSASLDFFSEKSFNRTLRRPLRVGLLVEPTPFTHVSGYANRFNEMLK
NLRKSGDEVEVVTPDNEEHNAAPKVVHGHRINNLRGFKFPMYPLITLTLDLKMRALTI
>MATOU-v1_92721611
PPRRIGLMIEPTPFTHVSGYTNRYNEMLKYLSKAGDVEIVTPDDDPKAPKEAFGFLINTI
RGFRFPLYNEIYLSFDMHSRQTYKT
>MATOU-v1_108318775
ARAGGIPNVIVENTTGYLFEPGNAADLTAKVKKLLDDKELRQTMSLASRAEAELWDWESA
TSYLRNVQYRIAQENFKSRPLDVLPGNFDIDGLADPEDCVLYVYDFGWLRDMMYNSQQPQ
NEARWQQFNQIRGRVEEMGTVMGAISAGRRNGHLEELLG
>MATOU-v1_22881339
LRKSGDEVEVVTPDNEEHNAAPKVVHGHRINNLRGFKFPMYPLITLTLDLKMRALTIMNR
FRPDILHVATPSFLCFCGIIASRILSVPLVLSYHTHLPVYARNYGNTSSLWRFMGPDFSE
WLSWKVIRMAHSNADLT
>MATOU-v1_4250608
GMTPPFPRSLGILKRRLVPNLVVGLILIQCTNGFSRHRFRRHPLSVRASTPRAEEATAAE
ESSWLNRKMGGKIKVGLMVEPTPFTHVSGYANRFNEMLKNLRKAGDDVEVITPDNEDNGA
APQEVHGHRVNNLKGFKFPMYPLITLTFDLKARAISIMNRFRPDILHVSTPSFLCFMGIL
ASRVLSIPLVLSYHTHLPVYARNYGNTSTLWRFMGPDFNEWLSWKVIRMAHSX
>MATOU-v1_29263781
ADLTLVTSPQMKEEMIDNGIQNVEVWRKGVDTEKFDPRFQSAAMREELSDGHPEAPLLIY
VGRLGHEKRLRELKQMLKALPEARLALVGKGPAESDLRKHFAGTNTKFMGLMQGERLSQA
FASADIFVMPSDSETLGFVVIESMASGVPVVGARAGGIPSIINDGDTGLLANPRDTKDFT
AKVKHLIDHPEERKDMAQAAREEMKQWDWEAATSYLRNVQYQKALDNFQSKPVDVIPTSN
LAWDIDNRSPLEESDIEDANAKRNSRHRVRRVDRVHGRRVAVFYVGNATVPAQAQEESVE
RKVKGGSSGCRLVKSRAKLKSSPKSEFLLTPYTNTKX
>MATOU-v1_59567056
FGDRVNFVGVLRGDALSRAYASADLFCMPSDSETLGFVVIEAMASGLPIVAADAGGIPSI
VTDGSNGLLAPPGDVRX
>MATOU-v1_110157234
HLCLTGDFKGKARKMVEDFKPDVIHASSPGFFALAATAIAKALDVPLVLSYHTHLPVYAE
RYTAWLPFSRSSAWLAIKAAHAFADVSLVNSX
>MATOU-v1_18269645
PLYAHLCLTGDFKGEARRMVERFKPDVIHASSPGFFALAATGIAKALDVPLVLSYHTHLP
VYAERYASWLPFS
>MATOU-v1_51859128
NRLPGRRKGPLRIALLVEPTPFTHVSGYANRFKEQLKYLKEFGDEVAVATPDDKPEAPDE
FMGYPITTLEGFRFPLYAHLCLTGDFKGEARRMVERFKPDVIHASSPGFFALAATGIAKA
LDVPLVLSYHTHLPVYAERYA
>MATOU-v1_52089386
HVSGYANRFKEQLKYLKEFGDEVAVATPDDKPEAPDEFMGYPITTLEGFRFPLYAHLCLT
GDFKGEARRMVERFKPDVIHASS
>MATOU-v1_53430497
KFNPVFNVDTPYAAFQVTPLPTRRKGPLKVALLVEPTPFTHVSGYANRFKEQLKYLKEFG
DDVAVATPDDDPEAPSEFLGYPVTTLRGFRFMLYPSICLTLDFRGRARKMVEQFKPDVIH
ASSPX
>MATOU-v1_55297591
FGDEVAVATPDDKPEAPDEFMGYPITTLEGFRFPLYAHLCLTGDFKGEARRMVERFKPDV
IHASSPGFFALAATGIAKALDVPLVLSYHTHLPVYAERYASX
>MATOU-v1_55425777
SSPGFFALAATGIAKALDVPLVLSYHTHLPVYAERYASWLPFSRSSAWLAIKAAHAFADV
TLVTSP
>MATOU-v1_55435054
APDEFMGYPITTLEGFRFPLYAHLCLTGDFKGEARRMVERFKPDVIHASSPGFFALAATG
IAKALDVPLVLSYHTHLPVYAERYASX
>MATOU-v1_57293748
HVSGYANRFKEQLKYLKEFGDEVAVATPDDKPEAPDEFMGYPITTLEGFRFPLYAHLCLT
GDFKGEARRMVERFKPDVIHASSPGFFALAATG
>MATOU-v1_58128094
DFKGEARRMVEKFKPDVIHASSPGFFALAATGIAKALDVPLVLSYHTHLPVYAERYASWL
PFS
>MATOU-v1_86671253
DVIHASSPGFFALAATGIAKALDVPLVLSYHTHLPVYAERYASWLPFSRSSAWLAIKAAH
AFADVTLVTSPXXXXXXXXXXXATRX
>MATOU-v1_88409518
KAKRRIQQSAIAGASESLLAKLCLGTGRSARLRRAAAYPFCQANCYSPQLLDARSTATTG
SFRTSCHDEEAQRRAEAPRTVSARARLPPPAPLPLVKARGPGYRQETEKERGQSGPTSRE
YHKRRRRRRGEGRRQVTGPEERTPQDSSTRGTDALHPRLWLCEPLQGTIGDEVAVATPDD
KPEAPDEFMGYPITTLEGFRFPLYAHLCLTGDFKGEARRMVERFKPDVIHASSPGFFALA
ATGIAKALDVPLVLSYHTHLPVYAERYASWLPX
>MATOU-v1_88613932
VSGYANRFKEQLKYLKEFGDEVAVATPDDKPEAPDEFMGYPITTLEGFRFPLYAHLCLTG
DFKGEARRMVERFKPDVIHASSPGFFALAATGSVGGDGHRQGLGRASRAVVPYSFASIRG
ALRVVAAFLSVKCVARDQGRPRVCGCNSSHLPPNHGRVQAAPHPQREG
>MATOU-v1_88647282
KEFGDEVAVATPDDKPEAPDEFMGYPITTLEGFRFPLYAHLCLTGDFKGEARRMVERFKP
DVIHASSPGFFALAATGIAKALDVPLVLSYHTHLPVYAERYASWX
>MATOU-v1_88831547
LYAHLCLTGDFKGEARRMVERFKPDVIHASSPGFFALAATGIAKALDVPLVLSYHTHLPV
YAERYASWLPFSRSX
>MATOU-v1_66918566
CEAVSAGEATVPKRKVALLVEPTPFTHVSGYANRFQEMLKHLERSGDEVHVATPDDVADA
PASFGAFPVTTLPGFRFRPWYPEICLSMDLTGAALE
>MATOU-v1_83331881
RPRGTSRRRRLPGTVPGRETRQLPAPTLAGPPSLRRERPAYCNRLDFHGLRTTPDVCWGA
LSATIEPSACASVAIMLLHVVGGLLMLSVRTTTFTLRPSKLPTTACRAAATTDTPQRKVA
LLVEPTPFTHVSGYANRFQEMLKHLERRGDVVAVATPDDVPEAPASFGKFAVTTLGGFRF
RPWYPEICLSLDLDGAALQMIRDLDPDVVHASSPGFLAVAALRRAGQGFNVASTVF
>MATOU-v1_18229975
ETVFSIVGGGPHEAELRKFFAEFGDRVHFVGVLRGEALSKAYASADMFVMPSDSETLGFV
VIEAMASGLPIVAAVTYRRCRCWRYSEHRGPRVEWDISEARGHEGLCGRLWSGAGRRRHA
GTTHDAWAKRRGLVVARGHEKPARGALL
>MATOU-v1_51832435
ATAARSSAARAAKMRRLSDAPRLLVLLALARAFHRPLRSRDWLRPGAQADSIDKKPRRNV
AKAAQRAASTIRGGVGDVAKGVANRLPGRRKGPLRIALLVEPTPFTHVSGYANRFKEQLK
YLKEFGDEVAVATPDDKPEEPTPFTHVSGYANRFKEQLKYLKEFGDEVAVATPDDKPEAP
DEFMGYPITTLEGFRFPLYAHLCLTGDFKGEARRMVERFKPDVIHASSPGFFALAATGIA
KALDVPLVLSYHTHLPVYAERYA
>MATOU-v1_51844509
AVTMRRLSDAPRLLVLLALARAFHRPLRSRNWLRPGAQADSIDKKPRRNVAKAAQRAAST
IRGGVGDVAKGVANRLPGRRKGPLRIALLVEPTPFTHVSGYANRFKEQLKYLKEFGDEVA
VATPDDKPEAPDEFMGYPITTLEGFRFPLYAHLCLTGDFKGEARRMVEQFKPDVIHASSP
GX
>MATOU-v1_52472247
RNVAKAAQRAASTIRGGVGDVAKGVANRLPGRRKGPLRIALLVEPTPFTHVSGYANRFKE
QLKYLKEFGDEVAVATPDDKPEAPDEFMGYPITTLEGFRFPLYAHLCLTGDFKGEARRMV
ERFKPDVIHASSPGFFALAATGIAKALDVPLVLSYHTHLPVYAERYASFVPYPFTSIRGA
LRVVASFLSVECVARDQGRPRLRRRDIGNLPANHGRVQAAPHPQREGLQHHIRNVKVWQK
GIDVDIFNPEFRDTATRNVLAPKNPSKTILLYVGRISVEKRLEDVAEVLRARPETVFSIV
GGGPHEAELRKFFAEFGDRVHFVGVLRGEALSKAYASADMFVMPSDSETLGFVVIEAMAS
GLPIVAADAGGIPSIVDHESNGILVKPGDTKAFAAACGRVLDDAGMRERLTTRGRSDAEG
WSWRAATKNL
>MATOU-v1_88653095
RPQPRALFDAPAVTMRRLSDAPRLLVLLALARAFHRPLRSRNWLRPGAQADSIDKKPRRN
VAKAAQRAASTIRGGVGDVAKGVANRLPGRRKGPLRIALLVEPTPFTHVSGYANRFKEQL
KYLKEFGDEVAVATPDDKPEAPDEFMGX
>MATOU-v1_102551295
LEDLAEVLRARPETVFSIVGGGPHEAELRKFFAEFGDRVHFVGVLRGEALSKAYASADMF
VMPSDSETLGFVVIEAMASGLPIVAADAGGIPSIVDQESNGILVKPGDTKAFAX
>MATOU-v1_11989794
RRKGPLRIALLVEPTPFTHVSGYANRFKEQLKYLKEFGDEVAVATPDDKPEAPDEFMGYP
ITTLEGFRFPLYAHLCLTGDFKGREVQARRHSRLQSGFFRVGGDWYCESSRCASRAVVPH
APTRVCGALRVVASILSVECVARDQGRRRPRLRCYSSNLPANHGRVQAAPHPQREGLAER
DRRRHLQSRVPGYGYTERIGAEEPVENYLALCWENISREETRGRRGVKGQTRDRLFDRWG
RPARGGTAQVLRGVRGPGPLRRCSTRRSSQGVRVGGHVRHAVRQDAGLRRDGHGVGLAHC
GRRCRWDPVDRRPRVERHSRARRHESFCGRLWSSTRRRHAGTTHDARKK
>MATOU-v1_45645890
AELRKFFAEFGDRVHFVGVLRGEALSKAYASADMFVMPSDSETLGFVVIEAMASGLPIVA
ADAGGIPSIVDHESNGILVKP
>MATOU-v1_50161116
AKMRRLSDAPRLLLLLALARAFHRPLRSRNWLRPGAQADSIDKKPRRNVAKAAQRAASTI
RGGVGDVAKGVANRLPGRRKGPLRIALLVEPTPFTHVSGYANRFKEQLKYLKEFGDEVAV
ATPDDKPEAPDEFMGYPIT
>MATOU-v1_50951991
AASTIRGGVGDVAKGVANRLPGRRKGPLRIALLVEPTPFTHVSGYANRFKEQLKYLKEFG
DEVAVATPDDKPEAPDEFMGYPITTLEGFRFPLYAHLCLTGDFKGEARRMVERFKPDVIH
ASSPGSRGLSPTSFMPRRRVFLHWRRRASRRPWTCLSCCLIIPIYPCTRSATRRGFLFLG
AVRGSRSRPPTRLRMLHSPPX
>MATOU-v1_51832434
RRLSDAPRLLVLLALARAFHRPLRSRNWLRPGAQADSIDKKPRRNVAKAAQRAASTIRGG
VGDVAKGVANRLPGRRKGPLRIALLVEPTPFTHVSGYANRFKEQLKYLKEFGDEVAVATP
DDKPEAPDEFMGYPITTLEGFRFPLYAHLCLTGDFKGEARRMVERFKPDVIHASSPGFFA
LAATGIAKALDVPLVLSYHTHLPVYAERYA
>MATOU-v1_51848423
RSRNWLRPGAQADSIDKKPRRNVAKAAQRAASTIRGGVGDVAKGVANRLPGRRKGPLRIA
LLVEPTPFTHVSGYANRFKEQLKYLKEFGDEVAVATPDDKPEAPDEFMGYPITTLEGFRF
PLYAHLCLTGDFKGEARRMVERFKPDVIHASSPGFFALAATGIAKALDVPLVLSYHTHLP
VYAERYA
>MATOU-v1_52023732
GVLRGEALSKAYASADMFVMPSDSETLGFVVIEAMASGLPIVAADAGGIPSHCGGGRRWD
PVDRRPRVERHIGEARGHEGLRGRLWAGAGRRRHAGTPHDAGAICRGLVLARGHEKP
>MATOU-v1_52401973
AASTIRGGVGDVAKGVANRLPGRRKGPLRIALLVEPTPFTHVSGYANRFKEQLKYLKEFG
DEVAVATPDDKPEAPDEFMGYPITTLEGFRFPLYAHLCLTGDFKGEARRMVERFKPDVIH
ASSPGFFALAATGIAKALDVPLVLSYHTHLPVYAER
>MATOU-v1_57588903
DTRRSRKRSFGALLGHIRHSQREDSLLLAIRSRGSQIEANCYTPSPLGSTACVAAAGRRC
SQTAVTMRRLSDAPRLLVLLALARAFHRPLRSRNWLRPGAQADSIDKKPRRNVAKAAQRA
ASTIRGGVGDVAKGVANRLPGRRKGPLRIALLVEPTPFTHVSGYANRFKEQLKYLKEFGD
EVAVATPDDKPEAPDEFMGYPITTLEGFRFPLYAHLCLTGDFKGEARRMVERFKPDVIHA
SWRRRVSPRPWTCLSCCRTIPIYRSTRSATRRGFLFLGAVRGSRSRPPTRLRMLSPPPKS
WTSSSSTTSATRSGRKASTSTSSTRSSGIRRRETSWRRRTRPKLSCCTSVAFPSRNVWKM
WRRCYGRDQKQCSVSWAAARTRRSCASSSRSSGTGSTSSAFGERPCRRPTRRRTCSSCPP
TAKRWVLWSSRPWLLGYLSSLPMLAAFLLLSTTSRMGYWSLVIRRPSRRRVVACWTTRAC
GNDRRGAEVTPRAGPGARPPKTCARSTTTRPLEGTRLKEX
>MATOU-v1_58398058
AKGVANRLPGRRKGPLRIALLVEPTPFTHVSGYANRFKEQLKYLKEFGDEVAVATPDDKP
EAPX
>MATOU-v1_6484743
ARRMVEKFKPDVIHASSPGFFALAATGIAKALDVPLVLSYHTHLPVYAERYASWLPFSRS
SAWLAIKAAHAFADVTLVTSPQIMDEFKQHHIRNVKVWQKGIDVDIFNPEFRDSATRNVL
RISAEEPVEDHPALCWENIGRETTGGCGRSVARTRDRLFDRWGRPARGGAQKVLRGVRGS
RAFCWCSTRRGPVEGVRVGGHVRHAVGQNAWFCGDGHGVGPAYCGGGRRWDPVDRRPRVE
WDISEARGHEGLRGGLWSSIGRWHAGTLDHAGAICRGLVVARGHEKPARGALLL
>MATOU-v1_75017061
VFSIVGGGPHEAELRKFFAEFGDRVHFVGVLRGEALSKAYASADMFVMPSDSETLGFVVI
EAMASGLPIVAADAGGIPSIVDHEFHSRPRVQWYIGEAGGHESICRGVRPGPRRHAGTTD
DAGKKCRGLVVARGHEKPARGALLLG
>MATOU-v1_86619599
ADSIDKKPRRNVAKAAQRAASTIRGGVGDVAKGVANRLPGRRKGPLRIALLVEPTPFTHV
SGYANRFKEQLKYLKEFGDEVAVATPDDKPEAPDEFMGYPITTLEGFRFPLYAHLCLTGD
FKGEARRMVERFKPDVX
>MATOU-v1_88344212
RNVAKAAQRAASTIRGGVGDVAKGVANRLPGRRKGPLRIALLVEPTPFTHVSGYANRFKE
QLKYLKEFGDEVAVATPDDKPEAPDEFMGYPITTLEGFRFPLYAHLCLTGDFKGEARRMV
ERFKPDVIHASSPGFFALAATGIAKALDVPLVLSYHTHRVVASFFEQCVARDQGGARVCG
CNSSNLPPNHGRVQAAPHPQREGLAERHRR
>MATOU-v1_8965659
KQTAIGEHNCTRDRPQRRAPGAARAVTMRRLSDAPRLLLLLALARAFHRPLRSRNWLRPG
AQADSIDKKPRRNVAKAAQRAASTIRGGVGDVAKGVANRLPGRRKGPLRIALLVEPTPFT
HVSGYANRFKEQLKYLKEFGDEVAVATPDDKPEAPDEFMGY
>MATOU-v1_117048318
PDLPLVIHVGRIAIEKNADMIAKIINRWVELHGHDKVRFAVVGDGAQREEIEALCTPGAV
LWTGFLSGVELWQAFASADVFFSGSATEALPLVYLEAMASGLAVCGPGVPDTFTDGVQGG
LFTSMDTESAVAALGRTVEIAAAKGRVDRIRKDAEQFTWTRSIAQLTECLVDAATFESRI
KTKMCGVPCVSLRRVEKYMAAISY
>MATOU-v1_25969724
AAGWREGGRGAAVAVAAPLLGAGPLLGGGRAAAATAAATGAGAGGASPSAIPKRVALFVE
PSPFTYVCGYKNRFQTLIRYLKEQGTEVLVIAPGKGVTFPLVDFSAAREQPAEFCGAKVV
SVFSFGCPFYPSMPMSFCLSPRVWKELEDFKPDLIHCCSPGVMVWAGKLFALILNTALVL
SYHTHIPKYAHKYGMAYLEPALWNVIKFLHRGVDLTLVTSHAIAAEFEAEGTLQGGQIPE
VWRRGVDSDIFNPRFRSPAGRAALLGGAPEDSPLIVHIGRIGYEKNLEALKDIMPRVLQK
VPNARLAIVGDGPAREFLEEELKDLPVHFTGMITGDDLSAAYASADVFVTPSESETLGFV
VLEAMASGVPVVAPRAGGIPDIVNRSGENGFLYPAGDVEVAATRLVNLLQDAELRERVGR
AGRAEVENYDWKASVTHLLRNQYSQAVERRRNTRKHWLHKFFLALQKFLENLSAILQKPL
VPPQAEALGGGGEQAALPRPTQLHLSLAFPFATKYMLCIFLKAPLLAVVPGVSGHQLGQR
VPHDGGRFRLHLGLAGGFLPTPEPHGHLAGFLEVDRHCAGADPVVDRLHGRPRNVGPRPP
QLGGLLRGLCAAAPDERTLDFQPRIGLQVQQHRASHLDLCWCLRRRVRRSPHHVVAVPCP
GGPPRLPCRARARARFLAPDDLLKGEAPKIAPRRLGDENRARPHPVVLVTVRLVQVVRGL
LGCTDARGWQLRVRARRPVHVGERVPIVPRPVGVAKDEAPAAPRGTLHHPQRLGSPRQDS
PCGIRPRQPQHVLHL
>MATOU-v1_50899522
ASTVPKRVALFVEPSPFTYVCGYKNRFQTLIRYLKEQGTEVLVIAPGRGVTFPLVDFSAA
REQPAEFCGAKVVSVFSFGCPFYPSMPMSFCLSPRVWKELQDFKPDVIHCCSPGVMVCAG
KLFALMLNTALVLSYHTHIPKYAHKYGMAYLEPALWNVIKFLHRGVDLTLVTSHAIAAEF
EAEGTLQGGQTPEVWRRGVDSDTFNPAFKSAAGRAALLGGAPDDCPLIVHIGRLGFEKNL
EALKEIMPRVLAQVPNARLAIVGDGPAREFLEGELKDLPVHFTGMITGDDLSAAYASADV
FITPSESETLGFVVLEAMASGVPVVAPRAGGIPDIVNRSGENGFLYPAGDVEVAATRLVS
LLQDPELRERVGLAGRVEVEKYDWRASVTHLLRNQYTQAVERRLKARAHWLHKFFLALQK
FVEALSAILQKPLVTPQAGGARPHRLRAAQTPRAARQPGPVVTPLEAVESLHEINSLRVH
INFPAVLKHNLREK
>MATOU-v1_58217081
AGSLGAPVSAGEASPGTSSMVPKRVALFVEPSPFTYVCGYKNRFQTLIRYLKEQGTEVLV
IAPGKGVTFPMVDFSAAREQPAEFCGAKVVSVYSFGCPFYPSMPMSFCLSPRVWKELQDF
NPDLIHCCSPGVMVWAGKLFALMLNTALVLSYHTHIPKYAHKYGIAYLEPALWSLIKFLH
RGADLTLVTSHAIASEFEAQGTLQHGQTPEVWRRGVDSDTFNPAFRSAAGRAVLLGGAPE
DSPLIVHIGRLGFEKNLEALKEIMPRVLEKVPNARLAVVGDGPAREFLEGELKDLPVHFT
GMITGDDLSAAYASADVFVTPSESETLGFVVLEAMASGVPVVAPRAGGIPDIVNRNGENG
FLYPAGEVEVAAARLVSLLQDSKLRECVGQAGRAEVENYDWRASVAHLLRKQYTLAIERR
CETRVHWLHKFSLALQKFVQALSAILQKPLITPQAEGAHVSPIASATIISHFP
>MATOU-v1_64952225
PALEDLRAHFAGMPVHFAGALSGNELSQAYASADVFVMPSESETLGFVVLEAMAAGTPVV
AVRAGGIP
>MATOU-v1_76435604
AAAAAAGARGSLAGGAAAVPKRVALFVEPSPFTYVCGYKNRFQTLIRYLKEQGTEVLVIT
PGKGVTFPLVDFSAAVEQPTEFCGAKVVSVFSFGCPFYPSMPMSFCLSPRVWRELQDFKP
DVIHCCSPGVMVWAGKLFALMLNTALVLSYHTHIPKYAHKYGMAYLEPALWNLIKFLHRG
VDLTLVTSHAIAAEFEAEGTLQGGQTPEVWRRGVDSDTFNPAFKSAAGRAALLGGAPDDS
PLIVHIGRLGFEKNLEALKEIMPRVLAQVPNARLAIVGDGPAREFLEGELKGLPVHFTGM
ITGDDLSAAYASADVFITPSESETLGFVVLEAMASGVPVVAPRAGGIPDIVNRSGENGFL
YPAGDVEVAATRLVGLLQDPELRERVGRAGRAEVENYDWRASVTHLLRNQYTQAVERRLK
ARAHWLHKFFLALQKFVEALSAILQKPLVPQAGGARPSRRKPIGMCVHCMRGDRESPSGR
NSLKAHLCKLPCSLNQPYACSGVRSIARTAGGRGLPDPEGKRGLPEPPGPRPPPPAPPHL
FPGLRLPDWAARAPSPPAWLPSRRACGRPPCGYGARRPPGGPFRSRWPRPGRGSRCRLPP
WPPPRRRARRPPVGGPPPRGASRRPRRGPPGWRARRQSPGSVGPCFALRPARGPRASTRR
APARRGTRPTRRSCPPPPRRRHRR
>MATOU-v1_79749673
FVEPSPFTYVCGYKNRFQTLIRYLKEQGTEVLVITPGKGVTFPLVDFSAAVEQPTEFCGA
KVVSVFSFGCPFYPSMPMSFCLSPRVWRELQDFKPDVIHCCSPGVMVWAGKLFALMLNTA
LVLSYHTHIPKYAHKYGMAYLEPALWNLIKFLHRGVDLTLVTSHAIAAEFEAEGTLQGGQ
TPEVWRRGVDSDTFNPAFKSAAGRAALLGGAPDDSPLIVHIGRLGFEKNLEALKEIMPRV
LAQVPNARLAIVGDGPAREFLEGELKGLPVHFTGMITGDDLSAAYASADVFITPSESETL
GFVVLEAMASGVPVVAPRAGGIPDIVNRSGENGFLYPAGDVEVAATRLVGLLQDPELRER
VGRAGRAEVENYDWRASVTHLLRNQYTQAVERRLKARAHWLHKFFLALQKFVEALSAILQ
KPLVPQAGGARPSRRKPIGMCVHCMRGDRESPSGRNSLAHLCKLPCSLNQPYACKKKKTD
PEGKRGLPEPPGPRPPPPAPPHLFPGLRLPDWAARAPSPPAWLPSRRACGRPPCGYGARR
PPGGPFRSRWPRPGRGSRCRLPPWPPPRRRARRPPVGGPPPRGASRRPRRGPPGWRARRQ
SPGSVGPCFALRPARGPRASTRRAPPPRRRHRRSVRPSTRSTPEVAPPAPRQIPSSSQSR
GTGGSKSRRGRWPPPQLHARQPPAAARQGAAGGRRSRRGPGTSPLPGWRRTKGTSAPRAR
FQPPAGAAGPPRGRPPRPPALPAAAHPPPAPATGX
>MATOU-v1_81754191
AGSAAAAAAGARGSLAGGAAAVPKRVALFVEPSPFTYVCGYKNRFQTLIRYLKEQGTEVL
VITPGKGVTFPLVDFSAAVEQPTEFCGAKVVSVFSFGCPFYPSMPMSFCLSPRVWRELQD
FKPDVIHCCSPGVMVWAGKLFALMLNTALVLSYHTHIPKYAHKYGMAYLEPALWNLIKFL
HRGVDLTLVTSHAIAAEFEAEGTLQGGQTPEVWRRGVDSDTFNPAFKSAAGRAALLGGAP
DDSPLIVHIGRLGFEKNLEALKEIMPRVLAQVPNARLAIVGDGPAREFLEGELKGLPVHF
TGMITGDDLSAAYASADVFITPSESETLGFVVLEAMASGVPVVAPRAGGIPDIVNRSGEN
GFLYPAGDVEVAATRLVGLLQDPELRERVGRAGRAEVQNYDWRASVTHLLRNQYTQARLA
RLRHAPSAEPVHPGGGAPPQGPGPLAAQVLPRPAEIRGGPLGDPPETSRPPGRGLSAPFA
AQANRDVRSLHERRQRVSEWEKLPLGPPVTSLQSSALCAQRGSEHRPHGGRARPPRPRGK
EGSPRAARPPPPAPRPPAPVPRPQVTRLGSACPIIAAGLASISASLRAASLRLRSPTPTW
RAFSKMATARARIPLSTASMAPPATTGQAPPGWGASSAGREPPPPTRAPWMESPASVARL
SRTVLRTSTGTGASGVDSAGARTTWYPSX
>MATOU-v1_82903153
FVEPSPFTYVCGYKNRFQTLIRYLKEQGTEVLVITPGKGVTFPLVDFSAAVEQPTEFCGA
KVVSVFSFGCPFYPSMPMSFCLSPRVWRELQDFKPDVIHCCSPGGMDVIHCCSPGVMVWA
GKLFALMLNTALVLSYHTHIPKYAHKYGMAYLEPALWNLIKFLHRGVDLTLVTSHAIAAE
FEAEGTLQGGQTPEVWRRGVDSDTFNPAFKSAAGRAALLGGAPDDSPLIVHIGRLGFEKN
LEALKEIMPRVLAQVPNARLAIVGDGPAREFLEGELKGLPVHFTGMITGDDLSAAYASAD
VFITPSESETLGFVVLEAMASGVPVVAPRAGGIPDIVNRSGENGFLYPAGDVEVAATRLV
GLLQDPELRERVGRAGRAEVENYDWRASVTHLLX
>MATOU-v1_86822711
MGMMGGEELSQAYASCDIFVMPSESETLGFVVIEAMASGVPVVAVRAGGIPDLISDGRTG
LFYTPGDLQECARHVSA
>MATOU-v1_101095620
AEAGGALRGAIALHLRLRVQEPVPDADPVPEGAGHRGPGHHAREGRHLPPRGLLGGRRAA
DGVLRGQGRLRLLLRVPVLPSFCLSPRVWRELQDFKPDVIHCCSPGVMVWAGKLFALMLN
TALVLSYHTHIPKYAHKYGMAYLEPALWNLIKFLHRGGDLTLKFLHRGVDLTLVTSHAIA
AEFEAEGTLQGGQTPEVWRRGVDSDTFNPAFKSAAGRAALLGGAPDDSPLIVHIGR
>MATOU-v1_14427071
ATISTEEELLSHWTCLLGAQLRVDRGWAEGPGHRGSRAAEGRGNASIMRAEAAQAGVSSP
AYAGARTPSRAVPRTRLAQAVPWVATRGSIRGACGGREVVLRTVGNPASSFVEPRPEVAA
VRPGQGLVPKRVCIFVEPSPFTYVCGYKNRFCNLIRYLREAGCEVLVITTGPGIVLEGDA
GREQPTDYFGARVVSAYSFSCPLYWPLPLSFALSPRLWREVRDFKPDIVHCSSPGVMVIA
AWLYATILRSPLVFSYHTHLPAYLPRYGLSVLVSAMWAVLRMFHTQAFLTLCTSEAMKKE
LQANNVSGERQIEVWKRGVDTDVFNPSFRRADMKRQLTQGHEEDPVMVYVGRLGAEKNIH
FLEGVLDRVPRLRLALVGDGPSRGELEAVFRRFGDRVTFMGMMHGDELSAAYASADLFVM
PSESETLGFVVLEAMASAVPVVAVGAGGIPDIVTRSGDDGVGYLYESGDLDGCCAAISRL
IEDPALRERVGQAGRAEVSKWDWRAATTHLLTEQYPLAVATCQAYYGDKFRVPRLGAPTP
DAGNGWADSASPAGALARQQPRVCDWHLRRHFRDPELQLHDPCPSTQPLKVV
>MATOU-v1_14770897
HNSGSIVVGPRGRDIEGAAQPRGGGTHQSCARRPHRREFPPQHMRGRGRHRGRCRGRAWH
KQCHGWPPGGPSGGLAAGARWSCARSGTRQAPSLSRGRRSPRCGRGRAWCPSVCASSWSR
RPSRGAVALHVRLRLQKPVLPHSVPPGGGLRSAGHHHRTRHRARGRRGSRATHGLLRSPR
GVVSAYSFSCPLYWPLPLSFALSPRLWREVRDFKPDIVHCSSPGVMVIAAWLYATILRSP
LVFSYHTHLPAYLPRYGLSVLVSAMWAVLRMFHTQAFLTLCTSEAMKKELQANNVSGERQ
IEVWKRGVDTDVFNPSFRRADMKRQLTQGHEEDPVMVYVGRLGAEKNIHFLEGVLDRVPR
LRLALVGDGPSRGELEAVFRRFGDRVTFMGMMHGDELSAAYASADLFVMPSESETLGFVV
LEAMASAVPVVAVGAG
>MATOU-v1_43578392
CVYKNRYRSLVKHLREAGVEVLVITTGKGWSLPFVDFSAGQDPPEDYHGAKVMGVFSFGC
PMYWTMPMSLCLSPRVFSALKDFRPDIVHCCSPGLMVIAGAFFAQVLNCALVLAYHTHIP
QYVSRYGLPGLKGFAWQYIRKLHAPADLTLTVSSQMKHELAAENVAELEDMEVWKRSGAW
TATPSTRGSRAARCAAPSRRDTPRPPWWCTSGGSATRRTSSPSRPSWRRCARRCPGRAWP
SWATGPPGRSSRSTSRATPAGALRGRLRHVLRRDGPRRGPEPGLRQRRPLLDALGDGDVG
VRGAGGHGVGHPGRGRQGGX
>MATOU-v1_53680500
TYVCGYKNRFQTLIRYLKEQGTEVLVIAPGRGVTFPLVDFSAAREQPAEFCGAKVVSVFS
FGCPFYPSMPMSFCLSPRVWKELQDFKPDVIHCCSPGVMVCAGKLFALMLNTALVLSYHT
HIPKYAHKYGMAYLEPAPHKYGMAYLEPALWNVIKFLHRGVDLTLVTSHAIAAEFEAEGT
LQGGQTPEVWRRGVDSDTFNPAFKSAAGRAALLGGAPDDCPLIVHIGRLGFEKNLEALKE
IMPRVLAQVPNARLAIVGDGPAREFLEGELKDLPVHFTGMITGDDLSAAYASADVFITPS
ESETLGFVVLEAMASGVPVVAPRAGGIPDIVNRSGENGFLYPAGDVEVAATRLVSLLQDP
ELRERVGLAGRVEVEKYDWRASVTHLLRNQYTQAVERRLKARAHWLHKFFLALQKFVEAL
SAILQKPLVTPQAGGARPHRLRAAQTPRAARQPGPVVTPLEAVESLHEINSLRVHINFPA
VLKHNLREAGFRASPARCMGAASPVPGEGRGFKSSPPPNSPQASGHQLRQRVTHNSRRFG
FHLGELAGGLLPAAEPYAHLAGLLEVNGYGPGANPVVDRLQ
>MATOU-v1_54296602
PRSERGKPQHDEPTGLMSAATAMRLSASARASGLRTPRFSARDRAAEVSVSSRNSRRMAR
QTVRSRRVGPTAAAETAGGQSLVTGASTSPDATSVEAAEGRRVPKKVAILVEPSPFTYVC
GYQNRFRNLIRYLKDAGTEVLVVTPGRLITEDLSTSERREPLEYHGAKVVETLGFEFPWY
EKLHMSFALSPKVLSEIRSFEPDVIHCSSPGFMVWASILYSKMLKIPLLLSYHTHIPKYV
GNYGLGFMYKFSWALIRFVHSLADMTLVTSNVILNEFKQEKIAAEEKMSVWRKAVDTEIF
NPNHRCEKTRMDLCGNNPNAKILMYVGRLGSEKNLDLIKPILEKVRAKHPDTYLVFVGDG
PIKEDLEQRFEGTPTVFTGLLRGQELSRVYASADIFVMPSESETLGFVVLEAMASGVPVV
AAQAGGVPDIIGTCGKYGALFEPGNVEMASDHVDKLLSSAALRRDLGTAGQTKVAQWDWR
ASTMHVLNDQYCSCIKNFRNKALAWVAFLMAVKKFLKDLFWTNDSNKVAPTSRGKQIKFS
SRSSSRTCFGQTTATKLHRHX
>MATOU-v1_55783795
GKRSTSGVMKHLLSKARARSGVLASPRLAAGRRPEATRGDPGLPLPRGLARRKQRKGTSL
PSASETAPLFDSDLDEAPKKVAILVEPSPFTYVCGYQNRFKNLIRYLKEAGSEVLVVTPG
RLITEDLSGSERREPLEYHGAKVVETLGFELPWYQKLHMSFALSPKVLSEIKTFAPDVIH
CSSPGFMVWASILYSKMLKIPLLLSYHTHIPKYVENYGLAFAYKFAWSLIRFVHSLADMT
LVTSNVILNEFKQEKIAAEEKMSVWRKAVDTDIFNPCHRCEKTRAELCGGNPDAKILMYV
GRLGSEKNLELIKPILESVREKHPDTYLVFVGDGPVKEDLQQLFDGTPTIFTGLLKGEEL
SRVYASADVFVMPSESETLGFVVLEAMASSVPVVAAKAGGVPDIIGTCGKYGMLFEPGNA
EMASQHVDKLLSSPELRTEFGEMGRSKVLCWDWRAGRSKVLCWDWRASIMDVLTNKYVTC
IRNWKQRTSKKWAYGLSSIGLFLFSNVERYYNKPFLYKX
>MATOU-v1_56960961
RRRPTAGEGGSAEANGPPNCAAAHAWGSTSTRPHPTTHSTYPPTGQAELALCRREHASVA
RHGPDGQDGKHHPNIRRTHARMMDGLTSSAARCRPSAMPSGQQRRGGIRPAPSVGRRPTQ
PATHGRVGRLGRFDPAAEPLAMRALGRRARDPEAGRGKPKKKIPKKVAVFVEPSPFTYVC
GYQNRFCNLIRHLRDANTEVLVITPGRQITEDLNTSARREPLEYHGARVVETLSFELPWY
QNLNMSFGLSPKVLSELRDFAPDVIHCSSPGFMVIASVIYSKMFKIPLLLSYHTHIPKYV
ERYGLGWACRFSWALIRFFHSLADMTLVTSNVILKEFQHERVASDRHLDVWRKAVDTDVF
NPRHRSDAVRSRLCGGDPTAPILMYVGRLGSEKNLDLIKPIFDDVRKKHPKAHMVFVGDG
PVKAELEALFEGTPTIFTGLLRGDELSQVYASADVFVMPSESETLGFVVLEAMASRVPVV
AAKAGGVPDIVGTSGEHGMLFEPGNAAMASGMIDELLSSPQLGATMAAKGMDKVAQWDWQ
ASTLHVLNEQYATCIKNFRRKALAWVSFLVAIKKFIKDLLYRPSPPTDGTQEQQPKLGLS
AARGKRREREGIRRGEGEGEGWMRRRNNKRIEFLT
>MATOU-v1_65165416
YAKLLNVPLVVSYHTHVPHYIPLYTFAFLVAPMWAIIRFCHRCADLTLVTSKQLKQTLEA
EGCHKGHLDVWKRGVDTDVFSPTFRNDDMRSRMSNGHPEDPLFVYVGRLGAEKNLDDLKY
VLERVPNSRLALVGDGPSR
>MATOU-v1_71116037
AAVPKRVALFVEPSPFTYVCGYKNRFQTLIRYLKEQGTEVLVITPGKGVTFPLVDFSAAV
EQPTEFYGAKVVSVFSFGCPFYPSMWRELQDFKPDVIHCCSPGVMVWAGKLFALMLNTAL
VLSYHTHIPKYAHKYGMAYLEPALWNLIKFLHRGGDLTLVTSHAIAAEFEAEGTLQGGQT
PEVWRRGVDSDTFNPAFKSAAGRAALLGGAPDDSPLIVHIGRLGNHAAGPRAGAQRPPGH
RRGRPGAGVPGGRAEGPARALHGDDHRGRPLGGLRQRGRVHHAVRVGDPRLRGSGGHGER
CPRGRAPRGRDPGHRESERGKRLPVPRRRRRGRCDSPRGPAPGPRAAGARRSGGPRGGPE
LRLARLRHAPSAEPVHPGGGAPPQGPGPLAAQVLPRPAEIRGGPLGDPPETSRPPGRGLS
APFAAANRDVRSLHERRQRVSSGRNSLAX
>MATOU-v1_82164958
ETTPRSRDEGCGREDDGEGSAGGRAGPGRREARLGTLLSRILPPRRQDDPTTTPRSGLGT
DKDKDQAGRWWARGLLAGSPRYRRGGQEDAEEGRHPGRALPLHLRLRYVCGYQNRFRNLI
MYLKEAGTEVLVVTPGRLITEDLGSSERREPLEYHGAKVVETLGFEFPWYEKLHMSFALS
PKVLSEIRSFAPDVIHCSSPGFMVWASILYSKMLKIPLLLSYHTHIPKYVGNYGLGFMYK
FSWALVRFVHSLADMTLVTSNVILNEFKEEKVAAMDKMSVWRKAVDTEVFNPKYRCQETR
AKLLGGTKPNAKILMYVGRLGSEKNLELIKPILEKVREKHPETYLVFVGDGPVKEGLEEL
FRGTPTIFTGLLRGEELSRVYASADVFVMPSESETLGFVVLEAMASSVPVVAAQAGGVPD
IIGTCGTYGMLFEPGNAQMASDHVDELLSSPKLRKELGERGRTKVAQWDWRASTLHVLND
QYATCIKNFRKKALAWVSFLMAVKRMLRELFWSSDDKX
>MATOU-v1_8701310
DIVHCSSPGVMVIAAWLYATILRSPLVFSYHTHLPAYLPRYGLSVLVSAMWAVLRMFHTQ
AFLTLCTSEAMKKELQANNVSGERQIEVWKRGVDTDVFNPSFRRADMKRQLTQGHEEDPA
QGHEEDPVMVYVGRLGAEKNIHFLEGVLDRVPRLRLALVGDGPSRGELEAVFRRFGDRVT
FMGMMHGDELSAAYASADLFVMPSESETLGFVVLEAMASAVPVVAVGAGGIPDIVTRSG
>MATOU-v1_92639195
EAPHELCAEPEGSVRDKNVRARRHPLQQPGLHGVGLDFVLEDAEDPAAAVLPHAHSQVRE
LRPRVCVQVCVVAHQVCAQPGRYDACHLKRHPERVQAGEDSGGGEDERMAQGRGHRYLQP
QPPLRKNEGRAVWGQPRREDPYVRGKTWQREKPADQRLGSEKNLELIKPILESVREKHPD
TYLVFVGDGPVKEDLQQLFDGTPTIFTGLLKGEELSRVYASADVFVMPSESETLGFVVLE
AMASSVPVVAAKAGGVPDIIGTCGKYGMLFEPGNAEMX
>MATOU-v1_60034055
MPLDHPSASSPLEGETALPPSGGGKKVALFVEPSPFSHISGMKNRFECLIKGLRDAGDEV
LVVTPCSDPPKEYFGAKVLNVLGLKLPFYKSPTLLLSLGVSLRVLWSLLLMRPDVIHVSC
PGVIVFAAVAYSRLLGVPLVVSYHTHVPHYIPRYTWSGLVAPMWAIIRWCTACADLTLVT
SKVMQKELTEQQCEPNIDVWQRGVDTDVFNPRFKSQEMRSRMTNGHPDDALLVYVGRLGP
EKNLAVLKRAVEEIPNVRLAFVGDGPSRTELEEHFQGMENVKFMGMIKGEELSQAYASAD
IFMMPSESETLGFVALEAMASGLAVVAVSAGGLLDIITRPGEIALMYDSNDYDAMVAQTR
ALVEDLELRAKIAGEARLEVEKFGWSAATKKLRETQYPEAIRKGTMKRKFGLFAISRTIA
NFLQAIASFIVSMYRACIRALDYARDHRGSLQNSSRLPSLKHRLVRSALPPSLRARVPSP
NTTHHRERHLDGGPAAKDANECPLLLPSARX
>MATOU-v1_84541512
RSGWRSSWSHRPSPTSAGTRTGSRRSGTRSRAPRSWSSRPGRASPSPSWTSRRPSSSRRG
VTFPLVDFSAAVEQPTEFCGAKVVSVFSFGCPFYPSMPMSFCLSPRVWRELQDFKPDVIH
CCSPGVMVWAGKLFALMLNTALVLSYHTHIPKYAHKYGMAYLEPALWNLIKFLHRGVDLT
LVTSHAIAAEFEAEGTLQGGQTPEVWRRGVDSDTFNPAFKSAAGRAALLGGAPDDSPLIV
HIGX
>MATOU-v1_18692517
HGAAGSGSTSLRRKRSQLLVDRKKSTRAVKASQSPVESIDPGTNENVEKSNVPKKVVVLV
EPSPFTYVCGYQNRFKNLIRYLKEAGTEVLVITPGRLITDDLSSSARCEPLEYHGAKVVE
TLGFEFPWYEKLHMSFALSPKVLSEIRAFKPDVIHCSSPGFMVFASILYSKVLKIPLLLS
YHTHLPKYVSNYGLGFMYNFTWSLIRFVHSLADMTLVTSNVILNEFKEEKIAKPEKMSVW
RKAVDTDIFNPKYRSKETRAKLCDGNPNAKILMYVGRLGSEKNLELLKPILEKIREKHPD
TYLVFVGHGPVKEELEEHFKGTPTIFTGLLRGEELSSVYASADVFVMPSESETLGFVVLE
AMASGVPVVAAKAGGVPDIIGTCGEYGMLFEPGNAEMASEYVDKLLASPQLRRDLGVKGR
SKVAQWDWRASTMHVLNDQYVTCIKNFQKKAMAWFSFLVAIKRMLKDLVWNSDSSSSSSS
SSSSSSSKVAPATSIVFTKELNKGHLNCLYIPFKSFTFSAANNTCSTRSIHFCIGRRLRD
PSCHFHIISTRTPSKQELSSLVRMFSLSEIDLLQITSRKWHASGGPTKERRCQKQGLSFS
ISCQRGKSKAQARNSVETARMLTQTALCSSYPDCAAEVCSHQDQVEMAFPCNSPLTHSLA
ALSQRTLWCSSLQTFRAFPANLGPCMTLRHSLQSYTGEWQTVPKDLETKQGETLRSAALH
FSSKETHGQTSVKLSAGFPLQSSGNHIFHPNKGLTNCTTIGLDTSGCSARLPEYTDPGEC
RKHCELREILMKELQSKHPQVSAWEVLRLPDRLPWQQELLRKMRMILLRQLLSFSLPLDA
FSQHFSLLSLMPNCYVPPLSTSLSLLRHPSSFSPSFLLAFGFSPFSSSLLPSSLRVLLAV
FWSSLELPPFASETFRRIPIAFHRFRPSPPLSFLWLYQHPSFLCFPDRHSKNQNRSIRRH
QHELDAVLPHHLLRLHTALSFSGCLSRITPSPCFLEPYEQRPSAARQNPIYPPGERRAQA
FFLCRDHDPPKFPPCLSQSHRLPLQLNSIEDMVHFPFSLAEEYLLFSSLIAQRRTQHAML
SICCLQSLHGGHFSKGGSLLCYLSSSSSGRLQSQQISNPLPMTELQYFSHSQHPSHHLEL
LLHGKQEQLLACPLSLASDMLHHTTLVKTHLRTIEQSFRGYLCTRDIHLKGQGRLHEQQY
SSFAVKRNDIDGYGHFHNCCNFLTLHFQGKLFVNLDCIPSRLISTQHSLRDHPWSFRPLA
KGNGIQLPCNSPTGNSEFFLPLNCCCPQSIWRX
>MATOU-v1_59829205
AGKRSTSGVMKHLLSKARARSGVLASPRLAAGRRPEATRGDPGLPLPRGLARRKQRKGTS
LPSASETAPLFDSDLDEAPKKVAILVEPSPFTYVCGYQNRFKNLIRYLKEAGSEVLVVTP
GRLITEDLSGSERREPLEYHGAKVVETLGFELPWYQKLHMSFALSPKVLSEIKTFAPDVI
HCSSPGFMVWASILYSKMLKIPLLLSYHTHIPKYVENYGLAFAYKFAWSLIRFVHSLADM
TLVTSNVILNEFKQEKIAAEEKMSVWRKAVDTDIFNPCHRCEKTRAELCGGNPDAKILMY
VGRLGSEKNLELIKPILESVREKHPDTYLVFVGDGPVKEDLQQLFDGTPTIFTGLLKGEE
LSRVYASADVFVMPSESETLGFVVLEAMASSVPVVATKAGGVPDIIGTCGKYGMLFEPGN
AEMASQHVDKLLSSPELRTEFGEMGRSKVLCWDWRASIMDVLTNKYVTCIRNWKQRTSKK
WAYGLSSIGLFLFSNVERYYNKPFLYKKKMMPIPISPLPFSTKYRDTQEATTLKKPRATL
PGLTFPQKKIGANTACMRRSQMSAPPTSTASNVIMRRRKPSSGRSTISRRALIGGNSSAK
TKRPMQLIPRECKRALFSSNPGKGRPLFTIRTLTCCMVSIKKTVVLIRLAENFPCISCLK
FGSMYVFASRTARIIQVRWIANCPKRLEKRAGLNMEVSGLTPLISFRGDTWLTARDTVRR
RPVAVISLNLMPSKRTERLEEIKLVRTMIWLFCTLVTSVHLPWRTMSYTLRIDGNFDVKG
AAMEASPSFSIGSSPSSSPSSRAASAAAEKAKDPPASATFCLLSCWCFFTTFFIALIDAK
LSPISCSRRVSASTSFIIFAFLSWVSLCCFCLLFFSSSVRFARSSWMIFAFSSASFICFS
FSKNPKGLSSSALLSSSDCRSLPVSLFPSPVPPLSALRDPNPLSNATPTWARRAPTSFAP
SPHISVVIFRLFRTDKTFSLFSGAMRAKTLKRRTPKSSPYIPKACCSTFPVMHRSLSFAR
PCIPDRSKSATAASVAAFTHKGSDSIFSKTRILSRFCVQSSISPATCKAVKILSPVMIAT
RSLFMRSRMTSLLSFLIRQRKAMKPANLKSASAHALGAFFNFSRQSSPIGVPSSKVEIGR
YASAITLMPSLASFVASYHLGFEPPLFDSRVAIISGLPFVHTWYCELVEAPQTLTTVLIL
WSLDEKWYLRMCTLSSLPLRCSSSCDGEHFSCWSYCHPIDFRAALSTGSPTVFPSIWRRE
WHPAITRQLSKGASFIGIFSQSKSGLLLVDPDPIALAGTIPVASSWSVVIVPVLSKKHAS
IFPARGTRKGSVQKMLRRTRWIKEAFTAIASCMGRSAGTTLVTIKMQMTRILFGSCPQTP
FEEHSWKQKRQTQAEGKSCTQTLSRSLCWMSYCHCWTAQSSAPTCPGRTRIQSERSKGSH
RQGSDLTVRSPLPRETAGECWCLRTGCVSCHSLSSPAAFPRLKDQYSSPPSSAAHSHLVL
PHSLLALTAAGNHTERLRHWKCIVWKRCPLAEESLSSLSPIGPACGREPPEQYS
>MATOU-v1_108007153
VPLVQSYHTHIPHYIPRYTPKAFGIARFLQRRMWDLIRIWSGFAQTTMVTSAIMEEELRQ
MGCSRLQVWQKGVDTVTFNPKFKNEEFARRVLTEGRSGPIIGCVGRLGAEKNLYALKEIL
TYLPEDTNVAIIGDGPERQALEKHFEGTRTTFTGMLTGEDLARAYASLDVFVMPSESETL
GFVVMEAMASGVPVVA
>MATOU-v1_15965092
RRQYSTSASLGRGRRDARSTVTMRAERGGEDGDDARKRTIARASAALDATDRPRRVAIFV
EPSPFSHVSGMKNRFLRLIENLREMGDEVVVVTPDRNPPEEYHGAKVIGLRGFVLPFYGT
DTLLCSFGFDKRVWDEFKTNQPDLVHCAVPGGMIFGAMSYCKALDIPLVESYHTHIPHYI
PRYTWAGLVKPMWDLIRFWNGYAATTLVTSSILENELREEGCKNLQVWDKGVDTVSFNPS
FRSEEMRKRLSGGRDGPIIGCVGRLGAEKRLGDLKDILEKLPPNVNLAIIGDGPERQNLE
KHFAGTNTVFTGMITGDDLSAAYASLDVFVMPSPSETLGFVVMESMASGVPVVAVAAGGL
LDILTKPGDVGLLYPEYNYDKAAEHVRMLLEDDAERKRMGDASRKDVEKWGWMSSNRNLR
DNQYSKGLARFFKLQGLRAAIKAIAVRRRTAAALDFIITGQHMLQIALFGVALSTLVFAR
QAGPMVTATKVKAAFGAASWLNAVEAAITEAGPTLAPIIFTAITTVAAVIPFVPTQPLFI
MAGLFFGSTYGAALGLLAVVSATILAAFGSRTRGYRQFSDDVAQRVGGAPARRSVRAQLQ
KVNRAVSGQGNPVVQATKVAVLRLLPHAPFTVTNYFLGLTRVSMRAIACGTVLGMAPWVA
FYAIVGANARALVASGASLSAVVRDAISTGAARIPSLLTSTELGIVVLCATLLLLRPAAP
AEKLLESRVAAAAAAAELPRREKASPA
>MATOU-v1_54887004
LELRAMSAAARPAARRTTALRGRVGATRRARPVTRGARMRRAALAEGADTPPAAAEGEDA
DFEAEVKPEGRRKVAIFVEPSPFSHVSGYQNRFKSMIKHMREEGDEVLVVTPQEKDEQPK
TFLGARVLGVLGLKPPFYKMKTFFLSPGLSVRAFKMLWDMKPDVIHVSSPGFLVFAAILY
AKLLAVPLVVSYHTHVPHYIPLYTFAFLVTPMWAVIRFCQWMADLTLVTSFQMKNTLVKE
GGLKPGSIDVWKKGIDVDVFNPKFKSAEMREKMSNGHPEAPLLTYVGRLGSEKRLADFVY
ILKEIPEARLALVGGGPSEEELEELFEKEGLGDRVKFMGMMSGDALSQAYASASMFVMPS
ESETLGFVVIEAMSSGIPVVAVRAGGIPDLIKEGETGLMYTPKRLDECVAHIKALVADPE
RTQGMANIARKEVEQWGWRDSTLYLRNVQYEAAKKRNSMRKRNWRLLLRVGVAATFRRTL
LGILRVIMGKQGKADDGEFDKTVKLAVGKKPIVPVGTSEQSAAERTGASCARVCKMRDRS
FFX
>MATOU-v1_86966147
MSGEELSQAYASASMFVMPSESETLGFVVIEAMSSGIPVVAVRAGGIPDLIKEGETGLMY
APKQLGSPTPSAPTAWRRSRARRSSSGAGATRRSTCATCSTRPRASATTSASATGGCCSG
WASPRPSGARCWACCASSWAGRARRRPTSSTGRSSSGSALYAGFVSELHIPRX
>MATOU-v1_88114303
PGVLSNDDIEDGVVREGSRKIAIFVEPSPFSHVSGYQNRFKSMIKHMREEGDEVLVVTPQ
AKDEQPRRFLGARVLGVMGIKPPFYKMKTFFLSPGLSVRAFKMLWDMKPDIIHVSSPGFL
VFAAILYAKLLDVPLVVSYHTHVPHYIPLYTFAFLVTPMWAVIRLCQWMADLTLVTSFQM
KNTLVAEGGLKPGSIDVWKKGIDVDVFNPRFKSAAMRERMSNGHPEAPLFTYVGRLGSEK
RLEDFVYILKQIPESRLALVGGGPSEDDLRALFEKEGLSDRVVFMGMMSGEELSQAYASA
SMFVMPSESETLGFVVIEAMSSGIPVVAVRAGGIPDLIKEGETGLMYAPKQLDECVAHIK
ALIADPERSDGMAKIARAEVEQWGWRDATLYLRNVQYEAARKRNDVRKRNWRLLLRVGIA
AAIRRTLLGMLRVIMGRQGKAEANEFDRTVKLGRSLVRRLIRVKTTYTPA
>MATOU-v1_41195400
MPSETETLGFVVLEAMASGIPVVAVRAGGIPDIITREGETGFLYESGDYDAAAACAARLM
QDQQLRX
>MATOU-v1_55846131
TTCAGTRTATRASGTCGSRGARCWSRPGRGRRRSWTSRRPRSRRGTSTGRSSAAGASGAR
CTGRCRAWGSLGLSPRVLSALKEFKPDLIHCCSPGVMVWGGSFFAQLLNVPLVLAYHTHI
PEYVGRYGLPGLKNVAWQYIRKLHKPADLTLTVSSVLRGELAAAKVADYDSMEVWLRGVD
SEVFHPRYKSAAWRERLTEGNPDAPLLVHVGRLGPEKNLLALKGILAEVRKGCPEARLAI
VGDGPARGELEKALAGTGTYFAGMLKGEDLSAAYASGDAFVMPSESETLGFVVLEGMASG
IPVVAARAGGIPDIITRSGENGYLYTPSSKSADSDKEAAAILVRLLQDKELNRRIGEAGR
AEVCKYDWRASVTNLLTNQYPKAVERRRAAPEFWLHKIYKAVMAFFAFLAAMVSGTPDPS
APARGAGAAGGKRGGRGRSPPCCGLGPVDQSHCVAVVX
>MATOU-v1_59226219
KLFALMLNTALVLSYHTHIPKYAHKYGMAYLEPALWNLIKFLHRGVDLTLVTSHAIAAEF
EAEGTLQGGQTPEVWRRGVDSDTFNPAFKSAAGRAALLGGAPDDSPLIVHIGRLGFEKNL
EALKEIMPRVLAQVPNARLAIVGDGPAREFLEGELKGLPVHFTGMITGDDLSAAYASADV
FITPSESETLGFVVLEAMASGVPVVAPRAGGIPDIVNRSGENGFLYPAGDVEVAATRLVG
LLKDPELRERVGRAGRAEVENYDWRASVTHLLRNQYTQAVERRLKARAHWLHKFFLALQK
FVEALSAILQKPLVPQAGGARPSRRKPIGMCVHCMRGDRESPSGRNSLAHLCKLPCSLNQ
PYACSGVRSIARTAGGRGLPDPEGKRGLPEPPGPRPPPPAPPHLFPGLRLPDWAARAPSP
PAWLPSRRACGRPPCGYGARRPPGGPFRSRWPRPGRGSRCRLPPWPPPRRRARRPPVGGP
PPRGASRRPRRGPPGWRARRQSPGSVGPCFAPPSPPPSPLRTTFLNAKYPRSRPPGASVT
NTELVPEPWYWWQVSRSLAASSAARAPAAGSGASGRGGRTFAKGSRYESPTRLASHKRNL
RPPGALSATRRGCGAPARTAPAASGPASRSASSTCPGDGHGPSARSSRSAAPARFCAPAG
PSGAIAVRT
>MATOU-v1_84426245
SRRCPTPAWPSSGTARRGSSWRASRACPCTSLGSPGTTSRRPTPARTSETLGFVVLEAMA
SGVPVVAPRAGGIPDIVNRSGENGFLYPAGDVEVAATRLVGLLQDPELRERVGRAGRAEV
ENYDWRASVTHLLRNQYTQAVERRLKARAHWLHKFFLALQKFVEALSAILQKPLVPQAGG
ARPSRRKPIGMCVHCMRGDRESPSGRNSLAHLCKLPCSLNQP
>MATOU-v1_32640576
MEVDEDCLVEPPERRVAVLVEPSPFSHVSGMKNRFLQLIKTLRNQGDDVLVVTPDPNCPP
SYYGAKCMHVAGFRLPFYGASTLLLSLGISIRLFIRLVRHRPHVIHVSSPGMLVFAAIVY
SRILHVPLIVSYHTHIPHYIPQYTWRGFVEPMWSVIRACSRAAHRTLVTSTIMRDELSQH
GVSNIGVWPKGVDTDRFHPRFREGGATASLMKVATPAAPLDDADVDAKPSTGAALRKKMT
GGRSGKLLICVGRLGAEKNLFDLKEILAKVQRVPGLEDTSLCLVGDGPSRADLEKHFEGT
NTVFLGMVGGDDLSEAYANGDVFVMPSESETLGFVVLEAMASGVPCVAVAAGGLLDIIDD
KRTGFFYPSGDFDTAASLTSKLLLDDELRNEVACTSRREAERWGWDAATSTLRRCDYTLA
IRGHRERRKWSPLSMLRRLLFFHLPRFLRRKTTILALVLLTVAVQVFHFQPIAVVKGLPM
KPVLALIPVWALVSLAFLGRQIRQLFGAYGGAFIDAVGRGERARQRSRTTEIX
>MATOU-v1_45134129
ACRLASSSSCRGVGGACGSCGVMTPGSSPAGNLSLLPPLPSHTGTSRQISGVSRAAQHNS
GGVVNNRRTTPPLTLEPVQASAESAVEVDEDCLLEPPTRRVAVIVEPSPFSHVSGMKNRF
LQLIRTLRGAGDEVLVVTPDPNCPEFYHGAKCQHVAGFRLPLYGAPTLLLSLGLSIRLFV
NLWKLKPHVIHVSSPGLLVFASILYSRLLHVPLVVSYHTHIPEYIPRYTWRGLVEPMWSV
IRFCSRAAHRTLVTSTIMRDELGQHGVDNIGVWPKGVDTDRFHPRFREGGGSPALMRVAT
PPAELDDADVDASPLTGAAMRKVMTGGRSGKLLICVGRLGAEKNLFDLKDILAKVQQTPG
LEDTSLCLVGDGPSRKELEAHFEGTNTVFLGMVTGDDLSQAYANGDVFVMPSESETLGFV
VLEAMASGVPCVAVAAGGLLDIIEDGRTGLFYPSGDFDKAAELTVKLLKDDKAREELACS
SRREAERFGWAAATGTLRRCDYTIAIRHHRERRKWSPLSMLRRFLFFHLPQFLRRKTTIA
ALALLTVGVHFGYVHPIAFIKGFPIKPVLLLVPVWLIVSLANSIRQFRQLFGTYDNGRGA
FLEANEEIMVVN
>MATOU-v1_44119027
LAIVGDGPQRQELEEHFEGTNTVFMGMMNGQELSEAYASGDVFVMPSESETLGFVVLEAM
ASRMPVVSVAAGGLTDIITEHGKMGLLYAPGDYAAANAHLAKLLEDAEFRDRIAQGGFDE
VSRWNTHASNVWLRERQYTGAMRRFRLQERFKSLLLWVSIHAWVRGLLRMLGLGRKEPSA
AAASTRDSGSPNFPA
>MATOU-v1_45221832
GMMNGQELSEAYASGDVFVMPSESETLGFVVLEAMASRMPVVSVAAGGLTDIITEHGKMG
LLYAPGDYGLLYAPGDYAAANAHLAKLLEDAEFRDRIAQGGFDEVSRWNTHASNVWLRER
QYTGAMRRFRLQERFKSLLLWVSIHAWVRGLLRMLGLGRKEPSAAAASTRDSGSPNFPAG
YPS
>MATOU-v1_103141921
ALDKMSVWRKAVDTEVFNPKYRCQETRAKLLGGTKPNAKILMYVGRLGSEKNLELIKPIL
EKVREKHPETYLVFVGDGPVKENLEELFQGTPTIFTGLLRGEELSRVGGGALEGVRLGGR
FRDALRERDPRVRGLGGDGELRSCSCRAGGGRAGHHRHMRDIRDALARERPDGERPRRRA
LVVSQAPKGVGGEGEDQGRSVGLESEHAPRFERPVRHLHQELPQEGFGLGLLLNGRQENA
QGALLELRQGRQGVIETGAGVGRKCGQEKENTQPSGTX
>MATOU-v1_19900658
VRRRNPNTHLVFVGDGPVRKNLEELFDGTPNTLFTGLLRGEALSKAYASADVFIMPSESE
TLX
>MATOU-v1_103680743
SRVYASADIFVMPSESETLGFVVLEAMASGVPVVAAQAGGVPDIIGTCGKYGLLFEAGNV
EMASDHVDKLLSSAALRRDLGTAGQTKVAQWDWRASTMHVLNDQYCSCIKNFRNKALAWV
AFLMAVKKFLKDLFWTNSDDTNENNKVAPAEEEQVRKSFQQEKALSFR
>MATOU-v1_44118569
FPFRAESCQNIVHWTRVAHFPVITLCALSPRSVRSPHSRHPVRRGVIQKHTDFGQMTSVS
VVSGAHVQFRPTGAGCVRSETSVRSLAGRLSRRGVGAVHQGKQRVRGAGPPRTRCPQCPQ
YPRYGAEMTTGGVLKAGGSVGASEARARSAAVACSAFSGTSGNPSQAIPKRVCIMVEPSP
FTYICGYMNRYRNTIKYLTELGCEVMVVTPGKGVCAPGADPSAFVDQPEEFEGAKVVETF
SFSFPWYGNLPLSFGLSPRIYSKVKEFDPDIIHCSSPGVMWFAAFIYSRMLRKALLYSYH
THVPEYMPSYNFGAFLVPVMWSIIRFFHKAAHLVLSTSSVLADELASMDAPGKEGIDVWK
KGVCSETFHPKYECNVMRHRLTEGHDEAPLLLSVGRLGSEKNLTFLKGILERHPKARLAF
VGDGPAREELQAYFAGTNTYFAGMLRGEELAAAYASADVFLMPSESETLGFVVLEAMASG
KPVVAVRAGGIPDILKKDGRTGFLYDSGDIETASALVERLVEDVELRNAVGRNAREEVSN
WDWRAATKHLMHVQYPAAIENARRYYGVGGMLGKFVGGFASGPDQSSVTVAEWCKKCSVL
DDFGIRRFDGSDKLL
>MATOU-v1_52993096
DTDIFNPSYRCEKTRAELCGGNPDAKILMYVGRLGSEKNLELIKPILESVREKHPDTYLV
FVGDGPMSSLCHQRARPSVTIFTGLLKGEELSRVYASADVFVMPSESETLGFVVLEAMAS
SVPVVAAKAGGVPDIIGTCGKYGMLFEPGNAEMASQHVDKLLSSPELRTEFGEMGRSKVL
CWDWRX
>MATOU-v1_59918436
FLYKFSWSLIRCWHSLADMTLVTSNVILNEFKQEKIAAHEKMSVWRKAVDTEIFNPKHRC
EETRTKLCGGNPNGKILMYVGRLGSEX
>MATOU-v1_71280977
SNYGLGFMYNFTWSLIRFVHSLADMTLVTSNVILNEFKEEKIAKPEKMSVWRKAVDTDIF
NPKYRSQETRAKLCDGNANAKILMYVGRLGSEKNLELLKPILEKIREKHPDTYLVFVGHG
PVKAELEEHFKGTPTIFTGLLRGEELSSVYASADVFVMPSESETLGFVVLEAMASGVPVV
AAKAGGVPDIIGTCGEYGKLFEPGNAEMASEFVDKLLTSPQLRRDLGAKGRSKVAQWDWK
ASTMHVLNDQYATCIKNFQKKTMAWFSX
>MATOU-v1_75908632
GSEKNLELLKPILENVREKHPDTYLVLVGHGPIKEELQEYFKEDEKTIFTGLLRGEELSK
VYASADVFVMPSESETLGFVVETLGFVVLEAMASSVPVVAAQAGGVPDIIGTCGKYGMLF
EPGNAIMASEHVDKLLESPK
>MATOU-v1_80105115
DLLCGLDKAVVACPCGYHTMYAHGVRNVHAQARGIRVRRSLSSHHVVVGKTKIKGLLSST
SPTSFSMSHSRRSRRAKKLTLDTTVASTSAFVEETPEESTSIANAGREQKKNIPKKVVVL
VEPSPFTYVCGYQNRFQSLIRYLKEAGTEVLIITPGRLITEDLSSSERREPLEYHGAKVV
ETMGFEFPWYEKLHMSFALSPKVLSEIRNFKPDVIHCSSPGFMVFASILYSKVLKIPLLL
SYHTHLPKYVSKYGIGFLEKFSWALIRFVHSLADMTLVTSNVILNEFKEEKIAKPEKMDV
WRKAVDTDIFNPKYRCEETRAKLCDGNPNAKILMYVGRLGSEKNLELLKPILENVREKHP
DTYLVLVGHGPIKEELQEYFKEDEKTIFTGLLRGEELSKVYASADVFVMPSESETLGFVV
LEAMASSVPVVAAQAGGVPDIIGTCGKYGMLFEPGNAIMASEHVDKLLESPKLRRDLGAT
GRSKVAQWDWRASTLHVLNDQYATCIKNFRKKAMAWISFLVAMQKMLKDLFWSSDDKQQK
VAPSTRKEERTLHYSLIYSKQFATRAVKQFNKPNFFHKETFKPFLYKKKMTPX
>MATOU-v1_88347858
ASFFLVDTFKKRKTLIETPEVPLDNLRAKPFALATAEAKVGQVHLGEPRKEEEEESVEVK
RERERERERERERERERERGREREMKGVVVGRARDVRRRKTFVLNSGGIGMAASSLPRRS
ERTRRRWSSNAKRQQGGKESECGSLVRASSLARGGELNEPAPSNASVELRSGEQQAPSNA
SVELRSGEQQAKKIPKKVAILVEPSPFTYVCGYQNRFKNLIRYLREAGTEVLVVTPGRLI
TEDLNASGRREPQEYHGAKVVETLGFEFPWYEKLHMSFALSPKVLSEIKSFEPDVIHCSS
PGFMVWASILYSKMFKIPLLLSYHTHIPKYVSKYGLGFMYKFSWSLIRFVHSLADMTLVT
SNVILNEFKEEKIASPEKMSVWRKAVDTDIFNPRHRCEETRSKLCDGNPNAKIMMYVGRL
GSEKNLELIKPILEKVRAKHPDTYMVFVGHGPVKEELEELFKGTPTVFTGLLRGEELSQV
YASADVFVMPSESETLGFVVLEAMASSVPVVAAQAGGVPDIIGTCGKYGMLFEPGNDQMA
SEFVDQLFSSSKLRKQLGEKGRSKVAQWDWRASTLHVLNDQYATCIKNFRKKALAWLAFL
MAMKRMLTDLLKPSPDNTSDDSKVAPACVHKGGTKNNTIKL
>MATOU-v1_26362816
LSCTAAVLVWRRPRFPDGASAREGGGPPMRRDSKAGRKVNAGVWERLPWREGENTSPPRV
TQASSDQVNSKRRKSRRRLPYLWSRHRSRTCAGIRTVLRTSSDIGRTEDLNASGRREPQE
YHGAKVVETLGFEFPWYEKLHMSFALSPKVLSEIKSFEPDVIHCSSPGFMVWASILYSKM
FKIPLLLSYHTHIPKYVSKYGLGFMYKFSWSLIRFVHSLADMTLVTSNVILNEFKEEKIA
SPEKMSVWRKAVDTDIFNPRHRCEETRSKLCDGNPNAKIMMYVGRLGSEKNLELIKPILE
KVRAKHPDTYMVFVGHGPVKEELEELFKGTPTVFTGLLRGEELSQVYASADVFVMPSESE
TLGFVVLEAMASSVPVVAAQAGGVPDIIGTCGKYGMLFEPGNDQMASEFVDQLFSSSKLR
KQLGEKGRSKVAQWDWRASTLHVLNDQYATCIKNFRKKALAWLAFLMAMKRMLTDLLKPS
PDNTSDDSKVAPACVHKGGTKNNTIKLKKV
>MATOU-v1_45152589
RARRVGYTNRTVLCRALSGLSGTSGNVSQPIPKRVCIMVEPSPFTYICGYMNRYRNTIKY
LTELGCEVMVVTPGKGVCAPGADPSAFVDQPEEFEGAEVVETFSFSLPWYGNLPLSFGLS
PRIYSKVKEFNPDVIHCSSPGVMWFAAFVYSRMLRKALLYSYHTHVPEYMPSYNFGAFLV
PVMWSIIRFFHKAAHLVLSTSSVLADELASMDAPAKESLDVWKKGVCSETFHPKYECNVM
RHRLTEGHDESPLLLSVGRLGSEKNLTFLRGILERHPKARLAFVGDGPAREELQAYFAGT
NTYFAGMLRGEELAAAYASADVFLMPSESETLGFVVLEAMASGKPVVAVRAGGIPDILKK
EGQTGFLYDSGDIETASGLVERLVEDVELRNAVGRNAREEVSNWDWRAATKHLLRVQYPA
AIQNSRRYYGVGGMLGKLVGGFASGSDRSSVLADAKMVSTILELEDLMILTSX
>MATOU-v1_83470427
TWGKLLFSSSTRSRNGRRDSRLQRCPWTTCVRNHLRDSRPQKLRSAKCIWVSLERKKKKK
VCEKREREREREREMKGVVVGRARDVRRRKTFVLNSGGIGMAASSLPRRSERTRRRWSSN
AKRQQGGKESECGSLVRASSLARGGELNEPAPSNASVELRSGEQQAKKIPKKVAILVEPS
PFTYVCGYQNRFKNLIRYLREAGTEVLVVTPGRLITEDLNASGRREPQEYHGAKVVETLG
FEFPWYEKLHMSFALSPKVLSEIKSFEPDVIHCSSPGFMVWASILYSKMFKIPLLLSYHT
HIPKYVSKYGLGFMYKFSWSLIRFVHSLADMTLVTSNVILNEFKEEKIASPEKMSVWRKA
VDTDIFNPRHRCEETRSKLCDGNPNAKIMMYVGRLGSEKNLELIKPILEKVRAKHPDTYM
VFVGHGPVKEELEELFKGTPTVFTGLLRGEELSQVYASADVFVMPSESETLGFVVLEAMA
SSVPVVAAQAGGVPDIIGTCGKYGMLFEPGNDQMASEFVDQLFSSSKLRKQLGEKGRSKV
AQWDWRASTLHVLNDQYATCIKNFRKKALAWLAFLMAMKRMLTDLLKPSPDNTSDDSKVA
PACVHKGGTKNNTIKLKKLLLYIVDKNPFLRKNITPRPIIPVSFTSRTANVEARTLKQPR
INVGKSTDWLSMNSLLAKIRCMKRSQRRAPTMSKNKIVIIFHLKASEGKETSSKREFTCG
MTSARTKRPMQLIPRLRRGLFSSRPGWNGLPLFTINTLTCCIVSMKNTVVLIKFAENFPS
MSCLKSGSMNFFASPTAKIMQLKIANCPNRLKNKAGLNIDVSGLTPLISFSGETWLTAKC
DAVSKIPVAVISLNLIPSRSTDKLEDIKLVRTIIWLFCTLVTNVHLPWRMMSYTLRMEGN
LDVNGAAIDASPSFSMGSSPSSNPSSLAARAAAENAKDPPASATFCLLSCWYFFTTFFIX

>MATOU-v1_86229441
FVLNSGGIGMAASSLPRRSERTRRRWSSNAKRQQGGKESECGSLVRASSLARGGELNEPA
PSNASVELRSGEQQAKKIPKKVAILVEPSPFTYVCGYQNRFKNLIRYLREAGTEVLVVTP
GRLITEDLNASGRREPQEYHGAKVVETLGFEFPWYEKLHMSFALSPKVLSEIKSFEPDVI
HCSSPGFMVWASILYSKMFKIPLLLSYHTHIPKYVSKYGLGFMYKFSWSLIRFVHSLADM
TLVTSNVILNEFKEEKIASPEKMSVWRKAVDTDIFNPRKQTRTSSIQGTGARRLDLNCAT
EIRMPRCTSADLVVRRTWSSSSQSSRRGQSTQTRTWFSLGMGRKRSWRSFSKGRPPSSRD
FSGARSSRKSMLLPTFLCPRRAKRLGSLSKPWQVPCLWWLHKRGEFLTLLERAGSMACSL
SQETIKWQANLWTSFSRHLNSESNWGRRAEVKWHSGTGERAPCMCLTINMQRVSRTSARK
HWLGWLSLWPRECQTSSLALITRVTILKWHQHSVCTREEPRTX
>MATOU-v1_105718138
ECSSSKNLAPIRREYGVMNILIISRTELIFALQLSQSPRLGVACLFINNPSGFSDAFVVC
SITTLRTRWALGCIPFNYCGGVAYLSIIVARFILPRCHSPLRLQFRFMPPTHSFLFQPED
FFYVPRSGRICGFVLKELAPICSMAFNERRGFSFHERFLTYHRICLRPDLVVIVPSQDTA
IYLNSNSIWPADIVWSKCVDLDLFHPRYHDRNSLTALLRGKYPDITSDTPVLLHVSRISV
EKNMQMLPPIMEALQKRSSKFVVLIVGTGNNLLIKELEAAFIRNGTKYIFAGYKNGEDLF
RLYASSSVLLSCSEFETCGFTVMESMACGTPTVIANAKAHTEYEEDEMSVFRFDPGNVQD
AANKLWKCLQKFEADEDVVRKRCREHAQKYKKENFCGETLQLWRDHAHGRIVNALLX
