# Supplementary material for: Monogalactosyldiacylglycerol and Sulfolipid Synthesis in Microalgae
Source: Mar Drugs. 2020 May 1;18(5):237. doi: 10.3390/md18050237 (PMC7281551; doi:10.3390/md18050237)
Supplement: Supplementary file 1 [file marinedrugs-18-00237-s001.zip › S5 Data.fasta]

>CAMPEP_0186192466_/NCGR_PEP_ID=Alexandrium-temarense-CCMP1771-20130823|11478_1_/TAXON_ID=2926_/ORGANISM="Alexandrium-temarense-CCMP1771"_/LENGTH=424_/DNA_ID=CAMNT_0028956295_/DNA_START=1_/DNA_END=1273_/DNA_ORIENTATION=+
XKAAAARVATVFAADKPDRSNADAPDAGKGQKVMILGGDGYCGWATALHLSNRGYEVAIVDNMCRRTFDDQLGFNSLTPIKGIHERVRVWEEVSGKRIQLYVGDICDYEFLSAAFQAFEPTACVHFGEQRSAPYSMMDRSRAVFTQTNNVMGTINVCYAIKEFAPECHLIKLGTMGEYGTPNIDIEEGYITIEHNGRTDTLPYPKQGNSFYHLSKCHDSANMLMCTKTWKMRTTDLNQGVVYGVATPETMMDDRLVNRLDYDAVFGTALNRFAIQAAVGHPMTVYGKGGQTRGFLNITDTCKCIQIACDNPAPPGEMKIYNQFTEQFSVNELAALITEAGQKLGLDPQVINVPNPRTEMEEHYYNAKHSKLQDLGLEPNLMKESILESLLTTVVKYKDNVDQRLILPAVNWTESASVGKTIAKV
>CAMPEP_0186381462_/NCGR_PEP_ID=Alexandrium-temarense-CCMP1771-20130823|382669_1_/TAXON_ID=2926_/ORGANISM="Alexandrium-temarense-CCMP1771"_/LENGTH=533_/DNA_ID=CAMNT_0029178393_/DNA_START=56_/DNA_END=1656_/DNA_ORIENTATION=+
MAASAVGVKVTTTAKRASAKRATAKASSSAFSARKASLNGVSLAAFAAPSVAASKSSQIRALRSAVFAAAKADRSKADDPDAGKGQRVMIIGGDGYCGWATALHLSNRGYEVCIVDNLCRRGMDDSLGFNSLTPIRGIHERVRKWKEVSGKDIELFIGDVCDYEFLSATFKKFEPTAAVHFGEQRSAPYSMMDRTKAVFTQTNNVMGNINLMYAIKEFAPDCHLIKLGTMGEYGTPNIDIEEGYLTVEHNGRTDTLPYPKQGNSFYHLSKCHDSTNMIFCTKAWQMRTTDLNQGVVYGVATEETMMDPALINRLDYDAVFGTALNRFCIQAAVGHPMTVYGKGGQTRGFLDIRDTVRCIQIACDNPADKGEMRIYNQFTEQFSVNELAALITEAGKKIGLDPQVINVPNPRTEMEEHYYNAKNSKLQDLGLEPHLMSDALMDSLLKIIIEYKDRVDKSLILPGVNWTESASVGQQLEKAXEGEGVSVMIKRNGTAGSASGVKRAGERRRRRVKEEEEEREEEASTRDRGNMIF
>CAMPEP_0186443928_/NCGR_PEP_ID=Amphidinium-carterae-CCMP1314-20130924|24999_1_/TAXON_ID=2961_/ORGANISM="Amphidinium-carterae-CCMP1314"_/LENGTH=407_/DNA_ID=CAMNT_0029247917_/DNA_START=90_/DNA_END=1313_/DNA_ORIENTATION=+
MCPPPDPFSYTEEKRSDVEQALAKAKTYDIYRDFPTLPPVAKAEYKPSRILVTGAAGFIASHVCIRLARLYPHYRVVGLDKISYCSDERYVTESLADCPNFRFVKADICDYEAVYNLMVEEKIDTIMHLAAQSHVDLSFKEGGPRQFVLDNVTGTACLLEIGRKLKVGRFVHCSTDEVYGEGSFENRVDFDEAAKLEPNNPYAASKAGADLLAQSFYKSFQFPVVITRGNNVYGPHQFYEKVIPKFIAQLRHGAKLTIHGSGGTTRNFLHVQDTASAFDRVLHCGVIGEAYNIGGKNEKSIMNVAADLLLCMGLESKKADLVSYVPDRAHNDACYPITNDKLCALGWQEKHSWEFGLANTVDYFESRLKAEHRDIRGVLQAHPEHTASDKSTHLAAAAASAQPRSRL
>CAMPEP_0186489200_/NCGR_PEP_ID=Amphiprora-sp-20130823|5186_1_/TAXON_ID=265536_/ORGANISM="Amphiprora-sp"_/LENGTH=448_/DNA_ID=CAMNT_0029300353_/DNA_START=75_/DNA_END=1421_/DNA_ORIENTATION=+
MKLSILVSICTLAPIAAFTTPQVKSAPSSTALFAEANGFTKKKVIVLGGDGFCGWPTSLHLSDAGHDVVVVDNLSRRNIDTELGCDSLTPIQPPEVRVQAWKEVSGKEMKFVNMDVAKDYDLLVQLIKEEQPDSIVHFAEQRAAPYSMKTSKTKRYTIDNNVGGSNNLCCAVIDAEVDAHIVHLGTMGVYGYGTSGGEIPEGYIDVVLPGGRESNILHPAYPGSVYHATKCLDALLWQFYQKNDQLRITDLHQGIVWGTNTPQTALDERLVNRFDYDGDYGTVLNRFLMQGAMGVPLTVYGTGGQTRAFIHITDTARCIELAINNPPAAGDRVEIFNQVAETRRVRDIAQLVADMTGVDVNFIPNPRQEAAENELDVANKKFCNLGLDPITLDTGLFDEVTEIVKKYKSRCNPTKILPASFWNKKRAEECATIDPSSIEIKEGEQVEA
>CAMPEP_0186544406_/NCGR_PEP_ID=Amphora-coffeaeformis-CCMP127-20130827|135680_1_/TAXON_ID=265554_/ORGANISM="Amphora-coffeaeformis-CCMP127"_/LENGTH=436_/DNA_ID=CAMNT_0029363461_/DNA_START=1_/DNA_END=1311_/DNA_ORIENTATION=-
VASFHIPAPRAPVSKTALFAANGEASKKIIVLGGDGFCGWPTSLYLSDQGHDVVIVDNLSRRKIDLDLGCDSLTPIQSPEIRCQAWKEVSGKEIRFVNLDVAKEYDLLVQLIKEEKPDSIVHFAEQRAAPYSMKDSKAKRYTVDNNVGGSNNLCCAVIDAEVDAHIVHLGTMGVYGYGTSGGEIPEGYIDVVLPGGRESNILHPAYPGSVYHATKCLDALLWQFYQKNDQLRITDLHQGIVWGTNTPQTSLDERLINRFDYDGDYGTVLNRFLMQAAMGVPLTVYGTGGQTRAFIHITDTARCIELAVNNPPAPGDRVEIFNQVAETRRVRDIAELVASMTGVDVNFIPNPRQEAAENELDVSNKKFCNLGLDPCTLDTGLFDEVTEVVKKYKSRCNPTKILPASFWNKKRAEECKSLDPNSIKIKQEEAAEAAAP
>CAMPEP_0199871196_/NCGR_PEP_ID=Asterionellopsis-glacialis-CCMP134-20140214|956_1_/ASSEMBLY_ACC=CAM_ASM_001170_/TAXON_ID=33640_/ORGANISM="Asterionellopsis_glacialis,_Strain_CCMP134"_/LENGTH=422_/DNA_ID=CAMNT_0045781491_/DNA_START=120_/DNA_END=1388_/DNA_ORIENTATION=-
MKAVEDGDVDGVGANGTAEKKKVIVLGGDGFCGWPTSLYLSDQGHDVIIVDNLSRRNIDTELGCDSLTPIQPPEVRCQAWKEVSGKEIKFVNLDVAKEYDLLVNLIKDEQPDTVVHFAEQRAAPYSMKNSKAKRYTIDNNVGGSNNLCCAIMDADVDAHIVHLGTMGVYGYGTSGGEIPEGYIDVILPGGRESNILHPAYPGSIYHATKCLDALLWQFYQKNDGLRITDLHQGIVWGTNTPQTIRDERLINRFDYDGDYGTVLNRFLMQAAMGVPLTVYGTGGQTRAFIHVTDTARCIEIAINNPPAKGERVEIFNQIAETRRVRDVASMVAEQTGVEVNFLPNPRQEAAENELDVSNEKFCNLGLDPITLDLGLFDEVAEVVKKYKGRCDPTKILPASFWNKKRAEECATLDPSSIEIKSE
>CAMPEP_0186729404_/NCGR_PEP_ID=Aureoumbra-lagunensis-CCMP1510-20130821|74074_1_/TAXON_ID=44058_/ORGANISM="Aureoumbra-lagunensis-CCMP1510"_/LENGTH=265_/DNA_ID=CAMNT_0029603135_/DNA_START=623_/DNA_END=1420_/DNA_ORIENTATION=-
MGVYGYGTSGGEIPEGYIDVILPGGREAKILHPAYPGSVYHTTKCLDALLFQFYAKNDGVRITDLHQGIVWGTNTKLTAMDDRLLNRFDYDGDYGTVLNRFLMQAALDVPLTVYGTGGQTRAFIHIADTAKCIQLAIDNPPDAGAPVEIFNQVAETRRVRDIANVISDLSGVPARFLPNPRQEAAENELDVSNRKFRSLGFEPTLLDDALFDEVQLVARKYMDRCIPTKILPASFWNRKRAKECAEQSPIEEESAEPSKPATTVA
>CAMPEP_0187027160_/NCGR_PEP_ID=Chaetoceros-affinis-CCMP159-20131123|13404_1_/TAXON_ID=426623_/ORGANISM="Chaetoceros-affinis-CCMP159"_/LENGTH=474_/DNA_ID=CAMNT_0029955559_/DNA_START=22_/DNA_END=1446_/DNA_ORIENTATION=-
MRILFAAFIPVLASSFTAPIAFTSNSIASNNNVATSSRSSIFGVNSKSAPAQVVLRAAEGDAEFEKKKVIVLGGDGFCGWPTCLHLSDAGHDIVMVDNLSRRNIDTELGCNSLTPIQPPEVRVQAWKEVSGKDIKFVNLDVAKEYDLLVQLLKEEKPDAVVHFAEQRAAPYSMKNSKAKRYTIDNNVSGSNNLCCAVLDADLDTHIVHLGTMGVYGYGTSGGEIPEGYIDVILPGGREANILHPAYPGSVYHATKCLDALLWQFYQKNDSLRVTDLHQGIVWGTNTPQTIKDERLINRFDYDGDYGTVLNRFLMQGAMGVPLTVYGTGGQTRAFIHITDTAKCIEIAINNPPAAGDRVEIFNQVAETRRVRDVAALVAEQTGVEVNMLPNPRQEAAENELDVANRKFCNLGLEPTTLDTGLFTEVTEIVKKYKDRCDPTKILPASFWNKKRAEECASLDPNSITIEDKASVNGN
>CAMPEP_0187055688_/NCGR_PEP_ID=Chaetoceros-curvisetus-20131202|72451_1_/TAXON_ID=230516_/ORGANISM="Chaetoceros-curvisetus"_/LENGTH=453_/DNA_ID=CAMNT_0029994047_/DNA_START=1_/DNA_END=1361_/DNA_ORIENTATION=+
XSNKVATNTNVATTGIFGEQKPFSSTTLKAKEGDADFEKKKVIVLGGDGFCGWPTCLHLSDAGHDVVMVDNLSRRHIDTELGCSSLTPIQPPEVRVQAWKEVSGKDIKFVNLDVAEEYDLLVQLIKDEQPDSVVHFAEQRAAPYSMKNSKTKRYTIDNNVSGSNNLCCAIIDAETDTHIVHLGTMGVYGYGTSGGEIPEGYIDVTLPGGREANILHPAYPGSVYHATKCLDAIMWQFYQKNDDLRVTDLHQGIVWGTNTPQTIKDERLINRFDYDGDYGTVLNRFLMQGAMGVPLTVYGTGGQTRAFIHVTDTAKCIEIAINNPPEKGDRVEIFNQVAETRRVRDVAALVAEQTGVEMKMIPNPRQEAAENELDVANRKFCNLGLEPTLLDEGLFSEVTEIVKKYKDRCDPTKILPASFWNKKRAEECADLDPESVKFGEGFKEEAKAEVNGS
>CAMPEP_0200900186_/NCGR_PEP_ID=Chaetoceros-debilis-MM31A_1-20140214|75329_1_/ASSEMBLY_ACC=CAM_ASM_001231_/TAXON_ID=122233_/ORGANISM="Chaetoceros_debilis,_Strain_MM31A-1"_/LENGTH=502_/DNA_ID=CAMNT_0047086655_/DNA_START=1_/DNA_END=1509_/DNA_ORIENTATION=+
PTSNNTRQKLTTYFKLQYSTMRFCYIAAFIPAFAAAFAPAAFTKTSSKVATSSSNVATKSAFGFGEASTSLTSFSSFSLKASEGDADFEKKTIIILGGDGFCGWPTCLHLSDAGHDVVMVDNLSRRNIDTELGCSSLTPIQSPEVRVEAWKEVSGKDIKFVNLDVAKEYDLLVQLIKDEQPDAVVHFAEQRAAPYSMKNSKTKRYTIDNNVSGSNNLCCAIIDAETDTHIVHLGTMGVYGYGTSGGEIPEGYIDVTLPGGREANILHPAYPGSVYHATKCLDAIMWQFYNKNDDLRITDLHQGIVWGTNTPQTIKDERLINRFDYDGDYGTVLNRFLMQGAMGVPLTVYGTGGQTRGFIHVTDTAKCIEIAVNNPPAKGDRVEIFNQIAETRRVRDVASLVAEQTGVEMKMIPNPRQEAAENELDVSNAKFCNLGLEPTTLDAGLFSEVTEIVTKYKDRCDPTKILPASFWNKKRAEECADIDPNSITIEEKVGVTNGSSSS
>CAMPEP_0201012120_/NCGR_PEP_ID=Chaetoceros-neogracile-CCMP1317-20140214|96704_1_/ASSEMBLY_ACC=CAM_ASM_001245_/TAXON_ID=240364_/ORGANISM="Chaetoceros_neogracile,_Strain_CCMP1317"_/LENGTH=468_/DNA_ID=CAMNT_0047244379_/DNA_START=53_/DNA_END=1459_/DNA_ORIENTATION=-
MRFIIAAFVPILASSFNAPVAFTSNHVSKSNSVATQNVFGMKSSTSSPVILRASEGDAEFEKKKIIVLGGDGFCGWPTCLHLSEAGHDIVMVDNLSRRNIDTELGCSSLTPIQSPEVRVQAWKEVSGKDIKFVNIDVAKEYDLLVQLLKEEKPDSIVHFAEQRAAPYSMKNSKSKRYTIDNNVSGSNNLCCAIIDSELDIHIVHLGTMGVYGYGTSGGEIPEGYIDVILPGGREANILHPAHPGSVYHATKCLDALLWQFYQKNDDLRVTDLHQGIVWGTNTPQTIKDERLINRFDYDGDYGTVLNRFLMQGAMGVPLTVYGTGGQTRAFIHVTDTAKCIEIAVNNPPQKGERVEIFNQVAETRRVRDVAALVAEQTNVEVNMLPNPRQEAAENELDVSNRKFCSLGLEPTTLDTGLFDEVTDIVKKYKDRCDPTKILPASFWNKKRAAECSNLDPNSVQIGETVNGK
>CAMPEP_0187177122_/NCGR_PEP_ID=Chattonella-subsalsa-CCMP2191-20130903|209057_1_/TAXON_ID=44440_/ORGANISM="Chattonella-subsalsa-CCMP2191"_/LENGTH=447_/DNA_ID=CAMNT_0030163235_/DNA_START=98_/DNA_END=1441_/DNA_ORIENTATION=+
MIYQLKRFFVILAALWSIAAAFQLGTPARTASMKMSADVTPKKVVVLGGDGFCGWPTSLYLSEQGHDVIIVDNLSRRNIDNELGAQSLTPIETPQTRVKVWEQVSGRKIEFLNLDVAKDFDLMVQLFKQEKPDTIIHFAEQRAAPYSMKGSRQKRYTVDNNVSGTNNLACAIVESGVDIHVVHLGTMGVYGYGNSGGEIPEGYIDVVLPGGREKNILHPAYPGSVYHATKCLDALLFQFYNKNDGLKITDLHQGIVWGTNTPQTIKDERLINRFDYDGDYGTVLNRFLMQAALDIPLTVYGTGGQTRAFIHVTDTAKCIEAAVNNPPAAGDRVEIFNQVAETRRVRDLAEMISKKTGVGVNFLNNPRNEDAENELDVVNQKFKNLGVDPKTLDEGLFDEVISVTEKYKHRCDKELVIPKSYWNKNRASECTAQESLGIKQAPELVTN
>CAMPEP_0193713732_/NCGR_PEP_ID=Chrysochromulina-polylepis-CCMP1757-20130903|7729_1_/TAXON_ID=72548_/ORGANISM="Chrysochromulina-polylepis-CCMP1757"_/LENGTH=487_/DNA_ID=CAMNT_0038224033_/DNA_START=1_/DNA_END=1462_/DNA_ORIENTATION=-
XSPLGPETAALPSSVVIMSPARIFAVVALLSPCSSYQLPQTVAHGSRAAAKGGVSVAKRAAPAMVAHAEAPPPVAASSGDSSKKKIFVLGGDGFCGWPTSLHLSDAGHEVIIIDNLSRRKIDVELGCESLTPISSPDVRVATWNEMSGRDMRFEYMDVAQEYDRFCQLIKDEQPDTIIHFAEQRAAPYSMKNAATKRYTVENNLGATHNVACAVVDSGVDVHIVHLGTMGVYGYGNSGGQIPEGYIDVILPGGRERNILHPAYPGSVYHATKCLDALLFQFYAKNDQLRITDLHQGIVWGTNTPLSAKDERLCNRFDYDGEYGTVLNRFLMQAACGIPLTVYGTGGQTRAFIHITDTCKCVELAVNNPPQTGERVEILNQVAQTARVRDVAQLVGSLTGATVQLTANPRAEDAENELDVSNDKFKSLGLDPILLDSAAGLLTEVQQIANKYEHRCDRTKVVSKSYWNKGTAKAAEGKTVDVGAKVSA
>CAMPEP_0200313636_/NCGR_PEP_ID=Corethron-pennatum-L29A3-20140214|8890_1_/ASSEMBLY_ACC=CAM_ASM_001207_/TAXON_ID=218684_/ORGANISM="Corethron_pennatum,_Strain_L29A3"_/LENGTH=471_/DNA_ID=CAMNT_0046348135_/DNA_START=74_/DNA_END=1489_/DNA_ORIENTATION=-
MKIAEFLLYFVASAGTAAAFTATPSRSGTAALALPSFRHANSFGVSTRRRSSSSLFMQAVNGAAEKKTVIVLGGDGFCGWPTSLYLSDIGHDVVIVDNLSRRNIDNELGCSSLTPIQPPEVRVRAWKEVSGKEIKFVNLDVAKDYDLLVQLIKDVKPDSIVHFAEQRAAPYSMKTSKAKRYTVDNNVSGNNNLCCAVIDSEIDAHIVHLGTMGVYGYGSSGGEIPEGYIDVILPGGRESTILHPAYPGSVYHATKCLDALLYQFYNKNDEIRVTDLHQGIVWGTNTDQTIKDERLINRFDYDGDYGTVLNRFLMQGTMGVPLTVYGTGGQTRGFIHISDTARCIELAINNPPAKGDKVQILNQIAETRRVRDVAKLVADQTGVEMKMMPNPRQEAAENELVVSNKKFRDLGLDPITLDEGLFDEVQEVVKKYASRCDPTKILPASFWNKKRAEECASLDPESVKVTDPNAK
>CAMPEP_0187303560_/NCGR_PEP_ID=Ditylum-brightwellii-GSO103-20131123|3838_1_/TAXON_ID=49249_/ORGANISM="Ditylum-brightwellii-GSO103"_/LENGTH=453_/DNA_ID=CAMNT_0030348067_/DNA_START=1_/DNA_END=1362_/DNA_ORIENTATION=+
LASSFTAPTAFTSRGNAVSNVFSERQNVLTAARASAIVRAMSEEPSAEGEKKKVIVLGGDGFCGWPTSLYLSDQGHDVVIVDNLSRRNIDNELGCNSLTPIATPEVRCEAWKEVSGKEIKFVNLDVAKEYDLLVQLIKEEKPDSIVHFAEQRAAPYSMKNSKTKRYTIDNNVSGANNLCCAVIDSDVDAHIVHLGTMGVYGYGTSGGEIPEGYIDVILPGGREANILHPAYPGSVYHATKCLDALLWQFYQKNDGLRITDLHQGIVWGTNTPQTIKDERLVNRFDYDGDYGTVLNRFLMQGAMGVPLTVYGTGGQTRAFIHITDTARCIEIAIKNPPASGERVEIFNQIAETRRVRDVAALVAEQTGVDVNLLPNPRQEAAENELDVSNEKFCNLGLEPITLDTGLFDEVTEVVKKYKSRCDPQKILPASFWNKKRAEECASLSESKVEIKSD
>CAMPEP_0193942186_/NCGR_PEP_ID=Ditylum-brightwellii-GSO104-20131105|2686_1_/TAXON_ID=49249_/ORGANISM="Ditylum-brightwellii-GSO104"_/LENGTH=472_/DNA_ID=CAMNT_0038536599_/DNA_START=1_/DNA_END=1417_/DNA_ORIENTATION=+
XGPRSITMKVLFITAFLPFLASSFTAPTAFTSRGNAVSNVFSERQNVLTAARASAIVRAMSEEPSAEGEKKKVIVLGGDGFCGWPTSLYLSDQGHDVVIVDNLSRRNIDNELGCNSLTPIATPEVRCEAWKEVSGKEIKFVNLDVAKEYDLLVQLIKEEKPDSIVHFAEQRAAPYSMKNSKTKRYTIDNNVSGANNLCCAVIDSDVDAHIVHLGTMGVYGYGTSGGEIPEGYIDVILPGGREANILHPAYPGSVYHATKCLDALLWQFYQKNDGLRITDLHQGIVWGTNTPQTIKDERLVNRFDYDGDYGTVLNRFLMQGAMGVPLTVYGTGGQTRAFIHITDTARCIEIAINNPPASGERVEIFNQIAETRRVRDVAALVAEQTGVDVNLLPNPRQEAAENELDVSNEKFCNLGLEPITLDTGLFDEVTEVVKKYKSRCDPQKILPASFWNKKRAEECASLSESKVEIKSD
>CAMPEP_0187357372_/NCGR_PEP_ID=Ditylum-brightwellii-GSO105-20130911|75380_1_/TAXON_ID=49249_/ORGANISM="Ditylum-brightwellii-GSO105"_/LENGTH=465_/DNA_ID=CAMNT_0030425563_/DNA_START=38_/DNA_END=1435_/DNA_ORIENTATION=-
MKVLFITAFLPFLASSFTAPTAFTSRGNAVSNVFSERQNVLTAARASAIVRAMSEEPSAEGEKKKVIVLGGDGFCGWPTSLYLSDQGHDVVIVDNLSRRNIDNELGCNSLTPIATPEVRCEAWKEVSGKEIKFVNLDVAKEYDLLVQLIKEEKPDSIVHFAEQRAAPYSMKNSKTKRYTIDNNVSGANNLCCAVIDSDVDAHIVHLGTMGVYGYGTSGGEIPEGYIDVILPGGREANILHPAYPGSVYHATKCLDALLWQFYQKNDGLRITDLHQGIVWGTNTPQTIKDERLVNRFDYDGDYGTVLNRFLMQGAMGVPLTVYGTGGQTRAFIHITDTARCIEIAIKKPPASGERVEIFNQIAETRRVRDVAALVAEQTGVDVNLLPNPRQEAAENELDVSNEKFCNLGLEPITLDTGLFDEVTEVVKKYKSRCDPQKILPASFWNKKRAEECASLSESKVEIKSD
>CAMPEP_0187384952_/NCGR_PEP_ID=Dunaliella-tertiolecta-CCMP1320-20130909|34428_1_/TAXON_ID=3047_/ORGANISM="Dunaliella-tertiolecta-CCMP1320"_/LENGTH=483_/DNA_ID=CAMNT_0030461437_/DNA_START=44_/DNA_END=1495_/DNA_ORIENTATION=+
MQAHLMQRTAAQTGSSQRSLNACASHSGLQQLQKGAGSRIRISTPVNGCGSANVVRAARREVQSKVRAQAATVDKVSAPTSASSNGSGTRVMIIGGDGYCGWATALHLSQRGYNVCIVDNLCRRQYDLTLGLDTMTPIASIQDRIRRWGEISGRHIDLAIGDVCDWDFFGEKFRSFSPDAVVHFGEQRSAPYSMIDRKHAVYTQSNNVMGTLNVLYAIKDFRPDCHLVKLGTMGEYGTPNIDIEEGYITINHNGRSDTLPFPKQGGSFYHLSKVHDTHNIAFAARAWKVAATDLNQGVVYGVRTEETAADPMLFNRFDYDGIFGTALNRFVVQAAVGHPLTVYGKGGQTRGYLDIRDTVRCIQIAIDNPASSGEMRVFNQFTQQFSVNQLAEIVKQGGKKFGLDVQVTNVPNPRVEAEEHYYNAKNTKLQDLGLQPHYLEDSMVDSLLQFAMTYKDRVRMELIKPAVDWRAKTGQAAAAAASK
>CAMPEP_0199951150_/NCGR_PEP_ID=Durinskia-baltica-CSIRO_CS-38-20140214|26399_1_/ASSEMBLY_ACC=CAM_ASM_001176_/TAXON_ID=400756_/ORGANISM="Durinskia_baltica,_Strain_CSIRO_CS-38"_/LENGTH=453_/DNA_ID=CAMNT_0045872171_/DNA_START=111_/DNA_END=1472_/DNA_ORIENTATION=-
MKVLSLVIAFLPAVASFSVSSTVTTYKLSNFALHATANGDTNGESKKKVIVLGGDGFCGWPTSLYLSDQGHDIVIVDNLSRRKIDLDLGCDSLTPITSMEERVQAWKEVSGKEIKFVNLDVAKDYDLLVQLIKEEKPDSIVHFAEQRAAPYSMKDSKGKRYTVDNNVSGSNNLCCAILDSDVDAHIVHLGTMGVYGYGTSGGEIPEGYIDVILPGGREANILHPAYPGSVYHATKCLDAILWQFYQKNDQLRITDLHQGIVWGTNTPQTVLDERLINRFDYDGDYGTVLNRFLMQAAMGVPLTVYGTGGQTRAFIHISDTARCIEIAINNPPAKGERVEIFNQVAETRRVRDIAQMVAKMTGVEVNFIPNPRQEAAENELDVSNRKFCNLGLNPITLDEGLFDEVTEVVKKYKKRCNPKKILPASFWNKKRAEECASLDPNSIQLKEEEPVKP
>CAMPEP_0199953068_/NCGR_PEP_ID=Durinskia-baltica-CSIRO_CS-38-20140214|27776_1_/ASSEMBLY_ACC=CAM_ASM_001176_/TAXON_ID=400756_/ORGANISM="Durinskia_baltica,_Strain_CSIRO_CS-38"_/LENGTH=458_/DNA_ID=CAMNT_0045874325_/DNA_START=1_/DNA_END=1380_/DNA_ORIENTATION=-
IAWCRMMTNLVIAAVVLCIILQYGEGFSHNFMSTSRFSQRTRKDMAIAGSAAQNLKKVVVLGGDGFCGWPTSLHLSEQGHEVIIVDNLSRRKIDVELGCDSLTPITDIEQRCKVWNSIAGKNLKFRYLDLMTDYAELLQLLKDEKPDTVVHFAEQRAAPYSMKDDRRKRYTIDNNLSGTHNLLCAIVESGIDIHVVHLGTMGVYGYGTSGGEIPEGYLDVTLPGGRQSKILHPANPGSVYHLTKCLDALTFQFYNKNDGVRVTDLHQGIVWGTNTAETVRDERLINRFDYDGDYGTVLNRFLMQASMGIPLTVYGTGGQTRAFIHISDTARCVNLAINNPPKSGDKVEIFNQVAETLRVRDLAQLVSKKTGCVVRNLENPRKEDAENELQVSNKKFCTLGLNPITVEEGLFDEVVNIADKFRHRCDRSKVLPNSFWSKARAQAAVNDAARVEDRDKSL
>CAMPEP_0187631234_/NCGR_PEP_ID=Emiliania-huxleyi-379-20130905|12663_1_/TAXON_ID=2903_/ORGANISM="Emiliania-huxleyi-379"_/LENGTH=544_/DNA_ID=CAMNT_0030728661_/DNA_START=1_/DNA_END=1637_/DNA_ORIENTATION=-
RALRAALSMVMLCSSIALFGLSGGAAVRSAVGGGLPTVAVRSAPSMAAVAAPSSHAPAASAGGGDGKSKKIFVLGGDGFCGWPVALHLSDIGHEVVIVDNLSRRKIDVDLGAQSLTPITPAEERVATWNGLSSREPIRFVNLDLALEYDRFVQMMREERPDTMIHFAEQRAAPYSQKTPATKRYTVDNNVRATHNVLCGIVESGLDIHLVHLGTMGVYGYGNSGGEIPEGYIDVQLPGGRERSILHPAYPGSVYHATKCLDATLFQFYAKNDLLRLTDLHQGIVWGTNTDLTARDERLVNRFDYDGEYGTVLNRFLMQAACGIPLTVYGTGGQTRAFIHIKDTCKCIELAVANPPEPKPDWGAVEILNQVAQTARVRDVARIVSDLTGVEMQLTENPRNEAAENELDVSNRKFKMLGLEPTLLESAAGLMTEVTEVANKYQHRVDRSKVVSKAYWNKERAAAAGAADAVSSIKGVGATXVIRLALAAWAREDHAAPARHLVAVKNRAGRTSHGPLGAYHVCDTRVYVSRAHKIPTLNLHMDDEG
>CAMPEP_0187730612_/NCGR_PEP_ID=Emiliania-huxleyi-CCMP370-20130905|183238_1_/TAXON_ID=2903_/ORGANISM="Emiliania-huxleyi-CCMP370"_/LENGTH=590_/DNA_ID=CAMNT_0030835859_/DNA_START=1_/DNA_END=1774_/DNA_ORIENTATION=-
LCSSIALFGLSGGAAVRSAVGGGLPTVAVRSAPSMAAVAAPSSHAPAASAGGDGKSKKIFVLGGDGFCGWPVALHLSDIGHEVVIVDNLSRRKIDVDLGAQSLTPITPAEERVATWNGLSSREPIRFVNLDLALEYDRFVQMMREERPDTMIHFAEQRAAPYSQKTPATKRYTVDNNVRATHNVLCGIVESGLDIHLVHLGTMGVYGYGNSGGEIPEGYIDVQLPGGRERSILHPAYPGSVYHATKCLDATLFQFYAKNDLLRLTDLHQGIVWGTNTDLTARDERLVNRFDYDGEYGTVLNRFLMQAACGIPLTVYGTGGQTRAFIHIKDTCKCIELAVANPPEPKPDWGAVEILNQVAQTARVRDVARIVSDLTGVEMQLTENPRNEAAENELDVSNRKFKMLGLEPTLLESAAGLMTEVTEVANKYQHRVDRSKVVSKAYWNKERAAAAGAADAVDSAAAPLFVRSMWHGPNSDGKIGVELAGGGSARALPSSARYYHALRGPNAGDTGGELSLAALAAWAREDHAAPARHLVAVKNRAGRTSHGPLGAYHVCDTRVRVSRVHKIPTLNLHNHMDDDEAYGASTARII
>CAMPEP_0187738726_/NCGR_PEP_ID=Emiliania-huxleyi-PLYM219-20130905|1526_1_/TAXON_ID=2903_/ORGANISM="Emiliania-huxleyi-PLYM219"_/LENGTH=478_/DNA_ID=CAMNT_0030844069_/DNA_START=1_/DNA_END=1435_/DNA_ORIENTATION=-
XALRAALSMVMLCSSIALFGLSGGAAVRSAVGGGLPTVAVRSAPSMAAVAAPSSHAPAASAGGDGKSKKIFVLGGDGFCGWPVALHLSDIGHEVVIVDNLSRRKIDVDLGAQSLTPITPAEERVATWNGLSSREPIRFVNLDLALEYDRFVQMMREERPDTMIHFAEQRAAPYSQKTPATKRYTVDNNVRATHNVLCGIVESGLDIHLVHLGTMGVYGYGNSGGEIPEGYIDVQLPGGRERSILHPAYPGSVYHATKCLDATLFQFYAKNDLLRLTDLHQGIVWGTNTDLTARDERLVNRFDYDGEYGTVLNRFLMQAACGIPLTVYGTGGQTRAFIHIKDTCKCIELAVANPPEPKPDWGAVEILNQVAQTARVRDVARIVSDLTGVEMQLTENPRNEAAENELDVSNRKFKMLGLEPTLLESAAGLMTEVTEVANKYQHRVDRSKVVSKAYWNKERAAAAGAADAVSSIKGVGATA
>CAMPEP_0200506842_/NCGR_PEP_ID=Extubocellulus-spinifer-CCMP396-20140214|211278_1_/ASSEMBLY_ACC=CAM_ASM_001213_/TAXON_ID=265572_/ORGANISM="Extubocellulus_spinifer,_Strain_CCMP396"_/LENGTH=733_/DNA_ID=CAMNT_0046621777_/DNA_START=53_/DNA_END=2254_/DNA_ORIENTATION=-
MKVILFAAILPYLSTSFTAPSGAFVTLRTGVSQRAETSSAQRSSLVMQALEDGTNVDGIGTNGTADKKKVIVLGGDGFCGWPTSLHLSDQGHDVVVVDNLSRRNIDTELGCSSLTPIQSPEVRIQAWKEVSGKEMKFVNLDVAKEYDLLVQLIKDEKPDSIVHFAEQRAAMNXTLELPPPHQVVEGGGACVSGEWRQARQPXFADLLVVMPMNVGSLPPSSPPPPLLKFQEPSNKPFNKDPLVLIAHQHIFAVPIFPRTYLNQNMKVILFAAILPYLSTSFTAPSGAFVTLRTGVSQRAETSSAQRSSLVMQALEDGTNVDGIGTNGTADKKKVIVLGGDGFCGWPTSLHLSDQGHDVVVVDNLSRRNIDTELGCSSLTPIQSPEVRIQAWKEVSGKEMKFVNLDVAKEYDLLVQLIKDEKPDSIVHFAEQRAAPYSMKNSKTKRYTIDNNVSGSNNLCCAVLDADVDAHIVHLGTMGVYGYGTSGGEIPEGYIDVTLPGGREANILHPAYPGSVYHATKCLDALIWQFYQKNDALRVTDLHQGIVWGTNTPQTIKDERLINRFDYDGDYGTVLNRFLMQGAMGVPLTVYGTGGQTRAFIHITDTARCIEIAISNPPEAGERVEIFNQVAETRRVRDVAGLVSEQTGVEVNMLPNPRQEAAENELDVSNRKFCNLGLEPITLDEGLFDEVTEVVKKYKHRCDPTKILPASFWNKKRAEECASLEETKVEIKAD
>CAMPEP_0200506842_/NCGR_PEP_ID=Extubocellulus-spinifer-CCMP396-20140214|211278_1_/ASSEMBLY_ACC=CAM_ASM_001213_/TAXON_ID=265572_/ORGANISM="Extubocellulus_spinifer,_Strain_CCMP396"_/LENGTH=733_/DNA_ID=CAMNT_0046621777_/DNA_START=53_/DNA_END=2254_/DNA_ORIENTATION=-
MKVILFAAILPYLSTSFTAPSGAFVTLRTGVSQRAETSSAQRSSLVMQALEDGTNVDGIGTNGTADKKKVIVLGGDGFCGWPTSLHLSDQGHDVVVVDNLSRRNIDTELGCSSLTPIQSPEVRIQAWKEVSGKEMKFVNLDVAKEYDLLVQLIKDEKPDSIVHFAEQRAAMNXTLELPPPHQVVEGGGACVSGEWRQARQPXFADLLVVMPMNVGSLPPSSPPPPLLKFQEPSNKPFNKDPLVLIAHQHIFAVPIFPRTYLNQNMKVILFAAILPYLSTSFTAPSGAFVTLRTGVSQRAETSSAQRSSLVMQALEDGTNVDGIGTNGTADKKKVIVLGGDGFCGWPTSLHLSDQGHDVVVVDNLSRRNIDTELGCSSLTPIQSPEVRIQAWKEVSGKEMKFVNLDVAKEYDLLVQLIKDEKPDSIVHFAEQRAAPYSMKNSKTKRYTIDNNVSGSNNLCCAVLDADVDAHIVHLGTMGVYGYGTSGGEIPEGYIDVTLPGGREANILHPAYPGSVYHATKCLDALIWQFYQKNDALRVTDLHQGIVWGTNTPQTIKDERLINRFDYDGDYGTVLNRFLMQGAMGVPLTVYGTGGQTRAFIHITDTARCIEIAISNPPEAGERVEIFNQVAETRRVRDVAGLVSEQTGVEVNMLPNPRQEAAENELDVSNRKFCNLGLEPITLDEGLFDEVTEVVKKYKHRCDPTKILPASFWNKKRAEECASLEETKVEIKAD
>CAMPEP_0188088896_/NCGR_PEP_ID=Fragilariopsis-kerguelensis-L26_C5-20130909|26203_1_/TAXON_ID=186038_/ORGANISM="Fragilariopsis-kerguelensis-L26_C5"_/LENGTH=465_/DNA_ID=CAMNT_0031370681_/DNA_START=164_/DNA_END=1561_/DNA_ORIENTATION=+
MKLFFTAIAVSLSVATSFSPVRISASISSRIVATKSSSSSSAVYAENGVNGSDEKKKKVIVLGGDGFCGWPTSLYLSDQGHDVVIVDNLSRRKIDLELGCDSLTPISSPETRVQAWKEVSGKVIKFHNIDVAEEYDLLVQLIKEEQPDSIVHFAEQRAAPYSQKNSKTKRYTIDNNVGGSNNLCCAVIDADIDVHIVHLGTMGVYGYGTSGGEIPEGYIDVTLPGGRESNILHPAYPGSVYHATKCMDAILWQFYQKNDQLRITDLHQGVVWGTNTPQTVLDERLINRFDYDGDYGTVLNRFLMQGSMGVPLTVYGTGGQTRAFIHVTDTARCIEIAINNPPKQGDRVEIFNQIAETRRVRDIAEMVAKLTGVEANFIPNPRQEAAENELNVANRKFCNLGLDPITLDTGLFEEVTEIVKKYKSRCDPKMILPASFWNKKRAEECATLDPNSIKLKDEVKDKVKP
>CAMPEP_0199355362_/NCGR_PEP_ID=Fragilariopsis-kerguelensis-L2_C3-20140214|6630_1_/ASSEMBLY_ACC=CAM_ASM_001141_/TAXON_ID=186038_/ORGANISM="Fragilariopsis_kerguelensis,_Strain_L2-C3"_/LENGTH=465_/DNA_ID=CAMNT_0045117073_/DNA_START=165_/DNA_END=1562_/DNA_ORIENTATION=+
MKLFFTAIAVSLSVATSFSPVRISASISSRIVATKSSSSSSAVYAENGVNGSDEKKKKVIVLGGDGFCGWPTSLYLSDQGHDVVIVDNLSRRKIDLELGCDSLTPISSPETRVQAWKEVSGKVIKFHNIDVAEEYDLLVQLIKEEQPDSIVHFAEQRAAPYSQKNSKTKRYTIDNNVGGSNNLCCAVIDADIDVHIVHLGTMGVYGYGTSGGEIPEGYIDVTLPGGRESNILHPAYPGSVYHATKCMDAILWQFYQKNDQLRITDLHQGVVWGTNTPQTVLDERLINRFDYDGDYGTVLNRFLMQGSMGVPLTVYGTGGQTRAFIHVTDTARCIEIAINNPPKQGDRVEIFNQIAETRRVRDIAEMVAKLTGVEANYIPNPRQEAAENELNVANRKFCNLGLDPITLDTGLFEEVTEIVKKYKSRCDPKMILPASFWNKKRAEECATLDPNSIKLKDEVKDKVKP
>CAMPEP_0188208156_/NCGR_PEP_ID=Gephyrocapsa-oceanica-RCC1303-20130911|80585_1_/TAXON_ID=38817_/ORGANISM="Gephyrocapsa-oceanica-RCC1303"_/LENGTH=477_/DNA_ID=CAMNT_0031536927_/DNA_START=1_/DNA_END=1434_/DNA_ORIENTATION=-
RGLRELNLVMLCSSIALFGLSGGAAVRSAVGGGLPTVAVRSAPSMAAVAAPSSHAPAASAGGDGKSKKIFVLGGDGFCGWPVALHLSDIGHEVVIVDNLSRRKIDVDLGAQSLTPITPAEERVATWNGLSSREPIRFVNLDLALEYDRFVQMMREERPDTMIHFAEQRAAPYSQKTPATKRYTVDNNVRATHNVLCGIVESGLDIHLVHLGTMGVYGYGNSGGEIPEGYIDVQLPGGRERSILHPAYPGSVYHATKCLDATLFQFYAKNDLLRLTDLHQGIVWGTNTDLTARDERLVNRFDYDGEYGTVLNRFLMQAACGIPLTVYGTGGQTRAFIHIKDTCKCIELAVANPPEPKPDWGAVEILNQVAQTARVRDVARIVSDLTGVEMQLTENPRNEAAENELDVSNRKFKMLGLEPTLLESAAGLMTEVTEVANKYQHRVDRSKVVSKAYWNKERAAAAGAADAVSSIKGVGATA
>CAMPEP_0188245062_/NCGR_PEP_ID=Glenodinium-foliaceum-CCAP1116_3-20130913|9287_1_/TAXON_ID=160619_/ORGANISM="Glenodinium-foliaceum-CCAP1116_3"_/LENGTH=456_/DNA_ID=CAMNT_0031576689_/DNA_START=219_/DNA_END=1589_/DNA_ORIENTATION=+
MRVVLSVVVAVLPLAAAFSVPKIASTPSRPSFVFALNAELNGGLNGEAKKKVMVLGGDGFCGWPTSLYLSDQGHDIVVVDNLSRRKIDLDLGCDSLTPISSMEERIQAWKEVSGKEMKFVNLDVAKDYDLLVQLIKDEKPDSIVHFAEQRAAPYSMKDSKGKRYTVDNNVSGSNNLCCAVIDSDVDAHIVHLGTMGVYGYGTSGGEIPEGYIDVVLPGGRESNILHPAYPGSVYHATKCLDAILWQFYQKNDQLRITDLHQGIVWGTNTPQTILDERLINRFDYDGDYGTVLNRFLMQAAMGVPLTVYGTGGQTRAFIHISDTARCIEIAVNNPPAKGDRVEIFNQIAETRRVRDIAQMVADMTGVEVNCIPNPRQEAAENELDVSNKKFCNLGLDPITLDTGLFAEVTQVVKKYKSRCNPKKILPASFWNKKRAEECATLDPSSIKLKEEETVEP
>CAMPEP_0194025128_/NCGR_PEP_ID=Gloeochaete-witrockiana-SAG46_84-20130911|184433_1_/TAXON_ID=38269_/ORGANISM="Gloeochaete-witrockiana-SAG46_84"_/LENGTH=552_/DNA_ID=CAMNT_0038663325_/DNA_START=1_/DNA_END=1656_/DNA_ORIENTATION=-
XLNADFFRDLYLHAKSIMTCKSTSNSAFVTAALLGCAGTTVNAAGSTSVLCSHAPSTKPSSVAREVAFAASQLTVASREFLSGNGANFLPSTVLRRPIAPVGSSARTIVAEAPAVATRDGEIVSTLTDSSSDGKPKKRVMVIGGDGYCGWATALHFSNRGHEVAIIDSLIRRHWDNQLDLETLTPIAPLIKRVDVWRSLTRKNIDTYIGDICDNDFLLKSLRAFQPDAIVHFGEQRSAPFSMLSRERAVETQSNNVIGNLNLLFAIRDEFPDCHLVKLGTMGEYGTPNIDIEEGYINIKHNGREDRLPFPKLPGSFYHCSKVHDTTNIHLACRIWGLRATDLNQGVVYGVKTPETEMDPLLINRLDYDHIFGTALNRFCIQAAIGHPLTVYGKGGQTRGFLDIRDTVACMELAVNNPAERGEMKVFNQFTEQFSVSQLAEAVRDASEKIGLKTEITQVANPRVELEEHYFNAKHTGLLQLGLQPHYLSDSLLDSLMNFSIQFKDRVDLKQMMPSHSWKGTPAKGASVXEKIVLGHQGKRCELELKLRTLKFK
>CAMPEP_0193998866_/NCGR_PEP_ID=Gloeochaete-witrockiana-SAG46_84-20130911|16417_1_/TAXON_ID=38269_/ORGANISM="Gloeochaete-witrockiana-SAG46_84"_/LENGTH=382_/DNA_ID=CAMNT_0038624089_/DNA_START=208_/DNA_END=1356_/DNA_ORIENTATION=-
MRVSGIKKVLVTGGAGYIGSHTCLELLNSGYEVVVVDNLCNSSEESLRRVKELAGKTLSFYKVDLLEEKALDDVFVHERPDAVIHFAGLKAVGESCKIPLTYYHNNITGTINLLKVMDRRACRGMVFSSSATVYGDPHSVPIKENFPLNATNPYGRTKQMIEDILRDVSRADSKWKIVILRYFNPVGAHESGRIGEDPDYPNNLMPYIQQVVVGRRPALNVFGGDYPTVDGTGVRDYIHIVDLAQGHLAAFRKIAISNEGCCKVYNLGTGKGISVLQMVDAMRKASGREIPVKMSARRDGDIAVCYADSSLAKEELLWVAKRGLDEMCLDAWRWQSQNPWGFKSAGMPHTDLVKHPAPTLPSITSPVISNGGISHSLDGDRH
>CAMPEP_0188516778_/NCGR_PEP_ID=Goniomonas-pacifica-CCMP1869-20130911|200879_2_/TAXON_ID=195067_/ORGANISM="Goniomonas-pacifica-CCMP1869"_/LENGTH=171_/DNA_ID=CAMNT_0031873939_/DNA_START=1_/DNA_END=512_/DNA_ORIENTATION=-
IVDNLSRRKIDIDLEVESLTPIVSIGERLNVWESIGGKPMRFIHMDIAHEYQRLLDLIIEEKPDSIVHFAEQRAAPYSMKSSATKRYTVDNNVNGTHNLLAAIVESGQDIHVVHLGTMGVYGYGSHRGATIPEGYLKVEVPQPDGSRFEEEILHPASPGSVYHMTKTLDQX
>CAMPEP_0188556420_/NCGR_PEP_ID=Heterosigma-akashiwo-CCMP2393-20130911|13162_1_/TAXON_ID=39354_/ORGANISM="Heterosigma-akashiwo-CCMP2393"_/LENGTH=418_/DNA_ID=CAMNT_0031922749_/DNA_START=170_/DNA_END=1426_/DNA_ORIENTATION=+
MNMMADATPKKIVVLGGDGFCGWPTSLYLSEQGHDVIIVDNLSRRNIDNELGAQSLTPIVSPQERVKTWEAVSGRKIEFINLDVAKDYDLLVQLFKQEKPDSVIHFAEQRAAPYSMKGSKQKRYTVDNNLGGTNNVACAIIESEVDIHVVHLGTMGVYGYGNSGGEIPEGYIDVILPGGRERNILHPAYPGSVYHATKCLDAIMFQFYNKNDGLKVTDLHQGIVWGTNTPQTIKDERLVNRFDYDGDYGTVLNRFLMQAALDIPLTVYGTGGQTRAFIHVTDTARCIEAAVNNPPAAGDRVEIFNQVAETCRVRDLANMIAEKTGVDINFVNNPRNEAAENELEVVNQKFKMLGVEPKTLDAGLFDEVISVTQKYKDRCDPELVIPKSYWNKNRAADCSAKESLGLKSQQEKEEAAAK
>CAMPEP_0188627142_/NCGR_PEP_ID=Heterosigma-akashiwo-CCMP3107-20130913|116466_1_/TAXON_ID=536047_/ORGANISM="Heterosigma-akashiwo-CCMP3107"_/LENGTH=418_/DNA_ID=CAMNT_0032027695_/DNA_START=170_/DNA_END=1426_/DNA_ORIENTATION=-
MNMMADATPKKIVVLGGDGFCGWPTSLYLSEQGHDVIIVDNLSRRNIDNELGAQSLTPIVSPQERVKTWEAVSGRKIEFINLDVAKDYDLLVQLFKQEKPDSVIHFAEQRAAPYSMKGSKQKRYTVDNNLGGTNNVACAIIESEVDIHVVHLGTMGVYGYGNSGGEIPEGYIDVILPGGRERNILHPAYPGSVYHATKCLDAIMFQFYNKNDGLKVTDLHQGIVWGTNTPQTIKDERLVNRFDYDGDYGTVLNRFLMQAALDIPLTVYGTGGQTRAFIHVTDTARCIEAAVNNPPAAGDRVEIFNQVAETCRVRDLANMIAEKTGVDINFVNNPRNEAAENELEVVNQKFKMLGVEPKTLDAGLFDEVISVTQKYKDRCDPELVIPKSYWNKNRAADCSAKESLGLKSQQEKEEAAAK
>CAMPEP_0188638402_/NCGR_PEP_ID=Heterosigma-akashiwo-CCMP452-20130912|2489_1_/TAXON_ID=536046_/ORGANISM="Heterosigma-akashiwo-CCMP452"_/LENGTH=418_/DNA_ID=CAMNT_0032043363_/DNA_START=165_/DNA_END=1421_/DNA_ORIENTATION=+
MNMMADATPKKIVVLGGDGFCGWPTSLYLSEQGHDVIIVDNLSRRNIDNELGAQSLTPIVSPQERVKTWEAVSGRKIEFINLDVAKDYDLLVQLFKQEKPDSVIHFAEQRAAPYSMKGSKQKRYTVDNNLGGTNNVACAIIESEVDIHVVHLGTMGVYGYGNSGGEIPEGYIDVILPGGRERNILHPAYPGSVYHATKCLDAIMFQFYNKNDGLKVTDLHQGIVWGTNTPQTIKDERLVNRFDYDGDYGTVLNRFLMQAALDIPLTVYGTGGQTRAFIHVTDTARCIEAAVNNPPAAGDRVEIFNQVAETCRVRDLANMIAEKTGVDINFVNNPRNEAAENELEVVNQKFKMLGVEPKTLDAGLFDEVISVTQKYKDRCDPELVIPKSYWNKNRAADCSAKESLGLKSQQEKEEAAAK
>CAMPEP_0200244518_/NCGR_PEP_ID=Heterosigma-akashiwo-NB-20140214|32488_1_/ASSEMBLY_ACC=CAM_ASM_001192_/TAXON_ID=536047_/ORGANISM="Heterosigma_akashiwo,_Strain_NB"_/LENGTH=418_/DNA_ID=CAMNT_0046246945_/DNA_START=164_/DNA_END=1420_/DNA_ORIENTATION=+
MNMMADATPKKIVVLGGDGFCGWPTSLYLSEQGHDVIIVDNLSRRNIDNELGAQSLTPIVSPQERVKTWEAVSGRKIEFINLDVAKDYDLLVQLFKQEKPDSVIHFAEQRAAPYSMKGSKQKRYTVDNNLGGTNNVACAIIESEVDIHVVHLGTMGVYGYGNSGGEIPEGYIDVILPGGRERNILHPAYPGSVYHATKCLDAIMFQFYNKNDGLKVTDLHQGIVWGTNTPQTIKDERLVNRFDYDGDYGTVLNRFLMQAALDIPLTVYGTGGQTRAFIHVTDTARCIEAAVNNPPAAGDRVEIFNQVAETCRVRDLANMIAEKTGVDINFVNNPRNEAAENELEVVNQKFKMLGVEPKTLDAGLFDEVISVTQKYKDRCDPELVIPKSYWNKNRAADCSAKESLGLKSQQEKEEAAAK
>CAMPEP_0193651454_/NCGR_PEP_ID=Isochrysis-galbana-CCMP1323-20130912|20361_1_/TAXON_ID=37099_/ORGANISM="Isochrysis-galbana-CCMP1323"_/LENGTH=492_/DNA_ID=CAMNT_0038153061_/DNA_START=1_/DNA_END=1477_/DNA_ORIENTATION=-
XFLSPLSLRPSSPREPPNTLPLTRMQYSLTLVLLGALGRAGALRLGAAGVRTTVAPVRIAAPLATATAPVEPVAHASSGDGKSKKIFVLGGDGFCGWPVALHLSDIGHEVVIIDNLSRRKIDLDLGCSSLTPIATPEVRVATWNSISNREPIRFVNLDLAVEYDRFVQMIKEERPDTMVHFAEQRAAPYSQKTPATKRYTVNNNVGATHNVLCGIVESGLDIHLVHLGTMGVYGYGNSGGEIPEGYIDVTLPGGRERSILHPSYPGSVYHATKCLDAVLFQFYAKNDLLRLTDLHQGIVWGTNTELTARDERLINRFDYDGEYGTVLNRFLMQAACGIPLTVYGTGGQTRAFIHIKDTCKCIELAVANPPTAKGDWGAVEILNQVAETARVRDVAAMVAKLTGVEVQMVENPRNEASENDLDVANRKFQMLGLEPTLLESSAGLLAEVTEIAEKYQDRCDRSKVVSKAYWNKERAAAAGSTEARSAVKGVVA
>CAMPEP_0193695924_/NCGR_PEP_ID=Isochrysis-galbana-CCMP1323-20130912|122016_1_/TAXON_ID=37099_/ORGANISM="Isochrysis-galbana-CCMP1323"_/LENGTH=670_/DNA_ID=CAMNT_0038205017_/DNA_START=1_/DNA_END=2014_/DNA_ORIENTATION=+
AGNEDVAHPPPRAGRCPSAGTVPAFSRASMVFVARRRLASRHAGRENRAKQREGSLRESATYAGDRASWRDEGGSARFGVGGGRVGRAQLTAQTGLIARGALSLPADVLLFGNAVASMRGTLSPCSPKHPPTPSRMPSHRPASPYWPLLPTGDHHRQLVPPQDRSRLGLLFPHTHRHARGPRSVRSAEHEPSPQLDSVAKPPMQYLLSVVLLSAVGSCSAIRIAVGGLRPAAAAARAPAVFATATATAQPVSHASSGDSRPKKIFVLGGDGFCGWPVALHLSDIGHEVIIIDNLSRRKIDLDLGCSSLTPIATPEVRVDTWNSISKRQPIRFVNLDLAVEYVRFVQMIQEERPDTMVHFAEQRAAPYSQKTPATKRYTINNNVGATHNVLCGIVESGLDVHLVHLGTMGVYGYGNSGGEIPEGYIDVQLPGGRSRSILHPSYPGSIYHATKCLDAVLFQFYAKNDLLRLTDLHQGIVWGTNTELTARDERLINRFDYDGEYGTVLNRFLMQAACGIPLTVYGTGGQTRAFIHIKDTCKCIELAVANPPQAKGEWGAVEILNQVAETARVRDVAAIVSQLTGVEMQTMENPRNEAAENDLDVANQKFQMLGLEPTLLESSAGLMAEVTDIANKYQSRCDRAKVVSKAYWNKERAAAAGSSQAQASVKGVAV
>CAMPEP_0188757692_/NCGR_PEP_ID=Isochrysis-sp-CCMP1244-20130912|12891_1_/TAXON_ID=37098_/ORGANISM="Isochrysis-sp-CCMP1244"_/LENGTH=456_/DNA_ID=CAMNT_0032217555_/DNA_START=1_/DNA_END=1369_/DNA_ORIENTATION=+
XGAAVRSAVGGGLPTVAVRSAPSMAAVAAPSSHAPAASAGGDGKSKKIFVLGGDGFCGWPVALHLSDIGHEVVIVDNLSRRKIDVDLGAQSLTPITPAEERVATWNGLSSREPIRFVNLDLALEYDRFVQMMREERPDTMIHFAEQRAAPYSQKTPATKRYTVDNNVRATHNVLCGIVESGLDIHLVHLGTMGVYGYGNSGGEIPEGYIDVQLPGGRERSILHPAYPGSVYHATKCLDATLFQFYAKNDLLRLTDLHQGIVWGTNTDLTARDERLVNRFDYDGEYGTVLNRFLMQAACGIPLTVYGTGGQTRAFIHIKDTCKCIELAVANPPEPKPDWGAVEILNQVAQTARVRDVARIVSDLTGVEMQMTENPRNEAAENELDVSNRKFKMLGLEPTLLESAAGLMTEVTEVANKYQHRVDRSKVVSKAYWNKERAAAAGAADAVSSIKGVGATA
>CAMPEP_0188809752_/NCGR_PEP_ID=Isochrysis-sp-CCMP1324-20130913|653_1_/TAXON_ID=40639_/ORGANISM="Isochrysis-sp-CCMP1324"_/LENGTH=491_/DNA_ID=CAMNT_0032273845_/DNA_START=1_/DNA_END=1474_/DNA_ORIENTATION=+
XLSPLSLRPSSPREPPNTLPLTRMQYSLTLVLLGALGRAGALRLGAAGVRTTVAPVRIAAPLATATAPVEPVAHASSGDGKSKKIFVLGGDGFCGWPVALHLSDIGHEVVIIDNLSRRKIDLDLGCSSLTPIATPEVRVATWNSISNREPIRFVNLDLAVEYDRFVQMIKEERPDTMVHFAEQRAAPYSQKTPATKRYTVNNNVGATHNVLCGIVESGLDIHLVHLGTMGVYGYGNSGGEIPEGYIDVTLPGGRERSILHPSYPGSVYHATKCLDAVLFQFYAKNDLLRLTDLHQGIVWGTNTELTARDERLINRFDYDGEYGTVLNRFLMQAACGIPLTVYGTGGQTRAFIHIKDTCKCIELAVANPPTAKGDWGAVEILNQVAETARVRDVAAMVAKLTGVEVQMVENPRNEASENDLDVANRKFQMLGLEPTLLESSAGLLAEVTEIAEKYQDRCDRSKVVSKAYWNKERAAAAGSTEARSAVKGVVA
>CAMPEP_0200799090_/NCGR_PEP_ID=Karlodinium-micrum-CCMP2283-20140214|32384_1_/ASSEMBLY_ACC=CAM_ASM_001228_/TAXON_ID=342587_/ORGANISM="Karlodinium_micrum,_Strain_CCMP2283"_/LENGTH=427_/DNA_ID=CAMNT_0046957631_/DNA_START=31_/DNA_END=1314_/DNA_ORIENTATION=+
MDVSKAFEPDFSQTRRAQVEAAKKRAKQYDIYEEFPKLPKLGEHRYVPKSILVTGAAGFIASHVCIRLAKLYPEYRIVGLDKLSYCSDERQVTEPLCSCSNFRFVQMDICNAEKIHALMVEEEIDTVMHLAAQSHVDLSFKDGGPQQFVIDNVLGTTVLLECAKKVNVRRFVHCSTDEVYGEGSFSERIDFDETAPLRPNNPYSASKAGADLMVQSFYKSFGMPVVITRGNNVYGPHQFYEKVVPKFIAQLSSDRAVTIHGSGGTTRNFLHVQDTASAFDAILHCGEVGEAYNIGGKNEKTVLDVAADLLLVMGLDQDFEKLVQYVPDRAHNDACYPITNAKLCALGWQEQHSWEFGLANTVSYFREQLNSEVRDLSKVLEAHPMHKSSDLQQRSSESLSTTASSMPSRKSSMSLEDCQDLTLEVES
>CAMPEP_0189778764_/NCGR_PEP_ID=Kryptoperidinium-foliaceum-CCMP1326-20130916|134844_1_/TAXON_ID=160619_/ORGANISM="Kryptoperidinium-foliaceum-CCMP1326"_/LENGTH=453_/DNA_ID=CAMNT_0033454207_/DNA_START=168_/DNA_END=1529_/DNA_ORIENTATION=-
MRVLSVFVAIVPLAASFSVSKVATTPNRLSTFALSAVNGEANGEAKKKVMVLGGDGFCGWPTSLYLSDQGHDIVIVDNLSRRKIDLDLGCDSLTPIASMEERVQAWKEVSGKEMKFVNLDVAKEYDLLVQLIKDEAPDTIVHFAEQRAAPYSMKDSKGKRYTVDNNVSGSNNLCCAVIDSDVDAHIVHLGTMGVYGYGTSGGEIPEGYIDVVLPGGRESNILHPAYPGSVYHATKCLDAILWQFYQKNDQLRITDLHQGIVWGTNTPQTVLDERLINRFDYDGDYGTVLNRFLMQAAMGVPLTVYGTGGQTRAFIHITDTARCIEIAVNNPPEKGDRVEIFNQVAETRRVRDIAEMVAKMTGVDVNFIPNPRQEAAENELDVANRKFCNLGLNPITLDEGLFDEVTEVVKKYRVRCNPKKILPASFWNKKRAEECATLDPNSIKLKDEETVEP
>CAMPEP_0189839928_/NCGR_PEP_ID=Kryptoperidinium-foliaceum-CCMP1326-20130916|265165_1_/TAXON_ID=160619_/ORGANISM="Kryptoperidinium-foliaceum-CCMP1326"_/LENGTH=205_/DNA_ID=CAMNT_0033519591_/DNA_START=1_/DNA_END=614_/DNA_ORIENTATION=+
XFYQKNDQLRITDLHQGIVWGTNTPQTILDERLINRFDYDGDYGTVLNRFLMQAAMGVPLTVYGTGGQTRAFIHISDTARCIEIAVNNPPAKGDRVEIFNQIAETRRVRDIAQMVADMTGVEVNCIPNPRQEAAENELDVSNKKFCNLGLDPITLDTGLFAEVTQVVKKYKSRCNPKKILPASFWNKKRAEECATLDPSSIKLKE
>CAMPEP_0190017904_/NCGR_PEP_ID=Lingulodinium-polyedra-CCMP1738-20130920|47270_1_/TAXON_ID=160621_/ORGANISM="Lingulodinium-polyedra-CCMP1738"_/LENGTH=343_/DNA_ID=CAMNT_0033707295_/DNA_START=71_/DNA_END=1098_/DNA_ORIENTATION=+
MSSAPAPTHDPFAYSADKRAVIAKAKDTAKSYDVYKDFPKLPSLKMHYTPTSVLVTGAAGFIASHVAIRLAKLYPHYRVVGVDKISYCSDERNVTVPLANSPNFRFVKADICDYDLMLKLMQEEKIDTVMHLAAQSHVDLSFKEGGPQQFALDNVQGTASLLEAARKLGVKRFVHCSTDEVYGEGSFGNRVIFDEDTSLNPNNPYSASKAGADLLAQSFYKSFKFPIVITRGNNVYGPHQFYEKVVPKFIAQLTSGRKLTIHGSGGNTRNFLHVQDTASAFDVVLHCGQVGEAYNIGGKNEKSVIDVAADLLLLMGLESKKAELVDYVPDRAHNDACYPITNX
>CAMPEP_0190132098_/NCGR_PEP_ID=Lingulodinium-polyedra-CCMP1738-20130920|358530_1_/TAXON_ID=160621_/ORGANISM="Lingulodinium-polyedra-CCMP1738"_/LENGTH=655_/DNA_ID=CAMNT_0033827309_/DNA_START=39_/DNA_END=2006_/DNA_ORIENTATION=-
MASAPVPAHDPFAYAADKRAAIAKAKDTAKSYDVYKDFPKLPNLKMDYTPTSILVTGAAGFIASHVAIRLTKLYPHYRVVGVDKISYCSDERNVTIPLANSPNFRFVKADICDYELMLKLMQEEKVDTVMHLAAQSHVDLSFMTXFAYSADKRAVIAKAKDTAKSYDVYKDFPKLPSLKMHYTPTSVLVTGAAGFIASHVAIRLAKLYPHYRVVGVDKISYCSDERNVTVPLANSPNFRFVKADICDYELMLKLMQEEKIDTVMHLAAQSHVDLSFKEGGPQQFALDNVQGTASLLEAARKLGVKRFVHCSTDEVYGEGSFGNRVIFDEDTSLNPNNPYSASKAGADLLAQSFYKSFKFPIVITRGNNVYGPHQFYEKVVPKFIAQLTSGRKLTIHGSGGNTRNFLHVQDTASAFDVVLHCGQVGEAYNIGGKNEKSVIDVAADLLLLMGLESKKAELVDYVPDRAHNDACYPITNEKLCALGWVEQLGWEFGIANTASFVLERLRTDSRDISKVLEAHPGHTASDAAPTADHARASEAWSARARRTKVLEAHPGHTASDAAAGGRAALAPLRPGAREPRARGRRGAGAALGLPAEAAPAPVQHLGHCIGARAMCAALVSRGRCVVDCLHHARTLPREVSHRVDKAPAAERRQFP
>CAMPEP_0190157158_/NCGR_PEP_ID=Lotharella-globosa-CCCM811-20130918|13797_1_/TAXON_ID=91324_/ORGANISM="Lotharella-globosa-CCCM811"_/LENGTH=523_/DNA_ID=CAMNT_0033858203_/DNA_START=1_/DNA_END=1572_/DNA_ORIENTATION=+
RRVGYTVSAKMAPGLTMKAIIGLAAAIALIVLTLTRTPSENPEGLSLAIQRRAAVRMAPGLMSRVRMSPQTMDVTASTTKSPALKQLHNEMNGWMAAAELRRMIEGPRRSARVNAAAASGGDGSPVSLVLGGDGFCGWPTALHLSEHGHRVVIVDNLLRRKIDEELGTQSLTPIATPEERVKAWKEVSGKEIEFINMDVASSLSEVMELMKKYKPDNIVHFAEIRAAPYSMKTPDNKAETVRNNILGVHNVLISMLEHAPDAHLIHLGTMGVYGYGTVDGAIPEGYVNVKMGEKEMEIVAPYHPGSVYHTTKCLDNVLFNFYVKNDQLKITDLHQGIVWGLDTPETERDPRLINRLDVDSDYGTVLNRFAVQSALGLDITPYGTGGQTRAFINIADTARCIRLATENPPNKGDRVSIFNQVAETHRVRDLASLCEKLSPAGSKVKAVPNPRNEKAENELEVINQNFRQFGWDPVLLDQGKAQELVDAIVKYKDRLVMKNLNPTSFWGKTQAENCQKVETVEAA
>CAMPEP_0190202062_/NCGR_PEP_ID=Micromonas-sp-NEPCC29-20130920|473_1_/TAXON_ID=38833_/ORGANISM="Micromonas-sp-NEPCC29"_/LENGTH=491_/DNA_ID=CAMNT_0033914859_/DNA_START=1_/DNA_END=1475_/DNA_ORIENTATION=-
XASQTHSIRHEMSAFTVATSAIGVTAKVTSKVSAKKTAMAAAPLSARASVAGVSAKAFTARSHAKLASKAAAARVATVFAADVPDRSGADAPDAGKGQKIMILGGDGYCGWATALHLSNRGYEVAIVDNMCRRTFDDQLGFNSLTPIKGIHERVRAWEEVSGKRIELFVGDICDYEFLSAAFTAFDPTACVHFGEQRSAPYSMMDRSRAVFTQTNNVMGTINVCYAIKEFAPECHLIKLGTMGEYGTPNIDIEEGYITIEHNGRTDTLPYPKQGNSFYHLSKCHDSANMLMCTKTWKMRTTDLNQGVVYGVATPETMMDERLVNRLDYDAVFGTALNRFAIQAAVGHPMTVYGKGGQTRGFLNITDTCKCIQIACDNPAPPGDMKVYNQFTEQFSVNELAALITEAGQKLGLDPKVISVPNPRTEMEEHYYNAKHSKLQDMGLQPNLMKESILESLLTTVVKYQDNVDQRLILPAVNWTESASVGKQIAKV
>CAMPEP_0190225912_/NCGR_PEP_ID=Micromonas-sp-RCC472-20130920|8835_1_/TAXON_ID=38833_/ORGANISM="Micromonas-sp-RCC472"_/LENGTH=488_/DNA_ID=CAMNT_0033940945_/DNA_START=1_/DNA_END=1467_/DNA_ORIENTATION=+
ASQTHSNRYEMSAFTVATSAIGVTAKVTSKIAAKKTAAAPLSARAAVSGVSAKAFAARSHAKVASKAAAARVATVFAADKPDRSNADAPDAGKGQKIMILGGDGYCGWATALHLSNRGYEVAIVDNMCRRTFDDQLGFNSLTPIKGIHERVRVWEEVSGKRIQLYVGDICDYEFLSAAFQAFEPTACVHFGEQRSAPYSMMDRSRAVFTQTNNVMGTINVCYAIKEFAPECHLIKLGTMGEYGTPNIDIEEGYITIEHNGRTDTLPYPKQGNSFYHLSKCHDSANMLMCTKTWKMRTTDLNQGVVYGVATPETTMDDRLVNRLDYDAVFGTALNRFAIQAAVGHPMTVYGKGGQTRGFLNITDTCKCIQIACDNPAPPGEMKIYNQFTEQFSVNELAALITEAGQKLGLDPQVINVPNPRTEMEEHYYNAKHSKLQDLGLEPNLMKESILESLLTTVVKYKDNVDQRLILPAVNWTESASVGKTIAKV
>CAMPEP_0199326692_/NCGR_PEP_ID=Nitzschia-punctata-CCMP561-20140214|9345_1_/ASSEMBLY_ACC=CAM_ASM_001138_/TAXON_ID=913974_/ORGANISM="Nitzschia_punctata,_Strain_CCMP561"_/LENGTH=472_/DNA_ID=CAMNT_0045078289_/DNA_START=190_/DNA_END=1608_/DNA_ORIENTATION=+
MKFLCTVFALIWLPAATAFSPLGTLSSRTTSAASTNTAFSANYNNYNFDWTLHADANGLNGLEEKKKVIVLGGDGFCGWPTSLYLSDRGHDVIIVDNLSRRKIDLDLGCDSLTPIASPETRVQAWKEVSGKEIKFVNLDVAKEYDLLVELIKEEQPDSIVHFAEQRAAPYSMKNSKTKRYTVDNNVGGSNNLCCAVIDADVDAHIVHLGTMGVYGYGTSGGEIPEGYIDVILPGGREANILHPAHPGSVYHATKCLDALLWQFYQKNDQLRITDLHQGIVWGTNTPQTVLDERLVNRFDYDGDYGTVLNRFLMQGAMGVPLTVYGTGGQTRAFIHITDTARCIEIAINNPPEKGDRVEIFNQVAETRRVRDIAEMVAKLTGVEANFIPNPRQEAAENELDVANRKFCNLGLDPITLDTGLFDEVTEIVKKYKYRCDPKKILPASFWNKKRAEECATLDPNSIELKEEETVEP
>CAMPEP_0190292486_/NCGR_PEP_ID=Ochromonas-sp-CCMP1393-20130920|54055_1_/TAXON_ID=420556_/ORGANISM="Ochromonas-sp-CCMP1393"_/LENGTH=447_/DNA_ID=CAMNT_0034022605_/DNA_START=1_/DNA_END=1343_/DNA_ORIENTATION=-
XLQLLLIAPALVGAFRISPITASTNTKVALQRSASRLSMMADTKPKKVLVLGGDGFCGWPTSLYLSEQGHDVVIMDNLSRRKIDVELGCDSLTPIADIESRCSVWRGVSGKDLRFKYLDLQHDYAELLQFLKDEKPDAVVHFAEQRAAPYSMKDDRRKRYTIDNNVSGTHNLLAAIVESGEDIHVVHLGTMGVYGYGTSGGEIPEGYLDVILPGGRNSKILHPANPGSVYHLTKCLDALVFQFYNKNDGVRVTDLHQGIVWGTNTDQTIRDERLINRFDYDGDYGTVLNRFLMQASLDIPLTVYGTGGQTRAFIHITDTARCINLAINNPPQPGDKVEIFNQIAETLRVRDLANLIDSKTGCGIRNLENPRKEDAENELEVSNKKFCNLGLDPITVEAGLLDEVVNIAGKYKGRCDRSKVLPSSFWNKSRAQAAATDDARTEEKANA
>CAMPEP_0190501006_/NCGR_PEP_ID=Pavlova-sp-CCMP459-20130923|5651_1_/TAXON_ID=298111_/ORGANISM="Pavlova-sp-CCMP459"_/LENGTH=583_/DNA_ID=CAMNT_0034267843_/DNA_START=1_/DNA_END=1752_/DNA_ORIENTATION=+
XSRSPSLLAQAHHPRPAQREARVRGAGARPTATMHTQTTLALWLSFAAVAAGWGPVMRHQKSRVVKRAAYVHMDGAYAPAAANEIPISNAVNDPRPKKVLVLGGDGFCGWPTSLHLSDKGHEVIIVDNLSRRNIDTELGVSSLTPIATPQDRVEAWKEVSGKDVRFINLDLAQDYDLFLQLIKQEQPDSIVHFAEQRAAPYSMKSSRHKRYTINNNVGATHNVLAAIVESGLDIHMVHLGTMGVYGYGNSGGEIPEGYIDVILPGGREKRILHPAYPGSIYHTTKCLDALLFQFYVQNDGLRVTDLHQGIVWGTNTEQTSKDERLVNRFDYDGDYGTVLNRFLMQGALGIPLTVYGTGGQTRALIHVSDTCRCIELAINNPPKEGSPVEILNQVAETAKVRDLAELVSEKTGTPLQFVSNPRKEAAENPLDVANQKFKLLGLEPILLDSAEGLLEEVEAITNKYKDRCDVKAVVSKSYWNRDRAAAAGESDDVKLSVAALKKGTPPSQKQSGVCSSRFNRCNDSEWTQYLSDGTWVRSVDARQQTSGEWGEELSGTGKWNRSFVHRRRCVRAGGDGHAVPGRT
>CAMPEP_0199698430_/NCGR_PEP_ID=Pelagomonas-calceolata-CCMP1756-20140214|17153_1_/ASSEMBLY_ACC=CAM_ASM_001148_/TAXON_ID=35677_/ORGANISM="Pelagomonas_calceolata_,_Strain_CCMP1756"_/LENGTH=483_/DNA_ID=CAMNT_0045564401_/DNA_START=1_/DNA_END=1451_/DNA_ORIENTATION=-
XNIRAAISIKSVWRRSCNAGPTRLHLAQDRVPSWRMLRVLLTLALGEALRAPGALRARPARRAAAPVSMMAGGAKKILVLGGDGFCGWPTAVHLSDKGHAVTIVDNLSRRDIDTELGCDSLTPIAHPEVRIAAWKELTGKTIDFVNLDVAKEYDRLESLIKDKRPDSIVHFAEQRAAPYSQKGTKQKRYTVDNNVCGTHNLLTAVVEADCCAHIVHLGTMGVYGYGTSGGEIPEGYIDVVLPGGRDSRILHPAYPGSVYHTTKCLDALLFQFYAKNDGVRVTDLHQGIVWGTNTDLTSMDPRLTNRFDYDGDYGTVLNRFLMQAALNVPMTVYGTGGQTRAFIHISDTCKCIEIAINNPPAEGAQPEIFNQVAETRRVRDIAELISKNTGVEARFLANPRQEAAENELDVSNRKFRALGFEPTKLNDALFEEVQDVTQKYKDRCIPTKILPASFWNKKRAQEVAADKEARGAVDSAAAAGVGR
>CAMPEP_0190748360_/NCGR_PEP_ID=Picocystis-salinarum-CCMP1897-20130926|5975_1_/TAXON_ID=88271_/ORGANISM="Picocystis-salinarum-CCMP1897"_/LENGTH=744_/DNA_ID=CAMNT_0034573219_/DNA_START=1_/DNA_END=2233_/DNA_ORIENTATION=-
XPRPQEHNTARFASSTSSTRGARGDMYNATVKASLVGSNPTNRVHSRNARVICTAKSCPVWKRSVRAIRTTHGTAMNLARNETTRRTQKDRTLVRAAVTDREITNPADATDAGKGKRVMVIGGDGYCGWATALHLSARGYEVCIVDSLVRRFFDTEMGSDTLTPIQPLHKRVAKWEELTGKQIPIYVGDVCDFEFLQHCFESFEPTDCIHFGEQRSAPYSMMDRKRAVYTQQNNVIGTLNILFAIKELAPECHLVKLGTMGEYGTPNIDIEEGYITIEHNGRTDTLPYPKQGGSFYHLSKVHDSHNILYASKAWKLRCTDLNQGVVYGVATDETLMHSDLINRLDYDGVFGTALNRFVVQAAIGHPLTVYGKGGQTRGFLDIRDTVRCLQIAIDNPAEFGEMRVFNQFTEQFSVNQLAGMVTEAGEKLGLNVQTKSVPNPRVELEEHYYNCKNTKLQDLGLVPHVLGDSLLDSLMNFAIEYKDRVDMDLVMPSINFRQTGLKQVTSAAXLQVHEVNMEDSCIYQGWGQRLQTLPGPRSCCSVKHGQGVSATMVDTFPSGKYGWRFFLCALHHGILSPSDVDQRLHLSIQLIDGFAVEFDFFAVFLDHGVLLAGAPLLQVHVSLFGGHQPILQSPVIDLKLLVALFDHSFPLFAFQCFAHAECHRRFVQVAVGGDGQLQFVPDPGEQGSPFCTGDGDLSNEFIQALEMQVLSHWTDPERPRMSILEFLIQSILQIQDIQSIRGHG
>CAMPEP_0200165562_/NCGR_PEP_ID=Proboscia-alata-PI_D3-20140214|39995_1_/ASSEMBLY_ACC=CAM_ASM_001187_/TAXON_ID=216777_/ORGANISM="Proboscia_alata,_Strain_PI-D3"_/LENGTH=485_/DNA_ID=CAMNT_0046131309_/DNA_START=1_/DNA_END=1457_/DNA_ORIENTATION=-
XRVNTIIEHLQHSRKMKLLYVAAAITLWNESVSSFSVSPLSKLNSVSNGIRQKLVCPSRTFDRGSLYMAADGVNGVDGDEKKKVIVLGGDGFCGWPTSLHLSDKGHDVVIVDNLSRRNIDIELGCDSLTPIQSPETRVQAWKEVSGKDIKFVNLDVAKDYDLLVQLIKEEEPDTIIHFAEQRAAPYSQKNSKTKRYTVDNNVSGSNNLCCAITDADLDIHIIHLGTMGVYGYGTSGGEIPEGYIDVTLPGGRDMNILHPAYPGSVYHTTKCLDALLWQFYQKNDQLRITDLHQGVVWGTNTPQTVKDERLVNRFDYDGDYGTVLNRFLLQGAMGVPLTVYGTGGQTRAFIHITDTAKCIEIAMLNPPQKGDRVKIFNQVAETRRIRDIAKLVADQTGAGVNFLPNPRNEADENELDVSNRSFCNLGLVPKTLDDGLFEEVTDVIKKYRNRCNPQKILPASFWNKAQAEKYKENEPNAIKLEKPSA
>CAMPEP_0190867004_/NCGR_PEP_ID=Prorocentrum-minimum-CCMP1329-20131001|2752_1_/TAXON_ID=39449_/ORGANISM="Prorocentrum-minimum-CCMP1329"_/LENGTH=412_/DNA_ID=CAMNT_0034743535_/DNA_START=1_/DNA_END=1239_/DNA_ORIENTATION=-
LKWPSASPVAWHAALPSDAMVVDPFNYTAEKVAAVAAGKKRAEAYDIYNDFPKLGNKHTYTPTSILVTGAAGFIASHVAIRLTKLYPHYRVVAVDKVGYASDEKNVTEPLAKCSNFRFVKANICDYPLMLKIMQEEKIDTVMHLAAQSHVDLSFKEGGPQQFVQDNVMGTASLLEAARKVGVKRFVHCSTDEVYGEGSFEKRVDFDEDSPMNPNNPYAASKAGADLLAQSFYRSFNMPIVITRGNNVYGPHQFYEKVVPKFIAQLKSGGQITVHGSGGNTRNFLHVQDTASGFDCILHSGVVGEAYNIGGKNEKTVVEVAADVLLTLGLEKKRSELVKYVADRAHNDACYPITNGKLCSLGWHEEHSWEFGLANTVAWFLKKLQSETRDITKVISAHPDHSATDASQPVSKL
>CAMPEP_0191195316_/NCGR_PEP_ID=Prorocentrum-minimum-CCMP2233-20131001|259551_1_/TAXON_ID=39449_/ORGANISM="Prorocentrum-minimum-CCMP2233"_/LENGTH=543_/DNA_ID=CAMNT_0035107025_/DNA_START=1_/DNA_END=1629_/DNA_ORIENTATION=+
XLKWPSASPVAWHAALPSDAMVVDPFNYTAEKVAAVAAGKKRAEAYDIYNDFPKLGNKHTYTPTSILVTGAAGFIASHVAIRLTKLYPHYRVVAVDKVGYASDEKNVTEPLAKCSNFRFVKANICDYPLMLKIMQEEKIDTVMHLAAQSHVDLSFKEGGPQQFVQDNVMGTASLLEAARKVGVKRFVHCSTDEVYGEGSFEKRVDFDEDSPMNPNNPYAASKAGADLLAQSFYRSFNMPIVITRGNNVYGPHQFYEKVVPKFIAQLKSGGQITVHGSGGNTRNFLHVQDTASGFDCILHSGVVGEAYNIGGKNEKTVVEVAADVLLTLGLEKKRSELVKYVADRAHNDACYPITNGKLCSLGWHEEHSWEFGLANTVAWFLKKLQSETRDITKVISAHPDHSATDAXTAGVETVSWPPCPSRDPPRMASFLLSPPPPPGHSPPLCLARRQAFRERRKREGGSPAPLCRGHAARIRAAAPSEGRGAGRAVCFTWHEEHSWEFGLANTVAWFLKKLQSETRDITKVISAHPDHSATDASQPVSKL
>CAMPEP_0191218868_/NCGR_PEP_ID=Prymnesium-parvum-Texoma1-20131001|13806_1_/TAXON_ID=97485_/ORGANISM="Prymnesium-parvum-Texoma1"_/LENGTH=466_/DNA_ID=CAMNT_0035133253_/DNA_START=1_/DNA_END=1399_/DNA_ORIENTATION=+
XPPYVARSAISGMMLLAAATSAYHLPSAARAAPPLLLPRAPALMVAHAEAPPLEAAGRGGKGKKVFVLGGDGFCGWPTAVHLSNAGHDVVIIDNLSRRKIDLELGCESLTPISSPEVRVAAWNELSGRNMRFEYMDIAKEYDRFLQMIKEEKPDTMVHFAEQRAAPYSMKSGATKRYTVENNVGASHNAVCAIVESGLDIHLVHLGTMGVYGYGNSGGKIPEGYIDVTLPGGRERNILHPAYPGSVYHATKCLDALLFQFYAKNDQLRITDLHQGIVWGTNTPLTSKDERLCNRFDYDGEYGTVLNRFLMQAACGIPLTVYGTGGQTRAFIHITDTCKCIELAVNNPPVGGERVKILNQVAQTARVRDLAQLIGSMTGAKVQLTANPRAEDAENELEVSNDQFKEMGLDPILLDSAAGLLTEVQEIATKYQHRCDRSKVVSKSFWNKGTAKAAEGKTVDVGAKTVV
>CAMPEP_0191253660_/NCGR_PEP_ID=Prymnesium-parvum-Texoma1-20131001|105072_1_/TAXON_ID=97485_/ORGANISM="Prymnesium-parvum-Texoma1"_/LENGTH=430_/DNA_ID=CAMNT_0035174765_/DNA_START=1_/DNA_END=1292_/DNA_ORIENTATION=+
XAVHLSNAGHDVVIIDNLSRRKIDLELGCESLTPISSPEVRVAAWNELSGRNMRFEYMDIAKEYDRFLQMIKEEKPDTMVHFAEQRAAPYSMKSGATKRYTVENNVGASHNAVCAIVESGLDIHLVHLGTMGVYGYGNSGGKIPEGYIDVTLPGGRERNILHPAYPGSVYHATKCLDALLFQFYAKNDQLRITDLHQGIVWGTNTPLTSKDERLCNRFDYDGEYGTVLNRFLMQAACGIPLTVYGTGGQTRAFIHITDTCKCIELAVNNPPVGGERVKILNQVAQTARVRDLAQLIGSMTGAKVQLTANPRAEDAENELEVSNDQFKEMGLDPILLDSAAGLLTEVQEIATKYQHTENELEVSNDQFKEMGLDPILLDSAAGLLTEVQEIATKYQHRCDRSKVVSKSFWNKGTAKAAEGKTVDVGAKTVV
>CAMPEP_0199656838_/NCGR_PEP_ID=Pseudo_nitzschia-australis-10249_10_AB-20140214|10976_1_/ASSEMBLY_ACC=CAM_ASM_001147_/TAXON_ID=44445_/ORGANISM="Pseudo-nitzschia_australis,_Strain_10249_10_AB"_/LENGTH=457_/DNA_ID=CAMNT_0045513953_/DNA_START=244_/DNA_END=1617_/DNA_ORIENTATION=-
MKFLFAAFTVIVPIATAFSPLSLSKVASTTTPSSSTAVYAENGSSSAEKKKVIVLGGDGFCGWPTSLYLSDQGHDVVIVDNLSRRKIDLDLGCDSLTPISSPETRVQAWKEVTGKDISFHNIDVAKEYDLLVQLIKEEQPDSIVHFAEQRAAPYSQKTSKTKRYTVDNNVGGSNNLCCAVIDADVDAHIVHLGTMGVYGYGTSGGEIPEGYIDVTLPGGREANILHPAHPGSVYHATKCLDAILWQFYQKNDNLRITDLHQGIVWGTNTPQTSLDDRLVNRFDYDGDYGTVLNRFLMQGTMGVPLTVYGTGGQTRAFIHVTDTARCIEIAINNPPEKGERVEILNQIAETRRVRDIAEMVASMTGVEANFIPNPRQEAAENELDVANRKFRSLGLDPITLDTGLFEEVTEIVEKYKTRCDPKMILPASFWNKKRAEECASLDPNSIKLKDDAKETVA
>CAMPEP_0199776538_/NCGR_PEP_ID=Pseudo_nitzschia-fradulenta-WWA7-20140214|18952_1_/ASSEMBLY_ACC=CAM_ASM_001165_/TAXON_ID=183588_/ORGANISM="Pseudo-nitzschia_fraudulenta,_Strain_WWA7"_/LENGTH=477_/DNA_ID=CAMNT_0045656585_/DNA_START=1_/DNA_END=1432_/DNA_ORIENTATION=-
XLEKSNEAISPSTTTISEPPTIKMKFLFTAFTVILPVATAFAPSSLKTVPTAPSTSALFAENGANGSSEKKKVIVLGGDGFCGWPTSLYLSDQGHDVVIVDNLSRRKIDLDLGCDSLTPISSPETRVAAWKEVSGKDIPFHNIDVAEEYDLLVQLIKDEQPDSIVHFAEQRSAPYSQKDSKTKRFTIDNNVGGSNNLCCAIIDADVDAHIVHLGTMGVYGYGTSGGEIPEGYIDVTLPGGRESNILHPAYPGSVYHATKCLDAILWQFYQKNDQLRITDLHQGIVWGTNTPQTVLDPRLVNRFDYDGDYGTVLNRFLMQGAMGVPLTVYGTGGQTRAFIHVTDTARCIEIAISNPPEKGERVSILNQIAETRRVRDIAKMVADMTGVEANFIPNPRQEAAENELDVSNEKFRNLGLDPITLDTGLFEEVTDIVGKYKSRCDPKKILPASFWNKKRAEECASLDPNSIKLKEDEKVEN
>CAMPEP_0191457226_/NCGR_PEP_ID=Pseudopedinella-elastica-CCMP716-20131002|264448_1_/TAXON_ID=35684_/ORGANISM="Pseudopedinella-elastica-CCMP716"_/LENGTH=473_/DNA_ID=CAMNT_0035439559_/DNA_START=73_/DNA_END=1494_/DNA_ORIENTATION=-
MKIILALALAWCPLTAAFSGRNSARALKTKTRRASASATVKMMATSNPKKIIVMGGDGFCGWPTALHLSDEGHDVVIVDNLSRRNIDTELGCESLTPIQPMEVRCEAWKEVSGKEIKFVNLDVAQEYAEMVQLLQEEKPDSVVHFAEQRAAPYSMRSPKAKRYTIDNNLSGTHNVMCAVVESELDIHVVHLGTMGVYGYGTSGGEIPEGYIDVILPGGRSSTILHPAYPGSIYHATKCLDALLFQFYNKNDGLRVTDLHQGIVWGTNTPQTIKDDRLVNRFDYDGDYGTVLNRFLMQAALDIPLTVYGTGGQTRAFIHISDTARCIQLAVENPPADGAPVEILNQVAETRRVRDLAEMISAKTGAPVSYVNNPRNEAAENDLEVSNKKFRLLGLDPITLDERLFEEVITVTQKYKDRAILSKVMPTSYWNKKRTEDITERGAVLETKSALKSAEDAQAKEAKKEKVDQWGIKA
>CAMPEP_0193820914_/NCGR_PEP_ID=Pteridomonas-danica-PT-20131002|28711_1_/TAXON_ID=38822_/ORGANISM="Pteridomonas-danica-PT"_/LENGTH=422_/DNA_ID=CAMNT_0038350615_/DNA_START=84_/DNA_END=1352_/DNA_ORIENTATION=+
MTGSPKKIIVFGGDGFCGWPTALHLSDKGHDVVIVDNLSRRNIDTELGCDSLTPIQPMDIRIQAWKEVSGKDIKFVNLDVCKEYAEMLQLLKDEKPDSLVHFAEQRAAPYSMRNSKAKRYTVDNNLGGTHNLMCAVVESGQDIHVVHLGTMGVYGYGSSGGEIPEGYLDVTLPGGRNSTILHPAYPGSIYHATKCLDALMFQFYNKNDGLRCTDLHQGVVWGTNTEQTIKDERLINRFDYDGDYGTVLNRFLMQAALDIPLTVYGTGGQTRAFIHISDTARCIQLAIENPPAHGAPVEILNQIAETRRVRDIAQMVASKAGAKLSYVNNPRNEAAENELEVSNNKFRLLGLDPITLDERLFDEVATIARKYKHRAILSKVMPTSHWNKKRTQDIGTNGEVLKATTPEQEKDGAPLDSWGIKA
>CAMPEP_0191491924_/NCGR_PEP_ID=Pyramimonas-parkeae-CCMP726-20131001|79711_1_/TAXON_ID=36894_/ORGANISM="Pyramimonas-parkeae-CCMP726"_/LENGTH=477_/DNA_ID=CAMNT_0035484861_/DNA_START=73_/DNA_END=1506_/DNA_ORIENTATION=-
MATSIRCTLSARLASSDTCKRATRGSAGMTFAPVKTSAVSKPAMLQQSATFTGQEIREFSRPGGVAARAVRSTVALAGSNGNAAGHKVMIIGGDGYCGWATALHLSKQGYEVSIVDSLVRRWMDSELGTDSLTPIASIHQRVAKWEELTGKKIELFIGDVCDYEFFSEAVKSFAPDSMIHFGEQRSAPYSMLSRSKGVFTQTNNVMGTINVLYAIKDYAPECHLVKLGTMGEYGTPNIDIEEGYITITHNGRTDTLPYPKQASSWYHLSKVHDSHNMHFASRCWNIRTTDLNQGVVYGVKTEETMMDPVLINRLDYDGTFGTALNRFVIQAAVGHPLTVYGKGGQTRAFLDIRDTVRCLELAIANPADFGEMRVFNQFTEQFSVNQLAELVKVQGAGLGLDVQVQSVPNPRWEKEEHYYNAKNTSLLKLGLEPHLLSDALLDSLLSYAQEFKGRCDYKQILPAVNWQKRAADAKVKV
>CAMPEP_0191515180_/NCGR_PEP_ID=Rhodella-maculata-CCMP736-20130930|5216_1_/TAXON_ID=38298_/ORGANISM="Rhodella-maculata-CCMP736"_/LENGTH=389_/DNA_ID=CAMNT_0035516313_/DNA_START=1_/DNA_END=1168_/DNA_ORIENTATION=-
XGDGFCGWPTALHLASVGHEVTVVDNLSRRAIDLELGCDSLTPIASMQRRMAAWNGAMPNKKIGFEMMDVALEYDRLLQMIKDEKPDTVIHFAEQRAAPYSMKGGKQKRYTVDNNVSGTHNLLAAIVESELDVHVVHLGTMGVYGYGTSGGEIPEGYLDVVLPGGREANILHPANPGSVYHLTKCLDQLLFQFYAKNDSLRITDLHQGIVWGTNTPETSLDPLLLNRFDYDSDYGTVLNRFLMQAAMGYPLTVYGTGGQTRAFIHIRDTARCIALAVANPPEAGARVEIFNQVAETHRVRDLAGKIAGLTGAKVNNVANPRNEAAENELDVANRKFQGLGWAPTLLDEGLLDEVVEVAQKYKERCDESMIMPSSFWNKKIKADCASDAK
>CAMPEP_0191570020_/NCGR_PEP_ID=Rhodomonas-sp-CCMP768-20130930|22504_1_/TAXON_ID=302021_/ORGANISM="Rhodomonas-sp-CCMP768"_/LENGTH=514_/DNA_ID=CAMNT_0035586117_/DNA_START=1_/DNA_END=1545_/DNA_ORIENTATION=-
PASRLAFSGGLPAPLGSKLRELCKHDCKMLTRVLIAIAILASAEAFNPLLSSPFSLRSRAAAAAVQQRSPVFGSNIAGSPKRAATLRASNGVKMMAGENKKVLVLGGDGFCGWPTSLHLADKGHDVVIVDNLSRRNIDTEMGCDSLTPIQHPETRLKAWEEVGGRAMRFVNLDVAKDYDLLLALIKAEEPDAIVHFAEQRAAPYSQKSSKTKRYTVDNNVGGTNSLLAAVVESELDIHVIHLGTMGVYGYGTSGGEIPEGYLKVTLPDGNDKEILHPAYPGSVYHTTKCLDALLFQFYNKNDQIRTTDLHQGIVWGTNTPQTIKDERLINRFDYDGDYGTVLNRFLMQSAMGVPLTVYGTGGQTRGFIHITDTCRCIEAAINNPPAKGDRVEIFNQIAETARVRDIANMIQKQTGCEVNFLNNPRNEDAENELEVSNAKFMNFLGDMIQLESQEGLFEEVQSVTERYKSRCIPEKILPASFWNKKTAKACETNTLEVQKSEAAAGEKKLGGVFM
>CAMPEP_0192135692_/NCGR_PEP_ID=Skeletonema-dohrnii-SkelB-20130926|6844_1_/TAXON_ID=267566_/ORGANISM="Skeletonema-dohrnii-SkelB"_/LENGTH=484_/DNA_ID=CAMNT_0036241491_/DNA_START=1_/DNA_END=1455_/DNA_ORIENTATION=+
LHLGSQVGTYAPSSSFNSLSLLHNNIPINYYTMKFFFLLATVTSTATAFTTGFAPSVVTKSASAFSFTLNAEAAAATTNGTDKKKVIILGGDGFCGWPTSLYLSDQGHDVVIVDNLSRRNIDTELGCDSLTPIQSPSVRVQAWKEVSGKDIKFVNLDVAKEYDLLVQLIKEEQPDSIVHFAEQRAAPYSMKNSKCKRYTVDNNVSGSNNLCCAVIDSEVDAHIVHLGTMGVYGYGTSGGEIPEGYIDVILPGGREQNILHPAYPGSVYHATKCLDALLWQFYQKNDNLRVTDLHQGIVWGTNTPQTIRDERLINRFDYDGDYGTVLNRFLMQGAMGVPLTVYGTGGQTRAFIHVTDTARCIEIAINNPPNAGERVEIFNQIAETRRVRDVAEMVAKQTGVEANFLPNPRQEAAENELDVSNKKFCNLGLDPITLDEELFSEVTEVVNKYKHRCDPTKILPASFWNKKRAEECATLDPTSVKVEV
>CAMPEP_0192233398_/NCGR_PEP_ID=Skeletonema-marinoi-SkelA-20130924|7284_1_/TAXON_ID=267567_/ORGANISM="Skeletonema-marinoi-SkelA"_/LENGTH=452_/DNA_ID=CAMNT_0036359223_/DNA_START=81_/DNA_END=1439_/DNA_ORIENTATION=-
MKFFFLLATVTSTATAFTTGFAPSVVTKSASAFSFTLNAEAAAATTNGTDKKKVIILGGDGFCGWPTSLYLSDQGHDVVIVDNLSRRNIDTELGCDSLTPIQSPSVRVQAWKEVSGKDIKFVNLDVAKEYDLLVQLIKEEQPDSIVHFAEQRAAPYSMKNSKCKRYTVDNNVSGSNNLCCAVIDSEVDAHIVHLGTMGVYGYGTSGGEIPEGYIDVILPGGREQNILHPAYPGSVYHATKCLDALLWQFYQKNDNLRVTDLHQGIVWGTNTPQTIRDERLINRFDYDGDYGTVLNRFLMQGAMGVPLTVYGTGGQTRAFIHVTDTARCIEIAINNPPNAGERVEIFNQIAETRRVRDVAEMVAKQTGVEANFLPNPRQEAAENELDVSNKKFCNLGLDPITLDEELFSEVTEVVNKYKHRCDPTKILPASFWNKKRAEECATLDPTSVKVEV
>CAMPEP_0192270220_/NCGR_PEP_ID=Skeletonema-menzelii-CCMP793-20130923|8895_1_/TAXON_ID=216823_/ORGANISM="Skeletonema-menzelii-CCMP793"_/LENGTH=477_/DNA_ID=CAMNT_0036404517_/DNA_START=1_/DNA_END=1433_/DNA_ORIENTATION=+
XRTFASLPQIVVIVNLHNLSINSTTMKFFFLLATVTSTATAFTTGFAPSVVTKSASSYSFSLNAEAAAATTNGTDKKKVIILGGDGFCGWPTSLYLSDQGHDVVIVDNLSRRNIDTELGCDSLTPIQSPAVRVQAWKEVSGKDIKFVNLDVAKEYDLLVQLIKEEQPDSIVHFAEQRAAPYSMKNSKCKRYTVDNNVSGSNNLCCAVIDSEVDAHIVHLGTMGVYGYGTSGGEIPEGYIDVILPGGREQNILHPAYPGSVYHATKCLDALLWQFYQKNDSLRITDLHQGIVWGTNTPQTIRDERLINRFDYDGDYGTVLNRFLMQGAMGVPLTVYGTGGQTRAFIHVTDTARCIEIAINNPPQAGERVEIFNQIAETRRVRDVAEMVAKQTGVEANFLPNPRQEAAENELDVSNRKFCNLGLDPITLDEELFSEVTEVVNKYKHRCDPTKILPASFWNKKRAEECATLDPNSVKVEV
>CAMPEP_0200939656_/NCGR_PEP_ID=Tetraselmis-striata-LANL1001-20140214|117666_1_/ASSEMBLY_ACC=CAM_ASM_001234_/TAXON_ID=3165_/ORGANISM="Tetraselmis_striata,_Strain_LANL1001"_/LENGTH=664_/DNA_ID=CAMNT_0047139189_/DNA_START=1_/DNA_END=1994_/DNA_ORIENTATION=+
XDHRIALIAPSNHSPHQTNPTTRTALPVLTYHSPDHTGPKAKMASSTIAAQCVAATQTFNAAPSRAARRGPAPVAARLSSKAKVAQALRATGASTSPRTARAAPAIVAAATADAPPSATASSGGAGTRVMIIGGDGYCGWATALHLSARGYEVCIVDNLCRRQFDLQLGLDTLTPITSIHQRIKRWQAESGKTIDLQIGDICDFEFLSEVFTAFQPEHVVHFGEQRSAPYSMIDRQRAVFTQHNNVIGNINVMYAIKEICPDCHLVKLGTMGEYGTPNIDIEEGYLTVEHNGRTDTLPYPKQGNSFYHLSKIHDSTNILFATKAWNMAATDLNQGIVYGVKTEETVAHPELINRYDYDGIFGTALNRFVVQAAVGHPLTVYGKGGQTRGFLDIRDTVRCIQLAIDQPANKGDMRVFNQFTEMWSVNDIAGLVTKAGSKLGLDVEVVNVPNPRVEAEEHYYNAKCSKLQDMGLEPHLLGENMTETLLEFAVEYKDRCNLDLIKPAVDWRKSGLKTATMNAAVAKXSWEGAPPACPTPPNPNVPYAPQPLTSNASNNGCGVKQASRTARHVVAATDRRPMGHPAAKMKANAWLVVNEDFVALPSSAAGIIPTAMPRAYIGRSTCAATCSSDTPKAPTPPCPSCDSPRAGVPARKIGHVGGAALCGV
>CAMPEP_0200185054_/NCGR_PEP_ID=Thalassionema-nitzschioides-L26_B-20140214|151_1_/ASSEMBLY_ACC=CAM_ASM_001189_/TAXON_ID=33649_/ORGANISM="Thalassionema_nitzschioides,_Strain_L26-B"_/LENGTH=457_/DNA_ID=CAMNT_0046165143_/DNA_START=132_/DNA_END=1505_/DNA_ORIENTATION=+
MKFTLLLTILPSFAVSFTSPASFGVKANNAVTSSSVVLNAEANGEVNGSAHKKVIVLGGDGFCGWPTSLHLSDQGHDVVIVDNLSRRNIDNELGCDSLTPIKSPEARCKAWKEVSGKDIKFVNLDVAKDYDRLVELIKDEKPDSIVHFAEQRAAPYSMKSSKGKRYTVDNNVSGANNLCCAVVDSDLDVHIVHLGTMGVYGYGTSGGEIPEGYIDVILPGGRESNILHPAYPGSIYHATKCLDALLWQFYQKNDQLRITDLHQGIVWGTNTPQTSKDERLINRFDYDGDYGTVLNRFLMQASMGVPLTVYGTGGQTRAFIHITDTARCIEIAVNNPPAKGERVEIFNQVAETRRVRDVANLVADMTGVDVNFIPNPRQEAAENELEVANNKFCNLGLDPITLDTGLFDEVTTIVKKYKERCDPEKILPASFWNKKRAEECASLDPSSIKFKSEKETA
>CAMPEP_0200088766_/NCGR_PEP_ID=Thalassiosira-antarctica-CCMP982-20140214|1916_1_/ASSEMBLY_ACC=CAM_ASM_001185_/TAXON_ID=420261_/ORGANISM="Thalassiosira_antarctica,_Strain_CCMP982"_/LENGTH=454_/DNA_ID=CAMNT_0046021851_/DNA_START=42_/DNA_END=1406_/DNA_ORIENTATION=-
MKFFVLLATLTTTPTAAFTTGFSPSRTSQSTLQNVQLNAESVAADGVANGTDKKKVIILGADGFCGWPTSLYLSDQGHDVVMVDNLSRRNIDTELGCDSLTPIQSPDVRVQAWKEVSGKEMKFVNLDVAKEYDLLVQLIKDEKPDSIVHFAEQRAAPYSMKTSKTKRYTVDNNVSGSNNLCCAVIDSELDVHIVHLGTMGVYGYGTSGGEIPEGYIDVTLPGGRKANILHPAYPGSVYHATKCLDALLWQFYQKNDQLRITDLHQGIVWGTNTPQTIKDERLINRFDYDGDYGTVLNRFLMQGAMGVPLTVYGTGGQTRGFIHITDTARCIEIAINNPPAEGDRVEIFNQIAETRRVRDVAKLVADQTGVEVNLLPNPRQEAAENELDVSNRKFCNLGLDPITLDAALFDEVTEVVNKYKHRCDPTMILPASFWNKKRAEECASLDPSSVKIKV
>CAMPEP_0200729244_/NCGR_PEP_ID=Thalassiosira-gravida-GMp14c1-20140214|80331_1_/ASSEMBLY_ACC=CAM_ASM_001219_/TAXON_ID=420259_/ORGANISM="Thalassiosira_gravida,_Strain_GMp14c1"_/LENGTH=453_/DNA_ID=CAMNT_0046866211_/DNA_START=1135_/DNA_END=2496_/DNA_ORIENTATION=-
MKFVLLIATLTTPVAAFTTGFSSSRTAQLSLKKFQLNAESVASDGVANGTDKKKIIVLGGDGFCGWPTSLYLSDQGHDVVVVDNLSRRNIDTELGCDSLTPIQPPDVRVQAWKEVSGKDMKFVNLDVAKEYDLLVQLIKEEKPDSIVHFAEQRAAPYSMKTSKTKRYTVDNNVSGSNNLCCAVIDSDIDAHIVHLGTMGVYGYGTSGGEIPEGYIDVILPGGREANILHPAYPGSVYHATKCLDALLFQFYQKNDQIRVTDLHQGIVWGTNTPQTIKDERLINRFDYDGDYGTVLNRFLMQGAMGVPLTVYGTGGQTRGFIHITDTARCIEIAINNPPAAGERVEIFNQIAETRRVRDVAKLVADQTNVEVNLLPNPRQEAAENELDVSNRKFCSLGLDPITLDAALFDEVTEVVNKYKHRCDPTKILPASFWNKKRAEECATLDPSSVKVNV
>CAMPEP_0201033362_/NCGR_PEP_ID=Thalassiosira-miniscula-CCMP1093-20140214|9523_1_/ASSEMBLY_ACC=CAM_ASM_001248_/TAXON_ID=385413_/ORGANISM="Thalassiosira_miniscula,_Strain_CCMP1093"_/LENGTH=56_/DNA_ID=CAMNT_0047270215_/DNA_START=1_/DNA_END=167_/DNA_ORIENTATION=+
XHFGEQRSAPYSMRGACPKRYTVDNNINATHNLLAALVLLDLDTHVVHLGTMGVYG
>CAMPEP_0201022420_/NCGR_PEP_ID=Thalassiosira-miniscula-CCMP1093-20140214|2233_1_/ASSEMBLY_ACC=CAM_ASM_001248_/TAXON_ID=385413_/ORGANISM="Thalassiosira_miniscula,_Strain_CCMP1093"_/LENGTH=463_/DNA_ID=CAMNT_0047257331_/DNA_START=1_/DNA_END=1392_/DNA_ORIENTATION=-
ISTLLCFLTMKFFLLLATVTLAPVSAFTTGFSPSRTASSQSSLYDFQLNAAAADGVANGTDKKKVIVLGGDGFCGWPTSLYLSDQGHDVVIVDNLSRRNIDTELGCDSLTPIQPPDVRVQAWKEVSGKEMKFINLDVAKDYDLLVQLIKDEQPDSIVHFAEQRAAPYSMKTSKTKRYTVDNNVGGSNNLCCAVIDAEVDAHIVHLGTMGVYGYGTSGGEIPEGYIDVVLPGGREANILHPAYPGSVYHATKCLDALLWQFYQKNDQLRITDLHQGIVWGTNTPQTIKDERLVNRFDYDGDYGTVLNRFLMQGAMGVPLTVYGTGGQTRAFIHITDTARCIEIAINNPPAEGERVEIFNQVAETRRVRDVAKLVADQTNVEVNLLPNPRQEAAENELDVANRKFCSLGLDPITLDAALFDEVTEVVNKYKHRCDPTKILPASFWNKKRAEECASLDPSSVKIKV
>CAMPEP_0201087792_/NCGR_PEP_ID=Thalassiosira-miniscula-CCMP1093-20140214|837342_1_/ASSEMBLY_ACC=CAM_ASM_001248_/TAXON_ID=385413_/ORGANISM="Thalassiosira_miniscula,_Strain_CCMP1093"_/LENGTH=2019_/DNA_ID=CAMNT_0047338645_/DNA_START=1_/DNA_END=6060_/DNA_ORIENTATION=+
XSKTGIPPMADRLTQDPHSVAETEREKVLELAIGREVRTFRRQQNMTVAELATATGLSIGMLSKIENGNTSPSLTSLQSLANALSVPLTSFFRRFEEQRAAIHTKSGQGVETERAGTRANHQYNLLGHIGANTSGVIVEPYLITLTEASDTFPTFQHAGIETIYMLEGVVDYRYGDASYRLEAGDTLFFDADXAAWARDPDHPARPLSIHHQLSAELTGTLGLFAWCSMFLPGRKTPQPENTVTAPSKEVFFLRQQSRLRPVGHAQFRQDVFHMQLDRDLLDPEVSGNFLVRQADAQLFQRLLFARRQGGKVSDRCRGLCRSKIKGEIAFARQNKFDRVHQGHSRQRFGNKSMRAGLHRLVGHFAVGNARHQNNLGRRKGLTGPFKTVQTVHARHVVVQNKQINRIKPAHQIQGRVQIGRRLHFETLVGFKVGRDGIAHQIVVVGNQDIRHFGSFLTLNTHTTEKSDKSVAKLYFGIGAYANALLTRSARSVRSTLSDLEKTLGTNSPLTAFAIVLALLIGWQSTAGAQSSMDLQITASSSESDTHTLSLAALDALEQVTFTTTTIWTDGAVTFSGVPLKSVLAQVNGNATAVEMIALNDYKVAMPLAQIEDSAPIIATRMNGETMSVRDKGPYWVVFPYDLDPKYQTETIYAYSIWQLNRLKVVDERRQARNVTPKRRSRVKLGLNRYRLTVLAGICLLIVLLAVMVTNLLAQLRDVSRAAEDNMQWSISQIDIEFANLDAVLTEQIATGRYPDDEVQLRVDIALSRLNIINSGRAAEIFATSTQAAALIAPLNQFAEAAIALSDAPGPLTGAALTQMHTLVHDVRPHVRDIALLGVSLGAAQAEARRAAFAQQLTRTGGTAIALLILMAILMLLLDRLLQRAVRRDAELSASSKQLASTVAASLDAIVSADDAGRIIDFNASAERVFGWTRDEILGLTMEDTFIPTXXXXXXXXXXXXXDTFIPHRMRDAHHNGMKRYLETGKPRVVDAGRVELNALRKSGEEFPVELNITTTQDGDATIFIAYIRDISARKINEEQLIEARDRAERTDKAKSQFLTVMSHEMRTPLNGILGVLDLLKTTPLNAQQTRYARIATSSSEVLLEHVNEALDITRIETGELQLTLQDFGLSDLMQGLVDVFDPLAQEKNLSVTLDIAPAMRGPYHGDAGRIRQVLTNLMGNAIKFTETGGVTLSVHGIHGPDTSSVRFEVADTGIGIPADQHEQIFEDFFALARSEGRQVRGDGLGLSISRRIARAMDGDVSLKRGDGTGSVFVFTLPLKRTQTLPVLTEPTKPDTAVTPCTILIVEDNSINRSVLGDMLMAMGHDVSEAVNGKDCLEVSSTKAFDVIFMDISMPVMDGIDATQHLRRGDGPNKHTHIVGLTAHGREEFRESAVAAGMDRFHTKPIRLDALHSVIAEVTSGQLVKLDTAHFPEALVEMMNMLGPDKVARITQTFLSELATFTADLRADQIDMPTLAEAAHKAKGAASLLGQDDLHAALATLEQDARAGVLTDPAIWADALDADAVTATSSFDAALKRARQAQKHRCPIRWDSWPMPIPRSLYPRTAAAPHRGGYIFVHAQQGRLEGPAKRNKDMTEVKNIIVVGGDGFCGWPTALHLSGLGHNITIVDNMSRRDIDAEMGADSLTPIASMDDRLAAWKEQTGRTIAFENIDVARDFDAVLGLFDALQPDTIIHFGEQRAAPYSMKGVGEKRYTVDNNISGTHNLLAASVELGLDPHFVHLGTMGVYGYDDDGLEIPEGYLPVYVPGDDKQIMKRDILYPTNPGSVYHMTKSMDQLLFQFYAKNDQLRITDLHQGIVWGTQTDETRLDARLINRFDYDGDYGTVLNRFLMQAVVGHPLTVHGTGGQTRAFIHIQDTVKCLALAVENPPAKGARVAILNQMTETHTVRSLAKLVAEASGAIIANVDNPRNEAAENDLRVSNKTFLSLGLKPVTLAEGLIEETQQIAAKYADRCIRKMIPCVSTWTDKQRPGIVAPKARKAAXTLPKPHASAPLGGGVDAIGI
>CAMPEP_0201087430_/NCGR_PEP_ID=Thalassiosira-miniscula-CCMP1093-20140214|837161_1_/ASSEMBLY_ACC=CAM_ASM_001248_/TAXON_ID=385413_/ORGANISM="Thalassiosira_miniscula,_Strain_CCMP1093"_/LENGTH=721_/DNA_ID=CAMNT_0047338279_/DNA_START=2900_/DNA_END=5061_/DNA_ORIENTATION=-
MDEKVLSRAVFSGALLVSALFFCLSSAKAEEAPATNIYGQINRGILGFDDGEVINNYYFVDNSKSVSRIGVTHDTPLRNGWKLHLRGELALRWKETNAVSTDDPNHGSYDFDRSEIRKIEAGFKHERYGTFTIGQGAMAADGITGLDLSLTTVVAGTPVQDAAGGQFLLPVNPSGDRIRVKQAFRSMGSSRRLRIRYDAPVTNGFRFVAAAGQEVLSYTDDQYYVDTSLRWDGDGGDFRFRAGGALRWIENRPNVFIASGSILHRPSGWNLTLATGYASDQARYAYGKIGYIARWFPIGQTALSLDLYDGDNIATSGGSSRSVGFAVVQKIKDPKIDLYELVRRYDYDEPAASYKEATALLVGAALEFLNGQLRPELPTGSTSSVLHSEYYDAFSNVNGVYLVHLLIMEEAEHSKKPQKGNATLSSTHNLMEGTIMEKNIIVIGGDGFCGWPTSLHLSRSGYNVTIIDNLSRREIDKELGAQSLTPIASINDRIAAWKDVSGQDIRYENVDVAQDFDAFYKLLEDLKPEAVVHFGEQRAAPYSMRGISQKRYTVDNNINATHNLLAAIAALDLDTHVVHLGTMGVYGYDGDGLEIPEGYQKVMVPGDEDVIYQREILYPTNPGSVYHMTKSMDQLLFQFYAKNDQMRITDLHQGIVWGTQTLETKLDDRLINRFDYDGDYGTVLNRFLVQAAVGHPLTVHGTGGQTRAFIPLGDTVRCIRL
>CAMPEP_0192892696_/NCGR_PEP_ID=Thalassiosira-oceanica-CCMP1005-20130912|5627_1_/TAXON_ID=159749_/ORGANISM="Thalassiosira-oceanica-CCMP1005"_/LENGTH=451_/DNA_ID=CAMNT_0037176901_/DNA_START=23_/DNA_END=1378_/DNA_ORIENTATION=-
MKLLIAALIVPVASAFTTTAPAPFAVKSAAHSSSALFEAAADGVANGTDKKKVIVLGGDGFCGWPTSLYLSDQGHDVVIVDNLSRRNIDTELGCDSLTPIQPPDVRVQAWKEVSGKDMKFVNLDVANEYDLLVQLIKDEQPDSIVHFAEQRAAPYSMKTSKTKRYTVDNNVGGSNNLCCAVIDSEVDAHVVHLGTMGVYGYGTSGGEIPEGYIDVVLPGGREANILHPAYPGSVYHATKCLDALLFQFYQKNDALRVTDLHQGIVWGTNTPQTIKDERLINRFDYDGDYGTVLNRFLMQGAMGVPLTVYGTGGQTRAFIHITDTARCIEIAINNPPASGERVEIFNQVAETRRVRDVAKLVADQTGVDVNMLPNPRFEAAENELDVANRKFCSLGLDPITLDEALFKEVTEVVNKYKHRCDPTKILPASFWNKKRAEECASLDPSSVKINA
>CAMPEP_0192926544_/NCGR_PEP_ID=Thalassiosira-oceanica-CCMP1005-20130912|87714_1_/TAXON_ID=159749_/ORGANISM="Thalassiosira-oceanica-CCMP1005"_/LENGTH=334_/DNA_ID=CAMNT_0037217009_/DNA_START=844_/DNA_END=1848_/DNA_ORIENTATION=+
MKFVNLDVANEYDLLVQLIKDEQPDSIVHFAEQRAAPYSMKTSKTKRYTVDNNVGGSNNLCCAVIDSEVDAHVVHLGTMGVYGYGTSGGEIPEGYIDVVLPGGREANILHPAYPGSVYHATKCLDALLFQFYQKNDALRVTDLHQGIVWGTNTPQTIKDERLINRFDYDGDYGTVLNRFLMQGAMGVPLTVYGTGGQTRAFIHITDTARCIEIAINNPPASGERVEIFNQVAETRRVRDVAKLVADQTGVDVNMLPNPRFEAAENELDVANRKFCSLGLDPITLDEALFKEVTEVVNKYKHRCDPTKILPASFWNKKRAEECASLDPSSVKINA
>CAMPEP_0192964954_/NCGR_PEP_ID=Thalassiosira-rotula-CCMP3096-20130909|16919_1_/TAXON_ID=49265_/ORGANISM="Thalassiosira-rotula-CCMP3096"_/LENGTH=453_/DNA_ID=CAMNT_0037262813_/DNA_START=35_/DNA_END=1396_/DNA_ORIENTATION=+
MKFLLLIATLTTPTAAFTTGFASPRTAQSPRQKFQLNAESVASDGVANGTDKKKIIVLGGDGFCGWPTSLYLSDQGHDVVVVDNLSRRNIDTELGCDSLTPIQPPDVRVQAWKEVSGKDMKFVNLDVAKEYDLLVQLIKEEKPDSIVHFAEQRAAPYSMKTSKTKRYTVDNNVSGSNNLCCAVIDSEVDAHIVHLGTMGVYGYGTSGGEIPEGYIDVILPGGREANILHPAYPGSVYHATKCLDALLFQFYQKNDQLRVTDLHQGIVWGTNTPQTIKDERLINRFDYDGDYGTVLNRFLMQGAMGVPLTVYGTGGQTRGFIHITDTARCIEIAINNPPAEGERVEIFNQIAETRRVRDVAKLVADQTNVEVNMLPNPRQEAAENELDVSNRKFCSLGLDPITLDAALFDEVTEVVNKYKHRCDPTKILPASFWNKKRAEECATLDPSSVKVNV
>CAMPEP_0193015942_/NCGR_PEP_ID=Thalassiosira-rotula-GSO102-20130909|36042_1_/TAXON_ID=49265_/ORGANISM="Thalassiosira-rotula-GSO102"_/LENGTH=453_/DNA_ID=CAMNT_0037325175_/DNA_START=56_/DNA_END=1417_/DNA_ORIENTATION=+
MKFLLLIATLTTPTAAFTTGFASPRTAQSPLQKFQLNAESVASDGVANGTDKKKIIVLGGDGFCGWPTSLYLSDQGHDVVVVDNLSRRNIDTELGCDSLTPIQPPDVRVQAWKEVSGKDMKFVNLDVAKEYDLLVQLIKEEKPDSIVHFAEQRAAPYSMKTSKTKRYTVDNNVSGSNNLCCAVIDSEVDAHIVHLGTMGVYGYGTSGGEIPEGYIDVILPGGREANILHPAYPGSVYHATKCLDALLFQFYQKNDQLRVTDLHQGIVWGTNTPQTIKDERLINRFDYDGDYGTVLNRFLMQGAMGVPLTVYGTGGQTRGFIHITDTARCIEIAINNPPAEGERVEIFNQIAETRRVRDVAKLVADQTNVEVNMLPNPRQEAAENELDVSNRKFCSLGLDPITLDAALFDEVTEVVNKYKHRCDPTKILPASFWNKKRAEECATLDPSSVKVNV
>CAMPEP_0193033394_/NCGR_PEP_ID=Thalassiosira-weissflogii-CCMP1010-20130912|6354_1_/TAXON_ID=67004_/ORGANISM="Thalassiosira-weissflogii-CCMP1010"_/LENGTH=468_/DNA_ID=CAMNT_0037348193_/DNA_START=186_/DNA_END=1592_/DNA_ORIENTATION=+
MRFFLVFTLPILSNAFAPARGPSFVAPSTSSSSRSSSCNKVSTFFQLHALEDGTNVDNIGVNGSAEKKKVIVLGGDGFCGWPTSLYLSDQGHDVVIVDNLSRRNIDVELGCDSLTPIQSPEVRVQAWKEVSGKDIKFINLDVAKEYDLLVQLIKEEKPDSIVHFAEQRAAPYSMKNSKAKRYTVDNNVGGSNNLCCAVIDSEVDAHIVHLGTMGVYGYGTSGGEIPEGYIDVILPGGREANILHPAYPGSVYHATKCLDALLWQFYQKNDQLRITDLHQGIVWGTNTPQTIRDERLVNRFDYDGDYGTVLNRFLMQGAMGVPLTVYGTGGQTRAFIHITDTARCIEIAINNPPKTGERVEIFNQVAETRRVRDVAKLVADQTGVEVNLLPNPRQEAAENELDVSNRKFCSLGLDPITLDAALFDEVTEVVQKYKHRCNPTKILPASFWNKKRAEECASLDPSSVKIKN
>CAMPEP_0193062736_/NCGR_PEP_ID=Thalassiosira-weissflogii-CCMP1336-20130909|4213_1_/TAXON_ID=67004_/ORGANISM="Thalassiosira-weissflogii-CCMP1336"_/LENGTH=468_/DNA_ID=CAMNT_0037387375_/DNA_START=144_/DNA_END=1550_/DNA_ORIENTATION=+
MRFFLVFTLPILSNAFAPARGPGFVAPSTSSSSRSSSCNKVSTFFQLHALEDGTNVDNIGVNGSVEKKKVIVLGGDGFCGWPTSLYLSDQGHDVVIVDNLSRRNIDVELGCDSLTPIQSPEVRVQAWKEVSGKDIKFINLDVAKEYDLLVQLIKEEKPDSIVHFAEQRAAPYSMKNSKAKRYTVDNNVGGSNNLCCAVIDSEVDAHIVHLGTMGVYGYGTSGGEIPEGYIDVILPGGREANILHPAYPGSVYHATKCLDALLWQFYQKNDQLRITDLHQGIVWGTNTPQTIRDERLVNRFDYDGDYGTVLNRFLMQGAMGVPLTVYGTGGQTRAFIHITDTARCIEIAINNPPKTGERVEIFNQVAETRRVRDVAKLVADQTGVEVNLLPNPRQEAAENELDVSNRKFCSLGLDPITLDAALFDEVTEVVQKYKHRCNPTKILPASFWNKKRAEECASLDPSSVKIKN
>CAMPEP_0200971398_/NCGR_PEP_ID=Thalassiothrix-antarctica-L6_D1-20140214|55868_1_/ASSEMBLY_ACC=CAM_ASM_001238_/TAXON_ID=1049557_/ORGANISM="Thalassiothrix_antarctica,_Strain_L6-D1"_/LENGTH=470_/DNA_ID=CAMNT_0047183459_/DNA_START=123_/DNA_END=1535_/DNA_ORIENTATION=-
MRFTLLLSLLPTFATSFTAPAGFGISQNSKVDLSAPYRFQSNTILHAEPNGAEPNGATNKKVIVLGGDGFCGWPTSLYLSEQGHDVVIVDNMSRRNIDTELGCDSLTPIKSPEVRCKAWKEVSGKDIKFVNLDVAKDYDLLVQLIKDEQPDSIVHFAEQRAAPYSQKNSKTKRYTVDNNVSGANNLCCAVIDSDLDVHIVHLGTMGVYGYGTSGGEIPEGYIDVTLPGGREANILHPAYPGSVYHATKCLDAILWQFYQKNDQLRITDLHQGIVWGTNTPQTAKDERLVNRFDYDGDYGTVLNRFLMQATMGVPLTVYGTGGQTRGFIHISDTARCIEIAINNPPAVGDRVEIFNQIAETRRVRDVAKLVADMTGVEVDFIPNPRQEAAENELDVSNRKFCNLGLDPITLDTGLFDEVTKIVKKYKERCDPEKILPASFWNKKRAEECASLDSSSIKFKTEETVEKKETA
>CAMPEP_0199160132_/NCGR_PEP_ID=Vaucheria-litorea-CCMP2940-20140214|34229_1_/ASSEMBLY_ACC=CAM_ASM_001132_/TAXON_ID=109269_/ORGANISM="Vaucheria_litorea,_Strain_CCMP2940"_/LENGTH=465_/DNA_ID=CAMNT_0044884665_/DNA_START=43_/DNA_END=1437_/DNA_ORIENTATION=+
MNAVSAITILLSLSSICHGFTLKTPVVKTKNTKASKCLNFMNINGGSVDNKKSKKIVVLGGDGFCGWPTSLHLSEAGHQVIIVDNLSRRKIDLELGCDSLTPIQTIQSRLKVWEVITGRKIEWINFDVSRDYDLLLNLLKVEKPDTIIHFAEQRAAPYSQKGSREKIYTVNNNIGGTHNLCVAIVESGLDIHVVHLGTMGVYGYGNSGGQIPEGYIDVILPGNREQKILHPAYPGSVYHTTKCLDALLFQFYNKNDGLKVTDLHQGIVWGTNTDQTMRDERLINRFDYDSDYGTVLNRFLMQAGMGIPMTVYGTGGQTRAFIHVSDTAQCIEAAVNNPPSSNSAVEIFNQVAETHKIRNLAKMIDDKTGTGIDFISNPRNEAAENELDVRNDKFGNLGVDFKSLDENLLEEVQNIAMKYSSRADLKLVYPKSYWNKNRVAAAKGDNEAEKSKQQLFVDFMMKNRX
