# Supplementary material for: Monogalactosyldiacylglycerol and Sulfolipid Synthesis in Microalgae
Source: Mar Drugs. 2020 May 1;18(5):237. doi: 10.3390/md18050237 (PMC7281551; doi:10.3390/md18050237)
Supplement: Supplementary file 1 [file marinedrugs-18-00237-s001.zip › S6 Data.fasta]

>CAMPEP_0199715262_/NCGR_PEP_ID=Acanthoeca_like-sp-10tr-20140214|2036_1_/ASSEMBLY_ACC=CAM_ASM_001157_/TAXON_ID=81532_/ORGANISM="Acanthoeca-like_sp.,_Strain_10tr"_/LENGTH=530_/DNA_ID=CAMNT_0045582535_/DNA_START=28_/DNA_END=1616_/DNA_ORIENTATION=+
MKRSVSYPTNLLLAKVGRNGRLEDSSAFTTTSKKKPSSLKAVQRIFAMLVVVTLASLVGWHLHGRWVRRNADADHRGCPPPMYGINSSPRLEAARNGTRIVICTGAYANVVDGVSRTLNRLVKDLNDQSDGDNYKVLVLAPVRDPPALEHFGAQLPLPSMKLPFRGEYSFSYALSDCISQRLTEFQPDIMHIATPDIVATQVQQWAIDRNIPVVCSYHTRFTSYLPYYFKGVTLDAIDSTIWWWLRKFHQRCDHIYPPTLGVVDELVNQGFPREAMRLWPRGVNLTRYSPDHRSVALRRSWNITDENTVALLMVTRMVWEKNLEKFISACTALIEGGAPVRCVLVGDGPALPSVRESLPSAIFMGSLQKRELSAAYASADIFFFPSITETWGSVTLEAMASGLAVVVASGPGGSELVEDGVTGLRVNTSHFGATVTSLSMLVHDRDLRLRLSHAGRAKVMNATEWSWDHAMGMLKVHYQEIVDHKEQLRKRTQTGPPTAPGAPAGGGSGRHKAFSDENRGVREGPQSKTX
>CAMPEP_0199736002_/NCGR_PEP_ID=Acanthoeca_like-sp-10tr-20140214|38238_1_/ASSEMBLY_ACC=CAM_ASM_001157_/TAXON_ID=81532_/ORGANISM="Acanthoeca-like_sp.,_Strain_10tr"_/LENGTH=445_/DNA_ID=CAMNT_0045606581_/DNA_START=1_/DNA_END=1337_/DNA_ORIENTATION=-
XRVALALESWVGPANRATVGLMAGGRGMPKARRSSSTSSDYCDGVEKPSWLFLLACFPPFITFFLFNVVVGVTITVLVGLVAGVPMVLVRKLYPLPPMPKGKYRVLLVTDTAPDQWCGVLRKYFELRDRLKDKGHAVTPLDTGSFMAFNLPRYNEVSVAWPTPYMAFCVIKEIAWGDPHVIDVLTEGNMGVVVRVFCSMIGRKYTTMWCTRLDLYAHEFMGPWAAAIGRNFLSIFHNGSHAVITPSPSMGRELVRLGCVSAERCRPILNGCNTSQFSPDGERCADMEGLERPIWLSVGRVSHEKNILAFLDLHLPGSIAVVGKGPMYDEAVERYASDRVKFLGFRSGEELHAAYRTADVFVFPSRTDTFGQVIIEAMASGVPVAAFPVTGPIDLVVEGCGAVHEDLLTACKKAYATKDMARCVEHAKTFSWSRMADEFLAAHDLE
>CAMPEP_0200550002_/NCGR_PEP_ID=Alexandrium-monilatum-CCMP3105-20140214|26633_1_/ASSEMBLY_ACC=CAM_ASM_001215_/TAXON_ID=311494_/ORGANISM="Alexandrium_monilatum,_Strain_CCMP3105"_/LENGTH=441_/DNA_ID=CAMNT_0046668177_/DNA_START=70_/DNA_END=1395_/DNA_ORIENTATION=+
MAEAVTVPKSVLVYSHSWLPGQVDGVAVRIMAHVQALADRGSKVTVATPDFVIEGTEHAKPKELVSIPGVEHVTLQTQRTPVYRKNLCMRYSIGNLMTLIRLIRRTKPDIVHGTQEASLQVLATACLICNVPLVISLHTDVAMIAVRDYGFSTLGGLLGRLHAHLAVRFVWWGYRNWAVAGGTFFPVSKQAREVLRDAGVRQTRVVPETWGPMVDRNVFRVDQDEKAVAEARERYTFGIPDAFLMAYLGRITAEKDIQFLVDALERAPQRVVLALVGSGSMVPELSKLHGKEHRLHCTGEFVGREQVALALRACDACVSASVMETVGFTAMEALSCGTPMLAANAQGFAEHLSHGVNSRLFVPGDAGSFDRELAALMATERTGRWTREALHASMAAASVDACTDRSLSAYRSAARANKRAVRLALTVLMFYVNWCFLWVMR
>CAMPEP_0200621566_/NCGR_PEP_ID=Alexandrium-monilatum-CCMP3105-20140214|158473_1_/ASSEMBLY_ACC=CAM_ASM_001215_/TAXON_ID=311494_/ORGANISM="Alexandrium_monilatum,_Strain_CCMP3105"_/LENGTH=641_/DNA_ID=CAMNT_0046744903_/DNA_START=1_/DNA_END=1925_/DNA_ORIENTATION=-
XRLGRAGEPILASVESSQDAVVSQRPLKIAMLAWETLHTIAVGGVAPHVTELSGALHGAGHEVHVFTRAQGGAMEHEILGVHYHEVTYDKHSCMVQDVRNMCGAFVAALNGHESVWGPFDIVHGHDWLAGPGIQHLKGQGKRCVFTMHSTEGGRNGDMGKGHPGIKDIERCACGAADKLIAVSGVLKEECQSACGADGGRMSVIYNGIHAGPIASMEWCDDWTGNTKRDKGWSPMDPMFLFVGRHTAQKGCDILIQAVPMILQARGDAKFVIVGDGHLKAHNEATASHLGVGHAICFTGSLKSGSAHLKALFRSCDAVVVPSRNEPFGIVVLEAWASGKPVVATTSGGPRDFVKPGEDGYLVDPDPGSVAWGCCKIMEDFEHSRWMGMNAQAKAMREFSWECIARDTEQVYYSLLNLHDAPRVPERDAGYPLANGLLRERCFNMSVSDGDVLVQRGLSVLKLLKLLTASLGGDSILTWMGTEFAMIDCVDMPRMGNGFNDECSRIKFELADNEELRFNQMQAFEVALNRAAEAAKWHSCPTHKVLVSSEEDKAIVYARGSCLFAFNFHPSKEFEYLAETVTLQATDPLRCLLDTSLPALGGTGTSPSAWEATAKGLKLRVPPRVAMVFAPTDLASGPVLGA
>CAMPEP_0186366810_/NCGR_PEP_ID=Alexandrium-temarense-CCMP1771-20130823|314193_1_/TAXON_ID=2926_/ORGANISM="Alexandrium-temarense-CCMP1771"_/LENGTH=473_/DNA_ID=CAMNT_0029162183_/DNA_START=1_/DNA_END=1419_/DNA_ORIENTATION=-
RPRAVRGQAGAGRTAACAEVHLGLLALVAPGQVDGVAVRIMAHVKALVERGVKVTVATPDFVVEGGTKPKELVAIPGVEHVTLATMKTPVYQKNLCLSYSIRNLLSLISLIRRTKPDLVHGTQEASMQVLATACIICNVPLVISMHTDVAMIAACDQGFSTLGGVVGRIHARMAVSFTWWGYRNWSVAGGSYFPVSKQARSLLKDAGVWDSCVVPQTWGPMVDRKTFRIDQPEAEVAAERERLSFGLTNAYLLVYVGRITAEKDVQFLVDAVGRAPQRVVLALVGSGSMVPELRKLHGKENRIHCTGDFVGREQVALAMRSADCCVSASVMETIGFTAMEALSCGTPMLAANAQGFAEHLCHGVNARLWTPGDRSSFDRELAAVMATKREGSWAAEALRASMEEADVDACTERCFDAYASRRRANKRALRVAVTVFMFYLNWFFAXRHPVGSGAERCDDSEADDRVWQVHMSW
>CAMPEP_0186243662_/NCGR_PEP_ID=Alexandrium-temarense-CCMP1771-20130823|49996_1_/TAXON_ID=2926_/ORGANISM="Alexandrium-temarense-CCMP1771"_/LENGTH=2122_/DNA_ID=CAMNT_0029019153_/DNA_START=1_/DNA_END=6366_/DNA_ORIENTATION=+
QIFASTYSCPSSPFPLLSGQPQMSLKCFEIDPSLPQHSVWGRVNGFKHWLDVFEKNEGGIEEFAEGYKIFGMNRNEADTGFTCREYLPGAKQVFLIGEFNNWENTTPMRSEGFGRWAVDLPDKGPGQPAVPHKTKFKLRLECHDGAWHERVPAWATLAWQDGNKLFDAAMWCPPAEERYAFKHPHPPKPVGLKIYEAHVGMSSPECKINTYLDFADNVLPRIHRLGYNAIQLMAVAEHAYYGCFGYHVTSFYAPSSRFGTPEELKYLIDRAHGMGFQIVLDLVHAHCSSNAADGIAMLDGTDHCYTHGGPRGYHSQWDSRLFNYENYETLRFLLSNVKYWISEFRVDGFRFDGVSSMLYHSHAIGQTRHDYFGPDADVPAHIYLMLANHLIKRTLPSATTIAEDVSGMPTIALPIEHGGFGFDARLAMAIPDMWIKILKESPCDEAWSMKWIAGELQNRRPCERSIAYAESHDQAIVGDKTTAFWLMDAEMYTGMSTMTPISPCIERGLALHKMIRMVCLALGEGYLCFCGNEFGHPEWVDFPREGNGWSYHHANRRYDLPDQDHLRYKFFNEFDQHMMQVEERFSFLTDWHYHCTLVSEADKVIAVERGECLIIFNFHPCNSYTDYRVGSKWNEPLRTVMDSDEARFGGHRRLEWGHGNSFPAGEGCMGRNHSIKVYMPARTVQVFVPERHLQGGIRVFVDPSFIANTPCLTCAADLTVTLLEEKVVDGVKHSEELSEHFFSAADGILRLPQLYEIAFALKGPDGSTLKCASEFDGHWHIYYPGVYAITGIGCIKTLGPWEIEQFDKGLDEAKQPGAAADKEEERATEAAAAAKAKKEVQAAAAAAASKAKKEVEAAAAAAASKAKEEAAAAEAAAAAKARDEAAAAEAAAVAKAQEAAAKAEEGRLAAEKLAAAEAEEERLAAEKAAAAMAAAATTQEDGATPEKEENATEELMRWPSMHLFGANDMLKAEAVTESSAKAKATCVEALELKESQITASQSYKAFGLHRIGACWTFKEWLPQVQCAFLIGEFNAWDKAATPLERDGAAEDIWVCQVEGAQAEAMQKGQKYKVYAKSTDGRELHLTPAWATRMVFTKELNIMDPVVWPLEPPPATPAPPPPQAGERIYECHLGLAARKGQPKSFAEAAEVLIPRAVRDGYSALLLIGVQECKKYSQMGAQPCCYFAPASCLGEPEALQTFVAKAHRAGLRVYMSIAQDGAAWSSDGLGDQYFRDGVEPADPVTGGRIFKYEHEEVERYLLASLTFWMAEYGFDGFHFPNVSNMIYTHRGRWLPEECEALDTYLEQPGRTDEAALRYLQLATTVMHEQGKRMGKAATAIADESSLFPGLCAPVEGGGLGFDLRQSSRGAKVFRQMLKRRDEDWAIGELVDGVVQSRLGRPGERVLASVESSKDVVVSQRPLKIAMLAWETLHTIAVGGVAPHVTELSAALHAAGHEVHIFTRAQGAGMDHEILGVHYHEVTYDKHSCMVQDVRNMCGAFVAALNGHESVWGAFDVVHGHDWLAGPGIQHLKGQGKRCVFTMHSTEGGRNGDMAKGHPGIKEVERGACGAADKLIAVSGVLKEECQSACGADGGRMSVIYNGIHAGPIVNMEWQDDWTGNTKRDKGWSPMDPMFLFVGRHTAQKGCDVLIQAIPSILQARGDAKFVIVGDGHLKAQNEAMAYGMGIGHAVCFTGSLKSGSAHLKALFRSCDAVVVPSRNEPFGIVVLEAWASGKPVVATTSGGPRDFVKPGEDGYLVSPDPGSVAWGCRKILEDFEHSRWMGRNAQAKAMREFSWERIARDTEQVYYSLLNLHDTLRVADRDAGYPLANALLRERCFNMSAGDSDILVNRGLSILKQLKLLTASLGGDSVLTWMGTEFAQIDCTDMPRTGNGFNEECSRVKYELADNEELQFSRMEAFERQLNAAASEFQWLSCPKHEVLAQSEEDKVLVFARGCCVFAFNFHPSNELVDFGVTVPKDVAATAPLQCVLDTCNRCFGGSSTAPAAWEASAVGLKLRLPPRAGLVLAPAGRLDEPMVGGDGSASGRMPSFSRQHRRRDSPPRRRAVHVTFKLPFKLPFKLPINLFSGLSAAKLDMPLSFHHAVRHAWDGGRFYESIHAEEKSKSX
>CAMPEP_0186506116_/NCGR_PEP_ID=Amphiprora-sp-20130823|23564_1_/TAXON_ID=265536_/ORGANISM="Amphiprora-sp"_/LENGTH=654_/DNA_ID=CAMNT_0029319537_/DNA_START=258_/DNA_END=2222_/DNA_ORIENTATION=-
MSMIQQHRVLIYTTCYNVLDGVTLTIRKLEQEILASGHSLCILTTLSGDSNNTHLDGTHPNRRVLFMDNAKPVPFVHDPNNPELTYQVGFNLSRSMKAQLDEFEPTLIHITVPDCTALHLVSYARRKEIPIMGTYHSNIPEYMDHYPGMGWLKPILGSFFRHQYNFLQALYVPTPFIRRHLTDTYQLDQATNLGIWGRGVDIERFHPNHRHAAGGKFRAQLGLTDDDVVLCWVGRLVPEKRVDIFCETVRRLHAMGLRFRAVVVGAGPCEEEIKALPNTTFCGWMNSGQLAVAYASSDVFLFPSSVETFGNVTLEAMASGLPVVVEAGCSGHLVEAGVNGYACQAGNVDAFFEATRELVVDKQKRMMFSEGSRAKAELLEKRAVVRKMLRNYDNVTEEFYTEYGGHHANRDKTFDFLAGNHPRPLVLVLVEYLFIVLFQVLWNMSQLFLWAQDGLLRKRDGSVAIVAETMPLAQEVAKPLSPARPLDLTTSTTHSSSVDENSTTTTTVSDPLSTEADEEALASENDKEGEGTEGSPRRIVDIPTAMSTSFIKSMEFTCRMESRFRNGVTSCGTNTWSGVLRKRKNSFDSSESPVLRSKTNSMDATAARSSTHGNSIDKNTMRRASTSMSSQNMMEVLKKVKPASSPLHSSTEVV
>CAMPEP_0186508294_/NCGR_PEP_ID=Amphiprora-sp-20130823|30545_1_/TAXON_ID=265536_/ORGANISM="Amphiprora-sp"_/LENGTH=156_/DNA_ID=CAMNT_0029322087_/DNA_START=277_/DNA_END=743_/DNA_ORIENTATION=-
MNRLQKLVLGVVALLLPTVQGFQALQHFSKTARQSAAPSVVGTPRLVAQQQPQPQPTDDNNNNNKAASSSALLASSSSSSASDAPPLRRLPPRKVCLMIEPTPFTHVSGYANRFKEMLKFLAKAGDNVDILTVDAKTPTHDLPHEYRGYPIRHTQG
>CAMPEP_0186510418_/NCGR_PEP_ID=Amphiprora-sp-20130823|40691_1_/TAXON_ID=265536_/ORGANISM="Amphiprora-sp"_/LENGTH=553_/DNA_ID=CAMNT_0029324723_/DNA_START=1_/DNA_END=1654_/DNA_ORIENTATION=-
XHPYHKVSSIGPVADCLSNGSASKMMCFTRLLLILGSALAFAPPARILHQDSALVMTISSENNNMFHHHQPQNASSTSLHLWGNKARDGDDRQERFPPLKASPPRSVCLMVEPTPFTHVSGYSNRFREMLRFLGRAGDDVKVLTVDQKTRKDQQPKSIFGHAIEHTFGWTFPLYSHISLSLDFPQFKGRRIIRNMKQKPDLIHVSSPGFMVIPAILYSKLMKIPLVMSYHTHIPMYAAKYLGFIPFHKQISWMLLRWAHTKADLTLCTSPQLRQECVDAGIPRVDVWRKGVDSQRFSPSFQSSDMRQRMTESHPDDFLILSVGRIGAEKRLKDLKPMLERMGXKGTTLDCTMFVEICFNAXVVVAALRELLLCVNGDELSQAFASADAFCIPSDTETLGFVVMESMASGIPVVGANAGGIPDMIQHGKTGYLVETGNEDGFVQRLQELRDDPELRQALGHAARAEAQKWTWEDATSVLRNVQYEKAVANHGQRRQRKNRGKDDAISSPLFAAVLTAMRAKTRGMPNTQTYKPRDHNKKKAHGNDNQATTTETX
>CAMPEP_0186486930_/NCGR_PEP_ID=Amphiprora-sp-20130823|3468_1_/TAXON_ID=265536_/ORGANISM="Amphiprora-sp"_/LENGTH=477_/DNA_ID=CAMNT_0029297775_/DNA_START=89_/DNA_END=1522_/DNA_ORIENTATION=+
MMCFTRLLLILGSALAFAPPARILHQDSALVMTISSENNNMFHHHQPQNASSTSLHLWGNTAGDGDARQEKFPPLKASPPRSVCLMVEPTPFTHVSGYSNRFREMLRFLGRAGDDVKVLTVDQKTRKDQQPKSIFGHAIEHTFGWTFPLYSHISLSLDFPQFKGRRIIRNMKQKPDLIHVSSPGFMVIPAILYSKLMKIPLVMSYHTHIPMYAAKYLGFIPFHKQISWMLLRWAHTKADLTLCTSPQLRQECVDAGIPRVDVWRKGVDSQRFSPSFQSSDMRQRMTDGHPDDFLILSVGRIGAEKRLKDLKPMLERMGKRARLCIVGNGPQLPYLKKYFRGTNTVFTGQLNGDELSQAFASADAFCIPSDTETLGFVVMESMASGIPVVGANAGGIPDMIQHGKTGYLVETGNEDGFVQRLQELRDDPELRQALGHAARAEAQKWTWEGEKTNWSDGYKHAVLPTAKTSLTQTLLTT
>CAMPEP_0186510688_/NCGR_PEP_ID=Amphiprora-sp-20130823|43348_1_/TAXON_ID=265536_/ORGANISM="Amphiprora-sp"_/LENGTH=447_/DNA_ID=CAMNT_0029325095_/DNA_START=72_/DNA_END=1412_/DNA_ORIENTATION=-
MMCFTRLLLILGSALAFAPPARILHQDSALVMTISSENNNMFHHHQPQNASSTSLHLWGNKARDGDDRQERFPPLKASPPRSVCLMVEPTPFTHVSGYSNRFREMLRFLGRAGDDVKVLTVDQKTRKDQQPKSIFGHAIEHTFGWTFPLYSHISLSLDFPQFKGRRIIRNMKQKPDLIHVSSPGFMVIPAILYSKLMKIPLVMSYHTHIPMYAAKYLGFIPFHKQISWMLLRWAHTKADLTLCTSPQLRQECVDAGIPRVDVWRKGVDSQRFSPSFQSSDMRQRMTESHPDDFLILSVGRIGAEKRLKDLKPMLERMGKRARLCIVGNGPQLPYLKKYFRGTNTVFTGQLNGDELSQAFASADAFCIPSDTETLGFVVMESMASGIPVVGANAGGIPDMIQHGKTGYLVETGNEDGFVQRLQELRDDPELRQALGHAARAEAQKWTW
>CAMPEP_0186510024_/NCGR_PEP_ID=Amphiprora-sp-20130823|37166_1_/TAXON_ID=265536_/ORGANISM="Amphiprora-sp"_/LENGTH=654_/DNA_ID=CAMNT_0029324231_/DNA_START=203_/DNA_END=2167_/DNA_ORIENTATION=-
MSMIQQHRVLIYTTCYNVLDGVTLTIRKLEQEILASGHSLCVLTTLSGDSNNTHLDGTHPNRRVLFMDNAKPVPFVHDPNNPELTYQVGFNLSRSMKAQLDEFEPTLIHITVPDCTALHLVSYARRKEIPIMGTYHSNIPEYMDHYPGMGWLKPILGSFFRHQYNFLQALYVPTPFIRRHLTDTYQLDQATNLGIWGRGVDIERFHPNHRHAAGGKFRAQLGLTDDDVVLCWVGRLVPEKRVDIFCETVRRLHAMGLRFRAVVVGAGPCEEEIKALPNTTFCGWMNSGQLAVAYASSDVFLFPSSVETFGNVTLEAMASGLPVVVEAGCSGHLVEAGVNGYACQAGNVDAFFEATRELVVDKQKRMMFSEGSRAKAELLEKRAVVRKMLRNYDNVTEEFYTEYGGHHANRDKAFDFLAGNHPRPLVLVLVEYLFIVLFQVLWNMSQLFLWAQDGLLRKRDGSVAIVAETMPLAQEVAKPLSPARPLDLTTSTTHSSSVDENSTTTTTVSDPLSTEADEEALASENDKEGEGTEGSPRRIVDIPTAMSTSFIKSMEFTCRMESRFRNGVTSCGTNTWSGVLRKRKNSFDSSESPVLRSKTNSMDATAARSSTHGNSIDKNTMRRASTSMSSQNMMEVLKKVKPASSPLHSSTEVV
>CAMPEP_0186514012_/NCGR_PEP_ID=Amphiprora-sp-20130823|66649_1_/TAXON_ID=265536_/ORGANISM="Amphiprora-sp"_/LENGTH=451_/DNA_ID=CAMNT_0029329125_/DNA_START=1_/DNA_END=1351_/DNA_ORIENTATION=-
XGSASKMMCFTRLLLILGSALAFAPPARILHQDSALVMTISSENNNMFHHHQPQNASSTSLHLWGNKARDGDDRQERFPPLKASPPRSVCLMVEPTPFTHVSGYSNRFREMLRFLGRAGDDVKVLTVDQKTRKDQQPKSIFGHAIEHTFGWTFPLYSHISLSLDFPQFKGRRIIRNMKQKPDLIHVSSPGFMVIPAILYSKLMKIPLVMSYHTHIPMYAAKYLGFIPFHKQISWMLLRWAHTKADLTLCTSPQLRQECVDAGIPRVDVWRKGVDSQRFSPSFQSSDMRQRMTESHPDDFLILSVGRIGAEKRLKDLKPMLERMGKRARLCIVGNGPQLPYLKKYFRGTNTVFTGQLNGDELSQAFASADAFCIPSDTETLGFVVMESMASGIPVVGANAGGIPDMIQHGKTGYLVETGNEDGFVQRLQELRDDPELRQALGHAARAEAQKW
>CAMPEP_0186516824_/NCGR_PEP_ID=Amphiprora-sp-20130823|68798_1_/TAXON_ID=265536_/ORGANISM="Amphiprora-sp"_/LENGTH=340_/DNA_ID=CAMNT_0029332033_/DNA_START=1_/DNA_END=1022_/DNA_ORIENTATION=-
XSIGPVADCLSNGSASKMMCFTRLLLILGSALAFAPPARILHQDSALVMTISSENNNMFHHHQPQNASSTSLHLWGNTAGDGDARQEKFPPLKASPPRSVCLMVEPTPFTHVSGYSNRFREMLRFLGRAGDDVKVLTVDQKTRKDQQPKSIFGHAIEHTFGWTFPLYSHISLSLDFPQFKGRRIIRNMKQKPDLIHVSSPGFMVIPAILYSKLMKIPLVMSYHTHIPMYAAKYLGFIPFHKQISWMLLRWAHTKADLTLCTSPQLRQECVDAGIPRVDVWRKGVDSQRFSPSFQSSDMRQRMTDGHPDDFLILSVGRIGAEKRLKDLKPMLERMGKRARL
>CAMPEP_0186513810_/NCGR_PEP_ID=Amphiprora-sp-20130823|64739_1_/TAXON_ID=265536_/ORGANISM="Amphiprora-sp"_/LENGTH=66_/DNA_ID=CAMNT_0029328877_/DNA_START=627_/DNA_END=824_/DNA_ORIENTATION=-
MASGIPVVGANAGGIPDMIQHGKTGYLVETGNEDGFVQRLQELRDDPELRQALGHAARAEAQKWTW
>CAMPEP_0186515014_/NCGR_PEP_ID=Amphiprora-sp-20130823|67879_1_/TAXON_ID=265536_/ORGANISM="Amphiprora-sp"_/LENGTH=532_/DNA_ID=CAMNT_0029330197_/DNA_START=665_/DNA_END=2263_/DNA_ORIENTATION=-
MNRLQKLVLGVVALLLPTVQGFQALQHFSKTARQSAAPSVVGTPRLVAQQQPPPQPTDDNNNNKAASSSALLASSSSSSASDAPPLRRLPPRKVCLMIEPTPFTHVSGYANRFKEMLKFLAKAGDNVDILTVDAKTPTHDLPHEYRGYPIRHTQGFTFPLYNQISLTCDLPEMKGARILERFRPDLIHVTSPGFLVFTAIFYARVMCVPLVMSYHTHLPVYADNYLGFIPGASRISWSLLRWVHSRADLTLVTSPQMKEELVAEGIPRVDVWRKGIDTERFDPKFKSQDMRSKMTNGNPDDFLMVYVGRLGAEKRLKDIKGMLEQLPSNTRLCIVGKGPQQDELHKWFEGTNTVFTGQLSGDELSQAFASADTFVMPSDSETLGFVVLESMASGVPVVGAAAGGIPDLIDDESTGFLCPPGDTDAFVSRLQQLRDTSFRQRMGQAARKEAERWGWEAATSQLRNVQYEKALMNHHSRAFGGFGRPGTAGVWRLLGWRISRVLQKVGFTLKTRSGFGAIWKRFFKTRPTVADV
>CAMPEP_0186536476_/NCGR_PEP_ID=Amphora-coffeaeformis-CCMP127-20130827|82992_1_/TAXON_ID=265554_/ORGANISM="Amphora-coffeaeformis-CCMP127"_/LENGTH=440_/DNA_ID=CAMNT_0029354393_/DNA_START=1_/DNA_END=1316_/DNA_ORIENTATION=-
XSPLLPNSPADAKGNEKKPLRITVVVEPSPITYMSGYTNRFRQLFLYLSTPHKYHHNDDIETDSVKIITTEVVEPNPPTTYLGFPVLYTRGFRLPQYPIISISCDWTLLVPRCLIRDRPDLIHVTSPGLFVGTTILWARILQISIAVSYHTHLPVYVRSYLPPWLAVVAEPLVWVYLRFLHALGDLTMVTSSALQGDFRKHGMRDVHVWPKGIDTTRFHPKWASMEWRNRLSHNHSYACILLYVGRLAVEKRLGDLRAIMDRLPSHYRLALVGKGPQEEELRELFADHCNDDNRVIFLGPLYDEDLCHAYASADIFILPSDSETLGFVVMEAMASGVPVVAANAGGIPDMVQDGDTGFLVPPGDIDGYIDRIQSIGMEHAIQRKEMGQRARAAHRNLELGQIYEFSTTQHLYANSRQFYSSVGPKTMEIPNISKMRKRTX
>CAMPEP_0186527826_/NCGR_PEP_ID=Amphora-coffeaeformis-CCMP127-20130827|7168_1_/TAXON_ID=265554_/ORGANISM="Amphora-coffeaeformis-CCMP127"_/LENGTH=639_/DNA_ID=CAMNT_0029344077_/DNA_START=361_/DNA_END=2280_/DNA_ORIENTATION=-
MATQQHRVLLYITCYNVLDGVSLTLRKLEQELLAAGHYVCVLTTVSGDPANTHMNGEHPNRQVLFLEDSIPIPFLTDPNNPTLSYELGFHITPSVQKKMDEYEPTLIHISVPDCTALHLVNYARRKEIPLMGTYHSNIPEYMDHYPGLSWLKHILWGFFRHQYNFYQALYVPTPYIKNFLMESQKMDRITDLQVWGRGVDVENFSPSHRNMQFRRELGISDNEVVICWCGRLVPEKGVDIFCDTVRRLNDEGLNFRALVVGAGPCEEEIKALPRTVFCGWMSAAELAVAYASSDVFLFPSSVETFGNVTLEAMASGLPVVVESHCSGHLVHEGENGFACVAGSKDSFFEATRQLVVDKSMRQAYAQRSRELSLTMEKKSVVQQMLSNYAQVTNNFYTEYGGRHRNRDSAFRQPHSFVAGNHPRPILLRLVEVLFIVLFRVIWNMTEVFFMMQRTIISMRPAPVHHHHHHASRNSSPTGASATLPRKSPIKKRASFEPTKMASPSAPSTIVEMQDVDIGATGSDPLLRETEDDCETNTTTSSSSDWQQPQMPAHSSIASIGDWKISNFLSISFIRSAEFLCLMESHARNSCTCQNGLFRGLAKRKNSIDKIEDEEEGRFVSERRPRRMVAQSQTAPLLVV
>CAMPEP_0186542462_/NCGR_PEP_ID=Amphora-coffeaeformis-CCMP127-20130827|134531_1_/TAXON_ID=265554_/ORGANISM="Amphora-coffeaeformis-CCMP127"_/LENGTH=492_/DNA_ID=CAMNT_0029361463_/DNA_START=140_/DNA_END=1619_/DNA_ORIENTATION=+
MTKLWISVVLLLFLQLAVLNNALSTIAPSQGGDKVLVLVEPSPFSYVSGYANRFQALFQHLHAKRNHFEVVTVDVHTGKHALPKSHLGNHVYHTMAVGVPFYQQLGLSVDLRLVIMRVIRRMRPDILHVSSPGFLIFAGIFYSRLFQIPVVSSYHTHVPVYVRSYIPKFIGLRSICEKLTWVLIRTFHSMVDATVVTSPQIQKEFQDHGVPNCFLWEKGIDTQRFHPSFRNAKMRDCMTDSHPDDFLITYIGRLGKEKRLKELRDILERMPNARLCIVGHGPYEQELHKYFEGSRTVFTGLLYGDKLSQAFATADAFCMPSDSETLGFVCLESMASEVPVVGCNAGGIPHTIRPVENTGSFLVETGDIDGYVEKLARLQNDPELRYTMGKCARTEMLKWSWEDSMAELRDEPMKLPDKTSTSDGKIVFGESLPYMACVNGSSMVRDYHPTDMSRLVRDHIVNAYHHHGIQVGGYVPSQLPGTDRIQTSSDLP
>CAMPEP_0200284506_/NCGR_PEP_ID=Aplanochytrium-sp-PBS07-20140214|1060_1_/ASSEMBLY_ACC=CAM_ASM_001193_/TAXON_ID=627963_/ORGANISM="Aplanochytrium_sp,_Strain_PBS07"_/LENGTH=716_/DNA_ID=CAMNT_0046307593_/DNA_START=209_/DNA_END=2362_/DNA_ORIENTATION=-
MFERLTLDGDTVVPPVVVAFTVLILFLSSRLMSLRLFPYQRTTDLAYKYAVVVDFVSWVFVKYIFANDKSFQSAIAMFFTPAGPFYLVAVFFPTQLMFLLSMCFRREVPFHAVAYSAFLLVLFAGAHTYFATQFGVNTRFVTDGSTKEPFPIGLGIEVPVSTRNTCDDQSYAALSLLVGSAIMISIAAFRSSRDRLNGFLLVWSAMGLISWANCAKNATDKGLSMLAAQVATYLILKMQRIFIRPGDGFKEKSTEQQQVAFYYNKVTAKDIKKVAIVLDGFIGPDAVICGISRSYEAWIYELINQGKEVLIYSAFSKESIEKYFGGKVKAFQLDALDIKYVQQIYYATRANVKNLRLVSQSFHDEKPDAVHVVFDGTSVPLFAWACAHLRIPIVGIMHTDSAVIAERNGFKLLAPVILTAQKLSGSCLESIATRSQSFADEMLRLRNWKCDHIIKPHVKTEVFKPLKGKEIDDIRKKFMFNDTDPNAILMIYAGRLDIDKRVDELIEIVKRVGDGIYLTVIGGGSLSDDFAELHGKENRVYCRPGFVSHEELAKFYSAADVHISASQMETLGNTVLEALACGTPVIVPRAQGFVDTVTHNQNGILWEANNLDDAVEKVKLLRDDPKVRKRLADGAVESIKELHCSKAVSDLIDWYVQAAEHRRANTMAVPRVFLSTFMLFNFFLFDFFILSHAKQVLEKFSDKKEREKNRQKHMKK
>CAMPEP_0200299574_/NCGR_PEP_ID=Aplanochytrium-sp-PBS07-20140214|120628_1_/ASSEMBLY_ACC=CAM_ASM_001193_/TAXON_ID=627963_/ORGANISM="Aplanochytrium_sp,_Strain_PBS07"_/LENGTH=464_/DNA_ID=CAMNT_0046329971_/DNA_START=151_/DNA_END=1545_/DNA_ORIENTATION=+
MAKEKVTSAKQLRVLVFTPSYHIIDGVTITIRKIKREVEEQGGILKVVTAKDAEHLLEDSPGCFFIPSFKLPYGVEHYAICRMLQSQTKKQLLEFRPNVVHVTAPDPLCYSVCRWARQEAGIPLMATWHSNIPDYLDHYGFVQRTAIKKIVTKLFQSQYSYCNWTFVPQKNLVPKMQREGYENKYTNNKLRVWGRGVDTDLFTPTKRSTEFREKNGAGENDVVVLWVGRCVTEKEPQVFVAVMREMVKRFPNKVKGWVVGRGEWHSQMSSIDNVTGFGWKNSSELSVLYANADILLFPSKVETFGNVTLEAMSSGIACVVDKKCSSHLIDHGKNGYCCSNEEEFIQFTGKLIAEDANRKKMGVEGRNIAESTYKLKEVMKSMVQNYIDVANFNDSEVSPVPSLWTNAFVYVIYLIVDSGGYILFHLLGNILFPSADRRSQYFKFVAAPILIYVAWKLFSLVTGL
>CAMPEP_0200742672_/NCGR_PEP_ID=Aplanochytrium-stocchinoi-GSBS06-20140214|8493_1_/ASSEMBLY_ACC=CAM_ASM_001224_/TAXON_ID=215587_/ORGANISM="Aplanochytrium_stocchinoi,_Strain_GSBS06"_/LENGTH=471_/DNA_ID=CAMNT_0046883607_/DNA_START=151_/DNA_END=1566_/DNA_ORIENTATION=-
MELKKREHVTDPKQLRVLIVTPSYHVIDGVTLTIRKIKKELEALGGTMMVATAEAARIPLNNDPGVMYFPSLTLPYDSFDNYSVPRFLTESMKREILAFKPNVIHITAPDILCFSIARWARQEKLQLMATWHSNIPDYLNSYGFIQRVILKNILIYIFQTNYSYCPWTFVPQPKLLERMKREGYENPHTGNKLRIWGRGVDTDHFNPAKRSREFRASHGVNEQEVVVMWVGRCVTEKFPEIFTEVLQRLTEKYPNKIKGWVVGRGEHYEIMTAVKNVTGMGWRSRDELADLYANADILLFPSTVETFGNVTLEAMSSGTACIVDKTCSSHLVEHEKIGYCCESVEEYIVFTEKLVQDTATRKAMGIAARAKAEAQYKVRDVLRQLINYYVEVANLTDEDLAPVKPQLRHYISLFLYKFVDSGGFFLVQLLGYFAFYGKSTSSQFLIVFIVVAAISILWYLFSFASETLFGR
>CAMPEP_0200749986_/NCGR_PEP_ID=Aplanochytrium-stocchinoi-GSBS06-20140214|50968_1_/ASSEMBLY_ACC=CAM_ASM_001224_/TAXON_ID=215587_/ORGANISM="Aplanochytrium_stocchinoi,_Strain_GSBS06"_/LENGTH=505_/DNA_ID=CAMNT_0046897961_/DNA_START=1_/DNA_END=1516_/DNA_ORIENTATION=+
XANCAKNATDKGLSVVCAQLATYLILKMQRIFIRPGDGFKEKSEVAFYYKKVSAKDIHKVAVVLDGFIGPDAVICGISRSYEAWIYELVNQGKEVMIYSAFEKKSIENYFGGKVKAYQLDSLNIKYVQQVYFATRANLKNLRLVSQTFHEEKPDVVHVVFDGTSVPLFAWACAHLRIPIVGIMHTDSAVIAERNGFKLLAPLILTAQKLCGSCLESIATRSQSFANEMLRLRNWKCDHIIKPHVKTEVFKPLKSPEIDALRKKLMFDDKDPNAILLIYAGRLDIDKRVDELIEIMKRVGDGIYLTVVGGGSLAEDFAELHGKENRIYCKPGFVTHEELARYYSAADVHISASQMETLGNTVLESLACGTPVIVPRAQGFVDTVTHDKNGILWEANNLNDAVEKVKLLRDDPKMRKRLAAGAVESIKELHCSKAVEDLIDWYVQAAEHRRTNTMAVPRVFLSTFMLLNFFMFDFVILTHVKKVLEKFSDKKEREKNRQAHLNGISK
>CAMPEP_0199887442_/NCGR_PEP_ID=Asterionellopsis-glacialis-CCMP134-20140214|12813_1_/ASSEMBLY_ACC=CAM_ASM_001170_/TAXON_ID=33640_/ORGANISM="Asterionellopsis_glacialis,_Strain_CCMP134"_/LENGTH=96_/DNA_ID=CAMNT_0045800471_/DNA_START=30_/DNA_END=320_/DNA_ORIENTATION=+
MASGVPVVAANAGGLQHLIEHQRTGFLVTPESENEFIQKVEAVRATPQLRKSIVDAARLETERLTWERSMANVRDSIYPTAIQNFQQRSRQNYSCI
>CAMPEP_0199877312_/NCGR_PEP_ID=Asterionellopsis-glacialis-CCMP134-20140214|6505_1_/ASSEMBLY_ACC=CAM_ASM_001170_/TAXON_ID=33640_/ORGANISM="Asterionellopsis_glacialis,_Strain_CCMP134"_/LENGTH=668_/DNA_ID=CAMNT_0045789005_/DNA_START=1_/DNA_END=2006_/DNA_ORIENTATION=+
XHFVYRTILYIGPPRRKKERKSIVVGTQPMMVDDETGMVALTQSSAPRIRVSSQNLRVLIYTTCYNVLDGVTLTIRKIEEGILAAGGHVCIVTTKSGHMKNTHLVDQHPNREVIFLDNSIELVFFGDVNDPDLNYHVGTSLSERVKNKIEDFEPSVIHITVPDQTALHLIQFGRQKEIPLMGTYHSNIPEYMDYYRGVSWLKYIFAAYFRHEYNFLQHLYVPTPFIRKYLADTYQTDKVTSLRVWGRGIDLQKFSPSHRSQKFRQSLGIEEHEVVICWVGRFVPEKKPDIFAYVVKRLYEEGVPFKAIMIGSGCVQDEYAKLPNTHMLGWMSGNELSVAYASCDVFLFPSSVETFGNVTLEAAASGLPVVVHEDCSGHLVRDEFNGFACNFDDNEQWYDATLALVKDDALRREYSRNSRKLSLNFELKTTVLKMIDNYATVADEFYKDYEGHHRNRDALYDTEDSFRMGNIPRSFLYSIIEVTVNTLVRSLTAFLLAMLWLKNLFCSKKLNHYTSTSSSTVTLTKKKVDFPLKPELTSIKTNSSFCTDDTLSDDGSDTTSSTLSTSSESSSMNSSSWSSMSISDVANNIGAPLAIGFVKVVEFTLRTECKIRNLCSSKQPSEKFRSHRKRKNSEFTQLEQRRGSLENDSPKRATRMRRSTSLHSANNV
>CAMPEP_0199870064_/NCGR_PEP_ID=Asterionellopsis-glacialis-CCMP134-20140214|273_1_/ASSEMBLY_ACC=CAM_ASM_001170_/TAXON_ID=33640_/ORGANISM="Asterionellopsis_glacialis,_Strain_CCMP134"_/LENGTH=284_/DNA_ID=CAMNT_0045780219_/DNA_START=1_/DNA_END=853_/DNA_ORIENTATION=-
XFLLRWAHSRADLTLCTSPQLRDELVANGIPRVDVWRKGIDTIRFNPEFKSEEMRNKMTDGNPDDFLMVYVGRLGAEKRLKDIKPMLERIPNARLCIVGKGPQEKELYEHFKGTNTVFTGQMGGDDLSAAFASADVFVMPSDSETLGFVVLEAMASQVPVIGAKAGGIPSIIHDEVDSFLVPPGDIDGFVERLTQLQDKEFREKIGKAARAEAEKWGWEAATSVLRNIQYEKALINFHSRAFGGFGRQRTAGLWRLLSLRIGRIINKLFPNWKKKDDLVNMLTK
>CAMPEP_0186657444_/NCGR_PEP_ID=Aureococcus-anophagefferens-CCMP1850-20130821|5996_1_/TAXON_ID=44056_/ORGANISM="Aureococcus-anophagefferens-CCMP1850"_/LENGTH=445_/DNA_ID=CAMNT_0029516145_/DNA_START=1_/DNA_END=1331_/DNA_ORIENTATION=-
XTPDVCWGAPSSTIEPSACASVAIMLLHVVGGLLMLSVRTTTFTLRPSKLPTTACRAAATSDTDTPQRKVALLVEPTPFTHVSGYANRFQEMLKHLERRGDVVAVATPDDVPEAPASFGKFAVTTLGGFRFRPWYPEICLSLDLDGAALQMIRDLDPDVVHASSPGFLAVAATRYARAERKPLLLSYHTHIPVYVRKYASWVPFIEKTTWALLRAVHNRADLTIATSPQIRDELLANGIKRVGVWNKGIDTDRFHPKFRSDAARARMTSGHPGDKLAVYVGRLGVEKRIDELRGVLEAIPELRLALVGAGPAEPGLRETFADVADRVVFTGLLRGDELSAAFASADVFLMPSDSETLGFVVLESMASGVPVVGCRAGGIPNLIDDGATGRLHAVGDVAEIAELTRGLLDDAPKRDAMGAAARAEAERWDWASSGETLRADSYGAX
>CAMPEP_0186718856_/NCGR_PEP_ID=Aureoumbra-lagunensis-CCMP1510-20130821|11211_1_/TAXON_ID=44058_/ORGANISM="Aureoumbra-lagunensis-CCMP1510"_/LENGTH=490_/DNA_ID=CAMNT_0029586293_/DNA_START=291_/DNA_END=1763_/DNA_ORIENTATION=-
MAVQGAKGVGRIKRKMMDRISKRQSTPMKVALLVEPTPFTHVCGYANRFQEMLKYMKEFGDHVHIATPDDKLEAPNEFMGFPVKTLRGQRFPLYPEVLLSLDSRGEARKMVQQFKPDIIHVSSPGFLAMSAALYAKALNIPLVMSYHTHLPVYAERYMGYIPLIRKSSWQYIKMLHSFADLTLVTSPQVMEEFREQGIRRVAVWRKGVDVDTFNPKHSSAQIKANILTNRGHEKDTVLLYVGRLSVEKRLEQLDQVLDDLKDDSVSLALVGGGPHEDALKKHFAKFGDRVKFCGILRGDTLSAAYASADIFVMPSDSETLGFVVIEAMASGLAVVGAKAGGIPSIVDDDSNGMLAPPRDPKAFSHAVKSLVRDSNLQNRLKAQARLDAESWGWKQATRHLRDVHYIAAIRRHSAIKRLTAKDRRILFKLPFISATQRRAIRLRFAFLTRDLKSFFNKTFYLAAVSKLLSKFTNRFFRRRSFTPPPRIRGG
>CAMPEP_0187027284_/NCGR_PEP_ID=Chaetoceros-affinis-CCMP159-20131123|13541_1_/TAXON_ID=426623_/ORGANISM="Chaetoceros-affinis-CCMP159"_/LENGTH=109_/DNA_ID=CAMNT_0029955757_/DNA_START=1_/DNA_END=321_/DNA_ORIENTATION=+
XMNASAEAKAALKVITTAITKATYGVYAGTTGLAYDSALSGLELKLKHSXKHFEGTHTVFTGQLGGDDFSAAFASADAFIMPSGSETLGFVVLESMASGVPVVGANAGX
>CAMPEP_0187012188_/NCGR_PEP_ID=Chaetoceros-affinis-CCMP159-20131123|1808_1_/TAXON_ID=426623_/ORGANISM="Chaetoceros-affinis-CCMP159"_/LENGTH=450_/DNA_ID=CAMNT_0029936753_/DNA_START=108_/DNA_END=1456_/DNA_ORIENTATION=-
MAMYLDXGNGQKQATLLSAAAAEDMEDTSTSTSTSISSTSTSTPLPQPPPLKHKPPRKVCLMVEPSPFTYVCGYSNRFNEMLRYMSQAEDQFEIVTVDTNIPEKDLPKEKFGYNIHHTMGFSLPMYKHLSLTLDLPGLKGASVLERMKPDLIHVSTPGFIVYAAIFYARVMRIPLLMSYHTHLLPYRKTYTPFVPEQFVWWLLRFIHSKADLTLCTSPQLQEELTKHGVPRVEVWRKGIDTVRFDPIFKSLEMRNRMTGGNPDDFLLVYVGRLGSEKRLKDIKPMLEKMGSGVRLCIVGNGPQAEELHEYFEGTNTVFTGQLGGDDLSAAFASADAFVMPSDSETLGFVVLESMASGVPVVGAKAGGIPNLINHGVDGYLVEPGDIDGFVEKLNTLRNDGEMREKFSVAVRKEVERWSWEAATSVLRNVQYEKVIVNFHSRAFNGFGRSG
>CAMPEP_0187016252_/NCGR_PEP_ID=Chaetoceros-affinis-CCMP159-20131123|4420_1_/TAXON_ID=426623_/ORGANISM="Chaetoceros-affinis-CCMP159"_/LENGTH=518_/DNA_ID=CAMNT_0029941437_/DNA_START=452_/DNA_END=2008_/DNA_ORIENTATION=+
MKIFATSLTFLSLGVVSAFTPIHPSSTSPLFRTCNTQSPTQPKSKSKSLLHHQKSTTKLSSSSSSTTPPTTPTNKSPDEESNDAPPLNRKPPRKVCLMVEPTPFTHVSGYSNRFNEMLRYMSKANDTVEILTVDSNTPEKDLPKKKFGYNIHHTQGFTFPLYNHISLTLDLPELKGASILEKMKPDIIHVSTPGFMTFAALFYARVMRIPLLMSYHTHLPSYAENYLPIVPQELVWFALRWVHSRADLTLCTSPQLQEELTANGLPRVEVWRKGIDTVRFQPKFKSDEMRNRMTDGNPDDFLMVYVGRLGYEKRLKDIKPMLEKMGSGVRLCIVGNGPQAEELHEYFEGTNTVFTGQMGGDDLSAAFASADAFVMPSDSETLGFVVLESMASGVPVVGAKAGGIPNLIHHGKDGYLVPPGDIDGFVEKLNTLRNDVETREKFSVEARKEAERWSWEAATSVLRNVQYEKAIVNFHSRAFNGFGRPGTHYMWRLLKWRIKRIMYKLGLSSKPLPPAKTS
>CAMPEP_0187018764_/NCGR_PEP_ID=Chaetoceros-affinis-CCMP159-20131123|6476_1_/TAXON_ID=426623_/ORGANISM="Chaetoceros-affinis-CCMP159"_/LENGTH=84_/DNA_ID=CAMNT_0029944725_/DNA_START=1_/DNA_END=251_/DNA_ORIENTATION=-
XLPSYAENYLPIIPTGTRLVRLTVGTHTQGPDLTLCTSPQLQEELTANELPRVEVWRKGIDIVRFQPKFKSDEMRNRMTDGNPD
>CAMPEP_0187045282_/NCGR_PEP_ID=Chaetoceros-curvisetus-20131202|5215_1_/TAXON_ID=230516_/ORGANISM="Chaetoceros-curvisetus"_/LENGTH=181_/DNA_ID=CAMNT_0029980397_/DNA_START=1_/DNA_END=547_/DNA_ORIENTATION=-
GKELSQAFASGDGIAGGGPEEKELKKYFHGTPTVFTGMLHGKELSQAFASGDVFVMPSDSETLGFVVLESMASGVPVVAARAGGLIDLIDHGVTGYLASTGDKTDFLRSIELLQSNPEVYRNVSLACRRETECWSWGASMTQLSEEAYPNAIENFSQRWEQRLYRWLRLKKEKIRRSLVMP
>CAMPEP_0187054108_/NCGR_PEP_ID=Chaetoceros-curvisetus-20131202|70177_1_/TAXON_ID=230516_/ORGANISM="Chaetoceros-curvisetus"_/LENGTH=182_/DNA_ID=CAMNT_0029991969_/DNA_START=1_/DNA_END=547_/DNA_ORIENTATION=-
XGGPQAEELHEHFKGTNTIFTGQMSGDDLSSAFASADAFMMPSDSETLGFVVLESMASGVPVVGAAAGGVLNLIHDNVDGYLVEPGDTDGYVEKLELLRDEKNRVRMGVNARAEAEKWSWEAATSILRNVQYEKAIVNFHSRAFNGFGKPGSQHMWRLLKWRIKRILHKMGLASKPMEPTTN
>CAMPEP_0187045360_/NCGR_PEP_ID=Chaetoceros-curvisetus-20131202|5260_1_/TAXON_ID=230516_/ORGANISM="Chaetoceros-curvisetus"_/LENGTH=400_/DNA_ID=CAMNT_0029980483_/DNA_START=1_/DNA_END=1202_/DNA_ORIENTATION=-
XSVDIVAEVIPRQGMHHCTEVKVWGRGIDLTKFKPSNRSRAFRERLNIVDDVPLVLYVGRLVAEKSVDIVAEVIRRLNSNNVNFQAIIVGAGPVDYLIENLPNTHHLGWLNGDQLTEAYASCDVFLFPSSVETFGNVTLEAMASGLPLVVESKCSGHLVTSGVNGYPCEAGDADAFYEGTRALCEDTEMRRAYSAASIKMSETMEQGAVVRQMLDNYKEVRRVFYEEYGGSHYNRDEAYRTPNSFRFGLDPRPFGWGFIELICFFLFRFGNFMLDLYEKIKERRNRRNYGGVSSEDEDLEAALSAPATATATSAGTTTTTSTATSDTISDSKPNCIASIFIAIGDHPCTAQVALFLIGIPILFIRLLSGVSRDCTRRFCRGRLENQLSFQMNSRSSKRMD
>CAMPEP_0200891046_/NCGR_PEP_ID=Chaetoceros-debilis-MM31A_1-20140214|43345_1_/ASSEMBLY_ACC=CAM_ASM_001231_/TAXON_ID=122233_/ORGANISM="Chaetoceros_debilis,_Strain_MM31A-1"_/LENGTH=628_/DNA_ID=CAMNT_0047074595_/DNA_START=1_/DNA_END=1885_/DNA_ORIENTATION=+
XLTQMKRSISTSSNIKFQQLDQTFTGTTGMELVAIHSPGSGSSSDDSVSNLEDLRLNNGSNSNDEDHLRVLIYATCYNVMDGVTITIRKLEREILDAGGYVCIVTTLSGKPSNTHLVGEHPNRRVIFMDNSLPIPFQTDPNDPTISYQAGISLSSITQREMDDFQPNIIHITSPDFTSLHVHNYARERHIPLMGTYHSNIADYMTFVPGLSWLKPCLEMLFRHIYNFLVHLYVPTPFIKNMLEEQGMHHCTEVKVWGRGVDLNKFNPNNCSRSFREKLNIPEETPLVLYVGRLVAEKSVDIVADVIRRLNNESDVDFRAIIVGAGPVEYLIEGLPNTHHLGWLDGEGLTEAYASCDIFLFPSSVETFGNVTLEAAASGLPLVVESNCSGHLVTEGVNGFPCQKGDASAFFNGTLALCKNAEMRKSYSRESIKLSKTMEQSQVVRQMLDNYAEVRRVFYEEYGGSHLMRDEAYRTPKSFRMGLDPRPFGWGLIEFFCFSLLRFANFMIKLMDKLKERRNRRYDGLNSEEDEDLEEALSSEPQVVLNSGNDTTRVATDVIAGPGCLCSVLISIGDSRAMVICMMFLLNIPLFFVRVISAMKRDCGKRCGRSRLDLKNSAAFRMERSKRIY
>CAMPEP_0200872564_/NCGR_PEP_ID=Chaetoceros-debilis-MM31A_1-20140214|1332_1_/ASSEMBLY_ACC=CAM_ASM_001231_/TAXON_ID=122233_/ORGANISM="Chaetoceros_debilis,_Strain_MM31A-1"_/LENGTH=614_/DNA_ID=CAMNT_0047050575_/DNA_START=1_/DNA_END=1844_/DNA_ORIENTATION=+
XKFQQLDLTFTGTTGMELVAIHSPGSGSSSDDSVSNLEDLRLNNGSNSNDEDHLRVLIYATCYNVMDGVTITIRKLEREILDAGGYVCIVTTLSGKPSNTHLVGEHPNRRVIFMDNSLPIPFQTDPNDPTISYQAGISLSSITQREMDDFQPNIIHITSPDFTSLHVHNYARERHIPLMGTYHSNIADYMTFVPGLSWLKPCLEMLFRHIYNFLVHLYVPTPFIKNMLEEQGMHHCTEVKVWGRGVDLNKFNPNNCSRSFREKLNIPEETPLVLYVGRLVAEKSVDIVADVIRRLNNESDVDFRAIIVGAGPVEYLIEGLPNTHHLGWLDGEGLTEAYASCDIFLFPSSVETFGNVTLEAAASGLPLVVESNCSGHLVTEGVNGFPCQKGDASAFFNGTLALCKNAEMRKSYSRESIKLSKTMEQSQVVRQMLDNYAEVRRVFYEEYGGSHLMRDEAYRTPKSFRMGLDPRPFGWGLIEFFCFSLLRFANFMIKLMDKLKERRNRRYDGLNSEEDEDLEEALSSEPQVVLNSGNDTTRVATDVIAGPGCLCSVLISIGDSRAMVICMMFLLNIPLFFVRVISAMKRDCGKRCGRSRLDLKNSAAFRMERSKRIY
>CAMPEP_0200877326_/NCGR_PEP_ID=Chaetoceros-debilis-MM31A_1-20140214|5049_1_/ASSEMBLY_ACC=CAM_ASM_001231_/TAXON_ID=122233_/ORGANISM="Chaetoceros_debilis,_Strain_MM31A-1"_/LENGTH=221_/DNA_ID=CAMNT_0047056513_/DNA_START=726_/DNA_END=1388_/DNA_ORIENTATION=+
MAEEFAQHGIPRTIVWQKGVDTTKFHPDHQDADMRLRMSGGNSEDLLLVYIGRLGKEKRLKDLRGILEKMNSDGISTRLCIAGHGPAEDELQAYFQGTRTTFLGVLHGLELVQAFASGDIFVMPSDSETLGFVVLESMASGVPVVAARAGGPIDLIDHGRTGYLASTGDTENFVEAIRLLRDDTELHHRISLECRKEAELWSWEASMEQIRQKAYPQAFRN
>CAMPEP_0200886042_/NCGR_PEP_ID=Chaetoceros-debilis-MM31A_1-20140214|12418_1_/ASSEMBLY_ACC=CAM_ASM_001231_/TAXON_ID=122233_/ORGANISM="Chaetoceros_debilis,_Strain_MM31A-1"_/LENGTH=494_/DNA_ID=CAMNT_0047067931_/DNA_START=110_/DNA_END=1594_/DNA_ORIENTATION=+
MRFFSLSFALLLMGEDLLAFTPTPIKDTKSTSLFPQPRSKHRANFHLASAAADPEINDAPPLTLTPPRKVCLMVEPTPFTHVSGYSNRFSEMLRYLSKANDKVDILTVDAKTPERDLPKEKFGYPISHTQGFTFPLYDQISLTIDLPEMKGATIMEKLKPDVIHASSPGFIVFPALFYARVFRIPLLLSYHTHLPSYAKNYLKHMPRHVEFAWFLLRFAHTKADLTLCTSPQMQKELTENGIPRVDVWRKGIDTVRFNPKFKSQEMREIMSDGNLDDFVMVYVGRLGAEKRLMDIKPILEKMENTRLCIVGGGPQEKELHKHFEGTKTVFTGQMSGDDLSSAFASADAFIMPSDSETLGFVVLESMASGVPVVGAAAGGVLGLIHDNEDGYLVEPGDTETYVEKLELLRDAKNRERMGKIARAEAEKWSWEAATSILRNVQYEKAIVNFHSRAFNGFGKPGSHYMWRLLKWRIKRILHKLGLTSKPAPAPQSST
>CAMPEP_0200988990_/NCGR_PEP_ID=Chaetoceros-neogracile-CCMP1317-20140214|7695_1_/ASSEMBLY_ACC=CAM_ASM_001245_/TAXON_ID=240364_/ORGANISM="Chaetoceros_neogracile,_Strain_CCMP1317"_/LENGTH=196_/DNA_ID=CAMNT_0047207749_/DNA_START=514_/DNA_END=1105_/DNA_ORIENTATION=-
MHALFDDGLCGLLPYISDRILTPTRSTDPKVIDMWKGRSGVCNTGIEKGSFRLGNKNSNGGKAWEEKKQDFLRETNSDFLFICVGRLSPEKGTDELIRTMKLLKGCALWLVGDGPHREELELLVQGLNAPVQFLGYQTGDALHATYAIADCFVCPSLTETFGQTVNEALASQIRVALPSVPVFIEAYSHAIPKDAF
>CAMPEP_0200997638_/NCGR_PEP_ID=Chaetoceros-neogracile-CCMP1317-20140214|16027_1_/ASSEMBLY_ACC=CAM_ASM_001245_/TAXON_ID=240364_/ORGANISM="Chaetoceros_neogracile,_Strain_CCMP1317"_/LENGTH=484_/DNA_ID=CAMNT_0047220119_/DNA_START=279_/DNA_END=1732_/DNA_ORIENTATION=+
MKILAASLALLSIGVSSAFTPRHSITTSTTSTSPCTSSPLFPKARSSTSSIAASISSSAAASFTSESNEAPPLTRKPPRKICLMVEPTPFTHVSGYSNRFNEMLRYMSQANDKVEILTVDSLTKPEELPMERFGYKIEHTQGFTFPLYNHISLTLDLPELKGATILEKMKPDIIHVSSPGFMVYASIFYARVMRIPLLMSYHTHLPSYGANYLPFVPQEFIWWLLRFVHSRADLTLCTSPQMQEELTTNGIPRVEVWRKGIDTIRFDPKFYSDEMRNKMTDNNPDDFTMVYVGRLGNEKRLKDIKPMLAKLGDNVRLCIVGNGPQAEELHEYFKDTKTVFTGQMSGDDLSSAFASADAFVMPSDSETLGFVVLESMASGVPVIGAAAGGIPNLIHEDVDGYLVPPGDIDGFVEKLKILKDDKETRERLAKGARVEAEKWSWEAATSVLRNEQYEKAIVNFHSRAFNGFGSFGSXPIVETTQMED
>CAMPEP_0187143516_/NCGR_PEP_ID=Chattonella-subsalsa-CCMP2191-20130903|647_1_/TAXON_ID=44440_/ORGANISM="Chattonella-subsalsa-CCMP2191"_/LENGTH=420_/DNA_ID=CAMNT_0030115131_/DNA_START=247_/DNA_END=1509_/DNA_ORIENTATION=-
MTIRRIISFLENQGGEALVVTTCPPNRMGDMDGFDTVVVEGTPVPLQQAGFDYMLGVDIDQNSEQKILEFSPTIAHFTVPDLVGVDGVRFCQEHDIPYMATWHSNYVDYMKYYRCIHWWLGPLMTRYFWGFYSYMPALYVPTGFIKEKCTQEGFANVTDLRVWGRGVNMELFSPEKEVHSFRRTHNIPENAVVILWVGRLVQEKRVDIFANCLKRLEAEEIPYYGLVVGKGSHEHLVTTLSNTSCVGWLEGEELAVAYAASDVLLFPSAVETFGNVTLEALSCGVPGIVDEGCSGHLIESGFNGFACKSDNENSYYEALKKIVTDPALRLELKQNTRDSARKFERSKIMQNMIDNYREIIETFDDLPKKMMTKSCCSLKCLGKTGQGCLQLVNVLFTCVRHCAKCCSECGKQPPAERKNG
>CAMPEP_0187155204_/NCGR_PEP_ID=Chattonella-subsalsa-CCMP2191-20130903|12100_1_/TAXON_ID=44440_/ORGANISM="Chattonella-subsalsa-CCMP2191"_/LENGTH=456_/DNA_ID=CAMNT_0030130565_/DNA_START=189_/DNA_END=1556_/DNA_ORIENTATION=-
MKLTAIILGFALVGASGYKIIGSSRFTTKMNIDISSKKVDARSKLLSAPMQMGIIDRIKNMRRTNRIPKLTQSPPRKIGLFIEPTPFTHVSGYSNRFKEMLKYLAKAGDEVHILTADDVKDAPDQFEGFPINYTKGFRFPLYNQIVLSLDHEGKGKEMLTRIQPDLLHVTAPGFITFCALIYARLFRLPLVFSYHTHLPHYAIDYLGWIPGIDEFAWKMLRIVLNRADLNLVTSSQMRDELESHGIQRIQVWRKGIDTDVFNPAYKSDEMRNRLSDGHPEDPLIIYIGRLGAEKNLKLLKPIMEKIPNARLAFVGKGPEMENLQEHFKGTKTVFTGLMSGEELSQAFASADVFVMPSESETLGFVVLESMASGVPVVAAKAGGIPDLIQDEVDSYLVEPGNADAFVSRIKQLIEDPEHCRTMSAAARAEAEKWDWESATSVLRNEQYKQAISNFRW
>CAMPEP_0193718826_/NCGR_PEP_ID=Chrysochromulina-polylepis-CCMP1757-20130903|11245_1_/TAXON_ID=72548_/ORGANISM="Chrysochromulina-polylepis-CCMP1757"_/LENGTH=627_/DNA_ID=CAMNT_0038229683_/DNA_START=1_/DNA_END=1885_/DNA_ORIENTATION=-
VANCSAVAAAVAVARGSAESQPSHPLTCPLRASLRDMWFVAVLTESFHAPLRAPNAAALAPRRAIGMISDRAMEQLEVPKRVQLIVEPTPFTHVSGYANRFKEYLKYQKKAGADVSIITPDDSAEAPSDFLGYPITTIRGFRFPLYKQIYLSFGLSPVEGMRKGLWRRLRPWNEIKKRRKNKIECLSAVSDVVDDFEPELIHVTSPGFIPYMTTYIAREWKDVPLLISYHTHIPVYARTYAPWMGAFGEWLSWAVIRQLHSCADLTVVTSPQMKEEFEEHGVPRVEVWNKGIDTEVFHPKFGAKPWWTAKQGEDAEMATAARVMRERLTEGNPESPLLIYVGRLGTEKRLRDLKDVLARLPDARLAIVGKGPDMPKLQAHFEGTNTMFTGLLQGVELSRAFAAADVFVMPSDSETLGFVVLESMASGVPVVGCDRGGIPSIIDHEQTGFLFEPGDTAQIAAHVEQLVNDKAFYAKMATNARAEAERWGWEAATTRLREEQYLQAVRNHRERQTDVRTLRQKLTRYREALFKGTLADLFAILGNRAAEREAEDLENEEWQLEGDIATLEKKPTTQQLFGWLSSRSTASLRLATILLFPWRFFTSLTRKIRRAVLGNDPTDAPAATDGA
>CAMPEP_0193733570_/NCGR_PEP_ID=Chrysochromulina-polylepis-CCMP1757-20130903|20759_1_/TAXON_ID=72548_/ORGANISM="Chrysochromulina-polylepis-CCMP1757"_/LENGTH=490_/DNA_ID=CAMNT_0038245567_/DNA_START=1_/DNA_END=1471_/DNA_ORIENTATION=+
XSLGKAAMPRCRSLSSGMVLLAAAHGLRVSPMGALASSSSRLAAGGITARLTDTASLASDPDEIPPLTQKPGRKVALLVEPTPFTHVSGYSNRFKEMLRYLKAGGDTMEVITPDDTADRPSDFLGIPITYVPGFRLFLYDQVQLTFDIGSQALKALRRFEPTIIHAVTPGFFVMPAILYSRLLNVPLVISYHTHLPAYAEKYVTVPGLREICVGVCNWIVPTVLNFADLALATSPQLKEQLEELGSKKVDVWRKGIDTNVFNPAFNIDNEQMRARLTGGAVDAPLLLYVGRLGAEKNVALIRGVLDAIPDARLAIVGCGPAEADLRRTFEGTNTVFMGLMQGEELSRAYAAADVFVMPSESETLGFVVLESMASQVPAVCAAAGGLVNLVRDGQTGFFFEPGNVDDFAAKVKRLVEDAALRQQMGEAGRDETLNWDWRAATSVLRNYQYTLAEQRHAERQAAWASKWSWYNPFGTPAPPAPRLAYNTTGV
>CAMPEP_0200324234_/NCGR_PEP_ID=Corethron-pennatum-L29A3-20140214|19650_1_/ASSEMBLY_ACC=CAM_ASM_001207_/TAXON_ID=218684_/ORGANISM="Corethron_pennatum,_Strain_L29A3"_/LENGTH=501_/DNA_ID=CAMNT_0046363923_/DNA_START=194_/DNA_END=1699_/DNA_ORIENTATION=-
MRPSSPPLLLTALHLLSCRVVPSSSFVAPAASLVPPAPSAPAALRMAAGDAGNDAPPLTKTRPRKICLMVEPTPFTHVSGYSNRFNEMLRYLRQAGDQVEILTTDDLRSADGSAVAAEKVLPTEAFGYPIEHTQGFRFPLYNHIVLSFDLPELKGLRMLERFQPELIHVSSPSFLCSAAILYGRIMRIPVVASYHTHLPVYARNYMGHIPLIQDFAWTLIRFIHNRADLTLVTSPQIKKELEDEGVERVDVWRKGIDTVKFDPKFKSAEMRHRMSEGHPDDFLMVYIGRLGAEKRLKEIKGLLARLPNSRACIVGGGPQEAELHDHFKGTKTHFTGQLTGDDLSAAFASADVFIMPSDSETLGFVVLESMASGVPVVAARAGGIVNLITDGEDGYLCEPGNEDAYLERLVTLKEDAEFRNKMGQKARKEAERWSWEAATSVLRNVQYERALVNFHMRAFGGFGRPKSGVAWRAFKHRVARLRARVLAVFRLPGFLRRRPSV
>CAMPEP_0200347858_/NCGR_PEP_ID=Corethron-pennatum-L29A3-20140214|66963_1_/ASSEMBLY_ACC=CAM_ASM_001207_/TAXON_ID=218684_/ORGANISM="Corethron_pennatum,_Strain_L29A3"_/LENGTH=96_/DNA_ID=CAMNT_0046396829_/DNA_START=1_/DNA_END=286_/DNA_ORIENTATION=-
GDEEAYLARLVALREDAAFRAEMGRRARREAERWSWEAATSVLRNVQYEQALVNFHLRAFGGFGKPKSGVAWRAFRTRIGRLRARVLAVFRLPGFX
>CAMPEP_0200346850_/NCGR_PEP_ID=Corethron-pennatum-L29A3-20140214|62020_1_/ASSEMBLY_ACC=CAM_ASM_001207_/TAXON_ID=218684_/ORGANISM="Corethron_pennatum,_Strain_L29A3"_/LENGTH=549_/DNA_ID=CAMNT_0046395177_/DNA_START=1_/DNA_END=1645_/DNA_ORIENTATION=-
KVPLLRTPRRTAFSLPSAPPFRRNGTADVRPSVTRHLPPPSVPSRSPPRASPHRRAPVASMRPSPLPALPVALCLLSFLAVPSCSFLAPSPTRAVLALRMAAGDAGNDAPPLTKTRPRKICLMVEPTPFTHVSGYSNRFNEMLRYLQRAGDEVEILTTDDLRTSDGSAADGTKVLPTEAFGYPIEHTQGFRFPLYNHIVLSFDLPELRGLRMLERFRPDLIHVASPSFLCSAAVLYGRVLRIPVVASYHTHLPVYARNYMGRLPFMRDFAWTLIRFIHNRADLTLVTSPQIRRELEDEGVERVDVWRKGIDTVKFDPKFKSAAMRHRMSEGHPDDFLMVYIGRLGAEKRLKEIKGLLARLPNSRACIVGGGPQEAELRDHFRGTKTHFTGQLTGDDLSAAFASADVFLMPSDSETLGFVVLESMASGVPVVAARAGGIVNLIDDGEDGYLCEPGDEEAYLARLVTLREDADFRAEMGRRARREAERWSWEAATSVLRNVQYEQALVNFHLRAFGGFGKPKSGVAWRAFRTRIGRLRARVLAVFRLPGFX
>CAMPEP_0200346860_/NCGR_PEP_ID=Corethron-pennatum-L29A3-20140214|62021_1_/ASSEMBLY_ACC=CAM_ASM_001207_/TAXON_ID=218684_/ORGANISM="Corethron_pennatum,_Strain_L29A3"_/LENGTH=623_/DNA_ID=CAMNT_0046395189_/DNA_START=98_/DNA_END=1969_/DNA_ORIENTATION=-
MSPFSMTPGVHATSPLHTPVSRPLSPDDSLLCAPAFDAASLDDPEAQLPVAKTEPRRRVDSPTSAGGGGCPHRVLIYTTCYNVIDGVTLTIRKIEAEILAQGGHVCILTTRSGNASNTHLDGPHPRRTVVFLDDAVLIPFLKDDNNPNCDYYIGRGLSARDRRALTEFGPTVCHITAPDSASLDVIRYARDRQLPLMGTYHSNIVDYMDHYGLYWIKPLLSAFFKHNYNFLQTLYVPTPFIKNKLIQGDKLDRCTNIQIWGRGIDLQKFSPAHRSAAFREKLGIRPDEVVLLFVGRLVVEKRPDIFANVVRRLYQHGYPFRALVVGAGPYENEMAHLPHTTHLGWLAGHDLSVAYASSDIFLFPGALETFGNVTLEAAGSGLPLVVEEGCSGHLVRDGASGYACPQDDEEAFYAATLELLTNDGRRRAFAARSRAHSLHYEKDTINRQMVQNYGTVTDEFRATYGGDHRNRDAAYKNKDSFRAGTVERPLLLRLTEFLVQFLLFQVGWNLYQLYVTLSTSASRAFQGTARVLSPLCCVRSKLSASAPAPEAADGDVEKDAAPPAPSLRNTSQTPQDENNYLKRYVELLVSLILLFVRLQSVVITKLRYCSAYSRQQKDVRYIK
>CAMPEP_0200367080_/NCGR_PEP_ID=Corethron-pennatum-L29A3-20140214|147549_1_/ASSEMBLY_ACC=CAM_ASM_001207_/TAXON_ID=218684_/ORGANISM="Corethron_pennatum,_Strain_L29A3"_/LENGTH=634_/DNA_ID=CAMNT_0046425675_/DNA_START=88_/DNA_END=1992_/DNA_ORIENTATION=-
MSPHALHTPSHPLSPDDVAPSPGGALLGSPSYDGSIAPLRGAVLPDDLEAQLPAGKTEPRLRGASPIPAGGGGCPPRVLIYTTCYNVIDGVTLTIRKIEAEILAQGGHVCILTTRSGNADNTHLDGTHPHRSVVFLDDAVLIPFLKDDNNPECNYYIGLGLCARDRRALTEFGPTVCHITVPDSASLDVIKYARDHRLPLMGTYHSNIVDYMDHYGLYWIKPLLSAFFKHNYNFLQTLYVPTPYIKNKLITGDKLDRCTNIQIWGRGIDLEKFSPAHRSLSFREKLGIRPDEVIILFVGRLVVEKRPDIFANVIRRLYQHGYSFRALVVGAGPYEHDMAHLPHTTHLGWLAGHDLSVAYASSDIFLFPGALETFGNVTLEAAGSGLPLVVEEGCSGHLVRDGVSGYACPPDDEEAFYEATLELLTNDGRRAAMAARSRAHSLNYEKDTINRQMVQNYATVTDEFHHTYGGDHRRRDAEFKNKDSFRAGTVERPLLLRMVEFFVIFLLFRVVWNLYMMYVAVLKYSTLAFQGTARVFSPLCCVRRKFSVSMSPRAPEDGDVENSYVSKVQTLDPQESSLRNTSQTPKEENTYIKKMVELLVTIILLFVRLQSVFITKLRYCSSYSRQQKDVRYIK
>CAMPEP_0193935072_/NCGR_PEP_ID=Crypthecodinium-cohnii-Seligo-20130904|196471_1_/TAXON_ID=2866_/ORGANISM="Crypthecodinium-cohnii-Seligo"_/LENGTH=454_/DNA_ID=CAMNT_0038527869_/DNA_START=1_/DNA_END=1364_/DNA_ORIENTATION=+
VLLCVQAFPPLAKQAGGVSKHYLALVRALVEGLDGDVSVLTPVCLHAAGPEVDRWLALGAVRHIPVRAVRAFSRQGIATLLDAFNFQCLFAFLWECFFGDYDVCIIDDVTFRAILCLFARSFGLPTICTTHTDYPGMEAYRAYWAMQFAWLWHFVSFFTCTIHATVSTVFAKTLRRRYCAPVQAVWPPVLWSEAFRRDSLEFAAEAAKERGRWVSYFRFAPLCIFLYAGRWSSEKRIKLLIEAIPDRCALVIVGDGDTEYADEIEASRSRRVLPLRGMLDGRELRVAFEACDVVASASRFETLGNVIVEALAAARPVAVQPAQGHLEFVEDGMNSFLVDFDDAASAKARLATVVDHLSSGQDSAMRSELANRAKQLRSLDFATXGPKKTAHPSDRGKFKVEKAAALAPLVRAPSETHRLRRRFGALALLLDRYEDLICPKLRPALQVPSSGHCA
>CAMPEP_0187298990_/NCGR_PEP_ID=Ditylum-brightwellii-GSO103-20131123|83_1_/TAXON_ID=49249_/ORGANISM="Ditylum-brightwellii-GSO103"_/LENGTH=479_/DNA_ID=CAMNT_0030341737_/DNA_START=103_/DNA_END=1542_/DNA_ORIENTATION=+
MRVFAPVVAFIAATVVSGYVPSVRSVRRSTLLMSASKSSSDAPPLCRAPARKVCLMVEPTPFTHVSGYANRFKYMLQYLAKAGDKVEILTVDSKTDPKDLPNESFGFPIEHTMGFTFPWYNQISLTIDLPELKGGKILERFRPDLIHVTSPGLMVYAAIFYARVMRIPLLMSYHTHLPIYAKNYWPMIPKVEEFAWWLMRYVHSRADLTLVTSPQIRDELVAGGIPRVDVWRKGIDTVRFDPKFKDEEMRKKMSDGNPDDFLMVYVGRLGAEKRLKDIRAVLERMPNARLCLVGKGPQKEELEEYFKGTNTVFTGQLGGDDLSRAFASADAFVMPSDSETLGFVVLESMASGVPVVGVDAGGIPDIIDDGETSFLVPIGDTDAFVDRLTKLRDPVFRKKMGKAARAEAERWGWEAATSYLRNVQYERAMINFHSRAFGGFGRPGSKSLWRLLRVRVGRLLQKLRVPGFRRNRGADADLL
>CAMPEP_0187310294_/NCGR_PEP_ID=Ditylum-brightwellii-GSO103-20131123|8784_1_/TAXON_ID=49249_/ORGANISM="Ditylum-brightwellii-GSO103"_/LENGTH=535_/DNA_ID=CAMNT_0030356931_/DNA_START=346_/DNA_END=1954_/DNA_ORIENTATION=+
MHEDDVYELGFSISDSVKSQLDDFEPSLIHISVPDCAALALVQYARDCEIPLMGTHHSNLPEYMNHYPGARWVGHLIAHFLRHNFNFLQVLYATTPYMRQYLIDTHKLDRVTELRVWGRGIDLDRFSPKKRSDKFREKLGIDPDDVVICFVGRLVAEKRPDIVANIIKRFHAENVPFHALIVGAGPAENEMKKLPNTTCAGWLDGDDLATAYASSDIYLFPSSVETFGNATLEAAASGLPLVVDLGCSGHLVKDGVNGYGCGSDDLDAYYQATLTLLTDDEKRAEFSLQSRQMSQQYENRKVMSQMVANYSHVYDEFYSKYGGHHRNRDKQYANKDSFLAGTYPKPIALALIEFFSYEIGKLLTVSFNGIPKVPRYNPTSDISVVQNMVGMNNHRIAQPSESNVKLTQVHTDKVDILKGLCIQSDTDKNEVASTVATSSDGDSDADSGLSSGNQTSLESRTKRRIQIGDGESAMFLAKLLVSIIIFCMKIESRMRSIFEDRFSFVNKTSCVGPDKKNLKDILPPRDRIKSDTKTS
>CAMPEP_0187314362_/NCGR_PEP_ID=Ditylum-brightwellii-GSO103-20131123|11537_1_/TAXON_ID=49249_/ORGANISM="Ditylum-brightwellii-GSO103"_/LENGTH=520_/DNA_ID=CAMNT_0030361991_/DNA_START=1_/DNA_END=1561_/DNA_ORIENTATION=-
XKKXQKACLLVYNSIPIPFQDTYEIGFSLSAKIKEEIKDFRPSIIHMTVPDCTALYLMEHARAEEIPLMGTHHSNLPEYLDHYPGLRWLQHILGQYFRHSYNYLQALYCTTPYMRTYLTDTYKLHRVTQLGIWGRGIDLDRFSPVHRCAEFRAARLGVTDPDTAVICFCGRLVTEKRPDIFARVIQRLHKENVSFRALVIGAGPRQDVVKRLPNTTCIGWLDADELAVAYASADVFLFPSAVETFGNVTLEAAASGLPLVVEEACSGHLVTHNYNGYGCAADDVEAFYQATLSLVTDASKRKEYALNSRRASCQYEQKMIVRQMLANYTKVYDDFYSKYEGRHCKRDDAYKNAESFCGGMHPRPSSLSMIEFVFCKTFTLIWFLLGIVGWWKDQLQCCCRNQNASNVTTDAAVEEEQLVRIEEYSDTTDMMNGQRGKSKHLGDSECALYAAKVFVQTILFVWRLESRVWMALAHFLSFVKEKLPVGRTRDANRMQMQEDPKNSVNNCCESEIVAAVLCHF
>CAMPEP_0193967736_/NCGR_PEP_ID=Ditylum-brightwellii-GSO104-20131105|96993_1_/TAXON_ID=49249_/ORGANISM="Ditylum-brightwellii-GSO104"_/LENGTH=62_/DNA_ID=CAMNT_0038574581_/DNA_START=1_/DNA_END=183_/DNA_ORIENTATION=-
XVAWALLRWAHTKADLTLCTSPQIRAELLENGIPRVDVWKKGVDSEQFNPKFRDYETRKMMX
>CAMPEP_0193980532_/NCGR_PEP_ID=Ditylum-brightwellii-GSO104-20131105|142222_1_/TAXON_ID=49249_/ORGANISM="Ditylum-brightwellii-GSO104"_/LENGTH=331_/DNA_ID=CAMNT_0038595943_/DNA_START=1639_/DNA_END=2634_/DNA_ORIENTATION=-
MYRGLMVYAAIFYARVMRIPLLMSYHTHLPIYAKNYWPMIPKVEEFAWWLMRYVHSRADLTLVTSPQIRDELVAGGIPRVDVWRKGIDTVRFDPKFKDEEMRKKMSDGNPDDFLMVYVGRLGAEKRLKDIRAVLERMPNARLCLVGKGPQKEELEEYFKGTNTVFTGQLGGDDLSRAFASADAFVMPSDSETLGFVVLESMASGVPVVGVDAGGIPDIIDDGETSFLVPIGDTDAFVDRLTKLRDPVFRKKMGKAARAEAERWGWEAATSYLRNVQYERAMINFHSRAFGGFGRPGSKSLWRLLRVRVGRLLQKLRVPGFRRNRGADADLL
>CAMPEP_0193960638_/NCGR_PEP_ID=Ditylum-brightwellii-GSO104-20131105|16447_1_/TAXON_ID=49249_/ORGANISM="Ditylum-brightwellii-GSO104"_/LENGTH=199_/DNA_ID=CAMNT_0038560749_/DNA_START=1_/DNA_END=600_/DNA_ORIENTATION=-
FNPKFRDYETRKMMTDGNPDDFLIVSVGRIGAEKRIKDFKPVLERLGPNARFCIVGDGPQLKELKRYFKGTNTVFTGQLLGEDLSKTFASADVSVVPSDTETLGFVVMESMASGVPVVGAAAGGIPDMLKDGKFGYLFKPGDTEEFLKKVETLRDDPELRLKMGAAARNEAGKWRWEDATSFLRNVQYETAIKNFEQRS
>CAMPEP_0193949038_/NCGR_PEP_ID=Ditylum-brightwellii-GSO104-20131105|7081_1_/TAXON_ID=49249_/ORGANISM="Ditylum-brightwellii-GSO104"_/LENGTH=577_/DNA_ID=CAMNT_0038544867_/DNA_START=179_/DNA_END=1912_/DNA_ORIENTATION=-
MCMKGKAEENSSLTQTEKLLPPRCNRILIYTTCYNVIDGVTLTVRKIEQEILSSGGHVAILTTRSGNDANTHKHGTHPNRQVIFVDNSIPIPFQDTYEIGFSLSAKIKEEIKDFRPSIIHMTVPDCTALYLMEHARAEEIPLMGTHHSNLPEYLDHYPGLRWLQHILGQYFRHSYNYLQALYCTTPYMRTYLTDTYKLHRVTQLGIWGRGIDLDRFSPVHRCAEFRAARLGVTDPDTAVICFCGRLVIEKRPDIFARVIQRLHKENVSFRALVIGAGPRQDVVKRLPNTTCIGWLDADELAVAYASADVFLFPSAVETFGNVTLEAAASGLPLVVEEACSGHLVTHNYNGYGCAADDVEAFYQATLSLVTNASKRKEYALNSRRASCQYEQKMIVRQMLANYTKVYDDFYSKYEGRHCKRDDAYKNAESFCGGMHPRPSSLSMIEFVFCKTFTLIWFLLGIVGWWKDQLQCCCRNQNASNVTTDAAVEEEQLVRIEEYSDTTDMMNGQRGKSKHLGDSECALYAAKVFVQTILFVWRLESRVWMALAHFLSFVKEKLPVGRTRDANRMQMQEDPKIV
>CAMPEP_0193957486_/NCGR_PEP_ID=Ditylum-brightwellii-GSO104-20131105|13318_1_/TAXON_ID=49249_/ORGANISM="Ditylum-brightwellii-GSO104"_/LENGTH=535_/DNA_ID=CAMNT_0038556735_/DNA_START=475_/DNA_END=2082_/DNA_ORIENTATION=-
MHEDDVYELGFSISDSVKSQLEDFEPSLIHISVPDCAALALVQYARDCEIPLMGTHHSNLPEYMNHYPGARWVGHLIAHFLRHNFNFLQVLYATTPYMRQYLIDTHKLDRVTELRVWGRGIDLDRFSPKKRSDKFREKLGIDPDDVVICFVGRLVAEKRPDIVANIIKRFHAENVPFHALIVGAGPAENEMKKLPNTTCAGWLDGDDLATAYASSDIYLFPSSVETFGNATLEAAASGLPLVVDLGCSGHLVKDGVNGYGCGSDDLDAYYQATLTLLTDDEKRAEFSLQSRQMSQQYENRKVMSQMVANYSHVYDEFYSKYGGHHRNRDKQYANKDSFLAGTYPKPIALALIEFFLMRLVSFLLFLSTAYQRFQDTILLPIYQWSQNMVGMNNHRIAQPSESNVKLTQVHTDKVDILKGLCIQSDTDKNEVASTVATSSDGDSDADSGLSSGNQTSLESRTKRRIQIGDGESAMFLAKLLVSIIIFCMKIESRMRSIFEDRFSFVNKTSCVGPDKKNLKDILPPRDRIKSDTKTS
>CAMPEP_0187348900_/NCGR_PEP_ID=Ditylum-brightwellii-GSO105-20130911|13217_1_/TAXON_ID=49249_/ORGANISM="Ditylum-brightwellii-GSO105"_/LENGTH=577_/DNA_ID=CAMNT_0030412419_/DNA_START=129_/DNA_END=1862_/DNA_ORIENTATION=-
MCMKGKAEQNSSLTQTEKLLPPRCNRILIYTTCYNVIDGVTLTVRKIEQEILSSGGHVAILTTRSGNDANTHKHGTHPNRQVIFVDNSIPIPFQDTYEIGFSLSAKIKEEIKDFRPSIIHMTVPDCTALYLMEHARAEEIPLMGTHHSNLPEYLDHYPGLRWLQHILGQYFRHSYNYLQALYCTTPYMRTYLTDTYKLHRVTQLGIWGRGIDLDRFSPVHRCAEFRAARLGVTDPDTAVICFCGRLVTEKRPDIFARVIQRLHKENVSFRALVIGAGPRQDVVKRLPNTTCIGWLDADELAVAYASADVFLFPSAVETFGNVTLEAAASGLPLVVEEACSGHLVTHNYNGYGCAADDVEAFYQATLSLVTDASKRKEYALNSRRASCQYEQKMIVRQMLANYTKVYDDFYSKYEGRHCKRDDAYKNAESFCGGMHPRPSSLSMIEFVFCKTFTLIWFLLGIVGWWKDQLQCCCRNQNASNVTTDAAVEEEQLVRIEEYSDTTDMMNGQRGKSKHLGDSECALYAAKVFVQTILFVWRLESRVWMALAHFLSFVKEKLPVGRTRDANRMQMQEDPKIV
>CAMPEP_0187357178_/NCGR_PEP_ID=Ditylum-brightwellii-GSO105-20130911|75251_1_/TAXON_ID=49249_/ORGANISM="Ditylum-brightwellii-GSO105"_/LENGTH=406_/DNA_ID=CAMNT_0030425295_/DNA_START=135_/DNA_END=1355_/DNA_ORIENTATION=+
MTASIYNSEGILPLEHSPPRKICLMVEPTPFTHISGYSNRFKEMLRFLSKAGDKVNILTVDQRTPKQKLPTTLFGFNIEHTHGFTFPLYNHISLSLDLQMKGRAMMKKIRPDLIHVSSPGFMLIPAMIYARLMRIPLLMSYHTHVPMYAEKYLGFMPAHKWVAWALLRWAHTKADLTLCTSPQIRAELLENGIPRVDVWKKGVDSEQFNPKFRDYETRKMMTDGNPDDFLIVSVGRIGAEKRIKDFKPVLERLGPNARFCIVGDGPQLKELKRYFKGTNTVFTGQLLGEDLSKTFASADVSVVPSDTETLGFVVMESMASGVPVVGAAAGGIPDMLKDGKFGYLFKPGDTEEFLKKVETLRDDPELRLKMGAAARNEAGKWRWEDATSFLRNVQYETAIKNFEQRS
>CAMPEP_0187341356_/NCGR_PEP_ID=Ditylum-brightwellii-GSO105-20130911|6515_1_/TAXON_ID=49249_/ORGANISM="Ditylum-brightwellii-GSO105"_/LENGTH=479_/DNA_ID=CAMNT_0030401835_/DNA_START=124_/DNA_END=1563_/DNA_ORIENTATION=-
MRVFAPVVAFIAATVVSGYVPSVRSVRRSTLLMSASKSSSDAPPLCRAPARKVCLMVEPTPFTHVSGYANRFKYMLQYLAKAGDKVEILTVDSKTDPKDLPNESFGFPIEHTMGFTFPWYNQISLTIDLPELKGGKILERFRPDLIHVTSPGLMVYAAIFYARVMRIPLLMSYHTHLPIYAKNYWPMIPKVEEFAWWLMRYVHSRADLTLVTSPQIRDELVAGGIPRVDVWRKGIDTVRFDPKFKDEEMRKKMSDGNPDDFLMVYVGRLGAEKRLKDIRAVLERMPNARLCLVGKGPQKEELEEYFKGTNTVFTGQLGGDDLSRAFASADAFVMPSDSETLGFVVLESMASGVPVVGVDAGGIPDIIDDGETSFLVPIGDTDAFVDRLTKLRDPVFRKKMGKAARAEAERWGWEAATSYLRNVQYERAMINFHSRAFGGFGRPGSKSLWRLLRVRVGRLLQKLRVPGFRRNRGADADLL
>CAMPEP_0187344658_/NCGR_PEP_ID=Ditylum-brightwellii-GSO105-20130911|8875_1_/TAXON_ID=49249_/ORGANISM="Ditylum-brightwellii-GSO105"_/LENGTH=535_/DNA_ID=CAMNT_0030405759_/DNA_START=440_/DNA_END=2048_/DNA_ORIENTATION=-
MHEDDVYELGFSISDSVKSQLDDFEPSLIHISVPDCAALALVQYARDCEIPLMGTHHSNLPEYMNHYPGARWVGHLIAHFLRHNFNFLQVLYATTPYMRQYLIDTHKLDRVTELRVWGRGIDLDRFSPKKRSDKFREKLGIDPDDVVICFVGRLVAEKRPDIVANIIKRFHAENVPFHALIVGAGPAENEMKKLPNTTCAGWLDGDDLATAYASSDIYLFPSSVETFGNATLEAAASGLPLVVDLGCSGHLVKDGVNGYGCGSDDLDAYYQATLTLLTDDEKRAEFSLQSRQMSQQYENRKVMSQMVANYSHVYDEFYSKYGGHHRNRDKQYANKDSFLAGTYPKPIALALIEFFSYEIGKLLTVSFNGIPKVPRYNPTSDISVVQNMVGMNNHRIAQPSESNVKLTQVHTDKVDILKGLCIQSDTDKNEVASTVATSSDGDSDADSGLSSGNQTSLESRTKRRIQIGDGESAMFLAKLLVSIIIFCMKIESRMRSIFEDRFSFVNKTSCVGPDKKNLKDILPPRDRIKSDTKTS
>CAMPEP_0187385872_/NCGR_PEP_ID=Dunaliella-tertiolecta-CCMP1320-20130909|38396_1_/TAXON_ID=3047_/ORGANISM="Dunaliella-tertiolecta-CCMP1320"_/LENGTH=491_/DNA_ID=CAMNT_0030462743_/DNA_START=37_/DNA_END=1512_/DNA_ORIENTATION=+
MLGHRGLQHAPCNIASQQWVPRYRVAQRGQPQRRKLCSTARPLRGPATQPPGQKQIPKSSKVAIFVEPSPFSHVSGMKNRFESLIRGLTQAGDEVMVFTPDQAPPEEFCGAKVFSVLGFKLPFYSSPTLLLSPALSVRVLWHLCQVRPDVIHVSTPGLMVFAATLYAKALRIPLVMSYHTHIPEYIPKYTWQGLVEPMWSIIRWCTRRSDLTLVTSKAMKDELIKNMCRVKSIDVWQRGVDTEVFHPRFRSADMKARMSNGHPEAPLLLYVGRLGAEKNLAVIKGIMEQVPGCRLALVGDGPHRKELEQTFAGMPVVFMGMMRGEALSQAYASADIFIMPSETETLGFVVLEAMASGLPVVAVAAGGLVDVITNPGKSGLMYPPGDYAAAAQMVAQLVADKDMQQQMGANARAEVEKLGWTAATNRLREQQYQRAIDVNRNKQRFGFLALRVGLTRLLRMLGSGILAALMWLVSRLDYARELRGRVPPTAA
>CAMPEP_0199946854_/NCGR_PEP_ID=Durinskia-baltica-CSIRO_CS-38-20140214|23497_1_/ASSEMBLY_ACC=CAM_ASM_001176_/TAXON_ID=400756_/ORGANISM="Durinskia_baltica,_Strain_CSIRO_CS-38"_/LENGTH=568_/DNA_ID=CAMNT_0045867483_/DNA_START=68_/DNA_END=1774_/DNA_ORIENTATION=-
MISSDQGKLSATERLEMGMNLAQKFERVQDSELRILIFTAAYFVLDGVTMTIRRLEGHLRARGATVKILTTVPDNCTSDELKDVIIVPGIKIPFNHAGDYSFGIGLDEHTIAQIEAYKPNCVHFTVPDFVALDGIRWCQRNNIAYMGTWHSNYIDYLKYYFIEWVLGPGFHRYLKGFFEQLPTVYVPTTYMLRKMRDEWNYGAATELKLWGRGVDMNIFSPERRSAHFRASKGISENDVVILWVGRLVPEKRPDIWMAVVKRLQDEGLPVKALVVGSGTFERYLTSLKHVACCGWLSGTALGEAYASADILLFPSDVETFGNVTLEALSSGCPSIVEKKCGEHLVDHNVNGMTCQCGNAEGFYQATRKLVVDNVLRRQMGVAARESAWKFERNIILQQMAENYKDAIAKHQDSTFMKRYMQNPEGAGRNILSVFCCNYYFVKMIAEPFLNTSRGVQDLVDNTQECMHMSRSRLSCSDLLVSAELAESSASSSAAQASNDAADVEAESGNKYDKGGKQSLLSSISAALPSCFPSSGRSFQRMWTMMSYFAALVSLGVVLILVYATYSVE
>CAMPEP_0200005960_/NCGR_PEP_ID=Durinskia-baltica-CSIRO_CS-38-20140214|91122_1_/ASSEMBLY_ACC=CAM_ASM_001176_/TAXON_ID=400756_/ORGANISM="Durinskia_baltica,_Strain_CSIRO_CS-38"_/LENGTH=85_/DNA_ID=CAMNT_0045930635_/DNA_START=1_/DNA_END=258_/DNA_ORIENTATION=+
DAKFRKTMGIKARAEAERWGWEAATSVLRNIQYEKALINFHSRAFGGLGRPGTRGIWRYFVMRFKKILRRFGLVGKKKHNSLAQV
>CAMPEP_0200022496_/NCGR_PEP_ID=Durinskia-baltica-CSIRO_CS-38-20140214|126650_1_/ASSEMBLY_ACC=CAM_ASM_001176_/TAXON_ID=400756_/ORGANISM="Durinskia_baltica,_Strain_CSIRO_CS-38"_/LENGTH=85_/DNA_ID=CAMNT_0045948003_/DNA_START=1_/DNA_END=258_/DNA_ORIENTATION=-
DAKFRKTMGIKARAEAERWGWEAATSVLRNIQYEKALINFHSRAFGGLGRPGTRGIWRYFVMRFKKILRRFGLVGKKKHNSLAQL
>CAMPEP_0200036502_/NCGR_PEP_ID=Durinskia-baltica-CSIRO_CS-38-20140214|153215_1_/ASSEMBLY_ACC=CAM_ASM_001176_/TAXON_ID=400756_/ORGANISM="Durinskia_baltica,_Strain_CSIRO_CS-38"_/LENGTH=1152_/DNA_ID=CAMNT_0045962835_/DNA_START=1_/DNA_END=3455_/DNA_ORIENTATION=+
XADPAPRGKVDMARAYSGLHFVSVEVLDQLDREEAEAAEKSEERVTHLTAAVASFGLDGGLKEVSESYKSFGLCQVSGAMWTFREWVPGAQAVFLCGDFNGWDTGATPLAESEEAPGLWSTTIEGKATAGLVKGSKYKLFIRPQCGNDYWAVPAWSKRYTYTEDTRLLDAVCWPIENKPTQKSADVAVADERIYECHLGLAAREGKEAGFKEAAEALLPRVARNGYTSVLLIGALECKEYSSMGAQPVGFFAPARQLGTPEDLIDFINRAHQLGLRVLLSIAHDCAACCEDGLPGQFFFEGEQGFHPSSGARLFDYSQKEVLRYLLSSLAFWTQEYGVDGFRFQGVSSIIYADHGMWAPTKPEELDEYLAAENKLNNDGVHYLMMANSLLGELGQGVASIAEEFTHFPSLCSPVPEGGLGFTMRQVSSLPQGLRTLLKTRRDEEWAMSKLVELATGAKAARPSEKVVGCMESYQNCLIARRPLRICMLSWETLHTIAAGGVAPHVTELAGALHDAGHEVHIITRSVDGRTWEHPVWGVVYHEVGFQTSDDFVREIENMCGAFVGHFLYTEGQIGGFDLIHGHDWLVGPAISQLQAMGRKCVFTMHSTETGRCGNVAYGGQSARIRAIEGHACHAAERIIAVSGVLKEEVCSHYGIDGRKVEVIYNGIHAKPIVNMEWQDDWSGNTKRDKGFDVMAPMFLFVGRLAVQKGPDLLLDAIPMVLQARGDAKFVFVGDGHMKSQLESRAHAMGIGHAVCFAGSVKSGTPHLKALFKSCDAVIVPSRNEPFGIVVLEAWAAGKPVVATTCGGPRDFVIPDKDGYLVDPDAGSIAWGLCKICENFEHARWMGMRARDKALNEFNWANIAQKTQHVYYQQLNLEAAPSVRARGIMQGAPLAAELLGPHRHNMGVLEDNILVHRGISMLKQMHLLTASLGSDSVLTWMGSEFGQVDSVDMPRPGNGFAGFAISYSLADNKGLKYKHLDAFALCLNRTEAVLKWLADPKHTILVQDEERKALAFARGGCVFAFNFHPAEALKDFAVDLPAEAAVAKDLAVVLDSEQPRFGGAGAGLVKGAMAGKVLRLTLPPRSAVVLADASSRQQLSKDQLLQAEVDDIVGMVAHDIHDSPMIGAKARAPAPPAGTARPLARARLLLVRT
>CAMPEP_0200065666_/NCGR_PEP_ID=Durinskia-baltica-CSIRO_CS-38-20140214|221583_1_/ASSEMBLY_ACC=CAM_ASM_001176_/TAXON_ID=400756_/ORGANISM="Durinskia_baltica,_Strain_CSIRO_CS-38"_/LENGTH=459_/DNA_ID=CAMNT_0045997493_/DNA_START=1_/DNA_END=1380_/DNA_ORIENTATION=-
IMKRIAIYSHSIAPSIDGVCRRFTGILHEMQKQGMATLLFTMEDEPLDLPASTEFVTLDHIIFPTYPNKKVAWATVRSFLAIFRKLQEFRPDIIHVVADGFSQMFSLAGRLLGIPVVGSFHTDIIDLLSTHGAWAVQKLCVLSKEAVDSVVLDSCATTSTSFQKKLATQGVHCEHVIITAVDLATFSPARRNEALRKELTFGDPDPNAFLCVYVGRISNEKRLDLMLDAVRRLKGVGKAYLAIVGDGPSAIAFAGLHGPEHGVYCQPRFLSHAELAEVYASCDVHVSASEFETLGNTVLEAFACGVPVVVPRTQGFRDTVHHEKDGFLFNPGDVSDAVVYLQRLKDDSALRRRMGAEGLRAVNARSISYVVGDLLQWYERGRQTYLRRRGELIYRTLVPLVLLVLVPFAIALFSCYNLTVAVFKPFIACGEYTVTARAADSPLLRQGAAGVTCKTRKGD
>CAMPEP_0200079532_/NCGR_PEP_ID=Durinskia-baltica-CSIRO_CS-38-20140214|235705_1_/ASSEMBLY_ACC=CAM_ASM_001176_/TAXON_ID=400756_/ORGANISM="Durinskia_baltica,_Strain_CSIRO_CS-38"_/LENGTH=483_/DNA_ID=CAMNT_0046011877_/DNA_START=123_/DNA_END=1570_/DNA_ORIENTATION=+
MNSATFRVVLLALLVSLSYAFHLSQHANIPGDRCCSSTALEMVGNRDNQAPPLKRNPPRRVCLMVEPTPFTHVSGYANRFQEMLKFLAKAGDDVEILTVDSKTPVEQLPKKAFGFKVRHTQGFTFPLYNQISLTLDLPDMKGAQLIEKFKPDLIHVTSPGFMLFAALFYARVMCIPLVMSYHTHLPSYAINYLNFIPGIEKLSWDALRWVHGRADLTLVTSPQMRDELVAQGIPRVDVWRKGIDTERFNPKFRSDEMRQKMSDGHPEDFLMVYVGRLGAEKRIKDVRAMLEKMPNARFCVVGKGPQMEELQEYFKGTKTKFMGQLSGDSLSEAFASADTFVMPSDSETLGFVVLESMASGVPVVGAKAGGIPDLIKDEKDGFLVEPGNIDGFVARLKQLQDAKFRKTMGIKARAEAERWGWEAATSVLRNIQYEKALINFHSRAFGGLGRPGTRGIWRYFVMRFKKILRRFGLVGKKKHNSLA
>CAMPEP_0187584942_/NCGR_PEP_ID=Emiliania-huxleyi-374-20130904|7200_1_/TAXON_ID=2903_/ORGANISM="Emiliania-huxleyi-374"_/LENGTH=587_/DNA_ID=CAMNT_0030679083_/DNA_START=1_/DNA_END=1762_/DNA_ORIENTATION=-
AARSPARDVGLAARGGRGSDASAADRRADAVTHVSGYANRFKEYLKYQKAAGAEVSIITPDDSEDAPKHFLGYPIATIRGFRFPLYKQIYLSWGISPIEGMREGLWRRLRPWNRLVSRRKNKLACLSAVSEVIDEFEPDLVHVTSPGFIPYMTTYIAREWKDVPLVMSYHTHIPVYARTYAWWLGGLGEWLAWSVIRQLHDCADLTVVTSPQMKAEFEAHGVQRVEVWNKGIDTHVFHPKHGAKAMWGETHAPDEDDDPAALAAAAREMRERLTGGEPEAPLLIYVGRLGVEKRLRDLRDLLSKLPGARLAFVGKGPDMDGLREYFAGTPTVFTGLLQGEELSRAFAAADVFVMPSDSETLGFVVLESMASGVPVVGCNRGGIPSLINDGKTGFLFEPGDTEELAARVRCLVDDPPAARAMAAAARAEAERWGWEAATTRLREEQYVQAARNHRERQRDVRTLRQKIKRYRDSMFRGSRADVFAIFGNRAAEREAAALEEEERQLAGDIEALERKPTTRQLFGWLSARSPASLRLVTILLWPWRFLTAVMRKLRIALSRAARAGGVEAGRRRAEGAAEEEVRGGERX
>CAMPEP_0187588566_/NCGR_PEP_ID=Emiliania-huxleyi-374-20130904|9788_1_/TAXON_ID=2903_/ORGANISM="Emiliania-huxleyi-374"_/LENGTH=450_/DNA_ID=CAMNT_0030682993_/DNA_START=1_/DNA_END=1344_/DNA_ORIENTATION=-
XLYPPRRVALLVEPTPFTHISGYSNRFKEMLRFLVAAGDEVTVITPDDTPERPRSFLGVPITYLPGFRLLFYKQVQLSLDCRRVALRALRSFRPSLLHVSAPGVLALPAILYSRLLSVPLVVSYHTHLSVYAARYVTTPGLRWLAVKLADALLPRLLNCADLTLATSPQLQQQLRALGCRRVEVWRKGVDTLTFSPAFNVSNAHARHALTGGQPHRPLLLYVGRLGAEKRVELLRPGCLGSLASEGGDSVTGXVELLRAVLDARPDATLAIVGGGPAEASLRREFAGAAAVFAGVLQGEDLSRAYAAADVFVMPSDSETLGFVVLEAMASGVPAVAADAGGLSSLVADGETGLLFMPGDGADLAAKVXAADRRSAAAAGDGPSGVRRGEAVELGGGHVGAAQRAVRAGGEPLPGAAAVGRGEAGGVAESADATAEAPPPPDATERGRVCX
>CAMPEP_0187592502_/NCGR_PEP_ID=Emiliania-huxleyi-374-20130904|12282_1_/TAXON_ID=2903_/ORGANISM="Emiliania-huxleyi-374"_/LENGTH=340_/DNA_ID=CAMNT_0030687195_/DNA_START=1_/DNA_END=1020_/DNA_ORIENTATION=+
TPLEPPQVPRLNLYPPRRVALLVEPTPFTHISGYSNRFKEMLRFLVAAGDEVTVITPDDTPERPRSFLGVPITYLPGFRLLFYKQVQLSLDCRRVALRALRSFRPSLLHVSAPGVLALPAILYSRLLSVPLVVSYHTHLSVYAARYVTTPGLRWLAVKLADALLPRLLNCADLTLATSPQLQQQLRALGCRRVEVWRKGVDTLTFSPAFNVSNAHARHALTGGQPHRPLLLYVGRLGAEKRVELLRAVLDARPDATLAIVGGGPAEASLRREFAGAAAVFAGVLQGEDLSRAYAAADVFVMPSDSETLGFVVLEAMASGVPAVAADAGGLSSLVADGETG
>CAMPEP_0187638238_/NCGR_PEP_ID=Emiliania-huxleyi-379-20130905|17745_1_/TAXON_ID=2903_/ORGANISM="Emiliania-huxleyi-379"_/LENGTH=598_/DNA_ID=CAMNT_0030736117_/DNA_START=1_/DNA_END=1796_/DNA_ORIENTATION=-
XCRNGARRFALAAWRAPRAREGALVRAARDSASSGRRAARSPARDVGLAARGGRGSDASAADRRADAVTHVSGYANRFKEYLKYQKAAGAEVSIITPDDSEDAPNHFLGYPIATIRGFRFPLYKQIYLSWGISPIEGMREGLWRRLRPWNRLVSRRKNKLACLSAVSEVIDEFEPDLVHVTSPGFIPYMTTYIAREWKDVPLVMSYHTHIPVYARTYAWWLGGLGEWLAWSVIRQLHDCADLTVVTSPQMKAEFEAHGVQRVEVWNKGIDTHVFHPKHGAKAMWGETHPLDEDDDPAALAAAAREMRERLTGGEPEAPLLIYVGRLGVEKRLRDLRDVLSKLPGARLAFVGKGPDMDGLREYFAGTPTVFTGLLQGEELSRAFAAADVFVMPSDSETLGFVVLESMASGVPVVGCNRGGIPSLIDDGKTGFLFEPGDTEELAARVRCLVDDPPAARAMAAAARAEAERWGWEAATTRLREEQYVQAARNHRERQRDVRTLRQKIKRYRDSMFRGSRADVFAIFGNRAAEREAAALEEEERQLAGDIEALERKPTTRQLFGWLSARSPASLRLVTILLWPWRFLTAVMRKLRIALLPGS
>CAMPEP_0187654294_/NCGR_PEP_ID=Emiliania-huxleyi-379-20130905|93244_1_/TAXON_ID=2903_/ORGANISM="Emiliania-huxleyi-379"_/LENGTH=209_/DNA_ID=CAMNT_0030753575_/DNA_START=1_/DNA_END=628_/DNA_ORIENTATION=+
XVVTRSQARRAAAGGAGREAGRDFGDVGGGPAEASLRREFAGAAAVFAGVLQGEDLSRAYAAADVFVMPSDSETLGFVVLEAMASGVPAVAADAGGLSSLVADGETGLLFTPGDGADLAAKVXAADRRSAAAVGDGPSGVRRGEAVELGGGHVGAAQRAVRAGGEPLPGAAAVGRGEAGGVAESADATAEAPPPPDATERGRVCVTASF
>CAMPEP_0187624266_/NCGR_PEP_ID=Emiliania-huxleyi-379-20130905|7802_1_/TAXON_ID=2903_/ORGANISM="Emiliania-huxleyi-379"_/LENGTH=448_/DNA_ID=CAMNT_0030721303_/DNA_START=1_/DNA_END=1342_/DNA_ORIENTATION=-
XALLHLATPLEPPQVPRLNLYPPRRVALLVEPTPFTHISGYSNRFKEMLRFLVAAGDEVTVITPDDTPERPRSFLGVPITYLPGFRLLFYKQVQLSLDCRRVALRALRSFRPSLLHVSAPGVLALPAILYSRLLSVPLVVSYHTHLSVYAARYVTTPGLRWLAVKLADALLPRLLNCADLTLATSPQLQQQLRALGCRRVEVWRKGVDTLTFSPAFNVSNAHARHALTGGQPHRPLLLYVGRLGAEKRVELLRAVLDARPDATLAIVGGGPAEASLRREFAGAAAVFAGVLQGEDLSRAYAAADVFVMPSDSETLGFVVLEAMASGVPAVAADAGGLSSLVADGETGLLFTPGDGADLAAKVXAADRRSAAAVGDGPSGVRRGEAVELGGGHVGAAQRAVRAGGEPLPGAAAVGRGEAGGVAESADATAEAPPPPDATERGRVCVTAS
>CAMPEP_0187698518_/NCGR_PEP_ID=Emiliania-huxleyi-CCMP370-20130905|29278_1_/TAXON_ID=2903_/ORGANISM="Emiliania-huxleyi-CCMP370"_/LENGTH=233_/DNA_ID=CAMNT_0030800821_/DNA_START=1_/DNA_END=700_/DNA_ORIENTATION=-
XVTRSQARRAAAGGAGREAGRDFGDVGGGPAEASLRREFAGAAAVFAGVLQGEDLSRAYAAADVFVMPSDSETLGFVVLEAMASRRRTFFVMPSDSETLGFVVLEAMASGVPAVAADAGGLSSLVADGETGLLFMPGDGADLAAKVXAADRRSAAAVGDGPSGVRRGEAVELGGGHVGAAQRAVRAGGEPLPGAAAVGRGEAGGVAESADATAEASPPPDATERGLVCVTASF
>CAMPEP_0187734378_/NCGR_PEP_ID=Emiliania-huxleyi-CCMP370-20130905|185125_1_/TAXON_ID=2903_/ORGANISM="Emiliania-huxleyi-CCMP370"_/LENGTH=538_/DNA_ID=CAMNT_0030839633_/DNA_START=1_/DNA_END=1611_/DNA_ORIENTATION=-
HEQRNSAGQRTGCQVAVGSMLFVALLHLATPLEPPQVPRLNLYPPRRVALLVEPTPFTHISGYSNRFKEMLRFLVAAGDEVTVITPDDTPERPRSFLGVPITYLPGFRLLFYKQVQLSLDCRRVALRALRSFRPSLLHVSAPGVLALPAILYSRLLSVPLVVSYHTHLSVYAARYVTTPGLRWLAVKLADALLPRLLNCADLTLATTPQLQQQLRALGCRRVEVWRKGVDTLTFSPAFNVSNAHARHALTGGQPHRPLLLYVGRLGAEKRVELLRPGCLGSLASEGGDSVTGASSCCGQAVSALWPAKVVTRSQARRAAAGGAGREAGRDFGDVGGGPAEASLRREFAGAAAVFAGVLQGEDLSRAYAAADVFVMPSDSETLGFVVLEAMASGVPAVAADAGGAVEPGGGRRDGAAVPAVAADAGGLSSLVADGETGLLFMPGDGADLAAKVXAADRRSAAAAGDGPSGVRRGEAVELGGGHVGAAQRAVRAGGEPLPGAAAVGRGEAGGVAESADATAEASPPPDATERGLVCVTAX
>CAMPEP_0187711084_/NCGR_PEP_ID=Emiliania-huxleyi-CCMP370-20130905|68670_1_/TAXON_ID=2903_/ORGANISM="Emiliania-huxleyi-CCMP370"_/LENGTH=206_/DNA_ID=CAMNT_0030814431_/DNA_START=1_/DNA_END=616_/DNA_ORIENTATION=-
KVVTRSQARRAAAGGAGREAGRDFGDVGGGPAEASLRREFAGAAAVFAGVLQGEDLSRAYAAADVFVMPSDSETLGFVVLEAMASGVPAVAADAGGLSSLVADGETGLLFTPGDGADLAAKVXAADRRSAAAVGDGPSGVRRGEAVELGGGHVGAAQRAVRAGGEPLPGAAAVGRGEAGGVAESADATAEASPPPDATERGLVCVX
>CAMPEP_0187716822_/NCGR_PEP_ID=Emiliania-huxleyi-CCMP370-20130905|102993_1_/TAXON_ID=2903_/ORGANISM="Emiliania-huxleyi-CCMP370"_/LENGTH=130_/DNA_ID=CAMNT_0030820765_/DNA_START=1_/DNA_END=394_/DNA_ORIENTATION=+
TRSQARRAAAGGAGREAGRDFGDVGGGPAEASLRREFAGAAAVFAGVLQGEDLSRAYAAADVFVMPSDSETLGFVVLEAMASGVPAVAADAGGLRLAEIEPRLAEISRGAPRCAEISRRRMAGCLFWWRP
>CAMPEP_0187675912_/NCGR_PEP_ID=Emiliania-huxleyi-CCMP370-20130905|12754_1_/TAXON_ID=2903_/ORGANISM="Emiliania-huxleyi-CCMP370"_/LENGTH=639_/DNA_ID=CAMNT_0030776649_/DNA_START=1_/DNA_END=1918_/DNA_ORIENTATION=-
AREGALVRAARDSASSSRRAARSPARDVGLAARGGRGSDASAADRRADAVTHVSGYANRFKEYLKYQKAAGAEVSIITPDDSEDAPKHFLGYPIATIRGFRFPLYKQIYLSWGISPIEGMREGLWRRLRPWNRLVSRRKNKLACLSAVSEVIDEFEPDLVHVTSPGFIPYMTTYIAREWKDVPLVMSYHTHIPVYARTYAWWLGGLGEWLAWSVIRQLHDCADLTVVTSPQMKAEFEAHGVQRVEVWNKGIDTHVFHPKHGAKAMWGETHPPDEDDDPAALAAAAREMRERLTGGEPEAPLLIYVGRLGVEKRLRDLRDLLSKLPGARLAFVGKGPDMDGLREYFAGTPTVFTGLLQGEELSRAFAAADVFVMPSDSETLGFVVLESMASGVPVVGCNRGGIPSLIDDGKTGFLFEPGDTEELAARVRCLVDDPPAARAMAAAARAEAERWGWEAATTRLREEQYVQAARNHRERQRDVRTLRQKIKRYRDSMFRGSRADVFAIFGNRAAEREAAALEEEERQLAGDIEALERKPTTRQLFGWLSARSPASLRLVTILLWPWRFLTAVMRKLRIALSRAARAGGVEAGRRRAEGAAEEEVRGGERRREEARGGXAAQVRAAAQSDAEHGGMWRGVEESE
>CAMPEP_0187748916_/NCGR_PEP_ID=Emiliania-huxleyi-PLYM219-20130905|8970_1_/TAXON_ID=2903_/ORGANISM="Emiliania-huxleyi-PLYM219"_/LENGTH=597_/DNA_ID=CAMNT_0030854743_/DNA_START=1_/DNA_END=1794_/DNA_ORIENTATION=+
XRNGARRFALAAWRAPRAREGALVRAARDSASSSRRAARSPARDVGLAARGGRGSDASAADRRADAVTHVSGYANRFKEYLKYQKAAGAEVSIITPDDSEDAPKHFLGYPIATIRGFRFPLYKQIYLSWGISPIEGMREGLWRRLRPWNRLVSRRKNKLACLSAVSEVIDEFEPDLVHVTSPGFIPYMTTYIAREWKDVPLVMSYHTHIPVYARTYAWWLGGLGEWLAWSVIRQLHDCADLTVVTSPQMKAEFEAHGVQRVEVWNKGIDTHVFHPKHGAKAMWGETHPPDEDDDPAALAAAAREMRERLTGGEPEAPLLIYVGRLGVEKRLRDLRDVLSKLPGARLAFVGKGPDMDGLREYFAGTPTVFTGLLQGEELSRAFAAADVFVMPSDSETLGFVVLESMASGVPVVGCNRGGIPSLIDDGKTGFLFEPGDTEELAARVRCLVDDPPAARAMAAATRDQPDRWGWEAATTRLREEQYVQAARNHRERQRDVRTLRQKIKRYRDSMFRGSRADVFAIFGNRAAEREAAALEEEERQLAGDIEALERKPTTRQLFGWLSARSPASLRLVTILLWPWRFLTAVMRKLRIALLPGS
>CAMPEP_0187797056_/NCGR_PEP_ID=Emiliania-huxleyi-PLYM219-20130905|142820_1_/TAXON_ID=2903_/ORGANISM="Emiliania-huxleyi-PLYM219"_/LENGTH=131_/DNA_ID=CAMNT_0030906187_/DNA_START=1_/DNA_END=390_/DNA_ORIENTATION=-
XRRLEQLLPRASFRGLLTGEALAAAYAGADVFLYPSTTEGWGGTCLEAQASGLPVVATDSPGVADVISAGASGLLAPPGDVGAMAAHVAALLANRSLRVAMGRAAAAHASTFSWEASGDLVLAQYDGMASX
>CAMPEP_0187778258_/NCGR_PEP_ID=Emiliania-huxleyi-PLYM219-20130905|30743_1_/TAXON_ID=2903_/ORGANISM="Emiliania-huxleyi-PLYM219"_/LENGTH=482_/DNA_ID=CAMNT_0030885801_/DNA_START=1_/DNA_END=1447_/DNA_ORIENTATION=-
XKARPTAIGNRGTRLQLSCMRVLLVSENVPPQVNGIARRVGKYADGLRERGCTVTLCHPGSECCWAFANPWNFSASMMVLRPLAFVELARQRWDVVHVVMPLNLSGVWLLAAFRFLHLFGADAPRLVVSWHCNLGAYNESIFPAGLTWITERLCTAVFCPVGALADKLLIPTPSTEPAIRAAFGDRWGICSNGLSAEAFNPEARHSPEGKAWEARKQEALQASGCSHLLLCVGRLSPEKGVADLIEALPLLPGCALWLVGDGPARPRLEHLASAAGLPVTFWGYQRGAALSAVYTVCDVFVCPSQTETFGQTVNEALASGVPVAVPRVGCFAEAYDGLLDRQRDMWSPGDARDMAAAIGRQLQAGGAREPPVVKDWATATDELLREYMTCEAGAARKGRSRAARALASGALVAGYPFFWLLTAGVTLAVVCLSLLRTALNGVGLRDYCAIKARSVKGSFKRAASAPPERTPSPSRVHDPLHA
>CAMPEP_0187776494_/NCGR_PEP_ID=Emiliania-huxleyi-PLYM219-20130905|29293_1_/TAXON_ID=2903_/ORGANISM="Emiliania-huxleyi-PLYM219"_/LENGTH=277_/DNA_ID=CAMNT_0030883879_/DNA_START=1_/DNA_END=829_/DNA_ORIENTATION=-
XTDAPQARQRHAVGSMLFVALLHLATPLEPPQVPRLNLYPPRRVALLVEPTPFTHISGYSNRFKEMLRFLVAAGDEVTVITPDDTPERPRSFLGVPITYLPGFRLLFYKQVQLSLDCRRVALRALRSFRPSLLHVSAPGVLALPAILYSRLLSVPLVVSYHTHLSVYAARYVTTPGLRWLAVKLADALLPRLLNCADLTLATSPQLQQQLRALGCRRVEVWRKGVDTLTFSPAFNVSNAHARHALTGGQPHRPLLLYVGRLGAEKRVELLRPGCLGS
>CAMPEP_0187773750_/NCGR_PEP_ID=Emiliania-huxleyi-PLYM219-20130905|26655_1_/TAXON_ID=2903_/ORGANISM="Emiliania-huxleyi-PLYM219"_/LENGTH=205_/DNA_ID=CAMNT_0030880869_/DNA_START=1_/DNA_END=616_/DNA_ORIENTATION=-
XHRRVELLRAVLDARPDATLAIVGGGPAEASLRREFAGAAAVFAGVLQGEDLSRAYAAADVFVMPSDSETLGFVVLEAMASGVPAVAADAGGLSSLVADGETGLLFMPGDGADLAAKVXAADRRSAAAVGDGPSGVRRGEAVELGGGHVGAAQRAVRAGGEPLPGAAAVGRGEAGGVAESADATAEAPPPPDATERGRVCVTASF
>CAMPEP_0187740776_/NCGR_PEP_ID=Emiliania-huxleyi-PLYM219-20130905|3226_1_/TAXON_ID=2903_/ORGANISM="Emiliania-huxleyi-PLYM219"_/LENGTH=385_/DNA_ID=CAMNT_0030846233_/DNA_START=1_/DNA_END=1154_/DNA_ORIENTATION=-
XFHPKHGAKAMWGETHPLDEDDDPAALAAAAREMRERLTGGEPEAPLLIYVGRLGVEKRLRDLRDVLSKLPGARLAFVGKGPDMDGLREYFAGTPTVFTGLLQGEELSRAFAAADVFVMPSDSETLGFVVLESMASGVPVVGCNRGGIPSLIDDGKTGFLFEPGDTEELAARVRCLVDDPPAARAMAAAARAEAERWGWEAATTRLREEQYVQAARNHRERQRDVRTLRQKIKRYRDSMFRGSRADVFAIFGNRAAEREAAALEEEERQLAGDIEALERKPTTRQLFGWLSARSPASLRLVTILLWPWRFLTAVMRKLRIALSRAARAGGVEAGRRRAEGAAEEEVRGGERRREEARGGARRRSALRGATLEHGGMWRGVEESER
>CAMPEP_0187807542_/NCGR_PEP_ID=Emiliania-huxleyi-PLYM219-20130905|175851_1_/TAXON_ID=2903_/ORGANISM="Emiliania-huxleyi-PLYM219"_/LENGTH=411_/DNA_ID=CAMNT_0030917189_/DNA_START=1_/DNA_END=1235_/DNA_ORIENTATION=+
XGHRRVELLRAVLDARPDATLAIVGGGPAEASLRREFAGAAAVFAGVLQGEDLSRAYAAADVFVMPSDSETLGFVVLEAMASGVPAVAADAGGAEIGRDLAELAEVGRDAPRLAADARRAVCSGGGRDKKNKGDAGRAHTQAVGRRAVEPGGGRRDGAAVHAXAVKSTAVNSTAVNRRDGKVVTRSQARRAAAGGAGREAGRDFGDVGGGPAEASLRREFAGAAAVFAGVLQGEDLSRAYAAADVFVMPSDSETLGFVVLEAMASGVPAVAADAGGLSSLVADGETGLLFTLAVKSTAVNSTAVNRRDGAALHTGRRGRPGGEGWAADRRSAAAVGDGPSGVRRGEAVELGGGHVGAAQRAVRAGGEPLPGAAAVGRGEAGGVAESADATAEAPPPPDATERGRVCVTASF
>CAMPEP_0187807542_/NCGR_PEP_ID=Emiliania-huxleyi-PLYM219-20130905|175851_1_/TAXON_ID=2903_/ORGANISM="Emiliania-huxleyi-PLYM219"_/LENGTH=411_/DNA_ID=CAMNT_0030917189_/DNA_START=1_/DNA_END=1235_/DNA_ORIENTATION=+
XGHRRVELLRAVLDARPDATLAIVGGGPAEASLRREFAGAAAVFAGVLQGEDLSRAYAAADVFVMPSDSETLGFVVLEAMASGVPAVAADAGGAEIGRDLAELAEVGRDAPRLAADARRAVCSGGGRDKKNKGDAGRAHTQAVGRRAVEPGGGRRDGAAVHAXAVKSTAVNSTAVNRRDGKVVTRSQARRAAAGGAGREAGRDFGDVGGGPAEASLRREFAGAAAVFAGVLQGEDLSRAYAAADVFVMPSDSETLGFVVLEAMASGVPAVAADAGGLSSLVADGETGLLFTLAVKSTAVNSTAVNRRDGAALHTGRRGRPGGEGWAADRRSAAAVGDGPSGVRRGEAVELGGGHVGAAQRAVRAGGEPLPGAAAVGRGEAGGVAESADATAEAPPPPDATERGRVCVTASF
>CAMPEP_0200380074_/NCGR_PEP_ID=Eutreptiella-gymnastica_like-CCMP1594-20140214|1_1_/ASSEMBLY_ACC=CAM_ASM_001210_/TAXON_ID=73025_/ORGANISM="Eutreptiella_gymnastica-like,_Strain_CCMP1594"_/LENGTH=101_/DNA_ID=CAMNT_0046441255_/DNA_START=1_/DNA_END=300_/DNA_ORIENTATION=+
XRVAVFVEPSPFTYISGYQNRFKNLIQHLKGAGDEVLVITTGPDAPSEYCGAKVVQAPTFRFALYNSLPLSLGYSRKVWRALKEFDPDIIHASSPGFLSCX
>CAMPEP_0200381910_/NCGR_PEP_ID=Eutreptiella-gymnastica_like-CCMP1594-20140214|1712_1_/ASSEMBLY_ACC=CAM_ASM_001210_/TAXON_ID=73025_/ORGANISM="Eutreptiella_gymnastica-like,_Strain_CCMP1594"_/LENGTH=470_/DNA_ID=CAMNT_0046443957_/DNA_START=1_/DNA_END=1413_/DNA_ORIENTATION=+
IFFRFRRASVAMRVAVYSHSFPPSIDGVCRRMSSLVYELLVGGHEVLILTLESELSGLDLHGLPMPKYVTLESGFPASYPMKRIANPSITNSYRIASALREFNPEVLHCTVDALTLLFAAIGLALGIPVAGSIHTDVDKILKSLRAAEWAIKVGWALEAADSRLLDACATTSNSYKEELEHRWCKIDHVVLTAVNTDVFNPNCVDAEERRAIRSRLTFGHPDAFLVLYVGRLSLEKSIEVLFDMLLVPGMENVYLAIAGDGPIAKDLAAMHSEANRVYCRPGFLSHADLAKLYAASDAHVSASVFETLGNTVLEAQAAGAPVIVPYAQGFKDTVKHESDGFLFEAGSPHSLSQYVAKLQANPTLHNEMGEAGRQKVQGERTAEAVACDYVQWYDRTIKRRADRMTTPLKLVGLLMIAWPLVFGFMITLRVYDWLVDCQQKAMGIIDALSDDREPKDAGVPRNPKSPVKAA
>CAMPEP_0200420104_/NCGR_PEP_ID=Eutreptiella-gymnastica_like-CCMP1594-20140214|160027_1_/ASSEMBLY_ACC=CAM_ASM_001210_/TAXON_ID=73025_/ORGANISM="Eutreptiella_gymnastica-like,_Strain_CCMP1594"_/LENGTH=457_/DNA_ID=CAMNT_0046513465_/DNA_START=32_/DNA_END=1405_/DNA_ORIENTATION=+
MRVAVYSHSFPPSIDGVCRRMSSLVYELLVGGHQVLIFTLESELSGLDLRGQPTPTYVTLESAFPAAYPMKRIGKPSVTNCYRIWNAFRDFKPEVLHCTVDALTLLFGTIGLALGVPVAGSIHTDVDKIMRSFKAAEWAIKSGWALEAAESRLVDACATTSKSYKEELEHRWCTIDHVVLTAVNTQVFNPRCVEAEERRAIRSRLAFGHPDAFLVLYVGRLSLEKSIDVLLDMLMQPGMENVYLAIAGDGPIANDLAALHSEENRVYCRPGFLSHPELAKLYAACDAHVSASVFETLGNTVLEAQAAGTPVIVPYAQGFKDTVKHESDGFLFEAGCCQSLSQYLAKLQANPTLRNEMAEAGLQKVRGERTAEAVACDYVQWYDRAVQRRADRITSPLKWIGLLMIAWPLVFGFMVALRMYDWIFDLQQKAMGIIDALSDGEKPKEVGLQRDLSKKAA
>CAMPEP_0200439620_/NCGR_PEP_ID=Extubocellulus-spinifer-CCMP396-20140214|12529_1_/ASSEMBLY_ACC=CAM_ASM_001213_/TAXON_ID=265572_/ORGANISM="Extubocellulus_spinifer,_Strain_CCMP396"_/LENGTH=618_/DNA_ID=CAMNT_0046536263_/DNA_START=491_/DNA_END=2344_/DNA_ORIENTATION=-
MSSHVEPPPRRRRSRTDMDADSAPARWNRRVLIYTTCYNVIDGVTLTIRKIEQSILASGGHVCILTTKSGDRRNTNDPIISPSHPNRTVLFLDNAVPIPFVFDPENPTTQYQMGFSLSDTIRKRLDDFGPDVVHITVPDCTGLHVVDYARSRSLPLMGTFHSNMADYMDHYPGMLWLKPIISGFLRHQYNFFHTLFVPTPFMRQRLIETDKMDRITKVRIWGRGVDVDFFSPMHRSLEFRRRLGFDDDDVVVLFVGRLVPEKRPDIFADVVKRLAAEGRGLRFKALVVGAGPYQDEMKALPNTTCLGWVGGAELAVAYASSDIFLFPSSVETFGNVTLEAAASGLALVVDGGCSGHLVQDAMNGHGVGAGDADAYYHATRSLIVDSTERARLASASRPLSLHFDKSKISKEMLRNYDDVVDDFYNDYDGSHLKRDAAYVNPDSFRGGMLPRPYGMRLVEVFFTGSFHVIYYLLGIYLWVQEVFVMPMILRLRRMAASRTGVSKKEALASVGKDEDACRPTAVVFEDLNPATRAMAVSSRSSSLAADTDPFHNINTSILPAASTESFLTGTTSSSSSETSSDAAADNNMDLEAVNASSSCAKHIANIGDGPAARMLAVW
>CAMPEP_0188120558_/NCGR_PEP_ID=Fragilariopsis-kerguelensis-L26_C5-20130909|136867_1_/TAXON_ID=186038_/ORGANISM="Fragilariopsis-kerguelensis-L26_C5"_/LENGTH=480_/DNA_ID=CAMNT_0031421459_/DNA_START=160_/DNA_END=1602_/DNA_ORIENTATION=-
MKASKILLLFVIFILSASCLAFLLPVSTTRCTSMGYHTSFTDMQMSFQSNDAPPLNRNPPRKVLLMVEPTPFTHVSGYSNRFNEMLKFLSKAGDDVEVLTVDSKTPTKQLPKEAFGYKIHHTLGFTFPLYNQISLTLDLPEMKGLQLMEKFKPDLIHVTSPGFMVLASIFYARTMCIPLVMSYHTHLPSYALNYLHFIPGVEKFAWELLRFAHSRADLTLTTSPQIKKELNDNGIRRVDVWRKGIDTERFDPKFKDEKMRNMMSDGNPDDFLMVYVGRLGGEKNIKDVRGILEKMPNARFAVVGKGPQKEELETYFKGTKTVFLGQRSGDELSQAFASADTFIMPSDSETLGFVVLESMASGVPVVGANAGGIPSIITNEDDGFLVETGDIDGYVNRLQQLEDVKFRENMGNKARVEAERWGWEAATSVLRNVQYEKAMVNFHSRAFGGLGKPRTRGLLRLFAFRFKSIVRRIGKTFGLV
>CAMPEP_0188065872_/NCGR_PEP_ID=Fragilariopsis-kerguelensis-L26_C5-20130909|3311_1_/TAXON_ID=186038_/ORGANISM="Fragilariopsis-kerguelensis-L26_C5"_/LENGTH=488_/DNA_ID=CAMNT_0031337225_/DNA_START=1_/DNA_END=1466_/DNA_ORIENTATION=-
XIVIVLIIAVIMAAILNYDSQTNTSASDENKNFKSKSKLMNDDHIIYDEDRISRICILCEPSPITYMSGQASRFRLLMQHFSDYCYDTHKLQLVTADAVTSSPPVDCFDGKIPIHYTFGFCPPQYETATLSFDVTLKTLRVLFPFLPQREKVDLIHVSSPGIFLFSAIVASQIYQIPLLMSYHTHLPIYARSYFPYPWNGLMEKLAWWALLVVHWFADLTLVTSPQIADDFREHYNGARLPAIPIQVWKKGVDSTRFHPNHRDTEMRKRMTAGGNPDDFLLVYIGRLGKEKRLKDLKGVLEEMNNRHMDTNTDTTSTRLCIVGDGPEEDELRRHFEGTPTIFMGRLDGIELSKAFASGDVFCMPSDSETLGFVVLESMASGVPCVAARAGGPLDLINDGSTGYLVPTGDMVAFADRLEQLKKDPELHGRMSVAARQETERWSWYASMDEIQGRAYPQCIENFRSKRVGQRLYRWLVGSGNAPSKSKVS
>CAMPEP_0188101636_/NCGR_PEP_ID=Fragilariopsis-kerguelensis-L26_C5-20130909|42641_1_/TAXON_ID=186038_/ORGANISM="Fragilariopsis-kerguelensis-L26_C5"_/LENGTH=632_/DNA_ID=CAMNT_0031391055_/DNA_START=681_/DNA_END=2579_/DNA_ORIENTATION=+
MGTYHSNIPDYFSHYPGIGWLKYIVAAYVRHQYNFLQALYVPTPFILKHLTVEEHYQLDKVTNLNVWGRGVHLEQFHPSHRSEDFRARFGFAPDDVVVIWVGRLVPEKRPDIFAYVVRRLAKEGVPFKALVVGAGPYEDDMKLLPNTSFTGWISGNELSVAYASSDIFLFPSAVETFGNVTLEAAASGLPLVVDSDCSGHLVQHGVNGFACKDGDLESYYNGTLCLVLDDLRRKSMSKDGRKFSLKFENTTVCRRMINNYTTITEEFYDVYGGNHANRDREYEMKEGSFSGGSYVRPTVLMLVEQLFIILFFGIYQISEFFSNAQKHLPFPRKSRTTASTVTTVKSSSSLSSSWSSSGVISDSIDSFNDVSSLPNIKDTSRKKLTTKTTTKRNELSHGLNSILEVEESINDSISYDSHQEVQSILSQPFHKQEIDDSETDKPRLITMLIKTDDDDTDSTDSSLHSCDDKSPSSFCSLSTSSNHRRRVDRLWRSELPVSHNIAILFIRSVKAQGRIECRIRKWCIRNIILVFSTKKITDVLNKQNRKRKGSEEITPDDYNSVLAMELKESLLTLHHCCNCIESSRNSDFSMAEEIDLMSMSNTCTCTEEGLNSRSVKHSRRQEQMNDLQTLNL
>CAMPEP_0199349914_/NCGR_PEP_ID=Fragilariopsis-kerguelensis-L2_C3-20140214|475_1_/ASSEMBLY_ACC=CAM_ASM_001141_/TAXON_ID=186038_/ORGANISM="Fragilariopsis_kerguelensis,_Strain_L2-C3"_/LENGTH=493_/DNA_ID=CAMNT_0045107087_/DNA_START=1_/DNA_END=1481_/DNA_ORIENTATION=+
XVMMTKSIVIVLIIAVIMAAILNYDSQTNTSASDENKNFKSKSKLMNDDHIIYDEDRISRICILCEPSPITYMSGQASRFRLLMQHFSDYCYDTHKLQLVTADAVTSSPPVDCFDGKIPIHYTFGFCPPQYETATLSFDVTLKTLRVLFPFLPQREKVDLIHVSSPGIFLFSAIVASQIYQIPLLMSYHTHLPIYARSYFPYPWNGLMEKLAWWALLVVHWFADLTLVTSPQIADDFREHYNGARLPAIPIQVWKKGVDSTRFHPNHRDTEMRKRMTAKGNPDDFLLVYIGRLGKEKRLKDLKGVLEEMNNRHMDTNTDTSTRLCIVGDGPEEDELRRHFEGTPTIFMGRLDGIELSKAFASGDVFCMPSDSETLGFVVLESMASGVPCVAARAGGPLDLINDGSTGYLVPTGDMVAFADRLEQLKKDPELHGRMSVAARQETERWSWYASMDEIQGRAYPQCIENFRSKRVGQRLYRWLVGSGNAPSKSKVS
>CAMPEP_0199374040_/NCGR_PEP_ID=Fragilariopsis-kerguelensis-L2_C3-20140214|24021_1_/ASSEMBLY_ACC=CAM_ASM_001141_/TAXON_ID=186038_/ORGANISM="Fragilariopsis_kerguelensis,_Strain_L2-C3"_/LENGTH=632_/DNA_ID=CAMNT_0045144285_/DNA_START=703_/DNA_END=2601_/DNA_ORIENTATION=-
MGTYHSNIPDYFSHYPGIGWLKYIVAAYVRHQYNFLQALYVPTPFILKHLTVEEHYQLDKVTNLNVWGRGVHLEQFHPSHRSEDFRARFGFAPDDVVVIWVGRLVPEKRPDIFAYVVRRLAKEGVPFKALVVGAGPYEDDMKLLPNTSFTGWISGNELSVAYASSDIFLFPSAVETFGNVTLEAAASGLPLVVDSDCSGHLVQHGVNGFACKDGDLESYYNGTLCLVLDDLRRKSMSKDGRKFSLKFENTTVCRRMINNYTTITEEFYDVYGGNHANRDREYEMKEGSFSGGSYVRPTVLMLVEQLFIILFFGIYQISEFFSNAQKHLPFPRKSRTTASTVTTVKSSSSLSSSWSSSGVISDSIDSFNDVSSLPNIKDTSRKKLTTKTTTKRNELSHGLNSILEVEESINDSISYDSHQEVQSILSQPFHKQEIDDSETDKPRLITMLIKTDDDDTDSTDSSLHSCDDKSPSSFCSLSTSSNHRRRVDRLWRSELPVSHNIAILFIRSVKAQGRIECRIRKWCIRNIILVFSTKKITDVLNKQNRKRKGSEEITPDDYNSVLAMELKESLLTLHHCCNCIESSRNSDFSMAEEIDLMSMSNTCTCTEEGLNSRSVKHSRRQEQMNDLQTLNL
>CAMPEP_0199392450_/NCGR_PEP_ID=Fragilariopsis-kerguelensis-L2_C3-20140214|118005_1_/ASSEMBLY_ACC=CAM_ASM_001141_/TAXON_ID=186038_/ORGANISM="Fragilariopsis_kerguelensis,_Strain_L2-C3"_/LENGTH=480_/DNA_ID=CAMNT_0045186993_/DNA_START=151_/DNA_END=1593_/DNA_ORIENTATION=+
MKASKILLLFVIFILSASCLAFLLPVSTTRCTSMGYHTSFTDMQMSFQSNDAPPLNRNPPRKVLLMVEPTPFTHVSGYSNRFNEMLKFLSKAGDDVEVLTVDSKTPTKQLPKEAFGYKIHHTLGFTFPLYNQISLTLDLPEMKGLQLMEKFKPDLIHVTSPGFMVLASIFYARTMCIPLVMSYHTHLPSYALNYLHFIPGVEKFAWELLRFAHSRADLTLTTSPQIKKELNDNGIRRVDVWRKGIDTERFDPKFKDEKMRNMMSDGNPDDFLMVYVGRLGGEKNIKDVRGILEKMPNARFAVVGKGPQKEELETYFKGTKTVFLGQRSGDELSQAFASADTFIMPSDSETLGFVVLESMASGVPVVGANAGGIPSIITNEDDGFLVETGDIDGYVNRLQQLEDVKFRENMGNKARVEAERWGWEAATSVLRNVQYEKAMVNFHSRAFGGLGKPRTRGLLRLFAFRFKSIVRRIGKTFGLV
>CAMPEP_0188201276_/NCGR_PEP_ID=Gephyrocapsa-oceanica-RCC1303-20130911|29818_1_/TAXON_ID=38817_/ORGANISM="Gephyrocapsa-oceanica-RCC1303"_/LENGTH=483_/DNA_ID=CAMNT_0031529319_/DNA_START=1_/DNA_END=1449_/DNA_ORIENTATION=+
XPGSQVAVGSMLFVALLHLATSLEPPQVPRLNLYPPRRVALLVEPTPFTHISGYSNRFKEMLRFLVAAGDEVTVITPDDTPERPRSFLGVPITYLPGFRLLFYKQVQLSLDSRRVALRALXLFPAKPIQRLCPVNSIAVNSTAEWPSLLHVSAPGFLALPAILYSRLLSVPLVVSYHTHLSVYAARYVTTPGLRWLAVKLADALLPRLLNCADLTLATSPQLQQQLRALGCRRVEVWRKGVDTLSFSPAFNASNAHARHVLTGGQPHRPLLLYVGRLGAEKRVELLRAVLDARPDATLAIVGGGPAEASLRREFAGAAAVFAGVLQGEDLSRAYAAADVFVMPSDSETLGFVVLEAMASGVPAVAADAGGLSSLVADGETGLLFTPGDGADLAAKVXAADRRSAAAAGDGPRGVRRGEAVELGGGHVGAAQQAVRAGGEPLPGAAAVGRGEAGGVAESADATAEASPPPDATERGRVCVTASF
>CAMPEP_0188228408_/NCGR_PEP_ID=Gephyrocapsa-oceanica-RCC1303-20130911|152035_1_/TAXON_ID=38817_/ORGANISM="Gephyrocapsa-oceanica-RCC1303"_/LENGTH=1025_/DNA_ID=CAMNT_0031559427_/DNA_START=1_/DNA_END=3075_/DNA_ORIENTATION=-
XREGRTQLVGPLRHTLPEMSAREPPRVLLGVMSNPVKPAMRAQQRKWAGHFQHAANVDVRFVLGTTFFNNTQRPPPEWDELKAEEKEHKDIIFVEGREKLPHVGVVTEKSASFWLSRSAESPGYEWYCKCDDDTLVHLSRLGETLANVTRSLGRTAHVYFGHLKWRGWEAGHRFQACGGGWGDSAKTLSDILGGGGMPDGSRYPPCPHAAGPVPYMSGGMVCMSRPLAVAMAADAAFRDFYETARKRNDRGVACKRPERCAAQPYASHMWHHEDAGVGFNVFRAAPSQQRKVHIVPVPGHYNDPYIIERTRWTESVALLSAEDEYWSRRALFVHGIKTRKSYQEAERRWELGRASADLRLHCAPCDLPNTNRHNGNWRAARLPCAHLHNNTPAAAAAAAALFDDASLAAREAAKVGAAILRQESGAGRFVDPRFCAVPIGDAFVCCGWPWQLPQLRSLVLRGVAAWAEERGGASSEVMTPEALHKVIKRLYRDESKGVHNRKGCVADCLRIVLPRGVDFEKTLAXDGAEGGRAAPMVHPGWHAAAGARDELGRRRAGTRGQCRAMNASRADALVPGLXAAALLVLLAPSGAATRRLKIKSHASRLYAVKLVVCVCVCVCVCVCVCVCVSSSNLSFRVPPTEQPRLAAQHRVAIVTGSYDQSIDGVALTLNRLAARLLQLGHSVLVLCPGDVARPPVLEHAGQLVRVPSTPLPVWSEYRLTWGLGGTARAALEQFRPTVLHVAVPDAMGVAAQRWAARRRTPLLCSHHTRWASYLDYYPPLRPFASLAWLHLRRFHARCAATLPPSQGAANELAARGIPRLVVWPRGVDVALFAPSKRRAAAGSVPTVLLVARLRWEKGLADFASVVRRLEARAGRGATFRTEIVGDGPARRRLEQLLPRASFRGMLTGEALAAAYAGADVFLYPSTTEGWGGTCLEAQASGLPVVATDSPGVADVISAGASGLLAPPGDVGAMAAHVAALLANRSLRVAMGRAAAAHASTFSWEASGDLVLAQYDGMASRVGRGV
>CAMPEP_0188202290_/NCGR_PEP_ID=Gephyrocapsa-oceanica-RCC1303-20130911|30634_1_/TAXON_ID=38817_/ORGANISM="Gephyrocapsa-oceanica-RCC1303"_/LENGTH=526_/DNA_ID=CAMNT_0031530507_/DNA_START=1_/DNA_END=1577_/DNA_ORIENTATION=+
XAKACHPFAASSMRVLLVSENVPPQVNGIARRVGKYANGLRERGCTVTLCHPGSGCCWAFANPWNFSASMMVLRPLAFVELARQRWDVVHVVMPLNLSGVWLLAAFRFLHLLGADAPRLVVSWQPRELHFPHAYIDAGXKPCDPDLDRHCNLGAYNESIFPAGLTWITERLCTAVFCPVGALADKLLIPTPSTEPAIRAAFGDRWGICSNGLSAEAFNXVTRTGKPRGAANXIGPWAVDEQAFNPEARHSPEGKAWEARKQEALQASGCSHLLLCVGRLSPEKGVADLIEALPLLPGCALWLVGDGPTRPRLEHLASAAGLPVTFWGYQRGAALSAVYTVCDVFVCPSQTETFGQTVNEALASGVPVAVPRVGCFAEAYDGLLDRQRDMWLPGDARDMAAAIGRQLQVGGAREPPVVKDWATATDELLREYMTCEAGAARKGRSRAARAFASGALVAGYPFFWLLTACVTLAVVCLSLLRTALNGVGLRDYCAIKARSVKGSFKRAASAPPERTPSPSRVHDLLHA
>CAMPEP_0188184784_/NCGR_PEP_ID=Gephyrocapsa-oceanica-RCC1303-20130911|17242_1_/TAXON_ID=38817_/ORGANISM="Gephyrocapsa-oceanica-RCC1303"_/LENGTH=507_/DNA_ID=CAMNT_0031511059_/DNA_START=1_/DNA_END=1524_/DNA_ORIENTATION=-
XARACAVNAGVVCTRQLSQLATATTGSQLPPGAKSRSALAVRGAPASGDVARATTSAASQPLPAPPSRAARGAHTIHAHQRLLQSLQGDAPLPGRCWRRGDCDHAGRHTGAAALFPRRTDHLPARLPPSLLQAAHRTAPGGVSNALTPRQVQLSLDSRRVALRALRSFRPSLLHVSAPGFLALPAILYSRLLSVPLVVSYHTHLSVYAARYVTTPGLRWLAVKLADALLPRLLNCADLTLATSPQLQQQLRALGCRRVEVWRKGVDTLSFSPAFNASNAHARHVLTGGQPHRPLLLYVGRLGAEKRVELLRAVLDARPDATLAIVGGGPAEASLRREFAGAAAVFAGVLQGEDLSRAYAAADVFVMPSDSETLGFVVLEAMASGVPAVAADAGGLSSLVADGETGLLFTPGDGADLAAKVXAADRRSAAAAGDGPRGVRRGEAVELGGGHVGAAQQAVRAGGEPLPGAAAVGRGEAGGVAESADATAEASPPPDATERGRVCVTASF
>CAMPEP_0188168752_/NCGR_PEP_ID=Gephyrocapsa-oceanica-RCC1303-20130911|6299_1_/TAXON_ID=38817_/ORGANISM="Gephyrocapsa-oceanica-RCC1303"_/LENGTH=1238_/DNA_ID=CAMNT_0031493505_/DNA_START=1_/DNA_END=3712_/DNA_ORIENTATION=+
XMRSMTRSCTWRGGEEERRFALTAWRAARAREGALVRAARDSASSGRRAARSPARDVGLAARGGRGADASAADRRADAVTHVSGYANRFKEYLKYQKAAGAEVSIITPDDSEDAPKHFLGYPIATIRGFRFPLYKQIYLSWGISPIEGMREGLWRRLRPWNRLVSRRKNKLACLSAVSEVIDEFEPDLVHVTSPGFIPYMTTYIAREWKDVPLVMSYHTHIPVYARTYAWWLGGLGEWLAWSVIRQLHDCADLTVVTSPQMKAEFEAHGVQRVEVWNKGIDTHVFHPKHGAKAWWRETHAHDEGDDPAELAAAAREMRERLTGGEPQAPLLIYVGRLGVEKRLRDLRDVLAKLPGARLAFVGKGPDMDGLREYFDGXERQKKTTTGRNTHWILDSGGYGTGTPTMFTGLLQGEELSRAFAAADVFVMPSDSETLGFVVLESMASGVPVVGCNRGGIPSLIDDGKTGYLFEPGDTDELAARVRSLVDDPPAARAMAAAARAEAERWGWEAATTRLREEQYVQAARNHRERQRDVRTLRQKIKRYRDSMFRGSRADVFAIFGNRAAEREAAALEEEERQLAGDIEALXAQADDTAALRLALRTQPRLPTPCHHPAMAMAVPHRSDAQAANRAAPGQLEPEGRGWRRAEGAAEEGGGERRRAAQVRVAAQSDAEHAGMWRGVEEREGEERAESXKGGVRLGSGHNXETEPANGNHVRLRHPRAIEVLELFGIENLSKYVQDRLCEAIAITRKDRGLIAADQSVRTSGIPPRAAARVTHPDDEVEPLAAGDGQRRVRLRSQMQHAMPHASAVVPVVVRERVGGAPVEDELALLEAAAEVDVERDLGVVDVHREALVLAEPVRNHERLVVVDARAARRGQRRQRRAERPQPFRQQRVEEASREPEFVKEXLRGGSLSWLADGQSGGAKVSQLLGEQPAEQLREDRQRVDARSELWRRAQLARPRLLDEVHKVAVQPALAQRPQLGMEGEYSAATRALRDAAAGTMPRRRAASASSLERSSSRASRDRDSSSGLSLALKGGAAFEAEVALDRRTDEEVFGVIARAVDAXAAAASPLKEDAESLGEGDAGKRAAGDKAPERERGGPQPGEVEEDGAARFAVVSNRKKAQVLRPDCSSPYYLPTYPLVTHVYMVPRIAAPALSRSPGDGGGGKEHALRAKSSRNFDHGSRSSGLSPTSPSAASTPRSPQLPAAEQGQGDGRKCLHSSXLRVEATRQGGGGGGGGGG
>CAMPEP_0188208020_/NCGR_PEP_ID=Gephyrocapsa-oceanica-RCC1303-20130911|79926_1_/TAXON_ID=38817_/ORGANISM="Gephyrocapsa-oceanica-RCC1303"_/LENGTH=352_/DNA_ID=CAMNT_0031536779_/DNA_START=1_/DNA_END=1056_/DNA_ORIENTATION=+
HVSAPGFLALPAILYSRLLSVPLVVSYHTHLSVYAARYVTTPGLRWLAVKLADALLPRLLNCADLTLATSPQLQQQLRALGCRRVEVWRKGVDTLSFSPAFNASNAHARHVLTGGAAAPAAAAVRRAARRGEARRAAAGGAGREAGRDFGDRWRGACGDTKGQQRPTPPSDWSAXEASLRREFAGAAAVFAGVLQGEDLSRAYAAADVFVMPSDSETLGFVVLEAMASGVPAVAADAGGLSSLVADGETGLLFTPGDGADLAAKVXAADRRSAAAAGDGPRGVRRGEAVELGGGHVGAAQQAVRAGGEPLPGAAAVGRGEAGGVAESADATAEASPPPDATERGRVCVTASF
>CAMPEP_0188208020_/NCGR_PEP_ID=Gephyrocapsa-oceanica-RCC1303-20130911|79926_1_/TAXON_ID=38817_/ORGANISM="Gephyrocapsa-oceanica-RCC1303"_/LENGTH=352_/DNA_ID=CAMNT_0031536779_/DNA_START=1_/DNA_END=1056_/DNA_ORIENTATION=+
HVSAPGFLALPAILYSRLLSVPLVVSYHTHLSVYAARYVTTPGLRWLAVKLADALLPRLLNCADLTLATSPQLQQQLRALGCRRVEVWRKGVDTLSFSPAFNASNAHARHVLTGGAAAPAAAAVRRAARRGEARRAAAGGAGREAGRDFGDRWRGACGDTKGQQRPTPPSDWSAXEASLRREFAGAAAVFAGVLQGEDLSRAYAAADVFVMPSDSETLGFVVLEAMASGVPAVAADAGGLSSLVADGETGLLFTPGDGADLAAKVXAADRRSAAAAGDGPRGVRRGEAVELGGGHVGAAQQAVRAGGEPLPGAAAVGRGEAGGVAESADATAEASPPPDATERGRVCVTASF
>CAMPEP_0188165166_/NCGR_PEP_ID=Gephyrocapsa-oceanica-RCC1303-20130911|4122_1_/TAXON_ID=38817_/ORGANISM="Gephyrocapsa-oceanica-RCC1303"_/LENGTH=493_/DNA_ID=CAMNT_0031489713_/DNA_START=1_/DNA_END=1478_/DNA_ORIENTATION=-
XWSVLASSASSPRPPPARNFPREPSRGRLYAVRGAPASGDVARATTSAASQPLPAPPSRAARGAHTIHAHQRLLQSLQGDAPLPGRCWRRGDCDHAGRHTGAAALFPRRTDHLPARLPPSLLQAAHRTAPGGVSRRSHTSPGPALARLAPRRPPRPPLFPAKPIQRLCPVNSIAVNSTAEWPSLLHVSAPGFLALPAILYSRLLSVPLVVSYHTHLSVYAARYVTTPGLRWLAVKLADALLPRLLNCADLTLATSPQLQQQLRALGCRRVEVWRKGVDTLSFSPAFNASNAHARHVLTGGQPHRPLLLYVGRLGAEKRVELLRAVLDARPDATLAIVGGGPAEASLRREFAGAAAVFAGVLQGEDLSRAYAAADVFVMPSDSETLGFVVLEAMASGVPAVAADAGGLSSLVADGETGLLFTPGDGADLAAKVXAADRRSAAAAGDGPRGVRRGEAVELGGGHVGAAQQAVRAGGEPLPGAAAVGRGEAGGVAE
>CAMPEP_0188349212_/NCGR_PEP_ID=Glenodinium-foliaceum-CCAP1116_3-20130913|114139_1_/TAXON_ID=160619_/ORGANISM="Glenodinium-foliaceum-CCAP1116_3"_/LENGTH=496_/DNA_ID=CAMNT_0031686665_/DNA_START=163_/DNA_END=1653_/DNA_ORIENTATION=+
MKTPTFSTGLALLMATSHALQLSHHRAVSPMTRTHTTSSSRLALQLGGGGGSSSSNQAPPLKRNPPRRICLMVEPTPFTHVSGYANRFNEMLKFMQKAGDEVDILTVDSKTPANELPKKAFGFRIRHTQGFTFPLYNQISLTLDLPDMKGAQMIEKFKPDLIHVTSPGFMIFPAIFYARVMCIPLVMSYHTHLPSYAVNYLNFIPRIEKMSWEALRFVHSRADLTLVTSPQMKEELTAHGIPRVDVWRKGIDTERFDPKFRSDEMRKEMSDGNPDDFLMVYVGRLGAEKRIKDVKAMMEKMPNVRFCVVGKGPQMEELQTYFKGTKTKFMGQMSGDALSQAFASADAFIMPSDSETLGFVVLESMASGVPVVGAKAGGIPSLIQHEKDGFLVEPGHIDDYVARLTQLQDKKFRKAMGKKARAEAERWGWEAATSVLRNIQYEKAMINFHSRAFGGLGRPGTRGIWRLFAMRIKKILRRLGFGKKKPEPVPDLVENM
>CAMPEP_0188432150_/NCGR_PEP_ID=Glenodinium-foliaceum-CCAP1116_3-20130913|268265_1_/TAXON_ID=160619_/ORGANISM="Glenodinium-foliaceum-CCAP1116_3"_/LENGTH=5006_/DNA_ID=CAMNT_0031776589_/DNA_START=1_/DNA_END=15018_/DNA_ORIENTATION=-
KKDGHHTLVIRSTVAPGTTRARIAPLLEQAAGRKIGDRLSLVFNPEFLREGSSVSDFHNPPQTIVGSLDEAGVEVMRRLYTGVPGSFVAADVGVAESVKYLCNVFHALKIVFANEAGAVLKEAGLDSRDVLALFCEDKQLNISKAYLRPGFAFGGSCLPKEVKGFLTIAREQGVAIPVLGSLLDSNDAHIGRAYDLIAAAGRKPVALFGLAFKPGTDDLRDSPLVVLAEKLLGKGFDLAIYDKFVKIARLLGKNKEYIDREIPHLDKLLHETPDATLARAEIVVVGHADAETRQRIIALALGARVVDLNGYADLRAAGFAQYEGXLLVSQALRRLRVAFISPVFLFPADAGGKIRTGNILRGLKESGRFDITLLSPATAEQQRKWQGELNRQCDRFVGWQPSPPXXXXXXXXXXXXXXXXQPATPALAAVPDLLSSLPINVAADRTPAALAAVEKLLAAETFDVVVFDFVHAAVLRPAQLKGATVCFTHNVEAEIFERHAKTAASAPLRWLWRSQAAKMRRFEREALATFTRVVAVSERDAKNFAAGGLTTARAIPTGVDLDFFSWQAPADGSPVVVFTGSMDWEANVDGIRFYVEEVWPRVRAQVPNAQLRVVGKNPPAALVQRNVPGVSFTGFVDDVRDHARDAQAFVIPLRVGGGTRIKAFEAMAMGLPVVSTTIGIEGLDVDHGTHFLCADGADELALATLKLLGDGTLRLKLARAARELVESRFGHRVAAEVFGRVLIEAVEVAAVSKMMVLSFSTLYPSSVRPTHGIFVETRLRELLKSGRVESRVVAPVPWFPSTQPRWGEYAKFAATPAREQRNGIDVLHPRYLLAPKVGMSSAPLTLALGARAALRQLIDEGFDFDLIDAHYYYPDGVAAALLATWFDKPLTITARGTDLNLIPQYALPRRMIEWAARRAAGSIGVCAALMDVLRGWGHEPAKLHTLRNGVDLERFRPLPQAEMRGELGVGGDPLLLSVGHLIERKGHHVAIGALAELRKTRPGARLVIIGEGEERSALXXXXXXXALTALAARLGVQEEVLLTGSLPNTELLKWYSAADVLLLCSSREGWANVLLESMACGTPVVATDIWGTPEVVARPEAGRLVANRDAAAFADAIGELLATGVDRAATRRYAEGFSWQATTDGLLALFDSIRAKKACGMRDLILLAVVGWCFLQAFRRPWIGIMCWTWLSIMNPHQLSWTLRTMPFAAAIAGSTLLGLLLTKDRRDFSLSRESITLMLFMAWFCITLPFSMIWDGSFELFKRVMKIDLMVLVTIVLLHSKRHLMLFVWINVISIGFYGVKGGVFTVLTGGNYKVWGPDDTYINGNNEVALAIVMASXXXXXXXXXXXXIVMVIPLMRFLQMQMQAKWAKTAMTFCMVMMAASALGSHSRGALLAIAAMALVLWWRGKSKFASAVVMVVVGAALLSLMPAEWWERMNTIKSYQQDDSAMGRINAWWMAWNLAKSNFFGGGFYIWTGTIFAMYGPDPNDVHAAHSIYFMVLGEQGFVGLFIFLTLFLFAWRSAGFLRVQGRKQPESQWLSDLGSMVQVGFVGYAVGGAFLSLSYWDLPYNMMVMAVVGRRWLERKEWLKEAAGAAGRASGIHAALVQAQEGVAAAMRPLFQLLSPSGARARLSVLIFHRVLPQPDPLFPDEIDAARFDAILGWLRSWFNVLPLDEAAQRLKDGSLPARAAALSFDDGYADNHDIALPLLQKHGLPCSFFIATGFLDGGRMWNDTLIESIRLSTKPLLDLRGLEDCRGDDLGRHALGDVASRRAALKRLIERVKYLAPASRLACVAAIAERAEVHPPDDLMMSSEQVRGLRRAGMQIGAHTVNHPILATLDASEAADEMARSREALQTLLGERVGLFAYPNGKPGLDYLPGVHPQLVKELGFDAAVSTQSGASRQGDDVFQIRRFTPWDRSRWKFSLRLAHTLYQDARHDSXARVGANGGRKMSLQANNWNGDPMETSNPTISVVICTWNRATWLESTLRSLSAQAGVRKDAIECVVVDNNSVDGTRSLVEDFAKDWPLGRLMYVFEPRQGKQFALNRAVQVTSNEILAFTDDDIDLPPNWLLEIQRLFSSAQVDLAGGKTLIRWGARGKPGWFAPDMLAILAGXXXXXXXXXAGVDLGDKQLAPAPPEYAPGGSNLIARRSLFDAVGLFSETHFRHMDYEFGMRCQQRGVRIIYEPKLVVQAPVDERCLTKKYFRHWAFKAGISGSGGIDAAGRPPRVARWIYRQLLEDAWAHLTSSGGLDEAQSFSRELADVARTWNRQQRMAWLAQAFNPCRMGRATFAEEGRALRMTQPNPVSPSALPTAAGTDVHVVVVTYNGEAWIRGCLESLAQSSTPVRSIVVDNASTDRTADIVEQEFPGTRLIRSTKNLGFGGGNNLGIVQALADGARYVFLLNQDAYVLPTSVSELRDFMECHPEFGVASPLHCSPDADHLDPRTFRGYLQAHAEGYLADACFGRVQPYYVTFGVNAAAWFIRASTLRIAGGFDPLFFMYGEDDDLLHRWRHHGVGFALLTQSRVVHLRQSPAAGRVGFWGDVVRRSRRLRSTLLTQVNALISAPPTXXXXXXXXXXXXHFSTAHMVAVVLAEGLVAPLAQGLVRRSARDYLASVWAFVQVMAQWATVVKHARLTASAASTSSDVKGQVMTSVRRALALSLVERYLTLAIALGSNMVLARLLTPDQIGVYSVSLAVIGLAQALRDFGVGSYLIQEKVVDDEQIGSAFSISLLIGALLFVVALVATPWAASYYGEPRMQTTLMLGAGNFLLMPFCTISLSLLRREMQFKRLLHITLVAAALGSATSIGLAALGMGETSLALGSLATNAATGVGAWLAQPSHRLPRLTLSRWRQVLSFGGRSSLVGCVTSISMDANDLIVGKVLGFHAVALLSRAQGLMYLFNRDLMSAVRNVALPAFAQAHRDGVDLEQGYLRSVSIVTLFGWPFHGLISCYAIEVIDLLFGRQWHAAAPLVPIFCAAGAFAAVNALTPNLLVAVGRIDLATRADLLMQPLRVLMILIAAIWFRTVQACAVAFMLSALVSLPVFWWFKNQVLEDDRPKLLEMLLLNILITAATLLPALVQCLWAGFDRSQPLALYAWLPTAALGVAAGVLTAWYLRHPLAQEALVQRSLGXLAAPNPRRPLASFGHLLNLLQPMLTPSRPDSRIHQCRVCGWRGAGEVHSLREMMYRTDEAFDYWLCAQCRCLQIQDLPTDLARHYPPGYYSQRDRVDPATPTGIKGLLVRWYCRSQALRPGSVGTVLLQSVLPMPTDFVEIGNYLRHARLRSATERILDVGCGASPHRLTAMKRCGFGAVEGLDPFIASDTVFHGVPVRKRTIDEATGEFGLVMFHHSLEHVPDPLASMRKAAQLLRPGGCCLVRVPVFDTYLWRTFGSRWVELDPPRHLYLFSRESMRQLALRCGLTVEHVEFDSEPWEIEGSVQAAAQDPVRASAGGHAAPVPHAAQDRQETLELVRQLNAVGDAGRAXLLPQKTMTVAARPRGGQRVAHRHHRAPAIAAGQSSRDGQLSVSRMPRLFRTAPPDRKLRFALIGCGRIAQSHFEALKKHADRAELVAVADVDAGALAAAVAKTGARGFGSLTXVXXXXXXXXXAAQAELGVDCVVLTTPSGLHPKQAIEAAGAGLHVMTEKPMATRWQDGLAMVKACDDAGVCLFVVKQNRRNPTLQLLKRAVAEGRFGRLYNVAVNVFWSRPQSYYDSAAWRGTWEFDGGAFMNQASHYIDLLDWIVGPVESVMAYTGTLARNIEVEDSGVAALKWRNGAMGTVNVSMLTYPKNFEGSITLLGERGSVRVGGLAVNEIQHWQFETPHAMDAQIADASYQTTSVYGFGHPLYYDNVILALRGEADAETDGREGLKSLELLIAMYLSARDGQRVCLPLAYEPMASPLLSFGALLMGRLCAARGWAGADDDHDPPHAIVDDGAQLGDGCRVWHFVHISAGARIGERCSFGQNVFVGNDVAIGNNVKIQNNVSVYDAVTLEDDVFAAQAWCSPMXXXXXXXMVFTNVYNPRSAIARKDEYRRTLVRQGATLGANCTVVCGITVGRFAFVGAGAVVNRDVPDFALIVGVPARQVGWMSRFGERLELPLASEQPVEAVCPRTGDRYRLTGQQLQLIDTAXMEFIDLKSQYTALRDNINARIQRVLDHGQYILGPEVKEMETALAAYTGAKHCISVASGTEALLISLMALDLQPGDEVITSPFTFAATAEMIVLAGGVPVFVDIEADTANIDANLIEAAITPRTKAIMPVSLYGQLADMDTINAIAQRHGLAVIEDAAQSFGATYRGRKSCNTSTLGCTSFFPSKPLGCYGDGGAIFTSDDALAQACREIRVHGQSQRYLHTRLGVGGRMDTLQCAVVLGKLDRFDWEIRRRLELGDAYRAKLQATIPSLQLLAVRPDRDCVWAQYTVFVDDREAVQTRLKDAGIPTAVHYPRPLHHQPAYARYGNPSDCPHSTAAAGRVMSLPMSADLTEAQQDRVVAALAQALAERRSPNGGPGAAGRSPCSSQPVVRRMPAQPLLQHHQDPDHLAVVAGVLLESARQQAVDELLADEAAGSHAAQRLGRQRVQGCVPDGPGAERQAEAVLLLGQDLVRQEAAQGLLEEPAQLQALELVARRQLQREVQQPRIQQRETHLDVGQPGRADHLGQVVLGQRVAPVEGQHLVHQAGVMRTCGPGGPLVLAGGAGVDRRQKGRCQHLGHAQPVQQVVALHAVRHRHTGLADIARPFLQQRNLAGHRIHEEGMQDPGPQRRRDLAVGVEHPLLGVARVAAEEFVATVTGQDARVAVGPCPAGAEKAGTADXVAEGLVVVGGDVGNRLHQIGRRHVVLAVVGAIGLGGDARVGHFVVALGLEADRVARRRRARGLAQQAADRGAVGAAAQEAGGLAVLAQALAHRRPQDAAELFAQRVEIRAGLLVEPRRPIGSDRQPTMLEQRIVRRRQAVDAGEDGARRRDAVVKQVVEEGLRVEFANAQPFGQGVSTRREVQAAVPHRVAQAVHGKAVHREX
>CAMPEP_0188442102_/NCGR_PEP_ID=Glenodinium-foliaceum-CCAP1116_3-20130913|273252_1_/TAXON_ID=160619_/ORGANISM="Glenodinium-foliaceum-CCAP1116_3"_/LENGTH=2176_/DNA_ID=CAMNT_0031786567_/DNA_START=1_/DNA_END=6526_/DNA_ORIENTATION=-
XAERAFHRFAGTAHLWNISDDHLFGPAGAVDALALEFRDAKVQRHTVAPADLGVDRIEHFGPFRRELGLQLWPRLLAPIEAATLASRLPSAPLSPPAPPGVAPQPRPGRLADVHARVMTAGSMTAMPTPQDLQSEVGVAADVPTLSVRTVWISDLHLGTPGCQAKALLDFLRDVECETLYLVGDIIDGWQLKRSWYWPQAHNDVVQKLLRKARKGTRVIFIPGNHDEFARKYLAHNFGGVDVMEEAVHVTADGKRLWITHGDLYDGVIQCARWLAIAGDLAYEFTLKVNRWFNHIRAKLGLPYWSLSRYLKHKVKRAVSYINEFENAVAREAKKRGAHGVVCGHIHHAEIREIDGVLYCNDGDWVESLTALVEHFDGRLEIIDRGDQAXFAWHAAGAEVPARAAHAACAGARSGPGGGAGYGDLIGPFQQRLAGAQLHARCNALGQLEARRHKNDDGRAMLEPAHLLPLGLPCRAGHLVRPLATEMQQHVKKMQPDACNQDRRHGHQGDGLTARQPHAHDGSLVAAEQALNPLQRNRIHVPGVTAEIGHMFHRRVGRRVKSVIHRGRQSQRDEPAALEDAGVLTRAEQFRGEYGKPLAXVNLPAFHVTXXXXXXXXXXXLPAFHVTAGAHDAVARAAEDLRPAVEHPRPRFEFAREAVLQRAESGELGFAQIQRGEAAPDRDRYASQPGALDAGEAPHELGQCDPWYTIGQQKVQVFLGDESLEPSAVRNSGHGFVIHSTVKRRSTSETLREFPETAMDETLTLSALALAAVALLPAAKRRLELSRAKHRSLAGHSRMAKRLARWVPGYAYDETQFFSADGAPADVVARRRAALQRLGAEFDTRFAKTLAATEQARDTISDLRFTGRYRVPFQFSPVLREHVKVGAFLQHSEGVQVEDLDGNRFYDLTGSYGVNLLGYDAYKECIAEAVKTAQDLGPVLGAYHPCVLDVLARLKAVSGQDEVSFHMSGTEAVMQAVRLARYHTGKKRLVRFAGAYHGWWEDVQPGPGNPLPPRETFTLQDMAERSLKVLATRRDIAXRADQPDPGPAPERQRAGRFGPDRRQPPXXXXXXXXXXXXXXLIDGSRRASYDRAAYTAWLKKLREVCTARGIVLIFDEVFVGFRLAPGGAQEYFGVKADLVTYGKTLGGGLPVGVVCGSRALMQRYREDRPADICFARGTFNAHPYVVAAMAAFLKRLDRPEVRSLYDGLEQRWNDRCAQFNSRLQAAGVPVQVGNMSSIWTVLYTQPGRYHWMLQFYLRKHGLALSWIGTGRLIFSLNYGDAEFAQVLERFVAACAEMAADGWWWAAPELTAXVDPAWRVPRDAREEVLNTVLNGQGPRERPLLFVNARSLKPAEPDAHXLALTADRAGGGRYGQWAWXXXXXXXXXXXXXXLRSVGLAAHVLHRVDQLAAHQVQRGLVVKHHVVEGVGQDLGHPGEALQRALRRPQLADAEQQADDAQAEPGHAHVFQIALQADGRLDQPAQRREEPQHGGQSHPDGHQHDLAADVVAHLDLFLVLVRRLVDLVIAPRLEEEVACLAGRHRHAPGQQRGPGRIHEHKTVGDQEAQRADQVQALIDAAVVVVAVVIPALGLQNLEELVHVPSSFGWKLRRMVXXXXXXXXXXEIEAMVRCLREIGVTXSVVIVLLHELLTIPDMNTAHDADDILVDDLPAPRHSRRLAVVTETYPPEVNGVAMSMARVVDGLNRRNHDVQLIRPRQPAKMSALAGFGKPEVDEVLTKGLPVPLYPNLRMGVPSKRALVKLWSLRRPDVVHIATEGPLGWSALQAAQHLALPVTSDYRTNFHAYGKHYRLGLFSKPIMGYLRKFHNRCAATMVPTEAMRVLLAERGFERLSVVGRGVDAQRFDPARRSEAMRASWGASPDDLVLGYVGRLAPEKNLGVVLAAYEAVKAVQPRARLVFVGDGPMRAELAARAPDAVFAGQRSGDDLAAHYAGLDLFLFASLTETFGNVTTEAMASGCAVVAFESAAAGELIRSGMNGWLAGAGKESDFVAAVRTAALDPVARRAVAEAARATARRLDWGDITARFESVLESAIARGEPAYTVPGLQPVADAAAPGAGLAAAAQCAVDADQNRDGGRHEQAEAAQRDADRHAGRLAAGIGRKHHQHAEVLVEALNGDRASGAQQGRAAVLQQGVQRHDHRATHRAHDGEHDRCHHHVIHLX
>CAMPEP_0188305534_/NCGR_PEP_ID=Glenodinium-foliaceum-CCAP1116_3-20130913|44867_1_/TAXON_ID=160619_/ORGANISM="Glenodinium-foliaceum-CCAP1116_3"_/LENGTH=411_/DNA_ID=CAMNT_0031640473_/DNA_START=1_/DNA_END=1234_/DNA_ORIENTATION=-
XGVAVRMMAHAGALSRRGVRVVVATPDFLPPGQRGEPPQPIPLPGVEHVLLETAWMPIYRKNFCMGYSIANLRKLVELIRRVRPDCVHGTQEAAMQVLVTACLICNVPLTVSLHTDTTQIAAQDTCVSAPVARWATVAMVNWGYRNWALSGAVYLPVSNQARSLLKSAGVEEPSISPETWGPMVDRELFRVDLPEEDVTRARAELTFGIPGAFLMLYAGRVTAEKDIDFLVRALERSPRNVVLALVGPGSLTEELKQRHGPEQRLHCTGKSMPRETVAIYLRAADCCVSASVMETVGFTAMEALSCGTPMLAANAQGFAEHLSHGVSARLWAPHDEASFDRELRALMETPRTGSWSREAIRASMAAASVEVCTDRALASYTHARHVGSRALRLAATLGFFALNLVVFAALG
>CAMPEP_0188297278_/NCGR_PEP_ID=Glenodinium-foliaceum-CCAP1116_3-20130913|40413_1_/TAXON_ID=160619_/ORGANISM="Glenodinium-foliaceum-CCAP1116_3"_/LENGTH=515_/DNA_ID=CAMNT_0031631919_/DNA_START=1_/DNA_END=1547_/DNA_ORIENTATION=-
XAPTALGRGSAMSKVQPDGCGGKGATAAPLHALVVAQAFPPLLKNAGGVAKRYLALCSALIDGLGWRVTLVTPVDVTASGEKDVDRWLQSGSLTHVPVRALKVTTDDGEACTLDILSLRNMCTFLSLMRGKCDACFTDDIPFRLVAFLLARGMGVPTVTTTHTDATRLKSYKGCAMKLAWRMHVGSAHYATVHASVSRVFADIMHSSYRVPVQAVWPPMLWSDTFRRPPCEYAERAATLRASWLSQLGVEPRAVLLYAGRWSAEKRIHLLVEALPETCALVLVGDSTSDYADHVEGLRGPNVLPLRRTLHAEELRCAYAAADLFVSASDFETLGNVVVESFCAGTPVAVQPAQGHLEFVEDGKNSYFVDFGDAETARKRLRAIVDAGVRTGIEPALTDLGTRLRTLDFPRELEAALVAPALGATKARRRSCCRRALVEPALRSYYLTVWLILWTWVGIFTRIFYLLSCRPRFRYLPKAGGCVEADLENQHRPERQVSPSRRAKEAWAEPAEPEIR
>CAMPEP_0194022770_/NCGR_PEP_ID=Gloeochaete-witrockiana-SAG46_84-20130911|183090_1_/TAXON_ID=38269_/ORGANISM="Gloeochaete-witrockiana-SAG46_84"_/LENGTH=756_/DNA_ID=CAMNT_0038660635_/DNA_START=1_/DNA_END=2270_/DNA_ORIENTATION=-
XTGVRQSVYPNAQEAGNPWYHDHAHGITRLNIYAEGRFGCLQRWVFAAVVTCLKMRATVVMTHTILVMTTGSSXDVPSFSTHLSCVDQTDQGLGYPSHSQCMAGFWLLRDSQDTGLASNPLGLPAYPYEIPLLIQDRRFTLGHQLFYPSDPPTASSPAVSIRHDFVGRVMVTNGKAWPVQSVERRKYRFRIRNGELDPYSVPQFVNPLPNPLAPSNVFTPLTTDTYVVAVKQGYVNILGPGFNSTQISGYANSADPSQSAPTYPGILXKKVICCNFEAYSFSDALFKSMFALCFQFLYGNSLYYEFNLAKRTLHFQPASHIQSPYHPFDLLLKGILLEGDLLQFLPFLGYMHIAIFSLETAHSGAVSGVAFHVTQLALALHRLGHDIHVFTRNVGPPSEDVPREQVIGGVHYHLIAPLLVTQHPQPTPSPSVSSQLAHAQAKAWLSSMEAMEASGIRFDVFHGHDWSAVPCLLQLVQQHRRTVWTLHLTEKGRGGVDDEKRVLEQKGADAVGRLIVVAPPFADEVVSEYGNSSSSALKQKIRVVPCAVDLARYDSGCLSSESIAEATRSYGIQPSSPVVVFCGRMIPHKGTDILISAIPAVTKSLPNARFLIVGDGPERGSLEKLADQLGIRAGCVFTGVQTNDQLVRIFHSMDVLCLPSRVEPFGMVILEAWACQKPVVATRQGGPSWFVSDGVDGLLVDIESSSMASGLVRLLESPALSSQLGAAGRSKVEARFTYDKVAESTVAVYREGSEAP
>CAMPEP_0193996908_/NCGR_PEP_ID=Gloeochaete-witrockiana-SAG46_84-20130911|15017_1_/TAXON_ID=38269_/ORGANISM="Gloeochaete-witrockiana-SAG46_84"_/LENGTH=425_/DNA_ID=CAMNT_0038621515_/DNA_START=614_/DNA_END=1891_/DNA_ORIENTATION=+
MNGHSNHDSVIPPQASSGRPLRFDPPVAPRMRVALFVEPSPFTYVCGLTARFRNTIRQLREAGDEVLIISPEASSTPTVEDFHGAKVVQIPGFVFMWYQEANYRLSTGATPRVWQAIRDFKPDVLHVVTPGFMVWGGLLLRNLLGIPLVLSYHTHVPRYIPSYTNMPALVRPMWGLIRMWHNLADRTLVTSESMHSELTQEGVHRVHVWQHGIDTDRFHPSYDSKEMRARLAGGAEHAHKPLLVHVGRLGAEKNLQHLRPILERLETKDVRLGVVGAGPYRDKIESSLEGTEAVFTGLLQGDELSQAYASADIFVMPSETETLGFVVLEAMASGTAVVACRAGGIPDLVDHGITGMLYDPEDMDGAAKAVDELLSNPTLRENIVARAREKAEQWGWKRATNQLRSMYYEVLSGVSFLPSSSSKSS
>CAMPEP_0193997700_/NCGR_PEP_ID=Gloeochaete-witrockiana-SAG46_84-20130911|15591_1_/TAXON_ID=38269_/ORGANISM="Gloeochaete-witrockiana-SAG46_84"_/LENGTH=590_/DNA_ID=CAMNT_0038622563_/DNA_START=93_/DNA_END=1865_/DNA_ORIENTATION=+
MASSRELELRQKETAQEEDSVTNLVLFVPSTLASEIHRRVQLLQPLSRKNVCPNSVSDLVVAFKYDSDVASIAGPCLSDLATYFLLSRCFNVSRPIAEPAQDGVTSVVMKAVRPNGDQLPSSSANSSSTSPGPFQSVSDVSRYIAKWIANATKPSGERSNLDDDDGIKRVSRDRKKIHVAFLGKKSPFCGNVTYTKEITAGLKSRGHRVDILHFAQPDENGAGPVTTRSWVRPRSGAKNLKNQAFVTSTRVDGLYEVSLPCLYKSQIYTIPSPKSSQVFQTALRSLQPQIIHASLTLSPLDFMLPEIASELSLPLVATFHPPFAMKRKSITSNGQFLVYKLYAPFLATYDAVIVFSNLQKELLMGLGVPGKRLVVIPNGVDPERFSPGRSSLKKHLHSNVVYVYSGRIAPEKNVEALLEAWVQARMGPKCKLVIMGTGPLASSLMATYGADQGVVWKGFVSDVNQRIDIMRSADVFVLPSLVEGLSLSLLEAMSVGLACVATEAGADGEVVSDGCGIPIDTENVVGQLRVVLPLLRDNPDFRRTLGHKARERVLERYTLQTNIDRVEALYSQLVRENKHRLQPVRQTARR
>CAMPEP_0194002258_/NCGR_PEP_ID=Gloeochaete-witrockiana-SAG46_84-20130911|18712_1_/TAXON_ID=38269_/ORGANISM="Gloeochaete-witrockiana-SAG46_84"_/LENGTH=304_/DNA_ID=CAMNT_0038628361_/DNA_START=305_/DNA_END=1219_/DNA_ORIENTATION=-
MNNSFVYFIRFEEDRGGKFDIIHSHDWLATPALLQMKVLGRKSILTMHSTERGRLGGSEAIRTIERSGCMAANRIITASKSMAQELETEYGIPPEKVVVIFSGINVHRYDGYIDIAPVKTGLGFAPMDPMVLFCGRLVLAKGADILVDAIPVVLKGWPNARFTLVGDGELRPELEKHVWERGLGGCTRILGHVEGIELINLFKSCDVVCVPSREEPFGIVILESWAAGKPVVATRNGASASLITDGVDGYLCDSPAESIAEAVLKLFSNFQLARTMGAAGRNKAATTNSWEQIAKKTETCYKAA
>CAMPEP_0188542608_/NCGR_PEP_ID=Goniomonas-pacifica-CCMP1869-20130911|363381_1_/TAXON_ID=195067_/ORGANISM="Goniomonas-pacifica-CCMP1869"_/LENGTH=2666_/DNA_ID=CAMNT_0031903479_/DNA_START=835_/DNA_END=8830_/DNA_ORIENTATION=-
MSNASIIRWVRRPACITRSRQGVPDKPHQGSGSFGPRRHRQGQCVHSVQADLQTPPGQHVLQRWPGPSNVALIDNGGSLSPQVSRRNSPVRSRRHSHGGRVQSVHPDRSPMPMVGASLRLDVHPRAAKCSRRVPRPAQAAASADPLALKALEKDGLPSNXARTANRNTGCATQTSGGWFVTRKATSSPSRSXVDALVREEQLVPNRRVKPLKPREQRGQHVAAKACRSTDPQRAVQLIPGVSQGKPCALRGITDGSRAGVKASSRLGQAEATCASRKQREPNGRLDRRDAAADRCTRQTQISGCLREAAGLCDSREQFQRVGVKCGFCWRLPGTRTSGETALFCIHQLDEVAPESDLSGFGHQSRLSQRLPQATSSARKMTALSPSDHQQRRTRTRTSNATEAGQTVDVPCALSAQLRCSDGRLLAATWHEPPLGSAVKAVAVVGSATAVPASYYRHFAAWLSARGYAVLTFDYRGIAASRAALIPGEDVRLRDWARVDMAAALHAADQRRVREAQLQQRELGLLWVGHSLGGNAVGLVPGFNDKADALLGVAAQVAYFGHWQGLARLQAWLFFHAVLPAAVRLFGRAPGRLLGPRAEDLPAAAALEWAAWGRTPGFLFGDPTLSAERAFHRFAGTAHLWNISDDHLFGPAGAVDALALEFRDAKVQRHTVAPADLGVDRIEHFGPFRRELGLQLWPRLLAPIEAATLASRLPSAPLSPPAPPGVAPQPRPGRLADVHARVMTAGSMTAMPTPQDLQSEVGVAADVPTLSVRTVWISDLHLGTPGCQAKALLDFLRDVECETLYLVGDIIDGWQLKRSWYWPQAHNDVVQKLLRKARKGTRVIFIPGNHDEFARKYLAHNFGGVDVMEEAVHVTADGKRLWITHGDLYDGVIQCARWLAIAGDLAYEFTLKVNRWFNHIRAKLGLPYWSLSRYLKHKVKRAVSYINEFENAVAREAKKRGAHGVVCGHIHHAEIREIDGVLYCNDGDWVESLTALVEHFDGRLEIIDRGDQAXFAWHAAGAEVPARAAHAACAGARSGPGGGAGYGDLIGPFQQRLAGAQLHARCNALGQLEARRHKNDDGRAMLEPAHLLPLGLPCRAGHLVRPLATEMQQHVKKMQPDACNQDRRHGHQGDGLTARQPHAHDGSLVAAEQALNPLQRNRIHVPGVTAEIGHMFHRRVGRRVKSVIHRGRQSQRDEPAALEDAGVLTRAEQFRGEYGKPLAXVNLPAFHVTAGAHDAVARAAEDLRPAVEHPRPRFEFAREAVLQRAESGELGFAQIQRGEAAPDRDRYASQPGALDAGEAPHELGQCDPWYTIGQQKVQVFLGDESLEPSAVRNSGHGFVIHSTVKRRSTSETLREFPETAMDETLTLSALALAAVALLPAAKRRLELSRAKHRSLAGHSRMAKRLARWVPGYAYDETQFFSADGAPADVVARRRAALQRLGAEFDTRFAKTLAATEQARDTISDLRFTGRYRVPFQFSPVLREHVKVGAFLQHSEGVQVEDLDGNRFYDLTGSYGVNLLGYDAYKECIAEAVKTAQDLGPVLGAYHPCVLDVLARLKAVSGQDEVSFHMSGTEAVMQAVRLARYHTGKKRLVRFAGAYHGWWEDVQPGPGNPLPPRETFTLQDMAERSLKVLATRRDIACVLINPIQALHPNANAPGDSGLIDGSRRASYDRAAYTAWLKKLREVCTARGIVLIFDEVFVGFRLAPGGAQEYFGVKADLVTYGKTLGGGLPVGVVCGSRALMQRYREDRPADICFARGTFNAHPYVVAAMAAFLKRLDRPEVRSLYDGLEQRWNDRCAQFNSRLQAAGVPVQVGNMSSIWTVLYTQPGRYHWMLQFYLRKHGLALSWIGTGRLIFSLNYGDAEFAQVLERFVAACAEMAADGWWWAAPELTAXVDPAWRVPRDAREEVLNTVLNGQGPRERPLLFVNARSLKPAEPDAHXLALTADRAGARSLRSVGLAAXXXXXXXXXXARSLRSVGLAAHVLHRVDQLAAHQVQRGLVVKHHVVEGVGQDLGHPGEALQRALRRPQLADAEQQADDAQAEPGHAHVFQIALQADGRLDQPAQRREEPQHGGQSHPDGHQHDLAADVVAHLDLFLVLVRRLVDLVIAPRLEEEVACLAGRHRHAPGQQRGPGRIHEHKTVGDQEAQRADQVQALIDAAVVVVAVVIPALGLQNLEELVHVPSSFGWKLRRMVRCLREIGVTXSVVIVLLHELLTIPDMNTAHDADDILVDDLPAPRHSRRLAVVTETYPTEVNGVAIXXXXXVVTETYPPEVNGVAMSMARVVDGLNRRNHDVQLIRPRQPAKMSALAGFGKPEVDEVLTKGLPVPLYPNLRMGVPSKRALVKLWSLRRPDVVHIATEGPLGWSALQAAQHLALPVTSDYRTNFHAYGKHYRLGLFSKPIMGYLRKFHNRCAATMVPTEAMRVLLAERGFERLSVVGRGVDAQRFDPARRSEAMRASWGASPDDLVLGYVGRLAPEKNLGVVLAAYEAVKAVQPRARLVFVGDGPMRAELAARAPDAVFAGQRSGDDLAAHYAGLDLFLFASLTETFGNVTTEAMASGCAVVAFESAAAGELIRSGMNGWLAGAGKESDFVAAVRTAALDPVARRAVAEAARATARRLDWGDITARFESVLESAIARGEPAYTVPGLQPVADAAAPGAGLAX
>CAMPEP_0188541868_/NCGR_PEP_ID=Goniomonas-pacifica-CCMP1869-20130911|363011_1_/TAXON_ID=195067_/ORGANISM="Goniomonas-pacifica-CCMP1869"_/LENGTH=7735_/DNA_ID=CAMNT_0031902731_/DNA_START=1_/DNA_END=23210_/DNA_ORIENTATION=-
XAAAVRGTEVSLISVATPSLPNYMPDLTALDAVVGQIGAEIAKKDGHHTLVIRSTVAPGTTRARIAPLLEQAAGRKIGDRLSLVFNPEFLREGSSVSDFHNPPQTIVGSLDEAGVEVMRRLYTGVPGSFVAADVGVAESVKYLCNVFHALKIVFANEAGAVLKEAGLDSRDVLALFCEDKQLNISKAYLRPGFAFGGSCLPKEVKGFLTIAREQGVAIPVLGSLLDSNDAHIGRAYDLIAAAGRKPVALFGLAFKPGTDDLRDSPLVVLAEKLLGKGFDLAIYDKFVKIARLLGKNKEYIDREIPHLDKLLHETPDATLARAEIVVVGHADAETRQRIIALALGARVVDLNGYADLRAAGFAQYEGXLLVSQALRRLRVAFISPVFLFPADAGGKIRTGNILRGLKESGRFDITLLSPATAEQQRKWQGELNRQCDRFVGWQPSPPRPRWQRVPDLLSSLPINVAADRTPAALAAVEKLLAAETFDVVVFDFVHAAVLRPAQLKGATVCFTHNVEAEIFERHAKTAASAPLRWLWRSQAAKMRRFEREALATFTRVVAVSERDAKNFAAGGLTTARAIPTGVDLDFFSWQAPADGSPVVVFTGSMDWEANVDGIRFYVEEVWPRVRAQVPNAQLRVVGKNPPAALVQRNVPGVSFTGFVDDVRDHARDAQAFVIPLRVGGGTRIKAFEAMAMGLPVVSTTIGIEGLDVDHGTHFLCADGADELALATLKLLGDGTLRLKLARAARELVESRFGHRVAAEVFGRVLIEAVEVAAVSKMMVLSFSTLYPSSVRPTHGIFVETRLRELLKSGRVESRVVAPVPWFPSTQPRWGEYAKFAATPAREQRNGIDVLHPRYLLAPKVGMSSAPLTLALGARAALRQLIDEGFDFDLIDAHYYYXDAHYYYPDGVAAALLATWFDKPLTITARGTDLNLIPQYALPRRMIEWAARRAAGSIGVCAALMDVLRGWGHEPAKLHTLRNGVDLERFRPLPQAEMRGELGVGGDPLLLSVGHLIERKGHHVAIGALAELRKTRPGARLVIIGEGEERAALTALAARLGVQEEVLLTGSLPNTELLKWYSAADVLLLCSSREGWANVLLESMACGTPVVATDIWGTPEVVARPEAGRLVANRDAAAFADAIGELLATGVDRAATRRYAEGFSWQATTDGLLALFDSIRAKKACGMRDLILLAVVGWCFLQAFRRPWIGIMCWTWLSIMNPHQLSWTLRTMPFAAAIAGSTLLGLLLTKDRRDFSLSRESITLMLFMAWFCITLPFSMIWDGSFELFKRVMKIDLMVLVTIVLLHSKRHLMLFVWINVISIGFYGVKGGVFTVLTGGNYKVWGPDDTYINGNNEVALAIVMVIPLMRFLQMQMQAKWAKTAMTFCMVMMAASALGSHSRGALLAIAAMALVLWWRGKSKFASAVVMVVVGAALLSLMPAEWWERMNTIKSYQQDDSAMGRINAWWMAWNLAKSNFFGGGFYIWTGTIFAMYGPDPNDVHAAHSIYFMVLGEQGFVGLFIFLTLFLFAWRSAGFLRVQGRKQPESQWLSDLGSMVQVGFVGYAVGGAFLSLSYWDLPYNMMVMAVVGRRWLERKEWLKEAAGAAGRASGIHAALVQAQEGVAAAMRPLFQLLSPSGARARLSVLIFHRVLPQPDPLFPDEIDAARFDAILGWLRSWFNVLPLDEAAQRLKDGSLPARAAALSFDDGYADNHDIALPLLQKHGLPCSFFIATGFLDGGRMWNDTLIESIRLSTKPLLDLRGLEDCRGDDLGRHALGDVASRRAALKRLIERVKYLAPASRLACVAAIAERAEVHPPDDLMMSSEQVRGLRRAGMQIGAHTVNHPILATLDASEAADEMARSREALQTLLGERVGLFAYPNGKPGLDYLPGVHPQLVKELGFDAAVSTQSGASRQGDDVFQIRRFTPWDRSRWKFSLRLAHTLYQDAAMTAGSRGRERWTKNEPTGEQLERRPDGNLEPDDLGGDLHXXXXXXXXXKPSNQTISVVICTWNRATWLESTLRSLSAQAGVRKDAIECVVVDNNSVDGTRSLVEDFAKDWPLGRLMYVFEPRQGKQFALNRAVQVTSNEILAFTDDDIDLPPNWLLEIQRLFSSAQVDLAGGKTLIRWGARGKPGWFAPDMLAILAGVDLGDKQLAPAPPEYAPGGSNLIARRSLFDAVGLFSETHFRHMDYEFGMRCQQRGVRIIYEPKLVVQAPVDERCLTKKYFRHWAFKAGISGSGGIDAAGRPPRVARWIYRQLLEDAWAHLTSSGGLDEAQSFSRELADVARTWNRQQRMAWLAQAFNPCRMGRATFAEEGRALRMTQPNPVSPSALPTAAGTDVHVVVVTYNGEAWIRGCLESLAQSSTPVRSIVVDNASTDRTADIVEQEFPGTRLIRSTKNLGFGGGNNLGIVQALADGARYVFLLNQDAYVLPTSVSELRDFMECHPEFGVASPLHCSPDADHLDPRTFRGYLQAHAEGYLADACFGRVQPYYVTFGVNAAAWFIRASTLRIAGGFDPLFFMYGEDDDLLHRWRHHGVGFALLTQSRVVHLRQSPAAGRVGFWGDVVRRSRRLRSTLLTQVKRPHFSTAHMVAVVLAEGLVAPLAQGLVRRSARDYLASVWAFVQVMAQWATVVKHARLTASAASTSSDVKGQVMTSVRRALALSLVERYLTLAIALGSNMVLARLLTPDQIGVYSVSLAVIGLAQALRDFGVGSYLIQEKVVDDEQIGSAFSISLLIGALLFVVALVATPWAASYYGEPRMQTTLMLGAGNFLLMPFCTISLSLLRREMQFKRLLHITLVAAALGSATSIGLAALGMGETSLALGSLATNAATGVGAWLAQPSHRLPRLTLSRWRQVLSFGGRSSLVGCVTSISMDANDLIVGKVLGFHAVALLSRAQGLMYLFNRDLMSAVRNVALPAFAQAHRDGVDLEQGYLRSVSIVTLFGWPFHGLISCYAIEVIDLLFGRQWHAAAPLVPIFCAAGAFAAVNALTPNLLVAVGRIDLATRADLLMQPLRVLMILIAAIWFRTVQACAVAFMLSALVSLPVFWWFKNQVLEDDRPKLLEMLLLNILITAATLLPALVQCLWAGFDRSQPLALYAWLPTAALGVAAGVLTAGXXXXXXXXXXXXGADGLVSPASLGPGGVGAALAGPLAAPNPRRPLASFGHLLNLLQPMLTPSRPDSRIHQCRVCGWRGAGEVHSLREMMYRTDEAFDYWLCAQCRCLQIQDLPTDLARHYPPGYYSQRDRVDPATPTGIKGLLVRWYCRSQALRPGSVGTVLLQSVLPMPTDFVEIGNYLRHARLRSATERILDVGCGASPHRLTAMKRCGFGAVEGLDPFIASDTVFHGVPVRKRTIDEATGEFGLVMFHHSLEHVPDPLASMRKAAQLLRPGGCCLVRVPVFDTYLWRTFGSRWVELDPPRHLYLFSRESMRQLALRCGLTVEHVEFDSEPWEIEGSVQAAAQDPVRASAGGHAAPVPHAAQDRQETLELVRQLNAVGDAGRAXLLPQKTMTVAARPRGGQRVAHRHHRAPAIAAGQSSRDGQLSVSRMPRLFRTAPPDRKLRFALIGCGRIAQSHFEALKKHADRAELVAVADVDAGALAAAVAKTGARGFGSLTELLAAQAELGVDCVVLTTPSGLHPKQAIEAAGAGLHVMTEKPMATRWQDGLAMVKACDDAGVCLFVVKQNRRNPTLQLLKRAVAEGRFGRLYNVAVNVFWSRPQSYYDSAAWRGTWEFDGGAFMNQASHYIDLLDWIVGPVESVMAYTGTLARNIEVEDSGVAALKWRNGAMGTVNVSMLTYPKNFEGSITLLGERGSVRVGGLAVNEIQHWQFETPHAMDAQIADASYQTTSVYGFGHPLYYDNVILALRGEADAETDGREGLKSLELLIAMYLSARDGQRVCLPLAYEPMASPLLSFGALLMGRLCAARGWAGADDDHDPPHAIVDDGAQLGDGCRVWHFVHISAGARIGERCSFGQNVFVGNDVAIGNNVKIQNNVSVYDAVTLEDDVFCGPSMVFTNVYNPRSAIARKDEYRRTLVRQGATLGANCTVVCGITVGRFAFVGAGAVVNRDVPDFALIVGVPARQVGWMSXXXXXXXXXXSRVDEPFRRAPGTPAGQRAARRGRLPAHRRSLPADRPATPTDRAPLMEFIDLKSQYTALRDNINARIQRVLDHGQYILGPEVKEMETALAAYTGAKHCISVASGTEALLISLMALDLQPGDEVITSPFTFAATAEMIVLAGGVPVFVDIEADTANIDANLIEAAITPRTKAIMPVSLYGQLADMDTINAIAQRHGLAVIEDAAQSFGATYRGRKSCNTSTLGCTSFFPSKPLGCYGDGGAIFTSDDALAQACREIRVHGQSQRYLHTRLGVGGRMDTLQCAVVLGKLDRFDWEIRRRLELGDAYRAKLQATIPSLQLLAVRPDRDCVWAQYTVFVDDREAVQTRLKDAGIPTAVHYPRPLHHQPAYARYGNPSDCPHSTAAAGRVMSLPMSADLTEAQQDRVVAALAQALAERRSPNGGPGAAGRSPCSSQPVVRRMPAQPLLQHHQDPDHLAVVAGVLLESARQQAVDELLADEAAGSHAAQRLGRQRVQGCVPDGPGAERQAEAVLLLGQDLVRQEAAQGLLEEPAQLQALELVARRQLQREVQQPRIQQRETHLDVGQPGRADHLGQVVLGQRVAPVEGQHLVHQAGVMRTCGPGGPLVLAGGAGVDRRQKGRCQHLGHAQPVQQVVALHAVRHRHTGLADIARPFLQQRNLAGHRIHEEGMQDPGPQRRRDLAVGVEHPLLGVARVAAEEFVATVTGQDARVAVGPCPAGAEKAGTADXVAEGLVVVGGDVGNRLHQIGRRHVVLAVVGAIGLGGDARVGHFVVALGLEADRVARRRRARGLAQQAADRGAVGAAAQEAGGLAVLAQALAHRRPQDAAELFAQRVEIRAGLLVEPRRPIGSDRQPTMLEQRIVRRRQAVDAGEDGARRRDAVVKQVVEEGLRVEFANAQPFGQGVSTRREVQAAVPHRVAQAVHGKAVHREIGSAIGQVQRDGELAAHVTGAAGAARGIGLAPRGQRVRCRRREAGRAAGEGRVRRQGLGLHLGVWLWSRRQDCRGVXXXXXXXXXXXXRQDCRGVARLARAVGAGWRLMFVGQAEQASQGQRVVGHQAAALAALAHPGGLVGIVADEVIDFADAVHVDRMLHQQRGQQRPGGKGLVGLVVGQLENIGAAVGDDPDLRRHGLVSQPRHAQAQPATARAQPDQARHEVRIRFCHLPALGIHRLVGGDASLQPLAVPHQLEPAALGRELLGVALDRVAHLAAAVLQVVGPVLANRLVPVAEREVAVHAQPCHAQRALEQCELARGRVHRRETVGRCACTGPAHGPHQRQQVFGPQPLGECRRVKGSVEIGQGADLSTHSAGLGHGRQHGQHAAVLTQXXXXXXXHAAVLTQHLQPHLVGIGLACINSIDQVSEPVRAELDVLLLGAAHQRQRVGGQLAHMGEGVDAGAVVMDHGRVMLSGGSAGRDLAVDVQVLAPALVPPETCGPGASLGGLAGASLGAQRQGGIDCGSPGVQVVGRHHCRKWPHQFGQAAQRAEDDRHAGRLGFDGRKSEAFVQRGIQHDGGVAVKRLQLGVGQEFGKQHAALQLARQLSTHGVTRRSAEAAGHQLERRIGLGSQHPQCPVEALALHRAAHVDGVGRPSQGLLQHGRDGRRGWLEVGSVDAMVDHREPRLQARPAGQDVAPRRFTDGDDMSCALQRGGDEAVPVQPVGGRVGPVFEGQGVVQGDDGGQRLPQRQRALRAVQQCQRQPPGAQRQAELLPQPETVTAELEDVGREAWPNGMQEWVARVVSEQLPVDVGAAVAQQFHHVFAHAAHMGGVQAAGDQSDPHGAGPLPGSQERSSSFQPGQCTGRSRSEWRRLRRAAXXPRRDTLAGRQLGVGELTPAGGQLRAHGGRVGFAAIRARQAPGVDGTLHNAAPVVVAWRAARDAGRMLAVQRQRLCDAFDARDPRGTQPQVVVLADSKLAVEVADFVEQAALHQHGGRPDDAVQQQFRIEPAGGAGPPGGIPGLGGQRCEQSGLGLGLCTAPDLPCGMLMRQPGAAAMAWNCAASLPGSQMSSASQKATQSPVAAAMPALRAAATPPFGRRISRTCGNSWATRAAEPSVXAVVNDHDIKRGTGLSQHRPQRGGHVALGVEAGDDDADAGEGGHASLGSGGCRRRSCFGRRVDPAAYRFELVAQFGPLEAERDDTMRLDERLVVLLHVEVQHARVEVRERVVAGFFGHDVDRVQRILHAVARHQEEAVLHPEHEVIRGEADAAQEIALHGHHGARRRVLLELVHQPHHRDDCTRVVGKSAQCVADVAADWPRHAGAQLLHLRREVEVLHDVTPLLRGGSVVEGAEIIARVLRATRGSRRLWGRHSMGRQVGREQSGQHGVSEAHXQLNASDPRTMNKLDRRRGVRQLHIRLGKPGFDGPPQLGQAHGFAGLFQLEIGRQLHGQVATPVVMAMNFIGVPAADACEMAGIDFAVGDQLQRPLAVLVPVQDASTVVPVLLDPAAALVMAPQHRMQVKAHPPAAAGHEGMLAAGTAHATQQFPGPRQLLAAQPVGQRHVFLGRDDLSVGHVLERLGIARQLRNRHQQVGMPERQLARHEGERKLQREVRVHRPKAKGRVEIDGQRAGQQRRRPDARVEADQRRPADLLHQRLLDQAPGWVDVPAQPQLVVAGRYLRPMPGLAQHIVDRIGRAVEGLPVPDARRRGVVLRLLAWEFERLDHDVXAVIAVGCGWQGARERLGPADAQLERRFLVRRSAERVVGMCQVDPSQIGVRQNGCQAGDCEACSRNSLAVRSSPLRISSTAPVKPPRPSAMRFWKLRESPPVWRXXXXXXRIPSRLACAACEAQIGAQAAQCRKAHAAAQQLQPERALPQPPPVIVFDLGLRQRCGRAYPGVEQRQARHAHVPRGLDVKQRGRCSVAQAPQHDALHCRACRHQCANRCADIGLNAEEVPGLAGTVAHAAVVESQGGNTLNRQPAGQQGELAVAAGPVLRAAHDDDDADRASQVLRLGQDAHQRQAFAAEFEHGLLHASASTVAATSAGAXXXXGRHQRRRDFDLDGRPERRPLHDLRPGRPSGVGPGLKRLGAHRRQFRVFTAAELQPFDAPCRPGGCQPGRFEARGQRGAQPIAGDLHRPAGSQLGLQLLHQPLAGTAGHLGGKLEAQELLQGQLAACHRLPEQVVHRPAPVRRGEQQPARRPQSQSGASPGTRRSSSASARRTSACQSVHDASPKSADXVPTAAQVDLKHGMPGCSKCTAGQRHHAARFVHFLGERVQIEHLAARSASRRMEQAKPLLAAGGGQEEDVGAWGQPRRAATKSASEPTVAKVSPSMSSSSTTSPSCSSNAVIRLTTAIESSSGRAPSKAVSRVKVWARPFRLSTSSRSLSTWLSTWALSMGSAWVRQSRSLAVSPRGSGESGRRLQGRVDTFFTLYRRRSMPESTLLHELVTVAAARRPDAPALTHGAATLSYGELDTAVSACASGLLQLGLARGERVAIYLEKRFETVVASFGAPAAGGVFVPLNPLLKPEQVGFILRDCDVRVLVTSPERLGQLGEVLTQCPSLRHVVLTSGTGSAPVPVHDWAALLAAPARAGHRVIDTDMTAILYTSGSTGRPKGVVLSHRNMVAGGKSVASYLDNRASDTLLAALPLSFDAGFSQLTTAFHSGARVVLLNYLLPKDVLKAMEREQVTGLTAVPPLYIQLTQLEWPAAIDQHLRYFANTG
>CAMPEP_0188479782_/NCGR_PEP_ID=Goniomonas-pacifica-CCMP1869-20130911|28822_1_/TAXON_ID=195067_/ORGANISM="Goniomonas-pacifica-CCMP1869"_/LENGTH=121_/DNA_ID=CAMNT_0031829697_/DNA_START=1_/DNA_END=361_/DNA_ORIENTATION=-
XAGAYASGDAFLFPSSTETLGLVLLEAMAAGCPVVGANRGGIPDIISDGVNGCLYEPDGADAGAGSLIEATGKLLGNDLERQALRNAARSEAERWGWAGATEQLRGYYRQVLSSTSAQRRX
>CAMPEP_0188592170_/NCGR_PEP_ID=Heterosigma-akashiwo-CCMP2393-20130911|276606_1_/TAXON_ID=39354_/ORGANISM="Heterosigma-akashiwo-CCMP2393"_/LENGTH=490_/DNA_ID=CAMNT_0031978053_/DNA_START=1319_/DNA_END=2785_/DNA_ORIENTATION=+
MLKEEEDTMQKAPLLEHEGSSTSSAPPSASGTEEQKVQDLEAGGGTMMQDSEIRVLIVTAAFYIHDGVTMTIRRIIQYLEEQGGKALVVTTCPESGYDAMEGYDTVVVRGTIVPLQNTGFEYMLGVEIDKEAERQILEFAPNIAHFTVPDLVGLDGVRLCQQHGIPYMCTWHSNYVDYMKYYRCIHWWLGPLMTRYFWAFYAHMPVVYVPTEFIREKCRQEGFARVTDLRVWGRGVDTQLFSPDQDVAAFRKRYHIPENVVLVLWVGRIVQEKRPDIWVECLRRLGQEGIDYYGLVVGKGSHEALMNSIPNTVTIGWLEGPDLAAAYAAADLLLFPSAVETFGNVTLEALACGTPAVVDAGCSGHLVQSGRNGFACASDDADAYYAAVRRCVTDPXAAAGAAAERAPLGAALGPPAGAAGDAGPLPGGGDGLRRTAPSAGVRPLLRPQAAGPGRRVPAGAGGGVLQGRGPGRRLLSGGGGPPAGGGAEEX
>CAMPEP_0188569102_/NCGR_PEP_ID=Heterosigma-akashiwo-CCMP2393-20130911|26815_1_/TAXON_ID=39354_/ORGANISM="Heterosigma-akashiwo-CCMP2393"_/LENGTH=486_/DNA_ID=CAMNT_0031941621_/DNA_START=332_/DNA_END=1792_/DNA_ORIENTATION=+
MFIEPTPFTHVSGYSNRFKEALKYLAKAGDNVEILTTDDVPDAPESFLGFPINYTKGFRFPLYNQIVLSADHEGKGKEMLGRRRPDLLHVTCPGFITLAALVYARMFKLPLVFSYHTHLPHYAIQYLGWVPGIEDAAWTALRFVLNRADLTLVTSGPMRDQLAEHGVRRLEVWRKGIDTDVFNPAFKSAEMRARLTDGHPEDPLLIYVGRLGAEKNLKLIKDVLAKLPPDTRLAFVGKGPEREALEEHFAGTRTKFMGLMRGEELSAAFASADVFVMPSESETLGFVVLEAMASGVPVVAARAGGIPDLIRDGVDSYLVAPGDAGAFTEKVAALLGDPEHRAAMAAEARAEAERWDWESATAVLRNVQYAKALHNFKWRAFAGLGLPQSRSAFRALTARAGAVVGRVKQARLAQALRRRTLFRQLLARSPSLAKLLQVRVGKARGQRVLETTGKKPTEAPREELAFVRVEASASSPAAAATTNSPP
>CAMPEP_0188600524_/NCGR_PEP_ID=Heterosigma-akashiwo-CCMP3107-20130913|2052_1_/TAXON_ID=536047_/ORGANISM="Heterosigma-akashiwo-CCMP3107"_/LENGTH=486_/DNA_ID=CAMNT_0031988121_/DNA_START=337_/DNA_END=1797_/DNA_ORIENTATION=-
MFIEPTPFTHVSGYSNRFKEALKYLAKAGDNVEILTTDDVPDAPESFLGFPINYTKGFRFPLYNQIVLSADHEGKGKEMLGRRRPDLLHVTCPGFITLAALVYARMFKLPLVFSYHTHLPHYAIQYLGWVPGIEDAAWTALRFVLNRADLTLVTSGPMRDQLAEHGVRRLEVWRKGIDTDVFNPAFKSAEMRARLTDGHPEDPLLIYVGRLGAEKNLKLIKDVLAKLPPDTRLAFVGKGPEREALEEHFAGTRTKFMGLMRGEELSAAFASADVFVMPSESETLGFVVLEAMASGVPVVAARAGGIPDLIRDGVDSYLVAPGDAGAFTEKVAALLGDPEHRAAMAAEARAEAERWDWESATAVLRNVQYAKALHNFKWRAFAGLGLPQSRSAFRALTARAGAVVGRVKQARLAQALRRRTLFRQLLARSPSLAKLLQVRVGKARGQRVLETTGKKPTEAPREELAFVRVEASASSPAAAATTNSPP
>CAMPEP_0188603184_/NCGR_PEP_ID=Heterosigma-akashiwo-CCMP3107-20130913|4991_1_/TAXON_ID=536047_/ORGANISM="Heterosigma-akashiwo-CCMP3107"_/LENGTH=500_/DNA_ID=CAMNT_0031992093_/DNA_START=1_/DNA_END=1497_/DNA_ORIENTATION=+
YCLSDNITMLKEEEDTMQKAPLLEHEGSSTSSAPPSASGTEEQKVQDLEAGGGMMMQDSEIRVLIVTAAFYIHDGVTMTIRRIIQYLEEQGGKALVVTTCPESGYDAMEGYDTVVVRGTIFPLQNTGFEYMLGVEIDKEAERQILEFAPNIAHFTVPDLVGLDGVRLCQQHGIPYMCTWHSNYVDYMKYYRCIHWWLGPLMTRYFWAFYAHMPVVYVPTEFIREKCRQEGFARVTDLRVWGRGVDTQLFSPDQDVAAFRKRYHIPENVVLVLWVGRIVQEKRPDIWVECLRRLGQEGIDYYGLVVGKGSHEALMNSIPNTVTIGWLEGPDLAAAYAAADLLLFPSAVETFGNVTLEALACGTPAVVDAGCSGHLVQSGRNGFACASDDADAYYAAVRRCVTDPXAAAGAAAERAPLGAALGPPAGAAGDAGPLPGGGDGLRRTAPSAGVRPLLRPQAAGPGRRVPAGAGGGVLQGRGPGRRLLSGGGGPPAGGGAEERVX
>CAMPEP_0188644998_/NCGR_PEP_ID=Heterosigma-akashiwo-CCMP452-20130912|9032_1_/TAXON_ID=536046_/ORGANISM="Heterosigma-akashiwo-CCMP452"_/LENGTH=486_/DNA_ID=CAMNT_0032052735_/DNA_START=344_/DNA_END=1804_/DNA_ORIENTATION=+
MFIEPTPFTHVSGYSNRFKEALKYLAKAGDNVEILTTDDVPDAPESFLGFPINYTKGFRFPLYNQIVLSADHEGKGKEMLGRRRPDLLHVTCPGFITLAALVYARMFKLPLVFSYHTHLPHYAIQYLGWVPGIEDAAWTALRFVLNRADLTLVTSGPMRDQLAEHGVRRLEVWRKGIDTDVFNPAFKSAEMRARLTDGHPEDPLLIYVGRLGAEKNLKLIKDVLAKLPPDTRLAFVGKGPEREALEEHFAGTRTKFMGLMRGEELSAAFASADVFVMPSESETLGFVVLEAMASGVPVVAARAGGIPDLIRDGVDSYLVAPGDAGAFTEKVAALLGDPEHRAAMAAEARAEAERWDWESATAVLRNVQYAKALHNFKWRAFAGLGLPQSRSAFRALTARAGAVVGRVKQARLAQALRRRTLFRQLLARSPSLAKLLQVRVGKARGQRVLETTGKKPTEAPREELAFVRVEASASSPAAAATTNSPP
>CAMPEP_0188643638_/NCGR_PEP_ID=Heterosigma-akashiwo-CCMP452-20130912|7907_1_/TAXON_ID=536046_/ORGANISM="Heterosigma-akashiwo-CCMP452"_/LENGTH=532_/DNA_ID=CAMNT_0032050747_/DNA_START=1_/DNA_END=1592_/DNA_ORIENTATION=-
XQGIGYSKRKTLAQSNASRTPAQTKLKLEERTVYCLSDNITMLKEEEDTMQKAPLLEHEGSSTSSAPPSASGTEEQKVQDLEAGGGMMMQDSEIRVLIVTAAFYIHDGVTMTIRRIIQYLEEQGGKALVVTTCPESGYDAMEGYDTVVVRGTIVPLQNTGFEYMLGVEIDKEAERQILEFAPNIAHFTVPDLVGLDGVRLCQQHGIPYMCTWHSNYVDYMKYYRCIHWWLGPLMTRYFWAFYAHMPVVYVPTEFIREKCRQEGFARVTDLRVWGRGVDTQLFSPDQDVAAFRKRYHIPENVVLVLWVGRIVQEKRPDIWVECLRRLGQEGIDYYGLVVGKGSHEALMNSIPNTVTIGWLEGPDLAAAYAAADLLLFPSAVETFGNVTLEALACGTPAVVDAGCSGHLVQSGRNGFACASDDADAYYAAVRRCVTDPXAAAGAAAERAPLGAALGPPAGAAGDAGPLPGGGDGLRRTAPSAGVRPLLRPQAAGPGRRVPAGAGGGVLQGRGPGRRLLSGGGGPPAGGGAEERX
>CAMPEP_0200219276_/NCGR_PEP_ID=Heterosigma-akashiwo-NB-20140214|2339_1_/ASSEMBLY_ACC=CAM_ASM_001192_/TAXON_ID=536047_/ORGANISM="Heterosigma_akashiwo,_Strain_NB"_/LENGTH=486_/DNA_ID=CAMNT_0046207681_/DNA_START=336_/DNA_END=1796_/DNA_ORIENTATION=-
MFIEPTPFTHVSGYSNRFKEALKYLAKAGDNVEILTTDDVPDAPESFLGFPINYTKGFRFPLYNQIVLSADHEGKGKEMLDRRRPDLIHVTCPGFITFAALVYARMFKLPLVFSYHTHLPHYAIQYLGWVPGIEDAAWTALRFVLNRADLTLVTSGPMRDQLAEHGVRRLEVWRKGIDTDVFNPAFKSAEMRARLTDGHPEDPLLIYVGRLGAEKNLKLIKDVLAKLPPDTRLAFVGKGPEREALEEHFAGTRTKFMGLMRGEELSAAFASADVFVMPSESETLGFVVLEAMASGVPVVAARAGGIPDLIRDGVDSYLVAPGDAGAFTEKVAALLGDPEHRAAMAAEARAEAERWDWESATAVLRNVQYAKALHNFKWRAFAGLGLPQSRSAFRALTARAGAVVGRVKQARLAQALRRRTLFRQLLARSPSLAKLLQVRVGKARGQRVLETTGKKPTEAPREELAFVRVEASASSPAAAATTNSPP
>CAMPEP_0200221680_/NCGR_PEP_ID=Heterosigma-akashiwo-NB-20140214|5219_1_/ASSEMBLY_ACC=CAM_ASM_001192_/TAXON_ID=536047_/ORGANISM="Heterosigma_akashiwo,_Strain_NB"_/LENGTH=491_/DNA_ID=CAMNT_0046211275_/DNA_START=41_/DNA_END=1510_/DNA_ORIENTATION=-
MLKEEEDTMQKAPLLEHEGSSTSSAPPSASGTEEQKVQDLEAGGGTMMQDSEIRVLIVTAAFYIHDGVTMTIRRIIQYLEEQGGKALVVTTCPESGYDAMEGYDTVVVRGTIVPLQNTGFEYMLGVEIDKEAERQILEFAPNIAHFTVPDLVGLDGVRLCQQHGIPYMCTWHSNYVDYMKYYRCIHWWLGPLMTRYFWAFYAHMPVVYVPTEFIREKCRQEGFARVTDLRVWGRGVDTQLFSPDQDVAAFRKRYHIPENVVLVLWVGRIVQEKRPDIWVECLRRLGQEGIDYYGLVVGKGSHEALMNSIPNTVTIGWLEGPDLAAAYAAADLLLFPSAVETFGNVTLEALACGTPAVVDAGCSGHLVQSGRNGFACASDDADAYYAAVRRCVTDPXAAAGAAAERAPLGAALGPPAGAAGDAGPLPGGGDGLRRTAPSAGVRPLLRPQAAGPGRRVPAGAGGGVLQGRGPGRRLLSGGGGPPAGGGAEERX
>CAMPEP_0200251928_/NCGR_PEP_ID=Heterosigma-akashiwo-NB-20140214|76826_1_/ASSEMBLY_ACC=CAM_ASM_001192_/TAXON_ID=536047_/ORGANISM="Heterosigma_akashiwo,_Strain_NB"_/LENGTH=412_/DNA_ID=CAMNT_0046258439_/DNA_START=1_/DNA_END=1237_/DNA_ORIENTATION=-
XGKEMLGRRRPDLLHVTCPGFVTLAALVYARMFKLPLVFSYHTHLPHYAIQYLGWVPGIEDAAWTALRFVLNRADLTLVTSGPMRDQLAEHGVRRLEVWRKGIDTDVFNPAFKSAEMRARLTDGHPEDPLLIYVGRLGAEKNLKLIKDMLAKLPPDTRLAFVGKGPEREALEEHFAGTRTKFMGLMRGEELSAAFASADVFVMPSESETLGFVVLEAMASGVPVVAARAGGIPDLIRDGVDSYLVAPGDAGAFTEKVAALLGDPEHRAAMAAEARAEAERWDWESATAVLRNVQYAKALHNFKWRAFAGLGLPQSRSAFRALTARAGAVVGRVKQARLAQALRRRTLFRQLLARSPSLAKLLQVRVGKARGQRVLETTGKKPTEAPREELAFVRVEASASSPAAAATTNSPP
>CAMPEP_0200281344_/NCGR_PEP_ID=Heterosigma-akashiwo-NB-20140214|389061_1_/ASSEMBLY_ACC=CAM_ASM_001192_/TAXON_ID=536047_/ORGANISM="Heterosigma_akashiwo,_Strain_NB"_/LENGTH=1945_/DNA_ID=CAMNT_0046303923_/DNA_START=1_/DNA_END=5833_/DNA_ORIENTATION=-
XQSEVGVAADVPTLSVRTVWISDLHLGTPGCQAKALLDFLRDVECETLYLVGDIIDGWQLKRSWYWPQAHNDVVQKLLRKARKGTRVIFIPGNHDEFARKYLAHNFGGVDVMEEAVHVTADGKRLWITHGDLYDGVIQCARWLAIAGDLAYEFTLKVNRWFNHIRAKLGLPYWSLSRYLKHKVKRAVSYINEFENAVAREAKKRGAHGVVCGHIHHAEIREIDGVLYCNDGDWVESLTALVEHFDGRLEIIDRGDQAXFAWHAAGAEVPARAAHAACAGARSGPGGGAGYGDLIGPFQQRLAGAQLHARCNALGQLEARRHKNDDGRAMLEPAHLLPLGLPCRAGHLVRPLATEMQQHVKKMQPDACNQDRRHGHQGDGLTARQPHAHDGSLVAAEQALNPLQRNRIHVPGVTAEIGHMFHRRVGRRVKSVIHRGRQSQRDEPAALEDAGVLTRAEQFRGEYGKPLAXVNLPAFHVTAGAHDAVARAAEDLRPAVEHPRPRFEFAREAVLQRAESGELGFAQIQRGEAAPDRDRYASQPGALDAGEAPHELGQCDPWYTIGQQKVQVFLGDESLEPSAVRNSGHGFVIHSTVKRRSTSETLREFPETAMDETLTLSALALAAVALLPAAKRRLELSRAKHRSLAGHSRMAKRLARWVPGYAYDETQFFSADGAPADVVARRRAALQRLGAEFDTRFAKTLAATEQARDTISDLRFTGRYRVPFQFSPVLREHVKVGAFLQHSEGVQVEDLDGNRFYDLTGSYGVNLLGYDAYKECIAEAVKTAQDLGPVLGAYHPCVLDVLARLKAVSGQDEVSFHMSGTEAVMQAVRLARYHTGKKRLVRFAGAYHGWWEDVQPGPGNPLPPRETFTLQDMAERSLKVLATRRDIACVLINPIQALHPNANAPGDSGLIDGSRRASYDRAAYTAWLKKLREVCTARGIVLIFDEVFVGFRLAPGGAQEYFGVKADLVTYGKTLGGGLPVGVVCGSRALMQRYREDRPADICFARGTFNAHPYVVAAMAAFLKRLDRPEVRSLYDGLEQRWNDRCAQFNSRLQAAGVPVQVGNMSSIWTVLYTQPGRYHWMLQFYLRKHGLALSWIGTGRLIFSLNYGDAEFAQVLERFVAACAEMAADGWWWAAPELTAXVDPAWRVPRDAREEVLNTVLNGQGPRERPLLFVNARSLKPAEPDAHXLALTADRAGARSLRSVGLAAHVLHRVDQLAAHQVQRGLVVKHHVVEGVGQDLGHPGEALQRALRRPQLADAEQQADDAQAEPGHAHVFQIALQADGRLDQPAQRREEPQHGGQSHPDGHQHDLAADVVAHLDLFLVLVRRLVDLVIAPRLEEEVACLAGRHRHAPGQQRGPGRIHEHKTVGDQEAQRADQVQALIDAAVVVVAVVIPALGLQNLEELVHVPSSFGWKLRRMVRCLREIGVTXSVVIVLLHELLTIPDMNTAHDADDILVDDLPAPRHSRRLAVVTETYPPEVNGVAMSMARVVDGLNRRNHDVQLIRPRQPAKMSALAGFGKPEVDEVLTKGLPVPLYPNLRMGVPSKRALVKLWSLRRPDVVHIATEGPLGWSALQAAQHLALPVTSDYRTNFHAYGKHYRLGLFSKPIMGYLRKFHNRCAATMVPTEAMRVLLAERGFERLSVVGRGVDAQRFDPARRSEAMRASWGASPDDLVLGYVGRLAPEKNLGVVLAAYEAVKAVQPRARLVFVGDGPMRAELAARAPDAVFAGQRSGDDLAAHYAGLDLFLFASLTETFGNVTTEAMASGCAVVAFESAAAGELIRSGMNGWLAGAGKESDFVAAVRTAALDPVARRAVAEAARATARRLDWGDITARFESVLESAIARGEPAYTVPGLQPVADAAAPGAGLAAAAQCAVDADQNRDGGRHEQAEAAQRDADRHAGRLAAGIGRKHHQHAEVLVEALNGDRASGAQQGRAAVLQQGVQR
>CAMPEP_0193668520_/NCGR_PEP_ID=Isochrysis-galbana-CCMP1323-20130912|46832_1_/TAXON_ID=37099_/ORGANISM="Isochrysis-galbana-CCMP1323"_/LENGTH=699_/DNA_ID=CAMNT_0038172679_/DNA_START=1_/DNA_END=2098_/DNA_ORIENTATION=-
LLSLRHRVAIVTGSYDQTVDGVALTLNRLASHLLRHGHEVLVLCPGEGRKGLALHPAGKVIRVPSMALPVWSEYRLTWGLGRDARRALNEFSPTVVHVAVPDAMGWAALKWATARSVATLCSHHTRWTAYLDYYPALPTAPLRRLAWWHLVRFHRRCGATLPPSEAVKKELVEHGVPRVHVWPRGVDTTLFSPRHRARRRELAFWAPQVEAEKTSIRREPAAPLAHGGRVGSAAESEGAPPLQSRRAGEARTASCSQVLPDGTNAQFSSSSQMLRWHREVYDEELPIVLLVARLRWEKGLKEFAAVIQAAQVALSSSDKAHNDMAFTGSLASTANSVTGAAAASSRESSSCVQSDARAMDADIAGVSPFGRPSVGHDLPSRAAISSCPRQLADRDKSNAFSSLTSPPFRTMIVGEGPAREGLEEMLPQATFAGKLTGEALATVYASADVFLYPSTTEGWGGTCIEAQASGLPVVATNSSGIPDVVAHGRTGFLAAPGDIGGMVVALTRLLTNATLRREMGTAAVAHASNYSWEVSGNIVVSHYDGMALRATSQHDERMDXMIELWRQLAVLLPAVKARQEVYYLENSKAPPTPPRDRTLKMPTTANRATPRRSNNTNTLVPDSVPIPLPPVIPFSSVFWGGVXMCFILGRSDDPDLVQVAPLLARADEVGTRDHLAAISLSAGDGHAMETEEFIAPSSA
>CAMPEP_0193668520_/NCGR_PEP_ID=Isochrysis-galbana-CCMP1323-20130912|46832_1_/TAXON_ID=37099_/ORGANISM="Isochrysis-galbana-CCMP1323"_/LENGTH=699_/DNA_ID=CAMNT_0038172679_/DNA_START=1_/DNA_END=2098_/DNA_ORIENTATION=-
LLSLRHRVAIVTGSYDQTVDGVALTLNRLASHLLRHGHEVLVLCPGEGRKGLALHPAGKVIRVPSMALPVWSEYRLTWGLGRDARRALNEFSPTVVHVAVPDAMGWAALKWATARSVATLCSHHTRWTAYLDYYPALPTAPLRRLAWWHLVRFHRRCGATLPPSEAVKKELVEHGVPRVHVWPRGVDTTLFSPRHRARRRELAFWAPQVEAEKTSIRREPAAPLAHGGRVGSAAESEGAPPLQSRRAGEARTASCSQVLPDGTNAQFSSSSQMLRWHREVYDEELPIVLLVARLRWEKGLKEFAAVIQAAQVALSSSDKAHNDMAFTGSLASTANSVTGAAAASSRESSSCVQSDARAMDADIAGVSPFGRPSVGHDLPSRAAISSCPRQLADRDKSNAFSSLTSPPFRTMIVGEGPAREGLEEMLPQATFAGKLTGEALATVYASADVFLYPSTTEGWGGTCIEAQASGLPVVATNSSGIPDVVAHGRTGFLAAPGDIGGMVVALTRLLTNATLRREMGTAAVAHASNYSWEVSGNIVVSHYDGMALRATSQHDERMDXMIELWRQLAVLLPAVKARQEVYYLENSKAPPTPPRDRTLKMPTTANRATPRRSNNTNTLVPDSVPIPLPPVIPFSSVFWGGVXMCFILGRSDDPDLVQVAPLLARADEVGTRDHLAAISLSAGDGHAMETEEFIAPSSA
>CAMPEP_0193628486_/NCGR_PEP_ID=Isochrysis-galbana-CCMP1323-20130912|4199_1_/TAXON_ID=37099_/ORGANISM="Isochrysis-galbana-CCMP1323"_/LENGTH=434_/DNA_ID=CAMNT_0038126841_/DNA_START=1_/DNA_END=1303_/DNA_ORIENTATION=-
XKEDVPPLDQHPRRRVALLVEPTPFTHVSGYSNRFKEMLRFLQAGGDEPAVITPDDTPERPHNFLGIPITYVPGFRLIVYPSVQLTLDIGFKALNRLKEFKPDLIHVATPGVFVLPTILYARMLNVPLVISYHTHLSVYADRYVTVPGLRQLAVYLTNRVLPLVLNCADLTLATSPQLQSQLQEIGCERVDVWQKGIDTDVFSPKFNESNTDMRSMLTGGEPEKPLLLYVGRLGAEKNIQMIKSVLEARPDARLAIVGGGPAEADLRKTFEGMPVVFTGLMRGEALSRAYAAADVFVMPSESETLGFVVLEAMASCVPTVCADAGGLPNLVLDGETGFLFRPGDTTDLVEKVNNLIDDAQLRKQMGAAGRNEAMRWNWRSATSVLRNIQYTLAERRFRERQRWTDRRMKWDNWFRFFRRPNADDVMVVGNSTLA
>CAMPEP_0193697332_/NCGR_PEP_ID=Isochrysis-galbana-CCMP1323-20130912|122732_1_/TAXON_ID=37099_/ORGANISM="Isochrysis-galbana-CCMP1323"_/LENGTH=159_/DNA_ID=CAMNT_0038206447_/DNA_START=1_/DNA_END=479_/DNA_ORIENTATION=-
XYAPQLPPRRYPPFRTLVVGDGPAREAFEKILPQATFLGALTGEALATAYANADIFLYPSTTEGWGGTCIEAQASGLPVVATNSSGITDVVAHRHTGFLSPPGDIPAMASALFALLTNATLRRAMGAAAVAHASKFSWEASGDGVIAQYDALARRVTAC
>CAMPEP_0193685178_/NCGR_PEP_ID=Isochrysis-galbana-CCMP1323-20130912|95363_1_/TAXON_ID=37099_/ORGANISM="Isochrysis-galbana-CCMP1323"_/LENGTH=613_/DNA_ID=CAMNT_0038192655_/DNA_START=1_/DNA_END=1838_/DNA_ORIENTATION=-
RSHTRGTMVLLPLLTGFFSLLLGGPGATSAAFMAVSARRHPVPVLAGAAREEVPPLDQHPRRRVALLVEPTPFTHVSGYSNRFKEMLRFLVAGGDEAAVITPDDTPERPHEFLGVPITYVPGFRLIVYQSVQLTLDIGFKALNRLKEFKPDLIHVATPGVFVLPTILYARMLQVPLVISYHTHLSVYADRYVTVPGLRQLAVYLTNLVLPLVLNCADLTLATSPQLQSQLREIGCERVEVWRKGIDTDVFSPKFNASNAEMRSMLTGGEPNRPLLLYVGRLGAEKNIEMIKSVLEARPEARLAIVGGGPAEAELRKTFEGLPVVFTGLMRGEALSRAYAAADVFLMPSESETLGFVVLEAMASCVPTVCADAGGLPSLVNDGKTGLLFRPGDTSDFVEKVNSLLNDATLRNEMGAAGRTXGDAVELAVGNVSAAQHSVHSCGAPFPRAAEVDGSPHEVGQLAALLPQTGRRQRTGGGQFDDDLSSRTAWHCTACLAALPLVLIRKNDRVTTTKSACRSMRRFEQPGRCSLCLNHGSGAPGRLPPRNRGACASRMPVYALSYGFLARRRVVYGACGPRGTGPQHPCWALSGRLSGRCACALSRLASRRCPPHPH
>CAMPEP_0193681152_/NCGR_PEP_ID=Isochrysis-galbana-CCMP1323-20130912|75930_1_/TAXON_ID=37099_/ORGANISM="Isochrysis-galbana-CCMP1323"_/LENGTH=193_/DNA_ID=CAMNT_0038187991_/DNA_START=1_/DNA_END=579_/DNA_ORIENTATION=+
RVAIVTGSFDQTIDGVALTLNRLAAHLLRRGHAVLVLCPGAPGRPLALRPAARVVRVPSVPLPVWSEYRLTWGLGRSAARALADFSPSVIHVAVPDAMGSAALHWARRRGIPALCSHHTRWGAYLDYYPSLPARYLLRRLSWWHLKRFHAQCAVTLPPSVAVKLELEAHGVGRVVVWPRGVDTDLFSPKWKLF
>CAMPEP_0188768508_/NCGR_PEP_ID=Isochrysis-sp-CCMP1244-20130912|22088_1_/TAXON_ID=37098_/ORGANISM="Isochrysis-sp-CCMP1244"_/LENGTH=480_/DNA_ID=CAMNT_0032229565_/DNA_START=1_/DNA_END=1443_/DNA_ORIENTATION=+
PRLARLPLALGEEGECASHPMPMSVGCPPQVNGIARRVGKYAEGLRERGCTVTVCHPGSECCWAFVNPWNFSASMMVLRPLAFVELARQRWDVVHVVMPLNLSGVWLLAAFRFLHLFGADAPRLVVSWHCNLGAYNESIFPAGLTWITERLCTAVFCPVGALADKLLIPTPSTEPAIRAAFGDRWGICSNGLSAEAFNPEARHSPEGKAWEARKQEALQASGCSHLLLCVGRLSPEKGVADLIEALPLLPGCALWLVGDGPARPRLEHLASAAGLPVTFWGYQRGAALSAVYTVCDVFVCPSQTETFGQTVNEALASGVPVAVPRVGCFAEAYDGLLDRQRDMWSPGDARDMAAAIGRQLQAGGAREPPVVKDWATATDELLREYMTCEAGAARRGRSRAARALASGALVAGYPCFWLLTACVTLAVVCLSLLRTALNGVGLRDYCAIKARSVKGSFKRAASAPPERTPSPSRVHDPLHA
>CAMPEP_0188741352_/NCGR_PEP_ID=Isochrysis-sp-CCMP1244-20130912|2967_1_/TAXON_ID=37098_/ORGANISM="Isochrysis-sp-CCMP1244"_/LENGTH=623_/DNA_ID=CAMNT_0032200307_/DNA_START=1_/DNA_END=1867_/DNA_ORIENTATION=-
XALVRAARDSASSGRRAARSPARDVGLAARGGRGSDASAADRRADAVTHVSGYANRFKEYLKYQKAAGAEVSIITPDDSEDAPKHFLGYPIATIRGFRFPLYKQIYLSWGISPIEGMREGLWRRLRPWNRLVSRRKNKLACLSAVSEVIDEFEPDLVHVTSPGFIPYMTTYIAREWKDVPLVMSYHTHIPVYARTYAWWLGGLGEWLAWSVIRQLHDCADLTVVTSPQMKAEFEAHGVQRVEVWNKGIDTLVFHPKHGAKAMWGETHAPDEDDDPAALAAAAREMRERLTGGEPEAPLLIYVGRLGVEKRLRDLRDVLSKLPGARLAFVGKGPDMEGLREYFAGTPTVFTGLLQGEELSRAFAAADVFVMPSDSETLGFVVLESMASGVPVVGCNRGGIPSLIDDGKTGFLFEPGDTEELAARVRSLVDDPPAARAMAAAARAEAERWGWEAATTRLREEQYVQAARNHRERQRDVRTLRQKIKRYRDSMFRGSRADVFAIFGNRAAEREAAALEEEERQLAGDIEALERKPTTRQLFGWLSARSPASLRLVTILLWPWRFLTAVMRKLRIALSRAARAGGGEAGRRRAEGAAEEEVRGGEVRGGXAAQVRAAAQSDAEHGGX
>CAMPEP_0188804278_/NCGR_PEP_ID=Isochrysis-sp-CCMP1244-20130912|117075_1_/TAXON_ID=37098_/ORGANISM="Isochrysis-sp-CCMP1244"_/LENGTH=516_/DNA_ID=CAMNT_0032268283_/DNA_START=1_/DNA_END=1547_/DNA_ORIENTATION=+
XRLCRSPRPHLLATSPGSQVAVGSMLFVALLHLATPLEPPQVPRLNLYPPRRVALLVEPTPFTHISGYSNRFKEMLRFLVAAGDEVTVITPDDTPERPRSFLGVPITYLPGFRLLFYKQVQLSVDCRRVALRALRSFRPSLLHVSAPGVLALPAILYSRLLSIPLVVSYHTHLSVYAARYVTAPGLRWLAVKLADALLPRLLNCADLTLATSPQLQQQLRALGCRRVEVWRKGVDTLTFSPAFNVSNAHARHALTGGQPHRPLLLYVGRLGAEKRVELLRAVLDARPDAILAIVGGGPADLGSLASEGGDSVTGXVELLRAVLDARPDAILAIVGGGPAEASLRREFAGAAAVFAGVLQGEDLSRAYAAADVFVMPSDSETLGFVVLEAMASGVPAVAADAGGLSSLVADGETGLLFTPGDGADLAAKVXAADRRSAAAVGDGPSGVRRGEAVELGGGHVGAAQRAVRAGGEPLPGAAAVGRGEAGGVAESADATAEASPPPDATERGRVCVTASF
>CAMPEP_0188811110_/NCGR_PEP_ID=Isochrysis-sp-CCMP1324-20130913|1671_1_/TAXON_ID=40639_/ORGANISM="Isochrysis-sp-CCMP1324"_/LENGTH=445_/DNA_ID=CAMNT_0032275327_/DNA_START=1_/DNA_END=1338_/DNA_ORIENTATION=-
SPVARRARMAVAKEDVPPLDQHPRRRVALLVEPTPFTHVSGYSNRFKEMLRFLQAGGDEPAVITPDDTPERPHNFLGIPITYVPGFRLIVYPSVQLTLDIGFKALNRLKEFKPDLIHVATPGVFVLPTILYARMLNVPLVISYHTHLSVYADRYVTVPGLRQLAVYLTNRVLPLVLNCADLTLATSPQLQSQLQEIGCERVDVWQKGIDTDVFSPKFNESNTDMRSMLTGGEPEKPLLLYVGRLGAEKNIQMIKSVLEARPDARLAIVGGGPAEADLRKTFEGMPVVFTGLMRGEALSRAYAAADVFVMPSESETLGFVVLEAMASCVPTVCADAGGLPNLVLDGETGFLFRPGDTTDLVEKVNNLIDDAQLRKQMGAAGRNEAMRWNWRSATSVLRNIQYTLAERRFRERQRWTDRRMKWDNWFRFFRRPNADDVMVVGNSTLA
>CAMPEP_0188991348_/NCGR_PEP_ID=Karenia-brevis-CCMP2229-20130916|267404_1_/TAXON_ID=156230_/ORGANISM="Karenia-brevis-CCMP2229"_/LENGTH=778_/DNA_ID=CAMNT_0032493515_/DNA_START=1_/DNA_END=2334_/DNA_ORIENTATION=-
XESACAQPSFCLLAWSAEAMDAECKPXIERLQGQPNEEHQKKSLIVGASAQRIGAAVEPSKSERRAGAANALRALTTLLLEFNVPAAGSKVVRQGHSLAVSTLVGTEARSALLVDGHSAHASKLQPDIFMQVTDALEDVEKNMSHSSSESTKEEKLSDLEKVVETLKADVPKMLREEPDWSIFAKDFIVLDDGGVQFEGLKSFSALLTLLRGIYKQLNVRERVEIKYTVPPPDVDEHSSLVVHWKFRIGRVGSLFLNYFRSDTPVVIEVNTIFDFNDENKVDFVMVENRTVNGQDWFWPQVELSEDFASNMKKVRAWVRDVKGYTRQANKLDSIFDAAASRMGVKPASPPDVQQEEIVADTEPPKRRILLMVEPSPFTYVSGYKNRFQALIRYLIEAGDEVLVLTTGPNAPAEFRGAKVVQGPTFQNPFSKQVPQSWVVSPKCWQAVKDFKPHLIHASSPAALSITAALFYKKLLQIPMVVSYHTNLEFYIERYCGVFEPSMKRLYAFLMRLVHRRADLILTTSAQASDDLNKMDLVWSGFSDASLKGDDTMPEPMQVWSKGVDSEVFHPRFSDTDMRSRLTDGQPEAPLIVYVGRLGPEKNLYFIKDIMSELRDKHNLTDVHLAFVGGGPETDGLKEHYKDTPTVLTGPLSGDELSQAYASADVFVMPSESETLGFVVLEAMASQTPVVAVRAGGIPSIIQRDGEVAFLYPPGDVGAAAGHVAALLKDESLRHQTAVAGRKEVSQFDWRAATNKVRQQYSDAERLHEFREKKRAQGR
>CAMPEP_0188920998_/NCGR_PEP_ID=Karenia-brevis-CCMP2229-20130916|55908_1_/TAXON_ID=156230_/ORGANISM="Karenia-brevis-CCMP2229"_/LENGTH=399_/DNA_ID=CAMNT_0032407177_/DNA_START=111_/DNA_END=1307_/DNA_ORIENTATION=-
MTSAKAVEAPGTVLVYSHSWVPLQVDGVAVRMMAHIRELVDRGVKVTVVTPDFVVPGHSSAEKKQADRIDGVEHITLQTQLTPVYKKNMCMQISFRNLITLVSVIRRVRPDIVHGTQEASMQVLATACLLCDVPLVVSVHTDVTQIANRDKAFSSMGGLLGSLQKFLAVSMTNWGYRNWALAGATYFCVSEQAKTILRNAAVREKRVAPELWGPMVDKSIFRIDLPEAVVREKRETLTFGIKDAFLMVYVGRVTAEKDVQFLVDALERAPSNVVLGLIGAGSLCEELSKLHGKEHRIHCTGEMVSREQVALSIRAADCCVSASTMETVGFTAMEALSCGTPMLAANAQGFALHLSHGVNARLWTPLDTGSFDAELATLMSTKREGNWSKEALRASIQPW
>CAMPEP_0189025252_/NCGR_PEP_ID=Karenia-brevis-SP1-20130916|16034_1_/TAXON_ID=156230_/ORGANISM="Karenia-brevis-SP1"_/LENGTH=772_/DNA_ID=CAMNT_0032532681_/DNA_START=1_/DNA_END=2317_/DNA_ORIENTATION=+
XAVLLFACLVCGGHGRRVQTRIERLQGQPNEEHQKKSLIVGASAQRIGAAVEPSKSERRAGAANALRALTTLLLEFNVPAAGSKVVRQGHSLAVSTLVGTEARSALLVDGHSAHASKLQPDIFMQVTDALEDVEKNMSHSSSESTKEEKLSDLEKVVETLKADVPKMLREEPDWSIFAKDFIVLDDGGVQFEGLKSFSALLTLLRGIYKQLNVRERVEIKYTVPPPDVDEHSSLVVHWKFRIGRVGSLFLNYFRSDTPVVIEVNTIFDFNDENKVDFVMVENRTVNGQDWFWPQVELSEDFASNMKKVRAWVRDVKGYTRQANKLDSIFDAAASRMGVKPASPPDVQQEEIVADTEPPKRRILLMVEPSPFTYVSGYKNRFQALIRYLIEAGDEVLVLTTGPNAPAEFRGAKVVQGPTFQNPFSKQVPQSWVVSPKCWQAVKDFKPHLIHASSPAALSITAALFYKKLLQIPMVVSYHTNLEFYIERYCGVFEPSMKRLYAFLMRLVHRRADLILTTSAQASDDLNKMDLVWSGFSDASLKGDDTMPEPMQVWSKGVDSEVFHPRFSDTDMRSRLTDGQPEAPLIVYVGRLGPEKNLYFIKDIMSELRDKHNLTDVHLAFVGGGPETDGLKEHYKDTPTVLTGPLSGDELSQAYASADVFVMPSESETLGFVVLEAMASQTPVVAVRAGGIPSIIQRDGEVAFLYPPGDVGAAAGHVAALLKDESLRHQTAVAGRKEVSQFDWRAATNKVRQQYSDAERLHEFREKKRAQGR
>CAMPEP_0189057384_/NCGR_PEP_ID=Karenia-brevis-SP1-20130916|41505_1_/TAXON_ID=156230_/ORGANISM="Karenia-brevis-SP1"_/LENGTH=399_/DNA_ID=CAMNT_0032573917_/DNA_START=111_/DNA_END=1307_/DNA_ORIENTATION=+
MTSAKAVEAPGTVLVYSHSWVPLQVDGVAVRMMAHIRELVDRGVKVTVVTPDFVVPGHSSAEKKQADRIDGVEHITLQTQLTPVYKKNMCMQISFRNLITLVSVIRRVRPDIVHGTQEASMQVLATACLLCDVPLVVSVHTDVTQIANRDKAFSSMGGLLGSLQKFLAVSMTNWGYRNWALAGATYFCVSEQAKTILRNAAVREKRVAPELWGPMVDKSIFRIDLPEAVVREKRETLTFGIKDAFLMVYVGRVTAEKDVQFLVDALERAPSNVVLGLIGAGSLCEELSKLHGKEHRIHCTGEMVSREQVALSIRAADCCVSASTMETVGFTAMEALSCGTPMLAANAQGFALHLSHGVNARLWTPLDTGSFDAELATLMSTKREGNWSKEALRASIQPW
>CAMPEP_0189202866_/NCGR_PEP_ID=Karenia-brevis-SP3-20130916|19444_1_/TAXON_ID=156230_/ORGANISM="Karenia-brevis-SP3"_/LENGTH=338_/DNA_ID=CAMNT_0032749905_/DNA_START=1_/DNA_END=1016_/DNA_ORIENTATION=-
XKCWQAVKDFKPHLIHASSPAALSITAALFYKKLLQIPMVVSYHTNLEFYIERYCGVFEPSMKRLYAFLMRLVHRRADLILTTSAQASDDLNKMDLVWSGFSDASLKGDDTMPEPMQVWSKGVDSEVFHPRFSDTDMRSRLTDGQPEAPLIVYVGRLGPEKNLYFIKDIMSELRDKHNLTDVHLAFVGGGPETDGLKEHYKDTPTVLTGPLSGDELSQAYASADVFVMPSESETLGFVVLEAMASQTPVVAVRAGGIPSIIQRDGEVAFLYPPGDVGAAAGHVAALLKDESLRHQTAVAGRKEVSQFDWRAATNKVRQQYSDAERLHEFREKKRAQGR
>CAMPEP_0189224558_/NCGR_PEP_ID=Karenia-brevis-SP3-20130916|37322_1_/TAXON_ID=156230_/ORGANISM="Karenia-brevis-SP3"_/LENGTH=399_/DNA_ID=CAMNT_0032777861_/DNA_START=109_/DNA_END=1305_/DNA_ORIENTATION=-
MTSAKAVEAPGTVLVYSHSWVPLQVDGVAVRMMAHIRELVDRGVKVTVVTPDFVVPGHSSAEKKQADRIDGVEHITLQTQLTPVYKKNMCMQISFRNLITLVSVIRRVRPDIVHGTQEASMQVLATACLLCDVPLVVSVHTDVTQIANRDKAFSSMGGLLGSLQKFLAVSMTNWGYRNWALAGATYFCVSEQAKTILRNAAVREKRVAPELWGPMVDKSIFRIDLPEAVVREKRETLTFGIKDAFLMVYVGRVTAEKDVQFLVDALERAPSNVVLGLIGAGSLCEELSKLHGKEHRIHCTGEMVSREQVALSIRAADCCVSASTMETVGFTAMEALSCGTPMLAANAQGFALHLSHGVNARLWTPLDTGSFDAELATLMSTKREGNWSKEALRASIQPW
>CAMPEP_0189343150_/NCGR_PEP_ID=Karenia-brevis-Wilson-20130916|20541_1_/TAXON_ID=156230_/ORGANISM="Karenia-brevis-Wilson"_/LENGTH=399_/DNA_ID=CAMNT_0032927329_/DNA_START=102_/DNA_END=1298_/DNA_ORIENTATION=+
MTSAKAVEAPGTVLVYSHSWVPLQVDGVAVRMMAHIRELVDRGVKVTVVTPDFVVPGHSSAEKKQADRIDGVEHITLQTQLTPVYKKNMCMQISFRNLITLVSVIRRVRPDIVHGTQEASMQVLATACLLCDVPLVVSVHTDVTQIANRDKAFSSMGGLLGSLQKFLAVSMTNWGYRNWALAGATYFCVSEQAKTILRNAAVREKRVAPELWGPMVDKSIFRIDLPEAVVREKRETLTFGIKDAFLMVYVGRVTAEKDVQFLVDALERAPSNVVLGLIGAGSLCEELSKLHGKEHRIHCTGEMVSREQVALSIRAADCCVSASTMETVGFTAMEALSCGTPMLAANAQGFALHLSHGVNARLWTPLDTGSFDAELATLMSTKREGNWSKEALRASIQPW
>CAMPEP_0189355356_/NCGR_PEP_ID=Karenia-brevis-Wilson-20130916|30261_1_/TAXON_ID=156230_/ORGANISM="Karenia-brevis-Wilson"_/LENGTH=181_/DNA_ID=CAMNT_0032943461_/DNA_START=1_/DNA_END=544_/DNA_ORIENTATION=+
XPEKNLYFIKDIMSELRDKHNLTDVHLAFVGGGPETDGLKEHYKDTPTVLTGPLSGDELSQAYASADVFVMPSESETLGFVVLEAMASQTPVVAVRAGGIPSIIQRDGEVAFLYPPGDVGAAAGHVAALLKDESLRHQTAVAGRKEVSQFDWRAATNKVRQQYSDAERLHEFREKKRAQGR
>CAMPEP_0200769860_/NCGR_PEP_ID=Karlodinium-micrum-CCMP2283-20140214|11879_1_/ASSEMBLY_ACC=CAM_ASM_001228_/TAXON_ID=342587_/ORGANISM="Karlodinium_micrum,_Strain_CCMP2283"_/LENGTH=485_/DNA_ID=CAMNT_0046923009_/DNA_START=1_/DNA_END=1456_/DNA_ORIENTATION=+
XPRQTDGVAVRFLAHVRELVRKGADVTLITPEFLPARSRGDFTVVDGVTHVLLDTAFTPGYKRSGSEKGGIPVMCPASTVENLRRLVEVLRQVNPDVVHMAQCASMVMVSCACLIVGVPLVMSVHTDIRASAATTTAIAGSMSDFGLLMSWLVGATFLPVSANAQAVLETAGVGGTDGLVRWGPMVDTNVFHPKQDAARVGSERNRLTYGDATRYLMTYVGRFSLEKDVKFLIEALRRAPDNLTLALIGDGPLGPEFAELAKELAPKLFCEPKFVDREAVAVALAASDLGVSASCMETTGFCAIESIACGTPFLAADSLGFHEHLQPDRNARLYTPGDATAFDDALRKFVEEKQTGRWIDREALSDTVRSARVSDCTDRALQAYTHRLHRPLIARLLLVPIASVTFLYNSFGERLFNPNSPELFLNLASIPIGSLLSVVLPVARSSRRICTSRVSMWGTLSAVVFACGLSARQLFRLSAKGIAAR
>CAMPEP_0200805960_/NCGR_PEP_ID=Karlodinium-micrum-CCMP2283-20140214|37780_1_/ASSEMBLY_ACC=CAM_ASM_001228_/TAXON_ID=342587_/ORGANISM="Karlodinium_micrum,_Strain_CCMP2283"_/LENGTH=465_/DNA_ID=CAMNT_0046965999_/DNA_START=1_/DNA_END=1397_/DNA_ORIENTATION=-
XLESACVTRLQPLILPHELDGNSGVCEALQSMLRASLLIVFLANLTQVFLGVLLRLRRRPSKTTNRSSRVLIVANRIGEFNGETGGGSIFRQRLFELLSSSLYSVTCLAIGRANVNYSESVRGPLMSPSIRNLVVTAQLVSEHDLVIISGSWSFLNVFAVYMGLLCGTPCITFVTMNSRTAVDANFSGSMWYLSYLLYMASDYFNCWFSMGAWTRSAEYLRTLSAQGIPVQGVVYCGDQYKTFQNQDSDNDIFEARQVLSGGQPHRPVLLYCGRLLPEKRIPLLVAAKPEGVSLAIVGTGSEAESLRRIHDPSKGIVCLVDGMVSQENLRKFYKAADIHVSASDFETLGNTVHEALLCGCPVVVQRAGGYVSQVADGRNGYLVNWSNIEETRAAISRVLRKDLTDIKPLHRVTSDVQEIVKLHISTPVHLVKRIAALLVAWPSVFLLWFLSLIYDARAAHKQNEV
>CAMPEP_0200824238_/NCGR_PEP_ID=Karlodinium-micrum-CCMP2283-20140214|85647_1_/ASSEMBLY_ACC=CAM_ASM_001228_/TAXON_ID=342587_/ORGANISM="Karlodinium_micrum,_Strain_CCMP2283"_/LENGTH=290_/DNA_ID=CAMNT_0046989811_/DNA_START=492_/DNA_END=1364_/DNA_ORIENTATION=-
MNSRTAVDANFSGSMWYLSYLLYMASDYFNCWFSMGAWTRSAEYLRTLSAQGIPVQGVVYCGDQYKTFQNQDSDNDIFEARQVLSGGQPHRPVLLYCGRLLPEKRIPLLVAAKPEGVSLAIVGTGSEAESLRRIHDPSKGIVCLVDGMVSQENLRKFYKAADIHVSASDFETLGNTVHEALLCGCPVVVQRAGGYVSQVADGRNGYLVNWSNIEETRAAISRVLRKDLTDIKPLHRVTSDVQEIVKLHISMPVHLVKRIAALLVAWPSVFLLWFLSLIYDARAAHKQNEV
>CAMPEP_0200834284_/NCGR_PEP_ID=Karlodinium-micrum-CCMP2283-20140214|114175_1_/ASSEMBLY_ACC=CAM_ASM_001228_/TAXON_ID=342587_/ORGANISM="Karlodinium_micrum,_Strain_CCMP2283"_/LENGTH=447_/DNA_ID=CAMNT_0047003459_/DNA_START=1_/DNA_END=1341_/DNA_ORIENTATION=+
LPCTGYGRRSLNGGNFAPSTKNAHTGSSVPRLALRHRSVLEGAPRSVKASPGVKSRSAAAVMEIGEVPKRRIALLVEPTPFTYVSGYKNRFQTMIRYLKEAGDEILVITTGPDAPTEFEGAKVVESPTFYNAFSPCVPETWGLSPRVWRELRDFKPDLIHSTTPATLAMTSAVYARRLGVPLVLSYHTNLDNYIRNYCGIFAPLLLRVYWSLMSMTHSLADLNLGTSPQAAIDLQRYQWSGFKRGAARGMVLNATQVWAKGVDSDVFHPRYNDVDMRSKLTDGHPNDPLIVYVGRLGPEKNLYAIKDVVKQLHETHGIDARLAIVGDGPELEQLKKHYEGTRTVFPGSFAGEELSKAYASADVFYMPSESETLGFVVLEAMSSETPVVAVRAGGIPDIIQKEGEVAYLYSPGDYTAAAGLVARLLRDKTLRERIGRAGREEVTQFDW
>CAMPEP_0200864842_/NCGR_PEP_ID=Karlodinium-micrum-CCMP2283-20140214|210342_1_/ASSEMBLY_ACC=CAM_ASM_001228_/TAXON_ID=342587_/ORGANISM="Karlodinium_micrum,_Strain_CCMP2283"_/LENGTH=2098_/DNA_ID=CAMNT_0047042423_/DNA_START=1_/DNA_END=6295_/DNA_ORIENTATION=-
XRVNGYKHWKGVFDNNEGGILKFADGYKLFGMNRNADDTGFVFREYLPGAKQVFLIGEFNNWENKTPLRNEGFGRWMVDLPDISPGNYMVPHKTKYKIRLESHDGSWHDRVPAWTKLAWQDGNRLFDAAMWEPPANERYQFKHPHPPKSVGLKIYESHVGMSSPECKINTYLEFADGVLPRIKKLGYNAIQLMAVAEHAYYGCFGYHVTSFFAPSSRFGTPEELKYLVDRAHGMGIQVLVDMHIMDALVTTSLPSSRLQVASAXPEELKYLVDRAHGMGIQVLVDLVHAHCSSNALDGIGMLDGTDHCYTHGGALGYHSQWDSRLFNYESYETLRFLLSNVKYWLTEFRFDGFRFDGVSSMLYKSHAIGKTAHDYFGPDADIAGHIYLMLANDVIKSVLPSAVTVAEDVSGMPTLALPIEWGGFGFDARLAMAIPDMWIKILKEITCDEAWSMKWIAGELQNRRPCERSIAYAESHDQAIVGDKTVAFWLMDAEMYTGMSLLQSPCPSACIERGLALHKMIRMVCLALGEGYLNFHGNEFGHPEWVDFPREGNGWSYHHANRRYDLPDADHLRYKFFNDFDMYMQQLENRFKFLSDWHYHCTLVSEEDKVIAVERGECMIIFNFHPCNSYTDYRLGCKWNEPMRTILDSDEGRFGGQRRLEWGHTNSFPVGDAWMNRNHSVKVYMPARTVQVLVPEKHLQGGIQIMIDASFIENSPSVANTSELSVTVLAEEWENTTRHFKEAETYRFDENGMLQLPDRIDVHFILRGPDGEMIKCASDFDGYYHCYFPGTYSVAGLGCIEAFSPWEVAQLDAERKVEQSLSRAKARKSNKDEASAGYSTAEAEKEKKDAYDKEAAKVATQAEEAKKIAEPKAKQEEIEDKKKKIAAQVEEAKKIAEAKGKQEEIEAKKKKIAAQVEEAKKIAEAKGKQEEIEAKRKNEEAAKLAAEAEAAAAEARQIAEAKAKQDEQEMETKRKSEEEDVAVVEPPSTRQVSTGSTKDWNREEQRWNRPENSSEPKVTSEEDMVRFPSMMRFPSMHFLGPEDALAEPAPRNAVECMKLPVDEITAVSQSYKTFGLHRQGDVWIFREWLPQAEAAFLVGEFNDWNTEASPLHKDERLDGVWSCEIASPQSEKLRQGQKYKVFVKASDGKCSYVTPAWATKMVYTPDVRVLDAVVWPVQAKAPQKEVPLVGDSELIYECHLGLAHRPGQPKSWSEAAEVVIPRAARNGYTALLLVGAQECQNYSEMGVRPCVYFAPASCLGEPEELQEFVAKAHSAGLRVYMTVSHDGACWSNDGLSDHYFRGGCEPVDPVNGARIFDYDSKEVVRYLSSSLSFWMNEYGFDGFKFSNVSSMIYTRRGRWLPKDPTEFEEYVKKPGMVDESAVQYLRMANAVVHEQGKLLGKTSTTIAEDSSLFPELCGAVEEGGLGFDICQTDHVATQLRKMLRLRDEDWSVGEFVTNVVPGRDIPVLASTESSRECVVSRKPLKIAMLAWETLHTIAVGGVAPHVTELAGALHGAGHEVHIFTRAQGPNMDHEILGVHYHEVNYDQHGCMVQDVRNMCGAFVAALNGHEHVWGAFDIVHGHDWLAGPGIQQLKGQGKNCVFTMHSTEGGRNGDMGKGHPGIKEIERCACGAADKLISVSGVLAEEVRNVCGADGGKMKVIYNGIHAGPIVNMEWHDEWTGNTKKDKGWNPMDPMFLFVGRHTAQKGCDIFIEAIPHILSCRGDAKFVIVGDGHLKAHNESRAHALGVAHAICFTGSLKSGSAHLKALFRACDAVVVPSRNEPFGIVVLEAWASGKPVVATTSGGPRDFVKPDEDGYLVSPDSGSVAWGCCKILENFDHAKWMGRNAQAKAMREFGWEKIARDTENVYYELLNLHDAPRSNNTFAGYSMANALLRERCFNMSIADSDPSIARGLSILKVTKLLTASLFGRSVMTWMGNEFAQIDLADMPRLGNGFNDECSRVKYELADNEDLKFGRIAAFEARLNTLAARYKWLACPKHEMLMQCEEAKVLAYARGTCVFVFNLHPTKDLDNCAISIPAALVGGPLACVLNTDEVQFAGLTSSPVVIVADQKERGSLRINLRSRSAAIIAPADMQMGA
>CAMPEP_0200862736_/NCGR_PEP_ID=Karlodinium-micrum-CCMP2283-20140214|209282_1_/ASSEMBLY_ACC=CAM_ASM_001228_/TAXON_ID=342587_/ORGANISM="Karlodinium_micrum,_Strain_CCMP2283"_/LENGTH=446_/DNA_ID=CAMNT_0047040291_/DNA_START=1_/DNA_END=1337_/DNA_ORIENTATION=-
XKLSAEGSVSEMAEAVPSRVLLYCHSWLPAQVDGVAVRMMAHAQELKDRGAKVVVVTPDFVVREGCCRKTSMREPPKLNVIPDIEHFQVATQLTPVYRKNLCMDLSWANIKRFVDIIRRVKPDIVHGTQEASLQVLATACILCDVPFIVSMHTDVSQIAERDEGFSNFFSGRLGRFHARRAVKFGNLGYRNWERAGVVFFCVSKQARSILEDASILDSSIVPEIWGPMVDRTVFRINLPEVQVNETRDRLTFGLPGAYLLVYVGRITAEKDIQFLVDAVSRAPSHVILALVGSGSMVPALKQLHGKDNRIHCTGDFVSRDQVALSLRAADCCVSASTMETVGFTAFESLSCGTPMFAANAQGFAEHLQNGVNARLWTPYDPDSFDRELALLLATKREGCWTSEALRASVESASLKACTDRALRAYARAKCANNHWQRVIITLFWFT
>CAMPEP_0189658336_/NCGR_PEP_ID=Kryptoperidinium-foliaceum-CCMP1326-20130916|23427_1_/TAXON_ID=160619_/ORGANISM="Kryptoperidinium-foliaceum-CCMP1326"_/LENGTH=290_/DNA_ID=CAMNT_0033325413_/DNA_START=1_/DNA_END=870_/DNA_ORIENTATION=+
IQEEFHMHGIQNVQVWQKGVDTDRFHPRHYSENMRRRMIFPDIPPVQKTVEIPEAIQKMTALPPAFAEGSSSSLTQHDDKREDPAAPLLLLYVGRLAAEKRIEKIKTVLEHTPNADLCIVGTGPHEDFLRHYFANTSTVFLGELHGTELSQAYASADIFVFPSDSETLGFVVLEAMASEIPVVAANAGGLPNIIMDDANTNATNINTGFLVDRDEDYTRFVRQLGEDKELRKRIASAGRRSAERWTWNASMAQLCDDHYKTAQRNFDQTWHVRWSRSLKRGIYKLRSLFG
>CAMPEP_0189625350_/NCGR_PEP_ID=Kryptoperidinium-foliaceum-CCMP1326-20130916|3204_1_/TAXON_ID=160619_/ORGANISM="Kryptoperidinium-foliaceum-CCMP1326"_/LENGTH=342_/DNA_ID=CAMNT_0033290399_/DNA_START=1_/DNA_END=1029_/DNA_ORIENTATION=-
XQYKTLTVSFDWGAKIWRMTGRREYDLLHVSSPGLLPIPTIVAARLRGIPLVISYHTHLPVYVHTYCRSPWNRIAEWLLWRLLKAAHSCADLTLVTSPQMGIELERHGISSVVWPKGVNTTRFHPKFYDTDMRNRMSEGNLDDLLLVYIGRVAREKRLAMLKPILRKLKAKGIPARLCIVGHGPEMEELQALFNDSTTHFLGSLEGIELSRAFASGDIFLMPSDSETLGFVVMESMASGVPVVASRAGGLIDLIKDGEDGFLVEPSQEDGFVERVEQLYLNSTMRGGMSSRARQSAENWSWEASMDYISSKPIPKLDGVSRKDGVSVLGGGGSDGGEKEISD
>CAMPEP_0189783678_/NCGR_PEP_ID=Kryptoperidinium-foliaceum-CCMP1326-20130916|143945_1_/TAXON_ID=160619_/ORGANISM="Kryptoperidinium-foliaceum-CCMP1326"_/LENGTH=492_/DNA_ID=CAMNT_0033459547_/DNA_START=328_/DNA_END=1806_/DNA_ORIENTATION=-
MKLPTVVSVLALLLVASHAFQISRHLTRPRTLAVESPTALHITKAKREANRDKDQAPPLKRNPPRKIFLMVEPTPFTHVSGYANRFKEMLKFLAKAGDDVDILTVDSKTPADQLPKKAFGYKITHTLGFTFPLYNQISLTMDLPDMKGARLIEKFKPDLIHVTSPGFMLFAAIFYARVMCIPLVMSYHTHLPSYAINYLNFIPGIEKLAWDSLRWAHGRADLTLVTSPQMKEELVSQGIPRVDVWRKGIDTERFHPKFQSDEMRSVMTDGNPDDFLMVYVGRLGAEKRIKDVRAMMEKMPNARFCVVGKGPQMEELQDYFKGTKTKFMGQMSGDELSQTFASADAFVMPSDSETLGFVVLESMASGVPVVGANAGGIPSLIHHEKDGFLVEAGDVDGFVERLKQLEDSKFRKTMGKAARAEAERWGWEAATSVLRNVQYEKALINFHSRAFGGLGRPGTRGIWRLFKMRVRKILRRLGFGRKKTDPTTELVA
>CAMPEP_0189677812_/NCGR_PEP_ID=Kryptoperidinium-foliaceum-CCMP1326-20130916|35532_1_/TAXON_ID=160619_/ORGANISM="Kryptoperidinium-foliaceum-CCMP1326"_/LENGTH=431_/DNA_ID=CAMNT_0033345875_/DNA_START=1_/DNA_END=1295_/DNA_ORIENTATION=+
XPCAPSDGAHLLAFLAAWADGRGGCADDGACRCAVEAWRARGGGDPRFPAPGAAWGAASAHPSARGRARASGDCMDADLPEELLMGYSIANLRKLVELIRRVRPDCVHGTQEAAMQVLVTACLICNVPLTVSLHTDTTQIAAQDTCVSAPVARWATVAMVNWGYRNWALSGAVYLPVSNQARSLLKSAGVEEPSISPETWGPMVDRELFRVDLPEEDVTRARAELTFGIPGAFLMLYAGRVTAEKDIDFLVRALERSPRNVVLALVGPGSLTEELKQRHGPEQRLHCTGKSMPRETVAIYLRAADCCVSASVMETVGFTAMEALSCGTPMLAANAQGFAEHLSHGVSARLWAPHDEASFDRELRALMETPRTGSWSREAIRASMAAASVEVCTDRALASYTHARHVGSRALRLAATLGFFALNLVVFAALG
>CAMPEP_0189939054_/NCGR_PEP_ID=Kryptoperidinium-foliaceum-CCMP1326-20130916|418846_1_/TAXON_ID=160619_/ORGANISM="Kryptoperidinium-foliaceum-CCMP1326"_/LENGTH=1156_/DNA_ID=CAMNT_0033623841_/DNA_START=1_/DNA_END=3468_/DNA_ORIENTATION=-
XPTPAPTPVPAKTPQAEEEPLREHIDMARAGSLMHFVSNEVLDALDREEAEKAKHKLEHGASEPAEGLEKRVVHVAEAIEGFGLGGGLKELSESYKTFGLHSSGSGFTFCEYIPGASEVFLCGDFNGWDRAATPLTESKTQPGLWSGSVGGAAASGLKKGSKYKLFIKPATGQEYWAVPAWTTHYTYTEDTQLLDALYWPLDKKAEKLSKPPATPAYERLYECHLGLASGEGKEASFSEAAETLLPRVAKMGYSALLVVGALECKEYSSMGKQPVSLYAVSHKLGTPEDFATFVTKAHKLGLQVVLSIAHDGAASCEDGLPGQLFASGEKGMVPATGARIYDYANTESIRYLISSLRYWMDEFAIDGFRFQGVSQMIYTHFGMWVPKGREEMDEFLEGDGTLNNAGIRYLMMANSLVREVNPDCVTIADEFTSFPSTCQPAKEGGLGFSIRQTSILPEHLRNTLKACRDEDWSMQELVDAAMKPKEMRPTEKVLSCVESVENCAVGRRPLRIAMLSWETLHTIAAGGVAPHVTELAGALHAAGHEVHIFTRSTNGTTWEHPVWGVIYHEVAFPTCADFVREIENMCSAFVGNYLYVEGCVGGFDIVHGHDWLVGPAVSQLQAMGRRCVFTMHSTETGRCGNVAYGGQSARIRSIEGHACHAAERIIAVSGVLKEEVCNHYSVDGRKVEVIYNGIHAMPIVNMEWQDDWTGNTKRDKGFDVMAPMFLFVGRLAVQKGPDLLLDAIPMILQARGDAKFVFVGDGHMKAELEAKAHRMGIGHAVVFAGSVKSGTDHLKALFKSCDGVIVPSRNEPFGIVVLEAWAAGKPVIATTCGGPRDFVEPDKDGYLVDPNPGSIAWGCCKICENFEHARWMGSRAKEKALNEFNWAFIAQKTQSIYYEQMTLKSAPTCRTAGPLQGAPLAAELLGPHREAMGVLEGNIIVNRGVAMLKQVQLLASTLGGDGTVTWMGSEFGQIDSIDVRNPGFRIPYGKADNTGLKFKHLTAFNACLNRTQAALKWLAAPXXXXXXXXXXXXRRPDDLMLLLDESKKVLVYSRGDCVFALNFHPAEAQTDLKVSLPKEAAVASDIGVVLDSEEPRFGGAAGSACKGAVSGGALVLTLPPRSAVVLASAKAKQELAADALFKADVDAIVAKLTGGE
>CAMPEP_0189923186_/NCGR_PEP_ID=Kryptoperidinium-foliaceum-CCMP1326-20130916|410908_1_/TAXON_ID=160619_/ORGANISM="Kryptoperidinium-foliaceum-CCMP1326"_/LENGTH=566_/DNA_ID=CAMNT_0033607955_/DNA_START=1_/DNA_END=1700_/DNA_ORIENTATION=-
XSDQGKLSATERLEMGMNLAQKFERVQDSELRILIFTAAYFVLDGVTMTIRRLEGHLRARGATVKILTTVPDNCTSDELKDVIIVPGIKIPFNHAGDYSFGIGLDEHTIAQIEAYKPNCVHFTVPDFVALDGIRWCQRNNIAYMGTWHSNYIDYLKYYFIEWVLGPGFHRYLKGFFEQLPTVYVPTTYMLRKMRDEWNYGAATELKLWGRGVDMNIFSPERRSAHFRASKGISENDVVILWVGRLVPEKRPDIWMAVVKRLQDEGLPVKALVVGSGTFERYLTSLKHVACCGWLSGTALGEAYASADILLFPSDVETFGNVTLEALSSGCPSIVEKKCGEHLVDHNVNGMTCQCGNAEGFYQATRKLVVDNVLRRQMGVAARESAWKFERNIILQQMAENYKDAIAKHQDSTFMKRYMQNPEGAGRNILSVFCCNYYFVKMIAEPFLNTSRGVQDLVDNTQECMHMSRSRLSCSDLLVSAELAESSASSSAAQASNDAADVEAESGNKYDKGGKQSLLSSISAALPSCFPSSGRSFQRMWTMMSYFAALVSLGVVLILVYATYSVE
>CAMPEP_0189690758_/NCGR_PEP_ID=Kryptoperidinium-foliaceum-CCMP1326-20130916|42847_1_/TAXON_ID=160619_/ORGANISM="Kryptoperidinium-foliaceum-CCMP1326"_/LENGTH=482_/DNA_ID=CAMNT_0033359411_/DNA_START=1_/DNA_END=1447_/DNA_ORIENTATION=-
XVAQAFPPLLKNAGGVAKRYLALCSALIDGLGWRVTLVTPVDVTASGEKDVDRWLQSGSLTHVPVRALKVTTDDGEACTLDILSLRNMCTFLSLMRGKCDACFTDDIPFRLVAFLLARGMGVPTVTTTHTDATRLKSYKGCAMKLAWRMHVGSAHYATVHASVSRVFADIMHSSYRVPVQAVWPPMLWSDTFRRPPCEYAERAATLRASWLSQLGVEPRAVLLYAGRWSAEKRIHLLVEALPETCALVLVGDSTSDYADHVEGLRGPNVLPLRRTLHAEELRCAYAAADLFVSASDFETLGNVVVESFCAGTPVAVQPAQGHLEFVEDGKNSYFVDFGDAETARKRLRAIVDAGVRTGIEPALTDLGTRLRTLDFPRELEAALVAPALGATKARRRSCCRRALVEPALRSYYLTVWLILWTWVGIFTRIFYLLSCRPRFRYLPKAGGCVEADLENQHRPERQVSPSRRAKEAWAEPAEPEIR
>CAMPEP_0189630430_/NCGR_PEP_ID=Kryptoperidinium-foliaceum-CCMP1326-20130916|6369_1_/TAXON_ID=160619_/ORGANISM="Kryptoperidinium-foliaceum-CCMP1326"_/LENGTH=1959_/DNA_ID=CAMNT_0033295901_/DNA_START=1_/DNA_END=5879_/DNA_ORIENTATION=-
XLKIFEIDPTLQGVQGQIWDRVSGYKWWKEELQKEGGLEKFAEGYRTFGFNRVEGGYTYREWLPNAKQVFLAGEFNMWHNSTPLTNEGFGRWVVHLPDKEDGSPMVPHRCQLKVRMETNDGQWIERVPAWTKLAWQDHTTNLFNGVFWEPPMDERHRFRHSRPARPENLKIYEAHVGMGSCEPKVATYVEFADEVLPRIKRMGYNAVQLMAIAEHAHYGCFGYHVTSFFAPASRSGTPEELKYMVDTAHGLGIIVLMDLVHAHASSNALDGIAMMDGTDHCYTHGGCKGYHSEWDSKIFHYTKYEVLRFLLSNVKWWIEEYKFDGFRFDGITSMLYHSHGIGKGYTGGYHEYFGPDADIDSHIYLMLANDLIHSILPSAVTVGEDVSGMPTLCRPVAEGGFGFDYRLAMAIPDMFIKLLKESGDEGWDMGHIVHTLTNRRYMEKVVAYAESHDQAIVGDKTLAFWLMDAEMYTGMSIFTSPCPSMCVDRGLALHKMIRLLVLGLGGEGYLNFMGNEFGHPEWIDFPRPENGWSHHHCRRRWDLPEDDLLRYKFFQAFDELMQACESRFQWLSSGHQYVTVKNNMDKVIAFERGDALFVFNFHPCNSYSDYQIGLSWNEPMRCVLDSDEGRFGGQCRLEHGHANAFPALHGVDGRPHSVKMYLPARTVQVLVKDSLIADGVKIHVSTEFLNEHSLKSTSELSLQLQVWEDATEILLEPVKVGEDGCWHFAEHPAATFRLLGPDRQELRCMASKDGLFRVYFPGEYTVSGLGYIANGSPSSLPAAIPVSSAGVDEPAPAKKAPASTERADNATKVKPEKPAAAMEAAAAVVEPPAVAKPEDDDAARPRVDMARAYSGLHFVSPEFLDALDKAEAEAAEGSEARVSHWAEAVESFGVKGGLLEVAESYKVFGLHRESDGAWTFREWVPRAQAVFLAGDFNGWDNTATPLAQQEDGSGLWSCKIEGVSFEKGSKYKLFVRPVEGSDYWVVPAWSTRYALTEGTWLLDAVYWPIEEAPVQLDPRAFDSVSDRIYECHLGLVAPREGKPAGLAEAASTLLPRVARNGYTAILLVGLLECKEYSSMGSQPAGLFAPAQKLGTPEDLVAFISAAHGLGLKVLLSIAHDGAACCEDGLPGQFFPEGEKGFHPVTGARLFNYSSNEVLRYLLASLKFWMTQYSIDGFRFQGVSSMIYEDHGMWEPTDPVALDEFLAQGNKLNNAGVHYLMMANSLVHEVCDSAVTIADEFTNFPSVCHPVKEGGLGFDMRQASALPQHLRTILRTLRDEDWGMADLVGAAMNAKMARPSDRVLGCMESSENCVVGRRPLKIAMLSWETLHTIAAGGVAPHVTELSAALHDAGHDVHIFTRSSSNWETWEHPVWGVQYHEVAFQTSGDFVQEIENMCGAFVGHLLHVEGHIGGFDIIHGHDWLVGPAISQLKAMGKRCVFTMHSTETGRCGNVAYGGQSARIRGIEGHACHAADRLIAVSGVLKEEVCWQYGIDGAKVEVIYNGIHAQPIVNMEWQDDWTGNTKRDKGFDVLAPMFLFVGRMAVQKGPDLLLDAIPMVLQARGDAKFVFVGDGHMKAELEAQAHARGFGHAVVFAGSVKSGTEHLKALFKSCDAVVVPSRNEPFGIVVLEAWAAGKPVVATTCGGPRDFVIPDKDGYLVDPNPGSIAWGLCKICENFEHARWMGQRAREKALNEFNWAFIAQKTQSIYYEQLNLKAAPTFRTRGELHGAFLAAELLGSHRHSMGVLEANHLVARGLAMLKQAHLLANSLGSDSVLTWMGSEFGQVDSVDMPRPGNGYTDFFISYDLADDTGLKYKHLDAFNLAINRTEAILKWLSSPMQTILAQDEEKKVLVFARGSCVFAFNFHPAEAVAEYVVEVPTEASLADELVVVLDSEGPRFGAASEGARCSGSRSGKELALSMPPRAAMVLAAATARTKLAMDRYLEAEVDDLISLSSKLIGA
>CAMPEP_0189728434_/NCGR_PEP_ID=Kryptoperidinium-foliaceum-CCMP1326-20130916|77638_1_/TAXON_ID=160619_/ORGANISM="Kryptoperidinium-foliaceum-CCMP1326"_/LENGTH=530_/DNA_ID=CAMNT_0033399935_/DNA_START=1_/DNA_END=1591_/DNA_ORIENTATION=-
AQMGNANFEAAESXSLVCAMQAEREPSPAAPRSVLVYSHSWLPGQVDGVAVRMMAHAKAMSARGIRVVVVTPDFLPAGEPGLPPQPCPIPGVEHVLLQTRWMPIYKKNFCMGYSVTNLRRLIEVIRRVRPDYVHGTQEASMQVLVTACLLCDVPLIISVHTDTTQIAARDDCSCTLVPRWAMVGLANWGYRIWSLGGATYFPVSTQARALLGSAGVKEKHISPQSWGPMVDRDLFRIDQPEADVAKARSELTFGIPDAFLMIYVGRVTAEKDIGFLVEALARHPKKVVLALVGPGSLTEGLRKLHGPEHRIHCTGKSVSREMVALYMRASDCCVSASVMETVGFLAMEALSCGTPMLAANAQGFAEHLSHGVNARLWTPHDEASFDTELRTLMETPRSGNWTPEALRASIASASVETCTDRALASYAYSRRPDKRLLRLAVTVAYFALNLLXLPDPEVGPWAPALAGRRPRPCARDSFYSGASAATRSPELDGGGPRENGSVSASGVASQHEVMSDLSAALCSLVLECRA
>CAMPEP_0190063962_/NCGR_PEP_ID=Lingulodinium-polyedra-CCMP1738-20130920|133121_1_/TAXON_ID=160621_/ORGANISM="Lingulodinium-polyedra-CCMP1738"_/LENGTH=301_/DNA_ID=CAMNT_0033755415_/DNA_START=1_/DNA_END=900_/DNA_ORIENTATION=-
XGYKNWAVAGANFFCVSPQARAMLRAAGVRETRVLPGAWGPMVDRDTFRIDLPEDAVAEARQRLTFGIPDAYLLVYVGRITGEKDVQFLVDAMARAPANAVLALVGNGSLVPELKKLHGKEHRLYCTGEFVGREQVAHSLRAADCCVSASTMETIGFTAMEALSCGTPFLAANAQGFADHLSHGVNARLWTPQDTESFDRELKELMATKREGSWTKEALRESMASASVEACTGRVLAAYTYAEHANKRALXPLPLALLAVPELVLHLLREVSGASGLGRSGRYPASSERDAPGCQLGTTSX
>CAMPEP_0190045338_/NCGR_PEP_ID=Lingulodinium-polyedra-CCMP1738-20130920|74081_1_/TAXON_ID=160621_/ORGANISM="Lingulodinium-polyedra-CCMP1738"_/LENGTH=448_/DNA_ID=CAMNT_0033735893_/DNA_START=1_/DNA_END=1347_/DNA_ORIENTATION=+
RAAMPAEEANGAVAAPGSVLVYSHSWLPNQFDGVAVRIMAHVKALVQRGVKVTVVTPDFVLPDEPAEQKPFVAIPGVEHFTLQTQRTPVYRKNLCMRTSLANFITLVSLIRRIRPDLVHGTQEASMQVLATACLVCDVPLVVSMHTDVIQIAARDDHFSVFSGLMGRLHIAISVELVKWGYKNWAVAGANFFCVSPQARAMLRAAGVRETRVLPGAWGPMVDRDTFRIDLPEDAVAEARQRLTFGIPDAYLLVYVGRITGEKDVQFLVDAMARAPANAVLALVGNGSLVPELKKLHGKEHRLYCTGEFVGREQVAHSLRAADCCVSASTMETIGFTAMEALSCGTPFLAANAQGFADHLSHGVNARLWTPQDTESFDRELKELMATKREGSWTKEALRESMASASVEACTGRVLAAYTYAEHANKRALRLFLSLFLLFLNWCFTFFVK
>CAMPEP_0190180778_/NCGR_PEP_ID=Lotharella-globosa-CCCM811-20130918|120332_1_/TAXON_ID=91324_/ORGANISM="Lotharella-globosa-CCCM811"_/LENGTH=790_/DNA_ID=CAMNT_0033890963_/DNA_START=1_/DNA_END=2372_/DNA_ORIENTATION=-
XGTERQGLTSSNSCHPTRSVMDSVVDINEGKAGVGGKVQVKDLRVVIATACFHVVDGVTITLRKIIRRLKARGAKVLVLTAPPPGGVAEPLTVHVESVPLLSCCVGQGDYHMGVKAGEEALLAMEKFQPHVVHCTTPDFACYAIGVWAREHNIPVMGTWHSNIHDYALHWGTISTVIRPLIVLYIQHFYYALGTTYVPSEIMRKKMIKEGFESKAHGNKLEVWGRGVDCDKFNPNKRDEAWRTRMGFSPDDVVVLWVGRCVVEKRPDVYIQVMRNLTKLYPQKVRGVVCGRGDFYKKMTSIPNVQGVGWLTAEELPRVYASCDILCFPSRVETFGNVTLEGMASGLPVIAADCCSSHLVESGHNGYAIKGMDFSGYQEAIVTLMEDKKLRQQMGINGRKRAVRDFEVDAVMDQMVEHYIEVANNPPFKPKAFILNVILFPIAMLLWWPYMGIYQAGRLGPKEWVGILMFVFVMVVYLYGGDEQNEGPTDYSWIIGVCLATGAQLSGALAKVLFKSYWQYKVRWKQLAISAVSYVCIIIINPIMGLSAYSFAAQSLLAPLSILNLVWNAVLASLILKEKLSKANMVAYLLICSGCCMTSYFGIHEHKSFTYDELMGLFLEPMFLVFLVVEAIVATVGANIAWVGEKQYPPWVVRIAYGCLGGMLGGNQFLSKSLSEMISTALKTDVAIILRPGSLMLIAGTVFVLISGLRMLQKGLKFYTAMSLVPIYQGFFTITMVASALVFFKEYEQFTANMAQAYTFALLLIFGGISQLQPPETDVELETRKQGDHMA
>CAMPEP_0190155362_/NCGR_PEP_ID=Lotharella-globosa-CCCM811-20130918|11202_1_/TAXON_ID=91324_/ORGANISM="Lotharella-globosa-CCCM811"_/LENGTH=391_/DNA_ID=CAMNT_0033855747_/DNA_START=298_/DNA_END=1473_/DNA_ORIENTATION=-
MKVGLFVEPSPFTHVCGYSNRFKEMLKYLDKAGDDVTVMTTDSNKNPPSSFLSFPIETTSGFVFPLYPDITVSADLLQRKGWAILKKSRPDVLHATAPGFMCLTSIAYAKLFRLPLVISYHTHLPIYARDYLGFIPGIVELAWFALNVVLNQADLVLTTSPQLKKELEDNGVNNVDVWRKGVDVDVFNPSYRTEQMRNTLTDGNPEDPLMIYVGRLGAEKKLKALKSVLEATPNLRLAIVGKGPQMEELQDYFKGTNTVFTGLLQGEELSQAFASADVFAMPSDSETLGFVVLESMASGVPVVGAKAGGIPNLIQDGENGYLVPVKDGWVDPDIFLSRVQSVLNDKEQRSKMSSAARTWAEGWGWEAATSQLRNLQYKKAIDNFNSNFWGV
>CAMPEP_0190173542_/NCGR_PEP_ID=Lotharella-globosa-CCCM811-20130918|80726_1_/TAXON_ID=91324_/ORGANISM="Lotharella-globosa-CCCM811"_/LENGTH=442_/DNA_ID=CAMNT_0033880359_/DNA_START=1_/DNA_END=1326_/DNA_ORIENTATION=-
SEDAAELRRLHLRDLLQGGETADCRAAQENVNKRVLIITDYVPPQTHGIALRFQRYMEVMQARGHEVHIFSPKMNGAIYTSFMHPDLPSLVNPYNKGNKMSFSAGVKLAWYLGAYTWDVVHLVYPSLLGWFVLPLCAWRTIPTYCSHHVDMELYFEKYTKGISFVLGTNFYWLLFKFPAQQWGTVNASMTQCFLDEHLPWAKSGALRTAVIPTGVQEERFKCENKQQILHERTRLREKLKVDKDTIVFLMVQRLAPEKETHRIFPALRELKSIRPHLVIVGHGPSEDELKELAKGLDVTFLGRQPNSALPPLYRGADVFITCSRSETYGLTVLEALACGTPVVMPHCIVFDELWNDKLPKDWIFDAKEPDTLVRALKAASEPSAKKWIVENPIRASWAVATDKLLKQYDDMIKMNEPVKRRHVVLVNFLALLFRIILLLMAV
>CAMPEP_0190199964_/NCGR_PEP_ID=Micromonas-sp-CCMP2099-20130918|49542_1_/TAXON_ID=38833_/ORGANISM="Micromonas-sp-CCMP2099"_/LENGTH=2450_/DNA_ID=CAMNT_0033912731_/DNA_START=44_/DNA_END=7388_/DNA_ORIENTATION=-
MGADRERRPSRRNSIGSRPLQPDLYASMTTPQKQKLGRRYRKAVRVVPRMLALVVFLYALGLAAYFGKYRVRPRHHHAPDLLAVLREGEIETSSARRLLCSAAPLRVGDGHELGVLSSLGETTLKPRADTDHHGDNTANAVDGVDGGAATTRSSKNANANERSTHSRAVPRGQFIGPTKAFTVPNDRAAFLNASDARVFLLTGISASSPGAVDLLDHFLNHYLHVLKVPAPYVLAVVHTTGTAFDASVTRNIQKCLQDRHIFHETYQGEALLFSAVAHHWEHSLAAFADDADWVVAVDLDEHVQVPTGETLPSFLGAVDQMGYSLVHGTWVDRVAESGGMEAVPSAAGVTRAEDSSARNTDDGEETQRGSGVSMDRAFPLQCVTGAALTRTTSASHLGGTGXXXXXXXXXXXXXXXGGGGGGGGDLFGGTGSSGDSLKKNGNHLALRGLHHYSTLVGVVGGGRRVFAHRARYAILDVRTLQDFGLDDVVTSSAIMEDHTQAYPVPLKVMHYQWTAGVDLKLAERRRKYAACHLVDQEKTLDALVKRLESQQFRMNVNVCPDLACYREKPKVDSEGSRAEGKPSSVLRDELVNEKHDSERAGGVGVLLADHDEHEHDRRDRGGETKESIINIIPPVLILNDLDMAGNGGALNGYGAERRVIIFASVWEHVDGVSRTMKRLAHHLRERTDSRVFVMSPDLVESDFREAATHDKYHVVDVPHIPMPGRGEYKMAAPLQQRQRHQMETFDPHVVHVAAPDMLGHSAVRWAAENGVCSVCSYHTAYDTYLQYYRVGVLAAPLRQMLSGFYTSCDVVATPSYAAAEHLSEMGVPRERMGFFPRGINHTLYSPKRRSKQFRRDVFGVGSEPDTVSLQSLGRKSASGWFSYGDDDFARKDEKENDPTRKIASGTEDGEVVILWVARIVREKGLGSFVKTVTELQRLQKTGQLNDLPKFKVVVAGDGPDLPWTRRQLDGYRNVKILGHAGGDRLADTYANGDIFFFPSRTEVFPNNLIEAMASGLPVITDDVGVNRAIVKDGVTGVLVKDADPLPGDVSHWVDAVVDLLRFPEKRDALGMAARQSTHGLTWDRTFASLRRSYDRCRPGRPYARHLDVNVPWSKAAREAGEPGASSSASSSSSSSSSSGAASKEDERPVSNALYGSAQQQGATADPASTGSSSLSLSGALLGISAQAAGGGGGASALAAAAAAFTNHHHAAASHHADATNAASATLRDAHLRRDDPDHPGWDPENASFKGHGGSAEDFDQTQFDASEGFGGSSGVTGGITGFGEIAAGASLRKRYDDSRGKYYDGVAEEAFLAVPGAGPGAVNAGGASTRDVIVDDGAPSGSLLYRVSYGMTGGYVRSLESARTDDAAIAAAEGAARESAKAFAATVGRWGGGGALGGGPGSEVGGFYDAAPNEXEVLVLLGRVGXVVLPCGTACSXGTNLKAKNLGRCNAREENLQPPQPRALDTXAHMSSDATHTAMTAPSGAITTITTPASLADPQEAISGLPDHLVVTHILRSGYFDDPADLARLPAVSRAIRDAVADTGLKFKELDEMRAVELGCLSAVQRLQLAGRLSRKEFLCQAAARSGKLKKLKLLRAGGCPWDAGTCTHAARGGHLEVLQWARXERLTVDEKTCWNAAEGGHLEVLQWARANGCPWDEKTCCQSAALTGNLEVLQWLRANGCPWDMQTCSWAAIDGHLNILQWTRANGCPWHADTCTEAAHGGHLQMLQWLRANDCPWDETTCSDAAFTGQLEVLQWARANDCPWHADTCAAAAQSGKLGVLQWLRANGCPWDVLTCWNAAKGGHLEMLQWARASGCPWDAYTCLRAAEGGHLEVLQWARTNGCPWDKWTCSMAARGGHLKMLQWARASGCPWDEKTCHNAGMAGQLEALRWARANGCPWDADTRALAAQHGHLRVLQWLRLTAARGTIGRAISRRDTGIPSCGTVRARTDVRGEYDPNEHAVTRVTLXISRFRVRHKSEYYESVFXITSNVTEYPHDGTTYPLNLTPDLRAGFPGSIQVTKRAAPPFTPAVFAVRVRCAWCRTALRRRSTXGKPTVFFSSSNEGMVFSSGYPSSLISLNVFSIARTVHASKLNGYATTLNPMSSSSFGVQIGVDPPPSNMLAILGTPGATLQNASISSLDRNASMNSASAPASANACTRQSASSNDSALRASDLAKITRSPPRPSSRSSQAAFTPPQRRPGEGPAGSACARTLSARLGPPSVNPRNPRGRNPERYXLAFIALPYPSSASPMNGNPGETASXDVSPHVLHLAVEIKPASGMARRAADTQNPLMNPALNPAFSIKLAERASCAHGVWMIPGSKSNARKFRAAKLILLSCGQRERLACCLWTSRSGSLDCSEPAGGLLLAVAPGVTFVARARALAVCTRNSRAAPPPPPVFFGLNAVMRGVRELTLPPFGAAALXDAHQGRARAQTRVRDGHALRVTKKWYP
>CAMPEP_0190183760_/NCGR_PEP_ID=Micromonas-sp-CCMP2099-20130918|276_1_/TAXON_ID=38833_/ORGANISM="Micromonas-sp-CCMP2099"_/LENGTH=816_/DNA_ID=CAMNT_0033894147_/DNA_START=1_/DNA_END=2451_/DNA_ORIENTATION=+
PRDSRTRVMAFHPAPAMRASPARYARAGVTPRTAVGGGRRAGVATVIRSSVRSRASIIQTSAPRFLCSPVPRPSVSLRAAKEGDAVTFRFVDTTGAPPSSAKTTLTSGSWEESTGTDTTNRVPRKVCIFVEPSPFSHVSGMKNRFLRLIENLVELGDTVTVVTPDRNAPAIYAGAAVIGVHGFQLPFYPGNTLLLSYAVDKRVTDLFANEQTRPDLLHCSSPGALIWRACSIAKKYDVPLVQSYHTHIPHYIPQYTWAGLVKPMWDCIRIWTRASDLTMVTSTILQTELKGEKCPRLAVWQKGVDTVTFNPEFRSETMHLRLCGGRPGTKVIGCVGRLGAEKNLKALKTVLETCPPGTNLALIGDGPERKELEKHFAGTNTTFTGMLHGDDLAAAYASLDVFVMPSESETLGFVVMEAMASGVPVVAVKAGGLQDILTNTPEVGRLYPSQDYARAGALTSELLTDEDEWQRQRKSCRDAVEEWSWMASNRKLRDSQYAVAIARFTRIRRQAIILSLLRSRRRTAAVVRAVLKHQWLLTLCVYTVCVVGLASARHVLLQDGFTYASGAGFENAASSLRTVTAFCGPFAPAVAVTVIAFVSIMPFVPVSPLLALCGLMFGVKQGALIGLLGMTEASAVAFTFARQMGFQKMAAVVADPPLKKWFGPKFGSPAKRLIRDTVSNAAAVFAPDPTNQRPQLTKLFAKLAMYRLAPNVPFTVGNYVLGVTKLSFPLFMASTICGIAPWCFFFSAVGASVGAVAGGAGPSAAVAAAETVRFITLGYDLRIAAFLGAVLSIKPIQVYYAMKRFGEDAEAKSLAA
>CAMPEP_0190194016_/NCGR_PEP_ID=Micromonas-sp-CCMP2099-20130918|10182_1_/TAXON_ID=38833_/ORGANISM="Micromonas-sp-CCMP2099"_/LENGTH=668_/DNA_ID=CAMNT_0033905857_/DNA_START=1_/DNA_END=2002_/DNA_ORIENTATION=-
XRVRANTVTALCVPQVRPKGVRPRRVGTRPSRELGGTIGQTRGEICNPRCVPPRVRFRDRFVPANSTGSWYAEQPIRANMPASASASKKKARVTTRATTNASFETHTATSSSSQGGIILLLVPSTTDINGAGGVAARWREYAVELEHAGWQVELWTVDSKTDATKIPRYHLANFPGTLTDSPGAGFVWQVWKRLAATGDDDAGMSKQSGNTPVREQPLRRKVRCVIMTDLFSNVPLALLCAGANVPLVYSIHTDIAQLDGVNLLPQSAAFLQGSAGRLASACVTTSPSFQKRLRNRGIRWCDKHYRPLPVDSVVAAADRYTQHEIDDARFELTGGFPNRPVLCYVGRWSAEKRMHLLVRCRPPGVSLAFVGDGPMKEVIEEWHDPPRVVVLPGMRPRAELALVYKACDWVVSASAFETFGNVPYEAAHCGTPALLQNAQGFSDQIDMTTEDRGSLVDFGAKDGADQVSDAMERTASLLQDPDRVKTAARRHALDGVTITEVVDEVVATHRTDAKSAKNRPRKRRFFCLLCAFVWAVNLAAVLAVMKVCMVGFMKIGIDFTTGMSHQRNAKKAWRTKRSPSVSTELDGLNNGDAEGVDKKKDSKSAHSKSRENGSATQPPDSPARVFKPWSDDKNGNEKNGSHVPGAASRRKDIGFAGLASGKQRATRL
>CAMPEP_0190211222_/NCGR_PEP_ID=Micromonas-sp-NEPCC29-20130920|11294_1_/TAXON_ID=38833_/ORGANISM="Micromonas-sp-NEPCC29"_/LENGTH=392_/DNA_ID=CAMNT_0033924845_/DNA_START=1_/DNA_END=1174_/DNA_ORIENTATION=-
KTVTELLTAKREGSIEGLPPFRVVVAGDGPDLPWLRRQIEHFPEVKILGHTGGDRLSRTYAAGDVFFFPSRTEVIPNNLIESMASGLAVVTDDVGVNRAIVKDGVTGVLVGGTEALPGDVTAYVDALVTLLRDPERRRRMGKAARKSTHGLTWERTFGSLRRSYDRCRPGRPYARHLDPNVPGSKAATDLAARDVAYGDATDGGGVIVRSGNGAVHAHGGGGANSHEEHGVSVSGALLGISAAAAGGGGGGVASALAAASSALWHPTHHEHAAGHATATLHAVHEQRIDSHLEDSSSSSGGGSSSSSTSKLRADSGDPRYVPGSGPGDVNVGGVRERDVIVDPGAPAGSLLYRLSYGMTGGYVRSIEDARGDDEAIAAAEAAAAEAAARALX
>CAMPEP_0190209752_/NCGR_PEP_ID=Micromonas-sp-NEPCC29-20130920|6072_1_/TAXON_ID=38833_/ORGANISM="Micromonas-sp-NEPCC29"_/LENGTH=757_/DNA_ID=CAMNT_0033923245_/DNA_START=39_/DNA_END=2312_/DNA_ORIENTATION=-
MAVTLATSVRPRVAATASRPRGVKTRCAASPKPRAAIARENRFGVTRPEGSIFKPRVGIVPASVPARVSATTADDDASSKTTTAAPRERKRICVFVEPSPFSHVSGMKNRFLRLIENLVELGDDVVVVTPDRNPPETYAGAEVIGVHGFNLPFYPVPTLLFSYAKDPRVTKMFKENPPDLIHCSSPGALIWTAVGLSETYNIPLVQSYHTHIPHYIPRYTWSGLVKPMWDFIRFWTNKADATMVTSSILQDELDDQGCPRLMVWQKGVDTVQFNKKYRSDAMHERLCGGRDGKVIGCVGRLGAEKNLADLKDILEMCPPGTNLALIGDGPARPKLEKHFEGTNTTFMGMMTGDDLAAAYASLDVFVMPSESETLGFVVMEAMASGVPVVAVRAGGLQDILTDPAVTATKSGELYESGDFETAAAMTTKLLTDEKEWARQAAGLNEAVREWSWMASNTKLRDTQYARAFKRHKRNQAIKVPIELVDSRRARAWIATEVMGYQWYLQAAAVIFAFGVFAAARSVVASGALGVAGGSGWTMIGAIQSLVDISGPLGPAMMASCVAVASLVPFVPTQPLFALAGLMFGAWEGAVVSLVGALEAAAVAFAVTRISGADKTASALANGAGFGAPARRWVRDQLRRVDTHINDSTTLGQFVKLTLYRLVPHAPFTVANYLLGLTKVPTKVFLASTFIGTAPWAAFYALVGAAGNAYVRGGASAMKDGVVGSGFDVPLVLAVFGITMWPVIKNFLEKKAVAPATA
>CAMPEP_0190232510_/NCGR_PEP_ID=Micromonas-sp-RCC472-20130920|32641_1_/TAXON_ID=38833_/ORGANISM="Micromonas-sp-RCC472"_/LENGTH=879_/DNA_ID=CAMNT_0033948433_/DNA_START=1_/DNA_END=2636_/DNA_ORIENTATION=-
XATASRGHGINAYALHGLRHHSTLAGVVGGGERVWAHKAQYPILDVRTLQDFGLDDVVTASRLAEDHTQAYPVPLKVQHYQWRRGAVSAFERRARGYAACDLIAQRDAVAGLLRSLARSGGVVSPAVCPDIVCHREDEGGRWTGGSESSNRRDEGGVRSGDLEVPRSIDQPTATTTDRPAPVPIVHDAGPVGNGGAPGGYPGERRVVIFASVWTHVDGVSRTMKRLAHHLAARPDSSVFVMSPDLAERDFVEAANNERFHVADVPHVPMPGRGEYKMAAPLQARQRHQIETFSPHVVHVAAPDMLGHSAVRWAAENGVCSVCSYHTAYDTYLQYYRVGVLATPLRQMLGGFYSSCDVVATPSYAAAEHLSDMGVPRERMGFFPRGINLTMYSPAQRSLEFRREVMGVGSRSSRDAKSGGFGGWPRRAGGESGDQRERRRSWGDAAVDAGTEDGEVVILWVARIVREKGLGSFAKTITELLAAKAEGSIEGLPPFRVVVAGEGPDLPWLRRQIERFPEVKILGHTGGDRLSRTYAAGDIFFFPSRTEVIPNNLIESMASGLAVVTDDVGVNRAIVKDGVTGILVGGTDALPGDVTAYVDALVSLLRNPAKRERMGKAARKSTHGLTWERTFGSLRRSYDRCRPGRPYARHLDPNVPGSKAASELAARDAAYGDDAVGGGGAARDAASTAAAHEEHGMSVSGALLGISAAAAGAAAAXXXXXXXXXXXGGGGGVASALAAASSALWHPRHHEHAAGHAAATLQAAHERRVDSHLEDSGVHSGVHSGADSGVNSGDDDGRGGSESSGPLGRVRGGRGADLRDPRSVPGSGPGAVNVGGVRERDVIVDPGAPAGSLLYRLSYGMTGGYVRSMEDARADDEAIA
>CAMPEP_0190223166_/NCGR_PEP_ID=Micromonas-sp-RCC472-20130920|4161_1_/TAXON_ID=38833_/ORGANISM="Micromonas-sp-RCC472"_/LENGTH=760_/DNA_ID=CAMNT_0033938049_/DNA_START=43_/DNA_END=2325_/DNA_ORIENTATION=-
MAAMAVTLAAFARPRAASRPRPSEARSSARSAARQPRSPGARENYRVSREIVGPRLARVVPVATVPARVSATTADDSAAVTTTRERKRICIFVEPSPFSHVSGMKNRFLRLIENLVELGDDVVVVTPDRNPPETYAGAEVIGVHGFNLPFYMMDTLLFSYAKDPRVEKMFKENPPDLIHCSSPGALIWTAVGLSDKYNVPLVQSYHTHIPHYIPRYTWSGLVKPMWDFIRFWTNKSDVTMVTSSILQDELDDQGCPRLMVWQKGVDTVQFNPRFRSDEMHARLCGGRDGKVIGCVGRLGAEKNLADLKDILARCPPDTNLALIGDGPERAKLEKHFEGTRTTFMGMMTGDDLAAAYASLDVFVMPSESETLGFVVMEAMASGVPVVAVRAGGLQDILTDPAVRATNSGELYESGDFAAAGAMTTKLLTDEKERRRQAAGLNEAVQTWSWMASNTKLRDTQYARAFKRHARNQHIKVPIELVDSRRARAWIATEVMGYQWYLQAAAFLFAFGAFAVARSVVSSSGALAVAHGGGQGWSAIGAVQWLVNVAGPLGPALMASCVAAASLVPFVPTQPLFALAGLMFGAWEGALVSVVGALEAAAVAFAVTRISGVQKTASALANGAGFGAPARRWVRDQLRRIDSHITHSSTFGQFVELTLYRLVPHAPFTVANYLLGLTKVSTKVFLASTVVGTIPWAAFYALVGAAGNVYLAGGGGGLRDAAGVVGSVADVPLVLAVAVVTAWPLIEKYASGDAKKNAATA
>CAMPEP_0199334282_/NCGR_PEP_ID=Nitzschia-punctata-CCMP561-20140214|14992_1_/ASSEMBLY_ACC=CAM_ASM_001138_/TAXON_ID=913974_/ORGANISM="Nitzschia_punctata,_Strain_CCMP561"_/LENGTH=645_/DNA_ID=CAMNT_0045086987_/DNA_START=318_/DNA_END=2255_/DNA_ORIENTATION=+
MRNTHMDGEHPNRTVIFLDNSIPIPFLHDPHNPEADYHLGFSLSKSIRAKIEDFEPTLVHVTVPDCTCLHLIQYAREKELPLMGTYHSNIPDYMDHYPGLGWLKHILTAFFRHQYNFLQALYVPTPFIHRQLVSKSQMDKVTDLQVWGRGIDLERFSPKHRSQAFRARYGFGERDVVLTWVGRLVPEKRPDIFCYVVRRLAKEGIPFRALVVGAGACEEEIKALPHTTFAGWMSGDELATAYASSDVFLFPSAVETFGNVTLEAAASGLPLVVEAGCSGHLVNHGVNGFACQDGDLEAYYSSTLCLVLDDMRRKFMSEEGRKFSMQFEKRVVCQRMLENYSNVTNEFFAVYGGHHANRDQVYTRKEHSFRGGSNPRPILLKAVESLFVLIFCVMYQLASSFLYIRERMLLGVGVAEPASVSPAKKGVSSPSSNASPASPNSQNKTAGPPLRPLRLDSIVEVEEVTDSEDGSSAGSMSSFQQHKQQSKLHASPAKPTVNGLSIMQGDDELDEDTQSTMSLSDGDDYSSSSSTRKKFCIQSELPLSHILAISFVEFMQFQFRMETRMRKGLSYMTSPSKWDLKRKRKDSGVFSLDTSNHLEIQHKDSRERSTGSDISVEDMELIMTSTRDERLNMRRANSHVMDVAI
>CAMPEP_0199336606_/NCGR_PEP_ID=Nitzschia-punctata-CCMP561-20140214|19745_1_/ASSEMBLY_ACC=CAM_ASM_001138_/TAXON_ID=913974_/ORGANISM="Nitzschia_punctata,_Strain_CCMP561"_/LENGTH=84_/DNA_ID=CAMNT_0045089985_/DNA_START=1_/DNA_END=249_/DNA_ORIENTATION=+
XRMCSERRRFSVATTSSQQQLNMKLLPGSNNNDAPPLRRNPPRKICLMVEPTPFTHVSGYANRFKEMLKFMSKAGDEVDILTVX
>CAMPEP_0199339714_/NCGR_PEP_ID=Nitzschia-punctata-CCMP561-20140214|34246_1_/ASSEMBLY_ACC=CAM_ASM_001138_/TAXON_ID=913974_/ORGANISM="Nitzschia_punctata,_Strain_CCMP561"_/LENGTH=375_/DNA_ID=CAMNT_0045093937_/DNA_START=1_/DNA_END=1126_/DNA_ORIENTATION=-
XIQHTLGFTFPLYNQISLTLDLPEMKGAQILEQFKPDLIHVTSPGFMIFAALFYARVMCIPLVMSYHTHLPSYAVNYLNFIPGIEHMSWEALRWVHSRADLTLVTSPQMKEELKSHGIPRVDVWRKGIDTERFDPKFRSEEMRKTMSDGNPDDFLMVYVGRLGAEKRIKDVKPMLEKMPNARFCVVGKGPQMEELQEYFKGTKTKFMGQMSGDELSQAFASADVFVMPSDSETLGFVVLESMASGVPVVGAKAGGIPDLIKDEKDGFLVEPGNIDGFVARLKQLQDKKFRTEMGKKARAEAERWGWEAATSVLRNIQYEKALVNFHSRAFGGLGKPRTRGLLRLLAYRVKSIFRRLGESLGLIHHNNKRNQPQQS
>CAMPEP_0190284390_/NCGR_PEP_ID=Ochromonas-sp-CCMP1393-20130920|13697_1_/TAXON_ID=420556_/ORGANISM="Ochromonas-sp-CCMP1393"_/LENGTH=555_/DNA_ID=CAMNT_0034011417_/DNA_START=128_/DNA_END=1796_/DNA_ORIENTATION=+
MATIANSERSTADRIELGLDLAQKLDRVEDSDLRILIFTAAYFVLDGVTLTIRRLESHLRSRGAIVKILTTVPDNLSAEELRDVIVVPGIKIPFNHAGEYSFGVGLDDITQSQIEEFAPNCVHFTVPDFVALDGIRWCQRNNIAYMGTWHSNYTDYLKYYFIEWVLGPGMHRYLKGFFEQLPTVYVPTTYMLRKMRDDWGYGSATELKLWGRGVDMNIFSPERRSEQFRASKGISPSDVVILWVGRLVPEKRPDIWMGVVKRLQDEGIPVKALVVGSGTFERYLNGVENVTCCGWLSGAALGEAYASSDVLLFPSDVETFGNVTLEALSAGCPSIVEKKCGEHLVEHGVNGLTCLSGDAEAFYEATRRLVMDAHVRKQMSIAAREGAWKFERNIILQQMAENYKDAIEKHSDPAFLKRHLQNPEGAGRNILSVFCCNYYLVKMAAEPFLNTSRGVQDLVDNTAECVQMSRSRLSCTELFVNATINGSATSSRDDGDKAGAGDAAGGSSSLLERSDLESGEDEAHNNKYDKPGDMAGFSPRVCPAGLEAAAEVRAL
>CAMPEP_0190274070_/NCGR_PEP_ID=Ochromonas-sp-CCMP1393-20130920|4906_1_/TAXON_ID=420556_/ORGANISM="Ochromonas-sp-CCMP1393"_/LENGTH=452_/DNA_ID=CAMNT_0033998293_/DNA_START=1_/DNA_END=1353_/DNA_ORIENTATION=+
XLYRYSVVVMIGPVLVQLLCLVLLFSGLHALLPSPFRTCTSSKVAFSRRHASSITDEIDDEAPMKVLLLVEPTPFNYVSGYANRFKEMLKYLKKAGDEVVIVTPDSDPNPPKDFLGYPITSSRGWDFPLYKEVTVTFDFKRNIPKIIDEFKPDIIHCSSPSAIINPAIVWSRLKEIPLLLSYHTDLTTYAGTYMKIPGSVSFAYFCMCYYHQFADLVLSTSPQLQQTLSDAGIRRVDVWPKGINTEVFNPAFKDMETRRKISDGNPDAPLLLYVGRLGYEKRLDRLKNVLDENPTARLVLVGTGPAEAELKQLFKDYPVHFTGEIVGDELSKTYASVDIFTMPSDSETLGFVVMEAMASGVPVVGCAAGGVVDIIEPGNTGFLAINKPDMIQFSKHVKNLIEDKDMRMRMGKQAHDWAQGYSWEAATTKLRNVYYRRAIALHKMARDERGHX
>CAMPEP_0190286372_/NCGR_PEP_ID=Ochromonas-sp-CCMP1393-20130920|19173_1_/TAXON_ID=420556_/ORGANISM="Ochromonas-sp-CCMP1393"_/LENGTH=440_/DNA_ID=CAMNT_0034013973_/DNA_START=203_/DNA_END=1525_/DNA_ORIENTATION=-
MEDDPQDLPPSTKTITLDHVIFPSYPNKKVAWPTARAFHAIVATLGKEKPDVIHVVSDGFSNMFTLVGLWLNIPVVGSFHTDILDLLRTHNAFGFQKLIVQTKEAVDSIVLDSCATTSSSFMKKLSQQGVHCEHIIITAVDLNMFHRNKRNEALRLEMMFGDTDGFLCVYVGRISNEKRLDVIINAMRELTGKSSAYLAIVGDGPSAPVYAQMHGKDSRIYCRPRFLSHAELAEVYASSDIHVSASEFETLGNTVLEAFSCNIPVVVPRTQGFRDTVRHETDGFLFHPADSEDARKYIQRLKDDAELRAGFGAQGRQAVSTRTIQYVVEDLFEWYALGSKRRIARSSLQRFASVFILSLLVPTGIFAFMCYNTINALLKPFISFSEYNVIRQKADAAAAATSQASSNDTGKSVDNSASSGSKSSASSSGSGSSRIKSKQK
>CAMPEP_0190399954_/NCGR_PEP_ID=Oxyrrhis-marina-LB1974-20131105|4000_1_/TAXON_ID=2969_/ORGANISM="Oxyrrhis-marina-LB1974"_/LENGTH=444_/DNA_ID=CAMNT_0034153713_/DNA_START=24_/DNA_END=1358_/DNA_ORIENTATION=+
MAAAQPPTRVGFLLEPSPFTHLSGYTNRFESLTDYLLSANVKMVCGVPQHLPLRDALREVKLKNGTVPLVPVKGYQRLWFWFFYKPYDAVTWRLHSMVTPSVGAAFANLDIQLIHSTSPGFSFFGALFWSRFFDVPLVYSYHTHALHYIQSYNPKWLPGASTASWYVGAAILRFWFYFADFVLCPSEELVRHLTEEVGVDKKKVDVWKKGVDASRFHPKYRDDKVRAKYLQGKFKHMLVNVGRMAREKNLEELKPVLAKLPDAVMVIVGEGPDEAALKTAFAPEIAAGNVVFAGVQRGDDLSAIFASSDVFVMPSRSETLGFVVIEAMASGVPVVATASGGIPSIIHHEVDSFLYPEGDTEACLRMTKALLDDPKLRSKISAAARKEAESLSWEASHQHVLQAQYTQAMVHHAERRRKPGLVARVVYGVLGFVRRLTVSSKKDA
>CAMPEP_0190394552_/NCGR_PEP_ID=Oxyrrhis-marina-LB1974-20131105|995_1_/TAXON_ID=2969_/ORGANISM="Oxyrrhis-marina-LB1974"_/LENGTH=418_/DNA_ID=CAMNT_0034147895_/DNA_START=105_/DNA_END=1357_/DNA_ORIENTATION=+
MIINDYSPEETHGISVHFLHLVRRLRERGHTVVVFTTSKQLDSSSHRMWSITNVYNPGNRMGVFPGLRFYQRLFTEHWDLIHVVYPTVLPWFVLPFAAARSIPTYCSHHVDLTFYNKAYNSHSCVAKCLENAAACCIYVPTGCFGTTHAAPTYAAMRKEKPRYCRGYVDFIPTSIDKSRFFLKEETERAAERAEFCASAKLRTDDLIVLMVSRLAPEKGQEEVLQAFDKLVQLQKDRPWQLVLVGDGPSRSKLESIVETKRLPVTFLGMLPNETLPPIYRSVDCFVTCSMSETFGITVLEAIACGCPVVMPRMDVFEELYGSDLGDCMYDKNNGESMAKAIHAASSDEAKARVKSASHWKGLYLSWEDAVTEQEKQYAAMITEYNSAHCCGRIGPKKGERIRNRAYTASHPDPXGVGA
>CAMPEP_0190322802_/NCGR_PEP_ID=Oxyrrhis-marina-20131105|13553_1_/TAXON_ID=2969_/ORGANISM="Oxyrrhis-marina"_/LENGTH=444_/DNA_ID=CAMNT_0034059263_/DNA_START=39_/DNA_END=1373_/DNA_ORIENTATION=+
MAAAQPPTRVGFLLEPSPFTHLSGYTNRFESLTDYLLSANVKMVCGVPQHLPLKDALREVKLKNGTVPLVPVKGYQRLWFWFFYKPYDAITWRLHSMVTPSVGAAFADLDIQLIHSTSPGFSFFGALFWSRFFDVPLVYSYHTHALHYIQSYNPKWLPGASIASWYVGAAILRFWFYFADFVLCPSEELVRHLTEEVGVDKKKVDVWKKGVDASRFHPKFRDDKVRAKYLQGKFKHMLVNVGRMAREKNLEELKPVLAKLPDAVMVIVGEGPDEAALKASFAPEIAAGNVVFAGVQRGDDLSKMFASSDVFVMPSRSETLGFVVIEAMASGVPVVATTSGGIPSIIHHEVDSFLYPEGDTDACLRMTKALLDDPKLRSKISAAARKEAESLSWEASHQHVLQAQYTQAMQHHAERRRNPGILARLVYGVLGLARRLTLSTKKDA
>CAMPEP_0190467658_/NCGR_PEP_ID=Paraphysomonas-imperforata-PA2-20130923|4405_1_/TAXON_ID=37642_/ORGANISM="Paraphysomonas-imperforata-PA2"_/LENGTH=479_/DNA_ID=CAMNT_0034228599_/DNA_START=285_/DNA_END=1724_/DNA_ORIENTATION=+
MTDHRDVIVVPGVKLAFTQAGSGYAFGANLLPDVIRQIEEFNPNCCHFTVPDFVSLDAIRWCQANNISYMATWHSNYLDYLKYYYLETILGGPFKMYLQAFYDQIPAVYAPTPFMLKKLEDMGFGGQGSVTNYIEWGRGVDTKLFSPDRRSSEFRTSRGLSDDDVLIIWVGRLVPEKRPDIWTDVVMRLNEEGIPCKGIVVGHGFSQNELAKLENVHCLGWLSGVGLAEAYASADILLFPSDVETFGSVTLEALASGCVGVVERGCSGHLVENGYNGYTCMAGDGEEFYEATKKLVSDHASRRQMSINARRSAWKYERNKILQQMAENYKDAIMNHRDPKYMKTMMEDYPEVTGKNFLSTLCCQYFIIKRVLEPFLDTSSKVQDLVNWVTGLTKGGCAPKCSTPSYCSCCASHCCKSGSKEKSSLDDSSDEEFARVSPRARTRSPAGLSFVFFVRTMNVFAIAASYVIIALFVYASFTV
>CAMPEP_0190497408_/NCGR_PEP_ID=Pavlova-sp-CCMP459-20130923|2973_1_/TAXON_ID=298111_/ORGANISM="Pavlova-sp-CCMP459"_/LENGTH=687_/DNA_ID=CAMNT_0034263863_/DNA_START=1_/DNA_END=2057_/DNA_ORIENTATION=-
XPELPSAHRHRWPRARPVMAQLPSPLTSPNRQVPDSDLRIALYSSNFFTEDGVTLTCRRIIAYVKKVGGQVRILTTVPGERKPLDDRTVSDDEIIQIPAMDFPMPSYKRTEGESAGNERDGYVLGKMLGQRAMRELLKFGPNIMHVTAPDGGALAAISWAYRHNVPCMATWHSNFHHYVKFYPLPRITTPIIHFWLWFFYMQVPLVLVPTAPLRLELTKLGLNAKRMQVWGRGIDSSVFAPQKRSEDFRSRHGVHPDSVLLCWSSRIVIEKRFDIFAEVIRRMVADGLKVHALIAGKACDELGADQLKVVRSTLPNVSYIGWVTAEELAVVYASSDVLLFPSSVETFGNVTLEGMSSGMPCVVEAASGGHLVEDGVHGFTVRSGDVDGFYHATKKLCEPGAAGLRRRMGEAGRKRAVDQYGTVSNTKAMTTHYKMLIASSRRQVNKHSFRWFVIDIFANVVLAAFIIGSFIINKVVELVPLPDRAVAQCHPHASTSQLTLTASRVIHALMAHCRRRLLAHALPVSTMRERTSMISICFDXASFIHAAKVLDSYSTSNDAAPGEPRARAVGAACTCTAATSTHGLSGNVSGAXVITSSSTVQRIMPMGMPRPPSGHVRRDGRCTATTTMRTAAPRPEFPVPRSAAARDRARIGSSAQKLLGVSSGMSIIPVGTDYHYGIARAYKYRLT
>CAMPEP_0190502388_/NCGR_PEP_ID=Pavlova-sp-CCMP459-20130923|6456_1_/TAXON_ID=298111_/ORGANISM="Pavlova-sp-CCMP459"_/LENGTH=683_/DNA_ID=CAMNT_0034269303_/DNA_START=1_/DNA_END=2046_/DNA_ORIENTATION=-
XPWLPSPRLRDPLLIAVRERMIMSSPRTASTRSSAAFVFTLGAAAALLAADAPLADAYGVSPSRPAALRRGPTAFRSSLRGVAEPVDKPTVEDPENAEALPLDHTDPMRVGLLVEPTPFTHISGYSNRFNEMLRFLRRAGDDVSIVTPDDSKDPPTEAHGYKITTVSGFRFPLYPICLSIDPDCGARDMVETHRPVLLHAASPSFLQAVALSISWLYRLPLMLSYHTHLPIYAREYLRPINFFGCWEKAAWAFVRWHHNRADLTLTTSPQLAQELRDNGIKNVEVWPKGVDTIKFAPDYADRETREALGGIDPATGEERPLLLYVGRVCESKRIQQLRETMDALPNAHLAIVGGGPSVDRFKTLFADLVEEDRVRFMGVMKGSKLSKAFASADVFVLPSDSETLGFVVLESMASGVPPVGVRAGGVPDLISHGETGMLAGPGDEGAADFTAKVKFLIDNPEERRQMGLNARKEAEKWSWEAATSKLRNEKYQKAITKHKEAMAERGIDSGLVRPRSRPKPLIWAVTLYIVVHCTFTMICEGFIQHLPVAAAKAGFNTVRTAVGAVVAPVVRALSAKETAGLGALASHKSGTRLTCWPAASNFAKQDAAPQSPRGLSAHYVRSLNSRSERHPAGALASIAGRADRYANARRTRDDTRRLSGATGTVRTGRGTASVEGRYAATRX
>CAMPEP_0190546680_/NCGR_PEP_ID=Pelagococcus-subviridis-CCMP1429-20130821|12260_1_/TAXON_ID=35679_/ORGANISM="Pelagococcus-subviridis-CCMP1429"_/LENGTH=208_/DNA_ID=CAMNT_0034316855_/DNA_START=1_/DNA_END=625_/DNA_ORIENTATION=-
XWRRDRFGANVGDVVVLWAARLVPEKGADLFAEAFSAFFKNETLKRDFKGALDRVRIVVVGSGPSRETMEAALPPDRTKFFGHLTGEELRSAYASSDIYFFPSHTEAFPNTLLEAQASGLAVLAPAYSVNRALVPAGSGHLVDEHAGPAEFADGLFTLIQNPRYRQQIGREAVRVAENRTWAKAFDGLLNCYDRCANLRASGGLLRGR
>CAMPEP_0199682994_/NCGR_PEP_ID=Pelagomonas-calceolata-CCMP1756-20140214|3969_1_/ASSEMBLY_ACC=CAM_ASM_001148_/TAXON_ID=35677_/ORGANISM="Pelagomonas_calceolata_,_Strain_CCMP1756"_/LENGTH=518_/DNA_ID=CAMNT_0045548095_/DNA_START=248_/DNA_END=1800_/DNA_ORIENTATION=+
MRRLSDAPRLLLLLALARAFHRPLRSRNWLRPGAQADSIDKKPRRNVAKAAQRAASTIRGGVGDVAKGVANRLPGRRKGPLRIALLVEPTPFTHVSGYANRFKEQLKYLKEFGDEVAVATPDDKPEAPDEFMGYPITTLEGFRFPLYAHLCLTGDFKGEARRMVEKFKPDVIHASSPGFFALAATGIAKALDVPLVLSYHTHLPVYAERYASWLPFSRSSAWLAIKAAHAFADVTLVTSPQIMDEFKQHHIRNVKVWQKGIDVDIFNPEFRDSATRNVLAPKNPSKTILLYVGRISVEKRLEDVAEVLRARPETVFSIVGGGPHEAELRKFFAEFGDRVHFVGVLRGEALSKAYASADMFVMPSDSETLGFVVIEAMASGLPIVAADAGGIPSIVDHESNGILVKPGDTKAFAAACGRVLDDASMRERLTTRGRSDAEGWSWRAATKNLREEHYYSAIRRHAALKRERDNGGAGILSYIWPRRMRLWTGQLRRYFSFVFLKFYALAAWVPLRGMSAGX
>CAMPEP_0199703872_/NCGR_PEP_ID=Pelagomonas-calceolata-CCMP1756-20140214|22989_1_/ASSEMBLY_ACC=CAM_ASM_001148_/TAXON_ID=35677_/ORGANISM="Pelagomonas_calceolata_,_Strain_CCMP1756"_/LENGTH=884_/DNA_ID=CAMNT_0045570195_/DNA_START=1_/DNA_END=2650_/DNA_ORIENTATION=-
AAIPREAPPAAAEPGQLCKVRAXLQAFVSRAPHTNRRARCTRAARLRRRAAAHQHDAPRRQRPVGQPAERLVAPFAETRLAADEGNTKQVGAALAPGAAVVWFPDCLISDSADLRAPEAVRSERSEHPDAFHNADKVSCPRWYDQSSGATIKLPRGDWKVGKHHRPRVFLYSVFGSSLESTRLAKHFLDFYVRRAGIAPERIHVTVHASHEHDEHAQTLQNLLDKNRVHYDLWIGTFTSETKAWHRDKLTQKTLDKDDWLIVADVDELHQFPGVRAHDGSATIDTPSDGTAPVDAFLAHVAERGANYVLAAWEDRVAEGGHLNHIQDKVPLERQFPLRCRMTEWTTPEKTSLITSFLPKAEDHKVIASRNYLKVHRSAHKIRWASYWEAIFTFGRVSWPTVYVPRSHGGPFTAPVKSQHYKWIAGLVPYLDRRVRVYEKCGLLWSYESAAVVDRLESYGGRVCVTCGELACAHASPVERRRVAIVTSVWDEHIDGVSITMNRVATYLEQSPVEDVLVLTPHDPQVPEPAVKGLDRIPKFSTGSIPVFALIGRNDYVMGAPLAKASSDVLTSYDPDVVHLVSPDILGFSAQRWARDNGVCAVCTYHTQIDRYVRFYTAKHSLLDKLRPRIAVQKLFSTFYGGCDVVAVPNSAIADKLVLKMGIPRAKIGLFPRGVNATQYNPGKRSKALRAKFGADDSNVVVLWAARLVPEKGADLFADAFVALFNNKTLLEHYPGVIDRIRIVVVGSGPSRAQMEAALPPDRTVFFGHLVGDELRAAYASSDVYFFPSHTEAFPNTLLEAQASGLAVLAPAYSVNRALVPAGSGHLVDEHAGAEEFADGLFTLLRDPRYRRAIGKEAVRVARNRTWAKAFDGLTTCYDRCKALX
>CAMPEP_0199703570_/NCGR_PEP_ID=Pelagomonas-calceolata-CCMP1756-20140214|22307_1_/ASSEMBLY_ACC=CAM_ASM_001148_/TAXON_ID=35677_/ORGANISM="Pelagomonas_calceolata_,_Strain_CCMP1756"_/LENGTH=586_/DNA_ID=CAMNT_0045569875_/DNA_START=1_/DNA_END=1755_/DNA_ORIENTATION=+
RLTSTAVSLAAAARKFAAIAHNRSNSESDHTQCXVVERNAMDATQRRVLVAVPSTTDVVGAGGVAPRWANYVNELRRSGWLVDVWTVDAQDEGQRIPRVVHPFFPRTLTDAPSSLWTMRLWRRLRSEKRPRCVVVTDLFNDVNIALLCRAARVPLLYSIHTDGSKLPGGVPSLASASQACTAYLSAACATTSPSFARILADRGVIRAAKNVWTYRPPHTSDLRIDLTEDEIAAERRRLTDGHGATVLLLYAGRWSAEKRIGLLVRCVRQLPDVSLSLIGDAADESIAREIQQWHDPHKGVHVVRGMRRRGRELACSYAAADFLASASDFETFGNTCAEAAAVGTPALVQRGPGFVDQVSASPRWSSLSGEDSKEEDSPALYCSDRGALLDYASNDAAALVQTAVRALEPLRRDPERVRRAALDAERQGATISELVETVSCDDGRRPSYILLLLALFVGCVLRLFVEVYALYLRGLSNIVKCSSGRLMSWLRPPARRVRWAGSLVGRGCIVFRQNLASIRRFDLAEVDPLPINLVPSNPFEDYVECDVVKLEGLRETAATLXAAGDVRGALPAAALRELLTLHTSPS
>CAMPEP_0190701000_/NCGR_PEP_ID=Peridinium-aciculiferum-PAER_2-20130926|181632_1_/TAXON_ID=268820_/ORGANISM="Peridinium-aciculiferum-PAER_2"_/LENGTH=916_/DNA_ID=CAMNT_0034497891_/DNA_START=1_/DNA_END=2754_/DNA_ORIENTATION=+
PKADRENGGSIKRDVSCWIAALRTHYLVLLIFTVIVYFPRLCLSYLVFFLAQSLRLIARIFGLETNRPVQNRRILVVTDYLPPQTHGIAIRCAAYVKHMRAQGHEVVVFSTASDTSRETSFDHPNIPAVVNPFNLNNCIGYNPGVKLAWFLGAHSWDVVHVFFPSLVGSFVLTTCSWRRIPVYCSHHVEMNMFAHEHVPFAPVVKFGMFTYNLIGKWPAIKWGTLNAAPTLVFARDHLGKEHEKNLRRVPSGTHDVFTPKMDNPNERQEVRSKRFGVQDDKTKVILMVQRLSGEKGTERIFPALKPRDGGSGTGTVDAVLAIAGDGPSRAALELEAKRRKLNVVFLGNVPHHDLPKLYRAADCFVTMSLSETFGLTCLEAMMCGCPGVVPYCPVFNEIWDERIPKTWRYSINEKSFECTGLDKSIAAAQDGGREWLERNPVKMTWKMAADELLTHYEQCISMNSKKRQMLKDFVALADRCLRVALCALVATWVLQKYYYKPLRRFFRTYGLDIMPDRGSFLREPSAFRVTVGGPIALQLPFPGWVIALDLSEKVKDLPSKCQSGGQSSNVSAATLRVPSKFATGLAPSLAGLRIELDGQSSVHVCGRQPAAAAAXXXXXXXXXXSSSSSQSGGNLQPTAAPQPVSAAMLRSSALVLVASSALALQAAATGMVDCGGSYESSCERCPQANKWAWCNGECTWMQDPLNEDDGVCVASVPLGGATKANAQFYEWALFFVVGGSVMLIFACVYHSKIIVGPPKMPKITGISGLRLGLFDCFGKPDTCLYTTFCMPVVVGKNYHAADLFGFWPGCLMTFVLTYSPLYPIGVLVRTYFSGQMQKKLGYENNIVVNCFHNLFCMPCFAGRESLEVDAETGADIRCCCKMTLQYKAAAVVENLIHKAEQGVSRSCDRTCMPGTK
>CAMPEP_0190746146_/NCGR_PEP_ID=Picocystis-salinarum-CCMP1897-20130926|4406_1_/TAXON_ID=88271_/ORGANISM="Picocystis-salinarum-CCMP1897"_/LENGTH=846_/DNA_ID=CAMNT_0034570667_/DNA_START=1_/DNA_END=2540_/DNA_ORIENTATION=+
XRRIRPQARAPEERATYEARRNLTSGLRRMAEHGAGKEGMESPRSGGAGDTTQRIIAKLMREASYSGATGEALMDLHQQQRWKEKDLDASPRSTASSDEAKNWDVGGYEDNDFQDFRHCIDALKENPDERIPEAWRSYTKITQAGSFAQETLEVNDDVTLRARRLENASWRLWGQDSADGQLDVNELEKNVERKLGFDVSHFKRNMSVEDLLDADFAESIERERLDSYGSSPRTTSAPHSPPDAFLMPIPELASRKSIVFGHSLERNGANNFLLYLLRELKLISNLECEMYVPKDGPMAADYEKLGIKVNVLNPNAEDYKDKIQEAMPNFDVAIVNTIMGPEAVLAADKAGVPSVWVIHEAWPQDQFEYYAKEVFLMAHLDADKIRRAFAVADRICFPAKVQRKCYEGLFEPHRGVVIYNGIPTMAIDVFKSSAPRGEVRKELGYDSDDLVILHLGTVCKRKAQLDTMKAFVQFCKNAPEKASKAKLLLVGARYIRQHEIEYIDSIKKLVVDNNLQNQVTILDTKKNVLPFYLAADIVVCPSINEVLPLVICEAMAFQRPVIASAIDGIPEALKHGREGFLIKPGDIDAFAGHLEELTDRSLRSQMGRCGRLRVREQFSFDRMLATYAKMVQEAVDQRSAPELQVHQGVGTNSKPVILLDMDNTIVDWDSEFQARWRKRNGSHANRYPELVVNRQNFEIELNFAEKYRDDVLSVVAEPGFYKNLHPIPGAVEAVYEMVALGCEVRFCTSTHYVCPGQSAEEKFEWVREHLGEEYVNKLIITSDKTAVKGDILVDDKPVITGCVEDPDWIHVVYDQSYNSKVDKPRLQSWYDWRSVIEPLLRKRDAQ
>CAMPEP_0190773786_/NCGR_PEP_ID=Pleurochrysis-carterae-CCMP645-20130926|20450_1_/TAXON_ID=13221_/ORGANISM="Pleurochrysis-carterae-CCMP645"_/LENGTH=158_/DNA_ID=CAMNT_0034605509_/DNA_START=1_/DNA_END=473_/DNA_ORIENTATION=+
TSSSFSIRLHWHPSESETFRMSRMLCPSRLGRCVSLMMLSFATAAALRASNLRDVQRPNFSRAGGLLGRYSPPSLIVGRQENVLIAQARTPVQRAQSPRLSLPKLDETPPRKVALLVEPTPFTHVSGYSNRFKEMLRFLQQAGDDPIVITPDDSADRP
>CAMPEP_0190779496_/NCGR_PEP_ID=Pleurochrysis-carterae-CCMP645-20130926|32130_1_/TAXON_ID=13221_/ORGANISM="Pleurochrysis-carterae-CCMP645"_/LENGTH=84_/DNA_ID=CAMNT_0034613099_/DNA_START=1_/DNA_END=251_/DNA_ORIENTATION=-
CANAGGLPSLVHDEVTGFLFKPGDSDDLIAKVRTLLSDAQLRKQMGAAAREETLLWNWEAATSILRNEQYTMAEERFRKRHKAP
>CAMPEP_0190804224_/NCGR_PEP_ID=Pleurochrysis-carterae-CCMP645-20130926|176215_1_/TAXON_ID=13221_/ORGANISM="Pleurochrysis-carterae-CCMP645"_/LENGTH=590_/DNA_ID=CAMNT_0034646923_/DNA_START=236_/DNA_END=2008_/DNA_ORIENTATION=+
MQHAAASVAATLLAMAVATPLLPLLLPCLYLLRFQTNVMAAASAITLAILGLLGVLLLLLIVSLIEGSGLDFVDALRCVGTSSVCLFLLRNFEPRVRDKRLAALTLRFIKYAILPAAFSLVLLPPRGRYAVGVVASCVAARSVAELRSRPQSGRMRVMIVGDSFAPKVDGPRFFAECVIKQLVQDGHDVHVYCSNGDACIGPELHGASVTRGAGIQVFPTHSVTMPSIKFIGAVVRYKPDVVHLLDVHPGCIGFLLLCCLLSTPTVISHHSRIDLYSVAMCCDLTKRRFGRLTTRLIAQIFPRVIYALFSVFLPLASGHLLLDPSQRTQPWFRGLGNVRAWSSACDFEENFHPKWNDAATRLRLSGGQPQVPLLLFVGRLSPEKQVHKLIDLIHKLNPDGAVETCRFAIVGDGPMKDELWQAIGTRPDVHMTGMLAGVQLWRAYASADILFSPTITGTMDLVFLEAQAAGLAVVGPRAVAVPSAIKEHITGKLYRPLDMDDARRAVLECIRVLPQLRAAARQHAEATFLWSKVAAEARSMYADIVSQHYHRYTASSCEQQEQERQLQQQPQRRRSSSTDSQPPCSFCTIV
>CAMPEP_0200136438_/NCGR_PEP_ID=Proboscia-alata-PI_D3-20140214|1467_1_/ASSEMBLY_ACC=CAM_ASM_001187_/TAXON_ID=216777_/ORGANISM="Proboscia_alata,_Strain_PI-D3"_/LENGTH=610_/DNA_ID=CAMNT_0046084409_/DNA_START=178_/DNA_END=2011_/DNA_ORIENTATION=+
MKDTKKRQLRESAGSNLPPASPGSPAAHTVLRAMNSSSLPGFRNNSRQPIERSSQTPLMSKFDKIDISPDIYVEREHRQRTRKFVSQKQVESALVQVSDTSIGRVTPALRVLIYTACYNVLDGVTLTIRKLEQEILSAGGHVCIVSTSSGSKANTHLIGEHANRSILFLENSVALPFDKSYELGLKISNEVKEKVSAFDPTVVHLTVPDLVGLDIIEYARDNDIPLMGTYHSNLVDYMDHYGLFWLKPLLVAFFRHQYNFLQSLYSPTPFIVNHLSKPPFNLHKCTDMKIWGRGIDLEKFSPRHRSEAFRHRLGILPHEVVVTFVGRFVLEKRPDIFANVVRRLASEGVSFKALVIGTGPYEDEMKKLPNTICTGWMNADNLPVVYASSDIFLFPSAVETFGNVTLEAAASGLPLVVDSGCSGHLAHNGYNGFACPTGDEDAFFRATRTLINNHQSRKEYSRNSREHSLKFEQKSVVREMLSNYNEVIDEFHVKYGGIHSNRDKEWINPDSFQMGQVVWPIFLRLCISLIFPVIQIFYSIYEVADRFKTTLHNSMELASRSLQPRRVSLLRNRQREVVRAETEEDVELGEKKSLMKPALPLKTPEEQMYV
>CAMPEP_0200159388_/NCGR_PEP_ID=Proboscia-alata-PI_D3-20140214|24934_1_/ASSEMBLY_ACC=CAM_ASM_001187_/TAXON_ID=216777_/ORGANISM="Proboscia_alata,_Strain_PI-D3"_/LENGTH=483_/DNA_ID=CAMNT_0046120539_/DNA_START=158_/DNA_END=1609_/DNA_ORIENTATION=-
MKGILVVLSLSHINAFMAQSRPVQNSGRNFETQLSTTTQSNEAPPLTATKPRKICLMIEPTPFTHVSGYSNRFNELLRYLSKAGDNVEVVTTESDSKIKKLGMELPKEKFGFKIHHTLGFTFPLYNHIALTLDLPDLKVPKVIERLKPDLIHCTSPGFIGFAALFYSRFMKVPLVMSYHTHLPLYGRNYLPVPGIEEFAWFLLRFVHNKVDLTLVTSPQIQKELTDNGISRVDVWRKGIDTVRFNPDFKDADMRSKMTEGNPDDFLMVYVGRIGAEKRLKDIKPVLEKMPNARLCIVGTGPQAEELQEYFKGTKTHFTGQLSGDQLSQAFASADAFIMPSDSETLGFVVLESMASGVPVVGVNAGGIPSLIDDGKDSFLVEVGDTDAMVDRLTKLQNPELRSELSINARKEAERWSWEAATSVLRNIQYEKAMVNFHSRALGFGKQRTGGALKFLLLKIQGYISKLVLSIKKYLDDEGKIAPQ
>CAMPEP_0190926052_/NCGR_PEP_ID=Prorocentrum-minimum-CCMP1329-20131001|41434_1_/TAXON_ID=39449_/ORGANISM="Prorocentrum-minimum-CCMP1329"_/LENGTH=374_/DNA_ID=CAMNT_0034810335_/DNA_START=1_/DNA_END=1120_/DNA_ORIENTATION=-
XTQEASMQVLASACIFCDVPLVISLHTDVAQIAERDKGFSKFIGGAVGRAYTQVALFCVYWGYRNWGTSGGKFFCVSPQSRAILGDAGVRDSSVCSGTWGPMVERQTFRIDLPEQQVSELRRELCFGIEDAFLMLYIGRVTAEKDIRFLVDALERAPKRVVLALIGPVEEALQDLRGLHGKERRLHCSGEMHSREKVALMLRGADCCVSASTMETVGFTAMEALSCGTPCLMANAQGFALHLTHGANARLFTPHSEESFDGELRALIAQPREGSWSPEALRESMADASVDHCTNRALKVYEAVGATSGRLWRVPFALVMLCINVXREFLLPLAGPPTLAGPAPTLAAPRGGHRKNRAAHGKLAGRRAGRAPGLG
>CAMPEP_0190925352_/NCGR_PEP_ID=Prorocentrum-minimum-CCMP1329-20131001|40939_1_/TAXON_ID=39449_/ORGANISM="Prorocentrum-minimum-CCMP1329"_/LENGTH=807_/DNA_ID=CAMNT_0034809559_/DNA_START=1_/DNA_END=2416_/DNA_ORIENTATION=+
EAVLACTESSKECVVSRKPLKIAMLAWETLHTIAVGGVAPHVTELAGALHGAGHEVHIFTRAQGPNLDHVILGVHYHEVNHDKHGCMVQDIRNMCGAFVAALNGHEATWGPFDLVHGHDWLAGPGIQQLKGQGKKVVFTMHSTEGGRNGDMGKGHPGIKEIERCGCGATDKLICVSGVLKDEVVHCCGADGGKTSVIYNGIHCGPIVNMPWEDEWTGNTKKDKGWSPMDPMFLFVGRHTAQKGCDILIEAIPQILQCRGDAKFVIVGDGHLLAHNQARANQMGVMHACCFTGSLKSGSDHLKALFKACDAVVVPSRNEPFGIVVLEAWASGKPVVATTSGGPRDFVKPGEDGYLVDPNPGSVAWGCCKILENFEHSRWMGKNAQEKTMREFTWECIANSTEKVYYELLNMQDAPRSNDKQSGYPMSCAMLKEVCFKMGKDDPDQQANRGIALLKLMKLLVASIGGDATMTWMGTEFGQIDPVDMPRAGNGFNEECSRVKYELADNTDLKFNQLEAFEASLNKAASSCRWNSAPKHEVLKVDEEAKTLAFTRGGCVFAFNFHTCRAAEIEVPAAGGSLACVLDTDSKTFGGGAAAARGGLPGKGGKATISLAPRTACALAAQAXTAPSAAHPAARRAAGARPRSGERPPCGDDSLGTRRCARRGGLRGHDFHMLSTLFPEFVLHAAXPAAAGPSREVAHGLDRGRPRAGPPLWQSAGSLLGARGNXVLGSCLPNSVPARAGPGAARQRPSNSGARWAARHGEPKPAEAAEHFKSPAPQDERGLVRALSCGVASLLLLPGPALLRFPLX
>CAMPEP_0191133696_/NCGR_PEP_ID=Prorocentrum-minimum-CCMP2233-20131001|115443_1_/TAXON_ID=39449_/ORGANISM="Prorocentrum-minimum-CCMP2233"_/LENGTH=527_/DNA_ID=CAMNT_0035040013_/DNA_START=1_/DNA_END=1583_/DNA_ORIENTATION=-
XDGSRSVLGCPAMAGDDAHGPDGRNITRQVACWVAAVRTHYIVLLAFTLAAYLPRLCLSYGVVFVAQLLRALARLTGAATGRPVANRRILVISDYMPPQTHGIAIRCHAYVKEMRAQGHEVVLFSTAYQANKETSFDHPNIPSVVNPFNLNNRIGYTPGIKLSWYLSAHTWDVVHVVFPSLIASFVLGVCNWRRIPVYCSHHVEMQMFAHEHVPFAPVCHFGLFMYNIIAKWPASRWGTLNAAPTLVFAKDHLGTSNEERLRRVPSGSHDVFKPEHASQAERREVRLKRFGVDSDATKVIIMVQRLSGEKGTERIFPVLVRKEAGGQGVDAVLAIAGDGPAKAFLMDEASRLNIPAVFLGNVPHHELPRLYRAADCFVTMSLSETFGLTCLEAMMCGCPAVMPYCPVFDEIWDGKTPKAWRYAIHKENGVDLPGLSSAIAEAQRNGRLFLNQKPVRMTWRDAANELLRQYEECISLNADKRKKKGELVRFMDHCIRMAFCSVAAGWVLAHYYLPPLRRVSFAMGFGS
>CAMPEP_0191189738_/NCGR_PEP_ID=Prorocentrum-minimum-CCMP2233-20131001|256732_1_/TAXON_ID=39449_/ORGANISM="Prorocentrum-minimum-CCMP2233"_/LENGTH=2009_/DNA_ID=CAMNT_0035101383_/DNA_START=1_/DNA_END=6024_/DNA_ORIENTATION=-
XNRVNSFRHWKGLFDKNEGGIQKFAEGYKVFGMIRNDADNGFIFREYLPGAKQVFLIGEFNNWENRTPLKNEGYGRWSVELPDKASGEYMVAHKTKYKIRLESQDGSWHDRVPAWALVAWQDGDKLFDAAMWYPPKSEKYVFKHPNPPKPVGLKVYESHVGMSSPECKINTYLDFADNVLPRIKKLGYNAIQLMAVAEHAYYGCFGYHVTSFFAPSSRFGTPEELKYLVDRAHAMGMQVLVDLVHAHCSSNAADGIAMLDGTDHCYTHGGALGYHSQWDSRLFNYENYETLRFLLSNVKYWLSEFRFDGFRFDGVSSMLYKSHAINVDVHDYFGPDADVAGHVYLMLANDVIKTFLESATTIAEDVSGMPTLCLPIDWGGFGFDARLAMAIPDMWIKILKEGPADEHWSMKWIAGELQNRRPSERSITYAESHDQAIVGDKTIAFWLMDAEMYTGMSTLTPQSPCIERGLALHKMIRMVCLALGEGYLNFHGNEFGHPEWVDFPREGNGWSYHHANRRYDLPDQDHLRYKFFNAWDMYMQQVENRFTFLSDWHYHCTLVSEEDKVIVVERGECMIVFNFHPHKSYTDYRIGSKWNEPLRTVLDSDELRFGGQARLEWGHGNAFFPMDGFHNRNHSVQMYLPARTVQVLAPERHLTCGVRITVASCFFSNFEGISAYEDLSLIAIEESVKDGKKEFKEVGEFSFDSDGIVHAACRVDLAFKLRRSKDGTDIPCAEDFDGVYRALFPGLYAVTSIGCVRAFSPWETDEFDKALRGEQPKSVVDEEARVAAKEKLQKELKRAEEVAAAAAKADLEAKAEVDAKAKAGAKASAKQAKAKAEAEAKAKAEAEAKAKAEAEAKAKADAEAQAKAKAEAEAATKAAEKKADEEKFVPPPRAEQLSMADVLKWEKQEMTTEDYETEMSRGRSMHLLGPADVMADAAAPAACALTRALSLSLLGNELDSKVHHSYREYGLQQSGDSWTYREWLPGVASAFLVGDFNGWNTSSTPMSLDKSAADVWHCEIKGPEAKALQKGQKYKVYCTYPEGKAAGYIMPSWCTKMVYTQDLRILDAVVWPVSAPADISAPPLPEGGERVYECHLGLARREGQAKSFREAAEVLIPRAKRNGYTSLLLLGVHECKVYSNMGAQPCSYFAPASCLGDPEDLQALVSKAHAAGLRVYMSTSYDGAAWCSDGLGDQFFRGGSVPADPITGARLFDYDQPEVARYLLSSLSYWMTVYGFDGFQFPRVSSVIYSSFGRWLPESTSELDELCAKPGTMRKSGIQFLRLANAVVHELGTQLGKTALTIADESSLYAGVCAPIDDGGLGFDVRQTSHASSVLRALLQRRDEDWSVAELLEGVSAPRAARPGEAVLACTESSKECVVSRKPLKIAMLAWETLHTIAVGGVAPHVTELAGALHGAGHEVHIFTRAQGPNLDHVILGVHYHEVNHDKHGCMVQDIRNMCGAFVAALNGHEATWGPFDLVHGHDWLAGPGIQQLKGQGKKVVFTMHSTEGGRNGDMGKGHPGIKEIERCGCGATDKLICVSGVLKDEVVHCCGADGGKTSVIYNGIHCGPIVNMPWEDEWTGNTKKDKGWSPMDPMFLFVGRHTAQKGCDILIEAIPQILQCRGDAKFVIVGDGHLLAHNQARANQMGVMHACCFTGSLKSGSDHLKALFKACDAVVVPSRNEPFGIVVLEAWASGKPVVATTSGGPRDFVKPGEDGYLVDPNPGSVAWGCCKILENFEHSRWMGKNAQEKTMREFTWECIANSTEKVYYELLNMQDAPRSNDKQSGYPMSCAMLKEVCFKMGKDDPDQQANRGIALLKLMKLLVASIGGDATMTWMGTEFGQIDPVDMPRAGNGFNEECSRVKYELADNTDLKFNQLEAFEASLNKAASSCRWNSAPKHEVLKVDEEAKTLAFTRGGCVFAFNFHTCRAAEIEVPAAGGSLACVLDTDSKTFGGGAAAARGGLPGKGGKATISLAPRTACALAAQAXTAPSAAHPAARRAAGARPRSGX
>CAMPEP_0191207986_/NCGR_PEP_ID=Prymnesium-parvum-Texoma1-20131001|7100_1_/TAXON_ID=97485_/ORGANISM="Prymnesium-parvum-Texoma1"_/LENGTH=496_/DNA_ID=CAMNT_0035121145_/DNA_START=1_/DNA_END=1491_/DNA_ORIENTATION=-
XRVGDLLGGVNEVKMQSTLPILVALIFAPAHGLRLSMRAPSDSRLGPQGVTARMPDLAELASNPDAAIPPLAQRPGRKVALLVEPTPFTHVSGYSNRFKEMLRYLQAGGDTVEVVTPDDTPDRPADFLGIPITYVRGFRLFLYKQVQLTLDIGSQALKRLKRFEPTIIHAVTPGFFVLPAIIYSRILNVPLVISYHTHLPAYAERYIAVPVLREISVAVANWIVPTVLNFADLALATSPQLKAQLQELGCKNIEVWRKGIDTNVFTPAFNEDNLEMRTRLTGGVPDAPLLLYVGRLGAEKNIGMIRGVLDNIPEARLAIVGCGPAEEELRKVFEGTPTVFMGLMQGEELSRAYAGADVFVMPSESETLGFVVLESMASQVPAVCAKAGGLVNLIRDGDTGLFFEPGDVDDFIEKVKLLLKDSKLRRSMGEAAREETLNWDWRAATSVLRNYQYTLAEKRHAERQERWNSMMSRLNPFHNSAPAAAAPTLAFNSTMS
>CAMPEP_0191255518_/NCGR_PEP_ID=Prymnesium-parvum-Texoma1-20131001|106317_1_/TAXON_ID=97485_/ORGANISM="Prymnesium-parvum-Texoma1"_/LENGTH=451_/DNA_ID=CAMNT_0035177139_/DNA_START=1_/DNA_END=1356_/DNA_ORIENTATION=+
GPQGVTARMPDLAELASNPDAAIPPLAQRPGRKVALLVEPTPFTHVSGYSNRFKEMLRYLQAGGDTVEVVTPDDTPDRPADFLGIPITYVRGFRLFLYKQVQLTLDIGSQALKRLKRFEPTIIHAVTPGFFVLPAIIYSRILNVPLVISYHTHLPAYAERYIAVPVLREISVAVANWIVPTVLNFADLALATSPQLKAQLQELGCKNIEVWRKGIDTNVFTPAFNEDNLEMRTRLTGGVPDAPLLLYVGRLGAEKNIGMIRGVLDNIPEARLAIVGCGPAEEELRKVFEGTPTVFMGLMQGEELSRAYAGADVFVMPSESETLGFVVLESMASQVPAVCAKAGGLVNLIRDGDTGLFFEPGDVDDFIEKVKLLLKDSKLRRSMGEAAREETLNWDWRAATSVLRNYQYTLAEKRHAERQERWNSMMSRLNPFHNSAPAAAAPTLAFNSTMS
>CAMPEP_0199646304_/NCGR_PEP_ID=Pseudo_nitzschia-australis-10249_10_AB-20140214|578_1_/ASSEMBLY_ACC=CAM_ASM_001147_/TAXON_ID=44445_/ORGANISM="Pseudo-nitzschia_australis,_Strain_10249_10_AB"_/LENGTH=659_/DNA_ID=CAMNT_0045498651_/DNA_START=436_/DNA_END=2415_/DNA_ORIENTATION=+
MKNTHMHMEEYEQYRHLPSRHPNRTVIFLDNAVPIPFLQDPNNSDNSYQIGFSISNDVKVKLNDFQATIVHVTVPDITSLHLIQYAREKQLPLMGTYHSNIPDYFTHYPGIGWLKHIMAGYERHQYNFLQALFVPTPFMRRHLMAEQHYRLHNVTNLKVWGRGADLERFHPSHRSEDYRARYGFAPNDVVLTWVGRLVPEKRPDIFAYVVRRLASEDVPFKALIVGAGPSENEMKSLPNTTFAGWATGDELAVAYASSDVFLFPSAVETFGNVTLEAAASGLPLVVDSGCSGHLVEHGVNGFACKEGDVESYYRGILSLVLDKSKRETMSKEGRRLSLNFEKRTVCRKMIDNYSNITEEFYGLYRGDHANRDRIYENMLDSFLAGCNVRPTSLILVEFFSILLFRVMYRIAQLLGTVQRFVVSIGTKNDSSTTAEALVVGVSNPLPSPSSSPTSALSGAVNSSANVTLSVTVSSSRNSKNANGEEVMNDADIEGPIDYQDTNSIDDSILSSDGTNSSSSCCSISSTAERNHRRYEEQMWQSELPISHNLAILFYKCMRALFLVEYHIRKWCIRTMSGARRSKDLLFVSKKKHNEQGRRKRKCSEELTPDDLSGTDILALQLKEPLLPNSCSSSIESNRSSDYSLVEEYDATLKPTSRER
>CAMPEP_0199645562_/NCGR_PEP_ID=Pseudo_nitzschia-australis-10249_10_AB-20140214|114_1_/ASSEMBLY_ACC=CAM_ASM_001147_/TAXON_ID=44445_/ORGANISM="Pseudo-nitzschia_australis,_Strain_10249_10_AB"_/LENGTH=466_/DNA_ID=CAMNT_0045497827_/DNA_START=110_/DNA_END=1510_/DNA_ORIENTATION=-
MINSPASGDNDDNNEDHDGNPEPKLWQICILCEPSPITYRSGHATRFRLLMKHLSDHYHETHKLQLVTADAVHSSPPLHCFKGKIPIHYTLGFSPRQYKSMTLSFDASLKSLRVLFPSKQKFDLIHVSSPGLLLFPAVLASQLYQIPLLMSYHTHLPVYARSYLPYPLNALGEVLAWLALIIVHSFADLTIVTSPQLADEFRDQHSRMRFALPTTMNTMPLLVWKKGIDTTEFHPHHKDGEMRKRMSGPSGNPDDLLIVHIGRLAKEKRLKDLKGILEEINNRRHRSCHNGNTTIPTARLCIVGSGPEEDELRRYFQGTPTVFLGRLDGKELGQAFASGDLFCMPSDSETLGFVVLESMASGVPCVAARAGGPIDLIEEGVTGYLVPTGDVAAFADRIEAIMKNQGLRRSLSLAARKETERWSWYASMEQIREEAYPKCVENFRSRRFSQRLYCWLVGLAKKSKTS
>CAMPEP_0199652862_/NCGR_PEP_ID=Pseudo_nitzschia-australis-10249_10_AB-20140214|7238_1_/ASSEMBLY_ACC=CAM_ASM_001147_/TAXON_ID=44445_/ORGANISM="Pseudo-nitzschia_australis,_Strain_10249_10_AB"_/LENGTH=496_/DNA_ID=CAMNT_0045508333_/DNA_START=307_/DNA_END=1797_/DNA_ORIENTATION=+
MKTTASFVILVIAVLAASCFAFQPLSYTATPTTTVSSSTELRQSTASNDAPPLKRNPPRKIFLMVEPTPFTHVSGYANRFNEMLKYLSKAGDDVEILTTDTNTPKNQHPKEIFGYNIHHTLGFTFPLYHDISLTLDLPEMKGSSILDRLKPDLIHVTSPGFVLLAAIFYARTMCIPLVMSFHTHMPRYAANYLGFIPGIEEFAWKLIRFAHTRADLTLCTSPQIKKELNDNGVSRVDVWRKGIDTERFDPKFRDSEMRKVMSDNNPDDFLMVYVGRLGGEKRIMDVRDIMEKMPNARFAVVGKGPQMAELKEHFKGTKTVFLGQRSGDELSQAFASADAFIMPSDSETLGFVVLESMASGVPVVAANAGGIPSIITNEKDGFLVETADIDGYVKRLKELEDKKYRETMGKAARAEAERWGWEAATSVLRNVQYEKAMINFHSRAFGGFGKPRTRGLLRLFAFRVKNVFRRLGARLGLVSKSNGNTKAKNEQQAVSI
>CAMPEP_0199825132_/NCGR_PEP_ID=Pseudo_nitzschia-fradulenta-WWA7-20140214|181305_1_/ASSEMBLY_ACC=CAM_ASM_001165_/TAXON_ID=183588_/ORGANISM="Pseudo-nitzschia_fraudulenta,_Strain_WWA7"_/LENGTH=320_/DNA_ID=CAMNT_0045716843_/DNA_START=180_/DNA_END=1142_/DNA_ORIENTATION=+
MCIPLVMSYHTHLPSYAVNYLNFIPGIEKFAWELLRFAHTRADLTLVTSPQIQKELLDNGIPRVDVWRKGIDTERFDPKFKDRRMRKVMSDNNPDDFLMVYVGRLGAEKRIKDVRDILEKMPNARFAVVGKGPQKEELEKYFEGTKTVFLGQRSGDELSQAFASADTFIMPSDSETLGFVVLESMASGVPVVAANAGGIPSIITSEKDGFLVEPGDIDGYVSRLKELEDEKFRETMGKTARAEAERWGWEAATSVLRNVQYEKAMVNFHSRAFGGLGKPRTRGLLRLFAFRFKNVFRRIGRRLGLVSSSSSKTEDNAVKQ
>CAMPEP_0199801366_/NCGR_PEP_ID=Pseudo_nitzschia-fradulenta-WWA7-20140214|77649_1_/ASSEMBLY_ACC=CAM_ASM_001165_/TAXON_ID=183588_/ORGANISM="Pseudo-nitzschia_fraudulenta,_Strain_WWA7"_/LENGTH=495_/DNA_ID=CAMNT_0045687311_/DNA_START=438_/DNA_END=1925_/DNA_ORIENTATION=-
MKASASITIVTIAILAATCLAFQPHTYSSATTPTTATRTSTTELRQSSRSNDAPPLNRNPPRKICLMVEPTPFTHVSGYANRFKEMLKFLSKAGDEVEILTVDSKTPSNNLPKEFMGYGITHTLGFTFPLYNQISLTLDLPEMKGSAIMDRLKPDLIHVTSPGFMVLAAIFYARTMCIPLVMSYHTHLPSYAVNYLNFIPGIEKFAWELLRFAHTRADLTLVTSPQIQKELLDNGIPRVDVWRKGIDTERFDPKFKDRRMRKVMSDNNPDDFLMVYVGRLGAEKRIKDVRDILEKMPNARFAVVGKGPQKEELEKYFEGTKTVFLGQRSGDELSQAFASADTFIMPSDSETLGFVVLESMASGVPVVAANAGGIPSIITSEKDGFLVEPGDIDGYVSRLKELEDEKFRETMGKTARAEAERWGWEAATSVLRNVQYEKAMVNFHSRAFGGLGKPRTRGLLRLFAFRFKNVFRRIGRRLGLVSSSSSKTEDNAVKQ
>CAMPEP_0199760610_/NCGR_PEP_ID=Pseudo_nitzschia-fradulenta-WWA7-20140214|3805_1_/ASSEMBLY_ACC=CAM_ASM_001165_/TAXON_ID=183588_/ORGANISM="Pseudo-nitzschia_fraudulenta,_Strain_WWA7"_/LENGTH=720_/DNA_ID=CAMNT_0045634433_/DNA_START=246_/DNA_END=2408_/DNA_ORIENTATION=+
MYPSRSPKKHRVLIYVTCYNVLDGVTLTLRKIEQEILAQGHHVCIISTNSGNSQNTHMHMEEEQYQRYRHLPNRHPNRKVIFLDNAIPIPFLHDPNNPEDSYHLGFSLSVDVRKKLDDYGPTIVHVTVPDVTCLHLIQYARERQLPLMGTYHSNIPDYFTHYPGIGWLKHIIAGYERHNYNFLQALFVPTPFIRRHLTVEEHYRFDKITDLKVWGRGVDLKRFHPAHRSEDFRARYGFTPDDVVVTWVGRLVPEKRPDIFANVVRRLTEEGHSFKALVVGAGPCEGEIKSLPNTTFAGWVTGEELAVAYASSDIFLFPSAVETFGNVTLEAAASGLPLVVDAGCSGHLVQHGLSGFACNESENDSYYNGTLSLILDSSRRKAMSKEGRQLSLRFEKRTVCRRMIENYSKITEDFYGRYGGNHSNRDREYENKPESFLGGSYVRPTSLMLVEYIFIFIFRIAYRLGECLYNTKQFFASTQLKATRVGPETTDESMRLVSYEPPNALVAETTEFTGVSVSVIGDQATSALHLDSEMEEPTFGEDTDSIDEITLSCDDASSGSCSSSFYSTKTPRYKDRFWRSELPFSHNLAILFIKSVRAQGRIECRIRKRCARTMVASPSSNFSVLSTRRTNRAQQRKRKCSEELTPDDLNGTGMLAMQLKESLLPARSCCSSDSSRSSDYSSAEDIDMVAITSTNTFTGRTCNEQGLNSRKVKSSSNLQV
>CAMPEP_0191413624_/NCGR_PEP_ID=Pseudopedinella-elastica-CCMP716-20131002|29934_1_/TAXON_ID=35684_/ORGANISM="Pseudopedinella-elastica-CCMP716"_/LENGTH=331_/DNA_ID=CAMNT_0035382397_/DNA_START=1_/DNA_END=996_/DNA_ORIENTATION=-
XFHRPLLRPLPPAWRILKLGMPKRIGLMVEPTPFIHVSGYSNRFNEMLKYLNKAGDDVEIVTPDNGPSAPTMAHGFTVNNIPAGDPPRVDAIASFAASGSWARSAERPPRVSYHTHLPVYAWNYANSPDWTRTMGPDFCEWLSWKVLRMAHSMTDLTLVSSPQIVAELTAKGVYGLPQVVVWRKGIDTARFHPKFRSEEMRAKLTGGHSEAPLLLYVGRLAREKRIQDLKPLLARFPGARLALVGTGPHEGELKELFQGSNCVFTGQLSGQELSAAFASAGVIVIPSDSGTLGFVVLEAMACILMATSISSKFFVFFSFKLNKSERPVRYA
>CAMPEP_0191414616_/NCGR_PEP_ID=Pseudopedinella-elastica-CCMP716-20131002|32064_1_/TAXON_ID=35684_/ORGANISM="Pseudopedinella-elastica-CCMP716"_/LENGTH=484_/DNA_ID=CAMNT_0035383903_/DNA_START=150_/DNA_END=1604_/DNA_ORIENTATION=-
MPNLRAGPPSRAILMAMTMFIQNAAPWSLRSLNTASASLSPRLGAPLSSAPAAQSGDREAIPALTESPPMRVGLLIEPTPFTHVSGYSNRFKELLKFLDKAGDVVEIVTVDDTEDAPDEHISYPINNIRGFRFPFYNDICLTFDVKQQMVWRSMKRFKPELIHCTSPGFIVFIALATAKLLDIPLVLSYHTHLPLYTKQYMKFVPGAVGEAGAWGIIRWVHNRADLTLVTSPQMKEEMTANGVERVDVWRKGVDSEKFDPKFKSAAMRSELSDGHPEDPLLLYVGRLGNEKCLDQLKPLLKAIPDARLALVGKGPAEASLKKMFKGTKCKFMGLMQGERLSQAFASVDIFVMPSDTETLGFVVIESMSSGVPVVGARAGGIPSIINDGVTGLLANPNDPKDFAAKVKSLLEDRAGLTEMASKARAEMELFNWEAATSYLRNVQYKQAKANFDGRDVDVNPAISSNILYNLDDRLNEEEGGDKGH
>CAMPEP_0191455190_/NCGR_PEP_ID=Pseudopedinella-elastica-CCMP716-20131002|263400_1_/TAXON_ID=35684_/ORGANISM="Pseudopedinella-elastica-CCMP716"_/LENGTH=502_/DNA_ID=CAMNT_0035437465_/DNA_START=829_/DNA_END=2336_/DNA_ORIENTATION=-
MDSVSWAKANNVALVGTWHSNYCDYVKFYSAAWWLVPVLRRYIQQFYGAIPTTYVPTEFMRQKLTVEGYDKFTDMQVWGRGIDLERFNPVTRRSEAFRRRHGFRPQDLVLIWVGRLVPEKRPDIWREVYTRLAAEGLPVKGLVVGVGPCQQLLEGLDGVSVVGWLSGLDLAEAYASADILLFPSDVETFGNVTLEALGSGIPAVVEEKCSAHLVTDGVEGFAVHQGIADPNDKAAYEACVRRYLEKTRLLVVDPDLRTACGQAALKKAGEYSNRAVQQRMIDNYHNAYATQVAPLLSAESDPNDKALHRSRRQACLAFCLRICLWWRFSSSNGWRRVRESLAHHFFAVLARVIIFVLWLLLGFPRVTSTNLNETNIRTTERAIEFDXGADLERPWGVRQRGRGMGGTGPAARLASPSAFESASGGASPPPTGDEKYKYLGSPTTNIKGTSWGTPPPPAGDEKYNYEYLGQSPKNILGDASPAGMQVLVERYLXDFALLPCFM
>CAMPEP_0191390522_/NCGR_PEP_ID=Pseudopedinella-elastica-CCMP716-20131002|4834_1_/TAXON_ID=35684_/ORGANISM="Pseudopedinella-elastica-CCMP716"_/LENGTH=112_/DNA_ID=CAMNT_0035348795_/DNA_START=1_/DNA_END=334_/DNA_ORIENTATION=-
XWKVLRVVHSMVDLALVTSPQIAPELTAKGVGRVVTGGRVAQGDRNGAVPPQVPFRGEKCQAHERPPEVPPLHYVGRLARKKRTRVLNPLLARFPGARLALVWTGPHEGELX
>CAMPEP_0191391096_/NCGR_PEP_ID=Pseudopedinella-elastica-CCMP716-20131002|5318_1_/TAXON_ID=35684_/ORGANISM="Pseudopedinella-elastica-CCMP716"_/LENGTH=521_/DNA_ID=CAMNT_0035349527_/DNA_START=89_/DNA_END=1656_/DNA_ORIENTATION=+
MSSFLARACGAKKAILTATFRTIQKLNDTSEIGALPTRRTLLAALSVAAVLGPGALALYTTVPSSVNGCFRTELRAESKATLGSGFEDEGMGAQTPWRFTAXLLRPLPPAWRNLKLGMPKRIGLMVEPTPFTHVSGYSNRFNEMLKYLNKAGDDVEIVTPDNGPSAPTMAHGFTVNNIPAGDPPRVDAIAPVRHRDPELEVLNVPLVLSYHTHLPVYAWNYANSPDWTRTMGPDFCEWLSWKVLRMVHSMADLTLVTSPQIAAELTAKGVERVAKVVVWRKGIDTARFHPKFRSEEMRAKLTGGHSEAPLLLYVGRLAREKRIQDLKPLLARFPGARLALVGTGPHEGELKELFQGSNCVFTGQLSGQELSAAFASADVFVMPSDSETLGFVVLEAMASGVPVVGARAGGIPSIITHDQNGLLCAPGDAEEFGRALEGLLGGTGEARRLEMGRAARAEAERWDWESATAHLRNVQYRAAVENFSSRPSWLAQVGRYCRDRATKCLDAFSRHFVSSQPAPLV
>CAMPEP_0191407934_/NCGR_PEP_ID=Pseudopedinella-elastica-CCMP716-20131002|22857_1_/TAXON_ID=35684_/ORGANISM="Pseudopedinella-elastica-CCMP716"_/LENGTH=120_/DNA_ID=CAMNT_0035373977_/DNA_START=1_/DNA_END=359_/DNA_ORIENTATION=-
GARLHREQHPRLQGSPFTHTSPSPEIFHVSTPSLLCGIGILSSKCLNVPFVLSYHIHLPVYAWNYANSSDWTRTMGPDFCEWLSWKVLRMLHSMADLALVTTPQIAAELTAKGVERVATG
>CAMPEP_0191407756_/NCGR_PEP_ID=Pseudopedinella-elastica-CCMP716-20131002|22683_1_/TAXON_ID=35684_/ORGANISM="Pseudopedinella-elastica-CCMP716"_/LENGTH=552_/DNA_ID=CAMNT_0035373745_/DNA_START=47_/DNA_END=1705_/DNA_ORIENTATION=-
MEPSTPSVLMRQRAIVKNRELAKQAREAEAEAMRRRAGATDGRGVFTAAPIDDSDSELSSGAMRMLIYSHSLPPWVDGVSTRFKSHLKLLKEEGHKVTVVTIEDQLDPQVRSSVDHVVHVDSTCLYWYPAKRFPDLTLRNLKRIWDACVRSRAQVMHCTMCPSLPLFFMCARALNIPLMVSIHTDSVTLLEKCGQPWPIVRLCGALEPLGTWFADATYTVSPSYSAILLQRGIRCLDLTWGGYANPAVFHPGRASSGDWRHKLSFGHPDDFILITAGRVSPEKNVEFLVELVRRFRSQGHRVWLAVIGDGPAAADFAPLHGSEDAGIWCIPGFLSQVELAEVYASVDVVASASTFETFGYTALEAMQCGTPFLGPRAQGFRDTVAHGKGGYLFDARDMTSAAHYLELMLQERHELFPPRQVLDSIKDFTAANCVRRTVQAYRLSAEQRRRATAKYGCAPALEEGEAAAAGGAGSGRGLVRRACMQCVRTLPALLMVFFIGLNWCLLHAPLLACWAAKQLARARRTAGATWDRSMRLTNLTRNRVLVGTQVIK
>CAMPEP_0193823830_/NCGR_PEP_ID=Pteridomonas-danica-PT-20131002|37802_1_/TAXON_ID=38822_/ORGANISM="Pteridomonas-danica-PT"_/LENGTH=439_/DNA_ID=CAMNT_0038355759_/DNA_START=57_/DNA_END=1377_/DNA_ORIENTATION=-
MASSANTNLSIRRGDEPLRVVFFTASYFVLDGVTLTIRKILAALKAQGAETLVITAAPIADTMGELGALDGENLVLVPGMPVPMEQEHYGYALGLGLSAEARQRLAEFKPHVAHFTVCDLLGMDGVAWARKNNVALVGTWHSNYCEYVKFYSAAWWLTPVLRRYIQQFYGAIPTTYVPTDYMRGKLTVEGYDQYTDMQIWGRGIDLERFNVKRRSEQLRRRLGCRVFPDGTQDILIIWTGRLVPEKRPDIWRDVVQRLQGEGLPVKGVVVGVGPCQEMFASIPGVTVLGWLSGIDLAEAYASADILLFPSDVETFGNVTLEALGSGIPGVVEGACSRHLVSDGVEGFTVMQNIEDPNDKAAYLDCVERYLEKTRRLVTDPALRAECAANALKKAATYSNEMVQQRMIDNYKAAYTSQVTVVAPNDEDDNNDDPNDKNPF
>CAMPEP_0193819440_/NCGR_PEP_ID=Pteridomonas-danica-PT-20131002|23657_1_/TAXON_ID=38822_/ORGANISM="Pteridomonas-danica-PT"_/LENGTH=167_/DNA_ID=CAMNT_0038347787_/DNA_START=806_/DNA_END=1306_/DNA_ORIENTATION=+
MRNKLSGGHPNDPLLVYVGRLGMEKGLDELKHVLKTIPNARLALVGKGPAEPSLRRTFQDMPQVNFVGQLQGDDLSEALASGDVFVMPSTTETLGFVVIESMASGVPVVGARAGGIPSIIDDDKTSLLANPKDPTDFANKVKSLLDDREKLKNMGIAAHKEMQNHGW
>CAMPEP_0191483674_/NCGR_PEP_ID=Pyramimonas-parkeae-CCMP726-20131001|18913_1_/TAXON_ID=36894_/ORGANISM="Pyramimonas-parkeae-CCMP726"_/LENGTH=204_/DNA_ID=CAMNT_0035472029_/DNA_START=1_/DNA_END=613_/DNA_ORIENTATION=-
XIGQEVPVVLIVCRLVWEKALDIFADVIRHLHDKGIPHRSVVVGDGPARQGLMALVPDAIFLGSLSGPELARAYASSDLFLFPSHTETFGITTLEAMSSGLPVVVADKNETTIVETDVTGFLVPIGERKTFAEKTELLVVDSALRLQMGSAARKRAEEKFQWGRAFTELVGHYNEAISEQEERQRKALVARHDSSKSSFFRRLI
>CAMPEP_0191472690_/NCGR_PEP_ID=Pyramimonas-parkeae-CCMP726-20131001|7914_1_/TAXON_ID=36894_/ORGANISM="Pyramimonas-parkeae-CCMP726"_/LENGTH=503_/DNA_ID=CAMNT_0035457865_/DNA_START=216_/DNA_END=1727_/DNA_ORIENTATION=-
MAGARATAPISVVSTQCPLLQRSPRPARVVRGAGELPAHDLRPPSFRAVRCKARRTMTKLAAAASSAAAAGASASSPKSRKVMVFVEPSPFSHISGMRNRFLGLIESLDQEGDEVVVVTPCCEKTKEYKGVRVISVLGLQLPFYASKTLLLGTALSFRVMWELLNPKTRPDLIHTSSPGMMVFTVMVCAKLLRIPLVVSYHTHIPEYIPRYNLWTGLVAPMWALIKMCSRWCNLCLVTSSVMQKELADNGCKQLDLWQRGVDTKTFNPSFRSEDMKKTMTGGKDGPLLVHVGRLGAEKNIKAIKLMLEAIPGSCLAIVGDGPQRAELEEFFQGTNTKFMGMMRGDALSQAYASADVFVMPSESETLGFVVLEAMASKAPVVSVAAGGLTDIITEDGKMGLLYQPGDYDTAIEHIKKLVSDAAFREKIAEGGYSEVQKWSFHASNVVLREKQYTRAVRRQRLMERFRSLLLHVSILSFFRRVWHAITHMFSSGKSKPAAAMSAV
>CAMPEP_0191547440_/NCGR_PEP_ID=Rhodomonas-sp-CCMP768-20130930|5083_1_/TAXON_ID=302021_/ORGANISM="Rhodomonas-sp-CCMP768"_/LENGTH=477_/DNA_ID=CAMNT_0035558491_/DNA_START=1_/DNA_END=1432_/DNA_ORIENTATION=+
PVSLARDRGSGLWISPERGPGWLEFLACNTLQAGSETWKFLFEHHFVASAQFSNSFSGFNRESKQDAQTNVTLAVAFVLLSDHVSCFTSFGTMPMHLSGRSSRSSSCGQQPKCVLGERAPSTEVAEVPALKTLPPQKVGLIVEPTPFTHVSGYSNRYKEMLRYLSDAGDKVEIVTPDDTENPPEDYMGYPISYTPGFRFSLYNHICLSVDQKLVGADMIKRHKPEVLHVTTPGFIAITASIFAKLFNIPLVLTYHTHLPVYAEKYLGFVPFIVPITWFVVKYVHAAADLTLVTSPQLKAEFEEHGIPKVEVWRKGIDTVSFNPKWKDDETRKTLSGGHPDDLVLIYVGRLGKEKRIDDLRAVLDAKPSVRLAIVGTGPYEDDLKELFKGTKTVFTGMLKGEPLWKAFASADVFVMPSDSETLGFVVLESMASGVPVIGARAGGIPDLIDDGRTGFLVDVGSTEQVTECIRKLEADRE
>CAMPEP_0191868818_/NCGR_PEP_ID=Scrippsiella-hangoei-SHTV5-20131105|75237_1_/TAXON_ID=268821_/ORGANISM="Scrippsiella-hangoei-SHTV5"_/LENGTH=539_/DNA_ID=CAMNT_0035939307_/DNA_START=1_/DNA_END=1621_/DNA_ORIENTATION=-
NSIAPTAVLQTPPQAIAVAARMAGSPKADRENGGIKRDVSCWIAALRTHYLVLLIFTVIVYFPRLCLSYLVFFLAQSLRLIARIFGLETNRPVQNRRILVVTDYLPPQTHGIAIRCAAYVKHMRAQGHEVVVFSTADDASRETSFDHPNIPAVVNPFNLKNRIGYNPGVKLAWFLGAHSWDVVHVFFPSLIGSFVLTTCSWRRIPVYCSHHVEMNMFAHEHVPFAPVVKFGMFTYNLIGKWPAIKWGTLNAAPTLVFARDHLGKEHEENLRRVPSGTHDVFTPKMDNSNERQEVRSKRFGVQDDKTKVILMVQRLSGEKGTERIFPALKPRDGGSGTGTVDAVLVIAGDGPSRAALELEAKKRKLNVVFLGNVPHHDLPKLYRAADCFVTMSLSETFGLTCLEAMMCGCPGVVPYCPVFNEIWDERIPKTWRYSINEKSFECTGLYKAIAAAQDGGREWLEKNPVKMTWKMAADELLTHYEQCISMNSKKRQMLKDFVAFADHCLRVALCALVATWVLQKYYYKPLRRFFRTYGLDIMP
>CAMPEP_0199185760_/NCGR_PEP_ID=Scrippsiella-hangoei_like-SHHI_4-20140214|16590_1_/ASSEMBLY_ACC=CAM_ASM_001136_/TAXON_ID=447022_/ORGANISM="Scrippsiella_hangoei-like,_Strain_SHHI-4"_/LENGTH=345_/DNA_ID=CAMNT_0044914129_/DNA_START=1_/DNA_END=1034_/DNA_ORIENTATION=+
MSASVHNIVLMARAVRQQDLVIISGSWTFMNCAAVYLSLLFGVPCITFVTMNSKSAVDSNFSGAMWLLSYCLYMASDYFNCFLSTVAWTRSAEYLKILNERHVRVQGVVSCDDQYEAFRPHDSQADIAEARNLLSGGCPEKPLLLFCGRLRQEKRIPLLLAARPPNMVLVIVGNGTDAEYYKKLHNPAKGIICLVEEMVPQARLRLFYKAADIHVSASDFETLGNTVHEALLCGCPAIVQRAGGYISQVRDGQNGYLVDWEDAQEAQRAIESVLNHKLTSVMPLPRKAREAMDIVASYASVHTSALAPLMVIVSYPALCLLWGMSCFYERFCVESMRGERMTDPX
>CAMPEP_0199184618_/NCGR_PEP_ID=Scrippsiella-hangoei_like-SHHI_4-20140214|15811_1_/ASSEMBLY_ACC=CAM_ASM_001136_/TAXON_ID=447022_/ORGANISM="Scrippsiella_hangoei-like,_Strain_SHHI-4"_/LENGTH=459_/DNA_ID=CAMNT_0044912849_/DNA_START=1_/DNA_END=1377_/DNA_ORIENTATION=-
PLLSRKAFFAELKVVEVVVVKMEQTLVGFDVGAFALPTLVVAMLVLACRGIQDLRTRSSTFDAPSGKPRRVMIVANRIGEFKGETGGGSIFRENLFNGLTKAKYTVTCMSIGRADVSYCNSVRGPLMSASVHNIVLMARAVRQQDLVIISGSWTFMNCAAVYLSLLFGVPCITFVTMNSKSAVDSNFSGAMWLLSYCLYMASDYFNCFLSTVAWTRSAEYLKILNERHVRVQGVVSCEDQYEAFRPHDSQADIAEARNLLSGGCPEKPLLLFCGRLRQEKRIPLLLAARPPNMVLAIVGNGTDVEYYKNLHNPAKGIVCLVEEMVPQARLRLFYKAADIHVSASDFETLGNTVHEALLCGCPAIVQRAGGYISQVRDGQNGYLVDWEDAQEAQRAIESVLNHKLTSVMPLPRKAREAMDIVASYASVHTSALAPLMVIVSYPALCLLWGMSCFYERFCV
>CAMPEP_0199221134_/NCGR_PEP_ID=Scrippsiella-hangoei_like-SHHI_4-20140214|44444_1_/ASSEMBLY_ACC=CAM_ASM_001136_/TAXON_ID=447022_/ORGANISM="Scrippsiella_hangoei-like,_Strain_SHHI-4"_/LENGTH=513_/DNA_ID=CAMNT_0044956141_/DNA_START=1_/DNA_END=1541_/DNA_ORIENTATION=+
XADRENGGIKRDVSCWIAALRTHYLVLLIFTVIVYFPRLCLSYLVFFLAQSLRLIARIFGLETNRPVQNRRILVVTDYLPPQTHGIAIRCAAYVKHMRAQGHEVVVFSTADDASRETSFDHPNIPAVVNPFNLKNRIGYNPGVKLAWFLGAHSWDVVHVFFPSLIGSFVLTTCSWRRIPVYCSHHVEMNMFAHEHVPFAPVVKFGMFTYNMIGKWPAIKWGTLNAAPTLVFARDHLGKEHEENLRRVPSGTHDVFTPKMDNSNERQEVRSKRFGVQDDKTKVILMVQRLSGEKGTERIFPALKPRDGGSGTGTVDAVLVIAGDGPSRAALELEAKKRKLNVVFLGNVPHHDLPKLYRAADCFVTMSLSETFGLTCLEAMMCGCPGVVPYCPVFNEIWDERIPKTWRYSINEKSFECTGLYKAIAAAQDGGREWLEKNPVKMTWKMAADELLTHYEQCISMNSKKRQMLKDFVAFADHCLRVALCALVATWVLQKYYYKPLRRFFRTYGLDIMP
>CAMPEP_0191923458_/NCGR_PEP_ID=Scrippsiella-trochoidea-CCMP3099-20130930|1688_1_/TAXON_ID=71861_/ORGANISM="Scrippsiella-trochoidea-CCMP3099"_/LENGTH=501_/DNA_ID=CAMNT_0036007547_/DNA_START=1_/DNA_END=1504_/DNA_ORIENTATION=+
XRRALVVVQCFPPLLKNAGGVSKRYLSLCRALIDGLGWHVSLLTQADVTCSHEPEVDRWLQTGSLEFLPAYGGRVTSSTDGVAFFLDLASGHNVSKMARKLMSGQYDAVFTDDALWRVVLLLLARGLGVPVVATTHTDITHMQSYQLWLVRLVWKMHMLSTRCAAVHAATSRVFGEQLQRLYGVPIGGVWPPCLWSPAFRKEPNAFAEEAQAQRALWLQMLRDQGSEPKAIMLHAGRWSAEKRIHLLFEAVPADCALVIVGDGTSEYADLVDSAGKASNRRNVLPLRKMLSAHELRVAYQAADLFLTASDFESLGFTVIESWCSGTPVAIQPAQGHLEFVKDGVNSWFVNYDDQAKARATLESIVAVGLDKASLHDNIPEFAPMGKKFRTSDYAQDLDDEIIAPALAQGAVMQSGGVSEYTKRLFSLVGCFGVWLSLWIFTRIAYTTVQDPKFELLGRPGSASDSTPCNLTPVDTLPPKKQGHVNDSRAEPSFDVEPLLSA
>CAMPEP_0191984676_/NCGR_PEP_ID=Scrippsiella-trochoidea-CCMP3099-20130930|43374_1_/TAXON_ID=71861_/ORGANISM="Scrippsiella-trochoidea-CCMP3099"_/LENGTH=2008_/DNA_ID=CAMNT_0036074965_/DNA_START=93_/DNA_END=6119_/DNA_ORIENTATION=-
MALKIFEIDPSLQSVQGQIWDRVNGYKWWKEELEKNEGGLEKFAEGYKIFGFQREKNGFTYREWLPNAKQAFLTGDFNEWHNSTPLQSEGFGRWSVHLPDKADGSPALPHPCQIKVRVETNDGQWIERVPAWTKLAWQDHTTNLFNGVFWEPPAADRYVFKHPRPPKPENLKIYEAHVGMGSEHPKVATYADFARDVLPRIKRMGYNCVQLMAIAEHAHYGCFGYHVTSFFAPASRQGTPEELMAMVDTAHGLGIIVLMDLVHAHASSNTMDGIAQMDGTDHCYTHGGLKGHHSEWDSKIFHYTKYEVLRFLLSNVKWWIEEYKFDGFRFDGITSMLYHSHGIGKGYTGGYHEYFGPDADIDSHIYLMLANDLIHSILPSAVTVGEDVSGMPTLCRPVAEGGFGFDYRLAMAIPDMFIKLLKEGSDDGWDMGHITHTLTNRRWKEKVVAYAESHDQAIVGDKTLAFWLMDAEMYTGMSLFTSPQPSLCVDRGLALHKMIRLLVLGLGGEGYLNFMGNEFGHPEWIDFPRPENGWSHHHCRRRWDLAEDDLLRYKFFQTFDELMQACECRFQWLGSEHQYVTVKNNMDKVIAFERGDMFFAFNFHPCNSYTDYQIGLSWNEPMRCVLDSDEGRFGGHTRLEHGHANAFQPLHGVDGRPHSVKLYLPSRTVQVLAKERLLEGGVKVYMADTFLQDHGVKSVADLTLQVEVWKDGKQVTKSMKFDNDGCVAIEGSDATFTIEGPGGKVLECGASKDGKFRAYFPGDYTVAGIGYLSNGKPSDLPAPLPVAAKAVAAAPAPAPKPAAMAPTPVPKPAAAPVPKPAPASAPAPMPAAVPAPAPAPVPASQAEAPAPITAEAAAAAKAASKGGGKGYAVSSPPAAQLEEPVKEQEDLSRDELARRCYSGLHFVSNEVLDALDAADNKPMERMVSPPAEAPEARFANFEGTVKSFGLKGGLIEVSQSYKSFGLHKNPNGAWSFREWIPNAEAVFLVGDFNSWDRNATPLTESAETPGVWSGEITGPAATGLQKGTKYKLFVRPHQGAEYWTVPAWTTRYVYTETTRLLDAIVWPMSAKPDQLTATSSAGGERIYECHVSLAARKGQKAGFAEAAEMLLPRVARNGYTAILLMGVLESKELANMGLQPVSLFAPARELGTPEELVAFVSKAHKLGLKVLLSMAHDGVACCEDGLGGQFFPSGEAGFSPTTGARLFDYAEKEVMRYLLSSLNFWMTEYGVDGFRFQGVSSAIYTHHGMWVPTDLAEMDTYLAEDNNLNNDGIHYFMMANALVHDLNKASVTIADEYTSFPSLCLPIAKGGLGFDLRQSSALPACLRTMLKSCRDEDWSMGTLVDAACQAKAARPGEKVVTTMESYENCVVGRRPLKIAMLSWETLHTIAAGGVAPHVTELAGALHAAGHQVHIFTRSSNGTTWEHPIWGVIYHEVGFPTNSDFVREIENMCSAFVGHFLHVEGCVGGFDIVHGHDWLVGPAVSQLQAMGRRCVFTMHSTETGRCGNVAYAGQSARIRGIEGHACHAAERIIAVSGVLKEEVCSHYSVDGRKVEVIYNGIHAQPIVDMEWQDDWTGNTKRDKGFDVMAPMFLFVGRLAVQKGPDLLLDAIPMVLQARGDAKFVFVGDGHMKASLEAEAQKRGIGHAVAFAGSVKSGTAHLKSLFKSCDAVVVPSRNEPFGIVVLEAWAAGKPVVATTCGGPRDFVLPDKDGYLVDPNPGSIAWGICKICENFDHARWMGSRAQRKALDEFNWAFIAQKTIQIYYEQINLHGATFCRPGGILQGASLASELLGPHRNNMGVMEENILVSRGLAMLKQCRLLAASLGGDGFLNWMGSEVGQIDSPDLPRPANDNRDFSIDYASAENKGLKLKHLDIFDICLNRTSALLKWLSDSTHTILAQDEEKKVLIYARGGCVFAFNFHPAETHSGYTVKIPTGVQVAQDLMVALDTEDTKFGGGSASSKKPSQTSASLSLTLPPRIGLVLAPGAASASLAADALLQKDVDSIIGGK
>CAMPEP_0191933596_/NCGR_PEP_ID=Scrippsiella-trochoidea-CCMP3099-20130930|9127_1_/TAXON_ID=71861_/ORGANISM="Scrippsiella-trochoidea-CCMP3099"_/LENGTH=654_/DNA_ID=CAMNT_0036018571_/DNA_START=1_/DNA_END=1962_/DNA_ORIENTATION=+
NFVSSKLQGVDVMKALVVVNCFPPLLKNAGGVSKRYLTLCRALIDGLGWKVTLLTPVNVRCSREDDVMRWLQDGSLVHLPARGVRVESSHDGVAVFLDFMSAVNAGLLLGELCLARDYDCVFMDDLPWRFMGLLLTRAMGVPTVVSTHTDITHMPSCKGIVLFVWKLHVLSAHLASVHATVSHVFGEQMKRMYNIPVSAVWPPILWSSEFKSHPSVWAERADAQRRLWLEKLAAQGCKPKAILMFVGRWSREKRIHLLLDAVPKECALVICGDGTSEYASKLEEAGPPSDRSNVLPLRKMLNAAEIRLAYAASDLFVSASDFETLGNTVIEALCSGTPVAVQPAQGHLEFVKDGKNSWFVDFNDTDEARATLSRIVASGLDPASLQTVLPEFAPLGEKFRGAEFARDLDAAVIQPALEVGRKHCLNCLGGSVNVPLEVAKRVLCFSVCFVMWFVLRLVTRLTMITSRDPKFQILGDLGSAVDDGKGPTISTFPCLRFLFDSSPAEQPASPGDATSYDSHYKLAHQRALRKWLKPSHEVIFMIAALLCVFTGCLPLLGSRSSSSQGQPPQWPPGAXEGAPARVVADVAAPRPNLRLLQYCTSAPGALAGRCHTINLGPPPATGAGSEDRHLPPEQVLGRRPLYNAFSGPEDELFX
>CAMPEP_0192085348_/NCGR_PEP_ID=Scrippsiella-trochoidea-CCMP3099-20130930|303243_1_/TAXON_ID=71861_/ORGANISM="Scrippsiella-trochoidea-CCMP3099"_/LENGTH=469_/DNA_ID=CAMNT_0036186993_/DNA_START=1_/DNA_END=1410_/DNA_ORIENTATION=+
PPRTFLLSSARLALVLEMPPAETGASGTGGVAAPRAVLVYSHSWLPGQVDGVAVRIMAHTKELVKRGTKVIVVTPDFVLPGEGKTEVPPMQVIPGVEEHVTVDTQLTPVYRKNMCMKFSLKNLLTLISVIKRLKPDYVHGTQEASMQVLATACLLCDVPLVVSMHTDVGQIAARDQGFSSWGGMLGRLHTKIAVMCTHWGYRNWTLAAIKYFCVSKQAQQLLKGAGVLDRCVVPHTWGPMVDRETFRINLPEDKVKAERERLTFGIPNAFLMIYVGRVTAEKDIQFVVDALDRAPKNVVFGIIGNGSMVPDLKKLHGKERRIHCTGDILNREQVATALRAADACVSASTMETVGFTAMESLSCGTPCLMANAQGFKEHLSHGTNARLWTPHDPASFDRELAAIMEAGREGNWAPEALRESMAWADLNTCTDRALQAYSYANHANRRMLRLLPTLGYFWLNWLVTNFIMG
>CAMPEP_0192127532_/NCGR_PEP_ID=Skeletonema-dohrnii-SkelB-20130926|171_1_/TAXON_ID=267566_/ORGANISM="Skeletonema-dohrnii-SkelB"_/LENGTH=143_/DNA_ID=CAMNT_0036232383_/DNA_START=1_/DNA_END=428_/DNA_ORIENTATION=+
XTLKRHFEGTNTIFLGQLTGVELSQAFASADVFVMPSTSETLGFVVLESMASRVPVVAANAGGLKHLIQNATTGFLVSPDKAEEFTHRVQELKANTTLRDHIADAARRDSELWSWESSMKALRFDLYLRAIQNCEERLEKKAW
>CAMPEP_0192137118_/NCGR_PEP_ID=Skeletonema-dohrnii-SkelB-20130926|7842_1_/TAXON_ID=267566_/ORGANISM="Skeletonema-dohrnii-SkelB"_/LENGTH=504_/DNA_ID=CAMNT_0036243057_/DNA_START=83_/DNA_END=1597_/DNA_ORIENTATION=+
MKLYSAAVIASLAISTSSAFAPASSSLSRATIKTSSTTTTTNTINLFATSPTAAAEMTVPPLKRNPPRKIALLIEPTPFTHVSGYANRFKEMLRYLSKAGDDVTILTTDSKTPTDKLPQESFGYDIEHTQGFVFPLYNHITLTFDLPEMKGAKMMEKKRPDLIHVTSPGFMLFAGLFYARVMRIPLLLSYHTHLPLYGRNYLGFVPGIEEICWALLRFCHSRADLTLVTSPQMREEMEANGIPRVDVWRKGIDTVRFDPKFKSEEMRKKMTDGNEEDFLMVYVGRLGAEKRLKDIKPVLEQIPNARLCIVGTGPQEDELKEHFKDTKTVFTGQLSGDELSSAFASADAFMMPSDSETLGFVVLESMASGVPVVGCAAGGIPDLIRDGDTGFLVQPGDTEGYLNCAKKLMDTKYRSEMGVRARTEAEKWGWEAATSVLRNVQYEKALINFHKRAFGGFGSANTVGVWRLLRMRIARVFQKLRIPGFRKVKADEDDGSIDAQAQAA
>CAMPEP_0192249936_/NCGR_PEP_ID=Skeletonema-marinoi-SkelA-20130924|78829_1_/TAXON_ID=267567_/ORGANISM="Skeletonema-marinoi-SkelA"_/LENGTH=125_/DNA_ID=CAMNT_0036380517_/DNA_START=1_/DNA_END=374_/DNA_ORIENTATION=-
XDTNTVFTGQLSGDELSSAFASADVFMMPSDSETLGFVVLESMASGVPVIGCAAGGIPDLIRDNDTGFLVQPGDTEGYLNCAKTMMDTEFRTEMGVRARVEAEKWGWEAATSVLRNVQYEKCMIN
>CAMPEP_0192232206_/NCGR_PEP_ID=Skeletonema-marinoi-SkelA-20130924|6520_1_/TAXON_ID=267567_/ORGANISM="Skeletonema-marinoi-SkelA"_/LENGTH=505_/DNA_ID=CAMNT_0036357951_/DNA_START=93_/DNA_END=1610_/DNA_ORIENTATION=+
MKLYSAAVIASLAASTSSAFVAPASSSLSRATIKTSSTTTTSNTLLFATSPTASSSEMTVPPLKRNPPRKIALLIEPTPFTHVSGYANRFKEMLRYLSKAGDDVTILTTDSKTPTDELPQESFGYDIEHTQGFVFPLYNHITLTFDLPEMKGAKMMEKKRPDLIHVTSPGFMLFAGLFYARVMRIPLLLSYHTHLPLYGRNYLGFVPGIEEICWALLRFCHSRADLTLVTSPQMREEMEANGIPRVDVWRKGIDTVRFDPKFKSEEMRKKMTDGNEEDFLMVYVGRLGAEKRLKDIKPVLEQIPNARLCIVGTGPQEDELKEHFKDTKTVFTGQLSGDELSSAFASADAFMMPSDSETLGFVVLESMASGVPVVGCAAGGIPDLIRDGDTGFLVQPGDTEGYLNCAKKLMDTKYRSEMGVRARTEAEQWGWEAATSVLRNVQYEKALINFHKRAFGGFGSANTVGVWRLLRMRIARVFQKLRIPGFRKVKADEDDGSIDAQAQAA
>CAMPEP_0192235748_/NCGR_PEP_ID=Skeletonema-marinoi-SkelA-20130924|8821_1_/TAXON_ID=267567_/ORGANISM="Skeletonema-marinoi-SkelA"_/LENGTH=172_/DNA_ID=CAMNT_0036361879_/DNA_START=1_/DNA_END=514_/DNA_ORIENTATION=-
XEKRLTLLKDVIQNINGAILCFVGTGPHEGKLKRHFEGTNTIFLGQLTGVELSQAFASADVFVMPSTSETLGFVVLESMASRVPVVAANAGGLKHLIQNATTGFLVSPDKAEEFTRRVQELKANTTLRDHIADAARRESELWSWESSMKALRFDLYPRAIQNCEERLEKKAW
>CAMPEP_0192272470_/NCGR_PEP_ID=Skeletonema-menzelii-CCMP793-20130923|10722_1_/TAXON_ID=216823_/ORGANISM="Skeletonema-menzelii-CCMP793"_/LENGTH=448_/DNA_ID=CAMNT_0036407443_/DNA_START=237_/DNA_END=1583_/DNA_ORIENTATION=+
MTVPPLKRNPPRKVALLIEPTPFTHVSGYANRFKEMLRYLSKAGDDVTILTTDSKTPADELPKQSFGYDIEHTQGFVFPLYNHITLTFDLPEMKGAKLMERNRPDLIHVTSPGFMLFAGLFYARVMRIPLLLSYHTHLPLYGRNYLGWIPGVEEICWALLRFCHSRADLTLVTSPQMKEELESNGIPRVDVWRKGIDTVRFDPKFKSEEMRKKMTDGNEEEFLMVYVGRLGAEKRLKDIKPVLEQIPNARLCIVGTGPQEDELKEHFKGTKTVFTGQLSGDELSSAFASADAFMMPSDSETLGFVVLESMASGVPVVGCAAGGIPDLIRDGDTGFLVQPGDTEGYLNCAKKLMDIKYRSEMGVRARAEAEKWGWEAATSVLRNVQYEKALINFHKRAFGGFGSANTVGVWRLLRMRIARVFQKLRIPGLRKQKVDEDDGGIDAQAQAA
>CAMPEP_0199563638_/NCGR_PEP_ID=Symbiodinium-sp-C1-20140214|6250_1_/ASSEMBLY_ACC=CAM_ASM_001145_/TAXON_ID=226962_/ORGANISM="Symbiodinium_sp.,_Strain_C1"_/LENGTH=597_/DNA_ID=CAMNT_0045403655_/DNA_START=1_/DNA_END=1792_/DNA_ORIENTATION=+
XRVTRVVVVVEMWQGSMGRMEERLRKEMATTTKPFDVWFSLRCLGLMTFFGCMSAIFYPVLWIGVIVLSLVPQIGQLYAPPLVILTAFGTVYGLLMIAIYYLNTRVGISLLHMACSVSLACLGLFGATMAEKMLAENRQAEKNGKVMLRIVAQGRYTVTPILALGSLLPLTSWISALCVASVCVFAVKSVRWLLLFHCWGGHFDSKSGKPMKVLLTGDSFPPKLDGVQNFARNTIQALVRDGHKVHVFCSNGSPETPFAPENYGATVTRGPGVEIQPKHKITLPSPHFLAALMHFKPHIIQFFDFTPMAFFMVAFLWWLGLPVVISHHSRIDLYATYVPGFIGDYSPQVMRAACEVVFPLVTGHLLIDGNQRDQSWFAGHSNIRFWSTGCDLDFFHPSKKDSKVREIYSNGRPDLPLVVFVGRMSPEKQVDKIADLVKEANPPGEPELCRFAIIGHGDSWKSIHEEIGHRPDVNMPGVVTGEKLAALVASSDIFFSPTVTGTLDLVFIESQAAGIAVVGPRAVAVPLVVEEGVNGCLYTPLDMKDAKRAIKDVIPQLDKMKVEARKNAEANFKWSKSSDEAIQFYKDVLQYTANVAT
>CAMPEP_0199565574_/NCGR_PEP_ID=Symbiodinium-sp-C1-20140214|7528_1_/ASSEMBLY_ACC=CAM_ASM_001145_/TAXON_ID=226962_/ORGANISM="Symbiodinium_sp.,_Strain_C1"_/LENGTH=612_/DNA_ID=CAMNT_0045406003_/DNA_START=1_/DNA_END=1838_/DNA_ORIENTATION=+
EAQRIANCEALRAHPKSSSSGXEADQILIKEMWQAELKQMEERLRLQMHTATRPYDAWTSLKYMALLSAFGVCAALCYPLLWVGMALLCFMPSSQLYAPPLVVLAALGTVYGSGMLTIYYVNAYLGVPLTDLGVSFSFAILSLAAVTAAEKHQVKKESDRTSGCGRQVLSLWKYTITPIVALSFVLQFGWPGALFGATSFVLVLKIFRAVLLKLCWAGCPSPGEQMRVLLSGDSFPPKLDGVQNFARNTIQALVRDGHKVHVFCSNGSPTTHLAPENYGATVTRGPGVEVQPKHKITLPSPHFLVALMRFKPHIIQFFDFTPCAIFVVPFLWWLGIPVVISHHSRIDLYAAYVPGFIGDYSPQVVRAACEIVFPLVTGHLLIDGSQKDQSWFQGHANTRFWATGCDLEFFHPSKANPETRAICSNGRPDLPLVVFVGRLSPEKQVDKLIDLVKVTNLPGEPELCRFAIIGHGDSWESIHREIGNRPDVYMPGAVTGEQLASTVASADIFFSPTVTGTLDLVFIESQAAGIAVVGPRAVAVPLVVTDGVNDRLYDPLDMQDAKRAIQEIAAGNLDKMKAEARKNAEANFTWSKSSDEAIQFHKDVLQYFQRHR
>CAMPEP_0199564850_/NCGR_PEP_ID=Symbiodinium-sp-C1-20140214|7031_1_/ASSEMBLY_ACC=CAM_ASM_001145_/TAXON_ID=226962_/ORGANISM="Symbiodinium_sp.,_Strain_C1"_/LENGTH=583_/DNA_ID=CAMNT_0045405095_/DNA_START=53_/DNA_END=1804_/DNA_ORIENTATION=-
MSWQGELKIMEERLRLQMSSATRPYDTRTSLKCMAILSAFGLCAAACYPLLWVGMVVIAFSKSSQLYAAPLVVLAALGTVYGSSMLMIYYVNWRFHVPLADMAMALVIAMICLTLVTVAERHYESTKEKQTEALSRRLRQLLAYFKYTVTPVATLSCILQFAWPSALLYATSFMVLLKIFRAALLKLTWAGCPKPGEQMRVLLSGDSFPPKLDGVQNFARNTIQALVRDGHKVHVFCSNGSPTTHLAPENYGATVTRGPGVEVQPKHKITLPSPHFLLALLRFRPHIIQFFDFTPCAFFVVPFLWWLGIPVVISHHSRIDLYATYVPGFIGDYSPQVVRAACEVIFPLATGHLLIDGSQKEQSWFQGHPNTRFWSTGCDLGFFHPSKACQEMRALCSNGRPDLPLVIFVGRLSLEKQVDKLIELVKVTNCEAELCRFAIIGHGDSWESIHQEIGHRPDVYMPGAVTGEKLAAAVASADIFFSPTVTGTLDLVFIESQAAGLAVVGPRAVAVPLVVADGVNGRLYEPLDMEDAKRAIQDIAGGPLEKMKAEARKNANANFTWSKSSAEAIQFHKDVLQYFEKYG
>CAMPEP_0199594238_/NCGR_PEP_ID=Symbiodinium-sp-C1-20140214|25871_1_/ASSEMBLY_ACC=CAM_ASM_001145_/TAXON_ID=226962_/ORGANISM="Symbiodinium_sp.,_Strain_C1"_/LENGTH=494_/DNA_ID=CAMNT_0045438363_/DNA_START=20_/DNA_END=1501_/DNA_ORIENTATION=+
MTINGASGPSRVLVYSHSWLPGQVDGVAVRMMAHVNAMAKRGVRVMLLTPDFVMNGEQQPNFEKIPGVEHVTLQTQKTPIYRKNMCMKMSLTNLRRLLGAIRKFEPDLVHATQEASLQVLVAACALSDVPVIISLHTDVAQIAARDEGFSSLGGTIGRLHSWSAVLFTHWGYRNWALAGANYFPVSKQSMVILRNAGVPEQRVAPVIWGPMVDRNQFRVDLPDDKVSETRKRLTFGMQTSFLMVYVGRVTAEKDIQFLVDAHKRAPKHVVLALIGPGSMAEELKQFHGPEHRLYCTGELASRDEVALIFRAADLHVSASRMETVGFTAMESISCGTPMLAANAQGFAMYLTHGVNARLFTPGSVESFDSELAELMNTKREGSWSRESLRGTMEMASIDACTDRAFQAYLTSPVLPLSEYVLRWTRWLSESIGPKWKRRSIALGYQCVLVSALDFIRHRRSEQPQQKEQMQKSRDFARDSFPFLRQRILFLSCSL
>CAMPEP_0199628802_/NCGR_PEP_ID=Symbiodinium-sp-C1-20140214|86013_1_/ASSEMBLY_ACC=CAM_ASM_001145_/TAXON_ID=226962_/ORGANISM="Symbiodinium_sp.,_Strain_C1"_/LENGTH=1959_/DNA_ID=CAMNT_0045477801_/DNA_START=1_/DNA_END=5875_/DNA_ORIENTATION=-
RSLRSTVAWRAVKAKFGTGSTVTDGGSVELEKNEGGVEKFAEGYKIFGWNRDDEKGGYVYREWLPNAKQVFLIGNFNDWQNTTPLTSEGYGRWALFVKDKADGSPGIDHATQVKVRIEANDGGWHDRVPAWTKLAWQDHTTNLFNGVFWEPPEEDRYVFQNPRPPKPDNLKIYEAHVGMASVEPKVATYTEFAEVVLPRIKRMGYNAVQLMAVAEHAHYGCFGYHVTSFYAPASRSGTPEELKYLIDTAHGLGIQVLMDLVHAHASSNTLDGIAQMDGTDHCYTHGGLKGHHSDWDSKIFNYLKYEVLRFLLSNVKWWLEEYQFDGFRFDGVTSMLYQSHGIGKGYTGGFHEYFGPDADIDSHIYLMLANDLIHRVVPSAVTVGEDVSGMPTLCLPVEWGGFGFDYRLAMAIPDMFIKYLKESTDDGWGMGHLVHTLTNRRYMEKVIAYAESHDQAIVGDKTLAFWLMDAEMYTGMSVFTSPFPSMCVDRGLALHKMIRLIVLSLGGEGYLNFMGNEFGHPEWIDFPRPENGWSHHHCRRRWDLPEDDLLRYKFFQAFDELMQACENRFKFVSAQHQYVSKKDENDKVIIFERGDLVFAFNFHPCNSYEGYQIGTHCDEPMRCVLDTDEGRFGGHMRLDYGHGNPFPPLHGIDKRPHSVKLYMPSRTAQVLCRESLLQGGIKVYVENSFLSQYDVKNTEGMKLSLVVHKDGLEEMLDFPFENGLVHLPDHWDATFDIVTGDDMILPCKCSKDTKFRIYFPGEYTIALLGYLRNGKPDDAPPSPKKPKLPKAAAKGYSKPVQPAMEPEPQAEPAPVVVSPPVASPVGSPVAAPAPGTVEVKEEAKPEEAGVDVRDMTRCYSGLHFMNTDDLDQALRDTQTHEVSEVEQTKMRMANFQENLAACGGDLAQISESYKSFGLQKNGATWTYCEWMPYAKEVYLVGDFNDWVTSATPLTQESPDSFPDVWSATLPATTNLKSGSKYKLFVVPEEGDPYYAMPAWATRFIGPNEMKLLDAVVHVLDGAAGPGRLELTEEMKQGGIRIYECHPGLVSKDSTTSPLVETLDLLPRIARNGYSALLLMGLLETKDQATMGSQPVSLFALSQHLGTTEELRNLVTQAHSLGLQVYMDLPHHGAASAEDGLGGQFFLWGEQGFHPISGARLYNFAEHEVQRYLLASIGFWMNQFGMDGFRFLDVASMIYLDRGRWVPEPSELEEYLATDENTEKAGIQYLMQANTLIHQLEPNAKTIAEETTMYPHLCEAVVDGGLGFDLRQASNAPDLFRELVLGGRDEEWSMKKIVDYMSEAKTYRPKDCILGYMESAEHCILARRPLKIAMLSWETLHTIAAGGVAPHVTELAGALHKIGHTVHIFTRSTQARTWENEIMGVIYHEVNFGTDSDFVREIENMCSSFVGHFLHVEGRVGGFDVIHGHDWLVGPAVNQLASMNKRVVFTMHSTETGRCGNVQYGGQSARIREIEGRACHSAERVIAVSGVLKEEVCSHYQVHGAKIEVIYNGIHADAIAKMEWEDEWTGNTKRDKGFDVMDPMFLFVGRLAVQKGPDLLLEAVPMILQARGNAKFVIVGDGHMKAHLEARAHQLGVGHAVHFAGSVKSGTAHLKALFKSCDAVIVPSRNEPFGIVVLEAWAASKPVIATTCGGPRDFVKPDREGYLVDPNPGSIAWGCCKICENFEHARWMGAVAKEKALNEFNWSFIARKTEQIYYEQMNLHGSPKFRSNGVGIGKPFAAQVLEQHRGNMGVMENNHLVIRGLQLLKMAKLVSAAMGSDASMTWMGSEFGMIDTIDLPRPGNGNSKDKAFVPYRLAEDTGLKYKHLDVFDVFLNRIGAALQWLKSPEHTVVMADEEKKILVFIRSGCIFAINFHPCNGQTDFRIDLPKGTDLAREVVLVLDTEDPRFGGANEKPLLKPSGKYNTGLFKLNLPPRTGLVLAPLDRTEKALSDKLLKCET
>CAMPEP_0192444094_/NCGR_PEP_ID=Symbiodinium-sp-C15-20130923|45503_1_/TAXON_ID=226949_/ORGANISM="Symbiodinium-sp-C15"_/LENGTH=439_/DNA_ID=CAMNT_0036622401_/DNA_START=14_/DNA_END=1333_/DNA_ORIENTATION=+
MTINGASGPSRVLVYSHSWLPGQVDGVAVRMMAHVNSMAKRGVKVMLLTPDFAMNGEKIPKFEEIPGVEHLTLQTQKTPIYRKNMCMKMSLTNLRRLLGIIRKFEPDLVHATQEASLQVLVAACALSDVPVIISLHTDVAQIAARDDGFSCLGGVIGRLHSWSAVRFTHWGYRNWALAGANYFPVSKQSMVILRNAGVPEQRVAPVIWGPMVDRDQFRVDLPDDKVSETRKRLTFGMQTSFLMVYVGRVTAEKDIQFLVDAHKRAPKHVVLALVGPGSMAEELKQFHGLEHRLYCTGELASRDEVALIFRAADLHVSASRMETVGFTAMESISCGTPMLAANAQGFAMYLTHGVNARLFTPGSVESFDSELAEFMNTKREGNWSRESLRETMEMASIDACTDRAFQAYLTSPATEWRYIRLLVTLFYLFLNMFFAGLVG
>CAMPEP_0192410246_/NCGR_PEP_ID=Symbiodinium-sp-C15-20130923|6465_1_/TAXON_ID=226949_/ORGANISM="Symbiodinium-sp-C15"_/LENGTH=597_/DNA_ID=CAMNT_0036574651_/DNA_START=1_/DNA_END=1792_/DNA_ORIENTATION=-
XSKLTRSRSRRDPDEMWQAELKQMEERLRLQMLTATRPYDAWTSLKYMALLSAFGVCAALCYPLLWVGMAVLCFMPSSQLYAPPLVVLAALGTVFGPGMLTIYYVNAYLGVPLTDLGVSFIFAILSLAAVTAAEKYQVKKESDRTSGTCGRQLLSLWKYSITPIVALAFVLQFGWPGALLGATSFVLVLKTFRAGLLKLCWAGCPSPGEQMRVLLSGDSFPPKLDGVQNFARNTIQALVRDGHKVHVFCSNGSPTTHLAPENYGATVTRGPGVEVQPKHKITLPSPHFLVALMRFKPHIIQFFDFTPCAIFVVPFLWWLGIPVVISHHSRIDLYAAYVPGFIGDYSPQVVRAACEIVFPLVTGHLLIDGSQKDQSWFQGHANTRFWATGCDLEFFHPSKASRETRSICSNGRPDLPLVVFVGRLSPEKQVDKLIDLVKVTNLPGEPELCRFAIIGHGDSWESIHQEIGNRPDVYMPGAVTGEQLASTVASADIFFSPTVTGTLDLVFIESQAAGIAVVGPRAVAVPLVVTDGVNGRLYDPLDMQDAKRAIQEIAAGNLDKMKAEARKNAEANFTWSKSSDEAIQFHKDVLQYFQRHR
>CAMPEP_0192447750_/NCGR_PEP_ID=Symbiodinium-sp-C15-20130923|52761_1_/TAXON_ID=226949_/ORGANISM="Symbiodinium-sp-C15"_/LENGTH=614_/DNA_ID=CAMNT_0036626885_/DNA_START=1_/DNA_END=1845_/DNA_ORIENTATION=+
IASNSKPWKFPASGVSGVCRVARVVIVEMWQGSMGRMEERLRKEMTTTTKPFDVWFSLRCLGLMTFFGCMSAIFYPVLWIGVIVLSLVPQIGQLYAPPLVILTAFGTVYGLLMIAIYYLNTRVGISLLHMACSVSLACLGLFGATMAEKMLAEHRQAEKNGKVMLRMVAQGRYTATPILALGSLLPLSSWIAALCVSSLCVFAVKSIRWLLLFNCWGGHFDSKSGRPMKVLLTGDSFPPKLDGVQNFARNTIQALVRDGHKVHVFCSNGNPETPFAPENYGATVTRGPGVEIQPKHKITLPSPHFLAALMHFKPHIIQFFDFTPCAFFMVAFLWWLGLPVVISHHSRIDLYATYVPGFIGDYSPQVMRAACEVVFPLVTGHLLIDGNQRDQSWFAGHSNIRFWSTGCDLDFFHPSKKDSKVREIYSNGRPDLPLVVFVGRMSPEKQVDKIVDLVKEANPPGEPELCRFAIIGHGDSWESIHQEIGHRPDVNMPGVVTGEKLAALVASSDIFFSPTVTGTLDLVFIESQAAGIAVVGPRAVAVPLVVEEGVNGCLYTPLDMKDAKRAIKEVIPQLDKMKVEARKNAEANFKWSKSSDEAIQFYKDVLQYTANVAT
>CAMPEP_0192471510_/NCGR_PEP_ID=Symbiodinium-sp-C15-20130923|145454_1_/TAXON_ID=226949_/ORGANISM="Symbiodinium-sp-C15"_/LENGTH=1958_/DNA_ID=CAMNT_0036662155_/DNA_START=1_/DNA_END=5875_/DNA_ORIENTATION=+
XIDRSLESCQGQIWDRINGYRWWLGELEKNEGGIEKFAEGYKIFGWNRDDEKGGYVYREWLPNAKQVFLIGAFNDWQNTTPLTSEGYGRWALFIKDKADGSPGIEHATQVKVRVEANDGGWHDRVPAWTKLAWQDHTTNLFNGVFWEPPEEDRYVFQNPRPGKPDNLKIYEAHVGMASVDPKVATYTEFAEVVLPRIKRMGYNAVQLMAVAEHAHYGCFGYHVTSFYAPASRSGTPEELKYLIDTAHGLGIQVLMDLVHAHASSNTLDGIAQMDGTDHCYTHGGLKGHHSDWDSKIFNYLKYEVLRFLLSNVKWWLEEYQFDGFRFDGVTSMLYHSHGIGKGYTGGFHEYFGPDADIDSHIYLMLANDLIHRVVPSAVTVGEDVSGMPTLCLPVEWGGFGFDYRLAMAIPDMFIKYLKESTDDGWGMGHLVHTLTNRRYMEKVIAYAESHDQAIVGDKTLAFWLMDAEMYTGMSCFTSPFPSMCVDRGLALHKMIRLIVLSLGGEGYLNFMGNEFGHPEWIDFPRPENGWSHHHCRRRWDLAEDDLLRYKFFQAFDELMQACENRFKFVSAQHQYVSKKDENDKVIIFERGDLVFAFNFHPCNSYEGYQIGTHCDEPMRCVLDTDEGRFGGHMRLDYGHGHPFPPLHGLDKRPHSVKLYMPSRTAQVLCRESLLQGGIKVYVESSFLLQYDVKNTEGMKLSLVVNKDGVEEMLDFPFENGVVHLPDNWDATFDIVTGDDMILPCKCSKDTKFRIYFPGEYTIALLGYLRNGKPEDAPPSPKKPKAAAKGYSRPVQPAAEPEPQAEPPVVASPPVASPVGSPVAAPAPGTVEVKEEAKAEEAGVDVRDMTRCYSGLHFMNTDDLDQALRDTQTHEVSEVEQTKMRMANFQENLAACGGDLAQISESYKSFGLQKNGATWTYCEWMPYAKEVYLVGDFNDWVTSATPLSQESPDSFPDVWSATLPATTSLKSGSKYKLFVVPEEGDPYYAMPAWATRFIGPNEMKLLDAVVHVLDGPGPGRLELTEEMKQGGIRIYECHPGLVSKDSTTSPLVETLDLLPRIARNGYSALLLMGLLETKDQATMGSQPVSLFALSQHLGSTEELRNLVTQAHSLGLQVYMDLPQHGAASAEDGLGGQFFLWGEQGFHPITGARLYNFAEHEVQRYLLASIGFWMNQFGMDGFRFLDVASMIYLDRGRWVPEPSELEEYLATDENTEKAGLQYLMQANTLIHQLEPNAKTIAEETTMYPHLCEAVVDGGLGFDLRQASNAPNLFRELVLGGRDEEWSMKKIVDYMSEAKMYRPKDCVLGYMESAEHCILARRPLKIAMLSWETLHTIAAGGVAPHVTELAGALHKIGHTVHIFTRSTQARTWENEIMGVIYHEVNFGTDSDFVQEIENMCSSFVGHFLHVEGRVGGFDVIHGHDWLVGPAVNQLANMNKRVVFTMHSTETGRCGNVQYGGQSARIREIEGHACHSAERVIAVSGVLKEEVCSHYQVHGAKIEVIYNGIHADAIAKMEWEDEWTGNTKRDKGFDVMDPMFLFVGRLAVQKGPDLLLEAVPMILQARGNAKFVIVGDGHMKAHLEARAHQLGVGHAVHFAGSVKSGTTHLKALFKSCDAVIVPSRNEPFGIVVLEAWAASKPVIATTCGGPRDFVKPDREGYLVDPNPGSIAWGCCKICENFEHARWMGAVAKEKALNEFNWSFIARKTEQIYYEQMNLHGTPKFRSNGLGVGKPFAAQVLEQHRGNMGVMENNHLVIRGLQLLKMAKLVSAAMGSDASMTWMGSEFGMIDTIDLPRPGNGNSKDKAFVPYRLAEDTGLKYKHLDVFDVFLNRIGAALQWLKSPEHKVVMADEEKKILVFIRSGCIFAINFHPCNGQTDFRIDLPKGTDLAREVVLVLDTEDPRFGGANEKPLLKPSEKYNTGLFKLNLPPRTGLVLAPLDRTEKALSDKLLKCETADALLGA
>CAMPEP_0192462036_/NCGR_PEP_ID=Symbiodinium-sp-C15-20130923|123023_1_/TAXON_ID=226949_/ORGANISM="Symbiodinium-sp-C15"_/LENGTH=583_/DNA_ID=CAMNT_0036648733_/DNA_START=37_/DNA_END=1788_/DNA_ORIENTATION=+
MSWQGELKIMEERLRLQMSSATRPYDTRTSLKCMAILSAFGLCAAACYPLLWVGMVVIAFSKSSQLYAAPLVVLAALGTVYGSSMLIIYYVNWRFHVPLADMAMALGIAMICLTLVTVAERHYNSTKEKQSEALSRRLRQLLAYFKYTVTPIATLSCILQLAWPSALLYATSFMVLLKIFRAALLKLTWAGCPKPGEQMRVLLSGDSFPPKLDGVQNFARNTIQALVRDGHKVHVFCSNGSPTTHLAPENYGATVTRGPGVEVQPKHKITLPSPHFLLALLRFRPHIIQFFDFTPCAFFVVPFLWWLGIPVVISHHSRIDLYATYVPGFIGDYSPQVVRAACEVIFPLATGHLLIDGSQKEQSWFQGHPNTRFWSTGCDLGFFHPSKACQEMRALCSNGRPDLPLVIFVGRLSPEKQVDKLIELVKVTNSEAELCRFAIIGHGDSWESIHQEIGHRPDVYMPGAVTGEKLAAAVASADIFFSPTVTGTLDLVFIESQAAGLAVVGPRAVAVPLVVEDGVNGRLYEPLDMEDAKRAIQDIAGGPLDKMKAEARKNANANFTWSKSSAEAIQFHKDVLQYFEKYG
>CAMPEP_0192564316_/NCGR_PEP_ID=Symbiodinium-sp-CCMP2430-20130923|156197_1_/TAXON_ID=631057_/ORGANISM="Symbiodinium-sp-CCMP2430"_/LENGTH=931_/DNA_ID=CAMNT_0036769199_/DNA_START=1_/DNA_END=2791_/DNA_ORIENTATION=-
XSPLVETTDLLPRIARNGYTALLLMGLLECKDNNTLGRQPVSLYALARDLGTTEELKSLVLQAHRLGLQVFMDLPHSGAASAEDGLGGQFFHWGEKGFHPISGARIFNFEEGEVQRYLLSSIAFWMDQFGIDGFRFLDVASTIWADRGRFVPSDPAEMEEFLSTDDKTDKAGVQYLMQANSLIHQLDKYARTVAEETTMYPHLCDSVEEGGLGFDYRQASNAPSLYRELVTTCRDEQWGMKTIVDTICEVKNLMPKEKILGYMESLDHCAVGRRPLKIAFLSWETLHTIAAGGVAPHVTELAGALHKAGHTVHIFTRSTQNRTWENDISGVIYHEVNFNTDSDFVREIENMCAAFVGHFLHMESRVGGFDVIHGHDWLVGPAVIQLSSMNKRVVFTMHSTETGRCGNVQYGGQSARIREIEGQACHSAQRVIAVSGVLKEEXLFSXXXXXXXXXXXXLKEEVCSHYQVHGAKIEVIYNGIHADAIAKMEWEDEWTGNTKKDKGFDVMDPMFLFVGRLAVQKGPDLLLEAIPMILQARGNAKFVIVGDGHMKGALESRAHQLGVGHAVSFAGSVKSGTAHLKALFKSCDAVVVPSRNEPFGIVVLEAWAAGKPVIATTCGGPRDFVRPDRDGYLVDPDPGSIAWGVCKICENFEHARWMGAVAKEKALNEFNWTFIARKTEQIYYEQMNIHDAPKFTVPRAPGVGAPLAQQVLGQHRGAMGVLDNNHLVIRGLQLLKMSRLVSSVLGCDASMTWMGSEFGVLDPIDFPRAANGYKKDKCAVPYKLAETTGLKYKHLDIFDLFLNRVGAALQWYKSPKYTIVAADEEKKILAWVRSGCIFAINFHPHNEQTDLRIDLPKGTDLAREVVVALDTEDPRFGGEKEEPLLKPTTKFNTGLFKINLPPRTGLVFAPVEAAEKALGSDKLLKCETADA
>CAMPEP_0192492226_/NCGR_PEP_ID=Symbiodinium-sp-CCMP2430-20130923|11288_1_/TAXON_ID=631057_/ORGANISM="Symbiodinium-sp-CCMP2430"_/LENGTH=532_/DNA_ID=CAMNT_0036686165_/DNA_START=93_/DNA_END=1691_/DNA_ORIENTATION=+
MPGLCLIGLLHCITVFFEMAIVEAMSAAGHFKETLSPLILVFSASVVTVFYTLPAILSVAFVYFGEVTKPCLLGAVVAVIACKTAAELAASSPIASFLKWTVAPVLFCAISLCNIWRFSCCVAILLLMKFGLAKLSENFKSPRPAPGDSLRILCLGDSFYPYMDGVQTFTTNTIQQLTHMGHEVHVFTSVAGPDKLFGVDVTRGAGMGGNYPGHSLTLPSPALFRALTFRPHLVHLFDTCPIALLTSFVLWLLDIPYVWSHHTRIDHYVQFLPQPGPLIGISVLRAFGTLMCNLCSTHMMVDDAMRNETPWLQNVDDGCKFFWKSGCDVNIFTPEARSQSTREWISGGRPDLPVVAFVGRMAYEKNIKLLPDLIKKFTEAGLENKCRWVIVGSGPADNDVRSQLEGFDNVVFTGRLGKEELAKVYASADMLFNPTVTGGCDLVLLEAQAAGLAVVAPRLPVISIVVGDGVRGKLYEPLNMEDAKRAVLECIADLDRLKAPTRAHAEAEFAWDRVIADAVKMYRKALTTPSRY
>CAMPEP_0192547308_/NCGR_PEP_ID=Symbiodinium-sp-CCMP2430-20130923|100077_1_/TAXON_ID=631057_/ORGANISM="Symbiodinium-sp-CCMP2430"_/LENGTH=427_/DNA_ID=CAMNT_0036749619_/DNA_START=1_/DNA_END=1281_/DNA_ORIENTATION=+
LYLVCFRNAAMAKSGHAGPGSVLVYSHSWLPGQVDGVAIRMMAHVRAMVKRGVKVTLVTPDFLLPDNPTVPKLEAVDGVEHVTLRTARTPVYRKNMCMDLSFFNLRTLIALIQRVQPDLVHATQEASMQVMAAACAFCNVPLLISLHTDVAQIAARDENFSSLNGLLGQMHTWFSVRMVYWGYRNWALSGATYFPVSKQSLVILRNAGVAEQRIAPVIWGPMVDRETFRIGLPEEQVQAVRKRLTFGAEKAYLWVYVGRVTAEKDIQFLVDAHKRAPKHVYLALIGPGSMVPELKQFHGPEHRLYCTGDMASREEVALCFRAADLHVSASTMETVGFTAMEALSCGTPMLAANAQGYAMYLSHGVNARLFTPGSSSSFDEELAKIMETKREGDWSPESIRATMAMASIDACTDRAFQAYLTSPATDW
>CAMPEP_0192514752_/NCGR_PEP_ID=Symbiodinium-sp-CCMP2430-20130923|27670_1_/TAXON_ID=631057_/ORGANISM="Symbiodinium-sp-CCMP2430"_/LENGTH=1128_/DNA_ID=CAMNT_0036712337_/DNA_START=1_/DNA_END=3387_/DNA_ORIENTATION=+
DCLLKPMGYQQKEGEPAVPAMLPVEGVPDGDEAGATAAMRRWPSAHLWTIEAEAALQQDAHMVAMKRSRSLMLAAVEDMSSKLGGDLLEAAYSYQSFGLQQKGGTWTFREWVPNAGAVFLVGDFNGWNKQATPLTQEPGSDVWFCEVPRDQAAKLQKGQKYKVYVEWPNKNPSWYIPSAATRMTYTSDIRMFDAVVHPVPSPKPSKRPAKVPGERIYECHLGLTGHKNFKQAAEVIIPRAKRNGYTALLLIGVQECKSYAMMGAQPCAYFAPCAMLGTPEDLQDFVAEAHGAGLRVYMCPSHEGAAWCDDGLPEHYFRTTSGSRDPISGARLFDYEEPEVVRFLLSNLAYWMVEYGFDGFRFDRVSSVIYAQHGRWLPQDTEKLDEYVNNSNNVNSSAIQYLMLATSMAEKLAQSFESGATMIADDPTLFPGICRPIADGGLGFDLRQNSFAGLWKGLLKKSDEEWTMEELMQGLTGARLAREGEALVAAMQNAKDCAVSRKPLKIAMLSWETLHTIAVGGVAPHVTELAGALNGAGHEVHIFTRAQGHPQDNEILGVHYHEVGYNTAGCLVQDARNMCGAFVHALNGHESVWGGFDIVHGHDWMTGPGIMELKGQGKRVVFTMHSTEGGRNGDMGKGHPGIKDLERCSCGAADKLICVSGVLKDEVCGVCGADGNRMSVIYNGIHAAPIANMEWEDEWIGNTKADKGFGRMDPMFLFVGRHTAQKGCDLLIEAIPHILGCRGDAKFVIVGDGHLLAHNQGRVHALGVGHAVSFTGSLKSGSAHLKALFKSCDAVVVPSRNEPFGIVVLEAWASGKPVVATTSGGPRDFVKPGEDGYLVDPDPGSIAWGCCKILENFEHSRWMGKNAQAKAIRDFSWENIAVQTEQVYYSLLNLEGAPRSNDRAAGAPIANSLLAERCFNMKVEDGDQLVNRGVSLLKLMKLATASLSGDGVMTWMSTEFGQIDPVDMPRPGNGFNDEPSRVKFELADNKDLKFNQMESFESALNGAALQLGWLASKEQEVLVQSEEDKVMVYKRGSCLFVLNWHPWQQYTDFGIEVAAVAKGSKLNLALSTDEARFGGTCQDAAAGPSLDATSAPNLMLSVLPPRTGLVFHLPSDGSGASIDALRGA
>CAMPEP_0192586326_/NCGR_PEP_ID=Symbiodinium-sp-Mp-20130822|15154_1_/TAXON_ID=230996_/ORGANISM="Symbiodinium-sp-Mp"_/LENGTH=532_/DNA_ID=CAMNT_0036794341_/DNA_START=106_/DNA_END=1704_/DNA_ORIENTATION=-
MPGLCLIGLLHCVTVFFEMAIVEAMSAAGHFKETLSPLILVFSATVVTVFYTLPAILFGAYIYVWEVRHLNLFIAVIALLLCKMAAEFMATSPIATHIKWTVAPVLFFAITLSNIWGFFCYVAAMLAMKFGLAKLSENFKSPRPGAGEPLRVLCIGDSFFPYMDGVQTFTTNTIQQLRSMNHEVHVFTSVAGPDKLFGVDVTRGAGMGGNYPGHSLTLPSPALFRALTFRPHLVHLFDTCPIALLTSFVLWLLDIPYVWSHHTRIDHYVRFLPQPGPLVGISVLRAFGTLMCNLCSTHMMVDDAMRNETPWLQNVDDDCKFFWKSGCDVDNFTPDARSESTRKWISGGRPDLPVIAFVGRMAYEKNIKLLPELIKKFADAGLQNKCRWVIVGHGPADTDIRSQLEGHDNVVFTGRLGKEELAKVYASADMLFNPTVTGGCDLVLLEAQAAGLAVVAPRLPVISVVVGDGIRGKLYEPLNMDDAKRAVLECIDDLERLKAPTRAHAEAEFAWPRVIADAVKMYRKAVTTPNRY
>CAMPEP_0192598232_/NCGR_PEP_ID=Symbiodinium-sp-Mp-20130822|24343_1_/TAXON_ID=230996_/ORGANISM="Symbiodinium-sp-Mp"_/LENGTH=848_/DNA_ID=CAMNT_0036808931_/DNA_START=1_/DNA_END=2545_/DNA_ORIENTATION=-
XEDLQHFVAQAHEAGLRVYLTPSHEGAAWCDDGLPEHYFRATSGSRDPISGARLFDYEEPEVVRYLLSNLAYWMVEYGFDGFRFERVASVIYAQHGRWLPEDIQELDEYVSNSNNVNGSAIQYLMMVSSMTKQLARSLETTATLIAEDPTLFPGICRPVKDGGLGFDYRQNSFAGLWKGLLQKSDEEWTMQGLLEGLTARRMARSDEALLAAVQTAKDCAVSRKPLKIAMLSWETLHTIAVGGVAPHVTELAGALNGAGHEVHIFTRAQGYPKDNEILGVHYHEVGYHQAGCLVQDARNMCGAFVNALNGHESVWGGFDIVHGHDWMTGPGVMELKGQGKRVVFTMHSTEGGRNGDMGKGHPGIKDLERCSCGAADKLICVSGVLKDEVCGVCGADGNRMSVIYNGIHAAPIANMQWEDEWIGNTKADKGFGRMDPMFLFVGRHTAQKGCDLLIEAIPHILGARGDAKFVIVGDGHLLAHNQGRVHALGIGHAVCFTGSLKSGSAHLKALFKSCDAVVVPSRNEPFGIVVLEAWASGKPVVATTSGGPRDFVKPGEDGYLVDPDPGSIAWGCCKILENFEHSRWMGKNAQAKALREFSWENIAVQTEQVYYSLLNLEGAPRSNDRTAGLPLANHLLAERCFSMKVEDGDPLVSRGIALLKLMKLSTTSLSGEGSLSWMSTEFAQIDPVDMPRPGNGFNDEPSRVKFELADNKELKFSQMEGFEAALNSAAQQMGWFNSQEHQVLVQNEEDKVMVYLRSGSLFVLNWHPTNHYTDFGFEAPSIAKGSSCPLALSTDEASFGGTGQVTSSAGSYLDATSAPRLVLSALPPRTGLVFRMPADGPTEALKGA
>CAMPEP_0192603048_/NCGR_PEP_ID=Symbiodinium-sp-Mp-20130822|28277_1_/TAXON_ID=230996_/ORGANISM="Symbiodinium-sp-Mp"_/LENGTH=1949_/DNA_ID=CAMNT_0036814967_/DNA_START=34_/DNA_END=5883_/DNA_ORIENTATION=-
MSLKIFEIDRSLEGCQGQIWERVNGYRYWLGELEKNEGGLEAFAEGYKLFGFNREKGGYTYREWLPNAKQAFLIGAFNEWQNTTPLKSEGFGRWSVHFPDKANGSPGIPHCCQLKVRVESNDGSWHDRVPAWIKLAWQDHTTNLFNGVFWEPPDEERYQFQNPRPPKPDNLKIYEAHVGMGSVEPKVATYTEFAETVLPRIKRMGYNAVQLMAVAEHAHYGCFGYHVTSFFAPASRQGTPEELKYLIDTAHGLGIQVLMDLVHAHASSNTLDGIAQMDGTDHCYTHGGPKGHHVEWDSKIFDYLKYEVLRFLLSNVKWWLTEYQFDGFRFDGITSMLYHSHGIGKGYTGGYHEYFGPDADIDSHIYLMLANDLIHRLLPSAVTVGEDVSGMPTLCLPVEWGGFGFDYRLAMAIPDMFIKYLKESTDDGWGMGHIVHTLTNRRYMEKVIGYAESHDQAIVGDKTLAFWLMDAEMYTGMSTFTSPFPSMCIDRGLALHKMIRLLVLGLGGEGYLNFMGNEFGHPEWIDFPRPENGWSHHHCRRRWDLAEDDLLRYKFFQAFEELMQACENRFHFVNGKHQYVSKKDEMDKVIIFERGDLVFAFNFHPCNSYEGYQIGTHSDEPMRCVLDTDEGRFGGHMRLDYGHGNPFPAMHGIDSRPHSVKLYMPSRTAQVLCRESALQGGVRVYAEESFLSQYDLPSAAGLKLSLVVHKDGAEEMLDFAFDDDGCVWLDKNFDATFDIVTADDCILPCKASKDTKFRIYFPGEYTIAGLGFLRNGRPEDCPPPQPVAAAAPKPTPKPTPKPVAAPSVKAEAAPAGYVKSEPPAQAEPQAEPQAEEARDVRDMTRCYSGLHIMDPDALDAALAETVGEQVSDLEQTKSRLAAFQEHLDACGGDLSMLATSYKTFGLQRDGSVWTYCEWMPYAQAVFLVGDFNGWDTSATPLSPEPSLPDVWSCSLSTMPVGSKYKLYIIPQEGDPYYAMPAWATRFTGPNDLKLLDAIVHPVDGPGPGRLKVPKETREGGLRVYECHPGLTSKSMTSPLIETMDLLPRIARNGYSALLLMGLLECKDSNTIGRQPVSLFAVARDLGTTEELKNLVLQAHRLGLQVFMDLQHGGAASAEDGLGGQFFHYGEQGFHPISGARIYNFEEPEVQRYLLSSIAFWMDQFGIDGFRFLDVTSTIYADRGRWVPADIAELEDYLSSEEKTDKAGVQYLMQATSLIHQLDQNAMVVAEEPTMYPHVCDAVTDGGLGFDYRQGSAAPALFREFVLGCRDEEWSMQTMVDRICEVKASRPNDKILGYMESLEHCAIGRRPLKIAMLAWETLHTIAAGGVAPHVTELAGALHRAGHTVHIFARSTQNRTWENDIMGVIYHEVNFNTDSDFVREIENMCAAFVGHFLHMESRVGGFDVIHGHDWLVGPAIIQLASMNKRVVFTMHSTETGRCGNVQYGGQSARIRSIEGHACHAAERVIAVSGVLKEEVCSHYQVDGAKIEVIYNGIHADAIAKMEWEDEWTGNTKKDKGFSPMDPMFLFVGRLAVQKGPDLLLQAIPMILQARGNAKFVIVGDGHMKADLESKAHQLGIGHAVSFAGSVKSGTPHLKALFKSCDAVVVPSRNEPFGIVVLEAWAAGKPVIATTCGGPRDFVRPDRDGYLVDPDPGSIAWGVCKICENFDHARWMGSVAKEKALNEFNWTFIARKTEQIYYEQCNLHDAPKFTATGPGVGMPLAQPILGPHRGAMGVLDNNHLVIRGLQLLKMSKLVTAALGCDAFMNWMGSEFGMIESIDMPRAANGYKKDKAAVPYSLAENTGLKYKHLDIYDIFLNRWSAALKWYKSPKHTIVTADEEKKVLVFVRSGCIFAINFHPFTEQTDLRIDLPKGTDLAREVVIALDTEDPRFGGENEAPLLKPSTKFNTGLFKVTLTPRTGLVFAPADAVEKALASDKLLKHESADAFLGS
>CAMPEP_0200917074_/NCGR_PEP_ID=Tetraselmis-striata-LANL1001-20140214|12493_1_/ASSEMBLY_ACC=CAM_ASM_001234_/TAXON_ID=3165_/ORGANISM="Tetraselmis_striata,_Strain_LANL1001"_/LENGTH=495_/DNA_ID=CAMNT_0047107735_/DNA_START=111_/DNA_END=1598_/DNA_ORIENTATION=-
MAAVGLSRPSMGMGARVAVPGAHRRLCRGRPIGAALRPRRTAALPGRNYAATVRAVAAPMSPSDAVVPSTVIACRKVALFVEPSPFSHISGMKNRFECLIKCLRAEGDEVLVVTPDPAPPREYFGAKVLNVLGMRLPFYKSPTLLLSIGLSVRVFWNLLLMKPDVIHVSCPGVIVFAAVLYSRLLGTPLVVSYHTHIPHYIPRYTWSGLVAPMWSIIRWCTRRADLTLVTSTIMKDELSENKCKDNIHVWQRGVDTDVFHPKHKSAEMRARMTDGHPEDALLVYVGRLGAEKNLDVLRKVCEEVPGVRLAFVGDGPSREELEEHFRGVPNVKFMGMIKGQELSEAYASADIFMMPSESETLGFVALEAMASGLAVVAVAAGGLLDVITRPGETALMYKSGDYEGMVAQTRRLVEDRELRAQVAAEGRSDVEKFGWSAATKKLREEQYEVAIQHGRKKRKFGLFVIGNTIRSLFAWIAGLIVALVRRLDYARDYRK
>CAMPEP_0200187902_/NCGR_PEP_ID=Thalassionema-nitzschioides-L26_B-20140214|1933_1_/ASSEMBLY_ACC=CAM_ASM_001189_/TAXON_ID=33649_/ORGANISM="Thalassionema_nitzschioides,_Strain_L26-B"_/LENGTH=444_/DNA_ID=CAMNT_0046168419_/DNA_START=226_/DNA_END=1560_/DNA_ORIENTATION=-
MNSNAVPDLKATSPRDILLMIEPTPFTHVSGYSNRFKEMLRFLDKAGDNVDILTTDSKTPKKELPKNFLRFAIEYTLGFVFPLYNQITLTIDLPEMKGAKMIGNKRPQLIHVTSPGFMVYPAMLYAKYFKIPLVMSYHTHLPVYGRNYLGFIPRIEDFAWFLLRRCHACADLTLVTSAPIQKELIDNGIQRVEVWRKGIDTERFDPKFRSDEMRKEMSDDNPDDFLMVYVGRLGAEKRLKDIKPMLEKMPNARVCFVGKGPAEQELKEHFKGTKTVFTGQLSGDKLSSAFASADAFIMPSDSETLGFVVLESMASGVPVVAANAGGIPDIIDDGETSFLVDPDDTDAYVERLTQLTNPAFRKEMGIKAREEAERWGWEAATSVLRNEQYETALRNWRSREYKKFQNPWKLRRQKWKVRFGAVVKSPVRLVGKLFGKKPEVAVNA
>CAMPEP_0200215696_/NCGR_PEP_ID=Thalassionema-nitzschioides-L26_B-20140214|51428_1_/ASSEMBLY_ACC=CAM_ASM_001189_/TAXON_ID=33649_/ORGANISM="Thalassionema_nitzschioides,_Strain_L26-B"_/LENGTH=737_/DNA_ID=CAMNT_0046203223_/DNA_START=754_/DNA_END=2967_/DNA_ORIENTATION=-
MTEFAYKQITNPLRKIFWAMIPGVWKAKRASQSIRRFVEHLIDTIQTTTKESSSDDFTTFLSLLLENPDVRDKSQQVSEIIMFMAAGHETTGAMISNVMILLAKNEEVQDNLRKALLESKKDGIAIEETPYFKFVLLEANRVFPVAAMGSTRLTSHTFTLKDGFVIPADSICFLPQYLCYKDPEIFKDPNLFQPDRWGKKSKAMEDAASFAFSLGPRSCPGKPLATAEVNQLLPQLLLHYSLHVESESKPDYRVILKHSNARLKVKGLGLSSAVERDKEVLSMFSCEAIAARHATEEIFGRYKALLLSLMSLFVGLFLYQYMHSLQNCPSFQRQASTSLKIAILTEPSPIGSYVCGQSKRILFLMEHLVEDTTDDITLITAEVHDKDRPAVWGRAHVHYTFGMPLPSYNQISISLDWSLKALRELLNFSPDLIHVTTPGPLLFPSVIASRILGTTLVMSCHTHLTAYAKTYLPPGINVIAEWLLWRYTSIVHSFAHVTLVTSPQIQGEFQRHGIPRVEVWQKGVNSDQFHPDYYSTDMRYQMTGGRPDRFLLVYIGRLAEEKRLVVLKGVLQRIPDAILCFIGAGPYGDKLRKFFEGTDTIFLGELKGLALSQAFASGDVFCMPSTSETLGFTVLESMASGVPVVAAAAGGLQHSIDNGKTGFLVTPESETEFVEKIQSLKHSPSLRKDMVNAARGEIEQWTWASSMAKVRNEIYPLAMKYVQGSKGYEKCGEHLSR
>CAMPEP_0200087832_/NCGR_PEP_ID=Thalassiosira-antarctica-CCMP982-20140214|1089_1_/ASSEMBLY_ACC=CAM_ASM_001185_/TAXON_ID=420261_/ORGANISM="Thalassiosira_antarctica,_Strain_CCMP982"_/LENGTH=492_/DNA_ID=CAMNT_0046020513_/DNA_START=227_/DNA_END=1705_/DNA_ORIENTATION=+
MTLAVATAFSRSLPNSSPMSSSLVPTDTSPLLPRAVTGTTSLLAVAAAADYVPDEVPPLKRNPPRNIALLIEPTPFTHVSGYANRFNEMLRFLSKAGDNVDILTVDAKTPKEELPTERFGYKIEHTQGFVFPLYDHISLTFDLPEMKGAKMMERNRPDLIHVTSPGFMLFAGLFYARVMRIPLVLSYHTHLPLYARNYGGFIPYHEEMAWALLRFAHSRADLTLVTSPQMKEEMESNGIPRVDVWRKGIDTVRFDPKFKSDEMRSKMSDGNPDEFLMVYVGRLGAEKRLKDIRPVLEKLPNARLCFVGTGPIEDELKEYFKGTKTVFTGQLSGDELSSSFASADVFMMPSDSETLGFVVLESMASGVPVVGCAAGGIPDLIRDDDTGFLVQTGDIEGYVNCAKKLMDNKFRKQMGVRARKEAQKWGWEAATSVLRNVQYEKALINFHSRAFGGFGRPKTSSVWRLLRMRIARVLGRLRIPGFRRNGDVASPI
>CAMPEP_0200705248_/NCGR_PEP_ID=Thalassiosira-gravida-GMp14c1-20140214|5344_1_/ASSEMBLY_ACC=CAM_ASM_001219_/TAXON_ID=420259_/ORGANISM="Thalassiosira_gravida,_Strain_GMp14c1"_/LENGTH=496_/DNA_ID=CAMNT_0046834513_/DNA_START=244_/DNA_END=1734_/DNA_ORIENTATION=-
MKIQAAAVVMTLAVTTAFSPSLPNSSPTSSSSLLSRSITNCDASSTTSLFASSAAFDEVPPLKRNAPRNVALLIEPTPFTHVSGYANRFKEMLRYLSKAGDHVDILTVDTKTPKEDLPSEKFGFEIQHTQGFVFPLYNHISLTFDLPEMKGAKMMERRRPDLIHVTSPGFLLFAGLFYARVMRIPLLLSYHTHLPLYARQYGQWMPMREELAWALLRWVHSRADLTLVTSPQMKAEMEEHGIPRVDVWRKGIDTVRFDPKFKTEEMRSTMTDGNPDKFLMVYVGRLGGEKRLKDIKPVLERLGDKARLCFVGTGPYEEELKEYFKGTDTVFTGQLTGDELSSAFASADAFMMPSDSETLGFVVLESMASGVPVVGCAAGGIPDLIRDNDTGFLVEAGDIDGYTACAEKLMDAKFRKGMGVRARAEAEKWGWEAATSVLRNVQYEKALINFHSRAFGGFGAPKTTSVWRLLRMRVARLLGRLRIPGFRRNDDVANPI
>CAMPEP_0201049442_/NCGR_PEP_ID=Thalassiosira-miniscula-CCMP1093-20140214|20694_1_/ASSEMBLY_ACC=CAM_ASM_001248_/TAXON_ID=385413_/ORGANISM="Thalassiosira_miniscula,_Strain_CCMP1093"_/LENGTH=918_/DNA_ID=CAMNT_0047289357_/DNA_START=1632_/DNA_END=4387_/DNA_ORIENTATION=-
MNRAFLLQGDVHELTIAVGGSVELVADNGLDILILFLRRKSDYSEEIVVNNCIDGEWGEERSFQISLTSDDRDPSIWFKLSEGELEIWTTVVAGYFERFSDIHRQRVRFVRSHMATNVGASLSTNLETVDYTAVEIEAHLLYRRMDALERRLSVTKLSKQEMFXPVTNYQPASPQTDCDATIAICTYNRLHTLPRTLQSLDMLRGPYTYEVIVVNGPSNDGTTEFLDSCVGLRTFSNPETNLSVSRNIAIANAAGKYVAFIDDDAIPEPDWLTRVLDTFEAEPDTDAVGGFIRDANGIDFQAQYTFCDVFGDSYPCENPDYATFLGQEKRLYPSLTGTNVTFRKSALEQISGFDEVFAYYLDETDVNKRMDDLGMRAIVQPQAEIHHKYAPSHLRTEANVPRDMFPIARSAGYFAVRHGVPELGWEAVGQRVKNFYRSEFQWKSGMVATGSIDTEKMTLLMHQVRRGLIAGIDAYFDAEDAENAVVDRLSKHCDPASTPAIRTMRAVDTSLKLCMFSRDHAHPDHGGIGRWSNLVAKGLAERGNEVTLIGELHAGAQQQYCDYTADGYWSHNISFHGHEAGRELDCLGLPEDLANMSKRKRSEMRRVMRRRDFQVASTPIWDMEGAAVIGARDLPSVLSLHTCAGIMLDSKPEWRENEAFYNNHVLRSITAEIQGLRRADMILANSEAIMRDISALYNLDLFERPHVIVPHGIDDIAAPEGLLEARQAAHQDSNQPLRVLFLGRLESRKGISHVVPVMQSILAAHDNVILDLVGSRVDDANMALVQGLLDAWPGRVVWHGFLEEDPLDHLMRQTDIFLAPSLYESFGLIYVEAMRYAIPSVAYAAGGVPEVVTDGTDGLLAPLEDQAALHRALDRLISDAPLRTHLSRAARKSFEDKFHYTLMAARLEEVYRATAAMS
>CAMPEP_0201046790_/NCGR_PEP_ID=Thalassiosira-miniscula-CCMP1093-20140214|18908_1_/ASSEMBLY_ACC=CAM_ASM_001248_/TAXON_ID=385413_/ORGANISM="Thalassiosira_miniscula,_Strain_CCMP1093"_/LENGTH=494_/DNA_ID=CAMNT_0047286229_/DNA_START=122_/DNA_END=1606_/DNA_ORIENTATION=-
MKIQSTALAMTLAVATAFSPSLPKSSPLMHEASPLLSSSTTTTTTTLAAAAAAEEEVPPLKRNPPRNIALLIEPTPFTHVSGYANRFKEMLRYLSKAGDNVDILTVDSKTPKEDLPKQSFGYDIEHTQGFVFPLYDHISLTFDLPEMRGAKMMERRRPDLIHVTSPGFLLFAGLFYARVMRIPLLLSYHTHLPLYARNYLKFLPGHEEFAWSLLRWVHNRADLTLVTSPQMKEEMEANGIPRVDVWRKGIDTVRFDPKFKSQEMRSKMTDGNPDDFLMVYVGRLGAEKRLKDIKPILEKLPENARLCLVGGGPQSDELKEHFEGTNTVFTGQLSGDELSSAFASADAFMMPSDSETLGFVVLESMASGVPVIGCAAGGIPDLIRDNDTGFLVKPGDIDGYVACAKKLMDQKFRKEMGIRARAEAEKWGWEAATSVLRNVQYEKALINFHSRAFGGFGRPKTTSVWRLLRMRIARVLGRLRIPGFRRNDDVASPI
>CAMPEP_0201069890_/NCGR_PEP_ID=Thalassiosira-miniscula-CCMP1093-20140214|178146_1_/ASSEMBLY_ACC=CAM_ASM_001248_/TAXON_ID=385413_/ORGANISM="Thalassiosira_miniscula,_Strain_CCMP1093"_/LENGTH=162_/DNA_ID=CAMNT_0047316689_/DNA_START=1_/DNA_END=483_/DNA_ORIENTATION=-
XHIIHCGVEPARYDAGEDPVDTNLLFVGRLAPVKGLPILLRALEPLKAEFPKIHLTVIGDGPGRKALEKQTKKAGLAENVSFVGYKSQSEVAEALAASDLFVLPSFAEGVPVVLMEAMAARRPVVATQIAGIPELVTDGASGLLVPPGNPHALSAAIGKILX
>CAMPEP_0201066798_/NCGR_PEP_ID=Thalassiosira-miniscula-CCMP1093-20140214|68717_1_/ASSEMBLY_ACC=CAM_ASM_001248_/TAXON_ID=385413_/ORGANISM="Thalassiosira_miniscula,_Strain_CCMP1093"_/LENGTH=59_/DNA_ID=CAMNT_0047312681_/DNA_START=1_/DNA_END=175_/DNA_ORIENTATION=+
XSSTTTTTTTTTLAVAAAAEEEVPPLKRNPPRNIALLIEPTPFTHVSGYANRFKEMLRX
>CAMPEP_0192912372_/NCGR_PEP_ID=Thalassiosira-oceanica-CCMP1005-20130912|23024_1_/TAXON_ID=159749_/ORGANISM="Thalassiosira-oceanica-CCMP1005"_/LENGTH=482_/DNA_ID=CAMNT_0037199827_/DNA_START=135_/DNA_END=1582_/DNA_ORIENTATION=-
MKIRQVALVTLAAAASAFTSPSSQHSATSSMRTESTPLVSPLDAKAAAVDEVPPLKRNPPRKIALLVEPTPFTHVSGYANRFKEMLRYLSKAGDNVDILTVDAKTPKDELPEESFGYKIEHTQGFVFPLYDHISLTFDLPEMKGAKMMERRRPDLIHVTSPGFMVFAGLFYARVMRIPLLLSYHTHLPLYGRNYCGWFPGVEEFSWALLRFAHTRADLTLVTSPQMKEEMEANGIPRVEVWRKGIDTVRFDPKFRSEEFRSERMSDGNPDDFLMVYVGRLGAEKRLKDIKPMLEQMPNARLCFVGTGPQEDELKEHFKGTRTVFTGQLGGDELSNAFASADCFIMPSDSETLGFVVLESMASGVPVVGCKAGGIPDLIRHEDTGFLVEAGDTEGYVSCMKRLMDGKFRKAMGVRARTESEKWSWESATSVLRNVQYEKALINFHSRAFGGFGRPKTVXDMEAAENEDRKGTGQAEGARLSEE
>CAMPEP_0192964004_/NCGR_PEP_ID=Thalassiosira-rotula-CCMP3096-20130909|16313_1_/TAXON_ID=49265_/ORGANISM="Thalassiosira-rotula-CCMP3096"_/LENGTH=510_/DNA_ID=CAMNT_0037261745_/DNA_START=118_/DNA_END=1650_/DNA_ORIENTATION=+
MKIQAAAVAMTLVVTTAFSPSLPNSSPRSSSSLLSRSNRGSITNYDAMTMTTMSTKSTTSLFASAAASDEVVVPPLKRNPPRNVALLIEPTPFTHVSGYANRFKEMLRYLSKAGDHVDILTVDSKTPKEDLPSEQFGFEIQHTQGFVFPLYNHISLTFDLPEMKGAKMMERRRPDLIHVTSPGFLLFAGLFYARVMRIPLLLSYHTHLPLYARQYGQWMPAREELAWALLRWVHSRADLTLVTSPQMKAEMEEHGVPRVDVWRKGIDTVRFDPKFESEEMRSKMTDGETDKFLMVYVGRLGGEKRLKDIKPVLERLGDKARMCFVGTGPYEEELKEYFKGTDTVFTGQLTGDELSSAFASADAFMMPSDSETLGFVVLESMASGVPVVGCAAGGIPDLIRDNDTGFLVEAGDIDGYTACAEKLMDAKFREGMGVRARAEAEKWGWEAATSVLRNVQYEKALINFHSRAFGGFGAPKTTSVWRLLRMRVARLLGRLRIPGFRRNDNVANPI
>CAMPEP_0192993194_/NCGR_PEP_ID=Thalassiosira-rotula-GSO102-20130909|3974_1_/TAXON_ID=49265_/ORGANISM="Thalassiosira-rotula-GSO102"_/LENGTH=511_/DNA_ID=CAMNT_0037296813_/DNA_START=137_/DNA_END=1672_/DNA_ORIENTATION=-
MKIQAAAVAMTLAVSTAFSPSLPNSSPRSSSSSLLSRCNRGSITNYDAMAMGTMSTKSTTSLFASAAASDEVVVPPLKRNPPRNVALLIEPTPFTHVSGYANRFKEMLRYLSKAGDHVDILTVDSKTPKEDLPSEQFGFEIQHTQGFVFPLYNHISLTFDLPEMKGAKMMERRRPDLIHVTSPGFLLFAGLFYARVMRIPLLLSYHTHLPLYARQYGQWMPAREELAWALLRWVHSRADLTLVTSPQMKAEMEEHGVPRVDVWRKGIDTVRFDPKFESEEMRSKMTDGETDKFLMVYVGRLGGEKRLKDIKPVLERLGDKARMCFVGTGPYEEELKEYFEGTDTVFTGQLTGDELSSAFASADAFMMPSDSETLGFVVLESMASGVPVVGCAAGGIPDLIRDNDTGFLVEAGDIDGYTACAEKLMDAKFREGMGVRARAEAEKWGWEAATSVLRNVQYEKALINFHSRAFGGFGAPKTTSVWRLLRMRVARLLGRLRIPGFRRNDNVANPI
>CAMPEP_0193058822_/NCGR_PEP_ID=Thalassiosira-weissflogii-CCMP1336-20130909|1596_1_/TAXON_ID=67004_/ORGANISM="Thalassiosira-weissflogii-CCMP1336"_/LENGTH=504_/DNA_ID=CAMNT_0037382723_/DNA_START=206_/DNA_END=1720_/DNA_ORIENTATION=-
MKIQLTALTSILALSTAFSPSGPIRPSPMTTPRTSLPQPTELSPLFAAAASSSDSDLVPPLRRHPPRNIALLIEPTPFTHVSGYANRFNEMLRYLSKAGDHVDILTVDSKTPKEELPTEAFGYEIQHTQGFVFPLYNHISLTVDLPEMKGAKMMEKRRPDLIHVTSPGFMLFAGLFYARVMRIPLLLSYHTHLPLYGRNYLGFIPGIEEMAWAALRFVHSRADLTLVTSPQMKAELEANGIPRVDVWRKGIDTVRFHPKFRSQQMRERMTDGNPDDFLMVYVGRLGAEKRLKDIRPVLEQVPNARLCIVGKGPQEDELKEYFKDTNTVFTGQLSGDELSSAFASADVFMMPSDSETLGFVVLESMASGVPVVGCAAGGIPDLIDHENNGFLVPPGDTEGYLSCVKKLMDASYRKKMGVRARAEAEKWGWEAATSVLRNVQYEKALINFHSRAFGGFGKPGTVSVWRLLRMRISRVLGRLGIPGFRKNPNVVDAENSVGQIGQTA
>CAMPEP_0199150632_/NCGR_PEP_ID=Vaucheria-litorea-CCMP2940-20140214|4209_1_/ASSEMBLY_ACC=CAM_ASM_001132_/TAXON_ID=109269_/ORGANISM="Vaucheria_litorea,_Strain_CCMP2940"_/LENGTH=515_/DNA_ID=CAMNT_0044871663_/DNA_START=95_/DNA_END=1643_/DNA_ORIENTATION=+
MGRSPLVLVCFILINAFNISTAFTNINIKRPIECLSSRKFEGRAKDLQVLRVAEKGEEHKDLEIYNASPRRISLFIEPSPFTHISGYSNRFKEMLKHLEKSGDQVRILSTDHEESRPSKYLSFPIDYTRGFRPRIYDKISLTFDTDLVGWSSIEKHKPDLLHVTAPGFIPLVSLLYARIFKIPLIYSYHTHLPLYARTYIPLWVPAVEEISYAILRFVLNRADLTLVTSPQIKEELEANDKSKGIERLDVWRKGVDTIRFHPSFKSWSMRKKLSNNNPLDPLIVYIGRMGEEKRLRLIAKILEKIPKARMAFVGDGPDRENLQTHFSKFKGRVIFTGSMVGDELSKAFASADVFVIPSDTETLGFVVLESMASGVPVVGVNAGGIPDLIEDGKTGYLCPPNDASAFAKRISLLLEDKNLRDRMSQSGVKEARRHSWEAATSHLRNVLYKRAQINFKYRAFNGLGLPRTRTKWRFILIQIRNVMKTVQSWASKAWPKFEEMMIDKYGDEVFRTGIA
