# Supplementary material for: Monogalactosyldiacylglycerol and Sulfolipid Synthesis in Microalgae
Source: Mar Drugs. 2020 May 1;18(5):237. doi: 10.3390/md18050237 (PMC7281551; doi:10.3390/md18050237)
Supplement: Supplementary file 1 [file marinedrugs-18-00237-s001.zip › S7 Data.xlsx]

## Sheet: finale
Color Legend	Taxonomic group	Species/strain surveyed	MGD	SQD1	SQD2
	Choanozoa	Acanthoeca like sp.
	Dinophyceae	Alexandrium fundyense CCMP1719
	Dinophyceae	Alexandrium monilatum CCMP3105	P	O	O
	Dinophyceae	Alexandrium temarense CCMP1771	P	O
	Dinophyceae	Amphidinium carterae CCMP1314	P
	Bacillariophyta	Amphiprora sp.	P	O	O
	Bacillariophyta	Amphora coffeaeformis CCMP127	P	O	O
	Labyrinthulomycetes	Aplanochytrium sp. PBS07
	Labyrinthulomycetes	Aplanochytrium stocchinoi GSBS06
	Bacillariophyta	Asterionellopsis glacialis CCMP134	P	O	O
	Labyrinthulomycete	Aurantiochytrium limacinum ATCCMYA1381
	Pelagophyceae	Aureococcus anophagefferens CCMP1850	P		O
	Pelagophyceae	Aureoumbra lagunensis CCMP1510	P	O	O
	Dinophyceae	Azadinium spinosum 3D9	P
	Bacillariophyta	Ceratium fusus PA161109	P
	Bacillariophyta	Chaetoceros affinis CCMP159	P	O	O
	Bacillariophyta	Chaetoceros curvisetus	P	O	O
	Bacillariophyta	Chaetoceros debilis MM31A 1	P	O	O
	Bacillariophyta	Chaetoceros neogracile CCMP1317	P	O	O
	Raphidophyceae	Chattonella subsalsa CCMP2191	P	O	O
	Haptophyceae	Chrysochromulina polylepis CCMP1757	P	O	O
	Bacillariophyta	Corethron pennatum L29A3	P	O	O
	Dinophyceae	Crypthecodinium cohnii Seligo	P
	Saccaromicete	Debaryomyces hansenii J26
	Chrysophyceae	Dinobryon sp. UTEXLB2267
	Bacillariophyta	Ditylum brightwellii GSO103	P	O	O
	Bacillariophyta	Ditylum brightwellii GSO104	P	O	O
	Bacillariophyta	Ditylum brightwellii GSO105	P	O	O
	Chlorophyta	Dunaliella tertiolecta CCMP1320	P	O	O
	Dinophyceae	Durinskia baltica CSIRO CS 38	P	O	O
	Haptophyceae	Emiliania huxleyi 374	P		O
	Haptophyceae	Emiliania huxleyi 379	P	O	O
	Haptophyceae	Emiliania huxleyi CCMP370	P	O	O
	Haptophyceae	Emiliania huxleyi PLYM219	P	O	O
	Ciliophora	Euplotes focardii TN1
	Euglenophyceae	Eutreptiella gymnastica like CCMP1594	P		O
	Bacillariophyta	Extubocellulus spinifer CCMP396	P	O
	Ciliophora	Favella taraikaensis FeNarragansettBay
	Bacillariophyta	Fragilariopsis kerguelensis L26 C5	P	O	O
	Bacillariophyta	Fragilariopsis kerguelensis L2 C3	P	O	O
	Haptophyceae	Gephyrocapsa oceanica RCC1303	P	O	O
	Dinophyceae	Glenodinium foliaceum CCAP1116 3	P	O	O
	Glaucophyceae	Gloeochaete witrockiana SAG46 84	P	O	O
	Cryptophyta	Goniomonas pacifica CCMP1869		O
	Raphidophyceae	Heterosigma akashiwo CCMP2393	P	O	O
	Raphidophyceae	Heterosigma akashiwo CCMP3107	P	O	O
	Raphidophyceae	Heterosigma akashiwo CCMP452	P	O	O
	Raphidophyceae	Heterosigma akashiwo NB	P	O	O
	Haptophyceae	Isochrysis galbana CCMP1323	P	O	O
	Haptophyceae	Isochrysis sp. CCMP1244	P	O	O
	Haptophyceae	Isochrysis sp. CCMP1324	P	O	O
	Dinophyceae	Karenia brevis CCMP2229	P
	Dinophyceae	Karenia brevis SP1	P
	Dinophyceae	Karenia brevis SP3	P
	Dinophyceae	Karenia brevis Wilson	P		O
	Dinophyceae	Karlodinium micrum CCMP2283	P		O
	Dinophyceae	Kryptoperidinium foliaceum CCMP1326	P	O	O
	Dinophyceae	Lingulodinium polyedra CCMP1738	P	O
	Cercozoa	Lotharella globosa CCCM811	P	O	O
	Chlorophyta	Micromonas sp. CCMP2099	P
	Chlorophyta	Micromonas sp. NEPCC29	P	O
	Chlorophyta	Micromonas sp. RCC472	P	O	O
	Bacillariophyta	Nitzschia punctata CCMP561	P	O	O
	Chrysophyceae	Ochromonas sp. CCMP1393	P	O	O
	Dinophyceae	Oxyrrhis marina	P		O
	Dinophyceae	Oxyrrhis marina CCMP1795
	Dinophyceae	Oxyrrhis marina LB1974			O
	Chrysophyceae	Paraphysomonas imperforata PA2
	Haptophyceae	Pavlova sp. CCMP459	P	O	O
	Pelagophyceae	Pelagococcus subviridis CCMP1429	P
	Pelagophyceae	Pelagomonas calceolata CCMP1756	P	O	O
	Dinophyceae	Peridinium aciculiferum PAER 2	P
	Perkinsea	Perkinsus chesapeaki ATCC PRA 65
	Perkinsea	Perkinsus marinus ATCC50439
	Chlorophyta	Picocystis salinarum CCMP1897		O
	Haptophyceae	Pleurochrysis carterae CCMP645	P		O
	Bacillariophyta	Proboscia alata PI D3	P	O	O
	Dinophyceae	Prorocentrum minimum CCMP1329	P	O
	Dinophyceae	Prorocentrum minimum CCMP2233	P	O
	Haptophyceae	Prymnesium parvum Texoma1	P	O	O
	Bacillariophyta	Pseudo nitzschia australis 10249 10 AB	P	O	O
	Bacillariophyta	Pseudo nitzschia fradulenta WWA7	P	O	O
	Dictyocophyceae	Pseudopedinella elastica CCMP716	P	O	O
	Dictyocophyceae	Pteridomonas danica PT	P	O	O
	Chlorophyta	Pyramimonas parkeae CCMP726	P	O	O
	Rhodophyta	Rhodella maculata CCMP736	P	O
	Cryptophyta	Rhodomonas sp. CCMP768	P	O	O
	Labyrinthulomycetes	Schizochytrium aggregatum ATCC28209
	Dinophyceae	Scrippsiella hangoei SHTV5	P
	Dinophyceae	Scrippsiella hangoei like SHHI 4	P
	Dinophyceae	Scrippsiella trochoidea CCMP3099	P
	Bacillariophyta	Skeletonema dohrnii SkelB	P	O	O
	Bacillariophyta	Skeletonema marinoi SkelA	P	O	O
	Bacillariophyta	Skeletonema menzelii CCMP793	P	O	O
	Dinophyceae	Symbiodinium kawagutii CCMP2468
	Dinophyceae	Symbiodinium sp. C1	P
	Dinophyceae	Symbiodinium sp. C15
	Dinophyceae	Symbiodinium sp. CCMP2430	P
	Dinophyceae	Symbiodinium sp. Mp	P
	Chlorophyta	Tetraselmis striata LANL1001	P	O	O
	Bacillariophyta	Thalassionema nitzschioides L26 B	P	O	O
	Bacillariophyta	Thalassiosira antarctica CCMP982	P	O	O
	Bacillariophyta	Thalassiosira gravida GMp14c1	P	O	O
	Bacillariophyta	Thalassiosira miniscula CCMP1093	P	O	O
	Bacillariophyta	Thalassiosira oceanica CCMP1005	P	O	O
	Bacillariophyta	Thalassiosira rotula CCMP3096	P	O	O
	Bacillariophyta	Thalassiosira rotula GSO102	P	O	O
	Bacillariophyta	Thalassiosira weissflogii CCMP1010	P	O
	Bacillariophyta	Thalassiosira weissflogii CCMP1336	P	O	O
	Bacillariophyta	Thalassiothrix antarctica L6 D1	P	O
	Labyrinthulomycetes	Thraustochytrium sp. LLF1b
	Xanthophyceae	Vaucheria litorea CCMP2940	P	O	O

## Sheet: mgdg
Alexandrium-monilatum-CCMP3105-20140214|135_1_/ASSEMBLY_ACC=CAM_ASM_001215_/TAXON_ID=311494_/ORGANISM=Alexandrium_monilatum,_Strain_CCMP3105_/LENGTH=552_/DNA_ID=CAMNT_0046626035_/DNA_START=1_/DNA_END=1654_/DNA_ORIENTATION=+
Alexandrium-monilatum-CCMP3105-20140214|39168_1_/ASSEMBLY_ACC=CAM_ASM_001215_/TAXON_ID=311494_/ORGANISM=Alexandrium_monilatum,_Strain_CCMP3105_/LENGTH=842_/DNA_ID=CAMNT_0046689073_/DNA_START=1_/DNA_END=2524_/DNA_ORIENTATION=-
Alexandrium-temarense-CCMP1771-20130823|411520_1_/TAXON_ID=2926_/ORGANISM=Alexandrium-temarense-CCMP1771_/LENGTH=561_/DNA_ID=CAMNT_0029198053_/DNA_START=1_/DNA_END=1686_/DNA_ORIENTATION=-
Alexandrium-temarense-CCMP1771-20130823|55454_1_/TAXON_ID=2926_/ORGANISM=Alexandrium-temarense-CCMP1771_/LENGTH=693_/DNA_ID=CAMNT_0029026897_/DNA_START=1_/DNA_END=2075_/DNA_ORIENTATION=-
Alexandrium-temarense-CCMP1771-20130823|407182_1_/TAXON_ID=2926_/ORGANISM=Alexandrium-temarense-CCMP1771_/LENGTH=527_/DNA_ID=CAMNT_0029189371_/DNA_START=353_/DNA_END=1933_/DNA_ORIENTATION=+
Amphidinium-carterae-CCMP1314-20130924|2857_1_/TAXON_ID=2961_/ORGANISM=Amphidinium-carterae-CCMP1314_/LENGTH=465_/DNA_ID=CAMNT_0029211641_/DNA_START=1_/DNA_END=1394_/DNA_ORIENTATION=+
Amphiprora-sp-20130823|13775_1_/TAXON_ID=265536_/ORGANISM=Amphiprora-sp_/LENGTH=460_/DNA_ID=CAMNT_0029312633_/DNA_START=61_/DNA_END=1443_/DNA_ORIENTATION=-
Amphiprora-sp-20130823|15617_1_/TAXON_ID=265536_/ORGANISM=Amphiprora-sp_/LENGTH=509_/DNA_ID=CAMNT_0029314321_/DNA_START=203_/DNA_END=1727_/DNA_ORIENTATION=+
Amphiprora-sp-20130823|2793_1_/TAXON_ID=265536_/ORGANISM=Amphiprora-sp_/LENGTH=682_/DNA_ID=CAMNT_0029296627_/DNA_START=59_/DNA_END=2107_/DNA_ORIENTATION=+
Amphiprora-sp-20130823|3529_1_/TAXON_ID=265536_/ORGANISM=Amphiprora-sp_/LENGTH=466_/DNA_ID=CAMNT_0029297867_/DNA_START=1_/DNA_END=1399_/DNA_ORIENTATION=+
Amphiprora-sp-20130823|69194_1_/TAXON_ID=265536_/ORGANISM=Amphiprora-sp_/LENGTH=506_/DNA_ID=CAMNT_0029332831_/DNA_START=1_/DNA_END=1519_/DNA_ORIENTATION=-
Amphora-coffeaeformis-CCMP127-20130827|89803_1_/TAXON_ID=265554_/ORGANISM=Amphora-coffeaeformis-CCMP127_/LENGTH=496_/DNA_ID=CAMNT_0029358657_/DNA_START=1_/DNA_END=1490_/DNA_ORIENTATION=+
Amphora-coffeaeformis-CCMP127-20130827|6221_1_/TAXON_ID=265554_/ORGANISM=Amphora-coffeaeformis-CCMP127_/LENGTH=503_/DNA_ID=CAMNT_0029342561_/DNA_START=169_/DNA_END=1680_/DNA_ORIENTATION=+
Amphora-coffeaeformis-CCMP127-20130827|44185_1_/TAXON_ID=265554_/ORGANISM=Amphora-coffeaeformis-CCMP127_/LENGTH=578_/DNA_ID=CAMNT_0029349201_/DNA_START=89_/DNA_END=1825_/DNA_ORIENTATION=-
Asterionellopsis-glacialis-CCMP134-20140214|158063_1_/ASSEMBLY_ACC=CAM_ASM_001170_/TAXON_ID=33640_/ORGANISM=Asterionellopsis_glacialis,_Strain_CCMP134_/LENGTH=806_/DNA_ID=CAMNT_0045822493_/DNA_START=1_/DNA_END=2420_/DNA_ORIENTATION=-
Asterionellopsis-glacialis-CCMP134-20140214|7497_1_/ASSEMBLY_ACC=CAM_ASM_001170_/TAXON_ID=33640_/ORGANISM=Asterionellopsis_glacialis,_Strain_CCMP134_/LENGTH=434_/DNA_ID=CAMNT_0045790933_/DNA_START=174_/DNA_END=1479_/DNA_ORIENTATION=+
Asterionellopsis-glacialis-CCMP134-20140214|2729_1_/ASSEMBLY_ACC=CAM_ASM_001170_/TAXON_ID=33640_/ORGANISM=Asterionellopsis_glacialis,_Strain_CCMP134_/LENGTH=161_/DNA_ID=CAMNT_0045783745_/DNA_START=1_/DNA_END=486_/DNA_ORIENTATION=-
Aureococcus-anophagefferens-CCMP1850-20130821|23_1_/TAXON_ID=44056_/ORGANISM=Aureococcus-anophagefferens-CCMP1850_/LENGTH=423_/DNA_ID=CAMNT_0029506929_/DNA_START=1_/DNA_END=1272_/DNA_ORIENTATION=-
Aureoumbra-lagunensis-CCMP1510-20130821|7995_1_/TAXON_ID=44058_/ORGANISM=Aureoumbra-lagunensis-CCMP1510_/LENGTH=429_/DNA_ID=CAMNT_0029581337_/DNA_START=321_/DNA_END=1610_/DNA_ORIENTATION=-
Aureoumbra-lagunensis-CCMP1510-20130821|2619_1_/TAXON_ID=44058_/ORGANISM=Aureoumbra-lagunensis-CCMP1510_/LENGTH=535_/DNA_ID=CAMNT_0029574073_/DNA_START=16_/DNA_END=1623_/DNA_ORIENTATION=-
Azadinium-spinosum-3D9-20130829|111807_1_/TAXON_ID=632150_/ORGANISM=Azadinium-spinosum-3D9_/LENGTH=623_/DNA_ID=CAMNT_0029707095_/DNA_START=1_/DNA_END=1871_/DNA_ORIENTATION=+
Azadinium-spinosum-3D9-20130829|32059_1_/TAXON_ID=632150_/ORGANISM=Azadinium-spinosum-3D9_/LENGTH=773_/DNA_ID=CAMNT_0029654289_/DNA_START=1_/DNA_END=2320_/DNA_ORIENTATION=-
Ceratium-fusus-PA161109-20140214|47555_1_/ASSEMBLY_ACC=CAM_ASM_001143_/TAXON_ID=2916_/ORGANISM=Ceratium_fusus,_Strain_PA161109_/LENGTH=162_/DNA_ID=CAMNT_0045309331_/DNA_START=1_/DNA_END=484_/DNA_ORIENTATION=-
Ceratium-fusus-PA161109-20140214|107088_1_/ASSEMBLY_ACC=CAM_ASM_001143_/TAXON_ID=2916_/ORGANISM=Ceratium_fusus,_Strain_PA161109_/LENGTH=773_/DNA_ID=CAMNT_0045331211_/DNA_START=1_/DNA_END=2319_/DNA_ORIENTATION=+
Chaetoceros-affinis-CCMP159-20131123|4664_1_/TAXON_ID=426623_/ORGANISM=Chaetoceros-affinis-CCMP159_/LENGTH=581_/DNA_ID=CAMNT_0029941841_/DNA_START=1_/DNA_END=1744_/DNA_ORIENTATION=-
Chaetoceros-affinis-CCMP159-20131123|3475_1_/TAXON_ID=426623_/ORGANISM=Chaetoceros-affinis-CCMP159_/LENGTH=607_/DNA_ID=CAMNT_0029939813_/DNA_START=466_/DNA_END=2289_/DNA_ORIENTATION=+
Chaetoceros-affinis-CCMP159-20131123|379_1_/TAXON_ID=426623_/ORGANISM=Chaetoceros-affinis-CCMP159_/LENGTH=411_/DNA_ID=CAMNT_0029934789_/DNA_START=1_/DNA_END=1234_/DNA_ORIENTATION=-
Chaetoceros-curvisetus-20131202|76503_1_/TAXON_ID=230516_/ORGANISM=Chaetoceros-curvisetus_/LENGTH=177_/DNA_ID=CAMNT_0029997691_/DNA_START=1_/DNA_END=528_/DNA_ORIENTATION=+
Chaetoceros-curvisetus-20131202|8313_1_/TAXON_ID=230516_/ORGANISM=Chaetoceros-curvisetus_/LENGTH=459_/DNA_ID=CAMNT_0029985781_/DNA_START=1_/DNA_END=1379_/DNA_ORIENTATION=-
Chaetoceros-curvisetus-20131202|83282_1_/TAXON_ID=230516_/ORGANISM=Chaetoceros-curvisetus_/LENGTH=321_/DNA_ID=CAMNT_0030002751_/DNA_START=1_/DNA_END=966_/DNA_ORIENTATION=+
Chaetoceros-curvisetus-20131202|80955_1_/TAXON_ID=230516_/ORGANISM=Chaetoceros-curvisetus_/LENGTH=235_/DNA_ID=CAMNT_0030002123_/DNA_START=13_/DNA_END=720_/DNA_ORIENTATION=-
Chaetoceros-debilis-MM31A_1-20140214|16856_1_/ASSEMBLY_ACC=CAM_ASM_001231_/TAXON_ID=122233_/ORGANISM=Chaetoceros_debilis,_Strain_MM31A-1_/LENGTH=498_/DNA_ID=CAMNT_0047070575_/DNA_START=78_/DNA_END=1574_/DNA_ORIENTATION=+
Chaetoceros-debilis-MM31A_1-20140214|43539_1_/ASSEMBLY_ACC=CAM_ASM_001231_/TAXON_ID=122233_/ORGANISM=Chaetoceros_debilis,_Strain_MM31A-1_/LENGTH=501_/DNA_ID=CAMNT_0047074723_/DNA_START=1_/DNA_END=1504_/DNA_ORIENTATION=-
Chaetoceros-debilis-MM31A_1-20140214|1731_1_/ASSEMBLY_ACC=CAM_ASM_001231_/TAXON_ID=122233_/ORGANISM=Chaetoceros_debilis,_Strain_MM31A-1_/LENGTH=551_/DNA_ID=CAMNT_0047051177_/DNA_START=212_/DNA_END=1867_/DNA_ORIENTATION=+
Chaetoceros-debilis-MM31A_1-20140214|52678_1_/ASSEMBLY_ACC=CAM_ASM_001231_/TAXON_ID=122233_/ORGANISM=Chaetoceros_debilis,_Strain_MM31A-1_/LENGTH=677_/DNA_ID=CAMNT_0047079289_/DNA_START=283_/DNA_END=2311_/DNA_ORIENTATION=+
Chaetoceros-neogracile-CCMP1317-20140214|2612_1_/ASSEMBLY_ACC=CAM_ASM_001245_/TAXON_ID=240364_/ORGANISM=Chaetoceros_neogracile,_Strain_CCMP1317_/LENGTH=513_/DNA_ID=CAMNT_0047200869_/DNA_START=159_/DNA_END=1696_/DNA_ORIENTATION=+
Chaetoceros-neogracile-CCMP1317-20140214|109654_1_/ASSEMBLY_ACC=CAM_ASM_001245_/TAXON_ID=240364_/ORGANISM=Chaetoceros_neogracile,_Strain_CCMP1317_/LENGTH=574_/DNA_ID=CAMNT_0047247401_/DNA_START=290_/DNA_END=2014_/DNA_ORIENTATION=+
Chaetoceros-neogracile-CCMP1317-20140214|113990_1_/ASSEMBLY_ACC=CAM_ASM_001245_/TAXON_ID=240364_/ORGANISM=Chaetoceros_neogracile,_Strain_CCMP1317_/LENGTH=435_/DNA_ID=CAMNT_0047250003_/DNA_START=770_/DNA_END=2077_/DNA_ORIENTATION=+
Chaetoceros-neogracile-CCMP1317-20140214|16818_1_/ASSEMBLY_ACC=CAM_ASM_001245_/TAXON_ID=240364_/ORGANISM=Chaetoceros_neogracile,_Strain_CCMP1317_/LENGTH=599_/DNA_ID=CAMNT_0047221209_/DNA_START=257_/DNA_END=2056_/DNA_ORIENTATION=-
Chaetoceros-neogracile-CCMP1317-20140214|18284_1_/ASSEMBLY_ACC=CAM_ASM_001245_/TAXON_ID=240364_/ORGANISM=Chaetoceros_neogracile,_Strain_CCMP1317_/LENGTH=574_/DNA_ID=CAMNT_0047223299_/DNA_START=783_/DNA_END=2507_/DNA_ORIENTATION=+
Chattonella-subsalsa-CCMP2191-20130903|19859_1_/TAXON_ID=44440_/ORGANISM=Chattonella-subsalsa-CCMP2191_/LENGTH=475_/DNA_ID=CAMNT_0030141143_/DNA_START=364_/DNA_END=1791_/DNA_ORIENTATION=-
Chattonella-subsalsa-CCMP2191-20130903|12321_1_/TAXON_ID=44440_/ORGANISM=Chattonella-subsalsa-CCMP2191_/LENGTH=514_/DNA_ID=CAMNT_0030130973_/DNA_START=1_/DNA_END=1543_/DNA_ORIENTATION=+
Chrysochromulina-polylepis-CCMP1757-20130903|169457_1_/TAXON_ID=72548_/ORGANISM=Chrysochromulina-polylepis-CCMP1757_/LENGTH=1094_/DNA_ID=CAMNT_0038310209_/DNA_START=1_/DNA_END=3281_/DNA_ORIENTATION=-
Corethron-pennatum-L29A3-20140214|17866_1_/ASSEMBLY_ACC=CAM_ASM_001207_/TAXON_ID=218684_/ORGANISM=Corethron_pennatum,_Strain_L29A3_/LENGTH=307_/DNA_ID=CAMNT_0046361381_/DNA_START=171_/DNA_END=1089_/DNA_ORIENTATION=-
Corethron-pennatum-L29A3-20140214|6276_1_/ASSEMBLY_ACC=CAM_ASM_001207_/TAXON_ID=218684_/ORGANISM=Corethron_pennatum,_Strain_L29A3_/LENGTH=655_/DNA_ID=CAMNT_0046343597_/DNA_START=169_/DNA_END=2136_/DNA_ORIENTATION=+
Corethron-pennatum-L29A3-20140214|15021_1_/ASSEMBLY_ACC=CAM_ASM_001207_/TAXON_ID=218684_/ORGANISM=Corethron_pennatum,_Strain_L29A3_/LENGTH=480_/DNA_ID=CAMNT_0046357519_/DNA_START=84_/DNA_END=1521_/DNA_ORIENTATION=-
Corethron-pennatum-L29A3-20140214|90045_1_/ASSEMBLY_ACC=CAM_ASM_001207_/TAXON_ID=218684_/ORGANISM=Corethron_pennatum,_Strain_L29A3_/LENGTH=119_/DNA_ID=CAMNT_0046406325_/DNA_START=1_/DNA_END=355_/DNA_ORIENTATION=+
Corethron-pennatum-L29A3-20140214|162544_1_/ASSEMBLY_ACC=CAM_ASM_001207_/TAXON_ID=218684_/ORGANISM=Corethron_pennatum,_Strain_L29A3_/LENGTH=392_/DNA_ID=CAMNT_0046430381_/DNA_START=1_/DNA_END=1176_/DNA_ORIENTATION=+
Corethron-pennatum-L29A3-20140214|138944_1_/ASSEMBLY_ACC=CAM_ASM_001207_/TAXON_ID=218684_/ORGANISM=Corethron_pennatum,_Strain_L29A3_/LENGTH=349_/DNA_ID=CAMNT_0046424021_/DNA_START=1_/DNA_END=1050_/DNA_ORIENTATION=-
Crypthecodinium-cohnii-Seligo-20130904|193074_1_/TAXON_ID=2866_/ORGANISM=Crypthecodinium-cohnii-Seligo_/LENGTH=907_/DNA_ID=CAMNT_0038521079_/DNA_START=324_/DNA_END=3044_/DNA_ORIENTATION=-
Ditylum-brightwellii-GSO103-20131123|6280_1_/TAXON_ID=49249_/ORGANISM=Ditylum-brightwellii-GSO103_/LENGTH=190_/DNA_ID=CAMNT_0030352449_/DNA_START=1_/DNA_END=571_/DNA_ORIENTATION=-
Ditylum-brightwellii-GSO103-20131123|61524_1_/TAXON_ID=49249_/ORGANISM=Ditylum-brightwellii-GSO103_/LENGTH=243_/DNA_ID=CAMNT_0030379869_/DNA_START=1_/DNA_END=732_/DNA_ORIENTATION=+
Ditylum-brightwellii-GSO103-20131123|745_1_/TAXON_ID=49249_/ORGANISM=Ditylum-brightwellii-GSO103_/LENGTH=556_/DNA_ID=CAMNT_0030342961_/DNA_START=107_/DNA_END=1777_/DNA_ORIENTATION=-
Ditylum-brightwellii-GSO103-20131123|80401_1_/TAXON_ID=49249_/ORGANISM=Ditylum-brightwellii-GSO103_/LENGTH=323_/DNA_ID=CAMNT_0030387959_/DNA_START=1_/DNA_END=972_/DNA_ORIENTATION=+
Ditylum-brightwellii-GSO103-20131123|55561_1_/TAXON_ID=49249_/ORGANISM=Ditylum-brightwellii-GSO103_/LENGTH=403_/DNA_ID=CAMNT_0030377057_/DNA_START=1_/DNA_END=1206_/DNA_ORIENTATION=+
Ditylum-brightwellii-GSO104-20131105|140819_1_/TAXON_ID=49249_/ORGANISM=Ditylum-brightwellii-GSO104_/LENGTH=588_/DNA_ID=CAMNT_0038593127_/DNA_START=1_/DNA_END=1765_/DNA_ORIENTATION=-
Ditylum-brightwellii-GSO104-20131105|10452_1_/TAXON_ID=49249_/ORGANISM=Ditylum-brightwellii-GSO104_/LENGTH=643_/DNA_ID=CAMNT_0038551295_/DNA_START=174_/DNA_END=2105_/DNA_ORIENTATION=-
Ditylum-brightwellii-GSO104-20131105|1825_1_/TAXON_ID=49249_/ORGANISM=Ditylum-brightwellii-GSO104_/LENGTH=640_/DNA_ID=CAMNT_0038535203_/DNA_START=181_/DNA_END=2103_/DNA_ORIENTATION=+
Ditylum-brightwellii-GSO104-20131105|2721_1_/TAXON_ID=49249_/ORGANISM=Ditylum-brightwellii-GSO104_/LENGTH=530_/DNA_ID=CAMNT_0038536661_/DNA_START=1_/DNA_END=1593_/DNA_ORIENTATION=-
Ditylum-brightwellii-GSO105-20130911|136064_1_/TAXON_ID=49249_/ORGANISM=Ditylum-brightwellii-GSO105_/LENGTH=524_/DNA_ID=CAMNT_0030437497_/DNA_START=57_/DNA_END=1631_/DNA_ORIENTATION=-
Ditylum-brightwellii-GSO105-20130911|135951_1_/TAXON_ID=49249_/ORGANISM=Ditylum-brightwellii-GSO105_/LENGTH=640_/DNA_ID=CAMNT_0030437269_/DNA_START=213_/DNA_END=2135_/DNA_ORIENTATION=+
Ditylum-brightwellii-GSO105-20130911|448_1_/TAXON_ID=49249_/ORGANISM=Ditylum-brightwellii-GSO105_/LENGTH=257_/DNA_ID=CAMNT_0030391607_/DNA_START=1_/DNA_END=773_/DNA_ORIENTATION=+
Ditylum-brightwellii-GSO105-20130911|29185_1_/TAXON_ID=49249_/ORGANISM=Ditylum-brightwellii-GSO105_/LENGTH=643_/DNA_ID=CAMNT_0030420207_/DNA_START=67_/DNA_END=1998_/DNA_ORIENTATION=-
Dunaliella-tertiolecta-CCMP1320-20130909|9036_1_/TAXON_ID=3047_/ORGANISM=Dunaliella-tertiolecta-CCMP1320_/LENGTH=635_/DNA_ID=CAMNT_0030455225_/DNA_START=1_/DNA_END=1906_/DNA_ORIENTATION=-
Durinskia-baltica-CSIRO_CS-38-20140214|39366_1_/ASSEMBLY_ACC=CAM_ASM_001176_/TAXON_ID=400756_/ORGANISM=Durinskia_baltica,_Strain_CSIRO_CS-38_/LENGTH=555_/DNA_ID=CAMNT_0045887239_/DNA_START=1_/DNA_END=1663_/DNA_ORIENTATION=-
Durinskia-baltica-CSIRO_CS-38-20140214|78636_1_/ASSEMBLY_ACC=CAM_ASM_001176_/TAXON_ID=400756_/ORGANISM=Durinskia_baltica,_Strain_CSIRO_CS-38_/LENGTH=502_/DNA_ID=CAMNT_0045923085_/DNA_START=175_/DNA_END=1683_/DNA_ORIENTATION=-
Durinskia-baltica-CSIRO_CS-38-20140214|172521_1_/ASSEMBLY_ACC=CAM_ASM_001176_/TAXON_ID=400756_/ORGANISM=Durinskia_baltica,_Strain_CSIRO_CS-38_/LENGTH=51_/DNA_ID=CAMNT_0045972623_/DNA_START=1_/DNA_END=150_/DNA_ORIENTATION=-
Durinskia-baltica-CSIRO_CS-38-20140214|210202_1_/ASSEMBLY_ACC=CAM_ASM_001176_/TAXON_ID=400756_/ORGANISM=Durinskia_baltica,_Strain_CSIRO_CS-38_/LENGTH=273_/DNA_ID=CAMNT_0045995081_/DNA_START=1_/DNA_END=819_/DNA_ORIENTATION=+
Durinskia-baltica-CSIRO_CS-38-20140214|238659_1_/ASSEMBLY_ACC=CAM_ASM_001176_/TAXON_ID=400756_/ORGANISM=Durinskia_baltica,_Strain_CSIRO_CS-38_/LENGTH=534_/DNA_ID=CAMNT_0046017785_/DNA_START=1_/DNA_END=1600_/DNA_ORIENTATION=+
Durinskia-baltica-CSIRO_CS-38-20140214|237014_1_/ASSEMBLY_ACC=CAM_ASM_001176_/TAXON_ID=400756_/ORGANISM=Durinskia_baltica,_Strain_CSIRO_CS-38_/LENGTH=506_/DNA_ID=CAMNT_0046014497_/DNA_START=1_/DNA_END=1520_/DNA_ORIENTATION=-
Emiliania-huxleyi-374-20130904|7951_1_/TAXON_ID=2903_/ORGANISM=Emiliania-huxleyi-374_/LENGTH=618_/DNA_ID=CAMNT_0030680277_/DNA_START=1_/DNA_END=1851_/DNA_ORIENTATION=-
Emiliania-huxleyi-379-20130905|11220_1_/TAXON_ID=2903_/ORGANISM=Emiliania-huxleyi-379_/LENGTH=478_/DNA_ID=CAMNT_0030726411_/DNA_START=1_/DNA_END=1436_/DNA_ORIENTATION=-
Emiliania-huxleyi-379-20130905|18625_1_/TAXON_ID=2903_/ORGANISM=Emiliania-huxleyi-379_/LENGTH=503_/DNA_ID=CAMNT_0030737473_/DNA_START=1_/DNA_END=1511_/DNA_ORIENTATION=-
Emiliania-huxleyi-379-20130905|32908_1_/TAXON_ID=2903_/ORGANISM=Emiliania-huxleyi-379_/LENGTH=646_/DNA_ID=CAMNT_0030740625_/DNA_START=1_/DNA_END=1934_/DNA_ORIENTATION=-
Emiliania-huxleyi-CCMP370-20130905|33462_1_/TAXON_ID=2903_/ORGANISM=Emiliania-huxleyi-CCMP370_/LENGTH=703_/DNA_ID=CAMNT_0030805509_/DNA_START=1_/DNA_END=2106_/DNA_ORIENTATION=-
Emiliania-huxleyi-CCMP370-20130905|35037_1_/TAXON_ID=2903_/ORGANISM=Emiliania-huxleyi-CCMP370_/LENGTH=543_/DNA_ID=CAMNT_0030808021_/DNA_START=1_/DNA_END=1626_/DNA_ORIENTATION=-
Emiliania-huxleyi-PLYM219-20130905|6322_1_/TAXON_ID=2903_/ORGANISM=Emiliania-huxleyi-PLYM219_/LENGTH=480_/DNA_ID=CAMNT_0030850955_/DNA_START=1_/DNA_END=1443_/DNA_ORIENTATION=+
Emiliania-huxleyi-PLYM219-20130905|30432_1_/TAXON_ID=2903_/ORGANISM=Emiliania-huxleyi-PLYM219_/LENGTH=634_/DNA_ID=CAMNT_0030885257_/DNA_START=1_/DNA_END=1901_/DNA_ORIENTATION=+
Eutreptiella-gymnastica_like-CCMP1594-20140214|15941_1_/ASSEMBLY_ACC=CAM_ASM_001210_/TAXON_ID=73025_/ORGANISM=Eutreptiella_gymnastica-like,_Strain_CCMP1594_/LENGTH=304_/DNA_ID=CAMNT_0046463579_/DNA_START=1_/DNA_END=909_/DNA_ORIENTATION=-
Extubocellulus-spinifer-CCMP396-20140214|12573_1_/ASSEMBLY_ACC=CAM_ASM_001213_/TAXON_ID=265572_/ORGANISM=Extubocellulus_spinifer,_Strain_CCMP396_/LENGTH=249_/DNA_ID=CAMNT_0046536325_/DNA_START=1_/DNA_END=750_/DNA_ORIENTATION=-
Extubocellulus-spinifer-CCMP396-20140214|22573_1_/ASSEMBLY_ACC=CAM_ASM_001213_/TAXON_ID=265572_/ORGANISM=Extubocellulus_spinifer,_Strain_CCMP396_/LENGTH=609_/DNA_ID=CAMNT_0046548369_/DNA_START=1_/DNA_END=1828_/DNA_ORIENTATION=+
Extubocellulus-spinifer-CCMP396-20140214|63659_1_/ASSEMBLY_ACC=CAM_ASM_001213_/TAXON_ID=265572_/ORGANISM=Extubocellulus_spinifer,_Strain_CCMP396_/LENGTH=685_/DNA_ID=CAMNT_0046567161_/DNA_START=1_/DNA_END=2057_/DNA_ORIENTATION=+
Extubocellulus-spinifer-CCMP396-20140214|38696_1_/ASSEMBLY_ACC=CAM_ASM_001213_/TAXON_ID=265572_/ORGANISM=Extubocellulus_spinifer,_Strain_CCMP396_/LENGTH=213_/DNA_ID=CAMNT_0046556275_/DNA_START=1_/DNA_END=642_/DNA_ORIENTATION=-
Extubocellulus-spinifer-CCMP396-20140214|67299_1_/ASSEMBLY_ACC=CAM_ASM_001213_/TAXON_ID=265572_/ORGANISM=Extubocellulus_spinifer,_Strain_CCMP396_/LENGTH=210_/DNA_ID=CAMNT_0046569189_/DNA_START=1_/DNA_END=632_/DNA_ORIENTATION=-
Extubocellulus-spinifer-CCMP396-20140214|72169_1_/ASSEMBLY_ACC=CAM_ASM_001213_/TAXON_ID=265572_/ORGANISM=Extubocellulus_spinifer,_Strain_CCMP396_/LENGTH=375_/DNA_ID=CAMNT_0046570927_/DNA_START=1_/DNA_END=1123_/DNA_ORIENTATION=-
Extubocellulus-spinifer-CCMP396-20140214|168658_1_/ASSEMBLY_ACC=CAM_ASM_001213_/TAXON_ID=265572_/ORGANISM=Extubocellulus_spinifer,_Strain_CCMP396_/LENGTH=215_/DNA_ID=CAMNT_0046605851_/DNA_START=1_/DNA_END=648_/DNA_ORIENTATION=+
Extubocellulus-spinifer-CCMP396-20140214|211746_1_/ASSEMBLY_ACC=CAM_ASM_001213_/TAXON_ID=265572_/ORGANISM=Extubocellulus_spinifer,_Strain_CCMP396_/LENGTH=1033_/DNA_ID=CAMNT_0046622713_/DNA_START=1_/DNA_END=3103_/DNA_ORIENTATION=-
Extubocellulus-spinifer-CCMP396-20140214|196827_1_/ASSEMBLY_ACC=CAM_ASM_001213_/TAXON_ID=265572_/ORGANISM=Extubocellulus_spinifer,_Strain_CCMP396_/LENGTH=657_/DNA_ID=CAMNT_0046613861_/DNA_START=226_/DNA_END=2195_/DNA_ORIENTATION=+
Extubocellulus-spinifer-CCMP396-20140214|209429_1_/ASSEMBLY_ACC=CAM_ASM_001213_/TAXON_ID=265572_/ORGANISM=Extubocellulus_spinifer,_Strain_CCMP396_/LENGTH=561_/DNA_ID=CAMNT_0046618079_/DNA_START=1_/DNA_END=1685_/DNA_ORIENTATION=+
Fragilariopsis-kerguelensis-L26_C5-20130909|280800_1_/TAXON_ID=186038_/ORGANISM=Fragilariopsis-kerguelensis-L26_C5_/LENGTH=674_/DNA_ID=CAMNT_0031458421_/DNA_START=143_/DNA_END=2167_/DNA_ORIENTATION=+
Fragilariopsis-kerguelensis-L26_C5-20130909|26908_1_/TAXON_ID=186038_/ORGANISM=Fragilariopsis-kerguelensis-L26_C5_/LENGTH=487_/DNA_ID=CAMNT_0031371751_/DNA_START=292_/DNA_END=1752_/DNA_ORIENTATION=+
Fragilariopsis-kerguelensis-L26_C5-20130909|289872_1_/TAXON_ID=186038_/ORGANISM=Fragilariopsis-kerguelensis-L26_C5_/LENGTH=348_/DNA_ID=CAMNT_0031460301_/DNA_START=1_/DNA_END=1041_/DNA_ORIENTATION=-
Fragilariopsis-kerguelensis-L26_C5-20130909|296624_1_/TAXON_ID=186038_/ORGANISM=Fragilariopsis-kerguelensis-L26_C5_/LENGTH=348_/DNA_ID=CAMNT_0031461127_/DNA_START=1_/DNA_END=1041_/DNA_ORIENTATION=-
Fragilariopsis-kerguelensis-L26_C5-20130909|91264_1_/TAXON_ID=186038_/ORGANISM=Fragilariopsis-kerguelensis-L26_C5_/LENGTH=113_/DNA_ID=CAMNT_0031407985_/DNA_START=1_/DNA_END=339_/DNA_ORIENTATION=-
Fragilariopsis-kerguelensis-L26_C5-20130909|4627_1_/TAXON_ID=186038_/ORGANISM=Fragilariopsis-kerguelensis-L26_C5_/LENGTH=572_/DNA_ID=CAMNT_0031339039_/DNA_START=332_/DNA_END=2047_/DNA_ORIENTATION=+
Fragilariopsis-kerguelensis-L26_C5-20130909|351479_1_/TAXON_ID=186038_/ORGANISM=Fragilariopsis-kerguelensis-L26_C5_/LENGTH=331_/DNA_ID=CAMNT_0031481283_/DNA_START=1_/DNA_END=992_/DNA_ORIENTATION=-
Fragilariopsis-kerguelensis-L26_C5-20130909|351330_1_/TAXON_ID=186038_/ORGANISM=Fragilariopsis-kerguelensis-L26_C5_/LENGTH=784_/DNA_ID=CAMNT_0031480991_/DNA_START=399_/DNA_END=2749_/DNA_ORIENTATION=+
Fragilariopsis-kerguelensis-L26_C5-20130909|8085_1_/TAXON_ID=186038_/ORGANISM=Fragilariopsis-kerguelensis-L26_C5_/LENGTH=139_/DNA_ID=CAMNT_0031344211_/DNA_START=1_/DNA_END=417_/DNA_ORIENTATION=-
Fragilariopsis-kerguelensis-L2_C3-20140214|5588_1_/ASSEMBLY_ACC=CAM_ASM_001141_/TAXON_ID=186038_/ORGANISM=Fragilariopsis_kerguelensis,_Strain_L2-C3_/LENGTH=440_/DNA_ID=CAMNT_0045115337_/DNA_START=1_/DNA_END=1319_/DNA_ORIENTATION=-
Fragilariopsis-kerguelensis-L2_C3-20140214|24379_1_/ASSEMBLY_ACC=CAM_ASM_001141_/TAXON_ID=186038_/ORGANISM=Fragilariopsis_kerguelensis,_Strain_L2-C3_/LENGTH=674_/DNA_ID=CAMNT_0045144847_/DNA_START=270_/DNA_END=2294_/DNA_ORIENTATION=-
Fragilariopsis-kerguelensis-L2_C3-20140214|36911_1_/ASSEMBLY_ACC=CAM_ASM_001141_/TAXON_ID=186038_/ORGANISM=Fragilariopsis_kerguelensis,_Strain_L2-C3_/LENGTH=332_/DNA_ID=CAMNT_0045162773_/DNA_START=202_/DNA_END=1197_/DNA_ORIENTATION=-
Fragilariopsis-kerguelensis-L2_C3-20140214|13930_1_/ASSEMBLY_ACC=CAM_ASM_001141_/TAXON_ID=186038_/ORGANISM=Fragilariopsis_kerguelensis,_Strain_L2-C3_/LENGTH=565_/DNA_ID=CAMNT_0045128849_/DNA_START=402_/DNA_END=2096_/DNA_ORIENTATION=-
Fragilariopsis-kerguelensis-L2_C3-20140214|35606_1_/ASSEMBLY_ACC=CAM_ASM_001141_/TAXON_ID=186038_/ORGANISM=Fragilariopsis_kerguelensis,_Strain_L2-C3_/LENGTH=487_/DNA_ID=CAMNT_0045160565_/DNA_START=289_/DNA_END=1749_/DNA_ORIENTATION=-
Fragilariopsis-kerguelensis-L2_C3-20140214|278248_1_/ASSEMBLY_ACC=CAM_ASM_001141_/TAXON_ID=186038_/ORGANISM=Fragilariopsis_kerguelensis,_Strain_L2-C3_/LENGTH=279_/DNA_ID=CAMNT_0045219979_/DNA_START=369_/DNA_END=1205_/DNA_ORIENTATION=-
Gephyrocapsa-oceanica-RCC1303-20130911|58500_1_/TAXON_ID=38817_/ORGANISM=Gephyrocapsa-oceanica-RCC1303_/LENGTH=523_/DNA_ID=CAMNT_0031534153_/DNA_START=1_/DNA_END=1568_/DNA_ORIENTATION=+
Gephyrocapsa-oceanica-RCC1303-20130911|3927_1_/TAXON_ID=38817_/ORGANISM=Gephyrocapsa-oceanica-RCC1303_/LENGTH=479_/DNA_ID=CAMNT_0031489317_/DNA_START=15_/DNA_END=1454_/DNA_ORIENTATION=+
Gephyrocapsa-oceanica-RCC1303-20130911|1266_1_/TAXON_ID=38817_/ORGANISM=Gephyrocapsa-oceanica-RCC1303_/LENGTH=733_/DNA_ID=CAMNT_0031485159_/DNA_START=1_/DNA_END=2196_/DNA_ORIENTATION=-
Glenodinium-foliaceum-CCAP1116_3-20130913|183580_1_/TAXON_ID=160619_/ORGANISM=Glenodinium-foliaceum-CCAP1116_3_/LENGTH=168_/DNA_ID=CAMNT_0031724083_/DNA_START=1_/DNA_END=503_/DNA_ORIENTATION=+
Glenodinium-foliaceum-CCAP1116_3-20130913|11273_1_/TAXON_ID=160619_/ORGANISM=Glenodinium-foliaceum-CCAP1116_3_/LENGTH=478_/DNA_ID=CAMNT_0031580385_/DNA_START=110_/DNA_END=1546_/DNA_ORIENTATION=-
Glenodinium-foliaceum-CCAP1116_3-20130913|64251_1_/TAXON_ID=160619_/ORGANISM=Glenodinium-foliaceum-CCAP1116_3_/LENGTH=538_/DNA_ID=CAMNT_0031659605_/DNA_START=288_/DNA_END=1904_/DNA_ORIENTATION=+
Glenodinium-foliaceum-CCAP1116_3-20130913|271710_1_/TAXON_ID=160619_/ORGANISM=Glenodinium-foliaceum-CCAP1116_3_/LENGTH=688_/DNA_ID=CAMNT_0031783477_/DNA_START=88_/DNA_END=2154_/DNA_ORIENTATION=+
Gloeochaete-witrockiana-SAG46_84-20130911|16795_1_/TAXON_ID=38269_/ORGANISM=Gloeochaete-witrockiana-SAG46_84_/LENGTH=663_/DNA_ID=CAMNT_0038624789_/DNA_START=1_/DNA_END=1991_/DNA_ORIENTATION=+
Heterosigma-akashiwo-CCMP2393-20130911|27399_1_/TAXON_ID=39354_/ORGANISM=Heterosigma-akashiwo-CCMP2393_/LENGTH=460_/DNA_ID=CAMNT_0031942659_/DNA_START=368_/DNA_END=1750_/DNA_ORIENTATION=+
Heterosigma-akashiwo-CCMP2393-20130911|19524_1_/TAXON_ID=39354_/ORGANISM=Heterosigma-akashiwo-CCMP2393_/LENGTH=511_/DNA_ID=CAMNT_0031932221_/DNA_START=1_/DNA_END=1532_/DNA_ORIENTATION=+
Heterosigma-akashiwo-CCMP3107-20130913|17305_1_/TAXON_ID=536047_/ORGANISM=Heterosigma-akashiwo-CCMP3107_/LENGTH=184_/DNA_ID=CAMNT_0032009409_/DNA_START=1_/DNA_END=553_/DNA_ORIENTATION=-
Heterosigma-akashiwo-CCMP3107-20130913|12702_1_/TAXON_ID=536047_/ORGANISM=Heterosigma-akashiwo-CCMP3107_/LENGTH=459_/DNA_ID=CAMNT_0032003271_/DNA_START=341_/DNA_END=1721_/DNA_ORIENTATION=+
Heterosigma-akashiwo-CCMP3107-20130913|14919_1_/TAXON_ID=536047_/ORGANISM=Heterosigma-akashiwo-CCMP3107_/LENGTH=209_/DNA_ID=CAMNT_0032006453_/DNA_START=1_/DNA_END=628_/DNA_ORIENTATION=-
Heterosigma-akashiwo-CCMP3107-20130913|4370_1_/TAXON_ID=536047_/ORGANISM=Heterosigma-akashiwo-CCMP3107_/LENGTH=500_/DNA_ID=CAMNT_0031991001_/DNA_START=1_/DNA_END=1501_/DNA_ORIENTATION=-
Heterosigma-akashiwo-CCMP452-20130912|35036_1_/TAXON_ID=536046_/ORGANISM=Heterosigma-akashiwo-CCMP452_/LENGTH=177_/DNA_ID=CAMNT_0032073905_/DNA_START=1_/DNA_END=533_/DNA_ORIENTATION=-
Heterosigma-akashiwo-CCMP452-20130912|4220_1_/TAXON_ID=536046_/ORGANISM=Heterosigma-akashiwo-CCMP452_/LENGTH=555_/DNA_ID=CAMNT_0032046401_/DNA_START=87_/DNA_END=1754_/DNA_ORIENTATION=+
Heterosigma-akashiwo-CCMP452-20130912|47669_1_/TAXON_ID=536046_/ORGANISM=Heterosigma-akashiwo-CCMP452_/LENGTH=555_/DNA_ID=CAMNT_0032074869_/DNA_START=57_/DNA_END=1724_/DNA_ORIENTATION=-
Heterosigma-akashiwo-CCMP452-20130912|14121_1_/TAXON_ID=536046_/ORGANISM=Heterosigma-akashiwo-CCMP452_/LENGTH=505_/DNA_ID=CAMNT_0032058465_/DNA_START=1_/DNA_END=1518_/DNA_ORIENTATION=-
Heterosigma-akashiwo-NB-20140214|14568_1_/ASSEMBLY_ACC=CAM_ASM_001192_/TAXON_ID=536047_/ORGANISM=Heterosigma_akashiwo,_Strain_NB_/LENGTH=505_/DNA_ID=CAMNT_0046223575_/DNA_START=1_/DNA_END=1515_/DNA_ORIENTATION=+
Heterosigma-akashiwo-NB-20140214|389000_1_/ASSEMBLY_ACC=CAM_ASM_001192_/TAXON_ID=536047_/ORGANISM=Heterosigma_akashiwo,_Strain_NB_/LENGTH=1126_/DNA_ID=CAMNT_0046303803_/DNA_START=359_/DNA_END=3733_/DNA_ORIENTATION=-
Isochrysis-galbana-CCMP1323-20130912|27107_1_/TAXON_ID=37099_/ORGANISM=Isochrysis-galbana-CCMP1323_/LENGTH=496_/DNA_ID=CAMNT_0038159501_/DNA_START=1_/DNA_END=1491_/DNA_ORIENTATION=-
Isochrysis-galbana-CCMP1323-20130912|124010_1_/TAXON_ID=37099_/ORGANISM=Isochrysis-galbana-CCMP1323_/LENGTH=541_/DNA_ID=CAMNT_0038209005_/DNA_START=1_/DNA_END=1627_/DNA_ORIENTATION=+
Isochrysis-galbana-CCMP1323-20130912|121903_1_/TAXON_ID=37099_/ORGANISM=Isochrysis-galbana-CCMP1323_/LENGTH=785_/DNA_ID=CAMNT_0038204803_/DNA_START=1_/DNA_END=2362_/DNA_ORIENTATION=+
Isochrysis-galbana-CCMP1323-20130912|69896_1_/TAXON_ID=37099_/ORGANISM=Isochrysis-galbana-CCMP1323_/LENGTH=159_/DNA_ID=CAMNT_0038185887_/DNA_START=1_/DNA_END=473_/DNA_ORIENTATION=-
Isochrysis-sp-CCMP1244-20130912|23348_1_/TAXON_ID=37098_/ORGANISM=Isochrysis-sp-CCMP1244_/LENGTH=634_/DNA_ID=CAMNT_0032231727_/DNA_START=1_/DNA_END=1901_/DNA_ORIENTATION=-
Isochrysis-sp-CCMP1244-20130912|19446_1_/TAXON_ID=37098_/ORGANISM=Isochrysis-sp-CCMP1244_/LENGTH=522_/DNA_ID=CAMNT_0032226033_/DNA_START=1_/DNA_END=1563_/DNA_ORIENTATION=-
Isochrysis-sp-CCMP1324-20130913|4158_1_/TAXON_ID=40639_/ORGANISM=Isochrysis-sp-CCMP1324_/LENGTH=426_/DNA_ID=CAMNT_0032278867_/DNA_START=1_/DNA_END=1280_/DNA_ORIENTATION=-
Karenia-brevis-CCMP2229-20130916|15932_1_/TAXON_ID=156230_/ORGANISM=Karenia-brevis-CCMP2229_/LENGTH=573_/DNA_ID=CAMNT_0032343609_/DNA_START=1_/DNA_END=1721_/DNA_ORIENTATION=-
Karenia-brevis-CCMP2229-20130916|267209_1_/TAXON_ID=156230_/ORGANISM=Karenia-brevis-CCMP2229_/LENGTH=361_/DNA_ID=CAMNT_0032493123_/DNA_START=1_/DNA_END=1084_/DNA_ORIENTATION=-
Karenia-brevis-CCMP2229-20130916|34293_1_/TAXON_ID=156230_/ORGANISM=Karenia-brevis-CCMP2229_/LENGTH=394_/DNA_ID=CAMNT_0032374811_/DNA_START=1_/DNA_END=1183_/DNA_ORIENTATION=-
Karenia-brevis-CCMP2229-20130916|18607_1_/TAXON_ID=156230_/ORGANISM=Karenia-brevis-CCMP2229_/LENGTH=156_/DNA_ID=CAMNT_0032348367_/DNA_START=1_/DNA_END=469_/DNA_ORIENTATION=-
Karenia-brevis-CCMP2229-20130916|50372_1_/TAXON_ID=156230_/ORGANISM=Karenia-brevis-CCMP2229_/LENGTH=530_/DNA_ID=CAMNT_0032398465_/DNA_START=1_/DNA_END=1591_/DNA_ORIENTATION=-
Karenia-brevis-SP1-20130916|292809_1_/TAXON_ID=156230_/ORGANISM=Karenia-brevis-SP1_/LENGTH=775_/DNA_ID=CAMNT_0032712797_/DNA_START=1_/DNA_END=2326_/DNA_ORIENTATION=+
Karenia-brevis-SP1-20130916|596_1_/TAXON_ID=156230_/ORGANISM=Karenia-brevis-SP1_/LENGTH=533_/DNA_ID=CAMNT_0032507769_/DNA_START=1_/DNA_END=1602_/DNA_ORIENTATION=-
Karenia-brevis-SP1-20130916|288983_1_/TAXON_ID=156230_/ORGANISM=Karenia-brevis-SP1_/LENGTH=497_/DNA_ID=CAMNT_0032705153_/DNA_START=1_/DNA_END=1494_/DNA_ORIENTATION=+
Karenia-brevis-SP1-20130916|177744_1_/TAXON_ID=156230_/ORGANISM=Karenia-brevis-SP1_/LENGTH=149_/DNA_ID=CAMNT_0032647513_/DNA_START=1_/DNA_END=445_/DNA_ORIENTATION=-
Karenia-brevis-SP1-20130916|19061_1_/TAXON_ID=156230_/ORGANISM=Karenia-brevis-SP1_/LENGTH=577_/DNA_ID=CAMNT_0032538159_/DNA_START=1_/DNA_END=1730_/DNA_ORIENTATION=-
Karenia-brevis-SP3-20130916|253458_1_/TAXON_ID=156230_/ORGANISM=Karenia-brevis-SP3_/LENGTH=529_/DNA_ID=CAMNT_0032882559_/DNA_START=1_/DNA_END=1590_/DNA_ORIENTATION=+
Karenia-brevis-Wilson-20130916|18728_1_/TAXON_ID=156230_/ORGANISM=Karenia-brevis-Wilson_/LENGTH=514_/DNA_ID=CAMNT_0032924283_/DNA_START=1_/DNA_END=1543_/DNA_ORIENTATION=-
Karenia-brevis-Wilson-20130916|1200_1_/TAXON_ID=156230_/ORGANISM=Karenia-brevis-Wilson_/LENGTH=68_/DNA_ID=CAMNT_0032895585_/DNA_START=1_/DNA_END=203_/DNA_ORIENTATION=+
Karenia-brevis-Wilson-20130916|377637_1_/TAXON_ID=156230_/ORGANISM=Karenia-brevis-Wilson_/LENGTH=481_/DNA_ID=CAMNT_0033128611_/DNA_START=309_/DNA_END=1750_/DNA_ORIENTATION=-
Karenia-brevis-Wilson-20130916|81597_1_/TAXON_ID=156230_/ORGANISM=Karenia-brevis-Wilson_/LENGTH=257_/DNA_ID=CAMNT_0033005567_/DNA_START=1_/DNA_END=772_/DNA_ORIENTATION=+
Karlodinium-micrum-CCMP2283-20140214|1494_1_/ASSEMBLY_ACC=CAM_ASM_001228_/TAXON_ID=342587_/ORGANISM=Karlodinium_micrum,_Strain_CCMP2283_/LENGTH=564_/DNA_ID=CAMNT_0046906253_/DNA_START=1_/DNA_END=1690_/DNA_ORIENTATION=-
Karlodinium-micrum-CCMP2283-20140214|33370_1_/ASSEMBLY_ACC=CAM_ASM_001228_/TAXON_ID=342587_/ORGANISM=Karlodinium_micrum,_Strain_CCMP2283_/LENGTH=360_/DNA_ID=CAMNT_0046959037_/DNA_START=1_/DNA_END=1080_/DNA_ORIENTATION=-
Karlodinium-micrum-CCMP2283-20140214|125994_1_/ASSEMBLY_ACC=CAM_ASM_001228_/TAXON_ID=342587_/ORGANISM=Karlodinium_micrum,_Strain_CCMP2283_/LENGTH=150_/DNA_ID=CAMNT_0047011317_/DNA_START=1_/DNA_END=451_/DNA_ORIENTATION=+
Kryptoperidinium-foliaceum-CCMP1326-20130916|2438_1_/TAXON_ID=160619_/ORGANISM=Kryptoperidinium-foliaceum-CCMP1326_/LENGTH=518_/DNA_ID=CAMNT_0033289043_/DNA_START=113_/DNA_END=1669_/DNA_ORIENTATION=-
Kryptoperidinium-foliaceum-CCMP1326-20130916|414188_1_/TAXON_ID=160619_/ORGANISM=Kryptoperidinium-foliaceum-CCMP1326_/LENGTH=423_/DNA_ID=CAMNT_0033614513_/DNA_START=1_/DNA_END=1268_/DNA_ORIENTATION=-
Kryptoperidinium-foliaceum-CCMP1326-20130916|411847_1_/TAXON_ID=160619_/ORGANISM=Kryptoperidinium-foliaceum-CCMP1326_/LENGTH=536_/DNA_ID=CAMNT_0033609827_/DNA_START=1_/DNA_END=1606_/DNA_ORIENTATION=+
Kryptoperidinium-foliaceum-CCMP1326-20130916|5137_1_/TAXON_ID=160619_/ORGANISM=Kryptoperidinium-foliaceum-CCMP1326_/LENGTH=500_/DNA_ID=CAMNT_0033293777_/DNA_START=93_/DNA_END=1595_/DNA_ORIENTATION=+
Lingulodinium-polyedra-CCMP1738-20130920|69466_1_/TAXON_ID=160621_/ORGANISM=Lingulodinium-polyedra-CCMP1738_/LENGTH=715_/DNA_ID=CAMNT_0033733085_/DNA_START=1_/DNA_END=2142_/DNA_ORIENTATION=+
Lotharella-globosa-CCCM811-20130918|5275_1_/TAXON_ID=91324_/ORGANISM=Lotharella-globosa-CCCM811_/LENGTH=586_/DNA_ID=CAMNT_0033846879_/DNA_START=84_/DNA_END=1844_/DNA_ORIENTATION=+
Micromonas-sp-CCMP2099-20130918|10401_1_/TAXON_ID=38833_/ORGANISM=Micromonas-sp-CCMP2099_/LENGTH=504_/DNA_ID=CAMNT_0033905999_/DNA_START=1_/DNA_END=1513_/DNA_ORIENTATION=+
Micromonas-sp-NEPCC29-20130920|3430_1_/TAXON_ID=38833_/ORGANISM=Micromonas-sp-NEPCC29_/LENGTH=433_/DNA_ID=CAMNT_0033920131_/DNA_START=534_/DNA_END=1835_/DNA_ORIENTATION=-
Micromonas-sp-RCC472-20130920|4314_1_/TAXON_ID=38833_/ORGANISM=Micromonas-sp-RCC472_/LENGTH=558_/DNA_ID=CAMNT_0033938289_/DNA_START=1_/DNA_END=1674_/DNA_ORIENTATION=-
Nitzschia-punctata-CCMP561-20140214|4907_1_/ASSEMBLY_ACC=CAM_ASM_001138_/TAXON_ID=913974_/ORGANISM=Nitzschia_punctata,_Strain_CCMP561_/LENGTH=198_/DNA_ID=CAMNT_0045071953_/DNA_START=1_/DNA_END=595_/DNA_ORIENTATION=+
Nitzschia-punctata-CCMP561-20140214|14590_1_/ASSEMBLY_ACC=CAM_ASM_001138_/TAXON_ID=913974_/ORGANISM=Nitzschia_punctata,_Strain_CCMP561_/LENGTH=374_/DNA_ID=CAMNT_0045086357_/DNA_START=1_/DNA_END=1125_/DNA_ORIENTATION=+
Nitzschia-punctata-CCMP561-20140214|15197_1_/ASSEMBLY_ACC=CAM_ASM_001138_/TAXON_ID=913974_/ORGANISM=Nitzschia_punctata,_Strain_CCMP561_/LENGTH=631_/DNA_ID=CAMNT_0045087301_/DNA_START=1_/DNA_END=1896_/DNA_ORIENTATION=+
Ochromonas-sp-CCMP1393-20130920|12060_1_/TAXON_ID=420556_/ORGANISM=Ochromonas-sp-CCMP1393_/LENGTH=381_/DNA_ID=CAMNT_0034009163_/DNA_START=475_/DNA_END=1620_/DNA_ORIENTATION=+
Ochromonas-sp-CCMP1393-20130920|79327_1_/TAXON_ID=420556_/ORGANISM=Ochromonas-sp-CCMP1393_/LENGTH=415_/DNA_ID=CAMNT_0034027475_/DNA_START=505_/DNA_END=1753_/DNA_ORIENTATION=-
Oxyrrhis-marina-20131105|75369_1_/TAXON_ID=2969_/ORGANISM=Oxyrrhis-marina_/LENGTH=486_/DNA_ID=CAMNT_0034123719_/DNA_START=1_/DNA_END=1461_/DNA_ORIENTATION=-
Pavlova-sp-CCMP459-20130923|3069_1_/TAXON_ID=298111_/ORGANISM=Pavlova-sp-CCMP459_/LENGTH=576_/DNA_ID=CAMNT_0034264023_/DNA_START=1_/DNA_END=1723_/DNA_ORIENTATION=-
Pavlova-sp-CCMP459-20130923|2584_1_/TAXON_ID=298111_/ORGANISM=Pavlova-sp-CCMP459_/LENGTH=718_/DNA_ID=CAMNT_0034263159_/DNA_START=1_/DNA_END=2149_/DNA_ORIENTATION=+
Pavlova-sp-CCMP459-20130923|98557_1_/TAXON_ID=298111_/ORGANISM=Pavlova-sp-CCMP459_/LENGTH=416_/DNA_ID=CAMNT_0034297185_/DNA_START=1_/DNA_END=1246_/DNA_ORIENTATION=-
Pelagococcus-subviridis-CCMP1429-20130821|69614_1_/TAXON_ID=35679_/ORGANISM=Pelagococcus-subviridis-CCMP1429_/LENGTH=469_/DNA_ID=CAMNT_0034335987_/DNA_START=1_/DNA_END=1409_/DNA_ORIENTATION=+
Pelagococcus-subviridis-CCMP1429-20130821|22560_1_/TAXON_ID=35679_/ORGANISM=Pelagococcus-subviridis-CCMP1429_/LENGTH=232_/DNA_ID=CAMNT_0034321553_/DNA_START=1_/DNA_END=696_/DNA_ORIENTATION=+
Pelagomonas-calceolata-CCMP1756-20140214|8324_1_/ASSEMBLY_ACC=CAM_ASM_001148_/TAXON_ID=35677_/ORGANISM=Pelagomonas_calceolata_,_Strain_CCMP1756_/LENGTH=488_/DNA_ID=CAMNT_0045555709_/DNA_START=163_/DNA_END=1626_/DNA_ORIENTATION=+
Pelagomonas-calceolata-CCMP1756-20140214|22926_1_/ASSEMBLY_ACC=CAM_ASM_001148_/TAXON_ID=35677_/ORGANISM=Pelagomonas_calceolata_,_Strain_CCMP1756_/LENGTH=452_/DNA_ID=CAMNT_0045570155_/DNA_START=1_/DNA_END=1354_/DNA_ORIENTATION=-
Peridinium-aciculiferum-PAER_2-20130926|213_1_/TAXON_ID=268820_/ORGANISM=Peridinium-aciculiferum-PAER_2_/LENGTH=764_/DNA_ID=CAMNT_0034378813_/DNA_START=1_/DNA_END=2292_/DNA_ORIENTATION=+
Pleurochrysis-carterae-CCMP645-20130926|90215_1_/TAXON_ID=13221_/ORGANISM=Pleurochrysis-carterae-CCMP645_/LENGTH=570_/DNA_ID=CAMNT_0034628835_/DNA_START=1_/DNA_END=1713_/DNA_ORIENTATION=-
Pleurochrysis-carterae-CCMP645-20130926|179131_1_/TAXON_ID=13221_/ORGANISM=Pleurochrysis-carterae-CCMP645_/LENGTH=774_/DNA_ID=CAMNT_0034652747_/DNA_START=1_/DNA_END=2324_/DNA_ORIENTATION=+
Proboscia-alata-PI_D3-20140214|141178_1_/ASSEMBLY_ACC=CAM_ASM_001187_/TAXON_ID=216777_/ORGANISM=Proboscia_alata,_Strain_PI-D3_/LENGTH=534_/DNA_ID=CAMNT_0046159919_/DNA_START=1_/DNA_END=1604_/DNA_ORIENTATION=+
Proboscia-alata-PI_D3-20140214|354_1_/ASSEMBLY_ACC=CAM_ASM_001187_/TAXON_ID=216777_/ORGANISM=Proboscia_alata,_Strain_PI-D3_/LENGTH=589_/DNA_ID=CAMNT_0046082459_/DNA_START=93_/DNA_END=1863_/DNA_ORIENTATION=+
Proboscia-alata-PI_D3-20140214|32297_1_/ASSEMBLY_ACC=CAM_ASM_001187_/TAXON_ID=216777_/ORGANISM=Proboscia_alata,_Strain_PI-D3_/LENGTH=606_/DNA_ID=CAMNT_0046128297_/DNA_START=1_/DNA_END=1820_/DNA_ORIENTATION=+
Prorocentrum-minimum-CCMP1329-20131001|115794_1_/TAXON_ID=39449_/ORGANISM=Prorocentrum-minimum-CCMP1329_/LENGTH=98_/DNA_ID=CAMNT_0034853371_/DNA_START=1_/DNA_END=292_/DNA_ORIENTATION=+
Prorocentrum-minimum-CCMP1329-20131001|258489_1_/TAXON_ID=39449_/ORGANISM=Prorocentrum-minimum-CCMP1329_/LENGTH=607_/DNA_ID=CAMNT_0034921345_/DNA_START=1_/DNA_END=1824_/DNA_ORIENTATION=+
Prorocentrum-minimum-CCMP1329-20131001|260326_1_/TAXON_ID=39449_/ORGANISM=Prorocentrum-minimum-CCMP1329_/LENGTH=704_/DNA_ID=CAMNT_0034925017_/DNA_START=1_/DNA_END=2109_/DNA_ORIENTATION=-
Prorocentrum-minimum-CCMP1329-20131001|40997_1_/TAXON_ID=39449_/ORGANISM=Prorocentrum-minimum-CCMP1329_/LENGTH=194_/DNA_ID=CAMNT_0034809663_/DNA_START=1_/DNA_END=580_/DNA_ORIENTATION=+
Prorocentrum-minimum-CCMP1329-20131001|162528_1_/TAXON_ID=39449_/ORGANISM=Prorocentrum-minimum-CCMP1329_/LENGTH=99_/DNA_ID=CAMNT_0034880945_/DNA_START=1_/DNA_END=295_/DNA_ORIENTATION=-
Prorocentrum-minimum-CCMP2233-20131001|70359_1_/TAXON_ID=39449_/ORGANISM=Prorocentrum-minimum-CCMP2233_/LENGTH=161_/DNA_ID=CAMNT_0035024513_/DNA_START=1_/DNA_END=481_/DNA_ORIENTATION=-
Prorocentrum-minimum-CCMP2233-20131001|33311_1_/TAXON_ID=39449_/ORGANISM=Prorocentrum-minimum-CCMP2233_/LENGTH=463_/DNA_ID=CAMNT_0034988581_/DNA_START=1_/DNA_END=1387_/DNA_ORIENTATION=-
Prorocentrum-minimum-CCMP2233-20131001|8353_1_/TAXON_ID=39449_/ORGANISM=Prorocentrum-minimum-CCMP2233_/LENGTH=576_/DNA_ID=CAMNT_0034946161_/DNA_START=1_/DNA_END=1724_/DNA_ORIENTATION=-
Prorocentrum-minimum-CCMP2233-20131001|256735_1_/TAXON_ID=39449_/ORGANISM=Prorocentrum-minimum-CCMP2233_/LENGTH=564_/DNA_ID=CAMNT_0035101387_/DNA_START=1_/DNA_END=1696_/DNA_ORIENTATION=-
Prymnesium-parvum-Texoma1-20131001|10851_1_/TAXON_ID=97485_/ORGANISM=Prymnesium-parvum-Texoma1_/LENGTH=558_/DNA_ID=CAMNT_0035127775_/DNA_START=25_/DNA_END=1701_/DNA_ORIENTATION=-
Prymnesium-parvum-Texoma1-20131001|13699_1_/TAXON_ID=97485_/ORGANISM=Prymnesium-parvum-Texoma1_/LENGTH=440_/DNA_ID=CAMNT_0035133047_/DNA_START=1_/DNA_END=1321_/DNA_ORIENTATION=-
Pseudo_nitzschia-australis-10249_10_AB-20140214|123926_1_/ASSEMBLY_ACC=CAM_ASM_001147_/TAXON_ID=44445_/ORGANISM=Pseudo-nitzschia_australis,_Strain_10249_10_AB_/LENGTH=556_/DNA_ID=CAMNT_0045537057_/DNA_START=319_/DNA_END=1989_/DNA_ORIENTATION=-
Pseudo_nitzschia-fradulenta-WWA7-20140214|96175_1_/ASSEMBLY_ACC=CAM_ASM_001165_/TAXON_ID=183588_/ORGANISM=Pseudo-nitzschia_fraudulenta,_Strain_WWA7_/LENGTH=687_/DNA_ID=CAMNT_0045700281_/DNA_START=171_/DNA_END=2234_/DNA_ORIENTATION=+
Pseudo_nitzschia-fradulenta-WWA7-20140214|208435_1_/ASSEMBLY_ACC=CAM_ASM_001165_/TAXON_ID=183588_/ORGANISM=Pseudo-nitzschia_fraudulenta,_Strain_WWA7_/LENGTH=536_/DNA_ID=CAMNT_0045722187_/DNA_START=787_/DNA_END=2397_/DNA_ORIENTATION=-
Pseudo_nitzschia-fradulenta-WWA7-20140214|211443_1_/ASSEMBLY_ACC=CAM_ASM_001165_/TAXON_ID=183588_/ORGANISM=Pseudo-nitzschia_fraudulenta,_Strain_WWA7_/LENGTH=606_/DNA_ID=CAMNT_0045728203_/DNA_START=1_/DNA_END=1815_/DNA_ORIENTATION=+
Pseudo_nitzschia-fradulenta-WWA7-20140214|16246_1_/ASSEMBLY_ACC=CAM_ASM_001165_/TAXON_ID=183588_/ORGANISM=Pseudo-nitzschia_fraudulenta,_Strain_WWA7_/LENGTH=520_/DNA_ID=CAMNT_0045653083_/DNA_START=1_/DNA_END=1562_/DNA_ORIENTATION=+
Pseudopedinella-elastica-CCMP716-20131002|4643_1_/TAXON_ID=35684_/ORGANISM=Pseudopedinella-elastica-CCMP716_/LENGTH=546_/DNA_ID=CAMNT_0035348537_/DNA_START=161_/DNA_END=1801_/DNA_ORIENTATION=-
Pseudopedinella-elastica-CCMP716-20131002|11292_1_/TAXON_ID=35684_/ORGANISM=Pseudopedinella-elastica-CCMP716_/LENGTH=488_/DNA_ID=CAMNT_0035357325_/DNA_START=90_/DNA_END=1556_/DNA_ORIENTATION=-
Pteridomonas-danica-PT-20131002|7478_1_/TAXON_ID=38822_/ORGANISM=Pteridomonas-danica-PT_/LENGTH=307_/DNA_ID=CAMNT_0038329421_/DNA_START=568_/DNA_END=1491_/DNA_ORIENTATION=-
Pyramimonas-parkeae-CCMP726-20131001|136634_1_/TAXON_ID=36894_/ORGANISM=Pyramimonas-parkeae-CCMP726_/LENGTH=376_/DNA_ID=CAMNT_0035506905_/DNA_START=1_/DNA_END=1130_/DNA_ORIENTATION=+
Rhodella-maculata-CCMP736-20130930|10630_1_/TAXON_ID=38298_/ORGANISM=Rhodella-maculata-CCMP736_/LENGTH=1074_/DNA_ID=CAMNT_0035524919_/DNA_START=1_/DNA_END=3222_/DNA_ORIENTATION=+
Rhodella-maculata-CCMP736-20130930|10272_1_/TAXON_ID=38298_/ORGANISM=Rhodella-maculata-CCMP736_/LENGTH=212_/DNA_ID=CAMNT_0035524307_/DNA_START=1_/DNA_END=635_/DNA_ORIENTATION=-
Rhodella-maculata-CCMP736-20130930|102572_1_/TAXON_ID=38298_/ORGANISM=Rhodella-maculata-CCMP736_/LENGTH=410_/DNA_ID=CAMNT_0035547219_/DNA_START=1_/DNA_END=1231_/DNA_ORIENTATION=+
Rhodomonas-sp-CCMP768-20130930|93465_1_/TAXON_ID=302021_/ORGANISM=Rhodomonas-sp-CCMP768_/LENGTH=149_/DNA_ID=CAMNT_0035598695_/DNA_START=1_/DNA_END=450_/DNA_ORIENTATION=-
Rhodomonas-sp-CCMP768-20130930|13837_1_/TAXON_ID=302021_/ORGANISM=Rhodomonas-sp-CCMP768_/LENGTH=156_/DNA_ID=CAMNT_0035572605_/DNA_START=1_/DNA_END=471_/DNA_ORIENTATION=-
Rhodomonas-sp-CCMP768-20130930|21524_1_/TAXON_ID=302021_/ORGANISM=Rhodomonas-sp-CCMP768_/LENGTH=392_/DNA_ID=CAMNT_0035584685_/DNA_START=1_/DNA_END=1175_/DNA_ORIENTATION=+
Scrippsiella-hangoei-SHTV5-20131105|37454_1_/TAXON_ID=268821_/ORGANISM=Scrippsiella-hangoei-SHTV5_/LENGTH=772_/DNA_ID=CAMNT_0035890213_/DNA_START=1_/DNA_END=2316_/DNA_ORIENTATION=-
Scrippsiella-hangoei_like-SHHI_4-20140214|22769_1_/ASSEMBLY_ACC=CAM_ASM_001136_/TAXON_ID=447022_/ORGANISM=Scrippsiella_hangoei-like,_Strain_SHHI-4_/LENGTH=763_/DNA_ID=CAMNT_0044923231_/DNA_START=1_/DNA_END=2287_/DNA_ORIENTATION=-
Scrippsiella-trochoidea-CCMP3099-20130930|395262_1_/TAXON_ID=71861_/ORGANISM=Scrippsiella-trochoidea-CCMP3099_/LENGTH=756_/DNA_ID=CAMNT_0036225219_/DNA_START=120_/DNA_END=2387_/DNA_ORIENTATION=+
Scrippsiella-trochoidea-CCMP3099-20130930|395540_1_/TAXON_ID=71861_/ORGANISM=Scrippsiella-trochoidea-CCMP3099_/LENGTH=598_/DNA_ID=CAMNT_0036225779_/DNA_START=1_/DNA_END=1797_/DNA_ORIENTATION=+
Skeletonema-dohrnii-SkelB-20130926|11335_1_/TAXON_ID=267566_/ORGANISM=Skeletonema-dohrnii-SkelB_/LENGTH=656_/DNA_ID=CAMNT_0036248797_/DNA_START=102_/DNA_END=2072_/DNA_ORIENTATION=-
Skeletonema-dohrnii-SkelB-20130926|1138_1_/TAXON_ID=267566_/ORGANISM=Skeletonema-dohrnii-SkelB_/LENGTH=284_/DNA_ID=CAMNT_0036233935_/DNA_START=1_/DNA_END=855_/DNA_ORIENTATION=-
Skeletonema-dohrnii-SkelB-20130926|12454_1_/TAXON_ID=267566_/ORGANISM=Skeletonema-dohrnii-SkelB_/LENGTH=654_/DNA_ID=CAMNT_0036250551_/DNA_START=207_/DNA_END=2171_/DNA_ORIENTATION=+
Skeletonema-dohrnii-SkelB-20130926|5679_1_/TAXON_ID=267566_/ORGANISM=Skeletonema-dohrnii-SkelB_/LENGTH=513_/DNA_ID=CAMNT_0036239407_/DNA_START=35_/DNA_END=1576_/DNA_ORIENTATION=+
Skeletonema-dohrnii-SkelB-20130926|9427_1_/TAXON_ID=267566_/ORGANISM=Skeletonema-dohrnii-SkelB_/LENGTH=230_/DNA_ID=CAMNT_0036245493_/DNA_START=1_/DNA_END=688_/DNA_ORIENTATION=+
Skeletonema-marinoi-SkelA-20130924|10268_1_/TAXON_ID=267567_/ORGANISM=Skeletonema-marinoi-SkelA_/LENGTH=684_/DNA_ID=CAMNT_0036364321_/DNA_START=1_/DNA_END=2053_/DNA_ORIENTATION=-
Skeletonema-marinoi-SkelA-20130924|2921_1_/TAXON_ID=267567_/ORGANISM=Skeletonema-marinoi-SkelA_/LENGTH=278_/DNA_ID=CAMNT_0036352635_/DNA_START=1_/DNA_END=836_/DNA_ORIENTATION=-
Skeletonema-marinoi-SkelA-20130924|544_1_/TAXON_ID=267567_/ORGANISM=Skeletonema-marinoi-SkelA_/LENGTH=252_/DNA_ID=CAMNT_0036348457_/DNA_START=162_/DNA_END=916_/DNA_ORIENTATION=+
Skeletonema-menzelii-CCMP793-20130923|8846_1_/TAXON_ID=216823_/ORGANISM=Skeletonema-menzelii-CCMP793_/LENGTH=657_/DNA_ID=CAMNT_0036404449_/DNA_START=131_/DNA_END=2104_/DNA_ORIENTATION=+
Skeletonema-menzelii-CCMP793-20130923|20640_1_/TAXON_ID=216823_/ORGANISM=Skeletonema-menzelii-CCMP793_/LENGTH=508_/DNA_ID=CAMNT_0036410721_/DNA_START=65_/DNA_END=1591_/DNA_ORIENTATION=-
Skeletonema-menzelii-CCMP793-20130923|5584_1_/TAXON_ID=216823_/ORGANISM=Skeletonema-menzelii-CCMP793_/LENGTH=627_/DNA_ID=CAMNT_0036399107_/DNA_START=274_/DNA_END=2157_/DNA_ORIENTATION=+
Symbiodinium-sp-C1-20140214|41911_1_/ASSEMBLY_ACC=CAM_ASM_001145_/TAXON_ID=226962_/ORGANISM=Symbiodinium_sp.,_Strain_C1_/LENGTH=474_/DNA_ID=CAMNT_0045454941_/DNA_START=1_/DNA_END=1421_/DNA_ORIENTATION=+
Symbiodinium-sp-CCMP2430-20130923|19233_1_/TAXON_ID=631057_/ORGANISM=Symbiodinium-sp-CCMP2430_/LENGTH=639_/DNA_ID=CAMNT_0036700453_/DNA_START=1_/DNA_END=1920_/DNA_ORIENTATION=-
Symbiodinium-sp-CCMP2430-20130923|155883_1_/TAXON_ID=631057_/ORGANISM=Symbiodinium-sp-CCMP2430_/LENGTH=632_/DNA_ID=CAMNT_0036768569_/DNA_START=1_/DNA_END=1894_/DNA_ORIENTATION=+
Symbiodinium-sp-CCMP2430-20130923|70699_1_/TAXON_ID=631057_/ORGANISM=Symbiodinium-sp-CCMP2430_/LENGTH=674_/DNA_ID=CAMNT_0036738165_/DNA_START=1_/DNA_END=2023_/DNA_ORIENTATION=+
Symbiodinium-sp-Mp-20130822|5710_1_/TAXON_ID=230996_/ORGANISM=Symbiodinium-sp-Mp_/LENGTH=641_/DNA_ID=CAMNT_0036779345_/DNA_START=1_/DNA_END=1921_/DNA_ORIENTATION=-
Symbiodinium-sp-Mp-20130822|674_1_/TAXON_ID=230996_/ORGANISM=Symbiodinium-sp-Mp_/LENGTH=616_/DNA_ID=CAMNT_0036771325_/DNA_START=1_/DNA_END=1850_/DNA_ORIENTATION=+
Tetraselmis-striata-LANL1001-20140214|118168_1_/ASSEMBLY_ACC=CAM_ASM_001234_/TAXON_ID=3165_/ORGANISM=Tetraselmis_striata,_Strain_LANL1001_/LENGTH=775_/DNA_ID=CAMNT_0047140197_/DNA_START=1_/DNA_END=2327_/DNA_ORIENTATION=-
Tetraselmis-striata-LANL1001-20140214|117107_1_/ASSEMBLY_ACC=CAM_ASM_001234_/TAXON_ID=3165_/ORGANISM=Tetraselmis_striata,_Strain_LANL1001_/LENGTH=575_/DNA_ID=CAMNT_0047138071_/DNA_START=1_/DNA_END=1721_/DNA_ORIENTATION=+
Thalassionema-nitzschioides-L26_B-20140214|1377_1_/ASSEMBLY_ACC=CAM_ASM_001189_/TAXON_ID=33649_/ORGANISM=Thalassionema_nitzschioides,_Strain_L26-B_/LENGTH=570_/DNA_ID=CAMNT_0046167447_/DNA_START=117_/DNA_END=1829_/DNA_ORIENTATION=-
Thalassionema-nitzschioides-L26_B-20140214|5704_1_/ASSEMBLY_ACC=CAM_ASM_001189_/TAXON_ID=33649_/ORGANISM=Thalassionema_nitzschioides,_Strain_L26-B_/LENGTH=596_/DNA_ID=CAMNT_0046175033_/DNA_START=1_/DNA_END=1791_/DNA_ORIENTATION=+
Thalassionema-nitzschioides-L26_B-20140214|6933_1_/ASSEMBLY_ACC=CAM_ASM_001189_/TAXON_ID=33649_/ORGANISM=Thalassionema_nitzschioides,_Strain_L26-B_/LENGTH=499_/DNA_ID=CAMNT_0046177349_/DNA_START=137_/DNA_END=1633_/DNA_ORIENTATION=-
Thalassionema-nitzschioides-L26_B-20140214|11751_1_/ASSEMBLY_ACC=CAM_ASM_001189_/TAXON_ID=33649_/ORGANISM=Thalassionema_nitzschioides,_Strain_L26-B_/LENGTH=345_/DNA_ID=CAMNT_0046185347_/DNA_START=458_/DNA_END=1495_/DNA_ORIENTATION=+
Thalassiosira-antarctica-CCMP982-20140214|4406_1_/ASSEMBLY_ACC=CAM_ASM_001185_/TAXON_ID=420261_/ORGANISM=Thalassiosira_antarctica,_Strain_CCMP982_/LENGTH=666_/DNA_ID=CAMNT_0046026551_/DNA_START=222_/DNA_END=2222_/DNA_ORIENTATION=-
Thalassiosira-antarctica-CCMP982-20140214|7451_1_/ASSEMBLY_ACC=CAM_ASM_001185_/TAXON_ID=420261_/ORGANISM=Thalassiosira_antarctica,_Strain_CCMP982_/LENGTH=495_/DNA_ID=CAMNT_0046031859_/DNA_START=102_/DNA_END=1589_/DNA_ORIENTATION=-
Thalassiosira-antarctica-CCMP982-20140214|15537_1_/ASSEMBLY_ACC=CAM_ASM_001185_/TAXON_ID=420261_/ORGANISM=Thalassiosira_antarctica,_Strain_CCMP982_/LENGTH=621_/DNA_ID=CAMNT_0046045573_/DNA_START=1_/DNA_END=1866_/DNA_ORIENTATION=+
Thalassiosira-gravida-GMp14c1-20140214|78_1_/ASSEMBLY_ACC=CAM_ASM_001219_/TAXON_ID=420259_/ORGANISM=Thalassiosira_gravida,_Strain_GMp14c1_/LENGTH=327_/DNA_ID=CAMNT_0046825133_/DNA_START=1_/DNA_END=983_/DNA_ORIENTATION=-
Thalassiosira-gravida-GMp14c1-20140214|7866_1_/ASSEMBLY_ACC=CAM_ASM_001219_/TAXON_ID=420259_/ORGANISM=Thalassiosira_gravida,_Strain_GMp14c1_/LENGTH=517_/DNA_ID=CAMNT_0046838931_/DNA_START=129_/DNA_END=1682_/DNA_ORIENTATION=+
Thalassiosira-gravida-GMp14c1-20140214|12594_1_/ASSEMBLY_ACC=CAM_ASM_001219_/TAXON_ID=420259_/ORGANISM=Thalassiosira_gravida,_Strain_GMp14c1_/LENGTH=632_/DNA_ID=CAMNT_0046847051_/DNA_START=244_/DNA_END=2142_/DNA_ORIENTATION=+
Thalassiosira-gravida-GMp14c1-20140214|11156_1_/ASSEMBLY_ACC=CAM_ASM_001219_/TAXON_ID=420259_/ORGANISM=Thalassiosira_gravida,_Strain_GMp14c1_/LENGTH=508_/DNA_ID=CAMNT_0046844685_/DNA_START=699_/DNA_END=2225_/DNA_ORIENTATION=+
Thalassiosira-miniscula-CCMP1093-20140214|15838_1_/ASSEMBLY_ACC=CAM_ASM_001248_/TAXON_ID=385413_/ORGANISM=Thalassiosira_miniscula,_Strain_CCMP1093_/LENGTH=112_/DNA_ID=CAMNT_0047280929_/DNA_START=1_/DNA_END=338_/DNA_ORIENTATION=-
Thalassiosira-miniscula-CCMP1093-20140214|12966_1_/ASSEMBLY_ACC=CAM_ASM_001248_/TAXON_ID=385413_/ORGANISM=Thalassiosira_miniscula,_Strain_CCMP1093_/LENGTH=686_/DNA_ID=CAMNT_0047275977_/DNA_START=141_/DNA_END=2201_/DNA_ORIENTATION=-
Thalassiosira-miniscula-CCMP1093-20140214|5545_1_/ASSEMBLY_ACC=CAM_ASM_001248_/TAXON_ID=385413_/ORGANISM=Thalassiosira_miniscula,_Strain_CCMP1093_/LENGTH=268_/DNA_ID=CAMNT_0047263213_/DNA_START=1_/DNA_END=801_/DNA_ORIENTATION=+
Thalassiosira-miniscula-CCMP1093-20140214|8061_1_/ASSEMBLY_ACC=CAM_ASM_001248_/TAXON_ID=385413_/ORGANISM=Thalassiosira_miniscula,_Strain_CCMP1093_/LENGTH=525_/DNA_ID=CAMNT_0047267591_/DNA_START=1_/DNA_END=1578_/DNA_ORIENTATION=-
Thalassiosira-oceanica-CCMP1005-20130912|23322_1_/TAXON_ID=159749_/ORGANISM=Thalassiosira-oceanica-CCMP1005_/LENGTH=599_/DNA_ID=CAMNT_0037200337_/DNA_START=63_/DNA_END=1862_/DNA_ORIENTATION=+
Thalassiosira-oceanica-CCMP1005-20130912|4839_1_/TAXON_ID=159749_/ORGANISM=Thalassiosira-oceanica-CCMP1005_/LENGTH=345_/DNA_ID=CAMNT_0037175677_/DNA_START=1_/DNA_END=1037_/DNA_ORIENTATION=+
Thalassiosira-oceanica-CCMP1005-20130912|12861_1_/TAXON_ID=159749_/ORGANISM=Thalassiosira-oceanica-CCMP1005_/LENGTH=509_/DNA_ID=CAMNT_0037186341_/DNA_START=88_/DNA_END=1617_/DNA_ORIENTATION=-
Thalassiosira-oceanica-CCMP1005-20130912|99867_1_/TAXON_ID=159749_/ORGANISM=Thalassiosira-oceanica-CCMP1005_/LENGTH=365_/DNA_ID=CAMNT_0037219519_/DNA_START=1_/DNA_END=1091_/DNA_ORIENTATION=+
Thalassiosira-rotula-CCMP3096-20130909|13388_1_/TAXON_ID=49265_/ORGANISM=Thalassiosira-rotula-CCMP3096_/LENGTH=507_/DNA_ID=CAMNT_0037257297_/DNA_START=1_/DNA_END=1523_/DNA_ORIENTATION=-
Thalassiosira-rotula-CCMP3096-20130909|113464_1_/TAXON_ID=49265_/ORGANISM=Thalassiosira-rotula-CCMP3096_/LENGTH=736_/DNA_ID=CAMNT_0037288897_/DNA_START=214_/DNA_END=2424_/DNA_ORIENTATION=-
Thalassiosira-rotula-CCMP3096-20130909|8491_1_/TAXON_ID=49265_/ORGANISM=Thalassiosira-rotula-CCMP3096_/LENGTH=682_/DNA_ID=CAMNT_0037248885_/DNA_START=115_/DNA_END=2163_/DNA_ORIENTATION=+
Thalassiosira-rotula-CCMP3096-20130909|6862_1_/TAXON_ID=49265_/ORGANISM=Thalassiosira-rotula-CCMP3096_/LENGTH=632_/DNA_ID=CAMNT_0037246143_/DNA_START=135_/DNA_END=2033_/DNA_ORIENTATION=-
Thalassiosira-rotula-GSO102-20130909|8297_1_/TAXON_ID=49265_/ORGANISM=Thalassiosira-rotula-GSO102_/LENGTH=517_/DNA_ID=CAMNT_0037303961_/DNA_START=43_/DNA_END=1596_/DNA_ORIENTATION=-
Thalassiosira-rotula-GSO102-20130909|4002_1_/TAXON_ID=49265_/ORGANISM=Thalassiosira-rotula-GSO102_/LENGTH=716_/DNA_ID=CAMNT_0037296871_/DNA_START=141_/DNA_END=2291_/DNA_ORIENTATION=-
Thalassiosira-rotula-GSO102-20130909|11068_1_/TAXON_ID=49265_/ORGANISM=Thalassiosira-rotula-GSO102_/LENGTH=207_/DNA_ID=CAMNT_0037308539_/DNA_START=1_/DNA_END=623_/DNA_ORIENTATION=-
Thalassiosira-rotula-GSO102-20130909|2068_1_/TAXON_ID=49265_/ORGANISM=Thalassiosira-rotula-GSO102_/LENGTH=682_/DNA_ID=CAMNT_0037293435_/DNA_START=62_/DNA_END=2110_/DNA_ORIENTATION=+
Thalassiosira-weissflogii-CCMP1010-20130912|10843_1_/TAXON_ID=67004_/ORGANISM=Thalassiosira-weissflogii-CCMP1010_/LENGTH=520_/DNA_ID=CAMNT_0037355291_/DNA_START=1_/DNA_END=1562_/DNA_ORIENTATION=+
Thalassiosira-weissflogii-CCMP1010-20130912|1185_1_/TAXON_ID=67004_/ORGANISM=Thalassiosira-weissflogii-CCMP1010_/LENGTH=711_/DNA_ID=CAMNT_0037339237_/DNA_START=306_/DNA_END=2441_/DNA_ORIENTATION=-
Thalassiosira-weissflogii-CCMP1010-20130912|8948_1_/TAXON_ID=67004_/ORGANISM=Thalassiosira-weissflogii-CCMP1010_/LENGTH=690_/DNA_ID=CAMNT_0037352455_/DNA_START=624_/DNA_END=2696_/DNA_ORIENTATION=-
Thalassiosira-weissflogii-CCMP1336-20130909|3886_1_/TAXON_ID=67004_/ORGANISM=Thalassiosira-weissflogii-CCMP1336_/LENGTH=711_/DNA_ID=CAMNT_0037386757_/DNA_START=248_/DNA_END=2383_/DNA_ORIENTATION=+
Thalassiosira-weissflogii-CCMP1336-20130909|5899_1_/TAXON_ID=67004_/ORGANISM=Thalassiosira-weissflogii-CCMP1336_/LENGTH=690_/DNA_ID=CAMNT_0037390173_/DNA_START=629_/DNA_END=2701_/DNA_ORIENTATION=+
Thalassiosira-weissflogii-CCMP1336-20130909|11586_1_/TAXON_ID=67004_/ORGANISM=Thalassiosira-weissflogii-CCMP1336_/LENGTH=500_/DNA_ID=CAMNT_0037400065_/DNA_START=43_/DNA_END=1545_/DNA_ORIENTATION=+
Thalassiothrix-antarctica-L6_D1-20140214|17414_1_/ASSEMBLY_ACC=CAM_ASM_001238_/TAXON_ID=1049557_/ORGANISM=Thalassiothrix_antarctica,_Strain_L6-D1_/LENGTH=500_/DNA_ID=CAMNT_0047172443_/DNA_START=298_/DNA_END=1800_/DNA_ORIENTATION=+
Thalassiothrix-antarctica-L6_D1-20140214|17373_1_/ASSEMBLY_ACC=CAM_ASM_001238_/TAXON_ID=1049557_/ORGANISM=Thalassiothrix_antarctica,_Strain_L6-D1_/LENGTH=565_/DNA_ID=CAMNT_0047172361_/DNA_START=65_/DNA_END=1762_/DNA_ORIENTATION=+
Thalassiothrix-antarctica-L6_D1-20140214|8071_1_/ASSEMBLY_ACC=CAM_ASM_001238_/TAXON_ID=1049557_/ORGANISM=Thalassiothrix_antarctica,_Strain_L6-D1_/LENGTH=432_/DNA_ID=CAMNT_0047157415_/DNA_START=207_/DNA_END=1505_/DNA_ORIENTATION=-
Thalassiothrix-antarctica-L6_D1-20140214|21622_1_/ASSEMBLY_ACC=CAM_ASM_001238_/TAXON_ID=1049557_/ORGANISM=Thalassiothrix_antarctica,_Strain_L6-D1_/LENGTH=560_/DNA_ID=CAMNT_0047175927_/DNA_START=113_/DNA_END=1795_/DNA_ORIENTATION=-
Thalassiothrix-antarctica-L6_D1-20140214|18136_1_/ASSEMBLY_ACC=CAM_ASM_001238_/TAXON_ID=1049557_/ORGANISM=Thalassiothrix_antarctica,_Strain_L6-D1_/LENGTH=470_/DNA_ID=CAMNT_0047173705_/DNA_START=205_/DNA_END=1617_/DNA_ORIENTATION=+
Vaucheria-litorea-CCMP2940-20140214|48226_1_/ASSEMBLY_ACC=CAM_ASM_001132_/TAXON_ID=109269_/ORGANISM=Vaucheria_litorea,_Strain_CCMP2940_/LENGTH=130_/DNA_ID=CAMNT_0044886915_/DNA_START=1177_/DNA_END=1569_/DNA_ORIENTATION=-
Vaucheria-litorea-CCMP2940-20140214|8920_1_/ASSEMBLY_ACC=CAM_ASM_001132_/TAXON_ID=109269_/ORGANISM=Vaucheria_litorea,_Strain_CCMP2940_/LENGTH=61_/DNA_ID=CAMNT_0044876461_/DNA_START=1_/DNA_END=182_/DNA_ORIENTATION=-
Vaucheria-litorea-CCMP2940-20140214|1316_1_/ASSEMBLY_ACC=CAM_ASM_001132_/TAXON_ID=109269_/ORGANISM=Vaucheria_litorea,_Strain_CCMP2940_/LENGTH=470_/DNA_ID=CAMNT_0044867759_/DNA_START=122_/DNA_END=1530_/DNA_ORIENTATION=-

## Sheet: sqd1
Alexandrium-temarense-CCMP1771-20130823|11478_1_/TAXON_ID=2926_/ORGANISM=Alexandrium-temarense-CCMP1771_/LENGTH=424_/DNA_ID=CAMNT_0028956295_/DNA_START=1_/DNA_END=1273_/DNA_ORIENTATION=+ 198 bp
Alexandrium-temarense-CCMP1771-20130823|382669_1_/TAXON_ID=2926_/ORGANISM=Alexandrium-temarense-CCMP1771_/LENGTH=533_/DNA_ID=CAMNT_0029178393_/DNA_START=56_/DNA_END=1656_/DNA_ORIENTATION=+ 198 bp
Amphiprora-sp-20130823|5186_1_/TAXON_ID=265536_/ORGANISM=Amphiprora-sp_/LENGTH=448_/DNA_ID=CAMNT_0029300353_/DNA_START=75_/DNA_END=1421_/DNA_ORIENTATION=+ 198 bp
Amphora-coffeaeformis-CCMP127-20130827|135680_1_/TAXON_ID=265554_/ORGANISM=Amphora-coffeaeformis-CCMP127_/LENGTH=436_/DNA_ID=CAMNT_0029363461_/DNA_START=1_/DNA_END=1311_/DNA_ORIENTATION=- 198 bp
Asterionellopsis-glacialis-CCMP134-20140214|956_1_/ASSEMBLY_ACC=CAM_ASM_001170_/TAXON_ID=33640_/ORGANISM=Asterionellopsis_glacialis 198 bp
Aureoumbra-lagunensis-CCMP1510-20130821|74074_1_/TAXON_ID=44058_/ORGANISM=Aureoumbra-lagunensis-CCMP1510_/LENGTH=265_/DNA_ID=CAMNT_0029603135_/DNA_START=623_/DNA_END=1420_/DNA_ORIENTATION=- 198 bp
Chaetoceros-affinis-CCMP159-20131123|13404_1_/TAXON_ID=426623_/ORGANISM=Chaetoceros-affinis-CCMP159_/LENGTH=474_/DNA_ID=CAMNT_0029955559_/DNA_START=22_/DNA_END=1446_/DNA_ORIENTATION=- 198 bp
Chaetoceros-curvisetus-20131202|72451_1_/TAXON_ID=230516_/ORGANISM=Chaetoceros-curvisetus_/LENGTH=453_/DNA_ID=CAMNT_0029994047_/DNA_START=1_/DNA_END=1361_/DNA_ORIENTATION=+ 198 bp
Chaetoceros-debilis-MM31A_1-20140214|75329_1_/ASSEMBLY_ACC=CAM_ASM_001231_/TAXON_ID=122233_/ORGANISM=Chaetoceros_debilis 198 bp
Chaetoceros-neogracile-CCMP1317-20140214|96704_1_/ASSEMBLY_ACC=CAM_ASM_001245_/TAXON_ID=240364_/ORGANISM=Chaetoceros_neogracile 198 bp
Chattonella-subsalsa-CCMP2191-20130903|209057_1_/TAXON_ID=44440_/ORGANISM=Chattonella-subsalsa-CCMP2191_/LENGTH=447_/DNA_ID=CAMNT_0030163235_/DNA_START=98_/DNA_END=1441_/DNA_ORIENTATION=+ 198 bp
Chrysochromulina-polylepis-CCMP1757-20130903|7729_1_/TAXON_ID=72548_/ORGANISM=Chrysochromulina-polylepis-CCMP1757_/LENGTH=487_/DNA_ID=CAMNT_0038224033_/DNA_START=1_/DNA_END=1462_/DNA_ORIENTATION=- 198 bp
Corethron-pennatum-L29A3-20140214|8890_1_/ASSEMBLY_ACC=CAM_ASM_001207_/TAXON_ID=218684_/ORGANISM=Corethron_pennatum 198 bp
Ditylum-brightwellii-GSO103-20131123|3838_1_/TAXON_ID=49249_/ORGANISM=Ditylum-brightwellii-GSO103_/LENGTH=453_/DNA_ID=CAMNT_0030348067_/DNA_START=1_/DNA_END=1362_/DNA_ORIENTATION=+ 198 bp
Ditylum-brightwellii-GSO104-20131105|2686_1_/TAXON_ID=49249_/ORGANISM=Ditylum-brightwellii-GSO104_/LENGTH=472_/DNA_ID=CAMNT_0038536599_/DNA_START=1_/DNA_END=1417_/DNA_ORIENTATION=+ 198 bp
Ditylum-brightwellii-GSO105-20130911|75380_1_/TAXON_ID=49249_/ORGANISM=Ditylum-brightwellii-GSO105_/LENGTH=465_/DNA_ID=CAMNT_0030425563_/DNA_START=38_/DNA_END=1435_/DNA_ORIENTATION=- 198 bp
Dunaliella-tertiolecta-CCMP1320-20130909|34428_1_/TAXON_ID=3047_/ORGANISM=Dunaliella-tertiolecta-CCMP1320_/LENGTH=483_/DNA_ID=CAMNT_0030461437_/DNA_START=44_/DNA_END=1495_/DNA_ORIENTATION=+ 198 bp
Durinskia-baltica-CSIRO_CS-38-20140214|26399_1_/ASSEMBLY_ACC=CAM_ASM_001176_/TAXON_ID=400756_/ORGANISM=Durinskia_baltica 198 bp
Durinskia-baltica-CSIRO_CS-38-20140214|27776_1_/ASSEMBLY_ACC=CAM_ASM_001176_/TAXON_ID=400756_/ORGANISM=Durinskia_baltica 198 bp
Emiliania-huxleyi-379-20130905|12663_1_/TAXON_ID=2903_/ORGANISM=Emiliania-huxleyi-379_/LENGTH=544_/DNA_ID=CAMNT_0030728661_/DNA_START=1_/DNA_END=1637_/DNA_ORIENTATION=- 198 bp
Emiliania-huxleyi-CCMP370-20130905|183238_1_/TAXON_ID=2903_/ORGANISM=Emiliania-huxleyi-CCMP370_/LENGTH=590_/DNA_ID=CAMNT_0030835859_/DNA_START=1_/DNA_END=1774_/DNA_ORIENTATION=- 198 bp
Emiliania-huxleyi-PLYM219-20130905|1526_1_/TAXON_ID=2903_/ORGANISM=Emiliania-huxleyi-PLYM219_/LENGTH=478_/DNA_ID=CAMNT_0030844069_/DNA_START=1_/DNA_END=1435_/DNA_ORIENTATION=- 198 bp
Extubocellulus-spinifer-CCMP396-20140214|211278_1_/ASSEMBLY_ACC=CAM_ASM_001213_/TAXON_ID=265572_/ORGANISM=Extubocellulus_spinifer 198 bp
Fragilariopsis-kerguelensis-L26_C5-20130909|26203_1_/TAXON_ID=186038_/ORGANISM=Fragilariopsis-kerguelensis-L26_C5_/LENGTH=465_/DNA_ID=CAMNT_0031370681_/DNA_START=164_/DNA_END=1561_/DNA_ORIENTATION=+ 198 bp
Fragilariopsis-kerguelensis-L2_C3-20140214|6630_1_/ASSEMBLY_ACC=CAM_ASM_001141_/TAXON_ID=186038_/ORGANISM=Fragilariopsis_kerguelensis 198 bp
Gephyrocapsa-oceanica-RCC1303-20130911|80585_1_/TAXON_ID=38817_/ORGANISM=Gephyrocapsa-oceanica-RCC1303_/LENGTH=477_/DNA_ID=CAMNT_0031536927_/DNA_START=1_/DNA_END=1434_/DNA_ORIENTATION=- 198 bp
Glenodinium-foliaceum-CCAP1116_3-20130913|9287_1_/TAXON_ID=160619_/ORGANISM=Glenodinium-foliaceum-CCAP1116_3_/LENGTH=456_/DNA_ID=CAMNT_0031576689_/DNA_START=219_/DNA_END=1589_/DNA_ORIENTATION=+ 198 bp
Gloeochaete-witrockiana-SAG46_84-20130911|184433_1_/TAXON_ID=38269_/ORGANISM=Gloeochaete-witrockiana-SAG46_84_/LENGTH=552_/DNA_ID=CAMNT_0038663325_/DNA_START=1_/DNA_END=1656_/DNA_ORIENTATION=- 198 bp
Gloeochaete-witrockiana-SAG46_84-20130911|16417_1_/TAXON_ID=38269_/ORGANISM=Gloeochaete-witrockiana-SAG46_84_/LENGTH=382_/DNA_ID=CAMNT_0038624089_/DNA_START=208_/DNA_END=1356_/DNA_ORIENTATION=- 198 bp
Goniomonas-pacifica-CCMP1869-20130911|200879_2_/TAXON_ID=195067_/ORGANISM=Goniomonas-pacifica-CCMP1869_/LENGTH=171_/DNA_ID=CAMNT_0031873939_/DNA_START=1_/DNA_END=512_/DNA_ORIENTATION=- 198 bp
Heterosigma-akashiwo-CCMP2393-20130911|13162_1_/TAXON_ID=39354_/ORGANISM=Heterosigma-akashiwo-CCMP2393_/LENGTH=418_/DNA_ID=CAMNT_0031922749_/DNA_START=170_/DNA_END=1426_/DNA_ORIENTATION=+ 198 bp
Heterosigma-akashiwo-CCMP3107-20130913|116466_1_/TAXON_ID=536047_/ORGANISM=Heterosigma-akashiwo-CCMP3107_/LENGTH=418_/DNA_ID=CAMNT_0032027695_/DNA_START=170_/DNA_END=1426_/DNA_ORIENTATION=- 198 bp
Heterosigma-akashiwo-CCMP452-20130912|2489_1_/TAXON_ID=536046_/ORGANISM=Heterosigma-akashiwo-CCMP452_/LENGTH=418_/DNA_ID=CAMNT_0032043363_/DNA_START=165_/DNA_END=1421_/DNA_ORIENTATION=+ 198 bp
Heterosigma-akashiwo-NB-20140214|32488_1_/ASSEMBLY_ACC=CAM_ASM_001192_/TAXON_ID=536047_/ORGANISM=Heterosigma_akashiwo 198 bp
Isochrysis-galbana-CCMP1323-20130912|20361_1_/TAXON_ID=37099_/ORGANISM=Isochrysis-galbana-CCMP1323_/LENGTH=492_/DNA_ID=CAMNT_0038153061_/DNA_START=1_/DNA_END=1477_/DNA_ORIENTATION=- 198 bp
Isochrysis-galbana-CCMP1323-20130912|122016_1_/TAXON_ID=37099_/ORGANISM=Isochrysis-galbana-CCMP1323_/LENGTH=670_/DNA_ID=CAMNT_0038205017_/DNA_START=1_/DNA_END=2014_/DNA_ORIENTATION=+ 198 bp
Isochrysis-sp-CCMP1244-20130912|12891_1_/TAXON_ID=37098_/ORGANISM=Isochrysis-sp-CCMP1244_/LENGTH=456_/DNA_ID=CAMNT_0032217555_/DNA_START=1_/DNA_END=1369_/DNA_ORIENTATION=+ 198 bp
Isochrysis-sp-CCMP1324-20130913|653_1_/TAXON_ID=40639_/ORGANISM=Isochrysis-sp-CCMP1324_/LENGTH=491_/DNA_ID=CAMNT_0032273845_/DNA_START=1_/DNA_END=1474_/DNA_ORIENTATION=+ 198 bp
Kryptoperidinium-foliaceum-CCMP1326-20130916|134844_1_/TAXON_ID=160619_/ORGANISM=Kryptoperidinium-foliaceum-CCMP1326_/LENGTH=453_/DNA_ID=CAMNT_0033454207_/DNA_START=168_/DNA_END=1529_/DNA_ORIENTATION=- 198 bp
Kryptoperidinium-foliaceum-CCMP1326-20130916|265165_1_/TAXON_ID=160619_/ORGANISM=Kryptoperidinium-foliaceum-CCMP1326_/LENGTH=205_/DNA_ID=CAMNT_0033519591_/DNA_START=1_/DNA_END=614_/DNA_ORIENTATION=+ 198 bp
Lingulodinium-polyedra-CCMP1738-20130920|47270_1_/TAXON_ID=160621_/ORGANISM=Lingulodinium-polyedra-CCMP1738_/LENGTH=343_/DNA_ID=CAMNT_0033707295_/DNA_START=71_/DNA_END=1098_/DNA_ORIENTATION=+ 198 bp
Lotharella-globosa-CCCM811-20130918|13797_1_/TAXON_ID=91324_/ORGANISM=Lotharella-globosa-CCCM811_/LENGTH=523_/DNA_ID=CAMNT_0033858203_/DNA_START=1_/DNA_END=1572_/DNA_ORIENTATION=+ 198 bp
Micromonas-sp-NEPCC29-20130920|473_1_/TAXON_ID=38833_/ORGANISM=Micromonas-sp-NEPCC29_/LENGTH=491_/DNA_ID=CAMNT_0033914859_/DNA_START=1_/DNA_END=1475_/DNA_ORIENTATION=- 198 bp
Micromonas-sp-RCC472-20130920|8835_1_/TAXON_ID=38833_/ORGANISM=Micromonas-sp-RCC472_/LENGTH=488_/DNA_ID=CAMNT_0033940945_/DNA_START=1_/DNA_END=1467_/DNA_ORIENTATION=+ 198 bp
Nitzschia-punctata-CCMP561-20140214|9345_1_/ASSEMBLY_ACC=CAM_ASM_001138_/TAXON_ID=913974_/ORGANISM=Nitzschia_punctata 198 bp
Ochromonas-sp-CCMP1393-20130920|54055_1_/TAXON_ID=420556_/ORGANISM=Ochromonas-sp-CCMP1393_/LENGTH=447_/DNA_ID=CAMNT_0034022605_/DNA_START=1_/DNA_END=1343_/DNA_ORIENTATION=- 198 bp
Pavlova-sp-CCMP459-20130923|5651_1_/TAXON_ID=298111_/ORGANISM=Pavlova-sp-CCMP459_/LENGTH=583_/DNA_ID=CAMNT_0034267843_/DNA_START=1_/DNA_END=1752_/DNA_ORIENTATION=+ 198 bp
Pelagomonas-calceolata-CCMP1756-20140214|17153_1_/ASSEMBLY_ACC=CAM_ASM_001148_/TAXON_ID=35677_/ORGANISM=Pelagomonas_calceolata_ 198 bp
Picocystis-salinarum-CCMP1897-20130926|5975_1_/TAXON_ID=88271_/ORGANISM=Picocystis-salinarum-CCMP1897_/LENGTH=744_/DNA_ID=CAMNT_0034573219_/DNA_START=1_/DNA_END=2233_/DNA_ORIENTATION=- 198 bp
Proboscia-alata-PI_D3-20140214|39995_1_/ASSEMBLY_ACC=CAM_ASM_001187_/TAXON_ID=216777_/ORGANISM=Proboscia_alata 198 bp
Prorocentrum-minimum-CCMP1329-20131001|2752_1_/TAXON_ID=39449_/ORGANISM=Prorocentrum-minimum-CCMP1329_/LENGTH=412_/DNA_ID=CAMNT_0034743535_/DNA_START=1_/DNA_END=1239_/DNA_ORIENTATION=- 198 bp
Prorocentrum-minimum-CCMP2233-20131001|259551_1_/TAXON_ID=39449_/ORGANISM=Prorocentrum-minimum-CCMP2233_/LENGTH=543_/DNA_ID=CAMNT_0035107025_/DNA_START=1_/DNA_END=1629_/DNA_ORIENTATION=+ 198 bp
Prymnesium-parvum-Texoma1-20131001|13806_1_/TAXON_ID=97485_/ORGANISM=Prymnesium-parvum-Texoma1_/LENGTH=466_/DNA_ID=CAMNT_0035133253_/DNA_START=1_/DNA_END=1399_/DNA_ORIENTATION=+ 198 bp
Prymnesium-parvum-Texoma1-20131001|105072_1_/TAXON_ID=97485_/ORGANISM=Prymnesium-parvum-Texoma1_/LENGTH=430_/DNA_ID=CAMNT_0035174765_/DNA_START=1_/DNA_END=1292_/DNA_ORIENTATION=+ 198 bp
Pseudo_nitzschia-australis-10249_10_AB-20140214|10976_1_/ASSEMBLY_ACC=CAM_ASM_001147_/TAXON_ID=44445_/ORGANISM=Pseudo-nitzschia_australis 198 bp
Pseudo_nitzschia-fradulenta-WWA7-20140214|18952_1_/ASSEMBLY_ACC=CAM_ASM_001165_/TAXON_ID=183588_/ORGANISM=Pseudo-nitzschia_fraudulenta 198 bp
Pseudopedinella-elastica-CCMP716-20131002|264448_1_/TAXON_ID=35684_/ORGANISM=Pseudopedinella-elastica-CCMP716_/LENGTH=473_/DNA_ID=CAMNT_0035439559_/DNA_START=73_/DNA_END=1494_/DNA_ORIENTATION=- 198 bp
Pteridomonas-danica-PT-20131002|28711_1_/TAXON_ID=38822_/ORGANISM=Pteridomonas-danica-PT_/LENGTH=422_/DNA_ID=CAMNT_0038350615_/DNA_START=84_/DNA_END=1352_/DNA_ORIENTATION=+ 198 bp
Pyramimonas-parkeae-CCMP726-20131001|79711_1_/TAXON_ID=36894_/ORGANISM=Pyramimonas-parkeae-CCMP726_/LENGTH=477_/DNA_ID=CAMNT_0035484861_/DNA_START=73_/DNA_END=1506_/DNA_ORIENTATION=- 198 bp
Rhodella-maculata-CCMP736-20130930|5216_1_/TAXON_ID=38298_/ORGANISM=Rhodella-maculata-CCMP736_/LENGTH=389_/DNA_ID=CAMNT_0035516313_/DNA_START=1_/DNA_END=1168_/DNA_ORIENTATION=- 198 bp
Rhodomonas-sp-CCMP768-20130930|22504_1_/TAXON_ID=302021_/ORGANISM=Rhodomonas-sp-CCMP768_/LENGTH=514_/DNA_ID=CAMNT_0035586117_/DNA_START=1_/DNA_END=1545_/DNA_ORIENTATION=- 198 bp
Skeletonema-dohrnii-SkelB-20130926|6844_1_/TAXON_ID=267566_/ORGANISM=Skeletonema-dohrnii-SkelB_/LENGTH=484_/DNA_ID=CAMNT_0036241491_/DNA_START=1_/DNA_END=1455_/DNA_ORIENTATION=+ 198 bp
Skeletonema-marinoi-SkelA-20130924|7284_1_/TAXON_ID=267567_/ORGANISM=Skeletonema-marinoi-SkelA_/LENGTH=452_/DNA_ID=CAMNT_0036359223_/DNA_START=81_/DNA_END=1439_/DNA_ORIENTATION=- 198 bp
Skeletonema-menzelii-CCMP793-20130923|8895_1_/TAXON_ID=216823_/ORGANISM=Skeletonema-menzelii-CCMP793_/LENGTH=477_/DNA_ID=CAMNT_0036404517_/DNA_START=1_/DNA_END=1433_/DNA_ORIENTATION=+ 198 bp
Tetraselmis-striata-LANL1001-20140214|117666_1_/ASSEMBLY_ACC=CAM_ASM_001234_/TAXON_ID=3165_/ORGANISM=Tetraselmis_striata 198 bp
Thalassionema-nitzschioides-L26_B-20140214|151_1_/ASSEMBLY_ACC=CAM_ASM_001189_/TAXON_ID=33649_/ORGANISM=Thalassionema_nitzschioides 198 bp
Thalassiosira-antarctica-CCMP982-20140214|1916_1_/ASSEMBLY_ACC=CAM_ASM_001185_/TAXON_ID=420261_/ORGANISM=Thalassiosira_antarctica 198 bp
Thalassiosira-gravida-GMp14c1-20140214|80331_1_/ASSEMBLY_ACC=CAM_ASM_001219_/TAXON_ID=420259_/ORGANISM=Thalassiosira_gravida 198 bp
Thalassiosira-miniscula-CCMP1093-20140214|9523_1_/ASSEMBLY_ACC=CAM_ASM_001248_/TAXON_ID=385413_/ORGANISM=Thalassiosira_miniscula 198 bp
Thalassiosira-miniscula-CCMP1093-20140214|2233_1_/ASSEMBLY_ACC=CAM_ASM_001248_/TAXON_ID=385413_/ORGANISM=Thalassiosira_miniscula 198 bp
Thalassiosira-miniscula-CCMP1093-20140214|837342_1_/ASSEMBLY_ACC=CAM_ASM_001248_/TAXON_ID=385413_/ORGANISM=Thalassiosira_miniscula 198 bp
Thalassiosira-miniscula-CCMP1093-20140214|837161_1_/ASSEMBLY_ACC=CAM_ASM_001248_/TAXON_ID=385413_/ORGANISM=Thalassiosira_miniscula 198 bp
Thalassiosira-oceanica-CCMP1005-20130912|5627_1_/TAXON_ID=159749_/ORGANISM=Thalassiosira-oceanica-CCMP1005_/LENGTH=451_/DNA_ID=CAMNT_0037176901_/DNA_START=23_/DNA_END=1378_/DNA_ORIENTATION=- 198 bp
Thalassiosira-oceanica-CCMP1005-20130912|87714_1_/TAXON_ID=159749_/ORGANISM=Thalassiosira-oceanica-CCMP1005_/LENGTH=334_/DNA_ID=CAMNT_0037217009_/DNA_START=844_/DNA_END=1848_/DNA_ORIENTATION=+ 198 bp
Thalassiosira-rotula-CCMP3096-20130909|16919_1_/TAXON_ID=49265_/ORGANISM=Thalassiosira-rotula-CCMP3096_/LENGTH=453_/DNA_ID=CAMNT_0037262813_/DNA_START=35_/DNA_END=1396_/DNA_ORIENTATION=+ 198 bp
Thalassiosira-rotula-GSO102-20130909|36042_1_/TAXON_ID=49265_/ORGANISM=Thalassiosira-rotula-GSO102_/LENGTH=453_/DNA_ID=CAMNT_0037325175_/DNA_START=56_/DNA_END=1417_/DNA_ORIENTATION=+ 198 bp
Thalassiosira-weissflogii-CCMP1010-20130912|6354_1_/TAXON_ID=67004_/ORGANISM=Thalassiosira-weissflogii-CCMP1010_/LENGTH=468_/DNA_ID=CAMNT_0037348193_/DNA_START=186_/DNA_END=1592_/DNA_ORIENTATION=+ 198 bp
Thalassiosira-weissflogii-CCMP1336-20130909|4213_1_/TAXON_ID=67004_/ORGANISM=Thalassiosira-weissflogii-CCMP1336_/LENGTH=468_/DNA_ID=CAMNT_0037387375_/DNA_START=144_/DNA_END=1550_/DNA_ORIENTATION=+ 198 bp
Thalassiothrix-antarctica-L6_D1-20140214|55868_1_/ASSEMBLY_ACC=CAM_ASM_001238_/TAXON_ID=1049557_/ORGANISM=Thalassiothrix_antarctica 198 bp
Vaucheria-litorea-CCMP2940-20140214|34229_1_/ASSEMBLY_ACC=CAM_ASM_001132_/TAXON_ID=109269_/ORGANISM=Vaucheria_litorea 198 bp

## Sheet: sqd2
Amphiprora-sp-20130823|30545_1_/TAXON_ID=265536_/ORGANISM=Amphiprora-sp_/LENGTH=156_/DNA_ID=CAMNT_0029322087_/DNA_START=277_/DNA_END=743_/DNA_ORIENTATION=- 295 bp
Amphiprora-sp-20130823|40691_1_/TAXON_ID=265536_/ORGANISM=Amphiprora-sp_/LENGTH=553_/DNA_ID=CAMNT_0029324723_/DNA_START=1_/DNA_END=1654_/DNA_ORIENTATION=- 295 bp
Amphiprora-sp-20130823|3468_1_/TAXON_ID=265536_/ORGANISM=Amphiprora-sp_/LENGTH=477_/DNA_ID=CAMNT_0029297775_/DNA_START=89_/DNA_END=1522_/DNA_ORIENTATION=+ 295 bp
Amphiprora-sp-20130823|43348_1_/TAXON_ID=265536_/ORGANISM=Amphiprora-sp_/LENGTH=447_/DNA_ID=CAMNT_0029325095_/DNA_START=72_/DNA_END=1412_/DNA_ORIENTATION=- 295 bp
Amphiprora-sp-20130823|66649_1_/TAXON_ID=265536_/ORGANISM=Amphiprora-sp_/LENGTH=451_/DNA_ID=CAMNT_0029329125_/DNA_START=1_/DNA_END=1351_/DNA_ORIENTATION=- 295 bp
Amphiprora-sp-20130823|68798_1_/TAXON_ID=265536_/ORGANISM=Amphiprora-sp_/LENGTH=340_/DNA_ID=CAMNT_0029332033_/DNA_START=1_/DNA_END=1022_/DNA_ORIENTATION=- 295 bp
Amphiprora-sp-20130823|64739_1_/TAXON_ID=265536_/ORGANISM=Amphiprora-sp_/LENGTH=66_/DNA_ID=CAMNT_0029328877_/DNA_START=627_/DNA_END=824_/DNA_ORIENTATION=- 295 bp
Amphiprora-sp-20130823|67879_1_/TAXON_ID=265536_/ORGANISM=Amphiprora-sp_/LENGTH=532_/DNA_ID=CAMNT_0029330197_/DNA_START=665_/DNA_END=2263_/DNA_ORIENTATION=- 295 bp
Amphora-coffeaeformis-CCMP127-20130827|82992_1_/TAXON_ID=265554_/ORGANISM=Amphora-coffeaeformis-CCMP127_/LENGTH=440_/DNA_ID=CAMNT_0029354393_/DNA_START=1_/DNA_END=1316_/DNA_ORIENTATION=- 295 bp
Amphora-coffeaeformis-CCMP127-20130827|134531_1_/TAXON_ID=265554_/ORGANISM=Amphora-coffeaeformis-CCMP127_/LENGTH=492_/DNA_ID=CAMNT_0029361463_/DNA_START=140_/DNA_END=1619_/DNA_ORIENTATION=+ 295 bp
Asterionellopsis-glacialis-CCMP134-20140214|12813_1_/ASSEMBLY_ACC=CAM_ASM_001170_/TAXON_ID=33640_/ORGANISM=Asterionellopsis_glacialis 295 bp
Asterionellopsis-glacialis-CCMP134-20140214|273_1_/ASSEMBLY_ACC=CAM_ASM_001170_/TAXON_ID=33640_/ORGANISM=Asterionellopsis_glacialis 295 bp
Aureococcus-anophagefferens-CCMP1850-20130821|5996_1_/TAXON_ID=44056_/ORGANISM=Aureococcus-anophagefferens-CCMP1850_/LENGTH=445_/DNA_ID=CAMNT_0029516145_/DNA_START=1_/DNA_END=1331_/DNA_ORIENTATION=- 295 bp
Aureoumbra-lagunensis-CCMP1510-20130821|11211_1_/TAXON_ID=44058_/ORGANISM=Aureoumbra-lagunensis-CCMP1510_/LENGTH=490_/DNA_ID=CAMNT_0029586293_/DNA_START=291_/DNA_END=1763_/DNA_ORIENTATION=- 295 bp
Chaetoceros-affinis-CCMP159-20131123|13541_1_/TAXON_ID=426623_/ORGANISM=Chaetoceros-affinis-CCMP159_/LENGTH=109_/DNA_ID=CAMNT_0029955757_/DNA_START=1_/DNA_END=321_/DNA_ORIENTATION=+ 295 bp
Chaetoceros-affinis-CCMP159-20131123|1808_1_/TAXON_ID=426623_/ORGANISM=Chaetoceros-affinis-CCMP159_/LENGTH=450_/DNA_ID=CAMNT_0029936753_/DNA_START=108_/DNA_END=1456_/DNA_ORIENTATION=- 295 bp
Chaetoceros-affinis-CCMP159-20131123|4420_1_/TAXON_ID=426623_/ORGANISM=Chaetoceros-affinis-CCMP159_/LENGTH=518_/DNA_ID=CAMNT_0029941437_/DNA_START=452_/DNA_END=2008_/DNA_ORIENTATION=+ 295 bp
Chaetoceros-affinis-CCMP159-20131123|6476_1_/TAXON_ID=426623_/ORGANISM=Chaetoceros-affinis-CCMP159_/LENGTH=84_/DNA_ID=CAMNT_0029944725_/DNA_START=1_/DNA_END=251_/DNA_ORIENTATION=- 295 bp
Chaetoceros-curvisetus-20131202|5215_1_/TAXON_ID=230516_/ORGANISM=Chaetoceros-curvisetus_/LENGTH=181_/DNA_ID=CAMNT_0029980397_/DNA_START=1_/DNA_END=547_/DNA_ORIENTATION=- 295 bp
Chaetoceros-curvisetus-20131202|70177_1_/TAXON_ID=230516_/ORGANISM=Chaetoceros-curvisetus_/LENGTH=182_/DNA_ID=CAMNT_0029991969_/DNA_START=1_/DNA_END=547_/DNA_ORIENTATION=- 295 bp
Chaetoceros-debilis-MM31A_1-20140214|5049_1_/ASSEMBLY_ACC=CAM_ASM_001231_/TAXON_ID=122233_/ORGANISM=Chaetoceros_debilis 295 bp
Chaetoceros-debilis-MM31A_1-20140214|12418_1_/ASSEMBLY_ACC=CAM_ASM_001231_/TAXON_ID=122233_/ORGANISM=Chaetoceros_debilis 295 bp
Chaetoceros-neogracile-CCMP1317-20140214|16027_1_/ASSEMBLY_ACC=CAM_ASM_001245_/TAXON_ID=240364_/ORGANISM=Chaetoceros_neogracile 295 bp
Chattonella-subsalsa-CCMP2191-20130903|12100_1_/TAXON_ID=44440_/ORGANISM=Chattonella-subsalsa-CCMP2191_/LENGTH=456_/DNA_ID=CAMNT_0030130565_/DNA_START=189_/DNA_END=1556_/DNA_ORIENTATION=- 295 bp
Chrysochromulina-polylepis-CCMP1757-20130903|11245_1_/TAXON_ID=72548_/ORGANISM=Chrysochromulina-polylepis-CCMP1757_/LENGTH=627_/DNA_ID=CAMNT_0038229683_/DNA_START=1_/DNA_END=1885_/DNA_ORIENTATION=- 295 bp
Chrysochromulina-polylepis-CCMP1757-20130903|20759_1_/TAXON_ID=72548_/ORGANISM=Chrysochromulina-polylepis-CCMP1757_/LENGTH=490_/DNA_ID=CAMNT_0038245567_/DNA_START=1_/DNA_END=1471_/DNA_ORIENTATION=+ 295 bp
Corethron-pennatum-L29A3-20140214|19650_1_/ASSEMBLY_ACC=CAM_ASM_001207_/TAXON_ID=218684_/ORGANISM=Corethron_pennatum 295 bp
Corethron-pennatum-L29A3-20140214|66963_1_/ASSEMBLY_ACC=CAM_ASM_001207_/TAXON_ID=218684_/ORGANISM=Corethron_pennatum 295 bp
Corethron-pennatum-L29A3-20140214|62020_1_/ASSEMBLY_ACC=CAM_ASM_001207_/TAXON_ID=218684_/ORGANISM=Corethron_pennatum 295 bp
Ditylum-brightwellii-GSO103-20131123|83_1_/TAXON_ID=49249_/ORGANISM=Ditylum-brightwellii-GSO103_/LENGTH=479_/DNA_ID=CAMNT_0030341737_/DNA_START=103_/DNA_END=1542_/DNA_ORIENTATION=+ 295 bp
Ditylum-brightwellii-GSO104-20131105|96993_1_/TAXON_ID=49249_/ORGANISM=Ditylum-brightwellii-GSO104_/LENGTH=62_/DNA_ID=CAMNT_0038574581_/DNA_START=1_/DNA_END=183_/DNA_ORIENTATION=- 295 bp
Ditylum-brightwellii-GSO104-20131105|142222_1_/TAXON_ID=49249_/ORGANISM=Ditylum-brightwellii-GSO104_/LENGTH=331_/DNA_ID=CAMNT_0038595943_/DNA_START=1639_/DNA_END=2634_/DNA_ORIENTATION=- 295 bp
Ditylum-brightwellii-GSO104-20131105|16447_1_/TAXON_ID=49249_/ORGANISM=Ditylum-brightwellii-GSO104_/LENGTH=199_/DNA_ID=CAMNT_0038560749_/DNA_START=1_/DNA_END=600_/DNA_ORIENTATION=- 295 bp
Ditylum-brightwellii-GSO105-20130911|75251_1_/TAXON_ID=49249_/ORGANISM=Ditylum-brightwellii-GSO105_/LENGTH=406_/DNA_ID=CAMNT_0030425295_/DNA_START=135_/DNA_END=1355_/DNA_ORIENTATION=+ 295 bp
Ditylum-brightwellii-GSO105-20130911|6515_1_/TAXON_ID=49249_/ORGANISM=Ditylum-brightwellii-GSO105_/LENGTH=479_/DNA_ID=CAMNT_0030401835_/DNA_START=124_/DNA_END=1563_/DNA_ORIENTATION=- 295 bp
Dunaliella-tertiolecta-CCMP1320-20130909|38396_1_/TAXON_ID=3047_/ORGANISM=Dunaliella-tertiolecta-CCMP1320_/LENGTH=491_/DNA_ID=CAMNT_0030462743_/DNA_START=37_/DNA_END=1512_/DNA_ORIENTATION=+ 295 bp
Durinskia-baltica-CSIRO_CS-38-20140214|91122_1_/ASSEMBLY_ACC=CAM_ASM_001176_/TAXON_ID=400756_/ORGANISM=Durinskia_baltica 295 bp
Durinskia-baltica-CSIRO_CS-38-20140214|126650_1_/ASSEMBLY_ACC=CAM_ASM_001176_/TAXON_ID=400756_/ORGANISM=Durinskia_baltica 295 bp
Durinskia-baltica-CSIRO_CS-38-20140214|235705_1_/ASSEMBLY_ACC=CAM_ASM_001176_/TAXON_ID=400756_/ORGANISM=Durinskia_baltica 295 bp
Emiliania-huxleyi-374-20130904|7200_1_/TAXON_ID=2903_/ORGANISM=Emiliania-huxleyi-374_/LENGTH=587_/DNA_ID=CAMNT_0030679083_/DNA_START=1_/DNA_END=1762_/DNA_ORIENTATION=- 295 bp
Emiliania-huxleyi-374-20130904|9788_1_/TAXON_ID=2903_/ORGANISM=Emiliania-huxleyi-374_/LENGTH=450_/DNA_ID=CAMNT_0030682993_/DNA_START=1_/DNA_END=1344_/DNA_ORIENTATION=- 295 bp
Emiliania-huxleyi-374-20130904|12282_1_/TAXON_ID=2903_/ORGANISM=Emiliania-huxleyi-374_/LENGTH=340_/DNA_ID=CAMNT_0030687195_/DNA_START=1_/DNA_END=1020_/DNA_ORIENTATION=+ 295 bp
Emiliania-huxleyi-379-20130905|17745_1_/TAXON_ID=2903_/ORGANISM=Emiliania-huxleyi-379_/LENGTH=598_/DNA_ID=CAMNT_0030736117_/DNA_START=1_/DNA_END=1796_/DNA_ORIENTATION=- 295 bp
Emiliania-huxleyi-379-20130905|7802_1_/TAXON_ID=2903_/ORGANISM=Emiliania-huxleyi-379_/LENGTH=448_/DNA_ID=CAMNT_0030721303_/DNA_START=1_/DNA_END=1342_/DNA_ORIENTATION=- 295 bp
Emiliania-huxleyi-CCMP370-20130905|185125_1_/TAXON_ID=2903_/ORGANISM=Emiliania-huxleyi-CCMP370_/LENGTH=538_/DNA_ID=CAMNT_0030839633_/DNA_START=1_/DNA_END=1611_/DNA_ORIENTATION=- 295 bp
Emiliania-huxleyi-CCMP370-20130905|12754_1_/TAXON_ID=2903_/ORGANISM=Emiliania-huxleyi-CCMP370_/LENGTH=639_/DNA_ID=CAMNT_0030776649_/DNA_START=1_/DNA_END=1918_/DNA_ORIENTATION=- 295 bp
Emiliania-huxleyi-PLYM219-20130905|8970_1_/TAXON_ID=2903_/ORGANISM=Emiliania-huxleyi-PLYM219_/LENGTH=597_/DNA_ID=CAMNT_0030854743_/DNA_START=1_/DNA_END=1794_/DNA_ORIENTATION=+ 295 bp
Emiliania-huxleyi-PLYM219-20130905|29293_1_/TAXON_ID=2903_/ORGANISM=Emiliania-huxleyi-PLYM219_/LENGTH=277_/DNA_ID=CAMNT_0030883879_/DNA_START=1_/DNA_END=829_/DNA_ORIENTATION=- 295 bp
Emiliania-huxleyi-PLYM219-20130905|26655_1_/TAXON_ID=2903_/ORGANISM=Emiliania-huxleyi-PLYM219_/LENGTH=205_/DNA_ID=CAMNT_0030880869_/DNA_START=1_/DNA_END=616_/DNA_ORIENTATION=- 295 bp
Emiliania-huxleyi-PLYM219-20130905|3226_1_/TAXON_ID=2903_/ORGANISM=Emiliania-huxleyi-PLYM219_/LENGTH=385_/DNA_ID=CAMNT_0030846233_/DNA_START=1_/DNA_END=1154_/DNA_ORIENTATION=- 295 bp
Emiliania-huxleyi-PLYM219-20130905|175851_1_/TAXON_ID=2903_/ORGANISM=Emiliania-huxleyi-PLYM219_/LENGTH=411_/DNA_ID=CAMNT_0030917189_/DNA_START=1_/DNA_END=1235_/DNA_ORIENTATION=+ 295 bp
Eutreptiella-gymnastica_like-CCMP1594-20140214|1_1_/ASSEMBLY_ACC=CAM_ASM_001210_/TAXON_ID=73025_/ORGANISM=Eutreptiella_gymnastica-like 295 bp
Fragilariopsis-kerguelensis-L26_C5-20130909|136867_1_/TAXON_ID=186038_/ORGANISM=Fragilariopsis-kerguelensis-L26_C5_/LENGTH=480_/DNA_ID=CAMNT_0031421459_/DNA_START=160_/DNA_END=1602_/DNA_ORIENTATION=- 295 bp
Fragilariopsis-kerguelensis-L26_C5-20130909|3311_1_/TAXON_ID=186038_/ORGANISM=Fragilariopsis-kerguelensis-L26_C5_/LENGTH=488_/DNA_ID=CAMNT_0031337225_/DNA_START=1_/DNA_END=1466_/DNA_ORIENTATION=- 295 bp
Fragilariopsis-kerguelensis-L2_C3-20140214|475_1_/ASSEMBLY_ACC=CAM_ASM_001141_/TAXON_ID=186038_/ORGANISM=Fragilariopsis_kerguelensis 295 bp
Fragilariopsis-kerguelensis-L2_C3-20140214|118005_1_/ASSEMBLY_ACC=CAM_ASM_001141_/TAXON_ID=186038_/ORGANISM=Fragilariopsis_kerguelensis 295 bp
Gephyrocapsa-oceanica-RCC1303-20130911|29818_1_/TAXON_ID=38817_/ORGANISM=Gephyrocapsa-oceanica-RCC1303_/LENGTH=483_/DNA_ID=CAMNT_0031529319_/DNA_START=1_/DNA_END=1449_/DNA_ORIENTATION=+ 295 bp
Gephyrocapsa-oceanica-RCC1303-20130911|17242_1_/TAXON_ID=38817_/ORGANISM=Gephyrocapsa-oceanica-RCC1303_/LENGTH=507_/DNA_ID=CAMNT_0031511059_/DNA_START=1_/DNA_END=1524_/DNA_ORIENTATION=- 295 bp
Gephyrocapsa-oceanica-RCC1303-20130911|6299_1_/TAXON_ID=38817_/ORGANISM=Gephyrocapsa-oceanica-RCC1303_/LENGTH=1238_/DNA_ID=CAMNT_0031493505_/DNA_START=1_/DNA_END=3712_/DNA_ORIENTATION=+ 295 bp
Gephyrocapsa-oceanica-RCC1303-20130911|79926_1_/TAXON_ID=38817_/ORGANISM=Gephyrocapsa-oceanica-RCC1303_/LENGTH=352_/DNA_ID=CAMNT_0031536779_/DNA_START=1_/DNA_END=1056_/DNA_ORIENTATION=+ 295 bp
Gephyrocapsa-oceanica-RCC1303-20130911|4122_1_/TAXON_ID=38817_/ORGANISM=Gephyrocapsa-oceanica-RCC1303_/LENGTH=493_/DNA_ID=CAMNT_0031489713_/DNA_START=1_/DNA_END=1478_/DNA_ORIENTATION=- 295 bp
Glenodinium-foliaceum-CCAP1116_3-20130913|114139_1_/TAXON_ID=160619_/ORGANISM=Glenodinium-foliaceum-CCAP1116_3_/LENGTH=496_/DNA_ID=CAMNT_0031686665_/DNA_START=163_/DNA_END=1653_/DNA_ORIENTATION=+ 295 bp
Gloeochaete-witrockiana-SAG46_84-20130911|15017_1_/TAXON_ID=38269_/ORGANISM=Gloeochaete-witrockiana-SAG46_84_/LENGTH=425_/DNA_ID=CAMNT_0038621515_/DNA_START=614_/DNA_END=1891_/DNA_ORIENTATION=+ 295 bp
Heterosigma-akashiwo-CCMP2393-20130911|26815_1_/TAXON_ID=39354_/ORGANISM=Heterosigma-akashiwo-CCMP2393_/LENGTH=486_/DNA_ID=CAMNT_0031941621_/DNA_START=332_/DNA_END=1792_/DNA_ORIENTATION=+ 295 bp
Heterosigma-akashiwo-CCMP3107-20130913|2052_1_/TAXON_ID=536047_/ORGANISM=Heterosigma-akashiwo-CCMP3107_/LENGTH=486_/DNA_ID=CAMNT_0031988121_/DNA_START=337_/DNA_END=1797_/DNA_ORIENTATION=- 295 bp
Heterosigma-akashiwo-CCMP452-20130912|9032_1_/TAXON_ID=536046_/ORGANISM=Heterosigma-akashiwo-CCMP452_/LENGTH=486_/DNA_ID=CAMNT_0032052735_/DNA_START=344_/DNA_END=1804_/DNA_ORIENTATION=+ 295 bp
Heterosigma-akashiwo-NB-20140214|2339_1_/ASSEMBLY_ACC=CAM_ASM_001192_/TAXON_ID=536047_/ORGANISM=Heterosigma_akashiwo 295 bp
Heterosigma-akashiwo-NB-20140214|76826_1_/ASSEMBLY_ACC=CAM_ASM_001192_/TAXON_ID=536047_/ORGANISM=Heterosigma_akashiwo 295 bp
Isochrysis-galbana-CCMP1323-20130912|4199_1_/TAXON_ID=37099_/ORGANISM=Isochrysis-galbana-CCMP1323_/LENGTH=434_/DNA_ID=CAMNT_0038126841_/DNA_START=1_/DNA_END=1303_/DNA_ORIENTATION=- 295 bp
Isochrysis-galbana-CCMP1323-20130912|95363_1_/TAXON_ID=37099_/ORGANISM=Isochrysis-galbana-CCMP1323_/LENGTH=613_/DNA_ID=CAMNT_0038192655_/DNA_START=1_/DNA_END=1838_/DNA_ORIENTATION=- 295 bp
Isochrysis-sp-CCMP1244-20130912|2967_1_/TAXON_ID=37098_/ORGANISM=Isochrysis-sp-CCMP1244_/LENGTH=623_/DNA_ID=CAMNT_0032200307_/DNA_START=1_/DNA_END=1867_/DNA_ORIENTATION=- 295 bp
Isochrysis-sp-CCMP1244-20130912|117075_1_/TAXON_ID=37098_/ORGANISM=Isochrysis-sp-CCMP1244_/LENGTH=516_/DNA_ID=CAMNT_0032268283_/DNA_START=1_/DNA_END=1547_/DNA_ORIENTATION=+ 295 bp
Isochrysis-sp-CCMP1324-20130913|1671_1_/TAXON_ID=40639_/ORGANISM=Isochrysis-sp-CCMP1324_/LENGTH=445_/DNA_ID=CAMNT_0032275327_/DNA_START=1_/DNA_END=1338_/DNA_ORIENTATION=- 295 bp
Karenia-brevis-Wilson-20130916|30261_1_/TAXON_ID=156230_/ORGANISM=Karenia-brevis-Wilson_/LENGTH=181_/DNA_ID=CAMNT_0032943461_/DNA_START=1_/DNA_END=544_/DNA_ORIENTATION=+ 295 bp
Karlodinium-micrum-CCMP2283-20140214|114175_1_/ASSEMBLY_ACC=CAM_ASM_001228_/TAXON_ID=342587_/ORGANISM=Karlodinium_micrum 295 bp
Kryptoperidinium-foliaceum-CCMP1326-20130916|23427_1_/TAXON_ID=160619_/ORGANISM=Kryptoperidinium-foliaceum-CCMP1326_/LENGTH=290_/DNA_ID=CAMNT_0033325413_/DNA_START=1_/DNA_END=870_/DNA_ORIENTATION=+ 295 bp
Kryptoperidinium-foliaceum-CCMP1326-20130916|3204_1_/TAXON_ID=160619_/ORGANISM=Kryptoperidinium-foliaceum-CCMP1326_/LENGTH=342_/DNA_ID=CAMNT_0033290399_/DNA_START=1_/DNA_END=1029_/DNA_ORIENTATION=- 295 bp
Kryptoperidinium-foliaceum-CCMP1326-20130916|143945_1_/TAXON_ID=160619_/ORGANISM=Kryptoperidinium-foliaceum-CCMP1326_/LENGTH=492_/DNA_ID=CAMNT_0033459547_/DNA_START=328_/DNA_END=1806_/DNA_ORIENTATION=- 295 bp
Lotharella-globosa-CCCM811-20130918|11202_1_/TAXON_ID=91324_/ORGANISM=Lotharella-globosa-CCCM811_/LENGTH=391_/DNA_ID=CAMNT_0033855747_/DNA_START=298_/DNA_END=1473_/DNA_ORIENTATION=- 295 bp
Micromonas-sp-RCC472-20130920|4161_1_/TAXON_ID=38833_/ORGANISM=Micromonas-sp-RCC472_/LENGTH=760_/DNA_ID=CAMNT_0033938049_/DNA_START=43_/DNA_END=2325_/DNA_ORIENTATION=- 295 bp
Nitzschia-punctata-CCMP561-20140214|19745_1_/ASSEMBLY_ACC=CAM_ASM_001138_/TAXON_ID=913974_/ORGANISM=Nitzschia_punctata 295 bp
Nitzschia-punctata-CCMP561-20140214|34246_1_/ASSEMBLY_ACC=CAM_ASM_001138_/TAXON_ID=913974_/ORGANISM=Nitzschia_punctata 295 bp
Ochromonas-sp-CCMP1393-20130920|4906_1_/TAXON_ID=420556_/ORGANISM=Ochromonas-sp-CCMP1393_/LENGTH=452_/DNA_ID=CAMNT_0033998293_/DNA_START=1_/DNA_END=1353_/DNA_ORIENTATION=+ 295 bp
Oxyrrhis-marina-LB1974-20131105|4000_1_/TAXON_ID=2969_/ORGANISM=Oxyrrhis-marina-LB1974_/LENGTH=444_/DNA_ID=CAMNT_0034153713_/DNA_START=24_/DNA_END=1358_/DNA_ORIENTATION=+ 295 bp
Oxyrrhis-marina-20131105|13553_1_/TAXON_ID=2969_/ORGANISM=Oxyrrhis-marina_/LENGTH=444_/DNA_ID=CAMNT_0034059263_/DNA_START=39_/DNA_END=1373_/DNA_ORIENTATION=+ 295 bp
Pavlova-sp-CCMP459-20130923|6456_1_/TAXON_ID=298111_/ORGANISM=Pavlova-sp-CCMP459_/LENGTH=683_/DNA_ID=CAMNT_0034269303_/DNA_START=1_/DNA_END=2046_/DNA_ORIENTATION=- 295 bp
Pelagomonas-calceolata-CCMP1756-20140214|3969_1_/ASSEMBLY_ACC=CAM_ASM_001148_/TAXON_ID=35677_/ORGANISM=Pelagomonas_calceolata_ 295 bp
Pleurochrysis-carterae-CCMP645-20130926|20450_1_/TAXON_ID=13221_/ORGANISM=Pleurochrysis-carterae-CCMP645_/LENGTH=158_/DNA_ID=CAMNT_0034605509_/DNA_START=1_/DNA_END=473_/DNA_ORIENTATION=+ 295 bp
Pleurochrysis-carterae-CCMP645-20130926|32130_1_/TAXON_ID=13221_/ORGANISM=Pleurochrysis-carterae-CCMP645_/LENGTH=84_/DNA_ID=CAMNT_0034613099_/DNA_START=1_/DNA_END=251_/DNA_ORIENTATION=- 295 bp
Proboscia-alata-PI_D3-20140214|24934_1_/ASSEMBLY_ACC=CAM_ASM_001187_/TAXON_ID=216777_/ORGANISM=Proboscia_alata 295 bp
Prymnesium-parvum-Texoma1-20131001|7100_1_/TAXON_ID=97485_/ORGANISM=Prymnesium-parvum-Texoma1_/LENGTH=496_/DNA_ID=CAMNT_0035121145_/DNA_START=1_/DNA_END=1491_/DNA_ORIENTATION=- 295 bp
Prymnesium-parvum-Texoma1-20131001|106317_1_/TAXON_ID=97485_/ORGANISM=Prymnesium-parvum-Texoma1_/LENGTH=451_/DNA_ID=CAMNT_0035177139_/DNA_START=1_/DNA_END=1356_/DNA_ORIENTATION=+ 295 bp
Pseudo_nitzschia-australis-10249_10_AB-20140214|114_1_/ASSEMBLY_ACC=CAM_ASM_001147_/TAXON_ID=44445_/ORGANISM=Pseudo-nitzschia_australis 295 bp
Pseudo_nitzschia-australis-10249_10_AB-20140214|7238_1_/ASSEMBLY_ACC=CAM_ASM_001147_/TAXON_ID=44445_/ORGANISM=Pseudo-nitzschia_australis 295 bp
Pseudo_nitzschia-fradulenta-WWA7-20140214|181305_1_/ASSEMBLY_ACC=CAM_ASM_001165_/TAXON_ID=183588_/ORGANISM=Pseudo-nitzschia_fraudulenta 295 bp
Pseudo_nitzschia-fradulenta-WWA7-20140214|77649_1_/ASSEMBLY_ACC=CAM_ASM_001165_/TAXON_ID=183588_/ORGANISM=Pseudo-nitzschia_fraudulenta 295 bp
Pseudopedinella-elastica-CCMP716-20131002|29934_1_/TAXON_ID=35684_/ORGANISM=Pseudopedinella-elastica-CCMP716_/LENGTH=331_/DNA_ID=CAMNT_0035382397_/DNA_START=1_/DNA_END=996_/DNA_ORIENTATION=- 295 bp
Pseudopedinella-elastica-CCMP716-20131002|32064_1_/TAXON_ID=35684_/ORGANISM=Pseudopedinella-elastica-CCMP716_/LENGTH=484_/DNA_ID=CAMNT_0035383903_/DNA_START=150_/DNA_END=1604_/DNA_ORIENTATION=- 295 bp
Pseudopedinella-elastica-CCMP716-20131002|4834_1_/TAXON_ID=35684_/ORGANISM=Pseudopedinella-elastica-CCMP716_/LENGTH=112_/DNA_ID=CAMNT_0035348795_/DNA_START=1_/DNA_END=334_/DNA_ORIENTATION=- 295 bp
Pseudopedinella-elastica-CCMP716-20131002|5318_1_/TAXON_ID=35684_/ORGANISM=Pseudopedinella-elastica-CCMP716_/LENGTH=521_/DNA_ID=CAMNT_0035349527_/DNA_START=89_/DNA_END=1656_/DNA_ORIENTATION=+ 295 bp
Pseudopedinella-elastica-CCMP716-20131002|22857_1_/TAXON_ID=35684_/ORGANISM=Pseudopedinella-elastica-CCMP716_/LENGTH=120_/DNA_ID=CAMNT_0035373977_/DNA_START=1_/DNA_END=359_/DNA_ORIENTATION=- 295 bp
Pteridomonas-danica-PT-20131002|23657_1_/TAXON_ID=38822_/ORGANISM=Pteridomonas-danica-PT_/LENGTH=167_/DNA_ID=CAMNT_0038347787_/DNA_START=806_/DNA_END=1306_/DNA_ORIENTATION=+ 295 bp
Pyramimonas-parkeae-CCMP726-20131001|7914_1_/TAXON_ID=36894_/ORGANISM=Pyramimonas-parkeae-CCMP726_/LENGTH=503_/DNA_ID=CAMNT_0035457865_/DNA_START=216_/DNA_END=1727_/DNA_ORIENTATION=- 295 bp
Rhodomonas-sp-CCMP768-20130930|5083_1_/TAXON_ID=302021_/ORGANISM=Rhodomonas-sp-CCMP768_/LENGTH=477_/DNA_ID=CAMNT_0035558491_/DNA_START=1_/DNA_END=1432_/DNA_ORIENTATION=+ 295 bp
Skeletonema-dohrnii-SkelB-20130926|171_1_/TAXON_ID=267566_/ORGANISM=Skeletonema-dohrnii-SkelB_/LENGTH=143_/DNA_ID=CAMNT_0036232383_/DNA_START=1_/DNA_END=428_/DNA_ORIENTATION=+ 295 bp
Skeletonema-dohrnii-SkelB-20130926|7842_1_/TAXON_ID=267566_/ORGANISM=Skeletonema-dohrnii-SkelB_/LENGTH=504_/DNA_ID=CAMNT_0036243057_/DNA_START=83_/DNA_END=1597_/DNA_ORIENTATION=+ 295 bp
Skeletonema-marinoi-SkelA-20130924|78829_1_/TAXON_ID=267567_/ORGANISM=Skeletonema-marinoi-SkelA_/LENGTH=125_/DNA_ID=CAMNT_0036380517_/DNA_START=1_/DNA_END=374_/DNA_ORIENTATION=- 295 bp
Skeletonema-marinoi-SkelA-20130924|6520_1_/TAXON_ID=267567_/ORGANISM=Skeletonema-marinoi-SkelA_/LENGTH=505_/DNA_ID=CAMNT_0036357951_/DNA_START=93_/DNA_END=1610_/DNA_ORIENTATION=+ 295 bp
Skeletonema-marinoi-SkelA-20130924|8821_1_/TAXON_ID=267567_/ORGANISM=Skeletonema-marinoi-SkelA_/LENGTH=172_/DNA_ID=CAMNT_0036361879_/DNA_START=1_/DNA_END=514_/DNA_ORIENTATION=- 295 bp
Skeletonema-menzelii-CCMP793-20130923|10722_1_/TAXON_ID=216823_/ORGANISM=Skeletonema-menzelii-CCMP793_/LENGTH=448_/DNA_ID=CAMNT_0036407443_/DNA_START=237_/DNA_END=1583_/DNA_ORIENTATION=+ 295 bp
Tetraselmis-striata-LANL1001-20140214|12493_1_/ASSEMBLY_ACC=CAM_ASM_001234_/TAXON_ID=3165_/ORGANISM=Tetraselmis_striata 295 bp
Thalassionema-nitzschioides-L26_B-20140214|1933_1_/ASSEMBLY_ACC=CAM_ASM_001189_/TAXON_ID=33649_/ORGANISM=Thalassionema_nitzschioides 295 bp
Thalassionema-nitzschioides-L26_B-20140214|51428_1_/ASSEMBLY_ACC=CAM_ASM_001189_/TAXON_ID=33649_/ORGANISM=Thalassionema_nitzschioides 295 bp
Thalassiosira-antarctica-CCMP982-20140214|1089_1_/ASSEMBLY_ACC=CAM_ASM_001185_/TAXON_ID=420261_/ORGANISM=Thalassiosira_antarctica 295 bp
Thalassiosira-gravida-GMp14c1-20140214|5344_1_/ASSEMBLY_ACC=CAM_ASM_001219_/TAXON_ID=420259_/ORGANISM=Thalassiosira_gravida 295 bp
Thalassiosira-miniscula-CCMP1093-20140214|18908_1_/ASSEMBLY_ACC=CAM_ASM_001248_/TAXON_ID=385413_/ORGANISM=Thalassiosira_miniscula 295 bp
Thalassiosira-oceanica-CCMP1005-20130912|23024_1_/TAXON_ID=159749_/ORGANISM=Thalassiosira-oceanica-CCMP1005_/LENGTH=482_/DNA_ID=CAMNT_0037199827_/DNA_START=135_/DNA_END=1582_/DNA_ORIENTATION=- 295 bp
Thalassiosira-rotula-CCMP3096-20130909|16313_1_/TAXON_ID=49265_/ORGANISM=Thalassiosira-rotula-CCMP3096_/LENGTH=510_/DNA_ID=CAMNT_0037261745_/DNA_START=118_/DNA_END=1650_/DNA_ORIENTATION=+ 295 bp
Thalassiosira-rotula-GSO102-20130909|3974_1_/TAXON_ID=49265_/ORGANISM=Thalassiosira-rotula-GSO102_/LENGTH=511_/DNA_ID=CAMNT_0037296813_/DNA_START=137_/DNA_END=1672_/DNA_ORIENTATION=- 295 bp
Thalassiosira-weissflogii-CCMP1336-20130909|1596_1_/TAXON_ID=67004_/ORGANISM=Thalassiosira-weissflogii-CCMP1336_/LENGTH=504_/DNA_ID=CAMNT_0037382723_/DNA_START=206_/DNA_END=1720_/DNA_ORIENTATION=- 295 bp
Vaucheria-litorea-CCMP2940-20140214|4209_1_/ASSEMBLY_ACC=CAM_ASM_001132_/TAXON_ID=109269_/ORGANISM=Vaucheria_litorea 295 bp

## Sheet: Table 1
Color Legend	Taxonomic group	Species/strain surveyed	MGD	SQD1	SQD2
	Dinophyceae	Alexandrium monilatum CCMP3105	P	O	O
	Dinophyceae	Alexandrium temarense CCMP1771	P	O
	Dinophyceae	Amphidinium carterae CCMP1314	P
	Bacillariophyta	Amphiprora sp.	P	O	O
	Bacillariophyta	Amphora coffeaeformis CCMP127	P	O	O
	Bacillariophyta	Asterionellopsis glacialis CCMP134	P	O	O
	Pelagophyceae	Aureococcus anophagefferens CCMP1850	P		O
	Pelagophyceae	Aureoumbra lagunensis CCMP1510	P	O	O
	Dinophyceae	Azadinium spinosum 3D9	P
	Bacillariophyta	Ceratium fusus PA161109	P
	Bacillariophyta	Chaetoceros affinis CCMP159	P	O	O
	Bacillariophyta	Chaetoceros curvisetus	P	O	O
	Bacillariophyta	Chaetoceros debilis MM31A 1	P	O	O
	Bacillariophyta	Chaetoceros neogracile CCMP1317	P	O	O
	Raphidophyceae	Chattonella subsalsa CCMP2191	P	O	O
	Haptophyceae	Chrysochromulina polylepis CCMP1757	P	O	O
	Bacillariophyta	Corethron pennatum L29A3	P	O	O
	Dinophyceae	Crypthecodinium cohnii Seligo	P
	Bacillariophyta	Ditylum brightwellii GSO103	P	O	O
	Bacillariophyta	Ditylum brightwellii GSO104	P	O	O
	Bacillariophyta	Ditylum brightwellii GSO105	P	O	O
	Chlorophyta	Dunaliella tertiolecta CCMP1320	P	O	O
	Dinophyceae	Durinskia baltica CSIRO CS 38	P	O	O
	Haptophyceae	Emiliania huxleyi 374	P		O
	Haptophyceae	Emiliania huxleyi 379	P	O	O
	Haptophyceae	Emiliania huxleyi CCMP370	P	O	O
	Haptophyceae	Emiliania huxleyi PLYM219	P	O	O
	Euglenophyceae	Eutreptiella gymnastica like CCMP1594	P		O
	Bacillariophyta	Extubocellulus spinifer CCMP396	P	O
	Bacillariophyta	Fragilariopsis kerguelensis L26 C5	P	O	O
	Bacillariophyta	Fragilariopsis kerguelensis L2 C3	P	O	O
	Haptophyceae	Gephyrocapsa oceanica RCC1303	P	O	O
	Dinophyceae	Glenodinium foliaceum CCAP1116 3	P	O	O
	Glaucophyceae	Gloeochaete witrockiana SAG46 84	P	O	O
	Cryptophyta	Goniomonas pacifica CCMP1869		O
	Raphidophyceae	Heterosigma akashiwo CCMP2393	P	O	O
	Raphidophyceae	Heterosigma akashiwo CCMP3107	P	O	O
	Raphidophyceae	Heterosigma akashiwo CCMP452	P	O	O
	Raphidophyceae	Heterosigma akashiwo NB	P	O	O
	Haptophyceae	Isochrysis galbana CCMP1323	P	O	O
	Haptophyceae	Isochrysis sp. CCMP1244	P	O	O
	Haptophyceae	Isochrysis sp. CCMP1324	P	O	O
	Dinophyceae	Karenia brevis CCMP2229	P
	Dinophyceae	Karenia brevis SP1	P
	Dinophyceae	Karenia brevis SP3	P
	Dinophyceae	Karenia brevis Wilson	P		O
	Dinophyceae	Karlodinium micrum CCMP2283	P		O
	Dinophyceae	Kryptoperidinium foliaceum CCMP1326	P	O	O
	Dinophyceae	Lingulodinium polyedra CCMP1738	P	O
	Cercozoa	Lotharella globosa CCCM811	P	O	O
	Chlorophyta	Micromonas sp. CCMP2099	P
	Chlorophyta	Micromonas sp. NEPCC29	P	O
	Chlorophyta	Micromonas sp. RCC472	P	O	O
	Bacillariophyta	Nitzschia punctata CCMP561	P	O	O
	Chrysophyceae	Ochromonas sp. CCMP1393	P	O	O
	Dinophyceae	Oxyrrhis marina	P		O
	Dinophyceae	Oxyrrhis marina LB1974			O
	Haptophyceae	Pavlova sp. CCMP459	P	O	O
	Pelagophyceae	Pelagococcus subviridis CCMP1429	P
	Pelagophyceae	Pelagomonas calceolata CCMP1756	P	O	O
	Dinophyceae	Peridinium aciculiferum PAER 2	P
	Chlorophyta	Picocystis salinarum CCMP1897		O
	Haptophyceae	Pleurochrysis carterae CCMP645	P		O
	Bacillariophyta	Proboscia alata PI D3	P	O	O
	Dinophyceae	Prorocentrum minimum CCMP1329	P	O
	Dinophyceae	Prorocentrum minimum CCMP2233	P	O
	Haptophyceae	Prymnesium parvum Texoma1	P	O	O
	Bacillariophyta	Pseudo nitzschia australis 10249 10 AB	P	O	O
	Bacillariophyta	Pseudo nitzschia fradulenta WWA7	P	O	O
	Dictyocophyceae	Pseudopedinella elastica CCMP716	P	O	O
	Dictyocophyceae	Pteridomonas danica PT	P	O	O
	Chlorophyta	Pyramimonas parkeae CCMP726	P	O	O
	Rhodophyta	Rhodella maculata CCMP736	P	O
	Cryptophyta	Rhodomonas sp. CCMP768	P	O	O
	Dinophyceae	Scrippsiella hangoei SHTV5	P
	Dinophyceae	Scrippsiella hangoei like SHHI 4	P
	Dinophyceae	Scrippsiella trochoidea CCMP3099	P
	Bacillariophyta	Skeletonema dohrnii SkelB	P	O	O
	Bacillariophyta	Skeletonema marinoi SkelA	P	O	O
	Bacillariophyta	Skeletonema menzelii CCMP793	P	O	O
	Dinophyceae	Symbiodinium sp. C1	P
	Dinophyceae	Symbiodinium sp. CCMP2430	P
	Dinophyceae	Symbiodinium sp. Mp	P
	Chlorophyta	Tetraselmis striata LANL1001	P	O	O
	Bacillariophyta	Thalassionema nitzschioides L26 B	P	O	O
	Bacillariophyta	Thalassiosira antarctica CCMP982	P	O	O
	Bacillariophyta	Thalassiosira gravida GMp14c1	P	O	O
	Bacillariophyta	Thalassiosira miniscula CCMP1093	P	O	O
	Bacillariophyta	Thalassiosira oceanica CCMP1005	P	O	O
	Bacillariophyta	Thalassiosira rotula CCMP3096	P	O	O
	Bacillariophyta	Thalassiosira rotula GSO102	P	O	O
	Bacillariophyta	Thalassiosira weissflogii CCMP1010	P	O
	Bacillariophyta	Thalassiosira weissflogii CCMP1336	P	O	O
	Bacillariophyta	Thalassiothrix antarctica L6 D1	P	O
	Xanthophyceae	Vaucheria litorea CCMP2940	P	O	O
