# Supplementary material for: Monogalactosyldiacylglycerol and Sulfolipid Synthesis in Microalgae
Source: Mar Drugs. 2020 May 1;18(5):237. doi: 10.3390/md18050237 (PMC7281551; doi:10.3390/md18050237)
Supplement: Supplementary file 1 [file marinedrugs-18-00237-s001.zip › S8 Data.fasta]

>CAMPEP_0200510940_/NCGR_PEP_ID=Alexandrium-monilatum-CCMP3105-20140214|135_1_/ASSEMBLY_ACC=CAM_ASM_001215_/TAXON_ID=311494_/ORGANISM=Alexandrium_monilatum,_Strain_CCMP3105_/LENGTH=552_/DNA_ID=CAMNT_0046626035_/DNA_START=1_/DNA_END=1654_/DNA_ORIENTATION=+
-LQKKKIMLLIADTGGGHRASATAVANALDEL-Y---DQVS-ISIRDIW-WP--FNRVVQ
SY--MWMAKK-P-WRLFFS---KFPV--N--VRCKRAF-RHAIEMNP-DLII--PCTQH-
TIKVLR-RLARR----R-IP-FVTDLG-GAH-PMWF-HPDRVFVPSEGLRDLALESAIHM
YG--LPLRR------T-----RR-----EALGLRPEARTV-LVIGGGDGVGRLQ------
---ASQLVVICGRNEG-FDVRVLGFVSNVHEWMSAADVIVTKAGPG--TIAEACTRGLPV
MLS----EQGFVV-DGG-FGAYPH--PEE--KVAGWL-QDRG--ELERMSRQS--HG--R
P--TRKIAEVIGRKWVR
>CAMPEP_0200569754_/NCGR_PEP_ID=Alexandrium-monilatum-CCMP3105-20140214|39168_1_/ASSEMBLY_ACC=CAM_ASM_001215_/TAXON_ID=311494_/ORGANISM=Alexandrium_monilatum,_Strain_CCMP3105_/LENGTH=842_/DNA_ID=CAMNT_0046689073_/DNA_START=1_/DNA_END=2524_/DNA_ORIENTATION=-
SGKPRSVHILFSDTGGGHRASAMAIEAAL-RRQFA-D-QVE-VRQVD--PWP--FNQAPE
VY--QVMGHL-PVYKKFWK-----WRHSR--ELVL-RFMTETIAQ---DLVLSVPLVNH-
VMEAFE-EIF-QG----IVP-VATDLG-TAH-QSWF-DPDLVFVPSAEIQQLAR-RRMHL
CG--LPVREGF----------QE--LL----GLMPTHRVV-LLMGGGEGFGSLGMLARTG
VG--QL-VVVCGRNAY---PVILGFVANMHEYMGAADCLVTKAGPG--TIAEAMIKGLPC
LLT----EEGFVE-RAG-FGEFDD-EPQLAETLAKWL-ADPK--RLLDMSAC--S-----
-QAALEIARRVCNGLLD
>CAMPEP_0186400134_/NCGR_PEP_ID=Alexandrium-temarense-CCMP1771-20130823|411520_1_/TAXON_ID=2926_/ORGANISM=Alexandrium-temarense-CCMP1771_/LENGTH=561_/DNA_ID=CAMNT_0029198053_/DNA_START=1_/DNA_END=1686_/DNA_ORIENTATION=-
-K---HVMCLMSDTGGGHRASAQALKDGFEI-MFG-D-SFA-IHVVDLW-WP--LCNMPK
SY--FFLVKN-PLWRLSFS-EPEILH--T--AL--RRF-AKAFHEEP-SLIVSVPLMQH-
PLKVL--ARMKAEFVAARVP-FTTDLT-RCH-RTWF-H-DKCFVATQLVAAQ--N-QLAC
HG--LPI---------ESL-PKV--ELRRLLQLDLTA-TV-MLVGGGEGMGKLETLS---
---GHQIVVICGRNLK---I--KGFVNNMSEYMSACDCIITKAGPG--TIAEALICGLPI
LL-----EEGFVL-ENG-VGAFED--PV--------------------------------
-----------------
>CAMPEP_0186250466_/NCGR_PEP_ID=Alexandrium-temarense-CCMP1771-20130823|55454_1_/TAXON_ID=2926_/ORGANISM=Alexandrium-temarense-CCMP1771_/LENGTH=693_/DNA_ID=CAMNT_0029026897_/DNA_START=1_/DNA_END=2075_/DNA_ORIENTATION=-
SGKPRRVHVLFSDTGGGHRASALALEAAL-HKQYG-S-QVS-VKLVD--PWP--FSQAPE
FY--QILGNL-PVYKKVYS-----WHHCR--EMVL-RFMTETVTE---DLILSVPLVNH-
VMEAME-EIF-LG----IVP-VVTDLG-TAH-ISWF-DPDLVFVPSPEIQQLAR-RRMHL
CG--LPVREGF----------QA--LL----GLAPADRVV-LLMGGGEGFGSLERLASSG
LG--QL-VVVCGRNSF---PQILGFVANMHEYMGAADCLVTKAGPG--TIAEAMIKGLPC
LLT----EEGFVS-RTG-AGTFDT-EPECAETVASWL-AEPE--RLWKMSAC--S-----
-EAALDIARRICDGVLD
>CAMPEP_0186391540_/NCGR_PEP_ID=Alexandrium-temarense-CCMP1771-20130823|407182_1_/TAXON_ID=2926_/ORGANISM=Alexandrium-temarense-CCMP1771_/LENGTH=527_/DNA_ID=CAMNT_0029189371_/DNA_START=353_/DNA_END=1933_/DNA_ORIENTATION=+
-K---RVMCLMSDTGGGHRASAQALKDGFEV-LYG-N-YFD-INVVDLW-WP--LCNMPK
SY--FFLVKN-PLWRMSFS-EPEVLH--T--AI--RRF-ARAFEDKP-HLIVSVPLMQH-
PLKVL--SRMKAAFTAAKVP-FTTDLT-RCH-RTWF-H-DKCFVATQLVAAQ--N-QLSC
HG--LPI---------PSK-PKD--EICDQLGIDSAA-TV-MLIGGGEGMGKLETLS---
---SHQLIIICGRNLRXXXV--KGFVNNMSEYMLACDCIITKAGPG--TIAEALICGRPI
LL-----EEGYVL-DNG-VGSYEN--PEEADIVADWF-RGDR-QELINMSRRAKLLG--R
PEATFDIVRELSDLAVE
>CAMPEP_0186413046_/NCGR_PEP_ID=Amphidinium-carterae-CCMP1314-20130924|2857_1_/TAXON_ID=2961_/ORGANISM=Amphidinium-carterae-CCMP1314_/LENGTH=465_/DNA_ID=CAMNT_0029211641_/DNA_START=1_/DNA_END=1394_/DNA_ORIENTATION=+
SYLPRRVTIYFSDTGGGHKSAAASLKAAL-LRLYP-D-QVE-VKVVD--PLP--WSLAPE
TY--QVVGTL-PVWKRCYS-----WSSSQ--ERIK-EFLKAELSS---DLIISVPLINH-
IIEALS-CLGKRR-----VQ-VATDLG-SAH-LSWF-DPDLLFVPSKTISELAI-EKIVV
CG--LPVRQGF----------RK--AL----DLVPDS--A-LVMGGGEGFGAVFQMASED
VG--QL-VVICGRNPT---PTVLGFVNNMDEYMGAADILVTKAGPG--TIAEAMIKALPC
VLT----EEGFIT-EAG-AGEYDT-DPDEARLVVDLL-KDED--TRHKMSLK--TLA--K
PDIA----RRLGDSLLN
>CAMPEP_0186500248_/NCGR_PEP_ID=Amphiprora-sp-20130823|13775_1_/TAXON_ID=265536_/ORGANISM=Amphiprora-sp_/LENGTH=460_/DNA_ID=CAMNT_0029312633_/DNA_START=61_/DNA_END=1443_/DNA_ORIENTATION=-
-QS-LKVLFLSSDTGGGHRASAEALAKQFLI-HFP-G--ST-YDLLDIW-WP--YNNFVE
RY--KHFSSH-PQWRLLYT-NSQSL-YST--WF--QKI-RSRVEADP-DLIVSVPTMQR-
PLLAC--QKISEE--LKHIP-FFTDLG-SAH-SMWF-Q-ERLYIASDQLARI--EEKIIM
SG--LPIRHEF-D--RLSASGME----RKEIGIS--E-VV-LLMGGGEGVGGLSQLRQS-
GI-NATICVVCGRNGF--KVIGLGFVTRMAQYMVAADVLVSKAGPG--TIAEAASVGLPV
LL-PG-QESGYVV-NNG-FGDFR--DPPVAAKISAWL-RSPV--IMRKMAQSAKEHG--R
PNAAAEIVLDLGSIASK
>CAMPEP_0186501672_/NCGR_PEP_ID=Amphiprora-sp-20130823|15617_1_/TAXON_ID=265536_/ORGANISM=Amphiprora-sp_/LENGTH=509_/DNA_ID=CAMNT_0029314321_/DNA_START=203_/DNA_END=1727_/DNA_ORIENTATION=+
-RP-LKVLFLSSDTGGGHRASAESLANQFQI-HYP-G--TT-YDLLDIW-WP--YRTLVD
SY--KHLSAH-PQWQFLYS-NSRPW-HSI--FM--KKI-RQRIESDP-DVVVSVPAMQL-
PIKAL--RKLSKA--GKHIP-FYTDLA-SGH-ATWF-Q-ERMYLASESLFRL--KENIVM
SG--LPIRHDF-D--RNTPDGRS----KKELGID--P-MV-LLMGGGEGVGSLDALVKH-
GV-DATICVVCGRNAV--NVVGLGFVTRMAEYMVAADVLVSKAGPG--TIAEAAAVGLPV
ML-PG-QEAGFVL-EGG-FGDFD--DPVEGEEVSTWL-RDPE--LMKSMSNKARECG--R
PNAAAEIVLDIGSRTQT
>CAMPEP_0186485896_/NCGR_PEP_ID=Amphiprora-sp-20130823|2793_1_/TAXON_ID=265536_/ORGANISM=Amphiprora-sp_/LENGTH=682_/DNA_ID=CAMNT_0029296627_/DNA_START=59_/DNA_END=2107_/DNA_ORIENTATION=+
-ERGIKVLFLSSDTGGGHRASAESLAKQFQL-LYP-G--ST-YDLYDVV-PP--YNSLVG
LY--KHLSAH-PQWKLLYS-NSRGV-HFK--LM--RAI-RKSIQENP-DVVVSVPMMTN-
PVVSC--KKISNE--GRHLP-MFTDLG-SAH-CLWF-A-EKMFVGSEQVKAL--DEKLVM
SG--LPIRHDFGD--RMSNEGLQ----RADLQLP--F-TI-LIMGGGEGVGSLSELVAQ-
GI-DALILVVCGRNQV--HVVGLGFVTRMAEYMVASDVLVTKAGPG--TISEAASLSLPV
ML-PG-QEEGFVI-DGG-FGAYNDTDPIGAEEICMWL-TDDD--RRAQLSVAAKAKG--A
PYAARDIVQQIGDSTLK
>CAMPEP_0186487022_/NCGR_PEP_ID=Amphiprora-sp-20130823|3529_1_/TAXON_ID=265536_/ORGANISM=Amphiprora-sp_/LENGTH=466_/DNA_ID=CAMNT_0029297867_/DNA_START=1_/DNA_END=1399_/DNA_ORIENTATION=+
-----------------XRASAESLANQLIM-QFP-G--ST-YELMDVW-WP--YNQSVE
SY--KHLSAN-PQWRLFYT-NVTGV-HST--LM--RRI-RKRLESDP-DVICSVPTMQH-
PIKAC--RKIGAA--GKHVP-FFTDLA-SAH-RMWF-D-DKIYLASDSLYKV--EQNIVK
TG--LPIRRDF-D--RNSPQGSA----KQNLGID--P-MV-LLMGGGEGVGGLSSLTLD-
GI-DATICVVCGRNAV--TVIGLGFISKMAEYMVAAHALVTKAGPG--TISEAAAVGLPV
LL-PG-QEAGFVI-KKG-FGVFD--NPVKGSTVSEWL-RDSA--QLRKMSSRAMETG--H
PNAAGEIIADIGATTNA
>CAMPEP_0186517614_/NCGR_PEP_ID=Amphiprora-sp-20130823|69194_1_/TAXON_ID=265536_/ORGANISM=Amphiprora-sp_/LENGTH=506_/DNA_ID=CAMNT_0029332831_/DNA_START=1_/DNA_END=1519_/DNA_ORIENTATION=-
SDDVYTIQILMSDTGGGHRASANALRDAFDV-LYP-G-KIQ-CDIVDIYIWP--FNDVVN
LY--KIMAKY-PTWAILFG-------ELI--TF--FKQ---CLARRA-DMVVSVPLCQD-
PLKCL--ADLDTQSARK-TP-FATDLG-GAH-PTWF-N-DKCFVPSNVLRQA--A-QLIQ
HG--LPIRRGF-----SSSNTNA-AA-REELAIDKSM-TV-LVVGGGDGMGGIVELGRSS
SS---MVVV-CGNNAGSVNV--KGFVNNMDEWMRASDVLVTKAGPG--TIAEASICGLPC
LM-----EAGYVE-DSG-FGKYNQ--PDTASTVSGWL-NSPQ--LLDKMQQSALDAA--R
PEATLDIARDLAEMVFA
>CAMPEP_0186540134_/NCGR_PEP_ID=Amphora-coffeaeformis-CCMP127-20130827|89803_1_/TAXON_ID=265554_/ORGANISM=Amphora-coffeaeformis-CCMP127_/LENGTH=496_/DNA_ID=CAMNT_0029358657_/DNA_START=1_/DNA_END=1490_/DNA_ORIENTATION=+
PQELCTVQILMSDTGGGHRASANALRDAFDV-LYP-G-RIQ-CDIVDIYFWP--FNSYVE
GY--KIMAKY-PLWDIFYG-------DTF--CF--FLK---CLARRA-DMVVSVPLTQD-
PLKIL--AFLDS-VGRQ-TP-FCTDLG-SAH-PTWF-N-DKCFVPSDALVKA--D-QIIK
YG--LPIRRGF-----ASNGGNK-KQ-KKQLGLDENL-AV-LIVGGGDGMGGIVALG---
SS---MVVV-CGKNDGSVNI--QGFVNNMDEWMRASDALVTKAGPG--TIAEASICGLPC
MM-----EAGFVE-ESG-FGKYGD--PAVAETVTSWL-TDPS--LLQEMRQNALKAA--R
PEATLDIARDLAQVVFD
>CAMPEP_0186526444_/NCGR_PEP_ID=Amphora-coffeaeformis-CCMP127-20130827|6221_1_/TAXON_ID=265554_/ORGANISM=Amphora-coffeaeformis-CCMP127_/LENGTH=503_/DNA_ID=CAMNT_0029342561_/DNA_START=169_/DNA_END=1680_/DNA_ORIENTATION=+
-GP-LKVLFLSSDTGGGHRASAESLAKQFEM-HFP-G--ST-YDLLDVW-LP--YRTLVD
TY--KHLSAH-PQWQFLYS-NSRPW-HSH--YT--RKI-RRTMESDP-DVVVCVPAMNN-
PMIAT--RKISAK--GKHIP-FFTDLG-SGH-CTWF-Q-DKLYLASDRLYRL--DENIVM
TG--LPIRHDF-D--RTTVAGQA----KDALGLD--S-MI-LVMGGGEGVGSLSQLTKS-
GV-DATICVVCGRNAV--KVAGLGFITRMAEYMVAADVLVTKAGPG--TIAEAAAVGLPV
ML-PG-QEAGFVL-DKG-FGEFQ--DPVDAREVATWC-QHPT--QLQELSHRARAVG--N
PTAAAEIVLDIGSITHT
>CAMPEP_0186532174_/NCGR_PEP_ID=Amphora-coffeaeformis-CCMP127-20130827|44185_1_/TAXON_ID=265554_/ORGANISM=Amphora-coffeaeformis-CCMP127_/LENGTH=578_/DNA_ID=CAMNT_0029349201_/DNA_START=89_/DNA_END=1825_/DNA_ORIENTATION=-
-ETGLKILFLSSDTGGGHRASAESLAKQFQI-LFP-G--ST-FDLLDVV-PP--YNSLVS
IY--KHLSAH-PQWKLLYS-NSRGF-HFK--LM--RSI-RRRIKKNP-DVVVSVPMMTN-
PVLSC--SKISKE--GRHLP-MFTDLG-SAH-CLWF-A-EKMFVGSEQVKAL--DEKLVL
VG--LPIRHDFGD--RMSDEGRA----RAELKLP--Y-TI-LAMGGGEGVGSLEELVSQ-
GI-DALILVVCGRNDV--HVEGLGFVTQMAEYMVASDVLVTKAGPG--TISEAAALSLPV
ML-PG-QEEGFVV-DNG-FGAYNVSDPIGAEEVCMWL-SDDE--RRANLSRAAKACG--A
PHAARDIAQQIGDSALK
>CAMPEP_0199903798_/NCGR_PEP_ID=Asterionellopsis-glacialis-CCMP134-20140214|158063_1_/ASSEMBLY_ACC=CAM_ASM_001170_/TAXON_ID=33640_/ORGANISM=Asterionellopsis_glacialis,_Strain_CCMP134_/LENGTH=806_/DNA_ID=CAMNT_0045822493_/DNA_START=1_/DNA_END=2420_/DNA_ORIENTATION=-
-CTGLKVMFLSSDTGGGHRASAESLGNQFVR-LFP-G--SE-YILLDI--SP--YNELKA
AY--KHLSAH-PQWNFVYS-NTTAF-HWK--LM--RAV-RKRILHAP-DVVVSVPMMNS-
PVVSC--QKISAR--NRHIP-MFTDLG-SAH-SSWF-D-EKLFVASENLRQL--TDKLVM
SG--LPIRHDFGD--RFSQEGKD----REQLHIDSGLGTV-LVMGGGEGVGSLSELYLK-
GI-DGQILVVCGRNEV--EVVGLGFVTNMAEYMVATDVLVTKAGPG--TIAEAASLSLPV
ML-PG-QEEGFVV-DGK-FGAYSDRDPSGAEEVASWL-LDEH--KLETLSIAAKEAG--K
PNAAAEIVQQIGQSTLR
>CAMPEP_0199879074_/NCGR_PEP_ID=Asterionellopsis-glacialis-CCMP134-20140214|7497_1_/ASSEMBLY_ACC=CAM_ASM_001170_/TAXON_ID=33640_/ORGANISM=Asterionellopsis_glacialis,_Strain_CCMP134_/LENGTH=434_/DNA_ID=CAMNT_0045790933_/DNA_START=174_/DNA_END=1479_/DNA_ORIENTATION=+
-DDVCTIQILMSDTGGGHRASANALRDAFDV-LHP-G-KIE-VDIVDIYFWP--YNDYVS
MY--KIMAEY-SLWDIFYG-------ETF--CF--FKK---CMSRRA-DMVVSVPLCQD-
PIKIL--ADLDSSKDRS-TP-FATDLG-GAH-PTWF-N-DKCFVPSDVLYQC--S-QLIE
HG--LPIRKGF-Q-EKLE---------RAKVGMESDL-SV-LIVGGGDGMGGIVKLGSSA
DT--YEMVVVCGKNPGKVDV--KGFVYNMDEWMKASDALITKAGPG--TIAEASICGLPC
MM-----EEGYVE-NAG-FGTYGE--PDKAETVTSWL-ASPE--KMAAMQNAALEAA--R
PSATLDIAKDLAAMVFE
>CAMPEP_0199873014_/NCGR_PEP_ID=Asterionellopsis-glacialis-CCMP134-20140214|2729_1_/ASSEMBLY_ACC=CAM_ASM_001170_/TAXON_ID=33640_/ORGANISM=Asterionellopsis_glacialis,_Strain_CCMP134_/LENGTH=161_/DNA_ID=CAMNT_0045783745_/DNA_START=1_/DNA_END=486_/DNA_ORIENTATION=-
------------------------------------------------------------
------------------------------------------------------------
------------------------------------------------------------
------------------------------------------------------------
----------------QVDVVGLGFVTKMAEYMVAADVLVSKAGPG--TIAEAAAVGLPV
ML-----EAGVVL-DAG-FGDYD--QPEGAAEVACWL-QDEK--LLVTMSHATQEVS--H
PHAAQDIVLDIGSITHA
>CAMPEP_0186648436_/NCGR_PEP_ID=Aureococcus-anophagefferens-CCMP1850-20130821|23_1_/TAXON_ID=44056_/ORGANISM=Aureococcus-anophagefferens-CCMP1850_/LENGTH=423_/DNA_ID=CAMNT_0029506929_/DNA_START=1_/DNA_END=1272_/DNA_ORIENTATION=-
DK--KRVLLLMSDTGGGHRASAKALVNALDEL-YP--GRVE-ADIVDIWW-P--YSNFVP
WY--QIAAKR-TIWRIIWS----RKL----------KF-RDCISHAP-DMVVSVPLCQD-
PLRAL------EEGGSRTTP-FVTDLG-SAH-NTWF-H-DYTFVPSDALYE---ESKLRL
RG--LPL--------------------RAALGLEGG--TA-LVVGGGDGVGGI-DLGDAG
E----GLVVVCGKN------------------MAAADCIVTKAGPG--TIAEAATRGLPC
LL----QEYGFVE-GNG-FGAFKK--PKKAETLTRWL-TRA-------EREAM-RAA--R
PNATLDIARDIGGLLFD
>CAMPEP_0186715976_/NCGR_PEP_ID=Aureoumbra-lagunensis-CCMP1510-20130821|7995_1_/TAXON_ID=44058_/ORGANISM=Aureoumbra-lagunensis-CCMP1510_/LENGTH=429_/DNA_ID=CAMNT_0029581337_/DNA_START=321_/DNA_END=1610_/DNA_ORIENTATION=-
----------MSDTGGGHRASAQALGHALER-LYP-S-KIE-YEILDIW-WP--YKKFVP
WY--AYVAKR-PMWRALW--------SAR--VQ--DDF-EKAFRDEPLDAVVSVPLCQT-
PLRVV--RKLDKE-NRPETP-FVTDLA-SAH-PTWF-H-DACFVPSDAVAKI--E-KIKQ
HG--LPL---------ET-RPKA--QMRKTLSLPENM-TA-LLVGGGDGVGRISELGKE-
---QFSLVIICGRNPA-ATI--LGFVKNIDEYMAAADCLITKAGPG--TIAEASTRGLPT
LI-----EFGYVC-HEKQFGVF-R-RPKRAKTIRTWL-QDN---HTRSQLAAKASAA--Q
LNATTNIAKDIAHYLGF
>CAMPEP_0186711672_/NCGR_PEP_ID=Aureoumbra-lagunensis-CCMP1510-20130821|2619_1_/TAXON_ID=44058_/ORGANISM=Aureoumbra-lagunensis-CCMP1510_/LENGTH=535_/DNA_ID=CAMNT_0029574073_/DNA_START=16_/DNA_END=1623_/DNA_ORIENTATION=-
KK---RILILMSDTGGGHRASAQALAQALER-LYP-G-EFE-IDIYDIW-WP--LNHFVA
CY--SYLGRR-PLWRGLW--------WHD--VQ--WRFKRALLERDV-DCVVSVPLCQH-
PLSSL--ALVRAE-QKRPIP-FVTDLG-SAH-PMWF-D-DRVFVPNKRVARL--K-NIIE
HG--LPLRSDF-----SAASQRK--KRLDELMQGRRQ-RV-LIVGGGDGFGGLRALKKRD
---PANLVVVCGRNTK-INI--LGFVTDMHAHMARADILLTKAGPG--TIAEAAALGLPV
IL-----ERGFVTSDFC-FGQLKR--PRSARLVVDWF-DHP--QSLADMSDRAFNAA--K
PGSTNRIASDIALLARH
>CAMPEP_0186818060_/NCGR_PEP_ID=Azadinium-spinosum-3D9-20130829|111807_1_/TAXON_ID=632150_/ORGANISM=Azadinium-spinosum-3D9_/LENGTH=623_/DNA_ID=CAMNT_0029707095_/DNA_START=1_/DNA_END=1871_/DNA_ORIENTATION=+
-LEKKRVMILISDTGGGHRASAKAVADALEEL-Y---EQLH-ITIRDVW-WP--FNLVVQ
QY--MWMAQH-I-WKFTWS---TFPV--N--VRCKRAF-RHAIERDP-DLIV--PGNQH-
VIKVLK-RLARR----R-IP-FVTDLG-TAH-PMWF-HKDRVFLPSENVRQIALESAIHM
YG--LPLRR------S-----RK-----RTLGLVVEAPTV-MIVGGGDGVGRII------
---GAQMVVICGKNDG-VHAHIVGFVPNMDEYMAASNAIVTKAGPG--TIAESCTRGLPV
MLS----ESGFVV-DGG-FGEYDD--PAV--TVTGWL-GDPE--ELQRRSKLA--HG--R
P--TMQIAQVIGRKWLR
>CAMPEP_0186772700_/NCGR_PEP_ID=Azadinium-spinosum-3D9-20130829|32059_1_/TAXON_ID=632150_/ORGANISM=Azadinium-spinosum-3D9_/LENGTH=773_/DNA_ID=CAMNT_0029654289_/DNA_START=1_/DNA_END=2320_/DNA_ORIENTATION=-
--EPRRVQIFFSDTGGGHRASALALEAAL-QEQYG-S-QVS-VKLVD--DWP--WSKAPE
GY--QIVGQF-PVYKKLYC-----WHFNR--PGIL-KFLTETVTA---DLIISVPLLQH-
VIEAFE-EIF-EG----FIP-VVTDLG-SAH-LSWF-DPTMLFVPSDEIQQLAL-RNIHL
CG--LPVRKGF----------QE--RL----GLAATDSVV-LLMGGGEGFGNLFKLWQMG
RG--QM-VVICGRNTD----SFLGFVSNIDEYMSAADILVTKAGPG--SIAEAMIKGLPV
LLT----EEGFVT-ANG-AGEYDE-EPDMADKVAEWL-EDPD--KLHQMSKC--S-----
-RAALDITRRICDSLLD
>CAMPEP_0199484754_/NCGR_PEP_ID=Ceratium-fusus-PA161109-20140214|47555_1_/ASSEMBLY_ACC=CAM_ASM_001143_/TAXON_ID=2916_/ORGANISM=Ceratium_fusus,_Strain_PA161109_/LENGTH=162_/DNA_ID=CAMNT_0045309331_/DNA_START=1_/DNA_END=484_/DNA_ORIENTATION=-
------------------------------------------------------------
------------------------------------------------------------
----------------------VTDLG-TAH-LSWF-DPDLIFVPNLRLQELAE-SKICV
YG--LPVREGF----------QK--HL----GLSQEHSVV-LLMGGGEGFGSLVRLMRIG
HV--QL-VVICGRNHL----KVLGFVPNVHEYMSAADCLX--------------------
------------------------------------------------------------
-----------------
>CAMPEP_0199501860_/NCGR_PEP_ID=Ceratium-fusus-PA161109-20140214|107088_1_/ASSEMBLY_ACC=CAM_ASM_001143_/TAXON_ID=2916_/ORGANISM=Ceratium_fusus,_Strain_PA161109_/LENGTH=773_/DNA_ID=CAMNT_0045331211_/DNA_START=1_/DNA_END=2319_/DNA_ORIENTATION=+
DGRPRRIIIFFSDTGGGHRASALALQSAL-NRLYA-G-RIN-VKLVD--GWP--WNWSPE
MY--AALGHA-PVYKKIYS-----WRASK--SSVY-SFLTRTYSE---DLIVSVPLINH-
VMEAFA-EIF-NG----I-P-VVTDLG-SAH-LSWF-DPDLIFVPNSRLQDLAL-AKVCV
LG--LPVREGF----------QE--HL----GLSQEHPVV-LLMGGGEGFGSLKRLIQVG
HV--QL-VVICGRNHF----KILGFVSNVHEYMSAADCLVTKAGPG--SIAEAMIKGLPC
LIT----EEGFIV-DAE-AGEYDA-DPDRADRIVLWV-SNPD--WLQQMSEN--SLA--R
PDIA----QRMCESQLD
>CAMPEP_0187016604_/NCGR_PEP_ID=Chaetoceros-affinis-CCMP159-20131123|4664_1_/TAXON_ID=426623_/ORGANISM=Chaetoceros-affinis-CCMP159_/LENGTH=581_/DNA_ID=CAMNT_0029941841_/DNA_START=1_/DNA_END=1744_/DNA_ORIENTATION=-
-PPPLKILFLSSDTGGGHRASANALGGQFER-LYP-G--ST-YSLLDIT-PP--YNNLQS
WY--SHLSSN-PQWNVVYS-NNKMF-HFK--MS--HKI-RRRIREEA-DVVISVPLMND-
PLLSC--MKISNE--NRHLP-FFTDLG-SGH-CAWF-E-EKMFIASNAIEKL--ADKIVM
SG--LPIRYEFGD--RTSMEGKI----RGYLRLF-D--VL-LVMGGGEGVGSLEQCSLN-
NI-RAIILVVCGRNSA--IVQPLGFVSNMAEYMVAADILITKAGPG--TIAEAASLGLPV
LL-PG-QEEGFVL-EKK-FGQYSDSNPNKASMACEWL-RNPD--RMVEMSLHAKRAG--M
PNAAEDIVKYIGKSTLR
>CAMPEP_0187014882_/NCGR_PEP_ID=Chaetoceros-affinis-CCMP159-20131123|3475_1_/TAXON_ID=426623_/ORGANISM=Chaetoceros-affinis-CCMP159_/LENGTH=607_/DNA_ID=CAMNT_0029939813_/DNA_START=466_/DNA_END=2289_/DNA_ORIENTATION=+
KQKKLKVLFLSADTGGGHRASAQSLGSQLLK-HYP-D--TE-FELADLW-YP--YATLVK
SY--KHLSAH-PQWRLLYS-NTKWY-HSS--IT--DKI-EKHIESDP-DIVISVPTMNY-
PEKAV--RNIGQK--GKYIP-FFTDFG-SGH-CTWF-QGDMIYVASQRIMKL--HDKLVM
SG--LPIREDF-D--RSSLGGKG----KSKLGLD--P-TV-LVMGGGEGVGSLGKLANS-
GV-DATILVVCGRNAE--DVIGLGFITNMAEFMVAADVLVSKAGPG--TIAEAASLGLPV
MI-PG-QEAGIVL-DGG-FGAFK--KPHQADVVTSWM-GDED--KLDEMSRRSSEVG--N
PQAASEIMEDIIRISLE
>CAMPEP_0187010774_/NCGR_PEP_ID=Chaetoceros-affinis-CCMP159-20131123|379_1_/TAXON_ID=426623_/ORGANISM=Chaetoceros-affinis-CCMP159_/LENGTH=411_/DNA_ID=CAMNT_0029934789_/DNA_START=1_/DNA_END=1234_/DNA_ORIENTATION=-
-------------------------------------------------IFP--FNQFVP
IY--KILAEY-PLWEWTFG-------ELI--CF--FKD---CMVRRA-DMVVSVPLTQD-
PLKIL--NYVDSS-GRT-TP-FATDLG-GAH-PTWF-N-DKCFVPSDALYKC--E-QIVQ
LG--LPIRKGFGSKAG-AKSSGD-L-SRDELGLIDGL-TV-LIVGGGDGMGGIITLNEKA
-D--YQMVVVCGKNEGNVVV--NGFVNNMDEWMRASDVIVTKAGPG--TIAEASICGLPC
ML-----EAGFVE-DSG-FGTYGN--PKNADTVSSWL-SSPE--KLQSMKEAALEAA--R
PTATVDIAKDLASMLFE
>CAMPEP_0187058432_/NCGR_PEP_ID=Chaetoceros-curvisetus-20131202|76503_1_/TAXON_ID=230516_/ORGANISM=Chaetoceros-curvisetus_/LENGTH=177_/DNA_ID=CAMNT_0029997691_/DNA_START=1_/DNA_END=528_/DNA_ORIENTATION=+
------------------------------------------------------------
------------------------------------------------------------
------------------------------------------------------------
------------------------------------------------------TLNAKS
K---YQMAVVCGKN------------------MRASDVIVTKAGPG--TIAEASICGLPC
ML----QEEGFVE-DAG-FGTYGN--PSTANTVSTWL-SSP----EMLMKEN--EAA--R
PTATVDIAKDLAQMLFD
>CAMPEP_0187049360_/NCGR_PEP_ID=Chaetoceros-curvisetus-20131202|8313_1_/TAXON_ID=230516_/ORGANISM=Chaetoceros-curvisetus_/LENGTH=459_/DNA_ID=CAMNT_0029985781_/DNA_START=1_/DNA_END=1379_/DNA_ORIENTATION=-
---------------------------------------ST-YELLDI--PP--YNGLES
WY--QHLSSN-PQWNLVYS-NSRPM-HLK--LT--RSV-RKRIKSEP-DVVISVPLMTN-
PVFSC--AKISSE--GKHLP-IFTDLG-SGH-CTWF-D-EKMFIASDQIKEL--EDKLVM
TG--LPIRHDFTENGRTSLEGKI----REKLGII-NA-VI-LVMGGGEGVGSLSELVSQ-
LI-PSVILVVCGRNGV--LVQPLGFVTNMAEYMVAADLLVSKAGPG--TIAEAASLGLPV
ML-PG-QEEGFVI-EKK-FGDYPDTKPKLANVSASWL-QDPD--LMTEMSRHAQDAG--N
PQAAENIVKQIGKSALR
>CAMPEP_0187062358_/NCGR_PEP_ID=Chaetoceros-curvisetus-20131202|83282_1_/TAXON_ID=230516_/ORGANISM=Chaetoceros-curvisetus_/LENGTH=321_/DNA_ID=CAMNT_0030002751_/DNA_START=1_/DNA_END=966_/DNA_ORIENTATION=+
------------------------------------------------------------
------------------------------------------------------------
------------------------------------------------------------
------------------------------------------------ATSPII--KSTI
AMAK---VNALGEM--DVTVVGLGFVTKMAEY----------AGPG----AEAASLSLPV
MLTPG-QEEGFVV-NGN-FGAFKD--PPGAEEVGNWL-LDTT--LSKNAKKCGAPHA--A
R--VKSI----GRITHK
>CAMPEP_0187061838_/NCGR_PEP_ID=Chaetoceros-curvisetus-20131202|80955_1_/TAXON_ID=230516_/ORGANISM=Chaetoceros-curvisetus_/LENGTH=235_/DNA_ID=CAMNT_0030002123_/DNA_START=13_/DNA_END=720_/DNA_ORIENTATION=-
------------------------------------------------------------
------------------------------------------------------------
------------------------------------------------------MTK---
--------------------GKE----KVRLGLDPE--VV-LAMGGGEGVGSLSKLHLEM
KA----ILVVCGRNSV-KKKDSPQLESDPKL-MVAADVLVSKAGPG--TIAEAASLGLPV
MI----QEAGIVL-DGE-FGAFKK--PPKAQIVTSWL-QDD-------KLDEL-KVG--N
PHAASNIALDIGRITLE
>CAMPEP_0200888206_/NCGR_PEP_ID=Chaetoceros-debilis-MM31A_1-20140214|16856_1_/ASSEMBLY_ACC=CAM_ASM_001231_/TAXON_ID=122233_/ORGANISM=Chaetoceros_debilis,_Strain_MM31A-1_/LENGTH=498_/DNA_ID=CAMNT_0047070575_/DNA_START=78_/DNA_END=1574_/DNA_ORIENTATION=+
AQEKATIQILMSDTGGGHRASANALRDAFDE-LYP-E-KIE-VDIVDIFFFP--INAFVP
IY--KILAEY-PLWEITYG-------ELF--CF--FKE---CVARRA-DMVVSVPLTQD-
PLKIL--SNLDTN-GRV-TP-FATDLG-GAH-PTWF-N-DKCFVPSDSLYKA--E-QIIQ
HG--LPIRRGFQKETK-GQDVN-----QNELGLKEGL-TV-LIVGGGDGMGGIIKLGQKA
---AYQMAVVCGNND-NVEV--KGFVNNMDEWMRASDVIVTKAGPG--TIAEASICGLPC
ML-----EEGFVE-DAG-FGTYGD--PTKADTVSTWL-SSPD--MLKDMQGNALVAA--R
PTATIDIAKDLAAMLFE
>CAMPEP_0200891140_/NCGR_PEP_ID=Chaetoceros-debilis-MM31A_1-20140214|43539_1_/ASSEMBLY_ACC=CAM_ASM_001231_/TAXON_ID=122233_/ORGANISM=Chaetoceros_debilis,_Strain_MM31A-1_/LENGTH=501_/DNA_ID=CAMNT_0047074723_/DNA_START=1_/DNA_END=1504_/DNA_ORIENTATION=-
---PMRILFLSSDTGGGHRASAESLGAQFEK-IFP-G--ST-YELLDI--AP--FNGLES
WY--QHLSSN-PQWNMVYS-NSPPV-HLK--LT--RSV-RKRILSEP-DVVISVPLMNN-
PVTSC--AKISSE--GRHLP-MFTDLG-SGH-CTWF-D-EKMFIGSARIKEL--EDKIEL
SG--LPIRHDFGEEGRSSLQGNI----RKKLGIIADA-VI-LVMGGGEGVGSLSELKSK-
NI-VSTIVVICGRNNL--KVEPLGFITNMAEYMVAADVLVTKAGPG--TIAEAASVGLPV
ML-PG-QEEGFVL-EKK-FGEYTDAEPNNASGVSSWL-QDPD--LMVQMSNSARDAG--N
PNAARDIVRKIGTSVLR
>CAMPEP_0200873046_/NCGR_PEP_ID=Chaetoceros-debilis-MM31A_1-20140214|1731_1_/ASSEMBLY_ACC=CAM_ASM_001231_/TAXON_ID=122233_/ORGANISM=Chaetoceros_debilis,_Strain_MM31A-1_/LENGTH=551_/DNA_ID=CAMNT_0047051177_/DNA_START=212_/DNA_END=1867_/DNA_ORIENTATION=+
PRKPLKVLFLSADTGGGHRASAESLANQFMK-HYP-G--SE-YDLLDVW-YP--YTTLVK
SY--KHLSAH-PQWKLLYS-NTRAY-HSN--RL--DKV-KREMERDP-DVVVSVPTMNY-
TRELA--K----S--GKNVP-FFTDFG-SGH-CTWF-HKDKMYIASDKIEEL--DEKIFM
SG--LPIRDAF-D--RTTIEGKQ----KVKLGLD--P-VI-LAMGGGEGVGSLSEMKAS-
GV-DATILVICGRNTF--DVIGLGFVDNMAEVMVAADVLVSKAGPG--TIAEAAAVGLPV
MI-PG-QEAGIVL-DGE-FGAFQ--KPRKAKAVTEWV-QDES--MLDELSRNSARVG--N
PHAASNIVLDIGRITEE
>CAMPEP_0200894468_/NCGR_PEP_ID=Chaetoceros-debilis-MM31A_1-20140214|52678_1_/ASSEMBLY_ACC=CAM_ASM_001231_/TAXON_ID=122233_/ORGANISM=Chaetoceros_debilis,_Strain_MM31A-1_/LENGTH=677_/DNA_ID=CAMNT_0047079289_/DNA_START=283_/DNA_END=2311_/DNA_ORIENTATION=+
-QGPLKVLFLSSDTGGGHRASAESLGAQFEI-LYP-G--ST-YTLLDVM-QP--LGNIKN
LY--KHLSAH-PQWNAIFG-NTRAF-SNR--IM--KTI-RKQFIMDP-DVVVSVPLMTN-
PVYAC--EKISRE--GRHLP-IFTDLA-SAH-CLWF-A-DKLYIASEECRKL--DEKIVQ
IG--LPIRHQFGD--RNSPQGVE----KAELELPSGS-TL-LVMGGGEGVGSLSELSKQ-
GI-DALILVVCGRNAV--TVIGLGFVTKMAEYMVAADILVSKAGPG--TIAEAASLSLPV
ML-PG-QEQGFVV-DGG-FGAFSDRDPQGAEEVGSWL-VDDE--KLSKLSMAAKKSG--A
PHAARDIVKSIGKITHK
>CAMPEP_0200983996_/NCGR_PEP_ID=Chaetoceros-neogracile-CCMP1317-20140214|2612_1_/ASSEMBLY_ACC=CAM_ASM_001245_/TAXON_ID=240364_/ORGANISM=Chaetoceros_neogracile,_Strain_CCMP1317_/LENGTH=513_/DNA_ID=CAMNT_0047200869_/DNA_START=159_/DNA_END=1696_/DNA_ORIENTATION=+
AGEKGTIQILMSDTGGGHRASANALRDAFNE-LYP-G-RIE-VDIVDIFFFP--FNQFVP
IY--KILAEY-PLWEFTFG-------EIT--CF--FKQ---CMIRRA-DMVVSVPLTQD-
PLKIL--NNVDSN-GRT-TP-FATDLG-GAH-PTWF-N-DKCFVPSDALYKC--E-QLVQ
YG--LPIRRGFSSSTS-SAAIKD-AGARENLGLMDGL-TV-LIVGGGDGMGGIIKLNKKS
-D-CYQMVVVCGNNNGNVVV--NGFVDNMDEWMRSSDVIVTKAGPG--TIAEASICGLPC
ML-----EAGFVE-DAG-FGTYGN--PEDAETVSTWL-SSPE--RLQSMKDAALEAA--R
PTATIDIAKDLAAMLFE
>CAMPEP_0201013956_/NCGR_PEP_ID=Chaetoceros-neogracile-CCMP1317-20140214|109654_1_/ASSEMBLY_ACC=CAM_ASM_001245_/TAXON_ID=240364_/ORGANISM=Chaetoceros_neogracile,_Strain_CCMP1317_/LENGTH=574_/DNA_ID=CAMNT_0047247401_/DNA_START=290_/DNA_END=2014_/DNA_ORIENTATION=+
KQKKLKVLFLSTDTGGGHRASAESLANQFLK-HYP-G--TE-YDLVDVW-YP--YHTIIK
SY--KHLSAH-PQWRLLYS-NTRLY-HSK--IT--EKI-KKQLEEDP-DVVISVPTMNY-
PEKAI--RNIAKK--NKYIP-FFTDFG-SGH-CTWF-QGDMLYVASDRIKKL--KDNIVM
TG--LPIREDF-D--RTTDEGKK----KDKLDLN--P-TI-LVMGGGEGVGSLSDLKSQ-
GV-DATICVVCGRNMA--DVVGLGFVSNMAEYMVAADVLVSKAGPG--TIAEAAAVGLPV
MM-PG-QEAGIVL-DGG-FGEYE--KPKQASVVAEWM-QNDK--KLEEMSRKSSQTG--H
PHAASEIVHDIMRISME
>CAMPEP_0201015930_/NCGR_PEP_ID=Chaetoceros-neogracile-CCMP1317-20140214|113990_1_/ASSEMBLY_ACC=CAM_ASM_001245_/TAXON_ID=240364_/ORGANISM=Chaetoceros_neogracile,_Strain_CCMP1317_/LENGTH=435_/DNA_ID=CAMNT_0047250003_/DNA_START=770_/DNA_END=2077_/DNA_ORIENTATION=+
------------------------------------------------------------
--------------------------------------------------------MTN-
PVTSC--AKISAE--GKHLP-MFTDLG-SGH-CTWF-D-EKMFIASDQIRDL--SNKLVR
TG--LPIRYDFGD--RTSMEGKI----KNRLNII-NVSVL-LVMGGGEGVGSLSTCTMQK
HC-QVMILVVCGRN----IVQPLGFIPNMAEYMVAADVLITKAGPG--TIAEAASLGLPI
LL-PG-QEEGFVE-EKQ-FGIYSDSNPMEANTACEWL-QDPD--ELYKMSLKAKEAG--T
PNAAENIVKCIGKSVLR
>CAMPEP_0200998428_/NCGR_PEP_ID=Chaetoceros-neogracile-CCMP1317-20140214|16818_1_/ASSEMBLY_ACC=CAM_ASM_001245_/TAXON_ID=240364_/ORGANISM=Chaetoceros_neogracile,_Strain_CCMP1317_/LENGTH=599_/DNA_ID=CAMNT_0047221209_/DNA_START=257_/DNA_END=2056_/DNA_ORIENTATION=-
--PPLKVLFLSSDTGGGHRASAESLARQFEL-LYP-G--TT-YDLHDVM-PP--YNKLVE
SY--KHLSAH-PQWKFVYS-NSHAF-SQK--AL--KAM-RKSIMENP-DVVVSVPMMTN-
PVLCC--HKISEI--GRHLP-IFTDLG-SAH-CLWF-C-DKMFIASDQIRDL--DEKLVQ
IG--LPIRHSFGD--RMSQEGIQ----RGELGLP--V-TV-LVMGGGEGVGSLSEFVQR-
GI-DALILVVCGRNAV--HVVGLGFVTKMAEYMVATDVLVSKAGPG--TIAEAASLSLPV
ML-PG-QEEGFVV-DGS-FGSYSDADPIGAEEVGDWL-TDEE--KAKELSQNAKQHG--A
PHAARDIVRQIGDISLK
>CAMPEP_0200999942_/NCGR_PEP_ID=Chaetoceros-neogracile-CCMP1317-20140214|18284_1_/ASSEMBLY_ACC=CAM_ASM_001245_/TAXON_ID=240364_/ORGANISM=Chaetoceros_neogracile,_Strain_CCMP1317_/LENGTH=574_/DNA_ID=CAMNT_0047223299_/DNA_START=783_/DNA_END=2507_/DNA_ORIENTATION=+
KQKKLKVLFLSTDTGGGHRASAESLANQFLK-HYP-G--TE-YDLVDVW-YP--YHTIIK
SY--KHLSAH-PQWRLLYS-NTRLY-HSK--IT--EKI-KKQLEEDP-DVVISVPTMNY-
PEKAI--RNIAKK--NKYIP-FFTDFG-SGH-CTWF-QGDMLYVASDRIKKL--KDNIVM
TG--LPIREDF-D--RTTDEGKK----KDKLDLN--P-TI-LVMGGGEGVGSLSDLKSQ-
GV-DATICVVCGRNMA--DVVGLGFVSNMAEYMVAADVLVSKAGPG--TIAEAAAVGLPV
MM-PG-QEAGIVL-DGG-FGEYE--KPKQASVVAEWM-QNDK--KLEEMSRKSSQTG--H
PHAASEIVHDIMRISME
>CAMPEP_0187162876_/NCGR_PEP_ID=Chattonella-subsalsa-CCMP2191-20130903|19859_1_/TAXON_ID=44440_/ORGANISM=Chattonella-subsalsa-CCMP2191_/LENGTH=475_/DNA_ID=CAMNT_0030141143_/DNA_START=364_/DNA_END=1791_/DNA_ORIENTATION=-
KK---KILILMSDTGGGHKASALSLEAAMKI-AFP-G-KIE-VDIVDIW-YP--YNKFVP
GY--QFLAKN-PLWKAFW--------TSN--LA--DSF-RSCIEKNP-DLIISVPLCQD-
PLRCL--KNIGG---KRQIP-FVTDLG-GAH-PTWF-D-DQCFVPSNALYKI--D-QITQ
HG--LPIREGF----------------------KNDD-TV-LVVGGGDGVGGLLRLG---
---KSQVVVVCGKNEN-VVV--NGFVTNMDEWMGAVDCIVTKAGPG--TIAEAAIKGLPC
ML-----EEGYVI-DGG-YGDFTN--PKKANTISYWL-QDP--ELLSTMSANAKADG--K
PNATMNIAKDIGN----
>CAMPEP_0187155574_/NCGR_PEP_ID=Chattonella-subsalsa-CCMP2191-20130903|12321_1_/TAXON_ID=44440_/ORGANISM=Chattonella-subsalsa-CCMP2191_/LENGTH=514_/DNA_ID=CAMNT_0030130973_/DNA_START=1_/DNA_END=1543_/DNA_ORIENTATION=+
PC---KVVILFSDTGGGHRASAQALVAAFNK-AYP-G-KFE-CELLDIW-PP--LNTLVE
TY--QFAAKN-PVWQLMY--------LGN--VT--NKF-RAVLEEQP-DLVLSVPLCQN-
PLRVL--KKMGNG--TREVP-FVTDLG-GAH-PTWF-S-DQIYIPSDPIRQM--D-QILQ
LG--LPIRPDF--------GNKR--KMQHDLGMKQDV-SV-LIVGGGDGVGGLKRFSQE-
---DRQAVVVCGSNAS-VVV--NGFVKNMDEWMAACDVLITKAGPG--TIAEAAIRGLPV
ML-----EEGFVR-DHG-FGQYPD--PEVANTVAEWL-NDP--DQLAAMSKCAKEAG--R
PKATNDIVQGIATFMGV
>CAMPEP_0193793490_/NCGR_PEP_ID=Chrysochromulina-polylepis-CCMP1757-20130903|169457_1_/TAXON_ID=72548_/ORGANISM=Chrysochromulina-polylepis-CCMP1757_/LENGTH=1094_/DNA_ID=CAMNT_0038310209_/DNA_START=1_/DNA_END=3281_/DNA_ORIENTATION=-
-KK-KRMLMLISDTGGGHRASAQAVEAMIKKQ-R---SDVE-ISVVDIW-FP--MDNFVR
DY--KFLAKN-P-WQVSWT---ALRP--C--Y---GRF-KQCMLNDP-DMVV--PLTQA-
PLRVLT---DMQG-----VP-FATDLG-SAH-PTWF-HSDACFVPSDAVVRCAKPKQLRK
HG--LPVRP------R-----G-----LRELGLSDGRKTV-LIVGGGDGVGSLKGAKAAG
SERQAQVVAICGKNGG-VHVEVRGFTSAISDYMEAANCLVTKAGPG--TIAEAAIRGLPT
MLS----EAGFVV-DSG-FGEFKA--PRK--TVSTWL-QDDD--LLRAKSGAA--VA--S
P--TRLIAV--------
>CAMPEP_0200322784_/NCGR_PEP_ID=Corethron-pennatum-L29A3-20140214|17866_1_/ASSEMBLY_ACC=CAM_ASM_001207_/TAXON_ID=218684_/ORGANISM=Corethron_pennatum,_Strain_L29A3_/LENGTH=307_/DNA_ID=CAMNT_0046361381_/DNA_START=171_/DNA_END=1089_/DNA_ORIENTATION=-
----FKIIFLSSDTGGGHRASSESLAKQFQIY--------T-YEIVDVLY-P--YNSAVP
AY--KHLSAN-PQWKLVYY----HLL----------KI-RRRIESEA-DAVVSVPLMTN-
PQIAC------RNSG-ASLP-IFTDLG-SAH-CTWF-S-DRMYIASEQIRRL--EEQIVM
TG--LPI----GD--RNSDAGRQ----REGLGLG-D--TV-LLMX---------------
------------------------------------------------------------
------------------------------------------------------------
-----------------
>CAMPEP_0200310000_/NCGR_PEP_ID=Corethron-pennatum-L29A3-20140214|6276_1_/ASSEMBLY_ACC=CAM_ASM_001207_/TAXON_ID=218684_/ORGANISM=Corethron_pennatum,_Strain_L29A3_/LENGTH=655_/DNA_ID=CAMNT_0046343597_/DNA_START=169_/DNA_END=2136_/DNA_ORIENTATION=+
----FKIIFLSSDTGGGHRASSESLAKQFQIY--------T-YEIIDVLY-P--YNSVVP
AY--KHLSAN-PQWKLVYY----HLL----------KI-RRRIESEA-DAVVSVPLMTN-
PQIAC------RNSG-ASLP-IFTDLG-SAH-CTWF-S-DRMYIASEQIRRL--EEQIVM
TG--LPI----GE--RTSDAGRQ----RESLGLA-D--TV-LLMGGGEGVGGLSALYLEL
SA----IAVVCGRNALVFARVVEQFSSVAPSDMVAADVLVTKAGPG--TIAEAASVGLPV
ML----QEEGFVI-EGK-FGEYDQ--PPDARTVTDWL-ADP-------RLAAM-ACG--R
AHAAADIALDIGDRVVR
>CAMPEP_0200320484_/NCGR_PEP_ID=Corethron-pennatum-L29A3-20140214|15021_1_/ASSEMBLY_ACC=CAM_ASM_001207_/TAXON_ID=218684_/ORGANISM=Corethron_pennatum,_Strain_L29A3_/LENGTH=480_/DNA_ID=CAMNT_0046357519_/DNA_START=84_/DNA_END=1521_/DNA_ORIENTATION=-
KG---TIQVLMSDTGGGHRASANALRDAFDV-LYP-G-QIQ-VDIVDIYFWP--YNEYVE
LY--KIMAKY-SLWKIFY--------EAF--CF----F-KECLSRRA-DMIVSVPLCQE-
PLKIL--CDLDSNRSEGRTTPFATDLG-GAH-PTWF-N-DKCFVPSDALRQC--S-QIIQ
YG--LPIRKGF----------------------MADV-TV-LVVGGGDGMGGITRLDSDG
L--QYQMVVVCGSNKG-VLV--NGFVNNMDEWMRASDAIVTKAGPG--TIAEASICGLPC
ML-----EEGFVE-DAG-FGRYGN--PDVSTCVSSWL-ESP--EMMKEMQEAALKAA--R
PDIAKDLAQILFX----
>CAMPEP_0200354368_/NCGR_PEP_ID=Corethron-pennatum-L29A3-20140214|90045_1_/ASSEMBLY_ACC=CAM_ASM_001207_/TAXON_ID=218684_/ORGANISM=Corethron_pennatum,_Strain_L29A3_/LENGTH=119_/DNA_ID=CAMNT_0046406325_/DNA_START=1_/DNA_END=355_/DNA_ORIENTATION=+
------------------------------------------------------------
------------------------------------------------------------
------------------------------------------------------------
------------------------------------------------------------
-----TVAVVCGRNA-KVSVLGLGFIDAMEKYMVAADVLVTKAGPG--TIAEAAALGLPV
LL-----EAGVVV-DGG-CX----------------------------------------
-----------------
>CAMPEP_0200370320_/NCGR_PEP_ID=Corethron-pennatum-L29A3-20140214|162544_1_/ASSEMBLY_ACC=CAM_ASM_001207_/TAXON_ID=218684_/ORGANISM=Corethron_pennatum,_Strain_L29A3_/LENGTH=392_/DNA_ID=CAMNT_0046430381_/DNA_START=1_/DNA_END=1176_/DNA_ORIENTATION=+
-----------------HRASAESLAKQFQLH-F---PDTT-YDLLDVW-LP--YRKLVP
AY--KHLSAH-PQWGALY--------HTA--LTC-RRI-REQL--DP-DVVVSVPTMNY-
PLHIYE--TVA---HEERVP-FF-DLG-AGH-CTWF---DRMYVGSDAIVKLAQRANMRE
LGL--PIRHGF---DRRSAGG----LARMN--AFPPPTTS-WTSGASAGSSXYRLSAHPR
QWGL-HTALTCTRRSV----VARERHEERVPFFTVVTDL--GAGH-----FQPGVDRMYV
GSD----QRRSRA-KMR-ELGL--HGFAV--A----------------------------
-----------------
>CAMPEP_0200366138_/NCGR_PEP_ID=Corethron-pennatum-L29A3-20140214|138944_1_/ASSEMBLY_ACC=CAM_ASM_001207_/TAXON_ID=218684_/ORGANISM=Corethron_pennatum,_Strain_L29A3_/LENGTH=349_/DNA_ID=CAMNT_0046424021_/DNA_START=1_/DNA_END=1050_/DNA_ORIENTATION=-
------------------------------------------------------------
------------------------------------------------------------
------------------------------------------------------------
------------------------------------------LMGGGEGVGGLAALYLEL
SA----IAVVCGRNALVFARVVEQFSMAAPSDMVAADVLVTKAGPG--TIAEAASVGLPV
ML----QEEGFVI-EGK-FGEYDQ--PPDARTVTDWL-ADP-------RLTAM-ACG--R
AHAAADIALDIGDRVVR
>CAMPEP_0193928588_/NCGR_PEP_ID=Crypthecodinium-cohnii-Seligo-20130904|193074_1_/TAXON_ID=2866_/ORGANISM=Crypthecodinium-cohnii-Seligo_/LENGTH=907_/DNA_ID=CAMNT_0038521079_/DNA_START=324_/DNA_END=3044_/DNA_ORIENTATION=-
LCNPRQIVIYFSDTGGGHYASASALKAAF-EKQYG-S-KLQ-IEMID--YGI--WKLLPE
AY--SVVGGW-PAWKMLFD-----FRMNR--ECAL-KHLADMVEK---DLIISVPLINH-
IMHCLE-EIF-GE-----VK-VITDLG-SAH-LSWF-EPDAIFVPSDMIRLLAL-EKIYQ
CG--LPVREGF----------QA--EL----GWSPVAYVV-LLMGGGEGFGSLVHLGKKQ
LA--QL-VVVCGRNDS---PIILSFVSEMDLYMATADVVVTKAGPG--TIAEAMIQGLPC
LLT----EEGFVQ-ESG-AGTFQD-EPDKVETVETWL-ADPL--VLERMSEK--EAS--R
P---LEIARHIGHNFLE
>CAMPEP_0187306884_/NCGR_PEP_ID=Ditylum-brightwellii-GSO103-20131123|6280_1_/TAXON_ID=49249_/ORGANISM=Ditylum-brightwellii-GSO103_/LENGTH=190_/DNA_ID=CAMNT_0030352449_/DNA_START=1_/DNA_END=571_/DNA_ORIENTATION=-
------------------------------------------------------------
------------------------------------------------------------
------------------------------------------------------------
------------------------------------------------------------
------------------TVIGLGFVTRMAEYMVAADVLVSKAGPG--TIAEAASLSLPV
ML-PG-QEEGYVI-DGK-FGAFSDTDPLGAEEVSAWM-LDDE--KLATLSKAAKSNG--N
PNAAAEIVQAIGDRALK
>CAMPEP_0187325242_/NCGR_PEP_ID=Ditylum-brightwellii-GSO103-20131123|61524_1_/TAXON_ID=49249_/ORGANISM=Ditylum-brightwellii-GSO103_/LENGTH=243_/DNA_ID=CAMNT_0030379869_/DNA_START=1_/DNA_END=732_/DNA_ORIENTATION=+
------------------------------------------------------------
------------------------------------------------------------
------------------------------------------------------------
------------------------------------------------------------
-V-SSESTS-DGKE--NVIVKPLGYTTNIASY----------AGPG----AEAASLGLPV
LLTPG-QEEGFVL-ENN-FGDYGD--CKRANTVLDWL-DDDD--KLEHMSREASRVG--K
P--AREIVREIGKSAWR
>CAMPEP_0187299942_/NCGR_PEP_ID=Ditylum-brightwellii-GSO103-20131123|745_1_/TAXON_ID=49249_/ORGANISM=Ditylum-brightwellii-GSO103_/LENGTH=556_/DNA_ID=CAMNT_0030342961_/DNA_START=107_/DNA_END=1777_/DNA_ORIENTATION=-
KGRALRVLFLSSDTGGGHRASALSLANQFQR-LYP-G--TT-YDLLDIW-YP--YHTIVK
SY--KHLSAN-PQWRLLYS-NSHPY-HSM--FM--RKI-RRRIESKP-DVVISVPTMNN-
PIKST--REISKK--GRHIP-FFTDFG-SGH-CTWF-HKDKVFIASDRIQKL--DDQLVM
SG--LPIRYDF-D--RTTEEGKA----KEELGIN--P-MV-LVMGGGEGVGSLSRFMKQ-
GI-DVTICVVCGRNTI---VVGLGFITNMADYMVGANILVSKAGPG--TIAEAAAVGLPI
ML----------------------------------------------------------
----------------R
>CAMPEP_0187330600_/NCGR_PEP_ID=Ditylum-brightwellii-GSO103-20131123|80401_1_/TAXON_ID=49249_/ORGANISM=Ditylum-brightwellii-GSO103_/LENGTH=323_/DNA_ID=CAMNT_0030387959_/DNA_START=1_/DNA_END=972_/DNA_ORIENTATION=+
------------------------------------------------------------
------------LWKIFFG-------ELC--CF--FKE---CLDRRA-DMVVSVPLCQD-
PLKIL--SYLDSNTART-TP-FATDLG-GAH-PTWF-N-DKCFVPSDALYQK--E-QIIQ
YG--LPIRKGFGGGAKSPSSPTV-AKVRAELGLKPSI-TV-LVVGGGDGMGGIIKLNADG
TS-LYQMVVICGKNSGSVEI--KGFVNNMDEYMRASDAIVTKAGPG--TIAEASICGLPC
ML----------------------------------------------------------
-----------------
>CAMPEP_0187323676_/NCGR_PEP_ID=Ditylum-brightwellii-GSO103-20131123|55561_1_/TAXON_ID=49249_/ORGANISM=Ditylum-brightwellii-GSO103_/LENGTH=403_/DNA_ID=CAMNT_0030377057_/DNA_START=1_/DNA_END=1206_/DNA_ORIENTATION=+
DDDVCTIQILMSDTGGGHRASANALRDAFDV-LHP-G-KIE-VDIVDIYFFP--YNAYVE
CY--KIMAEY-SLWKIFFG-------ELC--CF--FKE---CLARRA-DMVVSVPLCQD-
PLKIL--SYLDSNTART-TP-FATDLG-GAH-PTWF-N-DKCFVPSDALYQK--E-QIIQ
YG--LPIRKGFGGGAKSPSSPTV-AKVRAELGLKPSI-TV-LVVGGGDGMGGIIKLNADG
TS-LYQMVVICGKNSGSVEI--KGFVNNMDEYMRASDAIVT-------------------
------------------------------------------------------------
-----------------
>CAMPEP_0193977926_/NCGR_PEP_ID=Ditylum-brightwellii-GSO104-20131105|140819_1_/TAXON_ID=49249_/ORGANISM=Ditylum-brightwellii-GSO104_/LENGTH=588_/DNA_ID=CAMNT_0038593127_/DNA_START=1_/DNA_END=1765_/DNA_ORIENTATION=-
-------------------ASDSMKSLAIKMG-GV-E--EN-KIVRSGL--EFGMHVDKM
QQ--WVGDDD-DITPLTE--RCG---QLH--VRKDLDL-ALPLEENQ-KNGRKHIVMLM-
GGEGVG-SLSSIV---SIYI-HFVSYH-EYH-CNSS---------DNNNSMYNPVICGRN
EK--LQHQL--KTKIH---NKVV-----KTRE-GIQHFLL-DKAKFF-HLNNNI--EKER
GV-SSESTS-DGKE--NVIVKPLGYTTNIASY----------AGPG----AEAASLGLPV
LLTPG-QEEGFVL-ENN-FGDYGD--CKRANTVLDWL-DDDD--KLEHMSREASRVG--K
P--AREIVREIGKSAWR
>CAMPEP_0193953482_/NCGR_PEP_ID=Ditylum-brightwellii-GSO104-20131105|10452_1_/TAXON_ID=49249_/ORGANISM=Ditylum-brightwellii-GSO104_/LENGTH=643_/DNA_ID=CAMNT_0038551295_/DNA_START=174_/DNA_END=2105_/DNA_ORIENTATION=-
-KTGLKILFLSSDTGGGHRASAESLAAQFER-LFP-G--ST-YALLDTV-YP--YNTLVS
AY--KHLGAR-PQWKLFYT-NTRAF-HLK--VM--RAT-RRRIMSNP-DVVVSVPLMTG-
PCLAC--DNITKQ--GINLP-MFTDLG-SAH-CAWF-A-EKMFVASNQIRNL--DEKLAQ
YG--LPIRHDFGD--RMSVEGRA----RTDLGLPN---TA-LVMGGGDGFGSLSEFFSR-
GI-DANIIVVCGRNTV--TVIGLGFVTRMAEYMVAADVLVSKAGPG--TIAEAASLSLPV
ML-PG-QEEGYVI-DGK-FGAFSDTDPLGAEEVSAWM-LDDE--KLATLSKAAKSNG--N
PNAAAEIVQAIGDRALK
>CAMPEP_0193941410_/NCGR_PEP_ID=Ditylum-brightwellii-GSO104-20131105|1825_1_/TAXON_ID=49249_/ORGANISM=Ditylum-brightwellii-GSO104_/LENGTH=640_/DNA_ID=CAMNT_0038535203_/DNA_START=181_/DNA_END=2103_/DNA_ORIENTATION=+
KGRALRVLFLSSDTGGGHRASALSLANQFQR-LYP-G--TT-YDLLDIW-YP--YHTIVK
SY--KHLSAN-PQWRLLYS-NSHPY-HSM--FM--RKI-RRRIESKP-DVVISVPTMNN-
PIKST--REISKK--GRHIP-FFTDFG-SGH-CTWF-HKDKVFIASDRIQKL--DDQLVM
SG--LPIRYDF-D--RTTEEGKA----KEELGIN--P-MV-LVMGGGEGVGSLSRFMKQ-
GI-DVTICVVCGRNTI---VVGLGFITNMADYMVGANILVSKAGPG--TIAEAAAVGLPI
ML-PG-QEAGVVL-DGG-FGDYE--DPILAKELSCWL-QDAE--LIDVMSVAAKRVG--H
PHAAEHIVSEIAETSLR
>CAMPEP_0193942236_/NCGR_PEP_ID=Ditylum-brightwellii-GSO104-20131105|2721_1_/TAXON_ID=49249_/ORGANISM=Ditylum-brightwellii-GSO104_/LENGTH=530_/DNA_ID=CAMNT_0038536661_/DNA_START=1_/DNA_END=1593_/DNA_ORIENTATION=-
DD-VCTIQILMSDTGGGHRASANALRDAFDV-LHP-G-KIE-VDIVDIYFFP--YNAYVE
CY--KIMAEY-SLWKIFFG-------ELC--CF--FKE---CLDRRA-DMVVSVPLCQD-
PLKIL--SYLDSNTART-TP-FATDLG-GAH-PTWF-N-DKCFVPSDALYQK--E-QIIQ
YG--LPIRKGFGGGAKSSSSPTV-AKVRAELGLKPSI-TV-LVVGGGDGMGGIIKLNADG
TS-LYQMVVICGKNSGSVEI--KGFVNNMDEYMRASDAIVTKAGPG--TIAEASICGLPC
ML-----EEGYVE-DSG-FGTYGD--PKVADKVSTWL-ASPD--LMQEMKANALKAA--R
PSATLDIAKDLAEMVFE
>CAMPEP_0187365782_/NCGR_PEP_ID=Ditylum-brightwellii-GSO105-20130911|136064_1_/TAXON_ID=49249_/ORGANISM=Ditylum-brightwellii-GSO105_/LENGTH=524_/DNA_ID=CAMNT_0030437497_/DNA_START=57_/DNA_END=1631_/DNA_ORIENTATION=-
DDDVCTIQILMSDTGGGHRASANALRDAFDV-LHP-G-KIE-VDIVDIYFFP--YNAYVE
CY--KIMAEY-SLWKIFFG-------ELC--CF--FKE---CLARRA-DMVVSVPLCQD-
PLKIL--SYLDSNTART-TP-FATDLG-GAH-PTWF-N-DKCFVPSDALYQK--E-QIIQ
YG--LPIRKGFGGGAKSPSSPTV-AKVRAELGLKPSI-TV-LVVGGGDGMGGIIKLNADG
TS-SYQMVVICGKNSGSVEI--KGFVNNMDEYMRASDAIVTKAGPG--TIAEASICGLPC
ML-----EEGYVE-DSG-FGTYGD--PKVADKVSTWL-ASPD--LMQEMKANALKAA--R
PSATLDIAKDLAEMVFE
>CAMPEP_0187365570_/NCGR_PEP_ID=Ditylum-brightwellii-GSO105-20130911|135951_1_/TAXON_ID=49249_/ORGANISM=Ditylum-brightwellii-GSO105_/LENGTH=640_/DNA_ID=CAMNT_0030437269_/DNA_START=213_/DNA_END=2135_/DNA_ORIENTATION=+
KGRALRVLFLSSDTGGGHRASALSLANQFQR-LYP-G--TT-YDLLDIW-YP--YHTIVK
SY--KHLSAN-PQWRLLYS-NSHPY-HSM--FM--RKI-RRRIESKP-DVVISVPTMNN-
PIKST--REISKK--GRHIP-FFTDFG-SGH-CTWF-HKDKVFIASDRIQKL--DDQLVM
SG--LPIRYDF-D--RTTEEGKA----KEELGIN--P-MV-LVMGGGEGVGSLSRFMKQ-
GI-DVTICVVCGRNTI---VVGLGFITNMADYMVGANILVSKAGPG--TIAEAAAVGLPI
ML-PG-QEAGVVL-DGG-FGDYE--DPILAKELSCWL-QDAE--LIDVMSVAAKRVG--H
PHAAEHIVSEIAETSLR
>CAMPEP_0187333912_/NCGR_PEP_ID=Ditylum-brightwellii-GSO105-20130911|448_1_/TAXON_ID=49249_/ORGANISM=Ditylum-brightwellii-GSO105_/LENGTH=257_/DNA_ID=CAMNT_0030391607_/DNA_START=1_/DNA_END=773_/DNA_ORIENTATION=+
------------------------------------------------------------
------------------------------------------------------------
------------------------------------------------------------
--------------------------------------------------------EKER
GV-SSESTS-DGKE--NVIVKPLGYTTNIASY----------AGPG----AEAASLGLPV
LLTPG-QEEGFVL-ENN-FGDYGD--CKRANTVLDWL-DDDD--KLEHMSREASRVG--K
P--AREIVREIGKSAWR
>CAMPEP_0187354186_/NCGR_PEP_ID=Ditylum-brightwellii-GSO105-20130911|29185_1_/TAXON_ID=49249_/ORGANISM=Ditylum-brightwellii-GSO105_/LENGTH=643_/DNA_ID=CAMNT_0030420207_/DNA_START=67_/DNA_END=1998_/DNA_ORIENTATION=-
-KTGLKILFLSSDTGGGHRASAESLAAQFER-LFP-G--ST-YALLDTV-YP--YNTLVS
AY--KHLGAR-PQWKLFYT-NTRAF-HLK--VM--RAT-RRRIMSNP-DVVVSVPLMTG-
PCLAC--DNITKQ--GINLP-MFTDLG-SAH-CAWF-A-EKMFVASNQIRNL--DEKLAQ
YG--LPIRHDFGD--RMSVEGRA----RTDLGLPN---TA-LVMGGGDGFGSLSEFFSR-
GI-DANIIVVCGRNTV--TVIGLGFVTRMAEYMVAADVLVSKAGPG--TIAEAASLSLPV
ML-PG-QEEGYVI-DGK-FGAFSDTDPLGAEEVSAWM-LDDE--KLATLSKAAKSNG--N
PNAAAEIVQAIGDRALK
>CAMPEP_0187380314_/NCGR_PEP_ID=Dunaliella-tertiolecta-CCMP1320-20130909|9036_1_/TAXON_ID=3047_/ORGANISM=Dunaliella-tertiolecta-CCMP1320_/LENGTH=635_/DNA_ID=CAMNT_0030455225_/DNA_START=1_/DNA_END=1906_/DNA_ORIENTATION=-
PK---RLLIMMSNTGGGHRASAEAIRDAFQE-KYG-E-EYQ-VDIVDMW-WP--FNKLPD
SY--SFLVRH-SLWRISYT-QPKWFH--G--VF--SGM-HRAFDKQP-DSVVSVPLMQH-
PLGVLK-QRVHSG-AMKPIN-FSTDFT-TCH-NTWF-S-TRCFVPTDDCAHL--E-QLIQ
RG--LPI---------RGL-PNR-RAMRRRLGLDPGL-AI-LLVGGGEGMGALEELG---
---TAQVVVVCGRN--PVRA--TGFVNNIHEWMGACDCIITKAGPG--TIAEALISGLPI
LL-----EEGYVI-QNG-VGTFTD--PAKATIIRSWL-CGSP-EEQEAMAQRAKELG--R
PMAVYEIMEDLKQLTDE
>CAMPEP_0199964760_/NCGR_PEP_ID=Durinskia-baltica-CSIRO_CS-38-20140214|39366_1_/ASSEMBLY_ACC=CAM_ASM_001176_/TAXON_ID=400756_/ORGANISM=Durinskia_baltica,_Strain_CSIRO_CS-38_/LENGTH=555_/DNA_ID=CAMNT_0045887239_/DNA_START=1_/DNA_END=1663_/DNA_ORIENTATION=-
-GPPRRVLIVHGSIGAGHKRAAQAIAEGLAER-H---PEIE-VTTVDIVGSVF-NALYKT
GY--LALAQA----GSHVY---LFDN----------GF-IEYIYEQP-DVIV--FLSVE-
-VAGLR-RRR-LL-----TP-QVTDY--DAH-AFWA-NFETFFVGQEGAVFNLTKGSVIV
SG--IPTVPA-----P-----PK-----------VKRL-------GL------G------
---PLEVVVITGRQKH-HAVKLKGFTQVMHEYMQAADIIVTKPGGL--TTAESLAMGLVI
AIV----EMRTLL-EEG-VAIKND--LYL---LEVLV-KDKE--RLAR-------LG--R
PDAVFKICDFIAAGSYG
>CAMPEP_0199998810_/NCGR_PEP_ID=Durinskia-baltica-CSIRO_CS-38-20140214|78636_1_/ASSEMBLY_ACC=CAM_ASM_001176_/TAXON_ID=400756_/ORGANISM=Durinskia_baltica,_Strain_CSIRO_CS-38_/LENGTH=502_/DNA_ID=CAMNT_0045923085_/DNA_START=175_/DNA_END=1683_/DNA_ORIENTATION=-
-RP-IKVLFLSADTGGGHRASAEALGKQFMI-QFP-G--ST-YELADLW-LP--YRTLVP
TY--KRMSSR-PEWRLFYS-NTKLN-HSK--LT--GRI-FKRIESNP-DVVVSVPTMNH-
PLSVT--RRLSKK--GKHIP-FFTDLG-SGH-CMWF-E-NKLYVASDRLYKL--PENIVM
AG--LPIRHGF-D--RTSSQGQE----REQLGIS--T-MV-LVMGGGEGVGSLSKLRTL-
GL-DATICVVCGRNAV-VDVIGLGFITSMPEYMVAADILVTKAGPG--TIAEAASVGLPV
ML-PG-QEAGVVL-ESG-YGDYE--DPAEGKTVGLWL-KDRS--MLETMSKAAQKAG--N
PYAADEIVSDIGTQTVA
>CAMPEP_0200045608_/NCGR_PEP_ID=Durinskia-baltica-CSIRO_CS-38-20140214|172521_1_/ASSEMBLY_ACC=CAM_ASM_001176_/TAXON_ID=400756_/ORGANISM=Durinskia_baltica,_Strain_CSIRO_CS-38_/LENGTH=51_/DNA_ID=CAMNT_0045972623_/DNA_START=1_/DNA_END=150_/DNA_ORIENTATION=-
------------------------------------------------------------
------------------------------------------------------------
------------------------------------------------------------
------------------------------------------------------------
--------------------------------------LVSKAGPG--TISEAAALSLPV
LL-----EEGYVV-DGG-FGSYQ--DTX--------------------------------
-----------------
>CAMPEP_0200063718_/NCGR_PEP_ID=Durinskia-baltica-CSIRO_CS-38-20140214|210202_1_/ASSEMBLY_ACC=CAM_ASM_001176_/TAXON_ID=400756_/ORGANISM=Durinskia_baltica,_Strain_CSIRO_CS-38_/LENGTH=273_/DNA_ID=CAMNT_0045995081_/DNA_START=1_/DNA_END=819_/DNA_ORIENTATION=+
----IKVLFLSADTGGGHRASAEALGKQFMIQ-F---PGST-YELADLW-LP--YRTLVP
TY--KRMSSR-PEWRLFY--------HSK--LTC-GRI-FKRI--NP-DVVVSVPTMNH-
P---LS--VTRRL--GKHIP-FF-DLG-SGH-CMWF-E-NKX------------------
------------------------------------------------------------
------------------------------------------------------------
------------------------------------------------------------
-----------------
>CAMPEP_0200085438_/NCGR_PEP_ID=Durinskia-baltica-CSIRO_CS-38-20140214|238659_1_/ASSEMBLY_ACC=CAM_ASM_001176_/TAXON_ID=400756_/ORGANISM=Durinskia_baltica,_Strain_CSIRO_CS-38_/LENGTH=534_/DNA_ID=CAMNT_0046017785_/DNA_START=1_/DNA_END=1600_/DNA_ORIENTATION=+
KK---RLLILMSDTGGGHRASAQAIDQALQD-QFP-G-RID-VTIKDIW-WP--FNKFVP
MY--RFVAKR-PLWRAFY--------DSQ--RL--TRF-KDAMEANP-DFVVSVPLCQL-
PISIV--REMNRK-DKPRIP-FVTDLG-SAH-QCWF-D-DAVYVPSEAVRKI--K-KIIM
KG--LPI---------AS-EPKE--LARRALGIAQNA-TV-LLMGGGDGVGGLGKLREL-
---T-QLVVICGHNKHKVSV--QGFVTNIDQWMGAADLLVTKAGPG--TIAEAMTRGLPI
VL-----ESGYVV-KGG-FGVYGK-IPSRANKVCELV-SDE---SLLCRMSKRAELS--T
PEATRAIAAEIAFVLLN
>CAMPEP_0200082154_/NCGR_PEP_ID=Durinskia-baltica-CSIRO_CS-38-20140214|237014_1_/ASSEMBLY_ACC=CAM_ASM_001176_/TAXON_ID=400756_/ORGANISM=Durinskia_baltica,_Strain_CSIRO_CS-38_/LENGTH=506_/DNA_ID=CAMNT_0046014497_/DNA_START=1_/DNA_END=1520_/DNA_ORIENTATION=-
-SDVCTVQILMSDTGGGHRASANALRDAFDV-LYP-G-KFE-CDIVDIYFWP--FNGYVE
GY--KLMAKY-TLWDIFYG-------TVF--CF--FTE---CLEKRA-DMVVSVPLCQD-
PLKIL--AHIDSNQART-TP-FVTDLG-GAH-KTWF-N-DKCFVPSDVLNEK--S-QIVQ
YG--LPIRKGFRS-RQAGAKEQK-S--RSKLGIDEEL-AV-LVVGGGDGMGGIVKLGKSA
ST--YQLVIVCGKNPGKVHV--KGFVNNMDEWMRASDALVTKAGPG--TIAEASICGLPC
ML-----EEGFVE-NSG-FGKYGD--PKVADTVCSWL-NSPD--KMESMKAAALAAA--R
PSATLDIAKDLADIAFA
>CAMPEP_0187586084_/NCGR_PEP_ID=Emiliania-huxleyi-374-20130904|7951_1_/TAXON_ID=2903_/ORGANISM=Emiliania-huxleyi-374_/LENGTH=618_/DNA_ID=CAMNT_0030680277_/DNA_START=1_/DNA_END=1851_/DNA_ORIENTATION=-
-AGKKRVLILISDTGGGHRASAEALEAAMERE-A---GRLD-VAIVDVW-FP--FNKFVP
SY--RLAAKY-PLWRSCYT---SFPP--R--LTCSRGF-AQCMREDP-HLVV--PLTQH-
PLSV----LARFD---RQVP-FATDLG-SAH-RTWF-DKDACFVPSDAVRQLAGGAQVRQ
YG--LPVRP------R-----KQ------ELELSTDRKTV-LIVGGGDGVGSLE------
---ETQLVVVCGKNEG-VDVCARGFTSRMSDYMEVADCIITKAGPG--TVAEAAIRGLPT
MLS----EAGFVV-ESG-FGEYAN--PRK--TVTGWL-QDAT--KLEAMSEAA--AG--Q
PSGTIAIAS--------
>CAMPEP_0187629112_/NCGR_PEP_ID=Emiliania-huxleyi-379-20130905|11220_1_/TAXON_ID=2903_/ORGANISM=Emiliania-huxleyi-379_/LENGTH=478_/DNA_ID=CAMNT_0030726411_/DNA_START=1_/DNA_END=1436_/DNA_ORIENTATION=-
KK---RILILISDTGGGHRASAQALAGLIGR-QHG-E-SIE-VSIVDVW-YP--FNRMVS
QY--RYMQSR-PLWGTMY--------AQR--LL--SGI-RACIAQEP-DLVISMPLCQT-
PLQAL--ASLAH-EARGRVP-FVTDLG-AAH-PLWL-H-DLCFVPSSSFVRA--A-QLRL
HG--LPVRHDF----------------------HADR-TV-LVVGGGDGVGRLGEL----
---PVQLVVICGRNPS-VVV--EGFVTRMSEFMAAADCLITKAGPG--TIAEASICGLPV
ML-----ETGHVL-SNG-FGAYRN--PRTAATVSRWL-SSP--SELQTLSRNARAAS--R
PGATADIVRDVLR----
>CAMPEP_0187639488_/NCGR_PEP_ID=Emiliania-huxleyi-379-20130905|18625_1_/TAXON_ID=2903_/ORGANISM=Emiliania-huxleyi-379_/LENGTH=503_/DNA_ID=CAMNT_0030737473_/DNA_START=1_/DNA_END=1511_/DNA_ORIENTATION=-
KK---RILILISDTGGGHRASAQALAGLIGR-QHG-E-SIE-VSIVDVW-YP--FNRMVS
QY--RYMQSR-PLWGTMY--------AQR--LL--SGI-RACIAQEP-DLVISMPLCQT-
PLQAL--ASLAH-EARGRVP-FVTDLG-AAH-PLWL-H-DLCFVPSSSFVRA--A-QLRL
HG--LPVRHDF----------------------HADR-TV-LVVGGGDGVGRLGELGXTG
LEAPVQLVVICGRNPS-VVV--EGFVTRMSEFMAAADCLITKAGPG--TIAEASICGLPV
ML-----ETGHVL-SNG-FGAYRN--PRTAATVSRWL-SSP--SELQTLSRNARAAS--R
PGATADIVRDVLR----
>CAMPEP_0187642496_/NCGR_PEP_ID=Emiliania-huxleyi-379-20130905|32908_1_/TAXON_ID=2903_/ORGANISM=Emiliania-huxleyi-379_/LENGTH=646_/DNA_ID=CAMNT_0030740625_/DNA_START=1_/DNA_END=1934_/DNA_ORIENTATION=-
-AGKKRVLILISDTGGGHRASAEALEAAMERE-A---GRLD-VAIVDVW-FP--FNKFVP
SY--RLAAKY-PLWRSCYT---SFPP--R--LTCSRGF-AQCMREDP-HLVV--PLTQH-
PLSV----LARFD---RQVP-FATDLG-SAH-RTWF-DKDACFVPSDAVRQLAGGAQVRQ
YG--LPVRP------R-----KQ------ELDLSTDRKTV-LIVGGGDGVGSLE------
---ETQLVVVCGKNEG-VDVCARGFTSRMSDYMEVADCIVTKAGPG--TVAEAAIRGLPT
MLS----EAGFVV-ESG-FGEYAN--PRK--TVTGWL-QDAT--KLEAMSEAA--AG--Q
PSGTIAIAS--------
>CAMPEP_0187702744_/NCGR_PEP_ID=Emiliania-huxleyi-CCMP370-20130905|33462_1_/TAXON_ID=2903_/ORGANISM=Emiliania-huxleyi-CCMP370_/LENGTH=703_/DNA_ID=CAMNT_0030805509_/DNA_START=1_/DNA_END=2106_/DNA_ORIENTATION=-
-AGKKRVLILISDTGGGHRASAEALEAAMERE-A---GRLD-VAIVDVW-FP--FNKFVP
SY--RLAAKY-PLWRSCYT---SFPP--R--LTCSRGF-AQCMREDP-HLVV--PLTQH-
PLSV----LARFD---RQVP-FATDLG-SAH-RTWF-DKDACFVPSDAVRQLAGGAQVRQ
YG--LPVRP------R-----KQ------ELELSTDRKTV-LIVGGGDGVGSLE------
---ETQLVVVCGKNEG-VDVCARGFTSRMSDYMEVADCIVTKAGPG--TVAEAAIRGLPT
MLS----EAGFVV-ESG-FGEYAN--PRK--TVTGWL-QDAT--KLEAMSEAA--AG--Q
PSGTIAIAS--------
>CAMPEP_0187705114_/NCGR_PEP_ID=Emiliania-huxleyi-CCMP370-20130905|35037_1_/TAXON_ID=2903_/ORGANISM=Emiliania-huxleyi-CCMP370_/LENGTH=543_/DNA_ID=CAMNT_0030808021_/DNA_START=1_/DNA_END=1626_/DNA_ORIENTATION=-
-AGKKRVLILISDTGGGHRASAEALEAAMERE-A---GRLD-VAIVDVW-FP--FNKFVP
SY--RLAAKY-PLWRSCYT---SFPP--R--LTCSRGF-AQCMREDP-HLVV--PLTQH-
PLSV----LARFD---RQVP-FATDLG-SAH-RTWF-DKDACFVPSDAVRQLAGGAQVRQ
YG--LPVRP------R-----KQ------ELELSTDRKTV-LIVGGGDGVGSLE------
---ETQLVVVCGKNEG-VDVCARGFTSRMSDYMEVADCIVTKAGPG--TVAEAAIRGLPT
MLS----EAGFVV-ESG-FGEYAN--PRK--TVTGWL-QDAT--KLEAMSEAA--AG--Q
PSGTIAIAS--------
>CAMPEP_0187745308_/NCGR_PEP_ID=Emiliania-huxleyi-PLYM219-20130905|6322_1_/TAXON_ID=2903_/ORGANISM=Emiliania-huxleyi-PLYM219_/LENGTH=480_/DNA_ID=CAMNT_0030850955_/DNA_START=1_/DNA_END=1443_/DNA_ORIENTATION=+
KK---RILILISDTGGGHRASAQALAGLIGR-QHG-E-SIE-VSIVDVW-YP--FNRMVS
QY--RYMQSR-PLWGTMY--------AQR--LL--SGI-RACIAQEP-DLVISMPLCQT-
PLQAL--ASLAH-EARGRVP-FVTDLG-AAH-PLWL-H-DLCFVPSSSFVRA--A-QLRL
HG--LPVRHDF----------------------HADR-TV-LVVGGGDGVGRLGEL----
---PVQLVVICGRNPS-VVV--EGFVTRMSEFMAAADCLITKAGPG--TIAEASICGLPV
ML-----ETGHVL-SNG-FGAYRN--PRTAATVSRWL-SSP--SELQTLSRNARAAS--R
PGATADIVRDVLR----
>CAMPEP_0187777744_/NCGR_PEP_ID=Emiliania-huxleyi-PLYM219-20130905|30432_1_/TAXON_ID=2903_/ORGANISM=Emiliania-huxleyi-PLYM219_/LENGTH=634_/DNA_ID=CAMNT_0030885257_/DNA_START=1_/DNA_END=1901_/DNA_ORIENTATION=+
-AGKKRVLILISDTGGGHRASAEALEAAMERE-A---GRLD-VAIVDVW-FP--FNKFVP
SY--RLAAKY-PLWRSCYT---SFPP--R--LTCSRGF-AQCMREDP-HLVV--PLTQH-
PLSV----LARFD---RQVP-FATDLG-SAH-RTWF-DKDACFVPSDAVRQLAGGAQVRQ
YG--LPVRP------R-----KQ------ELDLSTDRKTV-LIVGGGDGVGSLE------
---ETQLVVVCGKNEG-VDVCARGFTSRMSDYMEVADCIVTKAGPG--TVAEAAIRGLPT
MLS----EAGFVV-ESG-FGEYAN--PRK--TVTGWL-QDAT--KLEAMSEAA--AG--Q
PSGTIAIAS--------
>CAMPEP_0200392944_/NCGR_PEP_ID=Eutreptiella-gymnastica_like-CCMP1594-20140214|15941_1_/ASSEMBLY_ACC=CAM_ASM_001210_/TAXON_ID=73025_/ORGANISM=Eutreptiella_gymnastica-like,_Strain_CCMP1594_/LENGTH=304_/DNA_ID=CAMNT_0046463579_/DNA_START=1_/DNA_END=909_/DNA_ORIENTATION=-
------------------------------------------------------------
--------------------------VVK--GT--SGF-RQCIEDAP-DMVVSVPLLQT-
PLQVL--KKMGR---RRKIP-FATDLG-GAF-PTWF-H-DLCFVPTTELYKF--H-QLRQ
HG--LPVRREF----------------------L-ER-TA-LVVGGGDGVGGLEKLA---
---RTQMIVVCGKNNG-MHV--QGFTKRMSDYMGASDLIVTKAGPG--TIAEATIRGLPC
LL-----EKGYVE-KHG-FGVYPQ--PDAAQEVTHWL-SDP--EVLQDLRNKAKNAG--R
PLATIRIAQDLG-----
>CAMPEP_0200439670_/NCGR_PEP_ID=Extubocellulus-spinifer-CCMP396-20140214|12573_1_/ASSEMBLY_ACC=CAM_ASM_001213_/TAXON_ID=265572_/ORGANISM=Extubocellulus_spinifer,_Strain_CCMP396_/LENGTH=249_/DNA_ID=CAMNT_0046536325_/DNA_START=1_/DNA_END=750_/DNA_ORIENTATION=-
------------------------------------------------------------
------------------------------------------------------------
------------------------------------------------------------
------------------------------------------------------------
------------------QVKPLGFVTNIGEYMVGADLLISKAGPG--TIAEAASLGLPV
LL-PG-QEEGFVI-ENX-XXXXXXXXPNGAKQCSSWL-RVDD--ALAERSRNAMEAG--V
PNAAEDIARHIGQSVVR
>CAMPEP_0200449014_/NCGR_PEP_ID=Extubocellulus-spinifer-CCMP396-20140214|22573_1_/ASSEMBLY_ACC=CAM_ASM_001213_/TAXON_ID=265572_/ORGANISM=Extubocellulus_spinifer,_Strain_CCMP396_/LENGTH=609_/DNA_ID=CAMNT_0046548369_/DNA_START=1_/DNA_END=1828_/DNA_ORIENTATION=+
--PPHTIQILMSDTGGGHRASANALRDALDT-LYP-H-QFL-VDIVDIY-FP--YNQYVP
LY--KIMAEY-TLWDWFYG-------DLF--CF--FRE---CMNRRA-DMVISVPLCQD-
SLKIL--AYLDSGQDRT-TP-FVTDLG-GAH-PTWF-N-DKCYVPSDALYKA--E-QIVE
YG--LPIRSGFGGGSG-GGSGGG-RKNREELGLVQGI-TV-LIVGGGDGMGGIVKLDADA
TS-SFQMVVVCGKNSGNVDV--KGFVYNMDEYMRASDAIVTKAGPG--TIAEASICGLPC
ML-----EAGYVE-ENG-FGTYGD--PTTAETVSTWL-ETPE--LLSKMQQAALEAA--R
PAATLDIAKDIAEYLFE
>CAMPEP_0200464396_/NCGR_PEP_ID=Extubocellulus-spinifer-CCMP396-20140214|63659_1_/ASSEMBLY_ACC=CAM_ASM_001213_/TAXON_ID=265572_/ORGANISM=Extubocellulus_spinifer,_Strain_CCMP396_/LENGTH=685_/DNA_ID=CAMNT_0046567161_/DNA_START=1_/DNA_END=2057_/DNA_ORIENTATION=+
--PPHTIQILMSDTGGGHRASANALRDALDT-LYP-H-QFL-VDIVDIY-FP--YNQYVP
LY--KIMAEY-TLWDWFYG-------DLF--CF--FRE---CMNRRA-DMVISVPLCQD-
SLKIL--AYLDSGQDRT-TP-FVTDLG-GAH-PTWF-N-DKCYVPSDALYKA--E-QIVE
YG--LPIRSGFGGGSG-GGSGGG-RKNREELGLVQGI-TV-LIVGGGDGMGGIVKLDADA
TS-SFQMVVVCGKNSGNVDV--KGFVYNMDEYMRASDAIVTKAGPG--TIAEASICGLPC
ML-----EAGYVE-ENG-FGTYGD--PTTAETVSTWL-ETPE--LLSKMQQAALEAA--R
PAATLDIAKDIAEYLFE
>CAMPEP_0200455654_/NCGR_PEP_ID=Extubocellulus-spinifer-CCMP396-20140214|38696_1_/ASSEMBLY_ACC=CAM_ASM_001213_/TAXON_ID=265572_/ORGANISM=Extubocellulus_spinifer,_Strain_CCMP396_/LENGTH=213_/DNA_ID=CAMNT_0046556275_/DNA_START=1_/DNA_END=642_/DNA_ORIENTATION=-
------------------------------------------------------------
------------------------------------------------------------
------------------------------------------------------------
------------------------------------------------------------
---DATICVVCGRNRVKVDVVGLGFVTNMAEYMVAADVLVTKAGPG--TIAEAAAVGLPV
ML-----EAGVVL-DGG-FGDHE--DPDGADEVSCWL-QDEQ--LIKVMSQQAREVG--H
PHAASDIVVDIGDSTHR
>CAMPEP_0200466054_/NCGR_PEP_ID=Extubocellulus-spinifer-CCMP396-20140214|67299_1_/ASSEMBLY_ACC=CAM_ASM_001213_/TAXON_ID=265572_/ORGANISM=Extubocellulus_spinifer,_Strain_CCMP396_/LENGTH=210_/DNA_ID=CAMNT_0046569189_/DNA_START=1_/DNA_END=632_/DNA_ORIENTATION=-
------------------------------------------------------------
------------------------------------------------------------
------------------------------------------------------------
------------------------------------------------------------
X------CVVCGRNRVKVDVVGLGFVTNMAEYMVAADVLVTKAGPG--TIAEAAAVGLPV
ML-----EAGVVL-DGG-FGDHE--DPDGADEVSCWL-QDEQ--LIKVMSQQAREVG--H
PHAASDIVVDIGDSTHR
>CAMPEP_0200467480_/NCGR_PEP_ID=Extubocellulus-spinifer-CCMP396-20140214|72169_1_/ASSEMBLY_ACC=CAM_ASM_001213_/TAXON_ID=265572_/ORGANISM=Extubocellulus_spinifer,_Strain_CCMP396_/LENGTH=375_/DNA_ID=CAMNT_0046570927_/DNA_START=1_/DNA_END=1123_/DNA_ORIENTATION=-
----LKVLFLSADTGGGHRASAESLAKSFQMH-Y---PGTT-YDLLDVW-WP--YYKLVP
SY--KHLASH-PQWRWFY--------HSW--ITC-RRI-RRRI--QP-DVVVSVPTMNN-
PLIATR--KVS----NRHIP-FF-DFG-SAH-TTWF-Q-EKIFVASDRLAKLARKDKLVM
SGL--PIRHDF---DRTAVDG----RS---------------------------------
------------------------------------------------------------
------------------------------------------------------------
-----------------
>CAMPEP_0200495080_/NCGR_PEP_ID=Extubocellulus-spinifer-CCMP396-20140214|168658_1_/ASSEMBLY_ACC=CAM_ASM_001213_/TAXON_ID=265572_/ORGANISM=Extubocellulus_spinifer,_Strain_CCMP396_/LENGTH=215_/DNA_ID=CAMNT_0046605851_/DNA_START=1_/DNA_END=648_/DNA_ORIENTATION=+
------------------------------------------------------------
------------------------------------------------------------
------------------------------------------------------------
------------------------------------------------------------
GV-DATICVVCGRNRVKVDVVGLGFVTNMAEYMVAADVLVTKAGPG--TIAEAAAVGLPV
ML-----EAGVVL-DGG-FGDHE--DPDGADEVSCWL-QDEQ--LIKVMSQQAREVG--H
PHAASDIVVDIGDSTHR
>CAMPEP_0200507746_/NCGR_PEP_ID=Extubocellulus-spinifer-CCMP396-20140214|211746_1_/ASSEMBLY_ACC=CAM_ASM_001213_/TAXON_ID=265572_/ORGANISM=Extubocellulus_spinifer,_Strain_CCMP396_/LENGTH=1033_/DNA_ID=CAMNT_0046622713_/DNA_START=1_/DNA_END=3103_/DNA_ORIENTATION=-
-TKPLKVLFLSSDTGGGHRASALSLANQFEI-LFP-G--ST-YDLLDVV-PP--YNSLTS
WY--SHLSGH-PQWKLVYS-NSKAF-HLK--IM--RAM-RRRILSEP-DVVVSVPLMCN-
PALAC--KKIEKK--GRHLP-MFTDLG-SAH-CLWF-A-DKVYVASEACANL--DDKIIK
IG--LPIRNDFND--RGAEKAVA----RESLS--TNK-VV-LVMGGGEGCGALGELLNR-
NV-EATIVVICGRNSV--SVLGLGFVTNMAEYMVAADVLVSKAGPG--TIAEAASVSLPV
ML-PG-QEEGFVV-DNG-FGAFSDSDPMGAEVVASWL-LDTK--KMKELSQAASVCG--A
PNAAAEIVKSIGEETLK
>CAMPEP_0200500618_/NCGR_PEP_ID=Extubocellulus-spinifer-CCMP396-20140214|196827_1_/ASSEMBLY_ACC=CAM_ASM_001213_/TAXON_ID=265572_/ORGANISM=Extubocellulus_spinifer,_Strain_CCMP396_/LENGTH=657_/DNA_ID=CAMNT_0046613861_/DNA_START=226_/DNA_END=2195_/DNA_ORIENTATION=+
-TKPLKVLFLSSDTGGGHRASALSLANQFEI-LFP-G--ST-YDLLDVV-PP--YNSLTS
WY--SHLSGH-PQWKLVYS-NSKAF-HLK--IM--RAM-RRRILSEP-DVVVSVPLMCN-
PALAC--KKIEKK--GRHLP-MFTDLG-SAH-CLWF-A-DKVYVASEACANL--DDKIIK
IG--LPIRNDFND--RGAEKAVA----RESLS--TNK-VV-LVMGGGEGCGALGELLNR-
NV-EATIVVICGRNSV--SVLGLGFVTNMAEYMVAADVLVSKAGPG--TIAEAASVSLPV
ML-PG-QEEGFVV-DNG-FGAFSDSDPMGAEVVA--------------------------
-----------------
>CAMPEP_0200503238_/NCGR_PEP_ID=Extubocellulus-spinifer-CCMP396-20140214|209429_1_/ASSEMBLY_ACC=CAM_ASM_001213_/TAXON_ID=265572_/ORGANISM=Extubocellulus_spinifer,_Strain_CCMP396_/LENGTH=561_/DNA_ID=CAMNT_0046618079_/DNA_START=1_/DNA_END=1685_/DNA_ORIENTATION=+
--------------------------------------------------PP--AFGIES
FY--KHLSAH-PQWRLLYT-NTPPV-GLK--LA--RSV-TAKIRSNP-DVVISVPMMNS-
PSQSC--AKISSD--GRHLP-FFTDLG-SGH-DAWF-AGERIFLASDSITDL--RDKIVR
SG--LPIRHEFSD--RSSDQGRR----RRDKL--SDP-VV-LVMGGGEGCGALSELCSR-
SV-DATVVVVCGRNGL--QVKPLGFVTNIGEYMVGADLLISKAGPG--TIAEAASLGLPV
LL-PG-QEEGFVI-ENG-FGAYADSDPNGAKQCSSWL-RVDD--ALAERSRNAMEAG--V
PNAAEDIARHIGQSVVR
>CAMPEP_0188140986_/NCGR_PEP_ID=Fragilariopsis-kerguelensis-L26_C5-20130909|280800_1_/TAXON_ID=186038_/ORGANISM=Fragilariopsis-kerguelensis-L26_C5_/LENGTH=674_/DNA_ID=CAMNT_0031458421_/DNA_START=143_/DNA_END=2167_/DNA_ORIENTATION=+
S-GGLKVLFLSSDTGGGHRASAESLATQ----LFE-G-----YDLLDLA--PP-YNKIVS
HY--KHLSAH-PQWKFLYS-NSKAM-NIK--VLTVRTI-RKKIKAHP-DVVVSVPLQTS-
PVLSC-----A-KETGNYLP-MFTDLG-SAH-STWF-A-EKLFVGSPQIQKL--EEKLVL
VG--LPIRYDFGD-GRMSETGKE----RKKLCLP-AV-TL-LVMGGGEGVGSLSELVKQ-
GV-DTVIMVVCGRNEVIVTIVPIGFVNNMAEYMVATDVLISKAGPG--TISEAAALSLPV
LL-----EEGYVV-EGG-FGSYQD-DPKAAETIALWL-NDEI--KLTEMSDAAKKAG--H
PYAARDIVRQIGDSTLK
>CAMPEP_0188089680_/NCGR_PEP_ID=Fragilariopsis-kerguelensis-L26_C5-20130909|26908_1_/TAXON_ID=186038_/ORGANISM=Fragilariopsis-kerguelensis-L26_C5_/LENGTH=487_/DNA_ID=CAMNT_0031371751_/DNA_START=292_/DNA_END=1752_/DNA_ORIENTATION=+
SRGLLRVMFLSADAGGGHKASAAALAKQFEM-LYP-G-CES-FHLEEVL-WP--YSDIAT
SY--KTLTSN-PVWRTIYS-NAKPF-HCL--TR--EVF-IKLIAANP-DVIVSVPNLNL-
PCSAA--RKVGRN--GKKIP-FFTDLG-SGH-DGWF-Q-DKLYLASEKIREL--EESIVL
TG--LPIRHEF-EPPEVKRD-------KVDLDLDNNI-MV-LVMGGGEGVGSLRSFFDN-
NI--ATICVVCAKNQVNVTVLPLGFVTRMAEYMAAADVLITKAGPG--TIAEAASMGLPV
LL-----EAGLVS-EQG-FGEYDR--PRDANVVTKWM-QEPE-TYLKKMSENALAFG--H
PEAGKEIALDIGSQTHA
>CAMPEP_0188141962_/NCGR_PEP_ID=Fragilariopsis-kerguelensis-L26_C5-20130909|289872_1_/TAXON_ID=186038_/ORGANISM=Fragilariopsis-kerguelensis-L26_C5_/LENGTH=348_/DNA_ID=CAMNT_0031460301_/DNA_START=1_/DNA_END=1041_/DNA_ORIENTATION=-
---PMHILFLSADTGGGHRASAEALAKQFLIQ-Y---PGST-YKLVDIW-LP--YRTLVN
TY--KRMSSN-PEWRIFY--------HTR--LVC-GKI-KRRL--NA-DLVVSVPTMNH-
PLKVCT--RLS----GKHIP-FF-DLG-SAH-CMWF---DTLYVASDRLYKLARPDKXXX
XXX--XXXXXX--XGRTSPQG----KDRKE--L---------VMGGGEGVGSLS------
------------------------------------------------------------
------------------------------------------------------------
-----------------
>CAMPEP_0188142298_/NCGR_PEP_ID=Fragilariopsis-kerguelensis-L26_C5-20130909|296624_1_/TAXON_ID=186038_/ORGANISM=Fragilariopsis-kerguelensis-L26_C5_/LENGTH=348_/DNA_ID=CAMNT_0031461127_/DNA_START=1_/DNA_END=1041_/DNA_ORIENTATION=-
---PMHILFLSADTGGGHRASAEALAKQFLIQ-Y---PGST-YKLVDIW-LP--YRTLVN
TY--KRMSSN-PEWRIFY--------HTR--LVC-GKI-KRRL--NA-DLVVSVPTMNH-
PLKVCT--RLS----GKHIP-FF-DLG-SAH-CMWF---DTLYVASDRLYKLARPEKIFS
TGL--PIRHGF--EGRTSPQG----KDRKE--L---------VMGGGEGVGSLS------
------------------------------------------------------------
------------------------------------------------------------
-----------------
>CAMPEP_0188112308_/NCGR_PEP_ID=Fragilariopsis-kerguelensis-L26_C5-20130909|91264_1_/TAXON_ID=186038_/ORGANISM=Fragilariopsis-kerguelensis-L26_C5_/LENGTH=113_/DNA_ID=CAMNT_0031407985_/DNA_START=1_/DNA_END=339_/DNA_ORIENTATION=-
------------------------------------------------------------
------------------------------------------------------------
------------------------------------------------------------
------------------------------------------------------------
---------------------PLGFLTNIPEY----------AGPG----AEAAAVGLPV
MMTPG-QEAGVVL-ESK-FGEYNK--PPEGEIVTSWL-LDSI--LLEKMSKAAMVAG--N
P--ADEIVEDIGRQSVA
>CAMPEP_0188067050_/NCGR_PEP_ID=Fragilariopsis-kerguelensis-L26_C5-20130909|4627_1_/TAXON_ID=186038_/ORGANISM=Fragilariopsis-kerguelensis-L26_C5_/LENGTH=572_/DNA_ID=CAMNT_0031339039_/DNA_START=332_/DNA_END=2047_/DNA_ORIENTATION=+
---PMHILFLSADTGGGHRASAEALAKQFLIQ-Y---PGST-YKLVDIW-LP--YRTLVN
TY--KRMSSN-PEWRIFY--------HTR--LVC-GKI-KRRL--NA-DLVVSVPTMNH-
PLKVCT--RLS----GKHIP-FF-DLG-SAH-CMWF---DTLYVASDRLYKLARPEKIFS
TGL--PIRHGF--EGRTSPQG----KDRKE--L---------VMGGGEGVGSLS------
---A-TICVVCGRN------LATKYN-NQDAV-DVTSEIIKKTGR-----FLRRL-FRRN
KKK----ELSSKN-RGT-VDIV--FLTNI--MVAADV-LVTK----A-GP-GTIAVG--L
PVMMTSFLPGQEAGNVA
>CAMPEP_0188157442_/NCGR_PEP_ID=Fragilariopsis-kerguelensis-L26_C5-20130909|351479_1_/TAXON_ID=186038_/ORGANISM=Fragilariopsis-kerguelensis-L26_C5_/LENGTH=331_/DNA_ID=CAMNT_0031481283_/DNA_START=1_/DNA_END=992_/DNA_ORIENTATION=-
------------------------------------------------------------
--------------------------------------------------------X---
--------------------------------CMWF-E-DTLYVASDRLYKL--PDKIFS
TG--LPIRHGFKD-GRTSPQGKE----RQELKID--T-CI-LVMGGGEGVGSLSKLTQG-
GV-DATICVVCGRNVTNVEIIPLGFLTNIPEYMVAADVLVTKAGPG--TIAEAAAVGLPV
MM-PG-QEAGVVL-ESK-FGEYN--KPPDGEIVTSWL-LDST--LLEKMSKAAMVAG--N
PYAADEIVEDIGRQSVA
>CAMPEP_0188157188_/NCGR_PEP_ID=Fragilariopsis-kerguelensis-L26_C5-20130909|351330_1_/TAXON_ID=186038_/ORGANISM=Fragilariopsis-kerguelensis-L26_C5_/LENGTH=784_/DNA_ID=CAMNT_0031480991_/DNA_START=399_/DNA_END=2749_/DNA_ORIENTATION=+
---PMHILFLSADTGGGHRASAEALAKQFLIQ-Y---PGST-YKLVDIW-LP--YRTLVN
TY--KRMSSN-PEWRIFY--------HTR--LVC-GKI-KRRL--NA-DLVVSVPTMNH-
PLKVCT--RLS----GKHIP-FF-DLG-SAH-CMWF---DTLYVASDRLYKLARPEKIFS
TGL--PIRHGF--EGRTSPQG----KDRKE--L---------VMGGGEGVGSLS------
---A-TICVVCGRN------LATKYN-NQDAFFTVVTDL--GSAH-----FERHVDTLYV
ASD----RRRAPD-KIF-STGL--HGFAE--ALGKDG-RTSP----Q-GK-EYQQEL--K
IDTDKQCILVMGGGEGV
>CAMPEP_0188070900_/NCGR_PEP_ID=Fragilariopsis-kerguelensis-L26_C5-20130909|8085_1_/TAXON_ID=186038_/ORGANISM=Fragilariopsis-kerguelensis-L26_C5_/LENGTH=139_/DNA_ID=CAMNT_0031344211_/DNA_START=1_/DNA_END=417_/DNA_ORIENTATION=-
------------------------------------------------------------
------------------------------------------------------------
------------------------------------------------------------
------------------------------------------------------------
----------------NVEIIPLGFLTNIPEY----------AGPG----AEAAAVGLPV
MMTPG-QEAGVVL-ESK-FGEYNK--PPEGEIVTSWL-LDSI--LLEKMSKAAMVAG--N
P--ADEIVEDIGRQSVA
>CAMPEP_0199354542_/NCGR_PEP_ID=Fragilariopsis-kerguelensis-L2_C3-20140214|5588_1_/ASSEMBLY_ACC=CAM_ASM_001141_/TAXON_ID=186038_/ORGANISM=Fragilariopsis_kerguelensis,_Strain_L2-C3_/LENGTH=440_/DNA_ID=CAMNT_0045115337_/DNA_START=1_/DNA_END=1319_/DNA_ORIENTATION=-
---PMHILFLSADTGGGHRASAEALAKQFLIQ-Y---PGST-YKLVDIW-LP--YRTLVN
TY--KRMSSN-PEWRIFY--------HTR--LVC-GKI-KRRL--NA-DLVVSVPTMNH-
PLKVCT--RLS----GKHIP-FF-DLG-SAH-CMWF---DTLYVASDRLYKLARPDKIFS
TGL--PIRHGF--EGRTSPEG----KDRKE--L---------VMGGGEGVGSLS------
---A-TICVVCGRN------LATRYNNNQDAVVDVTAEIIQTTGR-----FLRRLFTRKK
KKQ----ELSDTN-RGT-VEII--FLTNI--MVA--------------------------
-----------------
>CAMPEP_0199374400_/NCGR_PEP_ID=Fragilariopsis-kerguelensis-L2_C3-20140214|24379_1_/ASSEMBLY_ACC=CAM_ASM_001141_/TAXON_ID=186038_/ORGANISM=Fragilariopsis_kerguelensis,_Strain_L2-C3_/LENGTH=674_/DNA_ID=CAMNT_0045144847_/DNA_START=270_/DNA_END=2294_/DNA_ORIENTATION=-
S-GGLKVLFLSSDTGGGHRASAESLATQ----LFE-G-----YDLLDLA--PP-YNKIVS
HY--KHLSAH-PQWKFLYS-NSKAM-NIK--VLTVRTI-RKKIKAHP-DVVVSVPLQTS-
PVLSC-----A-KETGNHLP-MFTDLG-SAH-STWF-A-EKLFVGSPQIQKL--EEKLVL
VG--LPIRYDFGD-GRMSETGKE----RKKLCLP-AV-TL-LVMGGGEGVGSLSELVKQ-
GV-DTVIMVVCGRNEVIVTIVPIGFVNNMAEYMVATDVLISKAGPG--TISEAAALSLPV
LL-----EEGYVV-EGG-FGSYQD-DPKAAETIALWL-NDEI--KLTEMSDAAKKAG--H
PYAARDIVRQIGDSTLK
>CAMPEP_0199382930_/NCGR_PEP_ID=Fragilariopsis-kerguelensis-L2_C3-20140214|36911_1_/ASSEMBLY_ACC=CAM_ASM_001141_/TAXON_ID=186038_/ORGANISM=Fragilariopsis_kerguelensis,_Strain_L2-C3_/LENGTH=332_/DNA_ID=CAMNT_0045162773_/DNA_START=202_/DNA_END=1197_/DNA_ORIENTATION=-
------------------------------------------------------------
--------------------------------------------------------MNH-
PLKVC--TRLSKD--GKHIP-FFTDLG-SAH-CMWF-E-DTLYVASDRLYKL--PEKIFS
TG--LPIRHGFTE-GRTSPQGKD----RNELNIA--T-CI-LVMGGGEGVGSLSKLTRG-
GV-DATICVVCGRNVTTVEIIPLGFLTNIPEYMIAADVLVTKAGPG--TIAEAAAVGLPV
MM-PG-QEAGVVL-ESK-FGEYN--KPTEGEIVTSWL-LDST--LLEKMSKAAMVAG--N
PYAADEIVEDIGRQSVA
>CAMPEP_0199363252_/NCGR_PEP_ID=Fragilariopsis-kerguelensis-L2_C3-20140214|13930_1_/ASSEMBLY_ACC=CAM_ASM_001141_/TAXON_ID=186038_/ORGANISM=Fragilariopsis_kerguelensis,_Strain_L2-C3_/LENGTH=565_/DNA_ID=CAMNT_0045128849_/DNA_START=402_/DNA_END=2096_/DNA_ORIENTATION=-
---PMHILFLSADTGGGHRASAEALAKQFLIQ-Y---PGST-YKLVDIW-LP--YRTLVN
TY--KRMSSN-PEWRIFY--------HTR--LVC-GKI-KRRL--NA-DLVVSVPTMNH-
PLKVCT--RLS----GKHIP-FF-DLG-SAH-CMWF---DTLYVASDRLYKLARPEKIFS
TGL--PIRHGF--DGRTSPQG----KDRQE--L---------VMGGGEGVGSLS------
---A-TICVVCGRN------LATKYN-NDNAV-DVTSEIIQTTGR-----FLRRLFFRRN
KKK----ELSSTN-RGN-VEII--FLTNI--MVAADV-LVTK----A-GP-GTIAVG--L
PVMMTSFLPGQEAGNVA
>CAMPEP_0199381678_/NCGR_PEP_ID=Fragilariopsis-kerguelensis-L2_C3-20140214|35606_1_/ASSEMBLY_ACC=CAM_ASM_001141_/TAXON_ID=186038_/ORGANISM=Fragilariopsis_kerguelensis,_Strain_L2-C3_/LENGTH=487_/DNA_ID=CAMNT_0045160565_/DNA_START=289_/DNA_END=1749_/DNA_ORIENTATION=-
SRGLLRVMFLSADAGGGHKASAAALAKQFEM-LYP-G-CES-FHLEEVL-WP--YSDIAT
SY--KTLTSN-PVWRTIYS-NAKPF-HCL--TR--EVF-IKLIAANP-DVIVSVPNLNL-
PCSAA--RKVGRN--GKKIP-FFTDLG-SGH-DGWF-Q-DKLYLASEKIREL--EESIVL
TG--LPIRHEF-EPPEVKQD-------KVDLDLDNNI-MV-LVMGGGEGVGSLRSFFDN-
NI--ATICVVCAKNQVNVTVLPLGFVTRMAEYMAAADVLITKAGPG--TIAEAASMGLPV
LL-----EAGLVS-EQG-FGEYDR--PRDANVVTKWM-QEPE-TYLKKMSENALAFG--H
PEAGKEIALDIGSQTHA
>CAMPEP_0199407900_/NCGR_PEP_ID=Fragilariopsis-kerguelensis-L2_C3-20140214|278248_1_/ASSEMBLY_ACC=CAM_ASM_001141_/TAXON_ID=186038_/ORGANISM=Fragilariopsis_kerguelensis,_Strain_L2-C3_/LENGTH=279_/DNA_ID=CAMNT_0045219979_/DNA_START=369_/DNA_END=1205_/DNA_ORIENTATION=-
------------------------------------------------------------
--------------------------------------------------------MNH-
PLKVC--TRLSKE--GKHIP-FFTDLG-SAH-CMWF-E-DTLYVASDRLYKL--PEKIFS
TG--LPIRHGFTE-GRTSPQGKD----RQELNIA--T-CI-LVMGGGEGVGSLSKLTRG-
GV-DATICVVCGRNVTTVDIVPLGFLTNIPEYMVAADVLVTKAGPG--TIAEAAAVGLPV
MM-PG-QEAGVVL-ESK-------------------------------------------
-----------------
>CAMPEP_0188205610_/NCGR_PEP_ID=Gephyrocapsa-oceanica-RCC1303-20130911|58500_1_/TAXON_ID=38817_/ORGANISM=Gephyrocapsa-oceanica-RCC1303_/LENGTH=523_/DNA_ID=CAMNT_0031534153_/DNA_START=1_/DNA_END=1568_/DNA_ORIENTATION=+
-AGKKRVLILISDTGGGHRASAEALEAAMERE-A---GRLD-VSIVDVW-FP--FNKFVP
SY--RLAAKY-PLWRSCYT---SFPP--T--LMCSRGF-AQCMREDP-HLVV--PLTQH-
PLSV----LARFG---RQVP-FATDLG-SAH-RTWF-DKDACFVPSDAVRQLAGDAQVRQ
YG--LPVRP------R-----KQ------ELELAPDRKTV-LIVGGGDGVGSLE------
---ETQLVVVCGKNEG-VDVCARGFTSRMSDYMEVADCIITKAGPG--TVAEAAIRGLPT
MLS----EAGFVV-ESG-FGEYAN--PRK--TVTGWL-QDAT--KLEAMSEAA--AG--Q
PSGTIAIAS--------
>CAMPEP_0188164778_/NCGR_PEP_ID=Gephyrocapsa-oceanica-RCC1303-20130911|3927_1_/TAXON_ID=38817_/ORGANISM=Gephyrocapsa-oceanica-RCC1303_/LENGTH=479_/DNA_ID=CAMNT_0031489317_/DNA_START=15_/DNA_END=1454_/DNA_ORIENTATION=+
KK---RILILISDTGGGHRASAQALAGLIGR-QHG-D-SIE-VSIVDVW-YP--FNRMVS
QY--RYMQSR-PLWGTMY--------AQR--LL--SGI-RACIAQEP-DLVISMPLCQT-
PLQAL--ASLAH-EARGRVP-FVTDLG-AAH-PLWL-H-DLCFVPSSSFLRA--A-QLRL
HG--LPVRHDF----------------------LADR-TV-LVVGGGDGVGRLGEL----
---PVQLVVICGRNPS-VVV--EGFVTRMSEFMAAADCLITKAGPG--TIAEASICGLPV
ML-----ETGHVL-SNG-FGAYRN--PRTAATVSRWL-SSP--SELQTLSRNARAAS--R
PGATADIVRDVLR----
>CAMPEP_0188160982_/NCGR_PEP_ID=Gephyrocapsa-oceanica-RCC1303-20130911|1266_1_/TAXON_ID=38817_/ORGANISM=Gephyrocapsa-oceanica-RCC1303_/LENGTH=733_/DNA_ID=CAMNT_0031485159_/DNA_START=1_/DNA_END=2196_/DNA_ORIENTATION=-
-AGKKRVLILISDTGGGHRASAEALEAAMERE-A---GRLD-VSIVDVW-FP--FNKFVP
SY--RLAAKY-PLWRSCYT---SFPP--T--LMCSRGF-AQCMREDP-HLVV--PLTQH-
PLSV----LARFG---RQVP-FATDLG-SAH-RTWF-DKDACFVPSDAVRQLAGDAQVRQ
YG--LPVRP------R-----KQ------ELELAPDRKTV-LIVGGGDGVGSLE------
---ETQLVVVCGKNEG-VDVCARGFTSRMSDYMEVADCIITKAGPG--TVAARRSGRRSS
HIS----SGSLVL-QPA-LERRAV--FDRVPRVFTWR-SEYS--ATAVLAYSA--VA--E
ARGLPTMLS--------
>CAMPEP_0188384482_/NCGR_PEP_ID=Glenodinium-foliaceum-CCAP1116_3-20130913|183580_1_/TAXON_ID=160619_/ORGANISM=Glenodinium-foliaceum-CCAP1116_3_/LENGTH=168_/DNA_ID=CAMNT_0031724083_/DNA_START=1_/DNA_END=503_/DNA_ORIENTATION=+
------------------------------------------------------------
------------------------------------------------------------
------------------------------------------------------------
------------------------------------------------GFGSLY--LVTI
GF--GQLVVICGQN-----PVVLGFVPNIDEY----------AGPG----AEAMIKGLPC
LLTPG-QEEGFVT-EAR-AGEFLD--PWKAEKVAEWF-QDPK--RLRDMSRCALQVG--K
P--TLEIAKVLSEEFLD
>CAMPEP_0188248642_/NCGR_PEP_ID=Glenodinium-foliaceum-CCAP1116_3-20130913|11273_1_/TAXON_ID=160619_/ORGANISM=Glenodinium-foliaceum-CCAP1116_3_/LENGTH=478_/DNA_ID=CAMNT_0031580385_/DNA_START=110_/DNA_END=1546_/DNA_ORIENTATION=-
-DGVCTVQILMSDTGGGHRASANALRDAFDV-LYP-G-KFE-CDIVDIYFWP--FNGYVE
GY--KLMAKY-SLWDLFFG-------STF--CF--FKD---CMNRRA-DMVVSVPLCQD-
PLKIL--SNLDSNNVRT-TP-FATDLG-GAH-KTWF-N-DKCFVPSDVLNEK--S-QIVQ
YG--LPIRKGFASVGKAANQEGA-S--RLQLGLEAEL-TV-LVVGGGDGMGGIVKLGESG
SS--YQLVVVCGNNAGKVVV--KGFVNNMDEWMRASDTLVTKAGPG--TIAEACICGLPC
ML-----EEGFVE-NSG-FGKYGD--PKVADTVSSWL-SSPE--NMESMKASALAAA--R
PSATLDIAADLAEIAFA
>CAMPEP_0188323256_/NCGR_PEP_ID=Glenodinium-foliaceum-CCAP1116_3-20130913|64251_1_/TAXON_ID=160619_/ORGANISM=Glenodinium-foliaceum-CCAP1116_3_/LENGTH=538_/DNA_ID=CAMNT_0031659605_/DNA_START=288_/DNA_END=1904_/DNA_ORIENTATION=+
-RP-LKVLFLSADTGGGHRASAEALGKQFAI-QFP-G--ST-YELADLW-LP--YRTLVA
TY--KRMSAR-PEWRIFYS-NTKLN-HSK--LT--GRI-FDRIESGP-DVVVSVPTMNH-
PLLAT--QKLGKK--GKHIP-FFTDLG-SGH-CMWF-E-NKLYVASDRLYKL--AENIVM
AG--LPIRHGF-D--RTTEKGKE----KEELQIS--T-MV-LVMGGGEGVGSLSKLTTL-
GV-DATICVVCGRNAV-VDVVGLGFITNMPEYMVAADILVTKAGPG--TIAEAASVGLPV
ML-PG-QEAGVVL-ESG-YGDYE--EPTDAKTVGVWL-HDSE--LVASMSLAAQKAG--H
PYAADEIVTDIGNQAVA
>CAMPEP_0188439002_/NCGR_PEP_ID=Glenodinium-foliaceum-CCAP1116_3-20130913|271710_1_/TAXON_ID=160619_/ORGANISM=Glenodinium-foliaceum-CCAP1116_3_/LENGTH=688_/DNA_ID=CAMNT_0031783477_/DNA_START=88_/DNA_END=2154_/DNA_ORIENTATION=+
K-KAIKVLFLSSDTGGGHRASAQSLAGQ----LFP-G-----YDLVDLA--PP-YNSIVS
YY--KHLSAH-PQWKLLYT-NSRFM-NIK--VMTVRGI-RKKIKAEP-DVVVSVPLQTS-
PILSC-----A-KETGKHLP-MFTDLG-SAH-STWF-A-EKMFVGSKQIYDL--DDKLVL
LG--LPIRHDFGD--RMSPEGKN----RAELALP-AT-TL-LVMGGGEGVGSLAELVKQ-
GI-NAVICVVCGRNKVKVEVVGLGFITNMAQYMVAADILISKAGPG--TISEAAALSLPV
ML-----EEGYVV-DGG-FGAFQD-DPQAGEEVAQWL-NDEG--KLKAMSIAAKAKG--A
PHAARDIVQMIGDSTLK
>CAMPEP_0193999392_/NCGR_PEP_ID=Gloeochaete-witrockiana-SAG46_84-20130911|16795_1_/TAXON_ID=38269_/ORGANISM=Gloeochaete-witrockiana-SAG46_84_/LENGTH=663_/DNA_ID=CAMNT_0038624789_/DNA_START=1_/DNA_END=1991_/DNA_ORIENTATION=+
RPPPMRILILMSDTGGGHRASAVSLKGAITQ-MYGVE-KYD-VNIMDLW-WP--INQLPK
LY--TFLASH-PLWKFVY--------FVW--RL--HKM-TRAIENNP-DLVVSVPLMQV-
PLRIL--ERMQLKLSADRVP-FVTDLA-SAH-STWF-D-DRCYVPSPELYKM--S-QLRQ
YG--LPI---------PA-LPKK--ILRQAFNLIPDV-VV-LLVGGGDGVGRVEKFSQFV
RKPSAQLVVVCGKNPI---V--NGFVNNMSDWMAASDCVITKAGPG--TIAEAMSRGLPI
CL-----EEGFVV-ENG-FGAF-T-EPDKAETVQRWL-SDEGVESLRQMSSKALLAG---
PRASFRIAEDFIGLLQA
>CAMPEP_0188569868_/NCGR_PEP_ID=Heterosigma-akashiwo-CCMP2393-20130911|27399_1_/TAXON_ID=39354_/ORGANISM=Heterosigma-akashiwo-CCMP2393_/LENGTH=460_/DNA_ID=CAMNT_0031942659_/DNA_START=368_/DNA_END=1750_/DNA_ORIENTATION=+
SK--KKVLILFSDTGGGHKASALSLEAAMNRL-YP--GKFD-FDIVDIWW-P--YNRFVP
GY--QFLAKN-PMWKAFY------PL---------SSF-KKCIEANP-DLVISVPLCQD-
PLKAL------KAGGKRKVP-FATDLG-SAH-PTWF-D-DRVFVPSDALYKT--DGQIVQ
HG--LPV--------------------RRELGLGAA--AV-LVVGGGDGVGGLQRLGQQA
DL---QVVVVCGKN------------------MGAVDCIITKAGPG--TIAEAAISGLPC
ML----QEEGYVI-EGG-YGDFTN--PRKADTVGYWF-QDP-------LLNRM-ADG--K
PDATLNIARDLGSLVFD
>CAMPEP_0188563252_/NCGR_PEP_ID=Heterosigma-akashiwo-CCMP2393-20130911|19524_1_/TAXON_ID=39354_/ORGANISM=Heterosigma-akashiwo-CCMP2393_/LENGTH=511_/DNA_ID=CAMNT_0031932221_/DNA_START=1_/DNA_END=1532_/DNA_ORIENTATION=+
PC---KVLILFSDTGGGHRASALAMEAAFDL-AYP-G-RFQ-CELLDLW-PP--LNTLVE
TY--QFAAKN-PVWELMY--------LGN--AT--KKF-RAVFEEAP-DLIISVPLCQN-
PLRVL--KAMGGG--KRAVP-FVTDLG-GAH-PTWF-S-DRVYIPSAPIRRM--P-KLRE
LG--LPIRPAF--------EDQK--KVQGKLAMQRGV-SV-LIVGGGDGVGGLKELGRA-
---PRQAIVVCGSNTS-VIV--NGYVKNMDEWMAACDVLITKAGPG--TIAEAAIRGLPV
ML-----EEGFVR-DHG-FGEYPD--PATAATVEGWL-RDP--ERLRAMRERALAAG--R
PKATNDIIHDVADFIGV
>CAMPEP_0188615088_/NCGR_PEP_ID=Heterosigma-akashiwo-CCMP3107-20130913|17305_1_/TAXON_ID=536047_/ORGANISM=Heterosigma-akashiwo-CCMP3107_/LENGTH=184_/DNA_ID=CAMNT_0032009409_/DNA_START=1_/DNA_END=553_/DNA_ORIENTATION=-
------------------------------------------------------------
------------------------------------------------------------
------------------------------------------------------------
---------------------------------------------XGDGVGGLQRLGQQA
DL---QVVVVCGKN------------------MGAVDCIITKAGPG--TIAEAAISGLPC
ML----QEEGYVI-EGG-YGDFTN--PRKADTVGYWF-QDP-------LLNRM-ADG--K
PDATLNIARDLGSLVFD
>CAMPEP_0188610976_/NCGR_PEP_ID=Heterosigma-akashiwo-CCMP3107-20130913|12702_1_/TAXON_ID=536047_/ORGANISM=Heterosigma-akashiwo-CCMP3107_/LENGTH=459_/DNA_ID=CAMNT_0032003271_/DNA_START=341_/DNA_END=1721_/DNA_ORIENTATION=+
SK--KKVLILFSDTGGGHKASALSLEAAMNRL-YP--GKFD-FDIVDIWW-P--YNRFVP
GY--QFLAKN-PMWKAFY------PL---------SSF-KKCIEANP-DLVISVPLCQD-
PLKAL------KAGGKRKVP-FATDLG-SAH-PTWF-D-DRVFVPSDALYKT--DGQIVQ
HG--LPV--------------------RRELGLGAA--AV-LVVGGGDGVGGLQRLGQQA
DL---QVVVVCGKN------------------MGAVDCIITKAGPG--TIAEAAISGLPC
ML----QEEGYVI-EGG-YGDFTN--PRKADTVGYWF-QDP-------LLNRM-ADG--K
PDATLNIARDLGSLVFD
>CAMPEP_0188613258_/NCGR_PEP_ID=Heterosigma-akashiwo-CCMP3107-20130913|14919_1_/TAXON_ID=536047_/ORGANISM=Heterosigma-akashiwo-CCMP3107_/LENGTH=209_/DNA_ID=CAMNT_0032006453_/DNA_START=1_/DNA_END=628_/DNA_ORIENTATION=-
------------------------------------------------------------
------------------------------------------------------------
------------------------------------------------------------
---------------------------------------------XGDGVGGLQRLGQQA
DL---QVVVVCGKN------------------MGAVDCIITKAGPG--TIAEAAISGLPC
ML----QEEGYVI-EGG-YGDFTN--PRKADTVGYWF-QDP-------LLNRM-ADG--K
PDATLNIARDLGSLVFD
>CAMPEP_0188602378_/NCGR_PEP_ID=Heterosigma-akashiwo-CCMP3107-20130913|4370_1_/TAXON_ID=536047_/ORGANISM=Heterosigma-akashiwo-CCMP3107_/LENGTH=500_/DNA_ID=CAMNT_0031991001_/DNA_START=1_/DNA_END=1501_/DNA_ORIENTATION=-
PC---KVLILFSDTGGGHRASALAMEAAFDL-AYP-G-RFQ-CELLDLW-PP--LNTLVE
TY--QFAAKN-PVWELMY--------LGN--AT--KKF-RAVFEEAP-DLIISVPLCQN-
PLRVL--KAMGGG--KRAVP-FVTDLG-GAH-PTWF-S-DRVYIPSAPIRRM--P-KLRE
LG--LPIRPAF--------EDQK--KVQGKLAMQRGV-SV-LIVGGGDGVGGLKELGRA-
---PRQAIVVCGSNTS-VIV--NGYVKNMDEWMAACDVLITKAGPG--TIAEAAIRGLPV
ML-----EEGFVR-DHG-FGEYPD--PATAATVEGWL-RDP--ERLRAMRERALAAG--R
PKATNDIIHDVADFIGV
>CAMPEP_0188658596_/NCGR_PEP_ID=Heterosigma-akashiwo-CCMP452-20130912|35036_1_/TAXON_ID=536046_/ORGANISM=Heterosigma-akashiwo-CCMP452_/LENGTH=177_/DNA_ID=CAMNT_0032073905_/DNA_START=1_/DNA_END=533_/DNA_ORIENTATION=-
------------------------------------------------------------
------------------------------------------------------------
------------------------------------------------------------
---------------------------------------------X-------QRLGQQA
DL---QVVVVCGKN------------------MGAVDCIITKAGPG--TIAEAAISGLPC
ML----QEEGYVI-EGG-YGDFTN--PRKADTVGYWF-QDP-------LLNRM-ADG--K
PDATLNIARDLGSLVFD
>CAMPEP_0188640890_/NCGR_PEP_ID=Heterosigma-akashiwo-CCMP452-20130912|4220_1_/TAXON_ID=536046_/ORGANISM=Heterosigma-akashiwo-CCMP452_/LENGTH=555_/DNA_ID=CAMNT_0032046401_/DNA_START=87_/DNA_END=1754_/DNA_ORIENTATION=+
SK--KKVLILFSDTGGGHKASALSLEAAMNRL-YP--GKFD-FDIVDIWW-P--YNRFVP
GY--QFLAKN-PMWKAFY------PL---------SSF-KKCIEANP-DLVISVPLCQD-
PLKAL------KAGGKRKVP-FATDLG-SAH-PTWF-D-DRVFVPSDALYKT--DGQIVQ
HG--LPV--------------------RRELGLGAA--AV-LVVGGGDGVGGLQRLGQQA
DL---QVVVVCGKN------------------MGAVDCIITKAGPG--TIAEAAISGLPC
ML----QEEGYVI-EGG-YGDFTN--PRKADTVGYWF-QDP-------LLNRM-ADG--K
PDATLNIARDLGSLVFD
>CAMPEP_0188659230_/NCGR_PEP_ID=Heterosigma-akashiwo-CCMP452-20130912|47669_1_/TAXON_ID=536046_/ORGANISM=Heterosigma-akashiwo-CCMP452_/LENGTH=555_/DNA_ID=CAMNT_0032074869_/DNA_START=57_/DNA_END=1724_/DNA_ORIENTATION=-
SK--KKVLILFSDTGGGHKASALSLEAAMNRL-YP--GKFD-FDIVDIWW-P--YNRFVP
GY--QFLAKN-PMWKAFY------PL---------SSF-KKCIEANP-DLVISVPLCQD-
PLKAL------KAGGKRKVP-FATDLG-SAH-PTWF-D-DRVFVPSDALYKT--DGQIVQ
HG--LPV--------------------RRELGLGAA--AV-LVVGGGDGVGGLQRLGQQA
DL---QVVVVCGKN------------------MGAVDCIITKAGPG--TIAEAAISGLPC
ML----QEEGYVI-EGG-YGDFTN--PRKADTVGYWF-QDP-------LLNRM-ADG--K
PDATLNIARDLGSLVFD
>CAMPEP_0188648988_/NCGR_PEP_ID=Heterosigma-akashiwo-CCMP452-20130912|14121_1_/TAXON_ID=536046_/ORGANISM=Heterosigma-akashiwo-CCMP452_/LENGTH=505_/DNA_ID=CAMNT_0032058465_/DNA_START=1_/DNA_END=1518_/DNA_ORIENTATION=-
PC---KVLILFSDTGGGHRASALAMEAAFDL-AYP-G-RFQ-CELLDLW-PP--LNTLVE
TY--QFAAKN-PVWELMY--------LGN--AT--KKF-RAVFEEAP-DLIISVPLCQN-
PLRVL--KAMGGG--KRAVP-FVTDLG-GAH-PTWF-S-DRVYIPSAPIRRM--P-KLRE
LG--LPIRPAF--------EDQK--KVQGKLAVQRGV-SV-LIVGGGDGVGGLKELGRA-
---PRQAIVVCGSNTS-VIV--NGYVKNMDEWMAACDVLITKAGPG--TIAEAAIRGLPV
ML-----EEGFVR-DHG-FGEYPD--PATAATVEGWL-RDP--ERLRAMRERALAAG--R
PKATNDIIHDVADFIGV
>CAMPEP_0200229488_/NCGR_PEP_ID=Heterosigma-akashiwo-NB-20140214|14568_1_/ASSEMBLY_ACC=CAM_ASM_001192_/TAXON_ID=536047_/ORGANISM=Heterosigma_akashiwo,_Strain_NB_/LENGTH=505_/DNA_ID=CAMNT_0046223575_/DNA_START=1_/DNA_END=1515_/DNA_ORIENTATION=+
PC---KVLILFSDTGGGHRASALAMEAAFDL-AYP-G-RFQ-CELLDLW-PP--LNTLVE
TY--QFAAKN-PVWELMY--------LGN--AT--KKF-RAVFEEAP-DLIISVPLCQN-
PLRVL--KAMGGG--KRAVP-FVTDLG-GAH-PTWF-S-DRVYIPSAPIRRM--P-KLRE
LG--LPIRPAF--------EDQK--KVQGKLAMQRGV-SV-LIVGGGDGVGGLKELGRA-
---PRQAIVVCGSNTS-VIV--NGYVKNMDEWMAACDVLITKAGPG--TIAEAAIRGLPV
ML-----EEGFVR-DHG-FGEYPD--PATAATVEGWL-RDP--ERLRAMRERALAAG--R
PKATNDIIHDVADFIGV
>CAMPEP_0200281228_/NCGR_PEP_ID=Heterosigma-akashiwo-NB-20140214|389000_1_/ASSEMBLY_ACC=CAM_ASM_001192_/TAXON_ID=536047_/ORGANISM=Heterosigma_akashiwo,_Strain_NB_/LENGTH=1126_/DNA_ID=CAMNT_0046303803_/DNA_START=359_/DNA_END=3733_/DNA_ORIENTATION=-
SK--KKVLILFSDTGGGHKASALSLEAAMNRL-YP--GKFD-FDIVDIWW-P--YNRFVP
GY--QFLAKN-PMWKAFY------PL---------SSF-KKCIEANP-DLVISVPLCQD-
PLKAL------KAGGKRKVP-FATDLG-SAH-PTWF-D-DRVFVPSDALYKT--DGQIVQ
HG--LPV--------------------RRELGLGAA--AV-LVVGGGDGVGGLQRLGQQA
DL---QVVVVCGKN------------------MGAVDCIITKAGPG--TIAEAAISGLPC
ML----QEEGYVI-EGG-YGDFTN--PRKADTVGYWF-QDP-------LLNRM-ADG--K
PDATLNIARDLGSLVFD
>CAMPEP_0193657238_/NCGR_PEP_ID=Isochrysis-galbana-CCMP1323-20130912|27107_1_/TAXON_ID=37099_/ORGANISM=Isochrysis-galbana-CCMP1323_/LENGTH=496_/DNA_ID=CAMNT_0038159501_/DNA_START=1_/DNA_END=1491_/DNA_ORIENTATION=-
KK---RILILISDTGGGHRASAQALAGLIEQ-HYG-D-QID-VSIVDVW-WP--FNRMVR
QY--RYMQSR-PLWYTMY--------AQR--IL--SGI-RACLEEEP-DLVISMPLCQT-
PLLAL--AALQRARQRGRIP-FVTDLG-AAH-PLWL-H-DLCFVPSKSFVRA--S-QLRL
HG--LPVRQDF----------------------IPDR-TV-LIVGGGDGVGKLGRL----
---PMQMVVVCGRNSS-VQV--EGFVSRMSEFMAAADCIVTKAGPG--TIAEASICGLPV
ML-----ETGHVL-ANG-FGAYRN--PRIAKTVAAWL-DDP--QLLETLSANARAAA--R
PGATLQIVRDVVG----
>CAMPEP_0193699838_/NCGR_PEP_ID=Isochrysis-galbana-CCMP1323-20130912|124010_1_/TAXON_ID=37099_/ORGANISM=Isochrysis-galbana-CCMP1323_/LENGTH=541_/DNA_ID=CAMNT_0038209005_/DNA_START=1_/DNA_END=1627_/DNA_ORIENTATION=+
-KAKKRVLILISDTGGGHRASAEALEAALAQV-S---DKVD-VDIVDIW-WP--FNTMVE
GY--RVAAKY-PLWRPCYT---SCPP--R--LTCTQGF-TQCMRDDP-HLVV--PLAQH-
PINV----LEKLG---K-VP-FATDLG-SAH-ATWF-DKDTCFVPSDAVAGL--RRSCVS
MA--FPSAPLS----R-----EA------ELDLNAERKTV-LIVGGGDGVGSLE------
---KAQIVVVCGKNTG-VDVRVRGFISRMSDYMEVADCIVTKAGPG--TIAEAAIRGLPT
MLS----EAGFVI-DSG-FGEYAR--PRK--TVTGWL-QDGS--KLDAMSEAA--AG--E
PTGTTAIAS--------
>CAMPEP_0193695712_/NCGR_PEP_ID=Isochrysis-galbana-CCMP1323-20130912|121903_1_/TAXON_ID=37099_/ORGANISM=Isochrysis-galbana-CCMP1323_/LENGTH=785_/DNA_ID=CAMNT_0038204803_/DNA_START=1_/DNA_END=2362_/DNA_ORIENTATION=+
-KAKKRVLILISDTGGGHRASAQALEAAMAQV-S---GKVD-VSIVDVW-WP--FNTMVE
GY--RLAAKY-PLWRPCYT---SCPP--R--LSCSQGF-GECMRDDP-HMVV--PLTQH-
PLHV----LQRMG---K-VP-FSTDLG-SAH-PTWF-DKDTCFVPSDAVRKV--ASQLRQ
HG--LPVRP------R-----AD------ELNLDADRKTV-LIVGGGDGVGSLE------
---QAQIVVVCGKNHG-VDVRVRGFISRMSDYMEVSDCIVTKAGPG--TIAEAAIRGLPT
MLS----EAGFVT-ESG-FGEYAR--PRK--TVTGWL-QDEC--KMDAMSEAA--AG--Q
PTGTTAIAS--------
>CAMPEP_0193679252_/NCGR_PEP_ID=Isochrysis-galbana-CCMP1323-20130912|69896_1_/TAXON_ID=37099_/ORGANISM=Isochrysis-galbana-CCMP1323_/LENGTH=159_/DNA_ID=CAMNT_0038185887_/DNA_START=1_/DNA_END=473_/DNA_ORIENTATION=-
------------------------------------------------------------
------------------------------------------------------------
-----------------------------------X-H-DLCFVPSKSFVRA--A-QLRL
HG--LPVRQDF----------------------YPDR-TV-LIVGGGDGVGKLAQLS---
---PSQMVVVCGRNEK-VQV--EGFVTRMSEFMAASDCMVTKAGPG--TIAEASICGLPV
X-----------------------------------------------------------
-----------------
>CAMPEP_0188770508_/NCGR_PEP_ID=Isochrysis-sp-CCMP1244-20130912|23348_1_/TAXON_ID=37098_/ORGANISM=Isochrysis-sp-CCMP1244_/LENGTH=634_/DNA_ID=CAMNT_0032231727_/DNA_START=1_/DNA_END=1901_/DNA_ORIENTATION=-
-AGKKRVLILISDTGGGHRASAEALEAAMERE-A---GRLD-VAIVDVW-FP--FNKFVP
SY--RLAAKY-PLWRSCYT---SFPP--R--LTCSRGF-AQCMREDP-HLVV--PLTQH-
PLSV----LARFD---RQVP-FATDLG-SAH-RTWF-DKDACFVPSDAVRQLAGGAQVRQ
YG--LPVRP------R-----KQ------ELSLSTDRKTV-LIVGGGDGVGSLE------
---ETQLVVVCGKNEG-VDVCARGFTSRMSDYMEVADCIITKAGPG--TVAEAAIRGLPT
MLS----EAGFVV-ESG-FGEYAN--PRK--TVTGWL-QDAT--KLEAMSEAA--AG--Q
PSGTIAIAS--------
>CAMPEP_0188765380_/NCGR_PEP_ID=Isochrysis-sp-CCMP1244-20130912|19446_1_/TAXON_ID=37098_/ORGANISM=Isochrysis-sp-CCMP1244_/LENGTH=522_/DNA_ID=CAMNT_0032226033_/DNA_START=1_/DNA_END=1563_/DNA_ORIENTATION=-
KK---RILILISDTGGGHRASAQALAGLIGR-QHG-E-SIE-VSIVDVW-YP--FNRMVS
QY--RYMQSR-PLWGTMY--------AQR--LL--SGI-RACIAQEP-DLVISMPLCQT-
PLQAL--ASLAH-EARGRVP-FVTDLG-AAH-PLWL-H-DLCFVPSSSFVRA--A-QLRL
HG--LPVRHDF----------------------HADR-TV-LVVGGGDGVGRLGEL----
---PVQLVVICGRNPS-VVV--EGFVTRMSEFMAAADCLITKAGPG--TIAEASICGLPV
ML-----ETGHVL-SNG-FGXLAQ--P----THYRGD-RLS--LALVALRAADAVAQ--R
SGSVAT-GRD-------
>CAMPEP_0188813898_/NCGR_PEP_ID=Isochrysis-sp-CCMP1324-20130913|4158_1_/TAXON_ID=40639_/ORGANISM=Isochrysis-sp-CCMP1324_/LENGTH=426_/DNA_ID=CAMNT_0032278867_/DNA_START=1_/DNA_END=1280_/DNA_ORIENTATION=-
-KAKKRVLILISDTGGGHRASAEALEAALAQV-S---DKVD-VDIVDIW-WP--FNTMVE
GY--RVAAKY-PLWRPCYT---SCPP--R--LTCTQGF-TQCMRDDP-HLVV--PLAQH-
PINV----LEKLG---K-VP-FATDLG-SAH-ATWF-DKDTCFVPSDAVRRV--ASQLRQ
HG--LPVRP------R-----EA------ELDLNAERKTV-LIVGGGDGVGSLE------
---KAQIVVVCGKNTG-VDVRVRGFISRMSDYMEVADCIVTKAGPG--TIAEAAIRGLPT
MLS----EAGFVI-DSG-FGEYAR--PRK--TVTGWL-QDGS--KLDAMSEAA--AG--E
PTGTTAIAS--------
>CAMPEP_0188868242_/NCGR_PEP_ID=Karenia-brevis-CCMP2229-20130916|15932_1_/TAXON_ID=156230_/ORGANISM=Karenia-brevis-CCMP2229_/LENGTH=573_/DNA_ID=CAMNT_0032343609_/DNA_START=1_/DNA_END=1721_/DNA_ORIENTATION=-
TK---KILIIMSDTGGGHKASGRAIQNALEE-LFP-D-KLD-FEIVDIW-WP--FNTLVE
CY--AYMAQR-PMWRMMY--------WCA--MS--GGL-KNCFEKSP-DMIISVPLCQQ-
PLRVA--NWMHGGQRREQLP-FVTDLG-SSH-PTWF-H-DMTFVPSDVVEGI--E-RLRK
FG--LPIGA----------KEKH--TLQAELGLNKGV-TA-LVVGGGDGVGSLEEMGAD-
---DRQLVVVCGKNEN-VSV--QGFVRNMDEWMGAADAIITKAGPG--TIAEACASGLPI
ML-----EAGFVV-DGG-FGSYSD--PKVAQTVSGWL-KDS--HLLADMSLKSRKAG--R
PQATKQIAEELGKHLFP
>CAMPEP_0188990958_/NCGR_PEP_ID=Karenia-brevis-CCMP2229-20130916|267209_1_/TAXON_ID=156230_/ORGANISM=Karenia-brevis-CCMP2229_/LENGTH=361_/DNA_ID=CAMNT_0032493123_/DNA_START=1_/DNA_END=1084_/DNA_ORIENTATION=-
---------------------------------XP-G-KIE-VTIVDML-QP--FKSAVK
TY--QYVQKH-PLWKMLY--------IAV--QN--DGF-MRRFEIEP-DMVISVPLMQH-
PLRVA--NFKYGGRRRQRMP-FVTDLG-GGH-PLWI-C-DTTYVPTEGFERL--D-KLRR
YG--LPIRPGF--------HEKD--YIRGKLGLQKNM-TA-LIVGGGDGVGKIDKLSVDG
---PAQVVVICGKNAN-VSI--QGFVRDMDRWMGAADCIITKAGPG--TISEACASGLPI
ML-----EAPFVV-QGG-FGAFRN--PLKAETVSGWL-TNP--SVLASMSRKSRKAG--N
PEASIKIAEDIGKKLFI
>CAMPEP_0188895384_/NCGR_PEP_ID=Karenia-brevis-CCMP2229-20130916|34293_1_/TAXON_ID=156230_/ORGANISM=Karenia-brevis-CCMP2229_/LENGTH=394_/DNA_ID=CAMNT_0032374811_/DNA_START=1_/DNA_END=1183_/DNA_ORIENTATION=-
----------------------------------------X-VKLKD--PWP--WNQAPE
GY--QVVGHY-PVYKKLYS-----WRASR--DKII-EFLKDILKK---DLIISVPLINH-
VVDGLR-ELVKEG----KPP-VVTDLG-SAH-FSWF-DPDMLFVPSEKIRKLAT-EKIHL
CG--LPVREGF----------KD--KL----ELKPPDSVV-LVMGGGEGFGDLVMLR-KR
RD--AQLVVICGRNAE---PKVLGFVTNVDEYMGAADCLVTKAGPG--SIAEAMIKGLPC
LLI----EEGFVI-EGD-AGSYDT-EPDDAKELCKWL-RDQP--RLERMRAG--RLG--R
P---LEIARRIGEQFLK
>CAMPEP_0188872418_/NCGR_PEP_ID=Karenia-brevis-CCMP2229-20130916|18607_1_/TAXON_ID=156230_/ORGANISM=Karenia-brevis-CCMP2229_/LENGTH=156_/DNA_ID=CAMNT_0032348367_/DNA_START=1_/DNA_END=469_/DNA_ORIENTATION=-
------------------------------------------------------------
------------------------------------------------------------
------------------------------------------------------------
------------------------------------------------------------
--------------SN---VTVLGFVDNMDEY---------KAGPG--TIAEATAMGLPC
-------EVGFVR-D-G-------SDPEEARLTATYL-ADEA--KLEEMAAAARRAG--R
-EATMRIADEIGELLG-
>CAMPEP_0188913988_/NCGR_PEP_ID=Karenia-brevis-CCMP2229-20130916|50372_1_/TAXON_ID=156230_/ORGANISM=Karenia-brevis-CCMP2229_/LENGTH=530_/DNA_ID=CAMNT_0032398465_/DNA_START=1_/DNA_END=1591_/DNA_ORIENTATION=-
RK---RILIIMSDTGGGHRASALAIVAALKE-QYP-G-KLD-YNIVDIW-WP--FNTIVK
GY--EKMAKH-PMWKLMY--------IVA--MR--TSI-KRILERDP-DLIISVPLCQH-
PLRIE--NHLKGGERRKRMP-FVTDLG-GAM-SMWF-H-DVVFVPSDAVERL--A-KLRK
YG--LPI------------REKG--ALRLKLGLRQGM-TT-LIVGGGDGVGKMQELGADG
---PAQLVVLCGKNDN-VKA--QGFQSNMNEWLGAVDCIITKAGPG--TIAEACATGLPI
ML-----EEGFVV-KGG-FGAYKR--PKKAKTVGKWL-RDP--ELLAAMSSKSRSAG--R
PDATRLIAGEIGKCLFD
>CAMPEP_0189170658_/NCGR_PEP_ID=Karenia-brevis-SP1-20130916|292809_1_/TAXON_ID=156230_/ORGANISM=Karenia-brevis-SP1_/LENGTH=775_/DNA_ID=CAMNT_0032712797_/DNA_START=1_/DNA_END=2326_/DNA_ORIENTATION=+
K--PRQVYIFFSDTGGGHRASALALEAAL-RRQYG-E-QVS-VKLKD--PWP--WNQAPE
GY--QVVGHY-PVYKKLYS-----WRASR--DKII-EFLKDILKK---DLIISVPLINH-
VVDGLR-ELVKEG----KPP-VVTDLG-SAH-FSWF-DPDMLFVPSEKIRKLAT-EKIHL
CG--LPVREGF----------KD--KL----ELKPPDSVV-LVMGGGEGFGDLVMLR-KR
RD--AQLVVICGRNAE---PKVLGFVTNVDEYMGAADCLVTKAGPG--SIAEAMIKGLPC
LLI----EEGFVI-EGD-AGSYDT-EPDDAKELCKWL-RDQP--RLERMRAG--RLG--R
P---LEIARRIGEQFLK
>CAMPEP_0189005330_/NCGR_PEP_ID=Karenia-brevis-SP1-20130916|596_1_/TAXON_ID=156230_/ORGANISM=Karenia-brevis-SP1_/LENGTH=533_/DNA_ID=CAMNT_0032507769_/DNA_START=1_/DNA_END=1602_/DNA_ORIENTATION=-
RK---RILIIMSDTGGGHRASALAIVAALKE-QYP-G-KLD-YNIVDIW-WP--FNTIVK
GY--EKMAKH-PMWKLMY--------IVA--MR--TSI-KRILERDP-DLIISVPLCQH-
PLRIE--NHLKGGERRKRMP-FVTDLG-GAM-SMWF-H-DVVFVPSDAVERL--A-KLRK
YG--LPI------------REKG--ALRLKLGLRQGM-TT-LIVGGGDGVGKMQELGADG
---PAQLVVLCGKNDN-VKA--QGFQSNMNEWLGAVDCIITKAGPG--TIAEACATGLPI
ML-----EEGFVV-KGG-FGAYKR--PKKAKTVGKWL-RDP--ELLAAMSSKSRSAG--R
PDATRLIAGEIGKCLFD
>CAMPEP_0189163084_/NCGR_PEP_ID=Karenia-brevis-SP1-20130916|288983_1_/TAXON_ID=156230_/ORGANISM=Karenia-brevis-SP1_/LENGTH=497_/DNA_ID=CAMNT_0032705153_/DNA_START=1_/DNA_END=1494_/DNA_ORIENTATION=+
KK---KVLIIMSDTGGGHKASGLAIASALRE-LYP-G-KIE-VTIVDML-QP--FKSAVK
TY--QYVQKH-PLWKMLY--------IAV--QN--DGF-MRRFEIEP-DMVISVPLMQH-
PLRVA--NFKYGGRRRQRMP-FVTDLG-GGH-PLWI-C-DTTYVPTEGFERL--D-KLRR
YG--LPIRPGF--------HEKD--YIRGKLGLQKNM-TA-LIVGGGDGVGKIDKLSVDG
---PAQVVVICGKNAN-VSI--QGFVRDMDRWMGAADCIITKAGPG--TISEACASGLPI
ML-----EAPFVV-QGG-FGAFRN--PLKAETVSGWL-TNP--SVLASMSRKSRKAG--N
PEASIKIAEDIGKKLFI
>CAMPEP_0189116302_/NCGR_PEP_ID=Karenia-brevis-SP1-20130916|177744_1_/TAXON_ID=156230_/ORGANISM=Karenia-brevis-SP1_/LENGTH=149_/DNA_ID=CAMNT_0032647513_/DNA_START=1_/DNA_END=445_/DNA_ORIENTATION=-
------------------------------------------------------------
------------------------------------------------------------
------------------------------------------------------------
------------------------------------------------------ELGAEG
---SYQMVIICGRNST---VTVLGFVDNMDEY---------KAGPG--TIAEATAMGLPC
-------EVGFVR-D-G-------SDPEEARLTATYL-ADEA--KLEEMAAAARRAG--R
-EATMRX----------
>CAMPEP_0189030118_/NCGR_PEP_ID=Karenia-brevis-SP1-20130916|19061_1_/TAXON_ID=156230_/ORGANISM=Karenia-brevis-SP1_/LENGTH=577_/DNA_ID=CAMNT_0032538159_/DNA_START=1_/DNA_END=1730_/DNA_ORIENTATION=-
TK---KILIIMSDTGGGHKASGRAIQNALEE-LFP-D-KLD-FEIVDIW-WP--FNTLVE
CY--AYMAQR-PMWRMMY--------WCA--MS--GGL-KNCFEKSP-DMIISVPLCQQ-
PLRVA--NWMHGGQRREQLP-FVTDLG-SSH-PTWF-H-DMTFVPSDVVEGI--E-RLRK
FG--LPIGA----------KEKH--TLQAELGLNKGV-TA-LVVGGGDGVGSLEEMGAD-
---DRQLVVVCGKNEN-VSV--QGFVRNMDEWMGAADAIITKAGPG--TIAEACASGLPI
ML-----EAGFVV-DGG-FGSYSD--PKVAQTVSGWL-KDS--HLLADMSLKSRKAG--R
PQATKQIAEELGKHRSQ
>CAMPEP_0189305874_/NCGR_PEP_ID=Karenia-brevis-SP3-20130916|253458_1_/TAXON_ID=156230_/ORGANISM=Karenia-brevis-SP3_/LENGTH=529_/DNA_ID=CAMNT_0032882559_/DNA_START=1_/DNA_END=1590_/DNA_ORIENTATION=+
RK---RILIIMSDTGGGHRASALAIVAALKE-QYP-G-KLD-YNIVDIW-WP--FNTIVK
GY--EKMAKH-PMWKLMY--------IVA--MR--TSI-KRILERDP-DLIISVPLCQH-
PLRIE--NHLKGGERRKRMP-FVTDLG-GAM-SMWF-H-DVVFVPSDAVERL--A-KLRK
YG--LPI------------REKG--ALRLKLGLRQGM-TT-LIVGGGDGVGKMQELGADG
---PAQLVVLCGKNDN-VKA--QGFQSNMNEWLGAVDCIITKAGPG--TIAEACATGLPI
ML-----EEGFVV-KGG-FGAYKR--PKKAKTVGKWL-RDP--QLLAAMSSKSRSAG--R
PDATRLIAGEIGKCLFD
>CAMPEP_0189340992_/NCGR_PEP_ID=Karenia-brevis-Wilson-20130916|18728_1_/TAXON_ID=156230_/ORGANISM=Karenia-brevis-Wilson_/LENGTH=514_/DNA_ID=CAMNT_0032924283_/DNA_START=1_/DNA_END=1543_/DNA_ORIENTATION=-
RK---RILIIMSDTGGGHRASALAIVAALKE-QYP-G-KLD-YNIVDIW-WP--FNTIVK
GY--EKMAKH-PMWKLMY--------IVA--MR--TSI-KRILERDP-DLIISVPLCQH-
PLRIE--NHLKGGERRKRMP-FVTDLG-GAM-SMWF-H-DVVFVPSDAVERL--A-KLRK
YG--LPI------------REKG--ALRLKLGLRQGM-TT-LIVGGGDGVGKMQELGADG
---PAQLVVLCGKNDN-VKA--QGFQSNMNEWLGAVDCIITKAGPG--TIAEACATGLPI
ML-----EEGFVV-KGG-FGAYKR--PKKAKTVGKWL-RDP--QLLAAMSSKSRSAG--R
PDATRLIAGEIGKCLFD
>CAMPEP_0189318602_/NCGR_PEP_ID=Karenia-brevis-Wilson-20130916|1200_1_/TAXON_ID=156230_/ORGANISM=Karenia-brevis-Wilson_/LENGTH=68_/DNA_ID=CAMNT_0032895585_/DNA_START=1_/DNA_END=203_/DNA_ORIENTATION=+
------------------------------------------------------------
------------------------------------------------------------
------------------------------------------------------------
------------------------------------------------------------
------------------------------------------XGPG--TIAEATAMGLPC
-------EVGFVR-D-G-------SDPEEARLTATYL-ADEA--KLEEMAAA--------
-----------------
>CAMPEP_0189491506_/NCGR_PEP_ID=Karenia-brevis-Wilson-20130916|377637_1_/TAXON_ID=156230_/ORGANISM=Karenia-brevis-Wilson_/LENGTH=481_/DNA_ID=CAMNT_0033128611_/DNA_START=309_/DNA_END=1750_/DNA_ORIENTATION=-
TK---KILIIMSDTGGGHKASGRAIQNALEE-LFP-D-KLD-FEIVDIW-WP--FNTLVE
CY--AYMAQR-PMWRMMY--------WCA--MS--GGL-KNCFEKSP-DMIISVPLCQQ-
PLRVA--NWMHGGQRREQLP-FVTDLG-SSH-PTWF-H-DMTFVPSDVVEGI--E-RLRK
FG--LPIGA----------KEKH--TLQAELGLNKGV-TA-LVVGGGDGVGSLEEMGAD-
---ERQLVVVCGKNEN-VSV--QGFVRNMDEWMGAADAIITKAGPG--TIAEACASGLPI
ML-----EAGFVV-DGG-FGSYSD--PKVAQTVSGWL-KDS--HLLADMSLKSRKAG--R
PQATKQIAEELGKHRSQ
>CAMPEP_0189403866_/NCGR_PEP_ID=Karenia-brevis-Wilson-20130916|81597_1_/TAXON_ID=156230_/ORGANISM=Karenia-brevis-Wilson_/LENGTH=257_/DNA_ID=CAMNT_0033005567_/DNA_START=1_/DNA_END=772_/DNA_ORIENTATION=+
------------------------------------------------------------
------------------------------------------------------------
-------------------------------------------------XKLAT-EKIHL
CG--LPVREGF----------KD--KL----ELKPPDSVV-LVMGGGEGFGDLVMLR-KR
RD--AQLVVICGRNAE---PKVLGFVTNVDEYMGAADCLVTKAGPG--SIAEAMIKGLPC
LLI----EEGFVI-EGD-AGSYDT-EPDDAKELCKWL-RDQP--RLERMRAG--RLG--R
P---LEIARRIGEQFLK
>CAMPEP_0200755682_/NCGR_PEP_ID=Karlodinium-micrum-CCMP2283-20140214|1494_1_/ASSEMBLY_ACC=CAM_ASM_001228_/TAXON_ID=342587_/ORGANISM=Karlodinium_micrum,_Strain_CCMP2283_/LENGTH=564_/DNA_ID=CAMNT_0046906253_/DNA_START=1_/DNA_END=1690_/DNA_ORIENTATION=-
PK---KVLIVFSDTGGGHKASAKAIAAALKK-KYG-R-KVD-YSIVDIW-WP--FNIMVP
NY--AWLAKH-PWWRLMY--------WGA--MT--GPL-TECMEKKP-DMIVSVPLCQH-
PLRVT--DRICGGQRRKKVP-YVTDMA-ECH-DMWF-H-DEIFVPSDIVGKL--E-NIHQ
VG--LPI------------KEKR--KLRKEMGLDK-V-TA-LIVGGGDGIGRIEELSTDN
---RGQLVVVCGKNDN-VVV--KGFVANMDELMGAADCIVTKAGPG--TIAEACASGLPV
ML-----EAGYIV-NRG-IGAYKD--PSQAKTVSHWL-RNP--PLLAAMSAKSHEAG---
-----------------
>CAMPEP_0200800258_/NCGR_PEP_ID=Karlodinium-micrum-CCMP2283-20140214|33370_1_/ASSEMBLY_ACC=CAM_ASM_001228_/TAXON_ID=342587_/ORGANISM=Karlodinium_micrum,_Strain_CCMP2283_/LENGTH=360_/DNA_ID=CAMNT_0046959037_/DNA_START=1_/DNA_END=1080_/DNA_ORIENTATION=-
------------------------------------------------------------
--------------------------------------------DEP-DLII--FFAPE-
-IAGLR-RHHEGF-----MN-HVTDM--DVH-AWWY-QEEKYFVPRDLCKFQLQKDRLKV
TG--IPIMPT-----L-----KA-----------LSTE-------ER------R-VNLWE
SSSPSIICVVCGRQSQ-HRACFLGFTKTMHELLGVADVVVTKPGGL--ITSEGLACGLMF
VIV----EERMLL-EAG-VGIQHT--YSC---LDPIL-KNPE--Q----------LG--K
PDAARDVVRCVVSE---
>CAMPEP_0200840148_/NCGR_PEP_ID=Karlodinium-micrum-CCMP2283-20140214|125994_1_/ASSEMBLY_ACC=CAM_ASM_001228_/TAXON_ID=342587_/ORGANISM=Karlodinium_micrum,_Strain_CCMP2283_/LENGTH=150_/DNA_ID=CAMNT_0047011317_/DNA_START=1_/DNA_END=451_/DNA_ORIENTATION=+
------------------------------------------------------------
------------------------------------------------------------
------------------------------------------------------------
------------------------------------------------------------
-----------------VRVEINGFASNMDEL----------AGPG----AEACASGLPI
MVSPG-QEAGYVV-DRG-IGEYSD--PKEAKTVSHWL-QHPR--LLAAMSEKSKRAG--R
P--TKGIVDVLGKLLFD
>CAMPEP_0189624072_/NCGR_PEP_ID=Kryptoperidinium-foliaceum-CCMP1326-20130916|2438_1_/TAXON_ID=160619_/ORGANISM=Kryptoperidinium-foliaceum-CCMP1326_/LENGTH=518_/DNA_ID=CAMNT_0033289043_/DNA_START=113_/DNA_END=1669_/DNA_ORIENTATION=-
-RP-LKVLFLSADTGGGHRASAEALGKQFAI-QFP-G--ST-YELADLW-YP--YFTLVN
TY--KRMSAR-PEWRLFYS-NTKLN-HSK--VT--GRL-YKRIESDP-DVIVSVPTMNH-
PLRAV--QKLSKK--GKHIP-FFTDLG-SGH-CMWF-E-NKLYVASQRLYKL--RKNIVM
AG--LPIRHGF-D--RNSLEGKA----KEELGFN--T-VV-LVMGGGEGVGSLSKLTTI-
GV-DATICVVCGRNAI-VDVVGLGFITNMPEYMVAADVLVTKAGPG--TIAEAASVGLPV
ML-PG-QEAGVVL-ESG-YGDYE--EPIDAKTVSVWL-QDSE--LLTSLSMAAQRSG--R
PDAADEIVRDIGSQTVA
>CAMPEP_0189929740_/NCGR_PEP_ID=Kryptoperidinium-foliaceum-CCMP1326-20130916|414188_1_/TAXON_ID=160619_/ORGANISM=Kryptoperidinium-foliaceum-CCMP1326_/LENGTH=423_/DNA_ID=CAMNT_0033614513_/DNA_START=1_/DNA_END=1268_/DNA_ORIENTATION=-
-GEPRKVVIYYSDTGGGHRASATALKAALERQ-Y---GKVT-VEMTDFI-WP--FTRSPE
CY--QQLGSY-PMYEWLY----NWAEDPV--IA----H-LTEV--GV-DLIVSVPLINH-
LTTALD--EIFRG----RIP-VV-DLN-SAH-CSWF-N-DMLFVPSGELYRLAVERKIVL
S-----------------------------------------------------------
------------------------------------------------------------
------------------------------------------------------------
-----------------
>CAMPEP_0189925064_/NCGR_PEP_ID=Kryptoperidinium-foliaceum-CCMP1326-20130916|411847_1_/TAXON_ID=160619_/ORGANISM=Kryptoperidinium-foliaceum-CCMP1326_/LENGTH=536_/DNA_ID=CAMNT_0033609827_/DNA_START=1_/DNA_END=1606_/DNA_ORIENTATION=+
------------------------------------------------------------
--------------------------NIK--VMTVRGI-RKKIKAEP-DVVVSVPLQTS-
PILSC-----A-KETGKHLP-MFTDLG-SAH-STWF-A-EKMFVGSKQIYDL--DDKLVL
LG--LPIRHDFGD--RMSPEGKN----RAELALP-AT-TL-LVMGGGEGVGSLAELVKQ-
GI-NAVICVVCGRNKVKVEVVGLGFITNMAQYMVAADILISKAGPG--TISEAAALSLPV
ML-----EEGYVV-DGG-FGAFQD-DPQAGEEVAQWL-NDEG--KLKAMSIAAKAKG--A
PHAARDIVQMIGDSTLK
>CAMPEP_0189628480_/NCGR_PEP_ID=Kryptoperidinium-foliaceum-CCMP1326-20130916|5137_1_/TAXON_ID=160619_/ORGANISM=Kryptoperidinium-foliaceum-CCMP1326_/LENGTH=500_/DNA_ID=CAMNT_0033293777_/DNA_START=93_/DNA_END=1595_/DNA_ORIENTATION=+
-DDICTIQILMSDTGGGHRASANALRDAFDV-LHP-G-KFE-CDIVDIYFWP--FNGYVE
GY--KLMAKY-TLWDIFYG-------TVF--CF--FKE---CMNRRA-DMVVSVPLCQD-
PLKIL--ADLDTNKARS-TP-FVTDLG-GAH-KTWF-N-DKCFVPSDALNEK--S-QIIQ
HG--LPIRKGFRR-QKAESKDSA-TANRSQLGIDESL-SV-LVVGGGDGMGGIVKLGKSA
ST--YQLIVVCGKNPGKVHV--KGFVNNMDEWMRASDALVTKAGPG--TIAEASICGLPC
ML-----EEGFVE-NNG-FGKYGN--PTEADTVSSWL-ASPE--KMESMKASALAAA--R
PSATLDIASDLADIAFA
>CAMPEP_0190042590_/NCGR_PEP_ID=Lingulodinium-polyedra-CCMP1738-20130920|69466_1_/TAXON_ID=160621_/ORGANISM=Lingulodinium-polyedra-CCMP1738_/LENGTH=715_/DNA_ID=CAMNT_0033733085_/DNA_START=1_/DNA_END=2142_/DNA_ORIENTATION=+
QNKPRRVCIFFSDTGGGHRASALALQAAL-RRQYG-D-QVS-VQLLD--PWP--WNQAPE
VY--QVMAQL-PVYQKAYS-----WSTSR--GSVL-RCLTETYNE---DLAVSVPLVNH-
LTEAFS-EIF-EG----IVP-VVTDLG-SAH-LSWF-DQELLFVPSEEIKQLAM-DRLHL
CG--LPVREGF----------QQ--RL----GLVPTKQVV-LLMGGGEGFGSLFRLARLG
RG--QM-VVVCGRNQH---PQVLGFVSNVHEYMSAADCLVTKAGPG--SIAEAMIKGLPC
LLT----EEGFVK-AAG-AGDYDT-EPQRAETVAEWL-EDQA--RLASMSEC--K-----
-HAALNIARRMCDSLLE
>CAMPEP_0190149112_/NCGR_PEP_ID=Lotharella-globosa-CCCM811-20130918|5275_1_/TAXON_ID=91324_/ORGANISM=Lotharella-globosa-CCCM811_/LENGTH=586_/DNA_ID=CAMNT_0033846879_/DNA_START=84_/DNA_END=1844_/DNA_ORIENTATION=+
KQ---KILILLSDTGGGHRASARALCDAFDI-IKP-G-EVE-TEIVDLW-KP--FNNFVK
NY--QYLAKR-PMWRSLY--------WTS--WK--KPF-LECIAEKP-DLIISVPLCQF-
PLRAL--RKMKKE----NIP-FVTDLA-SAH-PTWF-H-DMCFVPTEGLKKM--E-KIKV
HG--LPI---------VSPEQRE--AIRKEFGLDPTA-AV-LVVGGGDGVGGISALATPN
PD-GGQMVVVCGKNRG---V--EGFTDRMSDLMAASDCIVTKAGPG--TVTEAAIRGLPV
ML-----ERGYVV-KGG-FGAF-R-KPEVAETVKNWI-EDDAS---RNKMSEIATKG--N
PTATFEIAKDILDMLPA
>CAMPEP_0190194148_/NCGR_PEP_ID=Micromonas-sp-CCMP2099-20130918|10401_1_/TAXON_ID=38833_/ORGANISM=Micromonas-sp-CCMP2099_/LENGTH=504_/DNA_ID=CAMNT_0033905999_/DNA_START=1_/DNA_END=1513_/DNA_ORIENTATION=+
-K---RVMCLMSDTGGGHRASAQALRDGFET-LYG-D-KFD-INVVDLW-WP--LCNMPK
SY--FFLVKN-PLWRLSFS-EPKILH--T--AI--RRF-AQAFSEKP-DLIVSVPLMQH-
PLKVL--ARMKSMFAAAKVP-FATDLT-RCH-RTWF-H-DRCFVATQLVAAQ--K-QLAC
HG--LPI---------HAR-AKP--AIRAELSMDTQA-TV-MLVGGGEGMGKLEALA---
---SDQIVLICGKNTK--CV--RGFVNNMSEYMSACDCIITKAGPG--TIAEALICGLPI
ML-----EAGYVL-ENG-VGAYED--PDAAKIVAGWF-ALDG-EVLEEMSAKAKLLG--R
PEATFNIVRDLADMACG
>CAMPEP_0190206898_/NCGR_PEP_ID=Micromonas-sp-NEPCC29-20130920|3430_1_/TAXON_ID=38833_/ORGANISM=Micromonas-sp-NEPCC29_/LENGTH=433_/DNA_ID=CAMNT_0033920131_/DNA_START=534_/DNA_END=1835_/DNA_ORIENTATION=-
-K---RVMCLMSDTGGGHRASAQALKDGFEV-LYG-N-DFD-INVADLW-WP--LCNMPK
SY--FFLVKN-PLWRMSFS-EPELLH--T--AI--RRF-AQAFEDKP-HLIVSVPLMQH-
PLKVL--SRMKTDFPATKIP-FTTDLT-RCH-RTWF-H-DKCFVATELVAAQ--N-QLAC
YG--LPI---------PSK-SKD--EICHQLGIDAEA-TV-MLIGGGEGMGKLETLS---
---SQQLIIICGRNMR---V--KGFVNNMSEYMLACDCIITKAGPG--TIAEALICGRPI
LL-----EEGFVL-DNR-VGSYES--PEEADIVADWF-EGDG-EELKNMSRRATVLG--R
PEATFDIVRELSDMA--
>CAMPEP_0190223374_/NCGR_PEP_ID=Micromonas-sp-RCC472-20130920|4314_1_/TAXON_ID=38833_/ORGANISM=Micromonas-sp-RCC472_/LENGTH=558_/DNA_ID=CAMNT_0033938289_/DNA_START=1_/DNA_END=1674_/DNA_ORIENTATION=-
-K---RLMCLMSDTGGGHRASAQALKDGFEV-LYG-N-TFE-INIVDLW-WP--LCNMPK
SY--FFLVKN-PLWRLSFS-EPEILH--T--AI--RRF-ARAFHEKP-NLIVSVPLMQH-
PLKVL--GRMKALFPAARVP-FATDLT-RCH-RTWF-H-DRCFVATQLVAAQ--S-QISC
RG--LPI---------PSK-PKR--EIRQQLGMDSAA-TV-MLIGGGEGMGKLEMLQ---
---SHQIIVICGRNLR---V--KGFVNNMSEYMTACDCIITKAGPG--TIAEALICGRPI
LL-----EEGYVL-DNG-VGAYED--PSEANVVARWF-DTAS-LDLQTMSAKAKLLG--R
PQATFDIVRELTEMVSE
>CAMPEP_0199321290_/NCGR_PEP_ID=Nitzschia-punctata-CCMP561-20140214|4907_1_/ASSEMBLY_ACC=CAM_ASM_001138_/TAXON_ID=913974_/ORGANISM=Nitzschia_punctata,_Strain_CCMP561_/LENGTH=198_/DNA_ID=CAMNT_0045071953_/DNA_START=1_/DNA_END=595_/DNA_ORIENTATION=+
------------------------------------------------------------
------------------------------------------------------------
------------------------------------------------------------
---------------------------------------------------------XQQ
GV-DATICVVCGRN--QIDVLPLGFVTDMPEY----------AGPG----AEAAAVGLPV
MMTPG-QEAGVVL-EGG-FGEYKR--PSEADIVASWL-QDSD--LLSSMSQAAKKAG--H
P--ADEIVRDIGQQTIA
>CAMPEP_0199333740_/NCGR_PEP_ID=Nitzschia-punctata-CCMP561-20140214|14590_1_/ASSEMBLY_ACC=CAM_ASM_001138_/TAXON_ID=913974_/ORGANISM=Nitzschia_punctata,_Strain_CCMP561_/LENGTH=374_/DNA_ID=CAMNT_0045086357_/DNA_START=1_/DNA_END=1125_/DNA_ORIENTATION=+
------------------------------------------------------------
-------XKY-SMWDLFYG-------SLF--CY---------EPFRA-NMVISVPLCQD-
PLKVL--KDLDGGNTRT-TP-FITDLG-GAH-KTWF-N-DKCFVPSDVLNKK--S-QIIQ
YG--LPIRKGFGKSSPSSSTNDN-VA-RQKLGLDSDL-TC-LVVGGGDGMGGIVKLGGTS
SK---QMVVVCGNNSGEVNV--QGFVNNMEEYMKAADCLVTKAGPG--TIAEASICGLPC
ML-----EEGFVE-DSG-FGKYSN--PQVADTVCSWL-ESPE--TMEAMKDAALAAA--R
PSATLDIAKDLAEIAFS
>CAMPEP_0199334568_/NCGR_PEP_ID=Nitzschia-punctata-CCMP561-20140214|15197_1_/ASSEMBLY_ACC=CAM_ASM_001138_/TAXON_ID=913974_/ORGANISM=Nitzschia_punctata,_Strain_CCMP561_/LENGTH=631_/DNA_ID=CAMNT_0045087301_/DNA_START=1_/DNA_END=1896_/DNA_ORIENTATION=+
F-GGLKVLFLSSDTGGGHRASAESLARQ----LFP-G-----YDLLDLA--PP-YNSIVP
YY--KHLSAH-PQWKILYS-NSRVM-NIK--VMTVRSI-RKRIKSNP-DVVVSVPLQTS-
PILSC-----A-KETGKHLP-MFTDLG-SAH-RTWF-A-EKMFVGSKQIFKL--EEKLVL
VG--LPIRHDFGD--RMSKEGKE----RTKLGLP-AV-TL-LVMGGGEGVGSLSELAKQ-
GI-DAVVMVVCGRNDV-VAVVPLGFVKNMAEYMVASDVLISKAGPG--TISEAAALSLPV
ML-----EEGYVV-EGG-FGAYQD-DPQAAEEVALWL-NDEE--KLTAMSLAAKQAG--A
PHAARDIVKQIGDSTLK
>CAMPEP_0190282894_/NCGR_PEP_ID=Ochromonas-sp-CCMP1393-20130920|12060_1_/TAXON_ID=420556_/ORGANISM=Ochromonas-sp-CCMP1393_/LENGTH=381_/DNA_ID=CAMNT_0034009163_/DNA_START=475_/DNA_END=1620_/DNA_ORIENTATION=+
----------MSDTGGGHRASAQALDQALQE-QHP-G-KID-VNIMDIW-FP--YNRFVP
MY--RYLAKH-PLWRGMY--------DSR--RV--KRF-KRAIEDDP-DFVVSVPLCQL-
PISIV--QEMNRK-EKPRIP-FVTDLG-SAH-STWF-D-DAVFVPSTEVRDI--S-KILM
KG--LPI---------ES-QPKD--AVRKTLGMADHM-TV-LLMGGGDGVGGLGKLKKL-
---S-RLIVICGHNPDDVMV--KGFVDNIDEYMSASDCLITKAGPG--TIAESMIRGLPL
II-----EYGFVV-KGG-FGVYGN-NPKKASTVSDLV-SND---TRLREMSEHAILS--H
PEATKAIATDIAGVLLQ
>CAMPEP_0190295838_/NCGR_PEP_ID=Ochromonas-sp-CCMP1393-20130920|79327_1_/TAXON_ID=420556_/ORGANISM=Ochromonas-sp-CCMP1393_/LENGTH=415_/DNA_ID=CAMNT_0034027475_/DNA_START=505_/DNA_END=1753_/DNA_ORIENTATION=-
----------MSDTGGGHRASAQALDQALQE-QHP-G-KID-VNIMDIW-FP--YNRFVP
MY--RYLAKH-PLWRGMY--------DSR--RV--KRF-KRAIEDDP-DFVVSVPLCQL-
PISIV--QEMNRK-EKPRIP-FVTDLG-SAH-STWF-D-DAVFVPSTEVRDI--S-KILM
KG--LPI---------ES-QPKD--AVRKTLGMADHM-TV-LLMGGGDGVGGLGKLKKL-
---S-RLIVICGHNPDDVMV--KGFVDNIDEYMSASDCLITKAGPG--TIAESMIRGLPL
II-IHLEEYGFVV-KGG-FGVYGN-NPKKASTVSDLV-SND---TRLREMSEHAILS--H
PEATKAIATDIAGVLLQ
>CAMPEP_0190374406_/NCGR_PEP_ID=Oxyrrhis-marina-20131105|75369_1_/TAXON_ID=2969_/ORGANISM=Oxyrrhis-marina_/LENGTH=486_/DNA_ID=CAMNT_0034123719_/DNA_START=1_/DNA_END=1461_/DNA_ORIENTATION=-
PC---KVLILFSDTGGGHRASALAMEAAFDL-AYP-G-RFQ-CELLDLW-PP--LNTLVE
TY--QFAAKN-PVWELMY--------LGN--AT--KKF-RAVFEEAP-DLIISVPLCQN-
PLRVL--KAMGGG--KRAVP-FVTDLG-GAH-PTWF-S-DRVYIPSAPIRRM--P-KLRE
LG--LPIRPAF--------EDQK--KVQGKLAMQRGV-SV-LIVGGGDGVGGLKELGRA-
---PRQAIVVCGSNTS-VIV--NGYVKNMDEWMAACDVLITKAGPG--TIAEAAIRGLPV
ML-----EEGFVR-DHG-FGEYPD--PATAATVEGWL-RDP--ERLRAMRERALAAG--R
PKATNDIIHDVADFIGV
>CAMPEP_0190497562_/NCGR_PEP_ID=Pavlova-sp-CCMP459-20130923|3069_1_/TAXON_ID=298111_/ORGANISM=Pavlova-sp-CCMP459_/LENGTH=576_/DNA_ID=CAMNT_0034264023_/DNA_START=1_/DNA_END=1723_/DNA_ORIENTATION=-
KK---RILILMSDTGGGHRASALALKAAMEE-LHP-G-KLN-VTIVDMY-LP--WRWIPH
MY--RRLAKR-PQWRLTV--------WIH--YS--SGL-RQCLESKP-EIVVSMAMTTI-
PVHQL--RKLGGG--KRRIP-VVTDLT-TVH-PAWF-D-DTCFVASEEAAAL--N-QLRM
YG--LPIHPMF--------LPKQ--QLRRRLGAHPTK-LV-LLVGGGDGVGGLSDLATRF
P--GTQLIVVCGKNKD-VIV--KGFVRPMSDYMAASDVIITKAGPG--TVMEAASQGLPV
ML-----EAGTVV-RGG-FGAYRK--PTVSRTVCDWL-ADPK--LLARLSAKAKQAA--R
P-AVYAIAQDICNMIPE
>CAMPEP_0190496736_/NCGR_PEP_ID=Pavlova-sp-CCMP459-20130923|2584_1_/TAXON_ID=298111_/ORGANISM=Pavlova-sp-CCMP459_/LENGTH=718_/DNA_ID=CAMNT_0034263159_/DNA_START=1_/DNA_END=2149_/DNA_ORIENTATION=+
KK---RILMLISDTGGGHRASAQALEAALKE-LYP-N-QLE-ISIVDIW-WP--FNTCVA
GY--AFLQKR-QLWWFTY--------WAK--MSG-ELF-QQCLGKDP-DLIVSLPLTQD-
PI-----RAMKAN--GKVVP-FVTDLA-SAH-PHWF-D-DRCFVPSTSLLRM--E-QLRL
YG--LPIRPTF--------KAKE--LTKRALGLRADM-TV-LVVGGGDGVGGLGLAVDEL
P--QVQVVVVCGRNKE-VSV--HGFITQMSDFMAASDVIVTKAGPG--TIAEANARALPI
ML-----EAGYVT-SGG-FGVYKK--PKRARGVISWL-ADPV--LLATMSANSLRAA--R
P-ATYQIANDIGSMLCS
>CAMPEP_0190527988_/NCGR_PEP_ID=Pavlova-sp-CCMP459-20130923|98557_1_/TAXON_ID=298111_/ORGANISM=Pavlova-sp-CCMP459_/LENGTH=416_/DNA_ID=CAMNT_0034297185_/DNA_START=1_/DNA_END=1246_/DNA_ORIENTATION=-
------------------------------------------------------------
----------------------------------------------X-DAVISVPLMQG-
AMRAL--SSNDGG-ART-TP-FATDLG-SAH-PAWF-H-DACFVPSDALHTL--S-QIVQ
HG--LPIRPGF----------------RRHLGLAEDK-TA-LVVGGGDGMGGLERLAATG
MD----VAVICGRNSSDVQC--KGFVDNMDTWMKASDVLVTKAGPG--TIAEAASMGLPC
VL-----EEGFVR-ESG-FGEFGS--PDAADTCAGWL-GDAK--QLETMSACAAQAA--R
PGATADIARDIAALVLG
>CAMPEP_0190564350_/NCGR_PEP_ID=Pelagococcus-subviridis-CCMP1429-20130821|69614_1_/TAXON_ID=35679_/ORGANISM=Pelagococcus-subviridis-CCMP1429_/LENGTH=469_/DNA_ID=CAMNT_0034335987_/DNA_START=1_/DNA_END=1409_/DNA_ORIENTATION=+
DK--KNVLFLISDTGGGHRASAKALVNALDRL-YP--DKIN-TEIVDIWW-P--YKNFAP
WY--AIMAKR-TLWRMLWT----RKL----------RF-GKCIGDKP-DLVVSVPLCQD-
PMRQL------AKGGERTTP-FVTDLG-SAH-NTWF-D-DYTFVPSPALETM--DDKIRR
RG--LPL--------------------RETLGLDPD--TA-LIVGGGDGVGGI-ALSDQK
-----GVVVVCGKN------------------MAAADCIVTKAGPG--TIAEAACCGLPC
LL----QEAGFVV-DNG-FGAFRK--PRKGATLAAWL-ADR-------KLKRM-EAA--R
PNATLDIARDLGGLLFD
>CAMPEP_0190551076_/NCGR_PEP_ID=Pelagococcus-subviridis-CCMP1429-20130821|22560_1_/TAXON_ID=35679_/ORGANISM=Pelagococcus-subviridis-CCMP1429_/LENGTH=232_/DNA_ID=CAMNT_0034321553_/DNA_START=1_/DNA_END=696_/DNA_ORIENTATION=+
----TKILMLMSDTGGGHRASANALAQALRRQ-RP-GR-AD-VEFLDIW-FP--WSSAPR
AY--QVLGSR-PAWRALW--------LHD--FSV-RRF-QRLL--AP-DLVVSVPLCQH-
PLTARA--WL-----RRRVP-FA-DLG-SAH-PMWF-D-DRCFV----------------
------------------------------------------------------------
------------------------------------------------------------
------------------------------------------------------------
-----------------
>CAMPEP_0199690188_/NCGR_PEP_ID=Pelagomonas-calceolata-CCMP1756-20140214|8324_1_/ASSEMBLY_ACC=CAM_ASM_001148_/TAXON_ID=35677_/ORGANISM=Pelagomonas_calceolata_,_Strain_CCMP1756_/LENGTH=488_/DNA_ID=CAMNT_0045555709_/DNA_START=163_/DNA_END=1626_/DNA_ORIENTATION=+
RRKPKKVLMLMSDTGGGHRASANALKQA-----YN----VQ-VDLLDIW--P--WS--PR
AY--SYMGKR------I-G--TAFYPSLR------RRF-KKILRGEP-DLVVSVPMCQH-
PLSART---------KRPVK-FAT-LG-SAH-PMWF-DKDACFVPTQRLAK-NA-SNVIN
YG--LPLRREF---------SKD--RARKKLGLDR--NTV-LVTGGG-GFGSLEEL----
---NAQLVVICGRNVR----EVRGFVSDMNLY---------KAGPG--TIAEAAALGLPV
-------ERGWVR-E-GELAKSAT------------L-RDQD--ALVEMSRNAKAAA--K
-KATDRIAEDLMGLVE-
>CAMPEP_0199703834_/NCGR_PEP_ID=Pelagomonas-calceolata-CCMP1756-20140214|22926_1_/ASSEMBLY_ACC=CAM_ASM_001148_/TAXON_ID=35677_/ORGANISM=Pelagomonas_calceolata_,_Strain_CCMP1756_/LENGTH=452_/DNA_ID=CAMNT_0045570155_/DNA_START=1_/DNA_END=1354_/DNA_ORIENTATION=-
-GKKKKVLFLMSDTGGGHRASSKALVNALER------GKID-AEIVDIW-WP--YKNFVP
YY--AVMAKR-T-WRMMWG---RFWPATR--IQCSRRF-GKCIADKP-DLVV--PLCQD-
PLRQLA-KIDGG-------P-FVTDLG-SAH-NTWF-DGDYTFVPSDALEKMASDDKIIK
RG--LPLR-------I-----KE-----NKLGLTTG--TA-LVVGGGDGVGGIA------
---PSGLVVVCGKNDN-VKPTILGFVDNMDEWMAASDCIVTKAGPG--TIAEAATRGLPC
LLS----EAGFVV-ENG-FGAFKK--PAK---IAKWF-SDLN--LRERLSSKA--AA--R
PSATLDIARDIGG----
>CAMPEP_0190604874_/NCGR_PEP_ID=Peridinium-aciculiferum-PAER_2-20130926|213_1_/TAXON_ID=268820_/ORGANISM=Peridinium-aciculiferum-PAER_2_/LENGTH=764_/DNA_ID=CAMNT_0034378813_/DNA_START=1_/DNA_END=2292_/DNA_ORIENTATION=+
-GSPRKVVIYYSDTGGGHFASASALKAALARQ-Y---DDIE-VTLTDFI-WP--WSNVPE
AY--QALGNY-PIYKTLF----SFRDAPV--LA----H-LTEV--GV-DLILSVPLINH-
IIEGLK--DIFGD----TVR-VV-DLG-SAH-FSWF-E-DALFVPSREIKRLALPEKIHL
CGL--PVREGF----------------ELQ--LL----VV-LLMGGGEGFGAIVRL----
---G-QLVVVCGRNPS---PLILGFVSNIDEFMSAADILVTKAGP-----AEAMIKGLPC
LLT----EEGFVT-EAG-AGEF--CEPER--KVEAWL-ENPQ----L-LN-QMSRIA--H
PNASLDITRRLCQDFLD
>CAMPEP_0190790990_/NCGR_PEP_ID=Pleurochrysis-carterae-CCMP645-20130926|90215_1_/TAXON_ID=13221_/ORGANISM=Pleurochrysis-carterae-CCMP645_/LENGTH=570_/DNA_ID=CAMNT_0034628835_/DNA_START=1_/DNA_END=1713_/DNA_ORIENTATION=-
-IATKRVLILISDTGGGHRASAQALEAALADL-R---GELE-VSIVDIW-WP--HNTFVS
GY--QHAAKN-P-WKSMYS---AFPP--H--INCFDSF-YRRIKEDP-ALVV--PLCQN-
PLKI----LTKMG---K-IP-FATDLG-GAH-PSWF-HKDACFLPSDAVRKIA-ASKLVQ
HG--LPVRQ------R-----TQ------ELGLSEDRKTI-LVVGGGDGVGSLE------
---EAQIVAVCGKNAN-VTVQVKGFVKRMSDYMQVADCLVTKAGPG--TIAEACTRGLPM
MLS----EAGFVT-KGG-FGDYQK--PAV--TVCGWL-QHPE--QLEEMSSRA--AA--S
PA--MTIAA--------
>CAMPEP_0190809696_/NCGR_PEP_ID=Pleurochrysis-carterae-CCMP645-20130926|179131_1_/TAXON_ID=13221_/ORGANISM=Pleurochrysis-carterae-CCMP645_/LENGTH=774_/DNA_ID=CAMNT_0034652747_/DNA_START=1_/DNA_END=2324_/DNA_ORIENTATION=+
KK---RILILISDTGGGHRASAQALAGVLEE-RYG-E-SIE-TVIVDVW-WP--YNRMVP
QY--RYMASR-PLWYTAY--------MMS--VS--RGV-RECIYEAP-DLVVSMPLCQT-
PLQVL--RALSRGAPRRHVP-FATDLG-SPH-PLWL-H-DLCFVPSQVFVRA--T-QLRR
HG--LPV---------EL--SSA--QAREALGLQPDP-TV-LVVGGGDGVGKLEALGKRS
GA--SQMVVVCGKNRN-VVV--EGFVTRMSVYMSAADCIVTKAGPG--TIAEASICGLPV
ML-----ESGYVL-QHG-FGAY-R-KPRTARTVNRWL-SQP--DLLAAMSVRAARAA--R
PEAACNIVDDLVGLLAR
>CAMPEP_0200180648_/NCGR_PEP_ID=Proboscia-alata-PI_D3-20140214|141178_1_/ASSEMBLY_ACC=CAM_ASM_001187_/TAXON_ID=216777_/ORGANISM=Proboscia_alata,_Strain_PI-D3_/LENGTH=534_/DNA_ID=CAMNT_0046159919_/DNA_START=1_/DNA_END=1604_/DNA_ORIENTATION=+
DNDKYTVQILMSDTGGGHRASANALRDAFDT-LYP-N-QFE-CDIVDIYFWP--YDDYVR
CY--KIMAEY-SLWEAFYG-------ETF--CF--FKD---CMTRRA-DMVISVPLCQD-
PLKIL--NYIDSEGGRT-TP-FATDLG-GAH-PTWF-N-DKCFVPSDVLYQC--N-QLVL
HG--LPIRRGF-----ADDSLSA-SSMRSKLGLDLSS-AV-LVVGGGDGMGGIVKLAGGD
DN---MVVV-CGNNSGNVVV--NGFVDNMDEWMRSCDVIVTKAGPG--TIAEASICGLPC
ML-----ETGYVE-NAA-FGKYGD--PKISETVFNWL-QNPE--MLSNMKDAALKVS--R
PTATLDIARDLAEMAFT
>CAMPEP_0200135132_/NCGR_PEP_ID=Proboscia-alata-PI_D3-20140214|354_1_/ASSEMBLY_ACC=CAM_ASM_001187_/TAXON_ID=216777_/ORGANISM=Proboscia_alata,_Strain_PI-D3_/LENGTH=589_/DNA_ID=CAMNT_0046082459_/DNA_START=93_/DNA_END=1863_/DNA_ORIENTATION=+
----FRVLFLSSDTGGGHRASAESLAKQFEI-LYP-G--TT-YDLLDIM-PP--YNSIVE
SY--KHLSAH-PKWKFVYT-NSRAM-HLK--VM--RAI-RSRIMSNP-NVVVSVPLMTN-
PAVSC--AKISEE--GQHLP-MFTDLG-SGH-CLWF-A-EKVFIASDQIRKL--DEKLVQ
SG--LPIRHDF-D--RMSSEGKA----RENLGLRKDP-FI-LLMGGGEGVGSLSGFTEK-
GI-RATILVVCGRNSV--EVIGLGFVTRMAEYMIAADVLVTKAGPG--TIAEAASVSLPV
ML-PG-QEEGYVV-DGG-FGAYSDADPVEAEEVSLWL-TDDE--KLTELSVAACAKG--A
PNAAAEIVRVIGAA---
>CAMPEP_0200164214_/NCGR_PEP_ID=Proboscia-alata-PI_D3-20140214|32297_1_/ASSEMBLY_ACC=CAM_ASM_001187_/TAXON_ID=216777_/ORGANISM=Proboscia_alata,_Strain_PI-D3_/LENGTH=606_/DNA_ID=CAMNT_0046128297_/DNA_START=1_/DNA_END=1820_/DNA_ORIENTATION=+
-GP-LKVLFLSADTGGGHRASAESLASQFVI-HYP-G--TK-YDLCDFW-WP--YRTLAP
AY--KHLSKY-PQWRFLYS-NMRWY-HSS--VT--RKI-RKRIASDA-DVVVSVPTMNY-
PIRSL--QNIARD--GKRIP-FFTDLG-SGH-STWF-Q-QKVFIASDRIRKI--DESLVE
SG--LPIRHDFGD--RTSDTGKS----KAQLNL--NS-TI-LVMGGGEGVGSLKTLTKS-
GI-DASVVVVCGRNKI--KVVPLGFVTQMAEYMVAADILVSKAGPG--TIAEAAAVGLPV
MM-PG-QEAGFVV-ENK-FGEFV--KPDIADGVSNWL-KDDV--ALTQMSKNAIAIS--H
PNAAEEIVLEIGEIAHQ
>CAMPEP_0190965034_/NCGR_PEP_ID=Prorocentrum-minimum-CCMP1329-20131001|115794_1_/TAXON_ID=39449_/ORGANISM=Prorocentrum-minimum-CCMP1329_/LENGTH=98_/DNA_ID=CAMNT_0034853371_/DNA_START=1_/DNA_END=292_/DNA_ORIENTATION=+
------------------------------------------------------------
------------------------------------------------------------
------------------------------------------------------------
------------------------------------------------------------
-------VVICGRNRGGFRPHVLGFVPNVDEY---------KAGPG--SIAEAMIMGLPC
-------EEGFVV-D-G-----GE------------------------------------
-----------------
>CAMPEP_0191025590_/NCGR_PEP_ID=Prorocentrum-minimum-CCMP1329-20131001|258489_1_/TAXON_ID=39449_/ORGANISM=Prorocentrum-minimum-CCMP1329_/LENGTH=607_/DNA_ID=CAMNT_0034921345_/DNA_START=1_/DNA_END=1824_/DNA_ORIENTATION=+
----ARVLIMTSATGGGHGAAAAAIRHGLEAL-DP-SGNFD-VRVQDMF-WP--LSEFPG
TY--KFLMKN-PMWRAVY--------AIT--FIV-PFV-HQEI--EP-DVIVSVPMMQH-
PIKMLN--KAGRP--QPCTP-FV-DTE-TGS-NLWF-H-TRAIVPDEKLARRAK-AQLRQ
ASA--LLVSAQ---------------------LDRRR-VL-LLMGGGDGTGNMDEL----
---DTQLVVVCGRNHV-----ILGFRRDLALWMRASDLLLTKAGP-----AEALTVGLPV
LLY----ERGLVV-RNR-VGAY--ARNAA--KALLLE-RNGT----T-LQ-EMRGLS--Y
GTSATDLVVGEVARLAA
>CAMPEP_0191029180_/NCGR_PEP_ID=Prorocentrum-minimum-CCMP1329-20131001|260326_1_/TAXON_ID=39449_/ORGANISM=Prorocentrum-minimum-CCMP1329_/LENGTH=704_/DNA_ID=CAMNT_0034925017_/DNA_START=1_/DNA_END=2109_/DNA_ORIENTATION=-
----------------------------------------X-VRVQDMF-WP--VSEFPG
AY--KFLMKN-PMWRAIY--------AIT--FFV-PRA-RQEI--EP-DVIVSVPMMQH-
PIKMLS--HAGRP--QPCTP-FV-DTE-TGS-NLWF-H-TRTIVPDGKLAQ---------
-------------VQHGLRGAQV--QQVSA--LGRRR-VL-LLMGGGDGAGNMDEL----
---DVQLVVVCGRNHV-----VLGFRRDMALWMRAADLLLTKAGP-----AEALTVGLPV
LLY----ERGLVV-RNR-VGAY--AQNSA--KALLFE-RNGT----A-LRXDAAG-----
----QEPVLRS-ARHRP
>CAMPEP_0190925442_/NCGR_PEP_ID=Prorocentrum-minimum-CCMP1329-20131001|40997_1_/TAXON_ID=39449_/ORGANISM=Prorocentrum-minimum-CCMP1329_/LENGTH=194_/DNA_ID=CAMNT_0034809663_/DNA_START=1_/DNA_END=580_/DNA_ORIENTATION=+
---------------XGHRASALSLEAAFTRQ-Y---DQVS-VKMVDFI-WP--WSQLPE
GY--QVVGKF-PVYKGLY----NWREESI--LA----F-LTDL--GL-DLVISVPLVNH-
VQEAFE--LIFEG----TIP-MA-DLG-SCH-LSWF-D-DLLCVPSPQIEELALRQGMYL
CGL--PVREGF----------------RR-------------------------------
------------------------------------------------------------
------------------------------------------------------------
-----------------
>CAMPEP_0190989388_/NCGR_PEP_ID=Prorocentrum-minimum-CCMP1329-20131001|162528_1_/TAXON_ID=39449_/ORGANISM=Prorocentrum-minimum-CCMP1329_/LENGTH=99_/DNA_ID=CAMNT_0034880945_/DNA_START=1_/DNA_END=295_/DNA_ORIENTATION=-
------------------------------------------------------------
------------------------------------------------------------
------------------------------------------------------------
------------------------------------------------------------
-----------------------------------------KAGPG--SIAEAMIMGLPC
-------EEGFVV-D-G-----GETDPDAAEKVAAWL-GDPE--KLLQMSARARQLG--R
-GAALDIARRLCDGLM-
>CAMPEP_0191119534_/NCGR_PEP_ID=Prorocentrum-minimum-CCMP2233-20131001|70359_1_/TAXON_ID=39449_/ORGANISM=Prorocentrum-minimum-CCMP2233_/LENGTH=161_/DNA_ID=CAMNT_0035024513_/DNA_START=1_/DNA_END=481_/DNA_ORIENTATION=-
------------------------------------------------------------
------------------------------------------------------------
------------------------------------------------------------
------------------------------------------------------------
-------VVICGRNRGGFRPHVLGFVPNVDEY---------KAGPG--SIAEAMIMGLPC
-------EEGFVV-D-G-----GETDPDAAEKVAAWL-GDPE--KLLQMSARARQLG--R
-GAALDIARRLCDGLM-
>CAMPEP_0191086738_/NCGR_PEP_ID=Prorocentrum-minimum-CCMP2233-20131001|33311_1_/TAXON_ID=39449_/ORGANISM=Prorocentrum-minimum-CCMP2233_/LENGTH=463_/DNA_ID=CAMNT_0034988581_/DNA_START=1_/DNA_END=1387_/DNA_ORIENTATION=-
-HTPRRIYIFYSDTGGGHRASALSLEAAFTRQ-Y---DQVS-VKMVDFI-WP--WSQLPE
GY--QVVGKF-PVYKGLY----NWREESI--LA----F-LTDL--GL-DLVISVPLVNH-
VQEAFE--LIFEG----TIP-MA-DLG-SCH-LSWF-D-DLLCVPSPQIEELALRQGMYL
CGL--PVREGF-------------------------------------------------
------------------------------------------------------------
------------------------------------------------------------
-----------------
>CAMPEP_0191048612_/NCGR_PEP_ID=Prorocentrum-minimum-CCMP2233-20131001|8353_1_/TAXON_ID=39449_/ORGANISM=Prorocentrum-minimum-CCMP2233_/LENGTH=576_/DNA_ID=CAMNT_0034946161_/DNA_START=1_/DNA_END=1724_/DNA_ORIENTATION=-
----ARVLIMTSATGGGHGAAAAAIRHGLEAL-DP-SGNFD-VRVQDMF-WP--LSEFPG
TY--KFLMKN-PMWRAVY--------AIT--FIV-PFV-HQEI--EP-DVIVSVPMMQH-
PIKMLN--KAGRP--QPCTP-FV-DTE-TGS-NLWF-H-TRAIVPDEKLARRAK-AQLRQ
ASA--LLVSAQ---------------------LDRRR-VL-LLMGGGDGTGNMDEL----
---DTQLVVVCGRNHV-----ILGFRRDLALWMRASDLLLTKAGP-----AEALTVGLPV
LLY----ERGLVV-RNR-VGAY--ARNAA--KALLLE-RNGT----T-LQ-EMRGLS--Y
GTSATDLVVGEVARLAA
>CAMPEP_0191189742_/NCGR_PEP_ID=Prorocentrum-minimum-CCMP2233-20131001|256735_1_/TAXON_ID=39449_/ORGANISM=Prorocentrum-minimum-CCMP2233_/LENGTH=564_/DNA_ID=CAMNT_0035101387_/DNA_START=1_/DNA_END=1696_/DNA_ORIENTATION=-
----ARILIMTSATGGGHGAAAAAIKHGLEAL-DP-SGHFD-VRVQDMF-WP--VSEFPG
AY--KFLMKN-PMWRAIY--------AIT--FFV-PRA-RQEI--EP-DVIVSVPMMQH-
PIKMLS--HAGRP--QPCTP-FV-DTE-TGS-NLWF-H-TRTIVPDGKLAQRAV-AQVQQ
VHA--LLVSAQ--VQHGLRGAQV--QQVSA--LGRRR-VL-LLMGGGDGAGNMDEL----
---DVQLVVVCGRNHV-----VLGFRRDMALWMRAADLLLTKAGP-----AEALTVGLPV
LLY----ERGLVV-RNR-VGAY--AQNSA--KALLFE-RNGT----A-LR-EMRGSG--A
CLTERPPPTWS-SERSP
>CAMPEP_0191213868_/NCGR_PEP_ID=Prymnesium-parvum-Texoma1-20131001|10851_1_/TAXON_ID=97485_/ORGANISM=Prymnesium-parvum-Texoma1_/LENGTH=558_/DNA_ID=CAMNT_0035127775_/DNA_START=25_/DNA_END=1701_/DNA_ORIENTATION=-
-GSASTVLLLYANVGSGHKRAAEAVRGALLKR-G---TSPS-DIVMLDA--EL-VPYGFR
YV--MQVCEL-TLAGQHIF---LYDAQRT--VEDLLGM-VEKVSEKP-SAIV--FLPAQ-
-FSGIR-AHSAAL-----LP-IAVDL--DLQ-YMWV-H-DHYFVPRDDAKRVLQHSGVTV
SG--IPIMPE-----A-----ED-----------PNAR-------ET------AGLKP--
LDAPVRLLVVMGRQPR-HCSVVHGFVTDMPSLYRCADLLVSKSGGL--TIAEAAAVGLPM
VIL----EQRVLL-EAR-AAVKND--LPL---VDDIL-SGNK--LAEM-------LG--R
PDAA-----FVVADAVL
>CAMPEP_0191218678_/NCGR_PEP_ID=Prymnesium-parvum-Texoma1-20131001|13699_1_/TAXON_ID=97485_/ORGANISM=Prymnesium-parvum-Texoma1_/LENGTH=440_/DNA_ID=CAMNT_0035133047_/DNA_START=1_/DNA_END=1321_/DNA_ORIENTATION=-
-GR-KRVLMLVCDTGGGHRASAQALEAAVQTL-RP--GDVD-VKILDIW-WP--YNKMAA
GY--PFLCKH-P-WRLAYS---MF----R--VRNGAKF-KRCISDSP-DLVV--PLTQH-
PLHVMR-SLDSEG-----PA-FATDLG-SAH-PSWF-VKDACFVPSDAVRRVATVSQIKQ
YG--LPVRR------R-----GV----KAELGLLPDRKTV-LVVGGGDGVGALG------
---AAQVVAICGKNEG-VHVEIRGFTSTISDYMEAAHCLITKAGPG--TIAEAAIRGLPT
MLS----EAGFVV-DNG-FGEYPR--PKK--TVSAWL-QDDE--GLRAKSGAA--VA--A
P--TRLIAV--------
>CAMPEP_0199672506_/NCGR_PEP_ID=Pseudo_nitzschia-australis-10249_10_AB-20140214|123926_1_/ASSEMBLY_ACC=CAM_ASM_001147_/TAXON_ID=44445_/ORGANISM=Pseudo-nitzschia_australis,_Strain_10249_10_AB_/LENGTH=556_/DNA_ID=CAMNT_0045537057_/DNA_START=319_/DNA_END=1989_/DNA_ORIENTATION=-
-RP-MHILFLSADTGGGHRASAEALAKQFLI-QFP-G--ST-YELADIW-LP--YRTIVN
TY--KRMSAR-PEWKIFYS-NTIVN-HSR--AT--GRV-KKRLESNP-DVIVSVPTMNH-
PLRST--QKTSKE--GKHIP-FFTDLG-SAH-CMWF-E-DKLYVASDRLYKL--PEDIVR
TG--LPIRHGFND--RTSARGKD----RKELGIA-NP-VV-LVMGGGEGVGSLSELSGK-
GV-DATVCVVCGRNAE--AILPLGFLTNIPEYMVAADVLVSKAGPG--TIAEAAAVGLPV
LM-PG-QEAGVVL-EQN-FGEYK--RPSKGERVTAWL-QDTT--LLQTMSQAAMVAG--N
PYAADEIVEDIGRQTVA
>CAMPEP_0199812388_/NCGR_PEP_ID=Pseudo_nitzschia-fradulenta-WWA7-20140214|96175_1_/ASSEMBLY_ACC=CAM_ASM_001165_/TAXON_ID=183588_/ORGANISM=Pseudo-nitzschia_fraudulenta,_Strain_WWA7_/LENGTH=687_/DNA_ID=CAMNT_0045700281_/DNA_START=171_/DNA_END=2234_/DNA_ORIENTATION=+
T-GGLRVLFLSSDTGGGHRASAESLAAQ----LFE-G-----YDLLDLA--PP-YNSIVP
YY--KHLSAH-PQWKLLYS-NSRAM-NIK--ILSVRSI-RKKIKAKP-DVVVSVPLQTS-
PVISC-----T-KETGKHLP-MFTDLG-SAH-STWF-A-EKLFVGSPQIHEL--EEKLVL
VG--LPIRHDFGD--RMSDEGQQ----RAKLELP-AL-TL-LCMGGGEGVGSLSELVKQ-
GV-DAVIMVVCGRNEVKVSVVPLGFVTNMAEYMVASDVLITKAGPG--TISEAAALSLPV
ML-----EEGYVV-DGG-FGAFRD-DTQAAEEVVLWL-NDEL--KLKEMSDAAKSLG--H
PYAARDIVKQIGDSTLK
>CAMPEP_0199829598_/NCGR_PEP_ID=Pseudo_nitzschia-fradulenta-WWA7-20140214|208435_1_/ASSEMBLY_ACC=CAM_ASM_001165_/TAXON_ID=183588_/ORGANISM=Pseudo-nitzschia_fraudulenta,_Strain_WWA7_/LENGTH=536_/DNA_ID=CAMNT_0045722187_/DNA_START=787_/DNA_END=2397_/DNA_ORIENTATION=-
-RP-MHILFLSADTGGGHRASAEALAKQFLI-QYP-G--ST-YELADLW-LP--YRTLVN
TY--KRMSAN-PEWKFFYS-NTKIN-HSR--VT--RRI-KKRLESEP-DVIVSVPTMNH-
PLKCT--QKTSRE--GKHIP-FFTDLG-SAH-CMWF-E-DKLYVASDRLYDL--HEDIVM
TG--LPIRHGFGD--RTSARGKE----REELGIA--P-MV-LVMGGGEGVGSLSELSSQ-
GV-DATVCVVCGRNAV--DIMPLGFLTNIPEYMVAADVLVSKAGPG--TIAEAAAVGLPV
MM-PG-QEAGVVL-ESR-FGEYS--KPSKADTVTSWL-QDST--LLQTMSQAAMVAG--N
PYAADEIVEDIGRQTVA
>CAMPEP_0199835408_/NCGR_PEP_ID=Pseudo_nitzschia-fradulenta-WWA7-20140214|211443_1_/ASSEMBLY_ACC=CAM_ASM_001165_/TAXON_ID=183588_/ORGANISM=Pseudo-nitzschia_fraudulenta,_Strain_WWA7_/LENGTH=606_/DNA_ID=CAMNT_0045728203_/DNA_START=1_/DNA_END=1815_/DNA_ORIENTATION=+
-LEKKRVMILISDTGGGHRASAKAVADALEEL-Y---EQLH-ITIRDVW-WP--FNLVVQ
QY--MWMAQH-I-WKFTWS---TFPV--N--VRCKRAF-RHAIERDP-DLIV--PGNQH-
VIKVLK-RLARR----R-IP-FVTDLG-TAH-PMWF-HKDRVFLPSENVRQIALESAIHM
YG--LPLRR------S-----RK-----RTLGLVVEAPTV-MIVGGGDGVGRII------
---GAQMVVICGKNDG-VHAHIVGFVPNMDEYMAASNAIVTKAGXX--XXRRELHKGFAG
DVE----ESGFVV-DGG-FGEYDD--PAV--TVTGWL-GDPE--ELQRRSKLA--HG--R
P--TMQIAQVIGRKWLR
>CAMPEP_0199774616_/NCGR_PEP_ID=Pseudo_nitzschia-fradulenta-WWA7-20140214|16246_1_/ASSEMBLY_ACC=CAM_ASM_001165_/TAXON_ID=183588_/ORGANISM=Pseudo-nitzschia_fraudulenta,_Strain_WWA7_/LENGTH=520_/DNA_ID=CAMNT_0045653083_/DNA_START=1_/DNA_END=1562_/DNA_ORIENTATION=+
IDGVCTVQILMSATGGGHLASAIALEDALDH-LYP-G-RFV-CEIVDIYFWP--YNDMVR
MY--KFMADH-PTWELFFG-------SVL--CY---------EPFRA-DMVVSVPLCQD-
PLKIL--SDLDASEQKK-TP-FVTDLG-GAH-KTWF-H-DKCFVPSDALNKK--SSQIVQ
YG--LPIRKGFQDSSSSSSDDGK-KQ-REALGID-DI-TV-LVVGGGDGMGGIVTLGTRD
EK-GYQMVVVCGNNAGRVNV--QGYVRNMDEWMRASDCLVTKAGPG--TIAEASICGLPC
ML-----EEGFVE-DSG-FGKYSD--PDEADTVSSWL-GSPE--TLSGMQAAAVEAS--R
PRATIDIARDLAEIGFS
>CAMPEP_0191390334_/NCGR_PEP_ID=Pseudopedinella-elastica-CCMP716-20131002|4643_1_/TAXON_ID=35684_/ORGANISM=Pseudopedinella-elastica-CCMP716_/LENGTH=546_/DNA_ID=CAMNT_0035348537_/DNA_START=161_/DNA_END=1801_/DNA_ORIENTATION=-
RK---KVMILMSDTGGGHRASAIALEDAFNEL-F---GMFE-CEIVDIW-WP--YNKFVP
AY--KFLAKH-PFWRFFW----KNPVCF-------DNF-HSAI--SP-DLVVSVPLCQD-
PLRVLD--KLGD--GTRKTP-FV-DLG-GAH-PLWF-D-DLCFVPSDPVRQMAQPHQLRQ
YGL--PLRSDF----------------RKS--LD----TT-LVVGGGDGVGGLLSLGAAD
G--S-QLVVVCGSN-V---VVPTGFVRNMADYMAAADCIVTKAGP-----SEAMCRGLPT
MLS----EAGFVT-EGG-FGDY--KRPAK--TVSRWM-SDPA----K-LE-EMSKAG--R
PSATYDIARDIAGLVLD
>CAMPEP_0191396272_/NCGR_PEP_ID=Pseudopedinella-elastica-CCMP716-20131002|11292_1_/TAXON_ID=35684_/ORGANISM=Pseudopedinella-elastica-CCMP716_/LENGTH=488_/DNA_ID=CAMNT_0035357325_/DNA_START=90_/DNA_END=1556_/DNA_ORIENTATION=-
RKNSATVLFLMSDTGGGHRASAQALEAALLAE-IG-TLDLN-IELVDIW-YP--YNRQVG
AY--SFFGKH-PFWKALY----SWWPNR-------RRM-AAAI--NP-DMIVSVPMTQT-
PINALD--AIQRR-AWRRPP-FA-DLN-SAH-PMWF-H-DLVFVPSKDLHKRARELRIRQ
HGL--PVRKEF--DAWPTPDAVR--ALKKR--LD----VV-LVVMGGDGFGANLARLSLD
---A-QIVVVCGRNAL---VVALGFVDYMHELMDATDCLLTKAGP-----AEAAIKALPV
VVT----EAGFVT-ENG-FGVF--PRPRE--TVSIWL-RNPD----L-MA-LMAKAG--R
PSASKEIARDLAAAL--
>CAMPEP_0193808672_/NCGR_PEP_ID=Pteridomonas-danica-PT-20131002|7478_1_/TAXON_ID=38822_/ORGANISM=Pteridomonas-danica-PT_/LENGTH=307_/DNA_ID=CAMNT_0038329421_/DNA_START=568_/DNA_END=1491_/DNA_ORIENTATION=-
------------------------------------------------------------
------------------------------------------------------------
---------------MPRIP-FVTDLG-SAH-PTWF-H-DLCFVPSNNVRTL--H-QIRQ
YS--LPL---------VDQRTKP--EVRTSLGLSPNR-TA-LVLGGGDGMGAIETLTSSS
ST-DFQMVVVCGSN---VTV--VGYVPNMEDYMAASDCVVTKAGPG--TICEAMTKGLPT
LLS----E--YVA-KHG-FGTYTN--PKKGQIVADWM-NSPH-KLAEM-SKKAVNMS--C
PSATLDIARDILTLLNT
>CAMPEP_0191508050_/NCGR_PEP_ID=Pyramimonas-parkeae-CCMP726-20131001|136634_1_/TAXON_ID=36894_/ORGANISM=Pyramimonas-parkeae-CCMP726_/LENGTH=376_/DNA_ID=CAMNT_0035506905_/DNA_START=1_/DNA_END=1130_/DNA_ORIENTATION=+
----------------------------------------K-IFIVDMW-WP--VNRFGD
SY--SFMVKH-PMWRINFT-EPTFLH--G--QY--KTM-SKAFDEKP-HLVVSVPLLQH-
PIAVLK-SRVKAK---DPVP-FATDLT-KCH-PTWY-H-TACFVPTEVCRQQ--S-QXRD
AW--TSH---------EAA-SQG--KAARKAG-DAEGGXV-MMAGGGEGMGNLETLP---
---NAQVVVICGRNFK---V--NGFVNNMSEWMAASDCIITKAGPG--TIAEALIRGVPL
LL-----EEGFVL-ENQ-VGAFKD--PVKAAIIGDWF-GPNK-KELAAMATRAKALG--R
PHATYRIVRDLASLAEG
>CAMPEP_0191521384_/NCGR_PEP_ID=Rhodella-maculata-CCMP736-20130930|10630_1_/TAXON_ID=38298_/ORGANISM=Rhodella-maculata-CCMP736_/LENGTH=1074_/DNA_ID=CAMNT_0035524919_/DNA_START=1_/DNA_END=3222_/DNA_ORIENTATION=+
------------------------------------------------------------
------------------------------------------------------------
------------------------------------------------------------
------------------------------------------------------------
-----------------VSVTVQGFV-NMNEWMTACDVVVTKAGPG--SIAEALVAGLPM
VLF----EEGYVV-NNN-LGEYSE--PSXTILIILFL-LSGFAIILARYSHPDGAQGFFR
TTTITMLALCLAAIILR
>CAMPEP_0191520876_/NCGR_PEP_ID=Rhodella-maculata-CCMP736-20130930|10272_1_/TAXON_ID=38298_/ORGANISM=Rhodella-maculata-CCMP736_/LENGTH=212_/DNA_ID=CAMNT_0035524307_/DNA_START=1_/DNA_END=635_/DNA_ORIENTATION=-
----LKVLLLMSDTGGGHRASAEALLAAFDEL-LP-GG-HE-TTIVDVF-PP--LASFPR
FY--GFCQRH-PLWKLFF--------AMR--LFT-RAL-EDYL--TP-DLIVSVPMVQD-
TLAALR--GL-----KCLPP-FM-DLG-GAH-PMWF-H-DAIYVPTETLHDLAL-DQLRT
FGL--PL-----------------------------------------------------
------------------------------------------------------------
------------------------------------------------------------
-----------------
>CAMPEP_0191537356_/NCGR_PEP_ID=Rhodella-maculata-CCMP736-20130930|102572_1_/TAXON_ID=38298_/ORGANISM=Rhodella-maculata-CCMP736_/LENGTH=410_/DNA_ID=CAMNT_0035547219_/DNA_START=1_/DNA_END=1231_/DNA_ORIENTATION=+
XK---KVLILMSDTGGGHRASAMAITAAMEE-LFP-G-ETE-AEVVDVM-GM--YAKFPS
QY--SFTAKH-PLWRAVY--------VTD--LL--KKI-ETFLAKAP-DIIVSVPLTQT-
PLKAL--NNLC--PGAARPP-FVTDLA-AAH-PTWF-H-DLVIVPTPALARA--A-AVKT
IG--LPVRPAF-----VTHGEKA--AARRKVGIDAER-SV-LVVGGGDGVGGLEKLAKAE
DEANAQVVVVCGKN---VTV--QGFVSNMDEWMKASDAIVTKAGPG--TIEEALISGLPI
VL-----EYGYVT-RAG-VGEFKK--PEKAGTIQRWF-SDE--KLLAEMSEKARKLG--K
PTATYEIAQTIGELLFK
>CAMPEP_0191579258_/NCGR_PEP_ID=Rhodomonas-sp-CCMP768-20130930|93465_1_/TAXON_ID=302021_/ORGANISM=Rhodomonas-sp-CCMP768_/LENGTH=149_/DNA_ID=CAMNT_0035598695_/DNA_START=1_/DNA_END=450_/DNA_ORIENTATION=-
------------------------------------------------------------
------------------------------------------------------------
------------------------------------------------------------
------------------------------------------------------------
--------------------------FLNQHL----------AGPG----AEASIAGLPT
LVSPG-QERGYVI-DKG-FGEFKR--PDRASTIVQWM-QDPE--KMKIMSQMATAAG--T
MQIAREVASYLDEAIDR
>CAMPEP_0191558936_/NCGR_PEP_ID=Rhodomonas-sp-CCMP768-20130930|13837_1_/TAXON_ID=302021_/ORGANISM=Rhodomonas-sp-CCMP768_/LENGTH=156_/DNA_ID=CAMNT_0035572605_/DNA_START=1_/DNA_END=471_/DNA_ORIENTATION=-
------------------------------------------------------------
------------------------------------------------------------
------------------------------------------------------------
------------------------------------------------------ALGKRS
---ELQMVVVCGKNSN---VHVKGFVANMDEW---------KAGPG--TIAEATIVGLPT
-------EAGYVV-D-G-------REPRKAGTVASWL-DDKT--KLSAMSALASEYG--K
IKATKEIAVEIASMLD-
>CAMPEP_0191569078_/NCGR_PEP_ID=Rhodomonas-sp-CCMP768-20130930|21524_1_/TAXON_ID=302021_/ORGANISM=Rhodomonas-sp-CCMP768_/LENGTH=392_/DNA_ID=CAMNT_0035584685_/DNA_START=1_/DNA_END=1175_/DNA_ORIENTATION=+
----KRVLFVMSDTGGGHKASAKAIVGALEEL-YP-GK-FE-CEIKDIW-FP--SNKLVP
IY--QFAAKN-PSWRAIY--------TTK--LTC-QKF-EAYF--NP-DIVVSVPLCQQ-
PLHILK--RM-----VRKVP-FV-DLG-SCS-STWF-H-DKVCVPGDQIEQLAL-YQIRK
HGL--PVRKGF---------------------------V---------------------
------------------------------------------------------------
------------------------------------------------------------
-----------------
>CAMPEP_0191827848_/NCGR_PEP_ID=Scrippsiella-hangoei-SHTV5-20131105|37454_1_/TAXON_ID=268821_/ORGANISM=Scrippsiella-hangoei-SHTV5_/LENGTH=772_/DNA_ID=CAMNT_0035890213_/DNA_START=1_/DNA_END=2316_/DNA_ORIENTATION=-
-GSPRKVVIYYSDTGGGHFASASALKAALARQ-Y---DDIE-VTLTDFI-WP--WSNVPE
AY--QALGNY-PIYKTLF----SFRDAPV--LA----Q-LTGV--GV-DLILSVPLINH-
IVEGLK--DIFGD----TVR-VV-DLG-SAH-FSWF-E-DALFVPSGEIKQLALLEKIHL
CGL--PVREGF----------------ELQ--LL----VV-LLMGGGEGFGALVRL----
---G-QLVVVCGRNPS---PLILGFVANIDEFMSAADILVTKAGP-----AEAMIKGLPC
LLT----EEGFVT-EAG-AGEF--LEPER--TVEAWL-ENPQ----L-LN-QMSRIA--H
PNASLDITRRLCQDFLD
>CAMPEP_0199193470_/NCGR_PEP_ID=Scrippsiella-hangoei_like-SHHI_4-20140214|22769_1_/ASSEMBLY_ACC=CAM_ASM_001136_/TAXON_ID=447022_/ORGANISM=Scrippsiella_hangoei-like,_Strain_SHHI-4_/LENGTH=763_/DNA_ID=CAMNT_0044923231_/DNA_START=1_/DNA_END=2287_/DNA_ORIENTATION=-
-GSPRKVVIYYSDTGGGHFASASALKAALARQ-Y---DDIE-VTLTDFI-WP--WSNVPE
AY--QALGNY-PIYKTLF----SFRDAPV--LA----Q-LTGV--GV-DLILSVPLINH-
IVEGLK--DIFGD----TVR-VV-DLG-SAH-FSWF-E-DALFVPSGEIKQLALPEKIHL
CGL--PVREGF----------------ELQ--LL----VV-LLMGGGEGFGAIVRL----
---G-QLVVVCGRNPS---PLILGFASNIDEFMSAADILVTKAGP-----AEAMIKGLPC
LLT----EEGFVT-EAG-AGEF--FEPER--TVEAWL-ENPQ----L-LN-QMSRIA--H
PNASLDITRRLCQDFLD
>CAMPEP_0192120460_/NCGR_PEP_ID=Scrippsiella-trochoidea-CCMP3099-20130930|395262_1_/TAXON_ID=71861_/ORGANISM=Scrippsiella-trochoidea-CCMP3099_/LENGTH=756_/DNA_ID=CAMNT_0036225219_/DNA_START=120_/DNA_END=2387_/DNA_ORIENTATION=+
-RSPRKVVIFFSDTGGGHRASAMALEAAFMRL-Y---DQVS-VSIIDFI-WP--FTNVPE
AY--QALGNY-PVYKTIF----SWRD-REPVLA----Q-LSVL--GV-DLILSVPLINH-
VEEALG--EICPD----TVR-VV-DLG-SAH-LSWF-D-DALFVPNRQIQRLATERKIHA
CGL--PVQAGF----------------ELQ--LQ----VV-LMMGGGEGFGSLVRL----
---G-QLVVICGRNKQ---PIILGFVPNVDEYMTAADMLVTKAGP-----AEAMIKGLPC
LLT----EEGFVT-DGG-AGEF--TEPQS--TVARWL-SDPE----L-LR-EMSKLA--R
PQASLDIARRICEGFLD
>CAMPEP_0192121016_/NCGR_PEP_ID=Scrippsiella-trochoidea-CCMP3099-20130930|395540_1_/TAXON_ID=71861_/ORGANISM=Scrippsiella-trochoidea-CCMP3099_/LENGTH=598_/DNA_ID=CAMNT_0036225779_/DNA_START=1_/DNA_END=1797_/DNA_ORIENTATION=+
----RKVLICHASVGAGHRRAAEAIEAAMQQL-D---PSVE-IRVVDLMDGPL-VTLYKD
WY--LRMVET-FSFGGHCF---LFDRQRR--LTQSLDF-LQLVLDEP-DVVV--FLAPE-
-LSALR-RRH-GL-----VP-HVTDM--DVH-AWWY-QQDHYFVQREFARQQLCKEDVTV
SG--IPIMPR-----C-----RA-----------LTER-------GR------QGLEPAG
SRRPIILVVVCGRQDR-HRVAMLGYTRKLHELMAASDVVVTKPGGL--ITAEAFACGLML
VVV----EERFIL-EAG-AGIRWE--VRD---LDPIL-AATT--PTVTGSCWGQ-LG--R
PDAATVVAKYVLSEASW
>CAMPEP_0192142256_/NCGR_PEP_ID=Skeletonema-dohrnii-SkelB-20130926|11335_1_/TAXON_ID=267566_/ORGANISM=Skeletonema-dohrnii-SkelB_/LENGTH=656_/DNA_ID=CAMNT_0036248797_/DNA_START=102_/DNA_END=2072_/DNA_ORIENTATION=-
K-GPLKILFLSSDTGGGHRASAEALANQ----LYP-G-----YDLLDIWSWP--YNSIKD
AY--KSMSAS-PKWRTLYS-NTAVY-HSY--YM--GMI-REKIEENP-DVVVSVPTMNY-
PLFSI-----R-KKFDKEIP-FFTDFG-SGH-CTWF-N-DRMYLASDPIKAI--DEKIVM
SG--LPIRYDFGD--RTTDEGKA----REELNI--DP-MI-LVMGGGEGVGSLSKLRTQ-
GV-DATICVVCGRNTVNVDVIPLGFVKNMAEYMVAADVLVSKAGPG--TIAEAAAVGLPI
MV-----EAGIVL-DGG-FGDYE--DPETALEIACWL-QDSQ--LLDVMSKKAQAVG--H
PHAAEEIAQDIGDTTHD
>CAMPEP_0192128972_/NCGR_PEP_ID=Skeletonema-dohrnii-SkelB-20130926|1138_1_/TAXON_ID=267566_/ORGANISM=Skeletonema-dohrnii-SkelB_/LENGTH=284_/DNA_ID=CAMNT_0036233935_/DNA_START=1_/DNA_END=855_/DNA_ORIENTATION=-
------------------------------------------------------------
------------------------------------------------------------
------------------------------------------------------------
------------------------------------------------------------
----------------HVKVMGLGFITNMAEY----------AGPG----AEAASLSLPV
MLTPG-QEEGYVV-QGE-FGTFSD--PQGSDVVASWL-TDVQ--KLKHLSANAKKCG--A
P--AAEIVEAIGESALR
>CAMPEP_0192143786_/NCGR_PEP_ID=Skeletonema-dohrnii-SkelB-20130926|12454_1_/TAXON_ID=267566_/ORGANISM=Skeletonema-dohrnii-SkelB_/LENGTH=654_/DNA_ID=CAMNT_0036250551_/DNA_START=207_/DNA_END=2171_/DNA_ORIENTATION=+
K-GPLKILFLSSDTGGGHRASAEALANQ----LYP-G-----YDLLDIWSWP--YNSIKD
AY--KSMSAS-PKWRTLYS-NTAVY-HSY--YM--GMI-REKIEENP-DVVVSVPTMNY-
PLFSI-----R-KKFDKEIP-FFTDFG-SGH-CTWF-N-DRMYLASDPIKAI--DEKIVM
SG--LPIRYDFGD--RTTDEGKA----REELNI--DP-MI-LVMGGGEGVGSLSKLRTQ-
GV-DATICVVCGRNTVNVDVIPLGFVKNMAEYMVAADVLVSKAGPG--TIAEAAAVGLPI
MV-----EAGIVL-DGG-FGDYE--DPETALEIACWL-QDSQ--LLDVMSKKAQAVG--H
PHAAEEIAQDIGDTTHD
>CAMPEP_0192133744_/NCGR_PEP_ID=Skeletonema-dohrnii-SkelB-20130926|5679_1_/TAXON_ID=267566_/ORGANISM=Skeletonema-dohrnii-SkelB_/LENGTH=513_/DNA_ID=CAMNT_0036239407_/DNA_START=35_/DNA_END=1576_/DNA_ORIENTATION=+
DEDVATIQILMSDTGGGHRASANALRDAFNVLRFP--LKIH-CDIVDIYFFP--YNQYVA
LY--KIMAEY-SLWKWFYG----LWLFQE--CLTR-NP-FDSSKNRA-DMVVSVPLCQD-
PLKIL------SSEG-RVTP-FVTDLG-GAH-PTWF-N-DKCFVPSDVLKKA--ENQIVQ
YG--LPI----EQ--DEATEME-----RESLGLK-D--TV-LIVGGGDGMGGIIKLQSLA
AS--YQMVVVCGNN------------------MRASDILITKAGPG--TIAEASICGLPC
IL----QEEGYVE-ENG-FGCYGS--VDGAETVQEWL-ASP-------KLEQM-VAA--R
PDATLDIARDLADMVYV
>CAMPEP_0192139240_/NCGR_PEP_ID=Skeletonema-dohrnii-SkelB-20130926|9427_1_/TAXON_ID=267566_/ORGANISM=Skeletonema-dohrnii-SkelB_/LENGTH=230_/DNA_ID=CAMNT_0036245493_/DNA_START=1_/DNA_END=688_/DNA_ORIENTATION=+
----LRVLFLSSDTGGGHRASATSLAQQFEAL-F---PGST-YELCDIV-PP--YNMLVK
SY--KHLSAH-PQWKLVY--------HMK--SAM-RAV-RKRI--AP-DVVVSVPLMTN-
PVLACS--NIT----GKHLP-IF-DLG-SAH-SMWF-A-EKLFVASEAIKGLAMEEKIVM
SGL--PIRYDF---EX--------------------------------------------
------------------------------------------------------------
------------------------------------------------------------
-----------------
>CAMPEP_0192237858_/NCGR_PEP_ID=Skeletonema-marinoi-SkelA-20130924|10268_1_/TAXON_ID=267567_/ORGANISM=Skeletonema-marinoi-SkelA_/LENGTH=684_/DNA_ID=CAMNT_0036364321_/DNA_START=1_/DNA_END=2053_/DNA_ORIENTATION=-
K-GPLKILFLSSDTGGGHRASAEALANQ----LYP-G-----YDLLDIWSWP--YNSIKD
AY--KSMSAS-PKWRTLYS-NTAVY-HSY--YM--GMI-REKIEENP-DVVVSVPTMNY-
PLLSI-----R-KKFDKEIP-FFTDFG-SGH-CTWF-N-DRMYLASEPIKAI--DEKIVM
SG--LPIRYDFGD--RTTDEGKA----REELNI--DP-II-LVMGGGEGVGSLSKLRTQ-
GV-DATICVVCGRNTVNVDVIPLGFVKNMAEYMVAADVLVSKAGPG--TIAEAAAVGLPI
MV-----EAGIVL-DGG-FGDYE--DPETALEIACWL-QDSQ--LLDVMSKKAQAVG--H
PHAAEEIAQDIGDTTHD
>CAMPEP_0192227788_/NCGR_PEP_ID=Skeletonema-marinoi-SkelA-20130924|2921_1_/TAXON_ID=267567_/ORGANISM=Skeletonema-marinoi-SkelA_/LENGTH=278_/DNA_ID=CAMNT_0036352635_/DNA_START=1_/DNA_END=836_/DNA_ORIENTATION=-
------------------------------------------------------------
------------------------------------------------------------
------------------------------------------------------------
------------------------------------------------------------
----------------HVKVMGLGFITNMAEY----------AGPG----AEAASLSLPV
MLTPG-QEEGYVV-QGE-FGTFSD--PQGSDVVASWL-TDVQ--KLKHLSANAKKCG--A
P--AAEIVEAIGESALR
>CAMPEP_0192223870_/NCGR_PEP_ID=Skeletonema-marinoi-SkelA-20130924|544_1_/TAXON_ID=267567_/ORGANISM=Skeletonema-marinoi-SkelA_/LENGTH=252_/DNA_ID=CAMNT_0036348457_/DNA_START=162_/DNA_END=916_/DNA_ORIENTATION=+
----LRVLFLSSDTGGGHRASATSLAQQFEVL-F---PGST-YELCDIV-PP--YNMLVK
SY--KHLSAH-PQWKLVY--------HMK--SAM-RAV-RKRI--GP-DVVVSVPLMTN-
PVLACS--NIT----GKHLP-IF-DLG-SAH-SMWF-A-EKLFVASEAIKGLAMEEKIVM
SGL--PIRYDF---ERHSX-----------------------------------------
------------------------------------------------------------
------------------------------------------------------------
-----------------
>CAMPEP_0192270174_/NCGR_PEP_ID=Skeletonema-menzelii-CCMP793-20130923|8846_1_/TAXON_ID=216823_/ORGANISM=Skeletonema-menzelii-CCMP793_/LENGTH=657_/DNA_ID=CAMNT_0036404449_/DNA_START=131_/DNA_END=2104_/DNA_ORIENTATION=+
K-GPLKILFLSSDTGGGHRASAEALANQ----LYP-G-----YDLLDIWSWP--YNSIKN
YY--KSMSAS-PKWRTLYS-NTAVY-HSY--YM--GMI-REKIEENP-DVVVSVPTMNY-
PLFSI-----R-KKYDKEIP-FFTDFG-SGH-CTWF-N-DRMYLASEPIKKI--DEKIVM
SG--LPIRYDFGD--RTTEEGKA----REELNI--DP-MI-LVMGGGEGVGSLSKLRTQ-
GV-DATICVVCGRNTVNVDVIPLGFVQNMAAYMVAADVLVSKAGPG--TIAEAAAVGLPI
MV-----EAGIVL-DGG-FGDYE--DPETALELACWL-QDSQ--LLDVMSNKARIVG--H
PHAAEEIAKDIGDTTHE
>CAMPEP_0192275226_/NCGR_PEP_ID=Skeletonema-menzelii-CCMP793-20130923|20640_1_/TAXON_ID=216823_/ORGANISM=Skeletonema-menzelii-CCMP793_/LENGTH=508_/DNA_ID=CAMNT_0036410721_/DNA_START=65_/DNA_END=1591_/DNA_ORIENTATION=-
DEDVATIQILMSDTGGGHRASANALRDAFNVLRFP--LKIH-CDIVDIYFFP--YNQYVA
LY--KIMAEY-SLWKWFYG----LWLFQQ--CLTR-NP-FDSTKNRA-DMVVSVPLCQD-
PLKIL------SSDG-RVTP-FVTDLG-GAH-PTWF-N-DKCFVPSDVLKKA--ENQIVQ
YG--LPI----EQ--DEATEMK-----RESLGLK-D--TV-LIVGGGDGMGGIIKLQNLA
ES--YQMVVVCGNN------------------MRASDILITKAGPG--TIAEASICGLPC
IL----QEEGYVE-ENG-FGTYGS--VEGAETVQEWL-ASP-------MLEQM-VAA--R
PDATLDIARDLADMVYV
>CAMPEP_0192265708_/NCGR_PEP_ID=Skeletonema-menzelii-CCMP793-20130923|5584_1_/TAXON_ID=216823_/ORGANISM=Skeletonema-menzelii-CCMP793_/LENGTH=627_/DNA_ID=CAMNT_0036399107_/DNA_START=274_/DNA_END=2157_/DNA_ORIENTATION=+
-ADKKSVLFLSSDTGGGHRASATSLAQQFENL-FP-G--ST-YELCDIV--PPPYNMLVK
SY--KHLSAH-PQWKLVY--NTRAYEHMK--SAMERAV-RKRIMEAP-DVVVSVPLMTN-
PVLACS-NITKET---KHLP-IFTDLG-SAH-SMWF---EKLFVASEAIKSLAMEEKIVM
SG--LPIRYDFERHCE---GGRE-----E-LG-YKERKCV-LVMGGG--CGRLS----ER
NI-EALILVVCGRNREHVKVMGLGFITNMAEY----------AGPG----AEAASLSLPV
MLTPG-QEEGYVV-QGE-FGTFSD--PQGSDVVASWL-TDEQ--KLKHLSANAKKCG--A
P--AAEIVEAIGESALR
>CAMPEP_0199608952_/NCGR_PEP_ID=Symbiodinium-sp-C1-20140214|41911_1_/ASSEMBLY_ACC=CAM_ASM_001145_/TAXON_ID=226962_/ORGANISM=Symbiodinium_sp.,_Strain_C1_/LENGTH=474_/DNA_ID=CAMNT_0045454941_/DNA_START=1_/DNA_END=1421_/DNA_ORIENTATION=+
-QLPRKIHIYFSDTGGGHRASALALEAALEKQ-Y---SQVS-VELIDFF-WP--LSQAPE
TY--QTLGNF-PVYKRAW----KWQDEHI---V----K-YL----DL-DLAISVPLIHH-
VIEALE--EISRG----RLP-VV-DLG-SAH-LSWF-D-DLLFVPSQEIYQLAIKGKINL
SGL--PLREGF----------------RLQ--L-----VV-LLMGGGEGFGRLNTL----
---G-QLVVVCGRN-----PLILGFVKNIDEYMTAADCLVTKAGP-----AEGMIKGLPC
LLT----EEGYVT-END-AGAY--EEPEQ--TIADWL-ADPE----R-LQ-TMSRLA--K
PDAALQIARRICDGLLD
>CAMPEP_0192504782_/NCGR_PEP_ID=Symbiodinium-sp-CCMP2430-20130923|19233_1_/TAXON_ID=631057_/ORGANISM=Symbiodinium-sp-CCMP2430_/LENGTH=639_/DNA_ID=CAMNT_0036700453_/DNA_START=1_/DNA_END=1920_/DNA_ORIENTATION=-
-GKVQKVLICHASVGSGHSRAAQALASALSRL-D---ESVE-VRVVDLMDRTL-IYFYKD
WY--LRLVET-VNLGGLFF---LFDRQRR--ITQSLNF-MQLVCEKP-DVMV--FLAPE-
-VASLR-RRH-GL-----VP-QVTDM--DVH-AWWY-QQDHYFVPREIAKFQLEEEDITV
SG--IPIMPH-----L-----NS-----------LGRD-------GR------Q-LHEAF
LPVPSILVVVCGRQHR-HRVALLGFSSCIHELLAVADVVISKPGGL--ITSEALSCGLMM
VVV----EERMLL-EEG-AGIWWD--YRD---LDRIM-SAPA--EARF-------IA--K
PEAAFKIARYVLSDAPR
>CAMPEP_0192563686_/NCGR_PEP_ID=Symbiodinium-sp-CCMP2430-20130923|155883_1_/TAXON_ID=631057_/ORGANISM=Symbiodinium-sp-CCMP2430_/LENGTH=632_/DNA_ID=CAMNT_0036768569_/DNA_START=1_/DNA_END=1894_/DNA_ORIENTATION=+
-QRPRQIHIYFSDTGGGHRASALSLEAALKKL-Y---NQVS-VTLVDFI-WP--LSQAPE
TY--QTLGHF-PVYKRAW----TWCDESV---L----S-YLGQ--DL-DLIISVPLIHH-
VIEALE--ELAKG----CLP-VV-DLG-SAH-LSWF-D-DMLFVPSQEIYQAAIRRKIHL
CGL--PLREGF----------------CLQ--L-----VV-LLMGGGEGFGKLLKL----
---G-QLVVVCGRN-----PLILGFVTNVDQYMTAADCLVTKAGP-----AESMIKGLPC
LLT----EEGYVT-DNG-AGAY--QEPDL--KIEEWL-KDPP----T-LE-RMSRLA--Q
PDAALEIARRMCDSLLD
>CAMPEP_0192537362_/NCGR_PEP_ID=Symbiodinium-sp-CCMP2430-20130923|70699_1_/TAXON_ID=631057_/ORGANISM=Symbiodinium-sp-CCMP2430_/LENGTH=674_/DNA_ID=CAMNT_0036738165_/DNA_START=1_/DNA_END=2023_/DNA_ORIENTATION=+
-LRQKRVMIMISDTGGGHRASAMALADALQEL-Y-----VH-ITIRDVW-WP--FSTVVK
QY--MWMAKH-T-WRMLWS---KFPV--N--VLCKRVF-MKAIQDNP-DLVI--PGTQH-
VIKALK-KLARRQ---R-TP-FVTDLG-SAH-PMWF-HPDRVFVPSDAVKSIALESVIEE
YG--LPLRR------T-----RQ-----QLLDIR-EMKTV-LVVGGGDGVGRLF------
---GAQLVVICGKNGT-VHTHILGFVKNMDEWMAAADVIVTKAGPG--TIAEACTRNLPV
MLS----EQGFVI-EGG-FGDFTD--PLV--TVVGWL-QDEK--ALQQMSDQA--QG--R
P--TLKIAQAIGQKWLT
>CAMPEP_0192573664_/NCGR_PEP_ID=Symbiodinium-sp-Mp-20130822|5710_1_/TAXON_ID=230996_/ORGANISM=Symbiodinium-sp-Mp_/LENGTH=641_/DNA_ID=CAMNT_0036779345_/DNA_START=1_/DNA_END=1921_/DNA_ORIENTATION=-
-QRPRRIQVYFSDTGGGHRASALSLEAALKRH-Y---SQVS-VTLTDFI-WP--LSQAPE
TY--QTLGHF-PVYKRAW----TWCEESV---L----T-YLQQ--DL-DLIVSVPLIHH-
VIEALE--ELARG----CLP-VV-DLG-SAH-LSWF-D-DMLFVPSQEIYQAALKRKIHL
CGL--PLREGF----------------SLQ--L-----VV-LLMGGGEGFGKLMRL----
---G-QLVVVCGRN-----PLILGFITNVDQYMTAADCLVTKAGP-----AEAAIKGLPC
LLT----EEGYVT-ENG-AGAY--QDPEM--KIEEWL-KDPP----A-ME-KMASLA--K
PDAALEITRRMCDSLLD
>CAMPEP_0192566348_/NCGR_PEP_ID=Symbiodinium-sp-Mp-20130822|674_1_/TAXON_ID=230996_/ORGANISM=Symbiodinium-sp-Mp_/LENGTH=616_/DNA_ID=CAMNT_0036771325_/DNA_START=1_/DNA_END=1850_/DNA_ORIENTATION=+
-GKVQKVLICHASVGSGHSRAAQALAAAFHRL-D---ESIE-VRVVDLMDRTL-IYFYKD
WY--LRLVET-FNLGGMFF---LFDRQRR--ITQSMNF-MQLVCEKP-DVMV--FLAPE-
-VASLR-RRH-GL-----VP-QVTDM--DVH-AWWY-QQDHYFVPREVAKFQLAEEDITV
SG--IPIMPQ-----L-----DS-----------LDRR-------QR------Q-LHSTF
LPAPIILVVVCGRQPR-HRVALLGFTSCIHELLATADVVISKPGGL--ITSEALACGLMM
VVV----EERMLL-EEG-AGIWWD--YRD---LDRIL-SAPS--DSKF-------LA--K
PDAAFKIARYVLSDAPR
>CAMPEP_0200940658_/NCGR_PEP_ID=Tetraselmis-striata-LANL1001-20140214|118168_1_/ASSEMBLY_ACC=CAM_ASM_001234_/TAXON_ID=3165_/ORGANISM=Tetraselmis_striata,_Strain_LANL1001_/LENGTH=775_/DNA_ID=CAMNT_0047140197_/DNA_START=1_/DNA_END=2327_/DNA_ORIENTATION=-
------------------------------------------------------------
--------------------------SLE------QTL-KALSRATD-CQVVAIGRNQKA
KLEAAA---------VVVKG-FVDIIT-KAG-PGTI-AE-ICGLPIILNGFVPC-AYVTD
NG--VGAFERA----------RD--WFGPAAGELE-AMRA--KAMGR---GALFMAQQXD
RPPDCQVVAICGRNPH--HVVVKGFVDNMHQF---------KAGPG--TIAESLICGLPI
-------EYGYVT-D-GAFERAAA------------F-GPAA-GELEAMSARAKAMG--R
-GALFRIVEDLAAMAQM
>CAMPEP_0200938552_/NCGR_PEP_ID=Tetraselmis-striata-LANL1001-20140214|117107_1_/ASSEMBLY_ACC=CAM_ASM_001234_/TAXON_ID=3165_/ORGANISM=Tetraselmis_striata,_Strain_LANL1001_/LENGTH=575_/DNA_ID=CAMNT_0047138071_/DNA_START=1_/DNA_END=1721_/DNA_ORIENTATION=+
PK---RILLMWSATGGGHRASAEAVKAGIER-LYG-D-RYH-VDSVDMW-WP--TNQMHK
AY--NFAVKN-SVWKCIFGLRKRGVLLQA--NV--KKL-ARALQERP-ELVVSLPVMQA-
MLRVL--GGLRKR-VLNRLPAFATDLSEGCH-HLWF-H-DRCFVPIEEVKEK--E-QVTI
HG--LPVRPAF----------------------EQDA-VA-LLVGGGEGMGPLVAGC---
-----RLVVICGRNPA-VCV--QGFVSNMDEWMGASDCIITKAGPG--TIAEALIMGLPI
LL-----EEGYVQ-NSR-VGTFDS--PQGAATLTRWF-SPEHAGELAAMVERARAIA--K
PQATYDICRSL------
>CAMPEP_0200187068_/NCGR_PEP_ID=Thalassionema-nitzschioides-L26_B-20140214|1377_1_/ASSEMBLY_ACC=CAM_ASM_001189_/TAXON_ID=33649_/ORGANISM=Thalassionema_nitzschioides,_Strain_L26-B_/LENGTH=570_/DNA_ID=CAMNT_0046167447_/DNA_START=117_/DNA_END=1829_/DNA_ORIENTATION=-
-KTGMKILFLSSDTGGGHRASCESLAKQFQL-LFP-G--SS-YVLQDAI-MP-------K
TY--KHLSAH-PQWKVFYT-NSRAF-NMK--LV--RGT-RRKIMDDP-DVVISVPLMTN-
PQLSC--AKISQK--GKHIP-IFTDLG-SAH-CLWF-A-EKMFVGSDQIWDL--DEKLMK
IG--LPIRHDFGD--RISIEGKE----RKSLDLP--H-TL-LVMGGGEGVGSLSELVMN-
GV-DALILVVCGRNNV--NVIGLGFINNMAEYMVAADVLVSKAGPG--TISEAAAVSLPV
ML-PG-QEEGFVL-DGG-FGSYNDSDPTRSEEVVIWL-RDKK--KYENLCRNAKAKG--A
PYAARDIAKAIGDSTLK
>CAMPEP_0200193314_/NCGR_PEP_ID=Thalassionema-nitzschioides-L26_B-20140214|5704_1_/ASSEMBLY_ACC=CAM_ASM_001189_/TAXON_ID=33649_/ORGANISM=Thalassionema_nitzschioides,_Strain_L26-B_/LENGTH=596_/DNA_ID=CAMNT_0046175033_/DNA_START=1_/DNA_END=1791_/DNA_ORIENTATION=+
KRGPLKVMFFSSHCGGGHKASAASLEKQFQI-HFP-G-CES-FYVEEIC-LI--YKKVAE
SY--KTLTSY-PLWRVVYS-NARAI-HLK--AD--ERA-VDLITSNP-DVIVSVPNSNL-
PWSAS--QRVGTK--KKHIP-FFTDLG-SGH-CGWF-Q-DQLYLASEKILRL--LNRISL
TG--LPIRHEF-DNNGSEEELKLVGR-KEELSLHTDL-MV-LIMGGGEGVGSLFLLVSE-
DI--CTICVVCGKNKIKVKVVPLGFVTRMAEYMAAAEILITKAGPG--TIAEAASVGLPL
IL-----EAGLVL-EQE-FGTYDK--PCKAKTVSRWM-RDP--TLLHSMSNNALKAG--H
PSAASDIVLDIGSRTHT
>CAMPEP_0200195348_/NCGR_PEP_ID=Thalassionema-nitzschioides-L26_B-20140214|6933_1_/ASSEMBLY_ACC=CAM_ASM_001189_/TAXON_ID=33649_/ORGANISM=Thalassionema_nitzschioides,_Strain_L26-B_/LENGTH=499_/DNA_ID=CAMNT_0046177349_/DNA_START=137_/DNA_END=1633_/DNA_ORIENTATION=-
K-KPLRVLFLSSDTGGGHRASAEALARQ----HFP-G-----YDLVDVWVYP--YKALVK
SY--KHLSAH-PQWRFFYS-NAFPN-HSG--IM--KKI-RKRIAGDP-DVVVSVPAMNN-
PRVAT-----R-KIHGKHIP-FFTDLG-SGH-SHWF-E-EKLYVASERIRRL--AKNIVM
SG--LPIRQEFGD--RTSESGKI----KEKLGF--ST-MV-LVMGGGEGVGSLAKLTES-
GV-NATICVVCGRN--EVEVIGLGYIDEMADYMVAADVLVTKAGPG--TIAEAAAVGLPV
MM-----EAGVVL-DAG-FGEYR--RPERGETVANWL-KSEE--VLFSMSRSASKAG--H
PNAAAEIAVDIGEITQK
>CAMPEP_0200201782_/NCGR_PEP_ID=Thalassionema-nitzschioides-L26_B-20140214|11751_1_/ASSEMBLY_ACC=CAM_ASM_001189_/TAXON_ID=33649_/ORGANISM=Thalassionema_nitzschioides,_Strain_L26-B_/LENGTH=345_/DNA_ID=CAMNT_0046185347_/DNA_START=458_/DNA_END=1495_/DNA_ORIENTATION=+
------------------------------------------------------------
------MAEY-SLWEAFYG-------EVF--CF--FKK---CLARRA-DMVVSVPLCQD-
PLKIL--SDLDSQEART-TP-FVTDLG-GAH-PTWF-N-DNCFVPSDALNQL--S-KIIQ
HG--LPIRKGFEKKTKST---------RQELELDKDL-IV-LVVGGGDGMGGIVKLGASS
AT--YQMVVVCGNNSGKVQV--QGFVNNMDEWMQSSDALVTKAGPG--TIAEASICGLPC
ML-----EEGYVE-ESG-FGTFSD--PNVAAKVSGWL-ASPP--ALESLQCSAKEAS--R
PSATLDIAKDLASMVFA
>CAMPEP_0200092922_/NCGR_PEP_ID=Thalassiosira-antarctica-CCMP982-20140214|4406_1_/ASSEMBLY_ACC=CAM_ASM_001185_/TAXON_ID=420261_/ORGANISM=Thalassiosira_antarctica,_Strain_CCMP982_/LENGTH=666_/DNA_ID=CAMNT_0046026551_/DNA_START=222_/DNA_END=2222_/DNA_ORIENTATION=-
AGHPLAILFLSSDTGGGHRASATSLAQQFQNL-FP-G--SE-FALCDIV--PPPYNMLVK
SY--KHLSAH-PQWKLVY--NTRAYEHMK--SAMERSV-RRRIQSDP-DVVVSVPLMTN-
PVLACS-NITKET---KHLP-IFTDLG-SAH-SMWF---EKLFVASDAIKDLAMLEKIVM
SG--LPIRNDFERHSA---EGKV-----Q-LG-YEDRKTV-LVMGGG--CGRLS----ER
GM-DALILVVCGRNQKPVKVVGLGFITQMADY----------AGPG----GEAASLSLPV
MLTPG-QEEGYVI-EGE-FGTFAD--PQSSDVVASWL-LDED--KLKELSDNAHKRG--A
P--AAEIVEAIGESVLR
>CAMPEP_0200097428_/NCGR_PEP_ID=Thalassiosira-antarctica-CCMP982-20140214|7451_1_/ASSEMBLY_ACC=CAM_ASM_001185_/TAXON_ID=420261_/ORGANISM=Thalassiosira_antarctica,_Strain_CCMP982_/LENGTH=495_/DNA_ID=CAMNT_0046031859_/DNA_START=102_/DNA_END=1589_/DNA_ORIENTATION=-
DEEVATIQILMSDTGGGHRASANALRDAFNVLRFP--LPIH-CDIVDIYFFP--YNQYVA
LY--KIMAEY-TLWKWFYG----LFLFKE--CLTR-DP-MNKDSHRA-DMVVSVPLCQD-
PLKIL------NSEG-RKTP-FVTDLG-GAH-PTWF-N-DKCFVPSDVLKNA--ENKIVQ
YG--LPI----KQ--DEAEEKL-----RQELGLL-D--TV-LIVGGGDGMGGIVKLQKLA
SS--YQMVVVCGNN------------------MRASDILITKAGPG--TIAEASICGLPC
IL----QEEGFVE-EKG-FGCYGS--VEGADTVEEWL-AST--ASTTEMLEQM-TAA--R
PDATLDIARDLADIVYA
>CAMPEP_0200108046_/NCGR_PEP_ID=Thalassiosira-antarctica-CCMP982-20140214|15537_1_/ASSEMBLY_ACC=CAM_ASM_001185_/TAXON_ID=420261_/ORGANISM=Thalassiosira_antarctica,_Strain_CCMP982_/LENGTH=621_/DNA_ID=CAMNT_0046045573_/DNA_START=1_/DNA_END=1866_/DNA_ORIENTATION=+
----LKILFLSSDTGGGHRASAEALANQ----LFP-G-----YDLMDIWSWP--YNTIKD
TY--KSFSAT-PKWATLYS-NTALY-HSY--YM--EMI-REKMETNP-DVVVSVPTMNY-
PLFSI-----R-KKLQRDIP-FFTDFG-SGH-STWF-N-DKMYLASEPIKQI--DEKIVM
SG--LPIRYDFVD--RTTQQGKA----REQLNI--DT-MI-LVMGGGEGVGSLSKLRTQ-
GV-DATICVVCGRNTVNVDVIPLGFVKNMAEYMVAADILVSKAGPG--TIAEAAAVGLPI
MV-----EAGIVL-NGG-FGDFV--DPETGLEVACWL-QDSH--LLEDMSQKARKVG--H
PHAAEEIALDIGKTTHQ
>CAMPEP_0200697522_/NCGR_PEP_ID=Thalassiosira-gravida-GMp14c1-20140214|78_1_/ASSEMBLY_ACC=CAM_ASM_001219_/TAXON_ID=420259_/ORGANISM=Thalassiosira_gravida,_Strain_GMp14c1_/LENGTH=327_/DNA_ID=CAMNT_0046825133_/DNA_START=1_/DNA_END=983_/DNA_ORIENTATION=-
------------------------------------------------------------
------------------------------------------------------------
------------------------------------------------------------
-----------------------------------------X------------------
-------LVVCGRNRN-VKVLGLGFITNMAEY----------AGPG----AEAASLSLPV
MLTPG-QEEGFVI-EGN-FGTFAD--PQGSDVVAGWL-SDED--KLKELSDNAQKRG--A
P--AAEIVAAIGESALK
>CAMPEP_0200708760_/NCGR_PEP_ID=Thalassiosira-gravida-GMp14c1-20140214|7866_1_/ASSEMBLY_ACC=CAM_ASM_001219_/TAXON_ID=420259_/ORGANISM=Thalassiosira_gravida,_Strain_GMp14c1_/LENGTH=517_/DNA_ID=CAMNT_0046838931_/DNA_START=129_/DNA_END=1682_/DNA_ORIENTATION=+
NDEVATIQILMSDTGGGHRASANALRDAFNVLRFP--LAIE-CDIVDIYFFP--YNQYVA
LY--KIMAEY-SLWKFFYG----LWLFQK--CLTR-NP-LSIYENRA-DMVVSVPLCQD-
PLKIL------NQKG-RETP-FVTDLG-GAH-PTWF-N-DKCFVPSDVLKNA--ESKIVQ
YG--LPI----EQ--NEEEEMQ-----RAELGLK-D--TV-LIVGGGDGMGGIIRLQKLA
SS--YQMVVVCGNN------------------MRASDILVTKAGPG--TIAEASICGLPC
IL----QEEGYVV-ENG-FGCYGE--PEGANTVEEWF-ARG-------MLEKM-IAA--R
PDATLDIARDLADMVLA
>CAMPEP_0200715434_/NCGR_PEP_ID=Thalassiosira-gravida-GMp14c1-20140214|12594_1_/ASSEMBLY_ACC=CAM_ASM_001219_/TAXON_ID=420259_/ORGANISM=Thalassiosira_gravida,_Strain_GMp14c1_/LENGTH=632_/DNA_ID=CAMNT_0046847051_/DNA_START=244_/DNA_END=2142_/DNA_ORIENTATION=+
----LKILFLSSDTGGGHRASAEALANQ----HFP-G-----YDLMDVWSWP--YCAIKD
TY--KSFSAS-PKWATLYS-NSALY-HSY--YM--EMI-RKKMEEDP-DVVVSVPTMNY-
PLFSI-----R-TKVQRDIP-FFTDFG-SGH-CTWF-N-DRMYLASEPIKQI--DEKIVM
SG--LPIRYDFVD--RTTPQGKA----REKLNI--DT-MV-LVMGGGEGVGSLSKLRTQ-
GV-DATICVVCGRNTVNVDVVPLGFVSNMAEYMVAADVLVSKAGPG--TIAEAAAVGLPI
MV-----EAGIVL-NGE-FGDFQ--DPETGLEIACWL-QDSQ--LLDVMSKKAKTVG--H
PHAAEEIALDIGKTTHQ
>CAMPEP_0200713712_/NCGR_PEP_ID=Thalassiosira-gravida-GMp14c1-20140214|11156_1_/ASSEMBLY_ACC=CAM_ASM_001219_/TAXON_ID=420259_/ORGANISM=Thalassiosira_gravida,_Strain_GMp14c1_/LENGTH=508_/DNA_ID=CAMNT_0046844685_/DNA_START=699_/DNA_END=2225_/DNA_ORIENTATION=+
------------------------------------------------------------
------------------------------------------------------------
-----------------------------------------MYLASEPIKQI--DTKISM
IG--LPIRYDFGG--RTSPRGKS----RNQFNI--DI-MI-LVMGGGEGVGSLSRLYIR-
GM-DATICIVCGRNTVTV--IPLGFVNQMAEYMVMADVLVTKAGPG--SIAEAAAVGLPV
MI-----EAGIVL-NGK-FGGYE--HPKTAKTIVTWL-NDAE--RLEEMSRRAREVG--H
PHAAEEIAEDIGRLTCE
>CAMPEP_0201042548_/NCGR_PEP_ID=Thalassiosira-miniscula-CCMP1093-20140214|15838_1_/ASSEMBLY_ACC=CAM_ASM_001248_/TAXON_ID=385413_/ORGANISM=Thalassiosira_miniscula,_Strain_CCMP1093_/LENGTH=112_/DNA_ID=CAMNT_0047280929_/DNA_START=1_/DNA_END=338_/DNA_ORIENTATION=-
------------------------------------------------------------
------------------------------------------------------------
------------------------------------------------------------
------------------------------------------------------------
-----------------------------------XDVLVSKAGPG--TIAEAAAVGLPI
MV-----EAGIVL-NGG-FGDFE--DPETGLEVACWL-QDSQ--LLDVMSQKARSVG--H
PHAAEEIALDIGETTHQ
>CAMPEP_0201038406_/NCGR_PEP_ID=Thalassiosira-miniscula-CCMP1093-20140214|12966_1_/ASSEMBLY_ACC=CAM_ASM_001248_/TAXON_ID=385413_/ORGANISM=Thalassiosira_miniscula,_Strain_CCMP1093_/LENGTH=686_/DNA_ID=CAMNT_0047275977_/DNA_START=141_/DNA_END=2201_/DNA_ORIENTATION=-
DSHPRAVLFLSSDTGGGHRASATSLAQQFSNL-FP-G--SA-HALCDIV--PPPYNMLVK
TY--KHLSAH-PQWKLVY--NTRAYEHMK--SAMERSV-RRRIRSDP-DVVVSVPLMTN-
PVLACR-NIAKET---KHLP-IFTDLG-SAH-SMWF---EKLFVASDAIRDLAMLEKIVM
SG--LPIRNDFERHSP---EGKF-----Q-LG-YRDRKTV-LVMGGG--CGRLS----ER
GM-EAVILVVCGRNRSSVKVVGLGFITKMADY----------AGPG----AEAASLSLPV
MLTPG-QEEGYVI-KGE-FGTFAD--PQGSDVVAGWL-LNEE--KLKRLSDNAQKRG--A
P--AAEIVEAIGESALR
>CAMPEP_0201027396_/NCGR_PEP_ID=Thalassiosira-miniscula-CCMP1093-20140214|5545_1_/ASSEMBLY_ACC=CAM_ASM_001248_/TAXON_ID=385413_/ORGANISM=Thalassiosira_miniscula,_Strain_CCMP1093_/LENGTH=268_/DNA_ID=CAMNT_0047263213_/DNA_START=1_/DNA_END=801_/DNA_ORIENTATION=+
------------XTGGGHRASAEALANQFQR-HFP-G--TT-YDLMDIW-WP--YYTIKD
TY--KSFS-A-TKWAMLYS-NNGLY-HSY--YM--EMI-REKMEQDP-DVVVSVPTMNY-
PLYSI--RKISEK--QRDIP-FFTDFG-SGH-CTWF-NKDKMYLASEPIKQI--DEKIVM
SG--LPIRHDF-D--RTTPEGKE----REQLNIA--T-MV-LVMGGGEGVGSLSKLRTQ-
GV-DATVCVVCGRN----------------------------------------------
------------------------------------------------------------
-----------------
>CAMPEP_0201030978_/NCGR_PEP_ID=Thalassiosira-miniscula-CCMP1093-20140214|8061_1_/ASSEMBLY_ACC=CAM_ASM_001248_/TAXON_ID=385413_/ORGANISM=Thalassiosira_miniscula,_Strain_CCMP1093_/LENGTH=525_/DNA_ID=CAMNT_0047267591_/DNA_START=1_/DNA_END=1578_/DNA_ORIENTATION=-
EEELATIQILMSDTGGGHRASANALRDAFNVLRFP--LKIH-CDIVDIYFFP--YNQYVG
LY--KIMAEY-SLWKWFYG----LWLFKE--CLTR-DP-MNIDSNRA-DMVVSVPLCQD-
PLKII------NSEG-RTTP-FVTDLG-GAH-PTWF-N-DKCFVPSNVLKNA--LDKIVQ
YG--LPI----QQ--NEAEEKL-----REQLGLL-D--TV-LIVGGGDGMGGIVKLQKLA
AA--FQMVVVCGNN------------------MRASDILITKAGPG--TIAEASICGLPC
IL----QEEGYVE-ENG-FGCYGS--VDGADTVEEWL-AAT--AVTTEVLEQM-TAA--R
PDATLDIARDLADMVYA
>CAMPEP_0192912862_/NCGR_PEP_ID=Thalassiosira-oceanica-CCMP1005-20130912|23322_1_/TAXON_ID=159749_/ORGANISM=Thalassiosira-oceanica-CCMP1005_/LENGTH=599_/DNA_ID=CAMNT_0037200337_/DNA_START=63_/DNA_END=1862_/DNA_ORIENTATION=+
D-RPLKILFLSSDTGGGHRASAEALANQ----LYP-G-----YELFDIWSWP--YCTIKD
TY--VTLSST-PKWRTLYS-NNAAY-HSD--YMN--LI-RRKMDSDF-DVVVSVPTMNY-
PLQST-----R-AKRGKEIP-FFTDFG-SGH-CTWF-S-ERIYLASDSIKKI--ENKMVM
TG--LPIRRDFGD--RTSQEGKE----REELGI--DK-MV-LVMGGGEGVGSLSKLKLQ-
GV-NATICVVCGRNTVDV--VPLGFVKNMAEFMVAADVLVSKAGPG--TIAEAAAVGLPV
ML-----EAGIVL-TGG-FGDFE--DPETALEVACWL-RDDN--LLDIMTKKAKAVG--Q
PHAAEEICTDIGTITHQ
>CAMPEP_0192891540_/NCGR_PEP_ID=Thalassiosira-oceanica-CCMP1005-20130912|4839_1_/TAXON_ID=159749_/ORGANISM=Thalassiosira-oceanica-CCMP1005_/LENGTH=345_/DNA_ID=CAMNT_0037175677_/DNA_START=1_/DNA_END=1037_/DNA_ORIENTATION=+
------------------------------------------------------------
------------------------------------------------------------
------------------------------------------------------------
-----------------------------------------XF-GSS--CGRLS----ER
NM-DALILVVCGRNRNNVKVVGLGFITRMAEY----------AGPG----AEAAALSLPV
MLTPG-QEEGYVV-QGN-FGTFSD--PQGSEEVASWL-NDEH--RLRELSDNARGRG--A
P--AVEIVEAIGESALR
>CAMPEP_0192900666_/NCGR_PEP_ID=Thalassiosira-oceanica-CCMP1005-20130912|12861_1_/TAXON_ID=159749_/ORGANISM=Thalassiosira-oceanica-CCMP1005_/LENGTH=509_/DNA_ID=CAMNT_0037186341_/DNA_START=88_/DNA_END=1617_/DNA_ORIENTATION=-
EEETCTIQVLMSDTGGGHRASANALRDAFNVLQFP--LPIH-CDIVDIYFFP--FNQYVP
LY--KIMAEY-SLWKWFYG----LWMFKQ--CMTR-NP-MDVRRNRA-DMVVSVPLCQD-
PLKIL------NEYG-RKTP-FVTDLG-GAH-PTWF-N-DKCFVPSDVLKDA--EGKIVQ
YG--LPI----EE--DEAVEMN-----REKLGIA-D--TV-LIVGGGDGMGGIVKLQQIA
SS--YQMVVVCGNN------------------MRASDILVTKAGPG--TIAEASICGLPC
IL----QEEGYVV-DNG-FGCYGT--PEGADTVQKWL-EA---STENEMLENM-TAA--R
PDATLDIARDLAQMVYE
>CAMPEP_0192928548_/NCGR_PEP_ID=Thalassiosira-oceanica-CCMP1005-20130912|99867_1_/TAXON_ID=159749_/ORGANISM=Thalassiosira-oceanica-CCMP1005_/LENGTH=365_/DNA_ID=CAMNT_0037219519_/DNA_START=1_/DNA_END=1091_/DNA_ORIENTATION=+
----LKVLFLSSDTGGGHRASATSLAQQFVKL-F---PGSA-YTLCDII-PP--YNMLVR
SY--KHLSCH-PQWKLVY--------HMK--SAM-KAV-RRRI--DP-DVVVSVPLMTN-
PVLACS--NIN----GKHLP-IF-DLG-SAH-SFWF-A-ERLFVASDAIRDLAMLEKIVM
SGL--PIRHDF---GRHTDEG----RARCD--LX--------------------------
------------------------------------------------------------
------------------------------------------------------------
-----------------
>CAMPEP_0192960938_/NCGR_PEP_ID=Thalassiosira-rotula-CCMP3096-20130909|13388_1_/TAXON_ID=49265_/ORGANISM=Thalassiosira-rotula-CCMP3096_/LENGTH=507_/DNA_ID=CAMNT_0037257297_/DNA_START=1_/DNA_END=1523_/DNA_ORIENTATION=-
DDEVATIQILMSDTGGGHRASANALRDAFNVLRFP--LAIE-CDIVDIYFFP--YNQYVA
LY--KIMAEY-SLWKFFYG----LWLFQK--CLTR-NP-LSIYENRA-DMVVSVPLCQD-
PLKIL------NQKG-RETP-FVTDLG-GAH-PTWF-N-DKCFVPSDVLKKA--ESKIVQ
YG--LPI----EQ--NEEEEIQ-----RAELGLK-D--TV-LIVGGGDGMGGIIRLQKLA
SS--YQMVVVCGNN------------------MRASDILVTKAGPG--TIAEASICGLPC
IL----QEEGYVV-ENG-FGCYGE--PEGANTVEEWF-ARG-------MLEKM-IAA--R
PDATLDIARDLADMVLA
>CAMPEP_0192986042_/NCGR_PEP_ID=Thalassiosira-rotula-CCMP3096-20130909|113464_1_/TAXON_ID=49265_/ORGANISM=Thalassiosira-rotula-CCMP3096_/LENGTH=736_/DNA_ID=CAMNT_0037288897_/DNA_START=214_/DNA_END=2424_/DNA_ORIENTATION=-
R-RPLKILFLSADTGGGHRASAEALAIQ----LHP-H-----YDLFDIWYWP--YNTLTE
TY--TSASAT-PKWRALYT-NKELN-HSC--LM--GLV-RRRMVETP-DCVVSVPTMNY-
PLRSI-----R-KELDRHIP-FFTDFG-SGH-LTWF-N-DKLYLASEPIKQI--DTKISM
IG--LPIRYDFGG--RTSPKGKA----RNQFNI--DT-MI-LVMGGGEGVGSLSRLYIR-
GM-DATICVVCGRNKVTV--LPLGFVNQMAEYMVMADVLLTKAGPG--SIAEAAAVGLPV
MI-----EAGIVL-NGK-FGGYE--HPKTAKTIVAWL-NDTE--KLEEMSRRARMAG--H
PHAAEEIAEDIGRLTCE
>CAMPEP_0192953652_/NCGR_PEP_ID=Thalassiosira-rotula-CCMP3096-20130909|8491_1_/TAXON_ID=49265_/ORGANISM=Thalassiosira-rotula-CCMP3096_/LENGTH=682_/DNA_ID=CAMNT_0037248885_/DNA_START=115_/DNA_END=2163_/DNA_ORIENTATION=+
TSHPRAILFLSSDTGGGHRASATSLAQQFQTL-FP-G--SS-YALCDIV--PPPYNMLVK
SY--KHLSAH-PQWKLVY--NTRAYEHMK--SAMERSV-RRRIQSDP-DVVVSVPLMTN-
PVLACR-NIAEDT---RHLP-IFTDLG-SAH-SMWF---EKLFVASDAIRELAMLEKIVM
SG--LPIRHDFERHGE---EGRV-----ELLG-YSTRKTV-LVMGGG--CGRLS----ER
GM-EALILVVCGRNRNPVKVLGLGFITNMAEY----------AGPG----AEAASLSLPV
MLTPG-QEEGFVI-EGN-FGTFAD--PQGSDVVAGWL-SDED--KLKELSDNAQKRG--A
P--AADIVAAIGESALK
>CAMPEP_0192951182_/NCGR_PEP_ID=Thalassiosira-rotula-CCMP3096-20130909|6862_1_/TAXON_ID=49265_/ORGANISM=Thalassiosira-rotula-CCMP3096_/LENGTH=632_/DNA_ID=CAMNT_0037246143_/DNA_START=135_/DNA_END=2033_/DNA_ORIENTATION=-
----LKILFLSSDTGGGHRASAEALANQ----HFP-G-----YDLLDVWSWP--YCAIKD
TY--KSFSAS-PKWATLYS-NSALY-HSY--YM--EMI-REKMEEDP-DVVVSVPTMNY-
PLFSI-----R-SKVQRDIP-FFTDFG-SGH-CTWF-N-DRMYLASEPIKEI--DEKIVM
SG--LPIRYDFVD--RTTPQGKA----REKLNI--DT-MV-LVMGGGEGVGSLSKLRTQ-
GV-DATICVVCGRNTVNVDVVPLGFVSNMAEYMVAADILVSKAGPG--TIAEAAAVGLPI
MV-----EAGIVL-NGE-FGDFQ--DPETGLEIACWL-QDPQ--LLDVMSKKAKTVG--H
PHAAEEIALDIGKTTHQ
>CAMPEP_0192998866_/NCGR_PEP_ID=Thalassiosira-rotula-GSO102-20130909|8297_1_/TAXON_ID=49265_/ORGANISM=Thalassiosira-rotula-GSO102_/LENGTH=517_/DNA_ID=CAMNT_0037303961_/DNA_START=43_/DNA_END=1596_/DNA_ORIENTATION=-
DDEVATIQILMSDTGGGHRASANALRDAFNVLRFP--LAIE-CDIVDIYFFP--YNQYVA
LY--KIMAEY-SLWKFFYG----LWLFQK--CLTR-NP-LSIYENRA-DMVVSVPLCQD-
PLKIL------NQKG-RETP-FVTDLG-GAH-PTWF-N-DKCFVPSDVLKKA--ESKIVQ
YG--LPI----EQ--NEEEEIQ-----RAELGLK-D--TV-LIVGGGDGMGGIIRLQKLA
SS--YQMVVVCGNN------------------MRASDILVTKAGPG--TIAEASICGLPC
IL----QEEGYVV-ENG-FGCYGE--PEGANTVEEWF-AQG-------MLEKM-IAA--R
PDATLDIARDLADMVLA
>CAMPEP_0192993250_/NCGR_PEP_ID=Thalassiosira-rotula-GSO102-20130909|4002_1_/TAXON_ID=49265_/ORGANISM=Thalassiosira-rotula-GSO102_/LENGTH=716_/DNA_ID=CAMNT_0037296871_/DNA_START=141_/DNA_END=2291_/DNA_ORIENTATION=-
R-RPLKILFLSADTGGGHRASAEALAIQ----LHP-H-----YDLFDIWYWP--YNTLTE
TY--TSASAT-PKWRALYT-NKELN-HSC--LM--GLV-RRRMVETP-DCVVSVPTMNY-
PLRSI-----R-KELDRHIP-FFTDFG-SGH-LTWF-N-DKLYLASEPIKQI--DTKISM
IG--LPIRYDFGG--RTSPKGKA----RNQFNI--DT-MI-LVMGGGEGVGSLSRLYIR-
GM-DATICVVCGRNKVTV--LPLGFVNQMAEYMVMADVLLTKAGPG--SIAEAAAVGLPV
MI-----EAGIVL-NGK-FGGYE--HPKTAKTIVAWL-NDTE--KLEEMSRRARMAG--H
PHAAEEIAEDIGRLTCE
>CAMPEP_0193002462_/NCGR_PEP_ID=Thalassiosira-rotula-GSO102-20130909|11068_1_/TAXON_ID=49265_/ORGANISM=Thalassiosira-rotula-GSO102_/LENGTH=207_/DNA_ID=CAMNT_0037308539_/DNA_START=1_/DNA_END=623_/DNA_ORIENTATION=-
------------------------------------------------------------
------------------------------------------------------------
------------------------------------------------------------
------------------------------------------------------------
----XTICVVCGRNTVNVDVVPLGFVSNMAEYMVAADILVSKAGPG--TIAEAAAVGLPI
MV-----EAGIVL-NGE-FGDFQ--DPETGLEIACWL-QDPQ--LLDVMSKKAKTVG--H
PHAAEEIALDIGKTTHQ
>CAMPEP_0192990180_/NCGR_PEP_ID=Thalassiosira-rotula-GSO102-20130909|2068_1_/TAXON_ID=49265_/ORGANISM=Thalassiosira-rotula-GSO102_/LENGTH=682_/DNA_ID=CAMNT_0037293435_/DNA_START=62_/DNA_END=2110_/DNA_ORIENTATION=+
TSHPRAILFLSSDTGGGHRASATSLAQQFQTL-FP-G--SS-YALCDIV--PPPYNMLVK
SY--KHLSAH-PQWKLVY--NTRAYEHMK--SAMERSV-RRRIQSDP-DVVVSVPLMTN-
PVLACR-NIAEDT---RHLP-IFTDLG-SAH-SMWF---EKLFVASDAIRELAMLEKIVM
SG--LPIRHDFERHGE---EGKV-----ELLG-YSTRKTV-LVMGGG--CGRLS----ER
GM-EALILVVCGRNKNPVKVLGLGFITNMAEY----------AGPG----AEAASLSLPV
MLTPG-QEEGFVI-EGN-FGTFAD--PQGSDVVAGWL-SDED--KLKELSDNAQKRG--A
P--AADIVAAIGESALK
>CAMPEP_0193038866_/NCGR_PEP_ID=Thalassiosira-weissflogii-CCMP1010-20130912|10843_1_/TAXON_ID=67004_/ORGANISM=Thalassiosira-weissflogii-CCMP1010_/LENGTH=520_/DNA_ID=CAMNT_0037355291_/DNA_START=1_/DNA_END=1562_/DNA_ORIENTATION=+
GQEVATIQILMSDTGGGHRASANALRDAFNVLRFP--LPIH-CDIVDIYFFP--YNQYVP
LY--KIMAEY-TLWKWTYG----MWLFKE--CMSR-DP-LNPEKQRA-DMVVSVPLCQA-
PLKIL------NSEG-RTTP-FVTDLG-GAH-PTWF-N-DKCFVPSTVLREA--DEQIVQ
YG--LPI----VE--NEAEEMK-----RDQLGLL-D--TV-LIVGGGDGMGGIVKLQALA
SK--FQMVVVCGNN------------------MRASDILVTKAGPG--TIAEASICGLPC
IL----QEEGYVE-ENG-FGCYGS--VEGAETVESWL-GS---AKDIDVLEQM-RAA--R
PDATLDIARDLADMVYK
>CAMPEP_0193026784_/NCGR_PEP_ID=Thalassiosira-weissflogii-CCMP1010-20130912|1185_1_/TAXON_ID=67004_/ORGANISM=Thalassiosira-weissflogii-CCMP1010_/LENGTH=711_/DNA_ID=CAMNT_0037339237_/DNA_START=306_/DNA_END=2441_/DNA_ORIENTATION=-
----LKILFLSSDTGGGHRASAEALANQ----HYP-G-----YDLMDVWCWP--YYTIKD
TY--KSYSAT-PKWRTLYS-NNALY-HSY--YM--EKI-RQKMETDP-DVVVSVPTMNY-
PLFAI-----R-KKLNKDIP-FFTDFG-SGH-CTWF-N-DKMYLASEPIRKI--DEKIFM
TG--LPIRYDFGD--RTSERGKE----RERLEI--DP-MV-LVMGGGEGVGSLSKFRMQ-
GV-NATICVVCGRNTVNVTVVPMGFVTNMAEYMVAADVLVSKAGPG--TIAEAAAVGLPV
MV-----EAGIVL-NGG-FGDFE--DPESGLEVACWL-QDPQ--LLDVMSQKAMKVG--H
PHAAEEIVLDIGRTTHQ
>CAMPEP_0193036888_/NCGR_PEP_ID=Thalassiosira-weissflogii-CCMP1010-20130912|8948_1_/TAXON_ID=67004_/ORGANISM=Thalassiosira-weissflogii-CCMP1010_/LENGTH=690_/DNA_ID=CAMNT_0037352455_/DNA_START=624_/DNA_END=2696_/DNA_ORIENTATION=-
TSHPRAILFLSSDTGGGHRASAQSLAQQFHLL-FP-G--ST-HHLCDIV--PPPYNTLVS
VY--KHLSQH-PQWKLVY--NTRAYEHMK--SLMERSV-RKRILGDP-DVVVSVPLLTN-
PVLACR-TISRLT---LHLP-IFTALG-SGH-SLWF---EKLFVASEMIRDLAMPEKIVM
SG--LPIRRDFNRHSI---EGRV-----ETLG-YGERRTV-LVMGGG--CGRLS----ER
GL-DALILVVCGRNKSRVKVIGLGFVTKMAEY----------AGPG----AEAAALSLPV
MLTPG-QEEGYVV-DGG-FGSFAD--PHGADEVVSWL-LDER--KLKELSENAFKRG--A
P--AAEIVEAIGESALR
>CAMPEP_0193062160_/NCGR_PEP_ID=Thalassiosira-weissflogii-CCMP1336-20130909|3886_1_/TAXON_ID=67004_/ORGANISM=Thalassiosira-weissflogii-CCMP1336_/LENGTH=711_/DNA_ID=CAMNT_0037386757_/DNA_START=248_/DNA_END=2383_/DNA_ORIENTATION=+
----LKILFLSSDTGGGHRASAEALANQ----HYP-G-----YDLMDVWCWP--YYTIKD
TY--KSYSAT-PKWRTLYS-NNALY-HSY--YM--EKI-RQKMETDP-DVVVSVPTMNY-
PLFAI-----R-KKLNKDIP-FFTDFG-SGH-CTWF-N-DKMYLASEPIRKI--DEKIFM
TG--LPIRYDFGD--RTSERGKE----RERLEI--DP-MV-LVMGGGEGVGSLSKFRMQ-
GV-NATICVVCGRNTVNVTVVPMGFVTNMAEYMVAADVLVSKAGPG--TIAEAAAVGLPV
MV-----EAGIVL-NGG-FGDFE--DPESGLEVACWL-QDPQ--LLDVMSQKAMKVG--H
PHAAEEIVLDIGRTTHQ
>CAMPEP_0193064960_/NCGR_PEP_ID=Thalassiosira-weissflogii-CCMP1336-20130909|5899_1_/TAXON_ID=67004_/ORGANISM=Thalassiosira-weissflogii-CCMP1336_/LENGTH=690_/DNA_ID=CAMNT_0037390173_/DNA_START=629_/DNA_END=2701_/DNA_ORIENTATION=+
TSHPRAILFLSSDTGGGHRASAQSLAQQFHLL-FP-G--ST-HHLCDIV--PPPYNTLVS
VY--KHLSQH-PQWKLVY--NTRAYEHMK--SLMERSV-RKRILGDP-DVVVSVPLMTN-
PVLACR-NISRET---RHLP-IFTDLG-SAH-SMWF---EKLFVASEMIRDLAMPEKIVM
SG--LPIRRDFNRHSI---EGRV-----ETLG-YGERRTV-LVMGGG--CGRLS----ER
GL-DALILVVCGRNKSRVKVIGLGFVTKMAEY----------AGPG----AEAAALSLPV
MLTPG-QEEGYVV-DGG-FGSFAD--PHGADEVVSWL-LDER--KLKELSENAFKRG--A
P--AAEIVEAIGESALR
>CAMPEP_0193073380_/NCGR_PEP_ID=Thalassiosira-weissflogii-CCMP1336-20130909|11586_1_/TAXON_ID=67004_/ORGANISM=Thalassiosira-weissflogii-CCMP1336_/LENGTH=500_/DNA_ID=CAMNT_0037400065_/DNA_START=43_/DNA_END=1545_/DNA_ORIENTATION=+
GQEVATIQILMSDTGGGHRASANALRDAFNVLRFP--LPIH-CDIVDIYFFP--YNQYVP
LY--KIMAEY-TLWKWTYG----MWLFKE--CMSR-DP-LNPEKQRA-DLVVSVPLCQA-
PLKIL------NSEG-RTTP-FVTDLG-GAH-PTWF-N-DKCFVPSTVLREA--DEQIVQ
YG--LPI----VE--NEAEEMK-----RDQLGLL-D--TV-LIVGGGDGMGGIVKLQALA
SK--SQMVVVCGNN------------------MRASDILVTKAGPG--TIAEASICGLPC
IL----QEEGYVE-ENG-FGCYGS--VEGAETVESWL-GS---AKDIDVLEQM-RAA--R
PDATLDIARDLADMVYK
>CAMPEP_0200965140_/NCGR_PEP_ID=Thalassiothrix-antarctica-L6_D1-20140214|17414_1_/ASSEMBLY_ACC=CAM_ASM_001238_/TAXON_ID=1049557_/ORGANISM=Thalassiothrix_antarctica,_Strain_L6-D1_/LENGTH=500_/DNA_ID=CAMNT_0047172443_/DNA_START=298_/DNA_END=1800_/DNA_ORIENTATION=+
K-RPLRVLFLSADTGGGHRASAESLARQ----HFP-G-----YDLLDVWVYP--YKTLVK
SY--THLSAH-PHWSLFYS-NIFPV-HSN--VL--RRI-KRRIAGDP-DVIVSVPAMNN-
PRIAT-----R-KEHGKYIP-FFTDLG-SGH-SHWF-E-DKLYVASERIFKL--SQNIVM
TG--LPIRQDFGD--RTTEDGKK----KTNLSL--SN-MV-LVMGGGEGVGSLSKFVAN-
DI-DATICVVCGRN--TVEVIGLGYVDKMADYMVAADVLVSKAGPG--TIAEAAAVGLPV
MM-----EAGVVI-DAG-FGEYK--RPSKASRVSEWL-KDEA--LLQKMSQRATQMG--N
PTAASDIVLDIGTITQA
>CAMPEP_0200965070_/NCGR_PEP_ID=Thalassiothrix-antarctica-L6_D1-20140214|17373_1_/ASSEMBLY_ACC=CAM_ASM_001238_/TAXON_ID=1049557_/ORGANISM=Thalassiothrix_antarctica,_Strain_L6-D1_/LENGTH=565_/DNA_ID=CAMNT_0047172361_/DNA_START=65_/DNA_END=1762_/DNA_ORIENTATION=+
ERIPLKVMFLAADAGGGHKASAAALIHQFKT-HFP-G-CES-FQLEKIL-WP--YTKLVN
SY--GFLTAR-PVWRVIYT-NSRFI-HSR--IT--EIF-VKLIESNP-DVIISVPNTNI-
PCAAA--RKAGQS--NKYIP-FFTDLG-SGH-CGWF-Q-DRLYVGSEKIFKL--VERITL
TG--LPIRHDF-DPDEMSNENKSIEEEKDELGLDSET-MV-LVMGGGEGTGLLYGLFIA-
DV--CTLCVVCAKNGLKVTVVPLGYVTRMAKYMAAAEILITKAGPG--TIAEAASLGLPV
IL-----EAGVVL-EQN-FGTFSK--PADAKKVIRWI-RDP--TLLHQLSQNALKAG--H
PNAASDIVIDIGWRTHT
>CAMPEP_0200954108_/NCGR_PEP_ID=Thalassiothrix-antarctica-L6_D1-20140214|8071_1_/ASSEMBLY_ACC=CAM_ASM_001238_/TAXON_ID=1049557_/ORGANISM=Thalassiothrix_antarctica,_Strain_L6-D1_/LENGTH=432_/DNA_ID=CAMNT_0047157415_/DNA_START=207_/DNA_END=1505_/DNA_ORIENTATION=-
------------------------------------------------------------
--------------------------HSR--IT--EIF-VKLIESNP-DVIISVPNTNI-
PCAAA--RKAGQS--NKYIP-FFTDLG-SGH-CGWF-Q-DRLYVGSEKIFKL--VERITL
TG--LPIRHDF-DPDEMSNENKSIEEEKDELGLDSET-MV-LVMGGGEGTGLLYGLFIA-
DV--CTLCVVCAKNGLKVTVVPLGYVTRMAKYMAAAEILITKAGPG--TIAEAASLGLPV
IL-----EAGVVL-EQN-FGTFSK--PADAKKVIRWI-RDP--TLLHQLSQNALKAG--H
PNAASDIVIDIGWRTHT
>CAMPEP_0200967578_/NCGR_PEP_ID=Thalassiothrix-antarctica-L6_D1-20140214|21622_1_/ASSEMBLY_ACC=CAM_ASM_001238_/TAXON_ID=1049557_/ORGANISM=Thalassiothrix_antarctica,_Strain_L6-D1_/LENGTH=560_/DNA_ID=CAMNT_0047175927_/DNA_START=113_/DNA_END=1795_/DNA_ORIENTATION=-
-KTAMKILFLSSDTGGGHRASCESLAKQFQL-LYP-G--SS-YILLDTI-MP-------K
TY--KHLSAH-PQWKLFYT-NSRAF-NMK--LM--RGT-RKKLMADP-DVVVSVPMMTN-
PQLSC--AKISQQ--GKHIP-IFTDLG-SGH-CLWF-A-EKMFVGSDQICEL--EEKLVK
IG--LPIRHDFGD--RISIEGKL----RKSLDLP--Y-TL-LVMGGGEGIGSLSELVMN-
GI-DAIILVVCGRNEV--VVIGLGFVNNISEYMVAADILVTKAGPG--TISEAASVSLPV
LL-PG-QEEGYVL-KND-FGTYSDSDPSGAEVAVTWL-RNED--KYQVLSRNAKAKG--A
PNAARDIAEAIGESTLR
>CAMPEP_0200966180_/NCGR_PEP_ID=Thalassiothrix-antarctica-L6_D1-20140214|18136_1_/ASSEMBLY_ACC=CAM_ASM_001238_/TAXON_ID=1049557_/ORGANISM=Thalassiothrix_antarctica,_Strain_L6-D1_/LENGTH=470_/DNA_ID=CAMNT_0047173705_/DNA_START=205_/DNA_END=1617_/DNA_ORIENTATION=+
EEDICRVQILMSDTGGGHRASANALRDAFDV-LYP-G-RIE-CDIVDIFFWP--FNDYPR
MY--KIMAEY-SLWEAFYG-------DFF--CF--FKK---CIERRA-DMVVSVPLCQD-
PLKIL--SELDSEEART-TP-FITDLG-GAH-PTWF-N-DQCFVPSDALYKL--S-KIVQ
YG--LPIRKGFEKKDKYT---------RDELQLDKNL-TV-LVVGGGDGMGGIVKLGSSG
NE--YQMVVVCGNNSGKVQV--EGFVENMDEWMRASDALVTKAGPG--TIAEASICGLPC
ML-----EEGFVE-DSG-FGTFAD--SNVADTVSGWL-SSPS--SLESMQSAAKAAA--R
PSATLDIARDLASTVFA
>CAMPEP_0199161992_/NCGR_PEP_ID=Vaucheria-litorea-CCMP2940-20140214|48226_1_/ASSEMBLY_ACC=CAM_ASM_001132_/TAXON_ID=109269_/ORGANISM=Vaucheria_litorea,_Strain_CCMP2940_/LENGTH=130_/DNA_ID=CAMNT_0044886915_/DNA_START=1177_/DNA_END=1569_/DNA_ORIENTATION=-
------------------------------------------------------------
------------------------------------------------------------
------------------------------------------------------------
------------------------------------------------------------
----------------------------MDEW----------AGPG----AEATIQGLPI
MLSPG-QEEGYVV-EGG-YGSYKD--PEEATTVKSWL-LDDE--KLSKMSANAKKAA--R
P--TTAIARDIAELLYA
>CAMPEP_0199154310_/NCGR_PEP_ID=Vaucheria-litorea-CCMP2940-20140214|8920_1_/ASSEMBLY_ACC=CAM_ASM_001132_/TAXON_ID=109269_/ORGANISM=Vaucheria_litorea,_Strain_CCMP2940_/LENGTH=61_/DNA_ID=CAMNT_0044876461_/DNA_START=1_/DNA_END=182_/DNA_ORIENTATION=-
------------------------------------------------------------
------------------------------------------------------------
------------------------------------------------------------
------------------------------------------------------------
----------------VVSLKAVGFVENVNEWMGSSDVLVTKAGPG--TIAEATVLGLPI
ML-----EEGFVV-----------------------------------------------
-----------------
>CAMPEP_0199147670_/NCGR_PEP_ID=Vaucheria-litorea-CCMP2940-20140214|1316_1_/ASSEMBLY_ACC=CAM_ASM_001132_/TAXON_ID=109269_/ORGANISM=Vaucheria_litorea,_Strain_CCMP2940_/LENGTH=470_/DNA_ID=CAMNT_0044867759_/DNA_START=122_/DNA_END=1530_/DNA_ORIENTATION=-
KI---KVLFLISDTGGGHRASAQALDSAFNI-LYP-N-RIK-IEVIDIL-WP--MNSSVS
AY--QYAAKN-PVWRIMY--------IMG--LQ--GMF-IDAFEKAP-DFVVSIPLTQN-
PLKAL--RAMSSDDKKREVP-FVTDLG-SAH-PTWF-D-DKVFVPSESVMNV--N-KIKN
FG--LPIRPEF--------KPKD--QLRKELNMKINA-AV-MVVGGGDGVGGLRRLSDAA
IE-HMQIIVVCGKNQG-LQI--LGFVKNMDMWMGAVDVIVTKAGPG--TIAEAAIRGLPI
ML-----EEGLVV-NGG-YGAFSK--PKDANTVASWL-TDK--QLLKRMSENAKRAA--R
PSATFDIANEIGKMIFE
>MATOU-v1_100912426xxxEukaryota_Stramenopiles_Pelagophyceae_Pelagomonadales_Pelagomonas_Pelagomonas calceolata
-GKKKKVLFLMSDTGGGHRASSKALVNALER------GKID-AEIVDIW-WP--YKNFVP
YY--AVMAKR-T-WRMMWG---RFWPATR--IQCSRRF-GKCIADKP-DLVV--PLCQD-
PLRQLA-KIDGG-------P-FVTDLG-SAH-NTWF-DGDYTFVPSDALEKMASEDKIIK
RG--LPLR-------I-----KE-----TKLGLTTS--TA-LVVGGGDGVGGIA------
---PSGLVVVCGKNDN-VKPTILGFVDNMDEWMAASDCIVTKAGPG--TIAEAATRGLPC
LLS----EAGFVV-ENG-FGAFKK--PAK---IAQWF-SDLN--LRERLSSKA--AA--R
PSATLDIARDIGG----
>MATOU-v1_100917191xxxEukaryota_Stramenopiles_Pelagophyceae_Pelagomonadales_Pelagomonas_Pelagomonas calceolata
------------------------------------------------------------
----------------------------------------------------------D-
PLRQLA-KIDGGS----KTP-FVTDLG-SAH-NTWF-DGDYTFVPSDALEKMASEDKIIK
RG--LPLREGF----D-----KI----RTKLGTTGVP-TA-LVVGGGDGVGGIAKPRTLQ
VWW----------SRA--ASSPKPGRGRLPRR----CLVSCR-----RTCVRPSLNGFRT
I-C----SRPPRR-WTS-RGTSGY--CSR---SKRNV-G---------------------
-----------------
>MATOU-v1_100917192xxxEukaryota_Stramenopiles_Pelagophyceae_Pelagomonadales_Pelagomonas_Pelagomonas calceolata
------------------------------------------------------------
----------------------------------------------------------D-
PLRQLA-KIDGGS----KTP-FVTDLG-SAH-NTWF-DGDYTFVPSDALEKMASEDKIIK
RG--LPLREGF----E-----KI----RTKLGTSNVP-TA-LVVGGGDGVGGIAKRRTLP
A-W----------SRA--ASSPKPGRARLPRR----CLVSCR-----RTSVRRSRSGFRT
I-C----SRX--------------------------------------------------
-----------------
>MATOU-v1_101135226xxxEukaryota_Haptophyceae_Coccolithales
----KRVLILISDTGGGHRASAEALESALDRL-QP-DR-FD-VSIVDIW-WP--HNQFVK
GY--KGAAQR-PIWRAMY--------HAH--INC-NNF-EKCI--DP-DLVVSMPLCQQ-
PLRILT--KM-----KRSIP-FA-DX----------------------------------
------------------------------------------------------------
------------------------------------------------------------
------------------------------------------------------------
-----------------
>MATOU-v1_101183950xxxEukaryota_Stramenopiles_Bacillariophyta
------------------------------------------------------------
------------------------------------------------------------
------------------------------------------------------------
------------------------------------------------------------
----------------HVNVIPLGFVNEMAKY----------AGPG----AEAASVGLPV
MLTPG-QEEGFVV-NKQ-FGCYSD--PNAAKTLSSWL-LDDT--QLQTLSRAATAAG--A
P--ASQIVQCIGNDTLE
>MATOU-v1_101230446xxxEukaryota_Stramenopiles_Bacillariophyta_Coscinodiscophyceae_Thalassiosirophycidae_Thalassiosirales
------------------------------------------------------------
------------------------------------------------------------
------------------------DFG-SGH-CTWF-AGDRIYLASDPIKEI--EEKMVM
SG--LPIRYDFGD--RSSQHGKE----REELGI--AT-VV-LVMGGGEGVGSLSKLKMQ-
GV-NATICVVCGRNTVDV--VPLGFVKNMAEYMVAADVLVTKAGPG--TIAEAAAVGLPV
ML-----EAGIVL-NGG-FGDFE--DPETALEVACWL-RDRQ--LLDVMSRKAAAAG--H
PHAAEEIALGIGKSTHE
>MATOU-v1_101240864xxxEukaryota_Stramenopiles_Bacillariophyta_Coscinodiscophyceae_Thalassiosirophycidae_Thalassiosirales_Thalassiosiraceae
------------------------------------------------------------
------------------------------------------------------------
------------------------------------------------------------
--------------------------------------TV-LIVGGGDGMGGIVKLQQLA
ES--FQMVVICGSN------------------MRASDILVTKAGPG--TIAEASICGLPC
IL----QEEGYVV-DNG-FGCYGS--SNGADTVQKWL-EKSSSNESNDILEDM-EAA--R
PDATLDIARDLAEMVYA
>MATOU-v1_101241814xxxEukaryota_Alveolata_Dinophyceae_Peridiniales_Peridiniaceae
------------------------------------------------------------
------------------------------------------------------------
------------------------------------------------------------
------------------------------------------------------------
--------------SK-FTPVILGFVPNIDEY---------KAGPG--SIAEANVRGLPC
-------EEGFVT-K-A-----PRNTLAMIRVKLLGD-FANG--CVTESSWTKCRSA--P
-------EHSVGHRPL-
>MATOU-v1_102346413xxxEukaryota_Viridiplantae_Chlorophyta_prasinophytes_unclassified Prasinophyceae_Prasinophyceae sp. CCMP2175
------------------------------------------------------------
------------------------------------------------------------
------------------------------------------------------------
------------------------------------------------------------
---------------------------------------------------------LPI
MLNPC-QEAGWVI-DNG-VGDYNE--PEEANTVLKWI-SNKE--GLRKMRRKALALG--R
P--TYEIVDDLVELIRR
>MATOU-v1_102862329xxxEukaryota_Alveolata_Dinophyceae_Suessiales
------------------------------------------------------------
------------------------------------------------------------
------------------IP-FVTDLG-TAH-PMWF-HRDRVFLPSEITRKLALESSIHM
YG--LPLRR------S-----RE-----GSLGLRPEAPTV-LVVGGGDGVGRIV------
---GTQLVVICGKNEG-VHAHIVGFVSNMDEYMAASNAIVTKAGPG--TIAEACTRGLPV
MLS----EAGFVV-DGG-FGEYKD--TDE--TVVGWL-RNPV--ELENRSKLA--HG--R
P--TLEIARVIGRQWLR
>MATOU-v1_102897401xxxEukaryota_Alveolata_Dinophyceae_Gonyaulacales
------------------------------------------------------------
------------------------------------------------------------
------------------------------------------------------------
--------------------------EKLGLIPTD--VVV-LMMGGG-GFGNLVKLDELG
---G-QMIVICGRNR-KCPHKILGFVQNVDEY---------KAGPG--TIAEAMIKSLPC
-------EDGFVT-E-N-----GEIEPQHADTIARWL-TNLP--LLQQMSNCAQKLG--R
-HAALDITRRICDSLLW
>MATOU-v1_103165159xxxEukaryota_Alveolata_Dinophyceae_Gonyaulacales_Amphidomataceae
------------------------------------------------------------
------------------------------------------------------------
------------------------------------------------------------
------------------------------------------------------MLWKLQ
---RGQMVVICGRNWTKPTTLFLGFVSNVDEY---------KAGPG--SIAEAMIKGLPV
LVT----EEGFVR-D-G-----GDQEPETADTLASWL-EDRD--KLDEMSX---------
-----------------
>MATOU-v1_104652758xxxEukaryota_Alveolata_Dinophyceae_Gonyaulacales
------------------------------------------------------------
------------------------------------------------------------
------------------------------------------------------------
---------------------QQ--EL----GLKAADQ-V-LVMGGGEGFGNIFKLSCER
RG--QM-VVVCGRNPR---PTILGFVPNVAEYMDAADCLVTKAGPG--SIAEAMIKGLPC
LIT----EEGFVT-NAG-AGEYDT-EPELAETVATWL-ANPV--RLQEMSNPVRSMA--K
PLASLNIARKIGDGLLE
>MATOU-v1_105218371xxxEukaryota_Alveolata_Dinophyceae_Gonyaulacales_Ceratiaceae_Neoceratium
-----KIKIFFSDTGGGHRASALALQSAL-NRLYA-G-RID-VRLVD--GWP--WYFSPE
MY--AALGHV-PVYKKVYS-----WRSTK--SSVF-RFLTQLYSE---DLIVSVPLINH-
VMEAFA-EIF-NG----I-P-VVTDLG-TAH-LSWF-DPDLIFVPNSRLQKLAE-HKICV
CG--LPVREGF----------QE--HL----GLSQEHSVV-LLMGGGEGFGSLVRLIRIG
HV--QL-VVICGRNQL----KVLGFVPNVHEYMSAADCLVTKAGPG--SIAEAMIKGLPC
LIT----EEGFVR-DAG-AGEYDE-DPERADTVAIWV-HDPG--KLEQMSEC--G-----
-SAALDISRRMCESQLD
>MATOU-v1_10543041xxxEukaryota_Stramenopiles_Pelagophyceae_Pelagomonadales_Pelagomonas
--------------------------------------------------------NFVP
YY--AIMAKR-T-WRMMWG---RFWPATR--IQCSRRF-GKCIADKP-DLVV--PLCQD-
PLRQLA-KIDGG-------P-FVTDLG-SAH-NTWF-DGDYTFVPSDALEKMASDDKIIK
RG--LPLR-------I-----KE-----NKLGLTTGVP-A-LVVGGGDGVGGIA------
---PSGLVVVCGKNDN-VKPTILGFVDNMDEWMAAADCIVTKAGPG--TIAEAATRGLPC
LLS----EAGFVV-EGG-FGAFKK--PAK---IAQWF-AX--------------------
-----------------
>MATOU-v1_10555128xxxEukaryota_Stramenopiles_Pelagophyceae_Pelagomonadales_Pelagomonas
-------LFLMSDTGGGHRASSKALVNALER------GKID-AEIVDIW-WP--YRNFVP
YY--AIMAKR-T-WRMMWG---RFWPATR--IQCSRRF-GKCIADKP-DLVV--PLCQD-
PLRQLA-KIDGG-------P-FVTDLG-SAH-NTWF-DGDYTFVPSDALEKMASDDKIIK
RG--LPLR-------I-----KE-----TKLGLTTS--TA-LVVGGGDGVGGIA------
---PSGLVVVCGKNDN-VKPTILGFVDNMDEWMAAADCIVTKAGPG--TIAEAATRGLPC
LLS----EAGFVV-EGG-FGAFKK--PAK---IAQWF-ADLN--LREKLSSKA--AA--R
PSATLDIARDIGGLLFE
>MATOU-v1_1070265xxxEukaryota_Haptophyceae_Coccolithales
KK---NILILISDTGGGHRASAEALAGVLKQ-QHG-A-SID-ISIVDVL-WP--YNNAVK
NY--RYMASK-PLWRLAY--------MMS--LR--VGF-KECFRKRP-DLIISMPLCQA-
PLQVL--RRAEKARERRRVP-FVTDLG-SPH-PLWL-H-DLCFVPSEVFERR--E-QLRR
YG--LPVRAAF----------------------LLAR-TV-LVVGGGDGVGKLERLG---
---DSQMVVVCGKNKN-VVV--EGFVTRMPEYMAAVDCIVTKAGPG--TIAEACICGLPV
ML-----ETGHVK-KNG-FGTYKE--PAAAKTVSRWL-ASP--KTLAKLSNRALRCA--A
PDATFRIAQDCVRLLDE
>MATOU-v1_10742675xxxEukaryota_Stramenopiles_Pelagophyceae_unclassified Pelagophyceae
----LRCVLLMSDTGGGHRASAQALVGALEKE-HP-GV-FE-CDVYDIW-WP--LNQLVP
MY--RWLGAR-PWWRALW--------FGL--QAV-EPF-VRAL--DP-DLVVSVPLCQE-
PLTALA--QL-----GRAVP-FA-DLG-SAH-PTWF-D-DACFVPGDRVAHLAR-DAVVQ
RGL--PLRDAF-------------------------------------------------
------------------------------------------------------------
------------------------------------------------------------
-----------------
>MATOU-v1_107656529xxxEukaryota_Alveolata_Dinophyceae_Gonyaulacales
------------------------------------------------------------
------------------------------------------------------------
--------------------------------------------------------RIHL
CG--LPVREGF----------QS--EL----GLNPTDQ-V-LVMGGGEGFGNILKLGRDE
FG--QM-VVICGRNPD---PQILGFVPNVDQYMSAADCLVTKAGPG--SIAEAMIKGLPC
LLT----EEGFVT-AAG-AGEYDT-EPDLAATVASWL-SCPQ--RLVEMSH---SIA--K
PRAALDIARKICDGLLE
>MATOU-v1_10834527xxxEukaryota_Stramenopiles_Dictyochophyceae_Florenciellales_Florenciella
------------------------------------------------------------
------------------------------------------------------------
------------------------------------------------------ESKIRQ
HG--LPL------------T--Q----REELGLETD--TT-LVVGGGDGVGGIAELESVE
HP----MIVVCGSN------------------MAASDCIVTKAGPG--TIAEAMCRGLPT
ML----QEAGFVT-EGG-FGEYPK--PPSTN-------------------------G---
-----------------
>MATOU-v1_109087310xxxEukaryota_Stramenopiles_Bacillariophyta_Coscinodiscophyceae_Chaetocerotophycidae_Chaetocerotales_Chaetocerotaceae_Chaetoceros_Chaetoceros dichaeta
------------------------------------------------------------
------------------------------------------------------------
------------------------------------------------------------
------------------------------------------------------------
---WKEGSEEGIII--GRDCDESWAGDYCGGV----------VFTW----GRQHPIRKGC
WIW-------FVK-DAG-FGSYGD--PKEAATVSTWL-SSPD--RLANMKENALRAA--R
P--TIDIARDLAEMLFS
>MATOU-v1_109120273xxxEukaryota_Stramenopiles_Bacillariophyta_Bacillariophyceae_Bacillariophycidae_Bacillariales_Bacillariaceae
------------------------------------------------------------
------------------------------------------------------------
------------------------------------------------------------
------------------------------------------------------------
----------------AINVNIQGFVSNMDAW----------AGPG----AEASICGLPC
FLFPG-QEEGYVE-GSG-FGKYSD--PKEATTVSSWL-KSPK--KLQAMKQAALSAA--N
P--TLDIAKELAEVAFS
>MATOU-v1_109198857xxxEukaryota_Stramenopiles_Bacillariophyta_Bacillariophyceae_Bacillariophycidae_Bacillariales
------------------------------------------------------------
---------------------------------------------RN-DHRINDTHEHG-
--------------SRT-TP-FVTDLG-GAH-KTWF-N-DKCFVPSNVLNEK--SSQIVQ
CG--LPIRKGFPTASSTPQTINT-I--QQQLDID-DI-TI-LVVGGGDGMGGIVVLGDTG
NS-EYQMVVVCGNNGGKVIV--QGFVSNMDEWMKASDCLVTKAGPG--TIAEASICGLPC
LL-----EEGFVE-GSG-FGKYND--PKEADTVSSWL-KSPQ--KMQVMKQAALSAA--R
PSATLNIAQELAEIAFS
>MATOU-v1_109215930xxxEukaryota_Stramenopiles_Bacillariophyta_Bacillariophyceae_Bacillariophycidae_Bacillariales_Bacillariaceae
------------------------------------------------------------
------------------------------------------------------------
------------------------------------------------------------
------------------------------------------------------------
-----------------------------DAW----------AGPG----AEASICGLPC
LLFPG-QEEGFVE-GSG-FGKYSD--PREADNVSSWL-KSPQ--KMESMKKASLAAA--R
P--TLDIAQELAEIALQ
>MATOU-v1_109290327xxxEukaryota_Stramenopiles_Bacillariophyta_Bacillariophyceae_Bacillariophycidae_Bacillariales_Bacillariaceae
------------------------------------------------------------
------------------------------------------------------------
--------ATHKNGSRA-TP-FLTDLG-GAH-MTWF-N-DKCFVPSDVLNEK--SSQIVQ
YG--LPIRKGF--------QQPL-KS-REQLGLD-NI-TV-LIVGGGDGIGGMV------
------------------------------------------------------------
------------------------------------------------------------
-----------------
>MATOU-v1_109332588xxxEukaryota_Stramenopiles_Bacillariophyta_Coscinodiscophyceae_Chaetocerotophycidae_Chaetocerotales_Chaetocerotaceae_Chaetoceros_Chaetoceros dichaeta
------------------------------------------------------------
------------------------------------------------------------
------------------------------------------------------------
------------------------------------------------------------
---TTSSADASYQM--GISVQVNGFVDNMDEY----------AGPG----AEASICGLPC
MLSPG-QEEGFVK-DAG-FGSYGD--PKEAATVSTWL-SSPD--RLANMKENALRAA--R
P--TIDIARDLAEMLFS
>MATOU-v1_109516127xxxEukaryota_Stramenopiles_Bacillariophyta_Coscinodiscophyceae_Coscinodiscophycidae_Coscinodiscales
------------------------------------------------------------
------------------------------------------------------------
------------------------------------------------------DKDLVQ
SG--LPIRHDFHF--RRSISALA----RIQLGVE-DP-LV-LVMGGGEGVGSLSTFVKQ-
GI-DATIILICGRNQV--NVMALGFVKDMAKYMVASDVLVTKAGPG--TIAEAAALGLPV
ML-PG-QEAGVVL-DGG-FGDFD--EPWGAEEVACWF-RDDG--LLDIMSLKAAKIG--V
PDAASDIVIEIGQITHD
>MATOU-v1_109828936xxxEukaryota_Haptophyceae_Phaeocystales_Phaeocystaceae_Phaeocystis
-NK-KKVLMLISDTGGGHRASAHALEAAMLKE-M----DME-VKVVDIW-FP--WNKMAA
GY--PFCCKY-P-WKAMFT---IGL---R--TQCGGGF-KQCIGSDP-DMVV--PLCQN-
PLKVMD-TLAKEK---RSAP-FATDLG-SAH-PSWF-DPDLCFVASEAVRKVAGGDRLRM
HG--LPVRK------N-----AQ----MEQLGLLPNKKTV-LVVGGGDGVGSLS------
---DAQVVAVCGKNPG-VHVEVRGFCSGISDYMEAADVLVTKAGPG--TIAEAAIRGLPT
MLS----EAGFVV-GKG-FGRFTQ--PKV--TVSSWL-SDDD--ELARLSAAX-------
-----------------
>MATOU-v1_109879310xxxEukaryota_Alveolata_Dinophyceae_Prorocentrales_Prorocentraceae_Prorocentrum
------------------------------------------------------------
---------------TVY--------AIT--FFV-PFA-KREI--EP-DVIVSVPMMQH-
PIKMLS--QAGRP--QPCTP-FL-DTE-TGS-NLWF-H-TRAIVPDGKLALRAR-AQLLQ
ANA--LLVSAQ---------------------LDRRR-VL-LLMGGGDGAGNMDEL----
---DTQLVVVCGRNRV-----VLGFRRDMALWMRASDLLLTKAGP-----AEALTVGLPV
LLY----ERGLVV-RNR-VGAY--ARNSA--KALLSA-RNGT----A-LQ-EMRGLS--Y
GTSATDLVVGEVARLAA
>MATOU-v1_109915076xxxEukaryota_Haptophyceae_Isochrysidales
----KRVLILISDTGGGHRASAEALEAAMERE-AP-GR-LD-VAIVDVW-FP--FNKFVP
SY--RLAAKY-PLWRSCY--------QHR--LTC-RGF-AQCM--DP-HLVVSMPLTQH-
PLSVLA--RF-----QVPFX----------------------------------------
------------------------------------------------------------
------------------------------------------------------------
------------------------------------------------------------
-----------------
>MATOU-v1_109929116xxxEukaryota_Haptophyceae_Isochrysidales_Noelaerhabdaceae
KK---RILILISDTGGGHRASAQALAGLIGR-QHG-E-SIE-VSIVDVW-YP--FNRMVS
QY--RYMQSR-PLWGTMY--------AQR--LL--SGI-RACIAQEP-DLVISMPLCQT-
PLQAL--ASLAD-EARGRVP-FVTDLG-AAH-PLWL-H-DLCFVPSSSFVRA--A-QLRL
HG--LPVRHDF----------------------HADR-TV-LVVGGGDGVGRLGEL----
---PVQLVVICGRNPS-VVV--EGFVTRMSEFMAAADCLITKAGPG--TIAEASICGLPV
ML-----ETGHVL-SNG-FGAYRN--PRTAATVSRWL-SSP--SELQTLSRNARAAS--R
PGATADIVRDVLR----
>MATOU-v1_110000924xxxEukaryota_Haptophyceae_Isochrysidales
------------------------------------------------------------
------------------------------------------------------------
--------------------------------------------PSDAVRQLAGGAQVRQ
YG--LPVRP------R-----KQ------ELSLSTDRKTV-LIVGGGDGVGSLE------
---ETQLVVVCGKNEG-VDVCARGFTSRMSDYMEVADCIITKAGPG--TVAEAAIRGLPT
MLS----EAGFVV-ESG-FGEYAN--PRK--TVTGWL-QDAT--KLEAMSEAA--AG--Q
PSGTIAIAS--------
>MATOU-v1_110098953xxxEukaryota_Haptophyceae_Prymnesiales
----KKVLMLISDTGGGHRASAQAIEAMLEQV-RP-GD-VE-VEVVDIW-FP--FNNFVR
DY--AFAAKN-PVWQAAW--------VGT--ATC-HSF-MECL--DA-DLVVSLPLTQS-
PLQCLK--D------TRVTP-FA-DLG-SAH-PTWF-H-DACFIPSEAIRRRAV-AQLRQ
YGL--PVRPSF--ELGLDADRKT--V----------------------------------
------------------------------------------------------------
------------------------------------------------------------
-----------------
>MATOU-v1_110426812xxxEukaryota_Stramenopiles_Bacillariophyta_Coscinodiscophyceae
------------------------------------------------------------
--------------------------------------------------------TSE-
GKMHQK-HIRSEL---LTFI-DRRCMG-GGE-GVGS---VNALYVECARKEIHA------
-----------EVRD-------------RGMM-SRMRLSS-YYSVGL-YGNP----GLFS
TEQNNALVSPTPEE----NVIPLGFVNEMAKY----------AGPG----AEAASVGLPV
MLTPG-QEDGFVV-NKQ-FGCYSD--PNAAKTLSSWL-LDDK--KLQTLSRASTAAG--A
P--ASQIARCIGNDTLE
>MATOU-v1_110428349xxxEukaryota_Stramenopiles_Bacillariophyta_Bacillariophyceae_Bacillariophycidae_Bacillariales_Bacillariaceae_Pseudo-nitzschia
------------------------------------------------------------
------------------------------------------------------------
------------------------------------------------------------
------------------------------------------------------------
RC-DHLCCV---RP--QFGTNTQGCRCHASGI----------AGPG----AEAAAIGLPV
MMSPG-QEAGVVL-ESK-FGEYKQ--PSKGEIVTSWL-QNKP--LLQSMSQAAMVAG--N
P--ADEIVEDIGRQTVA
>MATOU-v1_110486983xxxEukaryota_Stramenopiles_Bacillariophyta_Bacillariophyceae_Bacillariophycidae_Bacillariales_Bacillariaceae
------------------------------------------------------------
------------------------------------------------------------
------------------------------------------------------------
------------------------------------------------------------
------------RR--SSTISNGCCLWKPECA----------CKSGCPRIYMWTTLPTIC
LPAPG-QEEGFVE-GSG-FGKYSD--PKEAADVSSWL-KNPK--KMQVMQQAALSTA--K
P--TLDIARELAQIAIS
>MATOU-v1_111590514xxxEukaryota_Alveolata_Dinophyceae_Gonyaulacales_Ceratiaceae_Neoceratium
DGRLRKIKIFFSDTGGGHRASALALQSAL-NRLYA-G-RID-VRLVD--GWP--WYFSPE
MY--AALGHV-PVYKKVYS-----WRSTK--SSVF-RFLTQLYSE---DLIVSVPLINH-
VMEAFA-EIF-NG----I-P-VVTDLG-TAH-LSWF-DPDLIFVPNSRLQKLAE-HKICV
CG--LPVREGF----------QE--HL----GLSQEHSVV-LLMGGGEGFGSLVRLIRIG
HV--QL-VVICGRNQL----KVLGFVPNVHEYMSAADCLVTKAGPG--SIAEAMIKGLPC
LIT----EEGFVR-DAG-AGEYDE-DPERADTVAIWV-HDPG--KLEQMSEC--G-----
-SAALDIARRMCESQLD
>MATOU-v1_111656660xxxEukaryota_Stramenopiles_Bacillariophyta
------------------------------------------------------------
------------------------------------------------------------
------------------------------------------------------------
---------------------AK----REKLDIDPD--TV-VIVGGGDGFGRIVKLTTSS
PS----IIVVCGKN------------------MRASDILITKAGPG--TIAEACICGLPS
ML----QEEGFVI-DSG-FGDYSN--PNISSKVSNWL-ADK-----DKQMKK--ETA--R
PSATLDIAKDIAQVLFL
>MATOU-v1_1117188xxxEukaryota_Haptophyceae_Coccolithales
HC---RADQKAADCPSPHLGHSQALEAALSQ-LRP-G-KLD-VRIVDIW-WP--HNKFVS
GY--AFAAKN-PVWRSMYS-SLPPVM---------KGF-QQCIVEDP-DLVVSMPLCQE-
PLRIL--NRLGGG--TRSVP-FATDLG-GAH-PTWF-N-DKCFVPSDVVREV--D-QLIQ
HG--LPV---------PPP--KV--KLAKQLGLTSPKDTV-LVVGGGDGVGSLERVEKIA
KP-LTQLVVVCGKNGK-MQV--RGFVKRMSDYMEVADCLITKAGPG--TIAEGCIRGLPT
ML-----EAGFVV-GGG-FGAYPQ--PERAQTVCEWL-EDPE-LLKEM-SANAKAQG--Q
PRAATTIAEELCEMLP-
>MATOU-v1_111917856xxxEukaryota_Stramenopiles_Bacillariophyta
VLLILILQILMSDTGGGHRASGEAVKDALEYL-HP-G-KFE-CDIVDIYFWP--YNDYVR
MY--KVAADN-PSWDIFYG-------NLF----CYQPF-RRCMEERA-DIVVSVPLCQD-
PIKILA--DLDNN-----TP-FVTDLG-GAH-KTWF-NQDKCFVPSDALNKKAQSSQICQ
YG--LPIRKQF---------GTD--TA-QKLQLKNDIPTV-LVVGGG-GMGGIAALGRST
-VERYQMVVVCGSN--GITVHIKGFVNNMDEW------IVTKAGPG--TIAEASICGLPC
LLF----EEGFVE-EAG-FGTYNE--PYQAETVKSWL-ESSN--KLESMKRAAIAVA--R
PDIAQELAYIAFTATAE
>MATOU-v1_112335522xxxEukaryota_Stramenopiles_Bacillariophyta_Bacillariophyceae_Bacillariophycidae_Bacillariales_Bacillariaceae
GDGGLKVLFLSSDTGGGHRASAESLAAQ----LFE-G-----YDLLDLA--PP-YNSIVP
YY--KHLSAH-PQWKLLYS-NSKAM-NIK--VMTVRTI-RKKIKAHP-DVVVSVPLQTS-
PILSC-----A-KETGKHLP-MFTDLG-SAH-STWF-A-EKLFVGSTQIYKL--EEKLIL
VG--LPIRYDFGDGGRMSEAGKD----REKLRLP-AA-TL-LVMGGGEGVGSLSELVKQ-
RI-DAVIMVVCGRNEL-VSILPLGFVKNMAEYMVAADVLISKAGPG--TISEAAALSLPV
ML-----EEGYVV-EGG-FGSYQD-DPDAAKEVALWL-NDEI--KMTEMSEAAKKAG--H
PNAARDIVQQIGDSTLQ
>MATOU-v1_112346434xxxEukaryota_Stramenopiles_Bacillariophyta
KYGPLKVLFLSADTGGGHRASAESLANQFTRL--------T-CKLMDVWF-P--YFTLVK
AY--QHLSNH-PQWKMLYY----EKF----------KI-KHQMAADP-DVVISVPTMNF-
PMKVT------RKKG-KYIP-FFTDFG-SGH-CTWF-Q-DKMFIASDRIRKL--DEKMVM
SG--LPI----GD--RTSESGKD----KEKLGLNPN--MI-LVMGGGEGVGSLEALYSET
KR----ICVVCGRNNTATSEHHTENDSVEKV-MVGADVLVSKAGPG--TIAEAASVGLPV
MV----QEAGIVL-DGE-FGAYKN--PKEAQEVARWL-NDS-------LLDVM-AIG--H
PNAASEIVQEIGQVTHS
>MATOU-v1_112359891xxxEukaryota_Stramenopiles_Bacillariophyta_Bacillariophyceae_Bacillariophycidae_Bacillariales
T-----VQILMSDTGGGHRASGEAVKDALEYL-HP--GKFE-CDIVDIYFWP--YNDYVR
MY--KVAADN-PSWDIFY--------CLN--LFC-QPF-RRCMEERA-DIVVSVPLCQD-
PIKILA--DLDNN---TKTP-FV-DLG-GAH-KTWF-NQFYVASISALYLRMHT-DWIHH
PKSVSPLENNF--NIECDKNCNS--KM----ISHRRAMTS-LTKLPKQLNLGWNQQPWP-
DRMRTLLKNWLISP-------TRKINHHLMTRSYCPCDD-----------DTYSENGYHD
YFL----NNQLKH-NAG-FTSK--KLLPY--HITIKT-QSKL----KHFF-FNVLEE--K
NHSAVHFARKLVWYTCT
>MATOU-v1_112435975xxxEukaryota_Stramenopiles_Bacillariophyta_Coscinodiscophyceae_Chaetocerotophycidae_Chaetocerotales_Chaetocerotaceae
-FS-CQLILVAATAHLPSHISLDIILDQMYG-HQR-T--CT-PSKIQIT------QDLVA
NY--KIWSAR-PKWKIFYT-NTMIS-YCR--LR--GHI-KGQMLKDP-DVIISVPTMNM-
PMRVS--REISKE--GKYVP-FFTDFG-SAH-CTWF-T-DKMYIASDRIRKL--DENLVM
TG--LPIRQDF-E--RHSESGKK----KESLGI--DP-LV-LLMGGGEGVGSLAQLRND-
GV-DATICVVCGRNAL--NVVGLGFVTNMAEYMVATDVLVSKAGPG--TIAEAAALGLPV
MI-PG-QEAGIVV-DGG-FGLYK--YPNEAGTVADWL-NDNT--LLEKMSIKSAKVG--N
PNAASDIVIDIGAITQE
>MATOU-v1_112448413xxxEukaryota_Stramenopiles_Bacillariophyta_Coscinodiscophyceae_Chaetocerotophycidae_Chaetocerotales_Chaetocerotaceae_Chaetoceros
------------------------------------------------------------
------------------------------------------------------------
------------------------------------------------------NNKLVM
SG--LPI----GE--RYSEGGKE----KKNLGLDPK--NI-LLMGGGEGVGSLAALYKML
RK----ICVVCGRNSLRKQKDSRTEAANCPN-MVATDVLVSKAGPG--TIAEAAALGLPV
MI----QEAGIVL-EGG-FGKFKY--PSEAETVADWX-----------------------
-----------------
>MATOU-v1_112470365xxxEukaryota_Stramenopiles_Bacillariophyta_Coscinodiscophyceae_Chaetocerotophycidae_Chaetocerotales_Chaetocerotaceae
-GP-LKILFLSADTGGGHRASAESLANQFMR-HYP-G--ST-YDLLDIW-YP--FKDLVP
NY--KIWSAT-PKWKFFYT-NTMIS-YTR--LR--RHI-KGQMLEDP-DVIIAVPTMNM-
PMRIS--REISKE--GKTVP-FFTDFG-SAH-CTWF-T-DKMYIASDRIRKL--DEKLVM
TG--LPIRHDF-E--RHSESGKE----KKSLGL--ES-MI-LLMGGGEGVGSLAQLRND-
GV-DATICVVCGRNAL--NVVGLGFVTNMAEYMVATDVLVSKAGPG--TIAEAAALGLPV
MI-PG-QEAGIVV-EGK-FGIYK--YPNEAGTVTDWL-NDDT--LVEKMSKNSAEMG--N
PNAASDIVMDIGTITEE
>MATOU-v1_112736232xxxEukaryota_Stramenopiles_Bacillariophyta_Coscinodiscophyceae
-----TVLFLSSDTGGGHRASAESLAKQ----------------------GS--TCH-VD
RY--KHLSAH------QWM--TNTKTMCE------PAI-RKRIKSEP-DIVISVPLMTN-
PAVSCA---------GKHLP-IFT----SGH-SLWF-ASEKLFIASEQIRT-LA-EKLIK
VG--LPIRHEF--SVK----YQK--TVRQSLGLNT--ETV-LVMGGG-GVGSLSELTEKG
---DSTILVVCGRNAVKVKVIGLGFITRMAEY---------KAGPG--TIAEAASVGLPV
-------EEGFVV-E-G-----GSY--FMADEISSWL-RDRD--KLRELSAAARRKG--T
-NAAADIVRIIGQLV-Y
>MATOU-v1_112762046xxxEukaryota_Stramenopiles_Pinguiophyceae_Pinguiochrysidales_Pinguiochrysidaceae
------------------------------------------------------------
------------------------------------------------------------
------------------------------------------------------------
------------------------------------------------------------
--------VICGKNQN---VSVQGFVRDMDEW---------KAGPG--TISEACATGLPI
-------EAPYVV-K-GCVTWLVPTQSFPCQTTRAKL-ENQR--LPRKSPKIWGSCS--S
VKRSLHVVEPLELRWI-
>MATOU-v1_112851469xxxEukaryota_Stramenopiles_Bacillariophyta_Coscinodiscophyceae_Chaetocerotophycidae_Chaetocerotales_Chaetocerotaceae_Chaetoceros
-RPTLKVLFLSSDTGGGHRASAESLANQFKI-LYP-G--ST-YDLLDVF-PP--YNTLVE
SY--KHLSAH-PQWKLVYT-NSRAM-HSK--LM--QAI-RKTIQEGP-DVVVSVPMMTN-
PVLSC--AKISEE--GRHLP-MFTDLG-SAH-SAWF-A-DRMYIASDQIREL--DGKLVQ
IG--LPIRHQFGD--RMSE-GEA----RFDLGLP--Y-TI-LVMGGGEGVGSLSELVVK-
GI-DAVILVVCGRNYV--TVVGLGFVTKMAEYMAAADVLVSKAGPG--TIAEAAAVSLPV
ML-PG-QEEGFVV-NGE-FGVYSDTNPSNAQELSKWL-MDEN--KMAKLSEAAKAHG--A
PNAARDIVKSIGDLALK
>MATOU-v1_112922559xxxEukaryota_Stramenopiles_Bacillariophyta_Coscinodiscophyceae_Chaetocerotophycidae_Chaetocerotales_Chaetocerotaceae_Chaetoceros
-GP-LKILFMSADTGGGHRASAESLASQFQQ-YYP-G--SE-YDLVDVW-FP--FKTLVP
AY--IQMSAN-PQWWFFYT-NTFIS-YTK--LT--RKI-KRQMEQDP-DVVISVPTMNM-
PMRVS--RKISKE--GKYTP-YFTDFG-SGH-CTWF-T-DKMYIASDRIRKL--NNKLVM
SG--LPIRHDF-E--RHSEGGKE----KKNLGL--DP-NI-LLMGGGEGVGSLAMLRKQ-
GV-DATICVVCGRNAL--DVVGLGFVTNMAEYMVATDVLVSKAGPG--TIAEAAALGLPV
MI-PG-QEAGIVL-EGG-FGKFK--YPSEAETVADWL-DDSV--LLEKMSYNSAKMG--N
PDAASEIVKDIGSITHE
>MATOU-v1_112998361xxxEukaryota_Alveolata_Dinophyceae_Gymnodiniales_Kareniaceae
------------------------------------------------------------
------------------------------------------------------------
---------------------------------------DMMYVPSRAIERICRKEKIRK
IG--LPIRP------Q-----KK-----FKLGLRQGIPTA-LIIGGGDGVGKLK------
---PRQLVVLCGKNN--VYVKAVGWMNNMDEWFGAVDCLITKAGPG--TIAEGCASGLPM
MLS----EAGFVV-DQG-FGAFKR--PKK--IVSSWL-KDPE--LLAEMSKKS--AG--R
P--TKEIAADIGAEFLF
>MATOU-v1_11366429xxxEukaryota_Stramenopiles_Pelagophyceae_Pelagomonadales_Pelagomonas
---------LMSDTGGGHRASSKALVNALER------GKID-AEIVDIW-WP--YRNFVP
YY--AIMAKR-T-WRMMWG---RFWPATR--IQCSRRF-GKCIADKP-DLVV--PLCQD-
PLRQLA-KIDGG-------P-FVTDLG-SAH-NTWF-DGDYTFVPSDALEKMASDDKIIK
RG--LPLR-------I-----KE-----TKLGLTTS--TA-LVVGGGDGVGGIA------
---PSGLVVVCGKNEN-VKPTILGFVDNMDEWMAAADCIVTKAGPG--TIAEAATRGLPC
LLS----EAGFVV-EGG-FGAFKK--PAK---IAQWF-ADLN--LREKLSSKA--AA--R
PSATLDIARDIGGLLFE
>MATOU-v1_11413232xxxEukaryota_Stramenopiles_Pelagophyceae_Pelagomonadales_Pelagomonas
------------------------------------------------------------
---------------MMWG---RFWPATR--IQCSRRF-GKCIADKP-DLVV--PLCQD-
PLRQLA-KIDGG-------PSFVTDLG-SAH-NTWF-DGDYTFVPSDALEKMASDDKIIK
RG--LPLR-------I-----KE-----NKLGLTTGVP-A-LVVGGGDGVGGIA------
---PSGLVVVCGKNEN-VKPTILGFVDNMDEWMAAADCIVTKAGPG--TIAEAATRGLPC
LLS----EAGFVV-EGG-FGAFKK--P---------------------------------
-----------------
>MATOU-v1_114274044xxxEukaryota_Haptophyceae_Phaeocystales_Phaeocystaceae_Phaeocystis
------------------------------------------------------------
------------------------------------------------------------
-----------------------TDLG-SAH-PSWF-DPDLCFVASEAVRKVAGGSRLRM
HG--LPVRK------N-----AQ----MEQLGLLPNKKTV-LVVGGGDGVGSLS------
---DAQVVAVCGKNPG-VHVEVRGFCSGISDYMEAADVLVTKAGPG--TIAEAAIRGLPT
MLS----EAGFVV-GKG-FGRFTQ--PKV--TVSSWL-SDDD--ELARLSAAA--AG--Q
P--TRLIAK--------
>MATOU-v1_114365018xxxEukaryota_Haptophyceae_Phaeocystales_Phaeocystaceae_Phaeocystis
--------------------------------------GVE-VKVVDIW-FP--WNKMAS
GY--PFCCKH-S-WKAMYT---IGL---R--TQCGAGF-KRCIGEDP-DMVV--PLCQN-
PLKVMD-TLAKEK---RVAP-FATDLG-SAH-PSWF-DPDLCFIASDAVRKVAGADRLRM
HG--LPVRK------N-----AH----MAQLGLLPDKKTV-LVVGGGDGVGSLS------
---AAQVVAVCGKNRD-VHVEVRGFCSGISDYMEAADVLVTKAGPG--TIAEAAIRGLPT
MLS----EAGFVV-GKG-FGRFKQ--PKV--TVSLWL-QDDA--ELARLSPSR--CR--T
T--SR------------
>MATOU-v1_114454219xxxEukaryota_Haptophyceae_Phaeocystales
-RGAKKVLMLISDTGGGHRASALALEAAMLQV-R---KGME-VKVVDIW-WP--ANKMAA
GY--PFVCKN-P-WRSMYT---KHL---R--GSSGGGF-KRCIEEDP-DMVV--PLCQH-
PLQNLE-TIAKKR---RQIP-FATDLG-SAH-KSWF-NGDLCFVASEAVRKIAHESKLRN
HG--LPVRK------S-----GQ----REELGLKPGLKTV-LVMGGGDGVGSLG------
---TAQVVAICGKNDG-VHVEVRGFCSAMSDYMEAADCLVTKAGPG--TIAEAAIRGLPT
MLS----EAGYVV-NKG-FGEFRK--PDV--TVSGWL-KDED--QLKARSAAA--AG--Q
P--TQAIAK--------
>MATOU-v1_114730515xxxEukaryota_Stramenopiles_Bacillariophyta_Coscinodiscophyceae_Corethrophycidae_Corethrales_Corethraceae_Corethron
------------------------------------------------------------
---------------------------------------------------SWSPVRRA-
SFRNP--C-----RSVKTGGRIDLQVG-SAH--FFK-N-EKGFV----------L-EVIV
FT--M----GL-----------------------ASV-----------------------
---KQHMVVVCGSKKG-VLV--NGFVNNMDEWMRASDAIVTKAGPG--TIAEASICGLPC
ML-----EEGFVE-DAG-FGRYGN--PDVSTCVSSWL-ESP--EMMKEMQEAALKAA--R
PDIAKDLAQMLFDSKKE
>MATOU-v1_115089822xxxEukaryota_Stramenopiles_Bacillariophyta_Fragilariophyceae
RGDPLNVLFLSSDTGGGHRASAEALGKQFQL-HYP-G--TN-FFLYDPW-TI--FKYAVE
SY--KHLSSH-PQWRLFYG-NMRPM-LSR--FS--RRI-SRRIESNP-DVVISVPTMNY-
PMKST--RKLSKK--SKYIP-FYTDFG-SGH-SHWF-QYDKHFVASEKIMRL--DKDFIM
RG--LPIRNDF-D--KRSRQGLA----RKELKLK--L-MV-LVVGGGEGVGSLSTLAKR-
GI-DVTLAVVCGRN----EVKALGFVSNMASYMVASDVLVSKAGPG--TIAEAASLGLPI
ML-PG-QEAG--------------------------------------------------
-----------------
>MATOU-v1_115112198xxxEukaryota_Stramenopiles_Bacillariophyta
T-----IQILMSDTGGGHRASAVALKEAFDEL-YP--GRIE-VDIVDIYFWP--YNQYPE
MY--KIMAEY-TIW--------------------------------R-DLLL--------
AVQRMHVSKLWFD-GS--VC-AS-YCV-KGS-RPFR-LWEECEIENAVRDCSNR-YLVSR
GGMLCSLSSGF------SECTTV--IN-----PQRILEYI-PSVFGRSGREGGVPYSFGS
RWW--------WNGKC---TEQYQISNGSYLWSKSGCNAVGERGM-----CEYALDEGKC
AGY----YCRMWF-TLR-LIIF--WNIQK--TCHCYL-LVGK----S-IE-GVEQSF--E
AGHSKRTSKYGILTKLR
>MATOU-v1_115127117xxxEukaryota_Stramenopiles_Bacillariophyta_Coscinodiscophyceae_Coscinodiscophycidae_Coscinodiscales_Coscinodiscaceae
------------------------------------------------------------
------------------------------------------------------------
------------------------------------------------------------
----------------------------KELKIP-NI-MV-LVMGGGEGVGSLSTLRTQ-
GI-DATIIVVCGRNQV--DVIGLGFVTQMADYMAASDILITKAGPG--SIAEAAALGLPV
MI-PG-QEAGIVL-DNG-FGDYR--EPYGADEIACWL-QDED--LLNLMSSKSSTIG--I
PDAASDIVLSIGNMTHE
>MATOU-v1_115551288xxxEukaryota_Stramenopiles_Bacillariophyta_Coscinodiscophyceae_Chaetocerotophycidae_Chaetocerotales
STDTRTIQILMSDTGGGHRASANALRDALDE-LYP-SQRVE-CDIVDIYFWP--FDSFVA
IY--RVFQAY-PLWELGFA-------ELV--CF--FRE---CMERRA-DMVVSVPLTQD-
PLRIL--NYLDSN-GRT-TP-FATDLG-SAH-PTWF-N-DRCFVPSDALIRA--N-QLTK
HG--LPIRKGFKESTT-TTPSPP-PPSRASLSLIPNL-TV-LIVGGGDGTGGIVRLDADA
IS-CYQMVVVCGNN----------------------------------------------
------------------------------------------------------------
-----------------
>MATOU-v1_115739917xxxEukaryota_Haptophyceae_Phaeocystales_Phaeocystaceae_Phaeocystis
--------------------------------------GVE-VKVVDIW-FP--WNKMAS
GY--PFCCKH-S-WKAMYT---IGL---R--TQCGAGF-KRCIGEDP-DMVV--PLCQN-
PLKVMD-TLAKEK---RVAP-FATDLG-SAH-PSWF-DPDLCFIASDAVRKVAGADRLRM
HG--LPVRK------N-----AH----MAQLGLLPDKKTV-LVVGGGDGVGSLS------
---AAQVVAVCGKNRD-VHVEVRGFCSGISDYMEAADVLVTKAGPG--TIAEAAIRGLPT
MLS----EAGFVV-GKG-FGRFKQ--PKV--TVSSWL-QDDA--ELARLSAAA--AG--Q
P--TKLIAK--------
>MATOU-v1_116113759xxxEukaryota_Stramenopiles_Bacillariophyta_Coscinodiscophyceae
-----TVLFLSSDTGGGHRASAESLAKQ----------------------GS--TCH-VD
RY--KHLSAH------QWM--TNTKTMCE------PAI-RKRIKSEP-DIVISVPLMTN-
PAVSCA---------GKHLP-IFT----SGH-SLWF-ASEKLFIASEQIRT-LA-EKLIK
VG--LPIRHEF--SVK----YQK--TVRQSLGLNT--ETV-LVMGGG-GVGSLSELTEKG
---DSTILVVCGRNAVKVKVIGLGFITRMAEY---------KAGPG--TIAEAASVGLPV
-------EEGFVV-E-G-----GSY--FMADEISSWL-RDRD--KLRELSAAARRKG--T
-NAAADIVRIIGQLV-Y
>MATOU-v1_116128080xxxEukaryota_Stramenopiles_Bacillariophyta
KGAPLNVLFLSADTGGGHRASAEALGKQFQL-HYP-G--TK-FFLYDPW-TI--FRHSVE
SY--KYLSSH-PQWGLFYG-NMRPT-ACK--FS--RKI-RRRIELNP-DVVISVPTMNY-
PLKST--RKLSKK--SKYIP-FYTDFG-CAH-ACWF-QHDKIFVASEKMMKL--DKNFIM
RG--LPIRNQF-E--RTSHQGLT----RRELELK--P-TV-LVVGGGEGVGSLSTFAKQ-
GI-EATLAVVCGRN----EVKALGFVSNMASYMVASDVLVSKAGPG--TIAEAAALGLPI
ML-PG-QEAGLVL-DGG-FGNFK--DYVGAEEVGCWL-QDDD--LLNIMSQAAAKVG--M
PNAASYIATDIGQSTHQ
>MATOU-v1_116129859xxxEukaryota_Stramenopiles_Bacillariophyta_Coscinodiscophyceae_Corethrophycidae_Corethrales_Corethraceae_Corethron
KG---TIQILMSDTGGGHRASANALRDAFDV-LYP-G-QIQ-VDIVDIYFWP--YNEYVE
LY--KIMAKY-SLWKIFY--------EAF--CF----F-KECLSRRA-DMIISVPLCQE-
PLKIL--CDLDSNRSEGRTTPFATDLG-GAH-PTWF-N-DKCFVPSDALRQC--S-QIIQ
YG--LPIRKGF----------------------MADV-TV-LVVGGGDGMGGITRLDSDG
L--QYQMVVVCGSNKG-VLV--NGFVNNMDEWMRASDAIVTKAGPG--TIAEASICGLPC
ML-----EEGFVE-DAG-FGRYGN--PDVSTCVSSWL-ESP--EMMKEMQEAALKAA--R
PDIAKDLAQMLFDSKKE
>MATOU-v1_116129860xxxEukaryota_Stramenopiles_Bacillariophyta_Coscinodiscophyceae_Corethrophycidae_Corethrales_Corethraceae_Corethron
T-----IQILMSDTGGGHRASANALRDAFDVL-YP--GQIQ-VDIVDIYFWP--YNEYVE
LY--KIMAKY-SLWKIFY--------LLE--AFC-DPF-KECLSRRA-DMIVSVPLCQE-
PLKILC--DLDSN--GKTTP-FA-DLG-GAH-PTWF-NKFTRAVRISALCRQTH-EKLAI
LKS-NQFEKDF--NPQKPMSA------RKENVLLQPSGTQ-MSSL--HVARGWNLHSRPQ
DQLQLILQKILHKCKK---PQMRQVHKQLITFENYVTEPDLEFGSR--------------
------------------------------------------------------------
-----------------
>MATOU-v1_116150415xxxEukaryota_Stramenopiles_Bacillariophyta
T-----IQILMSDTGGGHRASAVALKEAFDEL-YP--GRIE-VDIVDIYFWP--YNQYPE
MY--KIMAEY-TLWKWFY--------LLE--TFC-EPF-KECMSRRA-DMVVSVPLCQG-
ALKVLA--HLDSG-KSKKTP-FA-DLG-GGH-PTWF-DPK-CFVPSDVLYQAAL-SLIEQ
FGL--PIRKGF------SKNQNK--NK-----FDSIFRTV-LVVGGGDGMAGIVKLDASA
RQSRYQMVVVCGRNQL---VEVKGFVNDMHDWMRASDVLVTKAGP-----AEASICGLPC
VLS----EEGFVE-DAG-FGTY---NVEV--TVTCWL-ENPD----K-LR-ELKRAS--K
PDIAKELANMVFDSRLK
>MATOU-v1_116150416xxxEukaryota_Stramenopiles_Bacillariophyta
------------------------------------------------------------
------------------------------------------------------PCLPA-
PIYFVALNYLGTS-RAYFLI-FS-FLF-HR---------K-CFVPSDVLYQAAL-SLIEQ
FGL--PIRKGF------SKNQNK--NK-----FDSIFRTV-LVVGGGDGMAGIVKLDASA
RQSRYQMVVICGRNQL---VEVKGFVNDMHDWMRASDVLVTKAGP-----AEASICGLPC
VLS----EEGFVE-DAG-FGTY---NVEV--TVTCWL-ENPD----K-LR-ELKRAS--K
PDIAKELANMVFDSRLK
>MATOU-v1_116156103xxxEukaryota_Stramenopiles_Bacillariophyta_Coscinodiscophyceae_Chaetocerotophycidae_Chaetocerotales_Chaetocerotaceae_Chaetoceros
-------------------VSIFCYSFWIKVQ-WV-Y--VG-AILLRTI--MHESPRRDH
LQ--TCRYDS-IPPPHPR--QGS---LYR--YRWRESG-KED-DSRY-GRDRFRCPSYL-
QSCRSM-LRTIRS---PCCT-DTSS--------DYQ---NSKGILGKYFYYERGGIGIGR
GW--YPGWSVEGCIIH---STIT-----ITRT-HPNRPNS-WRRGWH-QDHRET----HS
GKD-------------GIAVQVKGFVDNMDEF----------AGPG----AEASICGLPC
MLSPG-QEEGFVK-DAG-FGSYGD--PKEANTVSMWL-SSPD--LLASMKENALKAA--R
P--TIDIARDLAEMLFS
>MATOU-v1_116191398xxxEukaryota_Stramenopiles_Bacillariophyta_Coscinodiscophyceae_Corethrophycidae_Corethrales_Corethraceae_Corethron
----FKIIFLSSDTGGGHRASSESLAKQFQIY--------T-YEIVDVLY-P--YNSVVP
AY--KHLSAN-PQWKLVYY----NLL----------KI-RRRIESEA-DAVVSVPLMTN-
PQIAC------RNSG-ASLP-IFTDLG-SAH-CQWF-S-DRMYIASEQIRRL--EEQIVM
TG--LPI----GD--RNSDAGRQ----REGLGLG-G--TV-LLMGGGEGVGGLAALYLEL
SA----IAVVCGRNALVFARVVEQFSGVTPSDMVAADVLVTKA-----------------
------------------------------------------------------------
-----------------
>MATOU-v1_116402931xxxEukaryota_Stramenopiles_Bacillariophyta_Fragilariophyceae_Fragilariophycidae_Thalassionemales_Thalassionemataceae_Thalassiothrix_Thalassiothrix antarctica
ERIPLKVMFLAADAGGGHKASAAALIHQFKT-HFP-G-CES-FQLEKIL-WP--YTKLVN
SY--GFLTAR-PVWRVIYT-NSRFI-HSR--IT--EIF-VKLIESNP-DVIISVPNTNI-
PCAAA--RKAGQS--NKYIP-FFTDLG-SGH-CGWF-Q-DRLYVGSEKIFKL--VERITL
TG--LPIRHDF-DPDEMSNENKSIEEEKDELGLDSET-MV-LVMGGGEGTGLLYGLFIA-
DV--CTLCVVCAKNGLKVTVVPLGYVTRMAKYMAAAEILITKAGPG--TIAEAASLGLPV
IL-----EAGVVL-EQN-FGTFSK--PADAKKVIRWI-RDP--TLLHQLSQNALKAG--H
PNAASDIVIDIGWRTHT
>MATOU-v1_116404476xxxEukaryota_Stramenopiles_Bacillariophyta_Coscinodiscophyceae_Corethrophycidae_Corethrales_Corethraceae
------------------------------------------------------------
----------------------------------------------A-DMIVSVPLCQE-
PLKILC--DLDSN--GKTTP-FA-DLG-GAH-PTWF-NK----VPSDAL-RQC--EKLAI
LKS-NQFEKDF--NPQKPMSARR--KERKENVLLQPSGTQ-MSSL--HVARGWNLHSRPQ
DQLQLILQKILHKCKK---PQMRQVHKQLITFENX-------------------------
------------------------------------------------------------
-----------------
>MATOU-v1_116428546xxxEukaryota_Stramenopiles_Bacillariophyta_Coscinodiscophyceae_Chaetocerotophycidae_Chaetocerotales_Chaetocerotaceae
-QPTLKVLFLSSDTGGGHRASAESLANQFKI-LYP-G--TT-YDLLDVF-PP--YNTLVE
SY--KHLSAH-PQWNLVYT-NSRAM-HSK--LM--RAI-RESIQEGP-DVVVSVPVMTN-
PILSC--AKISEE--GRHLP-IFTDLG-SAH-CAWF-A-DKMFIASDQIREL--DEKLVQ
IG--LPIRHQFGD--RMSDAGKT----RSDLDLP--Y-TI-IVMGGGEGVGSLSEFAVK-
GI-DAVILVVCGRNGV--AVVGLGFVTTMAEYMAAADVLVSKAGPG--TIAEAAAVSLPV
ML-PG-QEEGFVV-DGE-FGVYSDTNPSDAREVAEWL-MDEN--KMAELSEAAKAHG--A
PNAARDIVKHIGDLALQ
>MATOU-v1_116428547xxxEukaryota_Stramenopiles_Bacillariophyta_Coscinodiscophyceae_Chaetocerotophycidae_Chaetocerotales_Chaetocerotaceae
-QPTLKVLFLSSDTGGGHRASAESLANQFKI-LYP-G--TT-YDLLDVF-PP--YNTLVE
SY--KHLSAH-PQWNLVYT-NSRAM-HSK--LM--RAI-RESIQEGP-DVVVSVPVMTN-
PILSC--AKISEE--GRHLP-IFTDLG-SAH-CAWF-A-DKMFIASDQIREL--DEKLVQ
IG--LPIRHQFGD--RMSDAGKT----RSDLDLP--Y-TI-IVMGGGEGVGSLSEFAVK-
GI-DAVILVVCGRNGV--AVVGLGFVTTMAEYMAAADVLVSKAGPG--TIAEAAAVSLPV
ML-PG-QEEGFVV-DGE-FGVYSDTNPSDAREVAEWL-MDEN--KMAELSEAAKAHG--A
PNAARDIVKHIGDLALQ
>MATOU-v1_116434710xxxEukaryota_Haptophyceae_Phaeocystales_Phaeocystaceae_Phaeocystis
-GK-KKVLMLISDTGGGHRASAHALEAAMLAE-NI--GGME-VKVVDIW-FP--WNKMAA
GY--PFCCKH-S-WKAMYT---IGL---R--TQCGAGF-KRCIGADP-DMVV--PLCQN-
PLKVMD-TLAKEK---RSAP-FATDLG-SAH-PSWF-DPDLCFIASEAVRKVAGEERLRM
HG--LPVRK------N-----AQ----MEQLGLLPGKKTV-LVVGGGDGVGSLS------
---AAQVVAVCGKNNG-VHVEVRGFCSGISDYMEAADVLVTKAGPG--TIAEAAIRGLPT
MLS----EAGFVV-GKG-FGRFKQ--PKV--TVSSWL-QDDE--ELARLSAAA--AG--Q
P--TKLIAK--------
>MATOU-v1_116444914xxxEukaryota_Stramenopiles_Bacillariophyta_Coscinodiscophyceae_Chaetocerotophycidae_Chaetocerotales_Chaetocerotaceae
-GP-LKILFMSADTGGGHRASAESLANQFMR-YYP-G--SE-YDLIDVW-FP--FQYLVP
SY--KRMSAR-PEWRIFYT-NTFPS-YTK--LT--RKI-RRQMEQDP-DVIISVPTMNM-
PMRTS--RKISKK--GKYVP-FFTDFG-SGH-CTWF-T-DKMYIASDRIRKL--NNKLVM
SG--LPIRHDF-E--RHSESGKQ----KQTLGL--DP-NI-LLMGGGEGVGSIAQLKKQ-
GV-DATICVVCGRNAL--NVVGLGFVTNMAEYMVATDILVSKAGPG--TIAEAAALGLPI
MI-PG-QEAGIVI-DGG-FGKFK--YPNEAGTVADWL-NDDT--LLETMSQNSAKLG--N
PNAASDIVLDIGAITQE
>MATOU-v1_116468366xxxEukaryota_Stramenopiles_Bacillariophyta_Fragilariophyceae_Fragilariophycidae_Thalassionemales_Thalassionemataceae_Thalassiothrix_Thalassiothrix antarctica
K-RPLRVLFLSADTGGGHRASAESLARQ----HFP-G-----YDLLDVWVYP--YKTLVK
SY--THLSAH-PHWSLFYS-NIFPV-HSN--VL--RRI-KRRIAGDP-DVIVSVPAMNN-
PRIAT-----R-KEHGKYIP-FFTDLG-SGH-SHWF-E-DKLYVASERIFKL--SQNIVM
TG--LPIRQDFGD--RTTEDGKK----KTNLSL--SN-MV-LVMGGGEGVGSLSKFVAN-
DI-DATICVVCGRN--TVEVIGLGYVDKMADYMVAADVLVSKAGPG--TIAEAAAVGLPV
MM-----EAGVVI-DAG-FGEYK--RPSKASRVSEWL-KDEA--LLQKMSQRATQMG--N
PTAASDIVLDIGTITQA
>MATOU-v1_116714271xxxEukaryota_Haptophyceae_Phaeocystales_Phaeocystaceae_Phaeocystis
----KKVLMLISDTGGGHRASAHALEAAMLKE-T---ADVE-VKVVDIW-FP--WNKMAA
GY--PFCCKH-P-WKAMFT---IGL---R--TQCGGGF-KQCIGSDP-DMVV--PLCQN-
PLKVMD-TLAKEK---RTAP-FATDLG-SAH-PSWF-DPDLCFIASEAVRQVAGADRLRM
HG--LPVRK------N-----AQ----MEQLGLLPNKKTV-LVVGGGDGVGSLS------
---DAQVVAVCGKNPG-VHVEVRGFCSGISDYMEAADVLVTKAGPG--TIAEAAIRGLPT
MLS----EAGFVV-GKG-FGRFTQ--PKV--TVSSWL-QDDD--ELARLSAAA--AG--Q
P--TRLIAK--------
>MATOU-v1_116783251xxxEukaryota_Haptophyceae_Phaeocystales_Phaeocystaceae_Phaeocystis
--------------------------------------------VVDIW-FP--WNKMAS
GY--PFCCKH-SVWKAMY--------RTQ----C-AGF-KRCI--DP-DMVVSLPLCQN-
PLKVMD--TLAK---GRVAP-FA-DLG-SAH-PSWF-D-DLCFIASDAVRKVAG-DRL--
-------------RRRPRWRSSA--C-------TRRLC-----TGSAA------RP----
---PRTAPAPRRWWRS-----CAASARASPTTWRLRT-CWPRRVL-----PRPPSVGCPQ
CSA----RRAL----WS-ARAS--PSSPR--PSRCGC-RTTR----S-SRGSARPGS--P
RPPSSSPRSWS------
>MATOU-v1_116878298xxxEukaryota_Cryptophyta_Pyrenomonadales_Geminigeraceae_Geminigera
----KRLMFLLSDTGGGHKASAKAIKGALDIM-YP-GK-FT-CEIEDMW-WP--YNKMVP
GY--QWLARY-KMWKLLY--------LAH--AAN-EAF-EAYM--EP-DIVVSVPLCQD-
PLRILD--RM-----KRKVP-FV-DLG-SAS-TLWF-H-DKCCVPGDVCEKX--------
------------------------------------------------------------
------------------------------------------------------------
------------------------------------------------------------
-----------------
>MATOU-v1_11703605xxxEukaryota_Stramenopiles_Pelagophyceae_Pelagomonadales_Pelagomonas
-----------------------------------------------------------P
YY--AIMAKR-T-WRMMWG---RFWPATR--IQCSRRF-GKCIADKP-DLVV--PLCQD-
PLRQLA-KIDGG-------P-FVTDLG-SAH-NTWF-DGDYTFVPSDALEKMASDDKIIK
RG--LPLR-------I-----KE-----NKLGLTTGVP-A-LVVGGGDGVGGIA------
---PSGLVVVCGKNEN-VKPTILGFVDNMDEWMAAADCM---PRPG--QARSPRRRRGAC
LVS----RREWSK-EGS-APSRX-------------------------------------
-----------------
>MATOU-v1_117051651xxxEukaryota_Alveolata_Dinophyceae_Gymnodiniales_Gymnodiniaceae
------------------------------------------------------------
------------------------------------------------------------
------------------------------------------------------------
--------------------------------------------------GNVTRLGLRR
---RSQMVVICGRNSLYQIRI-LGFVSNVDEY---------KAGPG--SIAEAMIKGLPC
-------EEGFVQ-S-N-----GKEDPEMA------------------------------
-----------------
>MATOU-v1_16729259xxxEukaryota_Stramenopiles_Dictyochophyceae
------------------------------------------------------------
--------------------------FNP--RKIFRGL-NKWAVVGG-YLLL--IDLPI-
AGLIDV-WTIVLFLFYSRFP-SPSLCS-YSK-LNLF-NTNYPLVPLLALYNKALSHQIIL
HG--LPLRS------S-----KD-----RLLGLKPNLPTV-LVVGGGDGVGGIE------
---KSQIVVVCGKNK--VHVDARGFVTNMEDIMAASDCIVTKAGPG--TIAEAMCRGLPT
MLS----EAGFVV-EGG-WGGFTN--PRF--KVCEWM-SDKS--MLNRMSTRA--AG--S
P--TYNIVRX-------
>MATOU-v1_16855760xxxEukaryota_Stramenopiles_Dictyochophyceae_Florenciellales_Florenciella
------------------------------------------------------------
------------------------------------------------------------
------------------------------------------------------------
------------------------------------------------------------
--------------------------------MAASDCIVTKAGPG--TIAEAMCRGLPT
ML----QEAGFVT-EGG-FGEYNK--PDQASTVADWI-AHP-----DQSMQD--EAG--R
PSATYDIARDIAAVVLQ
>MATOU-v1_18032315xxxEukaryota_Stramenopiles_Pelagophyceae_Pelagomonadales_Pelagomonas
-GKKKKVLFLMSDTGGGHRASSKALVNALER------GKID-AEIVDIW-WP--YRNFVP
YY--AIMAKR-T-WRMMWG---RFWPATR--IQCSRRF-GKCIADKP-DLVV--PLCQD-
PLRQLA-KIDGG-------P-FVTDLG-SAH-NTWF-DGDYTFVPSDALEKMASDDKIIK
RG--LPLR-------I-----KE-----NKLGLTTG--TA-LVVGGGDGVGGIA------
---PSGLVVVCGKNDN-VKPTILGFVDNMDEWMAAADCIVTKAGPG--TIAEAATRGLPC
LLS----EAGFVV-EGG-FGAFKK--PAK---IAQWF-ADLN--LREKLSSKA--AA--R
PSATLDIARDIGGLLFE
>MATOU-v1_18032316xxxEukaryota_Stramenopiles_Pelagophyceae_Pelagomonadales_Pelagomonas
-GKKKKVLFLMSDTGGGHRASSKALVNALER------GKID-AEIVDIW-WP--YRNFVP
YY--AIMAKR-T-WRMMWG---RFWPATR--IQCSRRF-GKCIADEP-DLVV--PLCQD-
PLRQLA-KIDGG-------P-FVTDLG-SAH-NTWF-DGDYTFVPSDALEKMASEDKIIK
RG--LPLR-------I-----KE-----VKLGLTTG--TA-LVVGGGDGVGGIA------
---PSGLVVVCGKNDN-VKPTILGFVDNMDEWMAASDCIVTKAGPG--TIAEAATRGLPC
LLS----EAGFVV-ENG-FGAFKK--PAK---IAKWF-SDLN--LREKLSSKA--AA--R
PSATLDIARDIGGLLFE
>MATOU-v1_18040400xxxEukaryota_Stramenopiles_Pelagophyceae_Pelagomonadales_Pelagomonas_Pelagomonas calceolata
------------------------------------------------------------
------------------G--TAFYPSLR------RRF-KKILRGEP-DLVVSVPMCQH-
PLSART---------KRPVK-FAT-LG-SAH-PMWF-DKDACFVPTQRLAK-NA-ENVVN
YG--LPLRREF---------SKD--RARKKLGLDR--NTV-LVTGGG-GFGSLEEL----
---NAQLVVICGRNVR----EVRX------------------------------------
------------------------------------------------------------
-----------------
>MATOU-v1_18071031xxxEukaryota_Stramenopiles_Pelagophyceae_Pelagomonadales_Pelagomonas
------------------------------------------------------------
--------------------------SLR------RRF-KKILRGEP-DLVVSVPMCQH-
PLSART---------KRPVK-FAT-LG-SAH-PMWF-DKDACFVPTQRLAK-NA-ENVVN
YG--LPLRREF---------SKE--RARKKLGLDR--NTV-LVTGGG-GFGSLEEL----
---NAQLVVICGRNVR----EVRGFVSDMNLY----DVLLTKAGPG--TIAEAAALGL--
------------------------KSP---------------------------------
-----------------
>MATOU-v1_18125288xxxEukaryota_Stramenopiles_Pelagophyceae_Pelagomonadales_Pelagomonas
------------------------------------------------------------
------------------------------------------------------------
------------------------------------------------------------
---------------I-----KE-----VKLGLTTG--TA-LVVGGGDGVGGIA------
---PSGLVVVCGKNDN-VKPTILGFVDNMDEWMAASDCIVTKAGPG--TIAEAATRGLPC
LLS----EAGFFA-SPG---ARRQ--REI-------V-REEA--GQDRCDDRS--FG--F
ESAGAAVVESIGGRAAV
>MATOU-v1_18167885xxxEukaryota_Stramenopiles_Pelagophyceae_Pelagomonadales_Pelagomonas
------------------------------------------------------------
-----------V------A---HDVVS----ITRDRNA-HPVFAARQ-VHRGRQ------
PGHTLE-AISED-GSRLRTQ-HVVRAR-EDGESLW--RANYQA-------RFTL------
----LGSS-------D-----GC-------IGSRRRRR-------CWRN-SSSH------
---SGSLRQERRRK-A-DHTRLC---GNMDEWMAASDCIVTKAGPG--TIAEAATRGLPC
LLS----EAGFVV-ENG-FGAFKK--PAK---IAQWF-SDLN--LRERLSSKA--AA--R
PSATLDIARDIGGLLFE
>MATOU-v1_18168852xxxEukaryota_Stramenopiles_Pelagophyceae_Pelagomonadales_Pelagomonas
------------------------------------------------------------
-----VMAKR-T-WRMMWG---RFWPATR--IQCSRRF-GKCIADKP-DLVV--PLCQD-
PLRQLA-KIDGG-------P-FVTDLG-SAH-NTWF-DGDYTFVPSDALEKMASEDKIIK
RG--LPLR-------I-----KE-----TKLGLTTG--TA-LVVGGGDGVGGIA------
---PSGLVVVCGKNDN-V------------------------------------------
------------------------------------------------------------
-----------------
>MATOU-v1_18168853xxxEukaryota_Stramenopiles_Pelagophyceae_Pelagomonadales_Pelagomonas
------------------------------------------------------------
-----VMAKR-T-WRMMWG---RFWPATR--IQCSRRF-GKCIADKP-DLVV--PLCQD-
PLRQLA-KIDGG-------P-FVTDLG-SAH-NTWF-DGDYTFVPSDALEKMASEDKIIK
RG--LPLR-------I-----KE-----TKLGLTTS--TA-LVVGGGDGVGGIA------
---PSGLVVVCGKNDN-VKPTILGFVDNMDEWMAASDCIVTKAGPG--TIAEAATRGLPC
LLS----EAGFVV-ENG-FGAFKK--PAK---IAKWF-SDLN--LREKLSSKA--AA--R
PSATLDX----------
>MATOU-v1_18207891xxxEukaryota_Stramenopiles_Pelagophyceae_Pelagomonadales_Pelagomonas
----ELTVTWVSGRYGGPSSTARRSTPCGS------------------------------
--------------------------LHD--FSL-RRF-KKIL--EP-DLVVSVPMCQH-
PLSART--WL-----KRPVK-FA-DLG-SAH-PMWF-D-DACFVPTQRLAKNAK--NVVN
YGL--PLRREF--KLGLDRRPCW--SPLVV--VRRRNWR---------------------
------------------------------------------------------------
------------------------------------------------------------
-----------------
>MATOU-v1_18213328xxxEukaryota_Stramenopiles_Pelagophyceae_Pelagomonadales
RAGPSPRETCLAKSHYQRRSGPSARETY-----NR----RR-SSC--VT--P--RTP-RR
RA--SSPGRRLQ----IVG--TAFYPSLR------RRF-KKILRGEP-DLVVSVPMCQH-
PLSART---------KRPVK-FATGST-SAS-TRVS-SRDA-FVPSTTVWK----WSTTA
YL--L----EG---------------ACRRIGRGR--SWIAIVLRYW-PAAATARL----
-----------SPRVR----EVRGFVSDMNLY----DVLLTKAGPG--TIAEAAALGLPV
-------ERGWVR-E-GELAKS--------------------------------------
-----------------
>MATOU-v1_18219591xxxEukaryota_Stramenopiles_Pelagophyceae_Pelagomonadales_Pelagomonas
--------------------------------------------------WP--YKNFVP
YY--AVMAKR-T-WRMMWG---RFWPATR--IQCSRRF-GKCIADKP-DLVV--PLCQD-
PLRQLA-KIDGG-------P-FVTDLG-SAH-NTWF-DGDYTFVPSDALEKMASEDKIIK
RG--LPLR-------I-----KE-----TKLGLTSN--TA-LVVGGGDGVGGIA------
---PSGLVVVCGKN----------------------------------------------
------------------------------------------------------------
-----------------
>MATOU-v1_18219592xxxEukaryota_Stramenopiles_Pelagophyceae_Pelagomonadales_Pelagomonas_Pelagomonas calceolata
--------------------------------------------------WP--YKNFVP
YY--AVMAKR-T-WRMMWG---RFWPATR--IQCSRRF-GKCIADEP-DLVV--PLCQD-
PLRQLA-KIDGG-------P-FVTDLG-SAH-NTWF-DGDYTFVPSDALEKMASDDKIIK
RG--LPLR-------I-----KE-----VKLGLTTG--TA-LVVGGGDGVGGIA------
---PSGLVVVCGKNDN-VKPTILGFVDNMDEWMAASDCIVTKAGPG--TIAEAATRGLPC
LLS----EAGFVV-ENG-FGAFKK--PAK---IAKWF-SDLN--LRERLSSKA--AA--R
PSATLDIARDIGGLLFE
>MATOU-v1_18279275xxxEukaryota_Stramenopiles_Pelagophyceae_Pelagomonadales_Pelagomonas
------------------------------------------------------------
------------------------------------------------------------
--------------------------------NTWF-DGDYTFVPSDALEKMASEDKIIK
RG--LPLR-------I-----KE-----NKLGLTTG--TA-LVVGGGDGVGGIA------
---PSGLVVVCGKNDN-VKPTILGFVDNMDEWMAASDCIVTKAGPG--TIAEAATRGLPC
LLS----EAGFVV-ENG-FGAFKK--PAK---IAKWF-SDLN--LREKLSSKA--AA--R
PSATLDIARDIGGLLFE
>MATOU-v1_18337138xxxEukaryota_Stramenopiles_Pelagophyceae_Pelagomonadales_Pelagomonas
------------------------------------------------------------
------------MWRMMWG---RFWPATR--IQCSRRF-GKCIA-KP-DLVVSVPLCQD-
PLRQLA-KIDGGS----KTP-FVTDLG-SAH-NTWF-DGDYTFVPSDALEKTPSVDAVCL
R---IKLSSAA----S-----GI----RSRRPVRNLG-PH-LYQLRW---WSAAKPRTHP
A-W-----------RA--AS-PRPGLVRLPRP----CLVSCL-----PTCVRRSRSGFRI
T-C---------------------------------------------------------
-----------------
>MATOU-v1_18380622xxxEukaryota_Stramenopiles_Pelagophyceae_Pelagomonadales_Pelagomonas_Pelagomonas calceolata
-GKKKKVLFLMSDTGGGHRASSKALVNALER------GKID-AEIVDIW-WP--YRNFVP
YY--AIMAKR-T-WRMMWG---RFWPATR--IQCSRRF-GKCIADKP-DLVV--PLCQD-
PLRQLA-KIDGG-------P-FVTDLG-SAH-NTWF-DGDYTFVPSDALEKMASEDKIIK
RG--LPLR-------I-----KE-----VKLGLTTG--TA-LVVGGGDGVGGIA------
---PSGLVVVCGKNDN-VKPTILGFVDNMDEWMAASDCIVTKAGPG--TIAEAATRGLPC
LLS----X----------------------------------------------------
-----------------
>MATOU-v1_18485904xxxEukaryota_Stramenopiles_Pelagophyceae_Pelagomonadales_Pelagomonas_Pelagomonas calceolata
-TKKKKVLFLMSDTGGGHRASSKALVNALER------GKID-AEIVDIW-WP--YKNFVP
YY--AVMAKR-T-WRMMWG---RFWPATR--IQCSRRF-GKCIADKP-DLVV--PLCQD-
PLRQLA-KIDGG-------P-FVTDLG-SAH-NTWF-DGDYTFVPSDALEKMASEDKIIK
RG--LPLR-------I-----KE-----VKLGLTTG--TA-LVVGGGDGVGGIA------
---PSGLVVVCGKNDN-VKPTILGFVDNMDEWMAASDCIVTKAGPG--TIAEAATRGLPC
LLS----EAGFVV-ENG-FGAFKK--PAK---IAKWF-SDLN--LREKLSSKA--AA--R
PSATLDIARDIGGLL--
>MATOU-v1_18702139xxxEukaryota_Stramenopiles_Bacillariophyta
------------------------------------------------------------
------------------------------------------------------------
------------------------------------------------------------
------------------------------------------------GVGSLSELKGVG
---DASVCVVCGRNDKDVDVKGLGFVKNMAEY---------KAGPG--TIAEAAALGLPI
-------EAGIVL-D-G-----GDPD--KAQTITKWL-NDSE--LMATMSKNSAKAG--N
-NAASDIVKDIGEITH-
>MATOU-v1_18711283xxxEukaryota_Stramenopiles_Bacillariophyta_Bacillariophyceae
------------------------------------------------------------
------------------------------------------------------------
------------------------------------------------------------
---------------------------REALQFT-FV-TI-LIMGGGEGVGSLSELVSQ-
GI-DANLLVVCGRNEVKVEVVGLGFVTQMADYMVASDLLVTKAGPG--TISEAAALSLPV
LL-----EEGFVV-DGG-FGVFSD-DPIGAEEACMWL-SNED--KLKNLSDRAKACG--V
PHAARDIAQQIGDSTLK
>MATOU-v1_18785303xxxEukaryota_Stramenopiles_Bacillariophyta_Bacillariophyceae_Bacillariophycidae_Bacillariales_Bacillariaceae
------------------------------------------------------------
------------------------------------------------------------
------------------------------------------------------------
------------------------------------------------------------
---------------------------------------------G--TIAEAAAVGLPI
ML-----EAGVVL-ETE-FGEYE--NPSEANTVTSWL-QTPH--LLTKMS-RSAMNF-GN
PYASDEIVEDIGRQTQA
>MATOU-v1_18835733xxxEukaryota_Alveolata_Dinophyceae_Gonyaulacales
------------------------------------------------------------
------------------------------------------------------------
------------------------------------------------------------
-------RQGF----------QV--NL----GLTPSDR-V-LMMGGGEGFGNLFRLAYDG
HG--QM-VVICGRNPG---PLVLGFVPNIDEYMTAADCLLTKAGPG--SIAEAMIKGLPC
LIT----EEGFVT-SAG-AGDYDD-EPQLAETVASWL-AEPG--KLEQMSS---KVA--M
PKAALDIARRMCDGLLE
>MATOU-v1_18915952xxxEukaryota_Stramenopiles_Pelagophyceae_Pelagomonadales_Pelagomonas
------------------------------------------------------------
------------------------------------------------------------
------------------------------------------------------------
-----PLR-------I-----KE-----VKLGLTTG--TA-LVVGGGDGVGGIA------
---PSGLVVVCGKNDN-VKPTILGFVDNMDEWMAASDCIVTKAGPG--TIAEAATRGLPC
LLS----EAGFVV-ENG-FGAFKK--PAK---IAQWF-SDLN--LREKLSSKA--AA--R
PSATLDIARDIGGLLFX
>MATOU-v1_19031118xxxEukaryota_Stramenopiles_Pelagophyceae_Pelagomonadales_Pelagomonas
------------------------------------------------------------
---------------MG----------------CSRRF-GKCIADKP-DLVV--PLCQD-
PLRQLA-KIDGG-------P-FVTDLG-SAH-NTWF-DGDYTFVPSDALEKMASDDKIIK
RG--LPLR-------I-----KE-----NKLGLTTGVP-A-LVVGGGDGVGGIA------
---PSGLVVVCGKNEN-VKPTILGFVDNMDEWMAAADCIVTKAGPG--TIAEAATRGLPC
LLS----EAGFVV-EGG-FGAFKK--PAK---IAQWF-ADLN--LRX-------------
-----------------
>MATOU-v1_19167169xxxEukaryota_Stramenopiles_Bacillariophyta_Coscinodiscophyceae_Coscinodiscophycidae_Coscinodiscales
------------------------------------------------------------
------------------------------------------------------------
------------------IP-FFTDFG-SCH-ALWF-R-DKLFVASHRIRKL--DKDLVQ
SG--LPIRHDFHF--RRSISALA----RVQLGVE-DP-LV-LVMGGGEGVGSLSTFVKQ-
GI-DATIILICGRNQV--NVMALGFVKDMAKYMVASDVLVTKAGPG--TIAEAAALGLPV
MI-PG-QEAGVVL-DGG-FGDFD--EPWGAEEVACWF-RDES--LLDIMSLKAAKIG--V
PDAASDIVIQIGQITHN
>MATOU-v1_19483xxxEukaryota_Alveolata_Dinophyceae_Gonyaulacales
------------------------------------------------------------
------------------------------------------------------------
------------------------------------------------------------
--------------------------------------LV-LIMGGGEGFGNLYRLAESG
----GQLVVVCGRNQV-----ILGFVSNVADYMSAASLLVTKAGPG--SIAEAMIKGLPC
LLT----EEGFVA-NNN-VGTYSD-EPERAETVVEWL-QDAL------PTTTAHTPS--L
RKRSWSGCRTLPFSERA
>MATOU-v1_19778156xxxEukaryota_Haptophyceae_Coccolithales_Calcidiscaceae
------------------------------------------------------------
--------------------------MMS--VS--RGV-RECINKTP-DLVVSMPLCQT-
PLEVL--NAIARSTQRR-IP-FATDLG-SPH-PLWL-H-DLCFVPSRVFVRA--S-QLRK
HG--LPV---------RR--SSF--EARKELRLLPNR-TV-LVVGGGDGVGKLEALGSRQ
VL--SQLVVICGKNTS-LVV--EGFVTRMSEYMAAADCIITKAGPG--TIAEASICGLPV
ML-----ETGHVL-SHG-FGAY-R-KPRVARTVAKWL-SEP--ELLKAMSERA-QAG--R
PDATYKIVDDLLDLLKW
>MATOU-v1_20284179xxxEukaryota_Stramenopiles_Pelagophyceae_Pelagomonadales_Pelagomonas
------------------------------------------------------------
------------------------------------------------------------
----------------------LVRLG-EDGLEVWC-PGDHQA-------RFTA------
----LGFS-------H-----RR-------FGRRRRRR-------RRGHRQGRH------
---RRRLRQERASE-N-VKPTILGFVDNMDEWMAAADCIVTKAGPG--TIAEAATRGLPC
LLS----EAGFVV-EGG-FGAFKK--PAK---IAQWF-ADLN--LR--------------
-----------------
>MATOU-v1_22894551xxxEukaryota_Stramenopiles_Bacillariophyta
------------------------------------------------------------
------------------------------------------------------------
------------------------------------------------------------
--------------------------------L--DL-MV-LVMGGGEGVGSLSTFRRQ-
GI-EATICVVCGRNELSVDVVGLGFVTRMAEYMVAADVLVSKAGPG--TIAEAASLGLPV
ML-----EAGVVL-DGG-FGDFK--DPEDSRGVASWL-QDEN--LFVEMSKNSEVVG--H
PNAAADIVQSICDITLK
>MATOU-v1_24747867xxxEukaryota_Stramenopiles_Pelagophyceae_Pelagomonadales_Pelagomonas
------------------------------------------------------------
--------------------------SLR------RRF-KKILRGEP-DLVVSVPMCQH-
PLSART---------KRPVK-FAT-LG-SAH-PMWF-DKDACFVPTQRLAK-NA-ENVVN
YG--LPLRREF---------SKE--RARKKLGLDR--NTV-LVTGGG-GFGSLEEL----
---NAQLVVICGRNVR----EVRGFVSDMNLY----DVLLTKAGPG--TIAEAAALGLPV
-------ERGWVR-E-GELAKSARKSPEKARTVAKWL-RDQD--ALVEMSRNAKAAA--K
-KATDRIAEDLMGLVE-
>MATOU-v1_24747868xxxEukaryota_Stramenopiles_Pelagophyceae_Pelagomonadales_Pelagomonas
------------------------------------------------------------
--------------------------SLR------RRF-KKILRGEP-DLVVSVPMCQH-
PLSART---------KRPVK-FAT-LG-SAH-PMWF-DKDACFVPTQRLAK-NA-ENVVN
YG--LPLRREF---------SKE--RARKKLGLDR--NTV-LVTGGG-GFGSLEEL----
---NAQLVVICGRNVR----EVRGFVSDMNLY----DVLLTKAGPG--TIAEAAALGL--
------------------------KSPEKARTVAKWL-RDQD--ALVEMSRNAKAAA--K
-KATDRIAEDLMGLVE-
>MATOU-v1_24804135xxxEukaryota_Stramenopiles_Pelagophyceae_Pelagomonadales_Pelagomonas
----KKVLMLMSDTGGGHRASANALKQALLAR-YN-VQ----VDLLDIW-FP--WSSSPR
AY--SYMGKR-PIWRAFF--------LHD--FSL-RR-------------VVSVPMCQH-
PLSART--WL-----KRPVK-FA-DLG-SAH-PMWF-D-DACFVPTQRLAKNAK--NVVN
Y-----------------------------------------------------------
------------------------------------------------------------
------------------------------------------------------------
-----------------
>MATOU-v1_24804137xxxEukaryota_Stramenopiles_Pelagophyceae_Pelagomonadales_Pelagomonas
RRKPKKVLMLMSDTGGGHRASANALKQA-----YN----VQ-VDLLDIW--P--WS--PR
AY--SYMGKR------I-G--TAFYPSLR------RRF-KKILRGEP-DLVVSVPMCQH-
PLSART---------KRPVK-FAT-LG-SAH-PMWF-DKDACFVPTQRLAK-NA-SNVVN
YG--LPLRREF---------SKD--RARRKLGLDR--NTV-LVTGGG-GFGSLEEL----
---DAQLVVICGRNVR----EVRGFVSDMNLY---------KAGPG--TIAEAAALGLPV
-------ERGWVR-E-GELAKSAR------------L-RDQD--ALVEMSRNAKAAA--K
-KATDRIAEDLMGLVE-
>MATOU-v1_24822981xxxEukaryota_Stramenopiles_Pelagophyceae_Pelagomonadales_Pelagomonas
------------------------------------------------------------
-T-EHAGW----MWRMMWG---RFWPATR--IQCSRRF-GKCIA-KP-DLVVSVPLCQD-
PLRQLA-KIDGGS----KTP-FVTDLG-SAH-NTWF-DGDYTFVPSDALEKMASADKIIK
RG--LPLREGF----E-----KI----RTKLGTSNVP-TA-LVVGGGDGVGGIAEPRTLQ
VWW----------SRA--ASSPKPGRGRLPRR----CLVSCR-----RTCVRPSLNGFRT
I-C----SRPPRR-WTS-RGTSAC--SSR-------------------------------
-----------------
>MATOU-v1_24853581xxxEukaryota_Stramenopiles_Pelagophyceae_Pelagomonadales_Pelagomonas
------------------------------------------------------------
-----VMAKR-T-WRMMWG---RFWPATR--IQCSRRF-GKCIADKP-DLVV--PLCQD-
PLRQLA-KIDGG-------P-FVTDLG-SAH-NTWF-DGDYTFVPSDALEKMASEDKIIK
RG--LPLR-------I-----KE-----TKLGLTTG--TA-LVVGGGDGVGGIA------
---PSGLVVVCGKNDN-VKPTILGFVDNMDEWMA--------------------------
------------------------------------------------------------
-----------------
>MATOU-v1_24951465xxxEukaryota_Stramenopiles_Pelagophyceae_Pelagomonadales_Pelagomonas
------------------------------------------------------------
------------------------------------------------------------
---------------------------------------------SDALEKMASEDKIIK
RG--LPLR-------I-----KE-----TKLGLTTG--TA-LVVGGGDGVGGIA------
---PSGLVVVCGKNDN-VKPTILGFVDNMDEWMAASDCIVTKAGPG--TIAEAATRGLPC
LLS----EAGFVV-ENG-FGAFKK--PAK---IAQWF-SDLN--LRERLSSKA--AA--R
PSATLDIARDIGGLLFE
>MATOU-v1_25981445xxxEukaryota_Stramenopiles_Pelagophyceae_Pelagomonadales_Aureococcus_Aureococcus anophagefferens
------------------------------------------------------------
------------------------------------------------------------
------------------------------------------------------------
-G--LPLRAAF--------QGPL----RRKLGL---D-TV-LVTGGGDGFGALPLAMTT-
GK-PLQLVVICGRN---VSVVVKGFVKNMETWMAASDVLLTKAGPG--TIAEAAALGLPV
LL-----ERGWVV-DKK-FG-----RPRAARTLAGWL-RDGR--ALDAMSANALASA--K
PMATDRIAADLWDLLAR
>MATOU-v1_25986441xxxEukaryota_Stramenopiles_Pelagophyceae_Pelagomonadales_Aureococcus
DK--KRVLLLMSDTGGGHRASAKALVNALDEL-YP--GRVE-ADIVDIWW-P--YSNFVP
WY--QIAAKR-TIWRIIWS----RKL----------KF-RDCISDAP-DMVVSVPLCQD-
PLRAL------EEGGSRTTP-FVTDLG-SAH-NTWF-H-DYTFVPSDALYE---ESKLRL
RG--LPL--------------------RAALGLEGG--TA-LVVGGGDGVGGI-DLGDAG
E----GLVVVCGKN------------------MAAADCIVTKAGPG--TIAEAATRGLPC
LL----QEYGFVE-GNG-FGAFKK--PKKAETLTRWL-TRA-------EREAM-RAA--R
PNATLDIARDIGGLLFD
>MATOU-v1_26023224xxxEukaryota_Stramenopiles_Pelagophyceae_Pelagomonadales_Aureococcus
------------------------------------------------------------
----------------------------------------------A-DVVVSVPMLQA-
PLDAL------EAETGRATP-FATDLG-AAH-PTWF-S-DKIFVPSLQLRDA----RVVT
HG--LPI--------------------RAKLGLPLD--TV-LVMGGGDGFGALKALAVRA
AC----VVVACGRN------------------MAR----------------RTSSSPRPA
RA----PSACRAT----------S--PARSATCPTW--------------SRR-SAT--R
PPSPPRPRPGSATTPSS
>MATOU-v1_2762536xxxEukaryota_Stramenopiles_Bacillariophyta
------------------------------------------------------------
------------------------------------------------------------
------------------------------------------------------------
------------------------------------------------------------
------------------NVIPLGFVNQMAKY----------AGPG----AEAASVGLPV
MLTPG-QEEGFVV-NKQ-FGCYSD--PNSAKQLSSWL-LDDK--QSQLLSRAATAAG--A
P--ASQIARCIGEDTLE
>MATOU-v1_27970831xxxEukaryota_Stramenopiles_Synurophyceae_Synurales
------------------------------------------------------------
------------------------------------------------------------
------------------------------------------------------------
----------F---------TKE--SMRSELGL-ANM-TV-MLMAGGDGVGALVKVSGS-
---PTQLVVICGTNPG-VVV--KGFVNNVDKIMTASNILVTKAGPG--TIAEAMIVGLPL
VL-----EAGYVV-DGG-FGPRWKEDCERHRKRRSCF-TQN--FSCTERLEFSGLLS--L
PFAIWACGPLIATCLKT
>MATOU-v1_27977299xxxEukaryota_Stramenopiles_Chrysophyceae_Chromulinales
------------------------------------------------------------
------------------------------------------------------------
---------------------------------------DACYVPSEAVKIIALPEKLSM
KG--LPIRP------------KN-----KELGLAQSTKTV-LLMGGGDGVGGLG------
---PSQMVVICGHNKK-LKVHIKGFVQNIDEFMSASDCLVTKAGPG--TIAESMIRGLPL
ILS----EYGYVV-GGG-FGMYNR--PRK--AVNGLF-INDD--KRLEMSQKA--YS--H
P--TQKIAEDIGESILL
>MATOU-v1_28287358xxxEukaryota_Alveolata_Dinophyceae_Gymnodiniales_Gymnodiniaceae_Gymnodinium_Gymnodinium catenatum
------------------------------------------------------------
------------------------------------------------------------
------------------------------------------------------------
------------------------------------------------------------
--------------------------TNIFEY---------KAGPG--SIAEAMIVGLPC
-------EEGYVV-D-A-----GALDPQQASKLVEWL-QDPL--ALETMSACALKLA--R
-QATLDIAQYLGSQVMG
>MATOU-v1_29666703xxxEukaryota_Viridiplantae_Streptophyta_Streptophytina_Embryophyta_Tracheophyta_Euphyllophyta_Spermatophyta_Magnoliophyta_Mesangiospermae_Liliopsida_Petrosaviidae_commelinids_Poales_Poaceae_BOP clade
------------------------------------------------------------
------------------------------------------------------------
------------------------------------------------------------
------------------------------------------------GMGPVKSLFDK-
EL-IGQLIVICGRN--KIPVKIRGFETQMEKWMGACDCIITKAGPG--TIAEALIRGLPI
IL-----EVGYVV-DNG-AGVFKS--PKEAKLVSLWF-GPDS-EELKRMSENALKLS--Q
PEAVFDIVRDI----HE
>MATOU-v1_29752369xxxEukaryota_Viridiplantae_Streptophyta_Streptophytina_Embryophyta_Tracheophyta_Euphyllophyta_Spermatophyta_Magnoliophyta_Mesangiospermae_Liliopsida_Petrosaviidae_commelinids_Poales_Poaceae
------------------------------------------------------------
-------------------------------------HGEAGLKKKP-DIIISVPLMQH-
PLWVLK-------GLQNRVV-FVTDLN-TCH-PTWF-HTNRCYCPSEEVSKKAL-SQIRV
FG--LPIRPSF----------KE--DLRKELE-------------GA---GSIA------
-----------GRR-----------------------------GNG--------------
--S-----EG-IQ------GAQ-----------TNWA---------------AS---W--
P--------------F-
>MATOU-v1_3104421xxxEukaryota_Alveolata_Dinophyceae_Prorocentrales_Prorocentraceae
----ARVLIMTSKTGGGHGAAAAAIKHGLEAL-GP-DGHFD-VRVQDMF-WP--VSEFPG
AY--KFLMKN-PIWRAIY--------AIT--LFV-PRA-RREI--EP-DVIVSVPMMQH-
PIKMLS--QAGRP--QPCTP-FV-DTE-TGS-NLWF-H-TRTIVPDGKLAQRAE-AQVRQ
ACW--SPRSSA-----GCARSSA--CACSS--------AT-WTSTRGRSTGSSEWS----
---RGSARAWAGSTSA-----ICSRRLGLPPSRRPS------------------RSGCRC
CYT----NAGSLC-AIG-LALT--PRIRH--RRRRCC-SSVT----A-RP----ESE--A
CLGERPPPTWS-SERSP
>MATOU-v1_3161866xxxEukaryota_Haptophyceae_Prymnesiales_Chrysochromulinaceae
------------------------------------------------------------
------------------------------------------------------------
------------------------------------------------------------
-----------GMSCA---KSQP-----RSVS-PCDQRSG-RLPGRA-GSSTAA--TASA
TLNEAQVVVVCGKN--ACKVQVCGFVKQMSDY----------AGPG----AEATIRGLPT
MLSPG-QEAGFVT-NNG-FGDFRQ--PKQAETVRSWI-QSPE--TLSSMAERARACA--T
P--TKHIAEEILALMDR
>MATOU-v1_32616631xxxEukaryota_Stramenopiles_Pelagophyceae_Pelagomonadales_Pelagomonas_Pelagomonas calceolata
-TKKKKVLFLMSDTGGGHRASSKALVNALER------GKID-AEIVDIW-WP--YKNFVP
YY--AVMAKR-T-WRMMWG---RFWPATR--IQCSRRF-GKCIADKP-DLVV--PLCQD-
PLRQLA-KIDGG-------P-FVTDLG-SAH-NTWF-DGDYTFVPSDALEKMASEDKIIK
RG--LPLR-------I-----KE-----VKLGLTTG--TA-LVVGGGDGVGGIA------
---PSGLVVVCGKNDN-VKPTILGFVDNMDEWMAAADCIVTKAGPG--TIAEAATRGLPC
LLS----EAGFVV-ENG-FGAFKK--PAK---IAQWF-SDLN--LREKLSSKA--AA--R
PSATLDIARDIGGLLFE
>MATOU-v1_3383703xxxEukaryota_Haptophyceae_Prymnesiales
------------------------------------------------------------
------------------------------------------------------------
------------------------------------------------------------
-----------KQLLG---E-------------ERDRKTV-LVVGGG-GVGDMG------
---DTQVVAVCGKN--ACNVEVRGFVTRMSDY----------AGPG----AEATIRGLPT
MLSPG-QEFGFVT-DNG-FGDFRK--PKQAKTVRSWI-QSPE--KLDSMAERARACA--T
P--TKHIAEEILSLMDE
>MATOU-v1_34895507xxxEukaryota_Stramenopiles_Pelagophyceae_Pelagomonadales_Pelagomonas
-GKKK-VLFLMSDTGGGHRASSKALVNALER------GKID-AEIVDIW-WP--YRNFVP
YY--AIMAKR-T-WRMMWG---RFWPATR--IQCSRRF-GKCIADKP-DLVV--PL----
-------------GGSRKTP-FVTDLG-SAH-NTWF-DGDYTFVPSDALEKMASDDKIIK
RG--LPLR-------I-----KE-----NKLGLTTG--TA-LVVGGGDGVGGIA------
---PSGLVVVCGKNEN-VKPTILGFVDNMDEWMAASDCIVTKAGPG--TIAEAATRGLPC
LLS----EAGFVV-DGG-FGAFKK--PAK---IAVVC-GSES--S---------------
-----------------
>MATOU-v1_34972244xxxEukaryota_Stramenopiles_Pelagophyceae_Pelagomonadales_Pelagomonas
------------------------------------------------------------
-----------------------------------------------------VPLCQD-
PLRQLA-KIDGGS----KTP-FVTDLG-SAH-NTWF-DGDYTFVPSDALEKMASARRQDH
QA--RPTLTGG----D-----TQ----DDRCPRRRRR-RR-GHRQGRHCIRCTRKKGARR
AKM----------------RLHRYSWSRYDRR----GLALSLVFASPRTGDRSMVFGFES
ST----------------------------------------------------------
-----------------
>MATOU-v1_3519396xxxEukaryota_Stramenopiles_Bacillariophyta_Coscinodiscophyceae_Coscinodiscophycidae_Aulacoseiraceae
------------------------------------------------------------
------------------------------------------------------------
------------------------------------------------------------
-----------------------------------------LLMGGG-GIGSLEQFTKMN
---GATIVVICGRNPLSIHVIPLGFVTKMAEY---------KAGPG--TIAEAASVGLPV
-------EEKFVL-D-S-----GNSEPANAAKISEWC-LNES--ILIQMSNAGMKAC--N
-DAANQIVRLIGESTL-
>MATOU-v1_35884575xxxEukaryota_Stramenopiles_Dictyochophyceae_Pedinellales
MERSAKIVMLMSDTGGGHRASANALKQALEEE-L--PWDLD-VIMLDIW-WP--YNTIIN
KY--KFLGKH-PLWKLLY----ACFPNR-------ERL-VAAL--AP-------------
------------------------------------------------------------
------------------------------------------------------------
------------------------------------------------------------
------------------------------------------------------------
-----------------
>MATOU-v1_37243755xxxEukaryota_Stramenopiles_Pelagophyceae_Pelagomonadales_Pelagomonas
------------------------------------------------------------
------------------------------------------------------------
---------------------------------------DYTFVPSDALEKMASDDKIIK
RG--LPLR-------I-----KE-----NKLGLTTGVP-A-LVVGGGDGVGGIA------
---PSGLVVVCGKNEN-VKPTILGFVDNMDEWMAAADCIVTKAGPG--TIAEAATRGLPC
LLS----EAGFVV-EGG-FGAFKK--PAK---IAQWF-ADLN--LREKLSSKA--AA--R
PSATLDIARDIGX----
>MATOU-v1_39758264xxxEukaryota_Viridiplantae_Streptophyta_Streptophytina_Embryophyta_Tracheophyta_Euphyllophyta_Spermatophyta_Magnoliophyta_Mesangiospermae_eudicotyledons_Gunneridae_Pentapetalae
----------------------------FQL-EFG-D-RIF-VKDVWKE-WP--LNNMEK
SY--KFMVKH-VLWKVAFT-SPRWV-AIA--AF--KGV-EAGLMEKP-DIIISVPLMQH-
PLWVL--KW--QG--EKKVV-FVTDLN-TCH-PTWF-H-NRCYCPSEEVAKR--SSQVCV
FG--LPIRPSF----------------REELEMDPQL-AV-LLMGGGEGMGPVKALFDK-
EL-IGQIVIICGRN--KVPVKIRGFETQMEKWMGACDCIITKAGPG--TIAEALIRGLPI
IL-----EVGYVV-DNG-AGVFQS--PKEASLVAEWF-SSKT-EELKKMSENALKLA--Q
PEAVFNIVRDL----HD
>MATOU-v1_39902739xxxEukaryota_Alveolata_Dinophyceae_Gonyaulacales
------------------------------------------------------------
------------------------------------------------------------
----------------------------------------------KEIMQVAI-NRIYL
CG--LPVREGF----------QK--EL----DLEEADQ-V-LLMGGGEGFGNIERLSMER
RG--QL-VVICGRNPN---PQILGFIPNVAEYMDVADVLVTKAGPG--SIAEAMIKGLPC
LIT----EEGYVT-NAG-AGDYDT-EPQLAETVVEWL-ASPR--RLQKMSM---SAA--K
PRAALDIARKIGDGMLE
>MATOU-v1_40723681xxxEukaryota_Stramenopiles_Bacillariophyta
ERRLKKLLILMSDTGGGHRASAQALVDALEG-LYP-G-QLN-ATMLDIW-YP--FNQVVP
LY--RFFGRH-PVWRLTYS-------RPL--FR--IEQ---C---DP-DMVVSVPMCQS-
--RMI--THIVRD-GRP-IP-FATDLG-TAH-PTWF-S-DAIFVPGEAVHEV--A-VIKR
HG--LPIRSAF-ADVVAAAHAKV-TKVRAELGLVPRL-TV-LIVGGGDGVGGLRELEKQS
GS-FQMIVV-CGRNSNAMHV--KGFVSNMHELMGASDLLLTKAGPG--TIAEAAAAALPV
VV-----EAGFVV-ENG-FGTLKK--PAAADVVSRWL-QSPA--LLRKMSMNARAVA--M
PEASGAIAHDIAEMLFG
>MATOU-v1_40729599xxxEukaryota_Stramenopiles_Pelagophyceae_Pelagomonadales_Pelagomonas
RRKPKKVLMLMSDTGGGHRASANALKQA-----YN----VQ-VDLLDIW--P--WS--PR
AY--SYMGKR------I-G--TAFYPSLR------RRF-KKILRGEP-DLVVSVPMCQH-
PLSART---------KRPVK-FAT-LG-SAH-PMWF-DKDACFVPTQRLAK-NA-ENVVN
YG--LPLRREF---------SKE--RARKKLGLDR--NTV-LVTGGG-GFGSLEEL----
---NAQLVVICGRNVR----EVRGFVSDMNLY---------KAGPG--TIAEAAALGLPV
-------ERGWVR-E-GELAKSAT------------L-RDQD--ALVEMSRNAKAAA--K
-KATDRIAEDLMGLVE-
>MATOU-v1_40766605xxxEukaryota_Stramenopiles_Pelagophyceae_Pelagomonadales_Pelagomonas
-GKKK-VLFLMSDTGGGHRASSKALVNALER------GKID-AEIVDIW-WP--YRNFVP
YY--AIMAKR-T-WRMMWG---RFWPATR--IQCSRRF-GKCIADKP-DLVV--PLCQD-
PLRQLA-KIDGG-------P-FVTDLG-SAH-NTWF-DGDYTFVPSDALEKMASDDKIIK
RG--LPLR-------I-----KE-----NKLGLTTG--TA-LVVGGGDGVGGIA------
---PSGLVVVCGKNEN-VKPTILGFVDNMDEWMAAADCIVTKAGPG--TIAEAATRGLPC
LLS----EAGFVV-EGG-FGAFKK--PAK---IAQWF-ADLN--LREKLSSKA--AA--R
PSATLDIARDIGGLLFE
>MATOU-v1_40863709xxxEukaryota_Haptophyceae_Prymnesiales
------------------------------------------------------------
------------------------------------------------------------
------------------------------------------------------PAKIHQ
HG--LPVRS--MRPPA---SNFE----------DPDRKTV-LVMSGG-GAGKLG--LGEA
S--EAQIVAICGKN--DVSVVPVGFTSQISEY----------AGPG----AEATIRGLPT
MLSPG-QEWGIVV-KNG-FGDFEQ--PEKASTVSGWL-QDEE--KLREMKRKALSMG--R
P--TRRIAEDLLGLLDG
>MATOU-v1_41206887xxxEukaryota_Stramenopiles_Pelagophyceae_Pelagomonadales_Pelagomonas
------------------------------------------------------------
--------KR-T-WRMMWG---RFWPATR--IQCSRRF-GKCIADKP-DLVV--PLCQD-
PLRQLA-KIDGG-------P-FVTDLG-SAH-NTWF-DGDYTFVPSDALEKMASDDKIIK
RG--LPLR-------I-----KE-----NKLGLTTG---A-LVVGGGDGVGGIA------
---PSGLVVVCGKNEN-VKPTILGFVDNMDEWMAAADCIVTKAGPG--TIAEAATRGLPC
LLS----EAGFVV-EGG-FGAFKK--PAK---IAQWF-ADLN--LREKLSSKA--AA--R
PSATLDIARDI------
>MATOU-v1_41313380xxxEukaryota_Cryptophyta_Pyrenomonadales_Geminigeraceae_Geminigera
------------------------------------------------------------
------------------S---QIPPLAH--CVNGRAF-EAYMS-EP-DIVVSVPLCQD-
PLRILD-RMGGGK----KVP-FITDLG-SAS-TLWF-HKDKCCVPGDVCEKIAL-QQIRK
HG--LPVRQGF----R-----QS----KAQLGLSNIP-TV-LVMGGGDGVGPMQRRKGDR
VVG----------NRL--ALKPRRLSIRSERM----HMHVERSSCK----TAFGEFVSP-
------------------------------------------------------------
-----------------
>MATOU-v1_41819515xxxEukaryota_Stramenopiles_Bacillariophyta_Coscinodiscophyceae_Chaetocerotophycidae_Chaetocerotales_Chaetocerotaceae
------------------------------------------------------------
------------------------------------------------------------
------------------------------------------------------------
----LPI----GD--RTSVTGKV----KSKLGLSIE--IV-LVMGGGEGVGSLGALRKKM
AD----ILVVCGRNGE---EGNAENETSKGE-MVAADVLVSKAGPG--TIAEAASIGLPV
MI----QEAGIVL-DGG-FGAFKK--PYQADVVTSWM-LDE-------KLDEM-EVG--N
PNAASEIMEDIVRISLE
>MATOU-v1_41883151xxxEukaryota_Stramenopiles_Bacillariophyta_Coscinodiscophyceae_Chaetocerotophycidae_Chaetocerotales_Chaetocerotaceae
------------------------------------------------------------
------------------------------------------------------------
------------------------------------------------------------
--------------------------------------------------------SLVV
SSPK---ENAMGAP--EVTVVGLGFVKKMAAY----------AGPG----AEASALALPV
MLTPG-QEEGFVV-NNG-FGSYRD--PAGAEEVGQWL-TNED--LAAELSKKSKEHG--A
P--AQDIVRQIGKISLK
>MATOU-v1_4338318xxxEukaryota_Alveolata_Dinophyceae_Prorocentrales_Prorocentraceae
----ARVLIMTSATGGGHGAAAAAIKHGLEAL-DP-SGHFD-VRVQDMF-WP--LSEFPG
TY--KFLMKN-PMWRAIY--------AIT--FLI-PFA-HQEI--EP-DVIVSVPMMQH-
PIKMLS--QAGRP--QPCTP-FV-DTE-TGS-NLWF-H-TRAIVPDGKLASRAK-AQLRQ
ANA--LLVSAQ---------------------LNRRR-----------------------
------------------------------------------------------------
------------------------------------------------------------
-----------------
>MATOU-v1_43561618xxxEukaryota_Stramenopiles_Pelagophyceae_Pelagomonadales_Pelagomonas
-GKKK-VLFLMSDTGGGHRASSKALVNALER------GKID-AEIVDIW-WP--YRNFVP
YY--AIMAKR-T-WRMMWG---RFWPATR--IQCSRRF-GKCIADKP-DLVV--PLCQD-
PLRQLA-KIDGG-------P-FVTDLG-SAH-NTWF-DGDYTFVPSDALEKMASDDKIIK
RG--LPLR-------I-----KE-----NKLGLTTG--TA-LVVGGGDGVGGIA------
---PSGLVVVCGKNEN-VKPTILGFVDNMDEWMAAADCIVTKAGPG--TIAEAATRGLPC
LLS----EAGFVV-EGG-FGAFKK--PAK---IAQWF-ADLN--LREKLSSKA--AA--R
PSATLDIARDIGGLLFE
>MATOU-v1_44053381xxxEukaryota_Stramenopiles_Bacillariophyta_Mediophyceae_Cymatosirophycidae_Cymatosirales_Cymatosiraceae
IPPPHTIQILMSDTGGGHRASANALRDALSVL-YP--AQFA-VDIVDVY-FP--YDQYVP
AY--KIMAAY-PLWDWFY--------FLD--VFC-EPF-RECLGRRA-DMVVSVPLCQD-
TIKILA--HLDSG-GRTKTP-FV-DL----------------------------------
------------------------------------------------------------
------------------------------------------------------------
------------------------------------------------------------
-----------------
>MATOU-v1_44056844xxxEukaryota_Cryptophyta_Pyrenomonadales_Geminigeraceae
KDDKK-VLFLLSDTGGGHKASARAIQGALDK-LYP-G-KFT-CEIEDMWKWP--FNQMVP
GY-Q-WLA----IWKLLYS---QIPPLAL--CVNGRAF-EAYMQ-DP-DIVVSVPLCQD-
PLKILD-RMGGGK----KMP-FITDLG-SAS-TLWF-HKDKCCVPGDVCEQIAI-QQIKK
HG--LPVRQGF----R-----KS----KASLGLQQVP-TV-LVMGGGDGVGPMQDGKYQM
IV-----------NSN--NVVVNGFVSNMDDW----DLMVTK--------AEASIVGLPC
MLS----EEGYVM-QNG-YGDFRD--PKK---VTEWL-ANPE--TIETMSAAA-TIG---
-KATKEIAREIADLVL-
>MATOU-v1_44060647xxxEukaryota_Stramenopiles_Bacillariophyta_Mediophyceae_Cymatosirophycidae_Cymatosirales_Cymatosiraceae_Minutocellus
KGGPLKVLFLSSDTGGGHRASAESLAKS----HYP-G-----YDLLDVW-WPY--YNLVP
SY--QHLSAH-PQWGLFYS-NNYLY-HSR--LT--RRI-RRRMGA-P-DVVVSVPTMNH-
PLIAA-----R-REDGRHIP-FFTDFG-SAH-TTWF-Q-EKIFVASDRLAKL--KDKLVM
SG--LPIRHDFGD--RTTDQGRA----KEKLGL--DS-MV-LVMGGGEGVGSLSKFRKA-
GV-DATICVVCGRNKVKVDVVGLGFITNMAEYMVAADVLVTKAGPG--TIAEAAAVGLPV
ML-----EAGVVL-DGG-FGDHE--DPDSADEVSCWL-QDEQ--LMRVMSQQAREVG--H
PHAASDIVLEIGQATHD
>MATOU-v1_44065973xxxEukaryota_Stramenopiles_Bacillariophyta_Mediophyceae_Cymatosirophycidae_Cymatosirales_Cymatosiraceae
--PPHTIQILMSDTGGGHRASANALRDALSA-LYP-A-QFA-VDIVDVY-FP--YNQYVA
AY--KIMAAY-PLWDWFYG-------DVF--CF--FKE---CLGRRA-DMVVSVPLCQD-
TIKIL--AHLDSGDGRTKTP-FVTDLG-GAH-PTWF-N-DKCYVPSDVLYQA--D-QIVE
YG--LPIRKGFGSSND-ESDGGG-KKSRTELGLVQSV-TV-LIVGGGDGMGGIVRLNADA
AN-AYQMVVVCGNNDGRVDV--KGFVYNMDEYMRASDAIVTKAGPG--TIAEASICGLPC
ML-----EAGYVE-ENG-FGTYGD--PTVAETVSSWL-ETPE--KLQQMETAALKAA--R
PAATLDIARDIAEYLFE
>MATOU-v1_44070992xxxEukaryota_Cryptophyta_Pyrenomonadales_Geminigeraceae
KDGKK-VLFLLSDTGGGHKASARAIKGALDI-LYP-G-KFT-CEIEDMWKWP--FNQFVP
GY-Q-WMA----MWKLLYS---QIPPLAH--CVNGRAF-EAYMS-EP-DIVVSVPLCQD-
PLRILD-RMGGGK----KVP-FITDLG-SAS-TLWF-HKDKCCVPGDVCEKIAL-QQIRK
HG--LPVRQGF----R-----QS----KAQLGLSNIP-TV-LVMGGGDGVGPMQAGEYQM
VV-----------NAN--KVVTKGFVSNMDDW----DLMVTK--------AEASIVGLPC
MLS----EEGYVI-GNG-YGDFRD--PKK---VTEWL-ASPD---EVTKMSQAATLG---
-KATKEIAREIAELVFG
>MATOU-v1_44071030xxxEukaryota_Stramenopiles_Dictyochophyceae_Dictyochales_Dictyocha
------------------------------------------------------------
------------------------------------------------------------
------------------------------------------------------------
-------------EDH----KRR--ALRTRLGLRP--NMV-LVVSGG-GFGPIKTLTAAE
-----QIVVVCGRNE---SIVAHGFVSNMAEF---------KAGPG--TLAEAAIQGLPV
-------EAGVVV-D-------GE-RPKVARTVLR-------------------------
-----------------
>MATOU-v1_44073372xxxEukaryota_Haptophyceae_Phaeocystales_Phaeocystaceae_Phaeocystis
------------------------------------------------------------
------------------------------------------------------------
---------------------------------------------------VAGADRLRM
HG--LPVRK------N-----AQ----MEQLGLLPNKKTV-LVVGGGDGVGSLS------
---DAQVVAVCGKNPG-VHVEVRGFCSGISDYMEAADVLVTKAGPG--TIAEAAIRGLPT
MLS----EAGFVV-GKG-FGRFTQ--PKV--TVSSWL-QDDD--ELARLSAAA--AG--Q
P--TRLIAK--------
>MATOU-v1_44074505xxxEukaryota_Stramenopiles_Bacillariophyta_Mediophyceae_Cymatosirophycidae_Cymatosirales_Cymatosiraceae
TDAPLTVLFLSSDTGGGHRASAMSLARQFELL-H---PGTA-YQLLDVV-MP--VTIIES
FY--KHLSAH-PQWRLLY--------GLK--LAT-RTV-TARI--DP-DVVVSVPLMTA-
PALACA--KLS----GRHLP-FF-DLG-SGH-DAWF-A-EKIFLASDSITELAVRDKIVR
SGL--PIRHDF--ARYPSERA----GTRED--L---------VMGGGEGNGALS------
------------------------------------------------------------
------------------------------------------------------------
-----------------
>MATOU-v1_44121081xxxEukaryota_Cryptophyta_Pyrenomonadales_Geminigeraceae_Geminigera
------VLFLLSDTGGGHKASARAIAGALDK-LYP-G-KFT-CEIEDMWKWP--FNQMVP
GY-Q-WLA----IWKFLYS---QIPPLAL--CVNGRAF-EAYMQ-DP-DIVVSVPLCQD-
PLKILD-RMGGGK----KMP-FITDLG-SAS-TLWF-HKDKCCVPGDVCEQIAI-QQIKK
HG--LPVRQGF----R-----KS----KAALGLQQVP-TV-LVMGGGDGVGPMQKGKYQM
IV-----------NDN--NVVV--------------------------------------
------------------------------------------------------------
-----------------
>MATOU-v1_44296529xxxEukaryota_Stramenopiles_Bacillariophyta_Coscinodiscophyceae_Coscinodiscophycidae
-GP-LKVLFLSSDTGGGHRASAEALAKHFQM-YYP-G--TT-YDLFDPW-LP--YRTLEP
TY--KHLSAH-PQWKFLYS-NTAPY-HSA--WS--KKI-RDGIEKNP-DVIVSVPTMNN-
PFIAT--EHLRKK--NKYIP-FFTDYG-TGH-CTWF-R-DKLFVASDRLEKL--EEDIVT
SG--LPIRRDFQH--RRSAEAQK----RTQLNIP-NI-MI-LVMGGGEGVGSLSTFTTQ-
GV-DATVVVVCGRNQL--DVIGLGFVTQMADYMAASDILITKAGPG--TIAEAAALGLPV
MI-PG-QEAGIVL-DNG-FGDYSDRDPYGAQEVACWI-QDED--LLTIMSDKSTSIG--V
PDAASDIVLSIGSMTHD
>MATOU-v1_44311918xxxEukaryota_Stramenopiles_Bacillariophyta
-GPPLKVLFLSSDTGGGHRASAESLAKQFER-HYP-G--ST-YDLCDVW-LP--YRTLVG
TY--KHLSAH-PQWRFLYS-NTSPY-HSW--LT--RKI-RKTIASDP-DVVVSVPTMQN-
PLIST--KKIAKK--KKAIP-FVTDFG-SGH-CHWF-D-DRMYVASDRIRKL--DKKLVQ
IG--LPIRMDF-D--RMSAKGKR----RNQLGI--SS-MV-LVMGGGEGVGSLSTFAKE-
GV-DATIVVVCGRNKV--DVVGLGFVTNMAEYMVAADVLVTKAGPG--TIAEAAAVGLPV
ML-PG-QEAGVVL-DGG-FGDFS--DPNGADEVACWL-QDEP--LLEIMSKAATVVG--A
PNAASDIVLDIGKFTEE
>MATOU-v1_44312200xxxEukaryota_Stramenopiles_Bacillariophyta
-------------------PNYLVLIGIVKIY-GM-R--LN-GVILMLL--LYPMFHWYH
VR--RYRKRL-GIYPFTL--GEAIVCLIN--CMCHQNR-YLRKGVYP-MKNWSRYLSAM-
SVCNQR-H--------VAIV-HQKCIK-NTD--LNA---IVVYYAWVEEKVVHYCMNVHA
KK--YMLRYSYGMQSL---GLVV-----RGMM-SRMRLSS-YYSVGL-YGNP----GLFS
TEQNNALVSPTPEE----NVIPLGFVNEMAKY----------AGPG----AEAASVGLPV
MLTPG-QEDGFVV-NKQ-FGCYSD--PNAAKTLSSWL-LDDK--KLQTLSRASTAAG--A
P--ASQIARCIGNDTLE
>MATOU-v1_44336647xxxEukaryota_Stramenopiles_Bacillariophyta_Coscinodiscophyceae_Thalassiosirophycidae_Thalassiosirales
------------------------------------------------------------
------------------------------------------------------------
------------------------------------------------------------
-----------------------------------DT-MI-LVMGGGEGVGSLSKLRTQ-
GV-DATICVVCGRNTVNVDVIPLGFVTNMAEYMVAADVLVSKAGPG--TIAEAAAVGLPI
MV-----EAGIVL-NGE-FGDFE--DCEIALEIACWL-QDSQ--LLDVMSQKARLVG--H
PHAAEEIAMDIGKTTHE
>MATOU-v1_44341797xxxEukaryota_Stramenopiles_Bacillariophyta
------------------------------------------------------FNWYVP
AY--KIMA-Y-SLWKGFYG----LFLFKK--CLNR-PS-GSTSKR---DMVVSVPLTQD-
PLKIL------ADGSDRSTP-FATDLG-GAH-PTWF-N-DKCFVPSDALYQC--PSQIVQ
YG--LPI----AT--STKTSAKK----RQELGLEPS--TV-LVVGGGDGMGGITKLASDA
AA--YQMVVVCGNN------------------MRASDALVTKAGPG--TIAEASICGLPC
ML----QEEGFVE-NAG-FGKYGD--PNTANTV---------------------------
-----------------
>MATOU-v1_44408044xxxEukaryota_Stramenopiles_Bacillariophyta_Coscinodiscophyceae_Thalassiosirophycidae_Thalassiosirales_Thalassiosiraceae
------------------------------------------------------------
------------------------------------------------------------
------------------------------------------------------------
------------------------------------------------------------
----------------PVAVVGLGFITRMAEY----------AGPG----GEAASLSLPV
MLTPG-QEEGYVI-EGD-FGAFSD--PQGSDVVASWL-LX--------------------
-----------------
>MATOU-v1_44430085xxxEukaryota_Haptophyceae_Coccosphaerales_Pontosphaeraceae
------------------------------------------------------------
------------------------------------------------------------
------------------------------------------------------------
------------------------------------------------------------
------------------------------------------------------------
--SPG-QEAGFVT-RNG-FGDYKK--PKVARTVCDWL-QDPE--MLNEMSNKARAVS--M
P--TTAIADELC----E
>MATOU-v1_44439512xxxEukaryota_Stramenopiles_Bacillariophyta_Coscinodiscophyceae_Coscinodiscophycidae_Coscinodiscales
------------------------------------------------------------
------------------------------------------------------------
------------------------------------------------------------
---------------------------REKLGIK-DP-VV-LVMGGGEGVGSLSTFTLQ-
GV-DATIAVICGRNKV--DVLGLGFVTNMAEYMVASDILVTKAGPG--TVAEAAALGLPV
MI-PG-QEAGIVL-DAG-FGDYD--DSFGAEEVACWL-QDEE--LLRVMSSKAMKIG--V
PDAASDIVIEIGQTTHG
>MATOU-v1_44573119xxxEukaryota_Stramenopiles_Bacillariophyta
----LKILFLSADTGGGHRASAEALARQFELL-Y---PGST-YDLLDVI-LP--YKNIVK
DY--KHLSSN-PQWNVLY--------HFK--LMS-SAI-RKRI--AP-DVVISVPLMNS-
PSLSCQ--KIS----SVHLP-FF-DLG-SAH-HYWF-SAEKVFIASDQIKSIATFEKLVQ
VGL--PIRHDF---DRMSAEG----KQR--------------------------------
------------------------------------------------------------
------------------------------------------------------------
-----------------
>MATOU-v1_45024561xxxEukaryota_Stramenopiles_Bacillariophyta_Mediophyceae_Cymatosirophycidae_Cymatosirales_Cymatosiraceae_Minutocellus
KGGPLKVLFLSSDTGGGHRASAESLAKS----HYP-G-----YDLLDVW-WPY--YNLVP
SY--QHLSAH-PQWGLFYS-NNYLY-HSR--LT--RRI-RRRMGA-P-DVVVSVPTMNH-
PLIAA-----R-KKEGRHIP-FFTDFG-SAH-TTWF-Q-EKIFVASDRLAKL--KDKLVM
SG--LPIRHDFGD--RTTEQGRA----KEKLGL--DS-MV-LVMGGGEGVGSLSKFRKA-
GV-GATICVVCGRNKVKVDVVGLGFITNMAEYMVAADVLVTKAGPG--TIAEAAAVGLPV
ML-----EAGVVL-DGG-FGDHE--DPDSADEVSCWL-QDEQ--LMRVMSQQAREVG--H
PHAASDIVLEIGQATHD
>MATOU-v1_45026351xxxEukaryota_Viridiplantae_Chlorophyta_prasinophytes_Pycnococcaceae
PR---RVLMLMSDTGGGHRASAQALRDTFHE-LYG-N-RFQ-VEIVDIW-WP--INRAPR
SY--SFMVRH-SLWRLNYT-QPAFIH--G--VA--SRL-SSAFRRRP-QLVVSVPLLQH-
PLKVLR-SLAGRAPPTAPPP-FATDFT-TCH-PTWF-H-DKCFVATEEALRR--K-QIKR
HG--LPI---------KEH-PPK-YEMRRRLGLDPAA-LV-MLAGGGEGMGTLEQLRNAP
N---AQVVVICGRNPKRVYP--LGFVNNMDEWMAASDVIVTKAGPG--TIAEALCVGLPL
IL-----EEGYVV-RNK-VGYFTD--PELANQVWKLL-CTPG-GLSEVMSERAKSFG--K
PEAVYQIVRDLAALSDT
>MATOU-v1_45050719xxxEukaryota_Cryptophyta_Pyrenomonadales_Geminigeraceae
KTSQK-VLFLLSDTGGGHKASAKAIKGALDL-MYP-G-KFT-CEIEDMWKWP--FNKMVP
GY-Q-WLA----IWKLLYS---QIPPIAH--AVNGRAF-EAYMR-DP-DVVVSVPLCQD-
PLRILD-RIGGGK----KVP-FITDLG-SAS-TLWF-HKDKCVVPGDVCEKIAL-TQIKK
HG--LPVRQGF----R-----AT----KAKLGLKQVP-TV-LVMGGGDGVGPMQEGEYQM
IV-----------NTN--NVVVNGFVSNMDDW----DLMVTK--------AEASIVGLPC
MLS----EEGYVI-NAG-YGDFRD--PAK---VTEWL-GDEA---EIRKMSAAAAVG---
-KATKEIAREIAELVLX
>MATOU-v1_45063288xxxEukaryota_Stramenopiles_Bacillariophyta
------------------------------------------------------------
------------------------------------------------------------
------------------------------------------------------------
-----------AT--STKTSAKK----RQELGLEPS--TV-LVVGGGDGMGGITKLASDA
AA--YQMVVVCGNN------------------MRASDALVTKAGPG--TIAEASICGLPC
ML----QEEGFVE-NAG-FGKYGD--PNTANTVSTWL-ASP----EMLMKEA--KAA--R
PQATLDIARDLAEMVFA
>MATOU-v1_45065477xxxEukaryota_Cryptophyta_Pyrenomonadales_Geminigeraceae_Geminigera
------------------------------------------------WKWP--SNQMVP
GY-Q-WLA----IWKFLYS---QIPPLAL--CVNGRAF-EAYMQ-DP-DIVVSVPLCQD-
PLKILD-RMGGGK----KMP-FITDLG-SAS-TLWF-HKDKCCVPGDVCEQIAI-QQIKK
HG--LPVRQGF----R-----KS----KAALGLQQVP-TV-LVMGGGDGVGPMQKGKYQM
IV-----------NDN--NVVVNGFVSNMDDW----DLMVTK--------AEASIVGLPC
MLS----EEGYVM-ENG-YGDFRD--PKK---VTEWL-ANPQ--AIETMSAAA-TIG---
-KATKEIAREIAALVL-
>MATOU-v1_45070982xxxEukaryota_Viridiplantae_Chlorophyta_prasinophytes_Mamiellophyceae_Mamiellales_Mamiellaceae
-------------------AQSECTSPQRWVD-AL-R--YL-RNKCGGF--ALATMHAKE
LL--FLGKES-LLEAQFV--GPS---GNI--YGIHCNS-RKEVCTIQ-RAAKFDQCAPA-
AACATE-GSRTHE---VRIF-FCLFYH-SGY-RSHT---VSQRSRSVLCSYTTCARPVSS
AP--CLLWLAYPAAAW---NGYK-----RWRR-QADYCRC-TCTNVG-WNRKAI--LQRL
TS-SDQIVIICGRN---LKVAVKGFVNNMAEY----------AGPG----AEALICGLPI
LLNPC-QEEGFVL-ENG-VGAYEK--PDEAEIVSSWFDNKNS--DIEIMSSKAKSLG--R
P--TFNIVRDLAGMSFS
>MATOU-v1_45072741xxxEukaryota_Stramenopiles_Bacillariophyta_Mediophyceae_Cymatosirophycidae_Cymatosirales_Cymatosiraceae
MGGPLKVLFLSADTGGGHRASAESLAKSFQM-HYP-G--TI-YDLVDVW-WP--YKKLVP
TY--KHLSAN-PQWGLFYS-NNFLY-HSW--LT--RRI-RRRIKESP-DVVVSVPTMNN-
PLIAT--RKISKK--GRHIP-FFTDFG-SAH-TTWF-Q-DKIFVASTRLAKL--KEKLAM
SG--LPIRHEF-D--RTTEHGQQ----KEELGLN--P-VV-LVMGGGEGVGSLSNLRKS-
GV-DATICVVCGRNRV--DVVGLGFVKNMAERMVAADVLVTKAGPG--TIAEAAAVGLPV
ML-PG-QEAGVVL-DGG-FGDYE--DPDIADEVSCWL-KDSQ--LLKEMSQNAKEVG--V
PHAASDIALDIGEATHT
>MATOU-v1_45092443xxxEukaryota_Stramenopiles_Bacillariophyta
-GP-LKVLFLSADTGGGHRASAESLAVQFQN-HFP-G--ST-YDFIDVW-YP--YRTLVE
SY--KHLSAH-PQWRILYS-NSRPW-HST--LM--RRM-RRRIEDDP-DVVVSVPAMNN-
PIHSI--RKISEK--GKHIP-FFTDLA-SGH-CTWF-Q-EKIYVASNQLNKK--EENIIM
SG--LPIRNDF-D--RTTPKGKE----KTALDLD--P-MV-LVMGGGEGVGSLSSFSKR-
GV-DASICVVCGRNQV--DVIGLGFITNMADYMVAADILVSKAGPG--TIAEAAAVGLPV
ML-PG-QEAGFVL-EKG-FGDYE--DPVESEGVASWL-QDDS--LLNAMSLKAQEAG--V
PHAAADIVLDIGSRTHD
>MATOU-v1_45100540xxxEukaryota_Stramenopiles_Bacillariophyta_Mediophyceae_Cymatosirophycidae_Cymatosirales_Cymatosiraceae_Minutocellus
------------------------------------------------------------
-----GRDDQ-DGPPRQR--QGG--------------G-RQDQDARY-RRDRSRRPSHV-
QPGRRV-LRPLR------CV-VSGSPI-EAG-TDRR---DPEGVL-----VDRGGEE-GQ
GR--MVGQDVW---------EEE-----AWAR--PDGPHR-RRRGWH-PGRRAE--GGRS
GVPRRPRRRERVRL--RRGLHLRPPLHAVVVS----------DGLG----RSPCGCGVDI
LYVPG-QEAGYVE-ENG-FGTYGD--PTVAETVSSWL-ETPE--KLQQMETAALKAA--R
P--TLDIARDIAEYLFE
>MATOU-v1_45100541xxxEukaryota_Stramenopiles_Bacillariophyta_Mediophyceae_Cymatosirophycidae_Cymatosirales_Cymatosiraceae_Minutocellus
------------------------------------------------------------
---------------------------------------------------------QD-
TIKIL--AHLDSGDGRTKTP-FVTDLG-GAH-PTWF-N-DKCYVPSDVLYQA--E-QIVE
YG--LPIRKGFGDSDK-TNDGGG-KKSRTELGLVQSV-TV-LIVGGGDGMGGIVRLNADA
AN-AYQMVVVCGNNDGRVDV--KGFVYNMDEYMRASDAIVTKAGPG--TIAEASICGLPC
ML-----EAGYVE-ENG-FGTYGD--PTVAETVSTWL-ETPE--KLQQMQTAALEAA--R
PAATLDIARDIAEYLFE
>MATOU-v1_45128825xxxEukaryota_Viridiplantae_Chlorophyta_prasinophytes_Pyramimonadales
------------------------------------------------------------
------------------------------------------------------------
------------------------------------------------------------
------------------------------------------------------------
------------------------------------------AGPG----AEALIRGVPL
LLNPC-QEEGFVV-DNN-VGKFTK--PKGAEIVASWLGPDKA--ELAAMAMRAKALG--R
P--TFRRGGPM------
>MATOU-v1_45138437xxxEukaryota_Haptophyceae_Phaeocystales_Phaeocystaceae
-EN-KKVLMLISDTGGGHRASALALEAAMLQE-K---KGME-VKVVDIW-FP--WNKMAA
GY--PFCCKY-P-WKSMYT---MAL---R--IQCGAGF-KRCIGADP-DMVV--PLCQH-
PLNVMN-TLAKEN---RSVP-FATDLG-GAH-PSWF-HKDMCFIASEAVRKVANGEKLKL
YG--LPVRK------N-----AH----LESLGLQPDKKTV-LVVGGGDGVGSLQ------
---TAQVVAICGKNRG-VHVEVRGFCSGISDYMQAADCLVTKAGPG--TIAEAAIRGLPT
MLS----EAGFVV-GKG-FGRFTK--PKV--TVSEWL-QDDD--ELAQLSAAA--AG--Q
P--TNLIAR--------
>MATOU-v1_45631497xxxEukaryota_Stramenopiles_Pelagophyceae_Pelagomonadales_Pelagomonas_Pelagomonas calceolata
TGKKKKVLFLMSDTGGGHRASSKALVNALERL-YP--GKID-AEIVDIW-WP--YRNFVP
YY--AIMAKR-TMWRMMW--------ATR--IQC-RRF-GKCI--KP-DLVVSVPLCQD-
PLRQLA--KIDG--GSRKTP-FV-DLG-SAH-NTWF-DGY-TFVPSDALEKMAS-DKIIK
RGL--PLREGF------DLAGS----------------TA-LVVGGGDGVGGI-------
------------------------------------------------------------
------------------------------------------------------------
-----------------
>MATOU-v1_45631498xxxEukaryota_Stramenopiles_Pelagophyceae_Pelagomonadales_Pelagomonas
TGKKK-VLFLMSDTGGGHRASSKALVNALERL-YP--GKID-AEIVDIW-WP--YRNFVP
YY--AIMAKR-TMWRMMW--------ATR--IQC-RRF-GKCI--KP-DLVVSVPLCQD-
PLRQLA--KIDG--GSRKTP-FV-DLG-SAH-NTWF-DGY-TFVPSDALEKMAS-DKIIK
RGL--PLREGF------DLAGS----------------TA-LVVGGGDGVGGI-------
------------------------------------------------------------
------------------------------------------------------------
-----------------
>MATOU-v1_45639963xxxEukaryota_Cryptophyta_Pyrenomonadales_Geminigeraceae_Geminigera
KDGKK-VLFLLSDTGGGHKASARAIKGALDI-LYP-G-KFT-CEIEDMWKWP--FNQFVP
GY-Q-WMA----MWKLLYS---QIPPLAH--CVNGRAF-EAYMS-EP-DIVVSVPLCQD-
PLRILD-RMGGGK----KVP-FITDLG-SAS-TLWF-HKDKCCVPGDVCEKIAL-QQIRK
HG--LPVRQGF----R-----QS----KAQLGLSNIP-TV-LVMGGGDGVGPMQAGEYQM
VV-----------NAN--KVVTKGFVSNMDDW----DLMVTK--------AEASIVGLPC
MLS----EEGYVI-GNG-YGDFRD--PKK---VTEWL-ASPD---EVTKMSQAATLG---
-KATKEIAREIAELVFG
>MATOU-v1_45655992xxxEukaryota_Viridiplantae_Chlorophyta_prasinophytes_Mamiellophyceae_Mamiellales_Mamiellaceae_Micromonas
-K---RLMCLMSDTGGGHRASAQALKDGFEV-LYG-N-AFE-INIVDLW-WP--LCNMPK
SY--FFLVKN-PLWRLSFS-EPEILH--T--AI--RRF-AQAFHEKP-NLIVSVPLMQH-
PLKVL--GRMKALFPAARVP-FATDLT-RCH-RTWF-H-DRCFVATQLVAAQ--S-QISC
HG--LPI---------PSR-PKR--EIRQQLGMDSAA-TV-MLIGGGEGMGKLEMLQ---
---SHQIIVICGRNLR---V--KGFVNNMSEYMTACDCIITKAGPG--TIAEALICGRPI
LL-----EEGYVL-DNG-VGAYED--PSEANVVARWF-DTAS-LDLQTMSAKAKLLG--R
PQATFDIVRELTEMVSE
>MATOU-v1_45708355xxxEukaryota_Stramenopiles_Pelagophyceae_Pelagomonadales_Pelagomonas
------------------------------------------------------------
------------------------------------------------------------
--------IDGG-------P-FVTDLG-SAH-NTWF-DGDYTFVPSDALEKMASDDKIIK
RG--LPLR-------I-----KE-----NKLGLTTGVP-A-LVVGGGDGVGGIA------
---PSGLVVVCGKNDN-VKPTILGFVDNMDEWMAAADCIVTKAGPG--TIAEAATRGLPC
LLS----EAGFVV-EGG-FGAFKK--PAK---IAQWF-A---------------------
-----------------
>MATOU-v1_45897686xxxEukaryota_Stramenopiles_Bacillariophyta_Coscinodiscophyceae_Coscinodiscophycidae_Coscinodiscales
------------------------------------------------------------
------------------------------------------------------------
------------------------------------------------------------
------------------------------------------------GVGSLS--LTNT
GI-DATIVVVCGRN--EVTIIPLGYVSNMAEY----------AGPG----AEAASVGLPI
LMTPG-QEEGFVM-ERK-FGDFMY--PQEATEVGRWL-MDEE--LLESMSRAAMAAG--N
P--ARDIARCIGDSALR
>MATOU-v1_47144831xxxEukaryota_Cryptophyta_Pyrenomonadales
RSSKPKLLIVYSDTGGGHKASATAICAAFEHL-V---GQIE-VKAVDVI-WP--SNR---
TY--SFFTSY-PLWSTIYSTQLAEAAEHLLDPAASEGF-IRCI--RP-DMIMSVPILQS-
ERATSS--HLKNG---RKIP-FV-DLG-EAH-PWWF-N-DRLFVPTQVMKDQGMAERIHV
CGL--PLRQMF--------------AARVA--VD----VV-LLMGGGDGMGKLK------
------------------------------------------------------------
------------------------------------------------------------
-----------------
>MATOU-v1_47194451xxxEukaryota_Stramenopiles_Bacillariophyta
------------------------------------------------------------
------------------------------------------------------------
------------------------------------------------------------
------------------------------------------------WAWTRR--GGQQ
GRNDTLGGAGKGKM--EDKMHVLGFCQNMDAL----------AGPG----AEACIFGLPI
IISPG-QEEDYVE-DGK-MGCFDE--PAVAETLAEWL-TKPE--ALRTLSAAARDAG--R
P--SLHIAHDILEILEE
>MATOU-v1_48479977xxxEukaryota_Haptophyceae_Coccolithales_Calcidiscaceae
------ILILISDTGGGHRASAQALAGVIEQ-EHS-D-AVE-ATIVDMW-WP--YNRMVR
QY--RYLAKR-PLWYTAY--------MMS--VS--RGV-RECINKTP-DLVVSMPLCQT-
PLEVL--NAIARSTQRR-IP-FATDLG-SPH-PLWL-H-DLCFVPSRVFVRA--S-QLRK
HG--LPV---------RR--SSF--EARKELRLLPNR-TV-LVVGGGDGVGKLE------
------------------------------------------------------------
------------------------------------------------------------
-----------------
>MATOU-v1_50026507xxxEukaryota_Viridiplantae_Chlorophyta_prasinophytes_Mamiellophyceae_Mamiellales_Mamiellaceae_Micromonas
------------------------------------------------------------
-------------------------------------------QEKP-NIIVSVPLMQH-
PLKVL--GRMKAQFSTASVP-FATDLT-RCH-RTWF-H-DRCFVATQLVAAQ--T-QISC
HG--LPI---------PSK-PMQ--EIRQQLGMDSAA-TV-MLIGGGEGMGKLEML----
--------------LK---V--KGFVNNMSEYMTACDCIITKAGPG--TIAEALICGRPI
LL-----EEGYVL-DNG-VGAYED--PAEANIVARWF-ETPN-YDLKTMSAKAKLLG--R
PEATFDIVRGLTEMLRE
>MATOU-v1_50843717xxxEukaryota_Stramenopiles_Pelagophyceae_Pelagomonadales_Pelagomonas_Pelagomonas calceolata
-GKKKKVLFLMSDTGGGHRASSKALVNALER------GKID-AEIVDIW-WP--YKNFVP
YY--AVMAKR-T-WRMMWG---RFWPATR--IQCSRRF-GKCIADKP-DLVV--PLCQD-
PLRQLA-KIDGG-------P-FVTDLG-SAH-NTWF-DGDYTFVPSDALEKMASEDKIIK
RG--LPLR-------I-----KE-----VKLGLTSN--TA-LVVGGGDGVGGIA------
---PSGLVVVCGKNDN-VKPTILGFVDNMDEWMAASDCIVTKAGPG--TIAEAATRGLPC
LLS----EAGFVV-ENG-FGAFKK--PAK---IAKWF-SDLN--LR--------------
-----------------
>MATOU-v1_50843718xxxEukaryota_Stramenopiles_Pelagophyceae_Pelagomonadales_Pelagomonas
-TKKKKVLFLMSDTGGGHRASSKALVNALER------GKID-AEIVDIW-WP--YKNFVP
YY--AVMAKR-T-WRMMWG---RFWPATR--IQCSRRF-GKCIADKP-DLVV--PLCQD-
PLRQLA-KIDGG-GGSRKTP-FVTDLG-SAH-NTWF-DGDYTFVPSDALEKMASEDKIIK
RG--LPLR-------I-----KE-----VKLGLTTG--TA-LVVGGGDGVGGIA------
---PSGLVVVCGKNDN-VKPTILGFVDNMDEWMAASDCIVTKAGPG--TIAEAATRGLPC
LLS----EAGFVV-ENG-FGAFKK--PAK---IAKWF-SDLN--LR--------------
-----------------
>MATOU-v1_50886353xxxEukaryota_Stramenopiles_Pelagophyceae_Pelagomonadales_Pelagomonas
RS--WRRGPFYGECSGTTGAC---------------------------------------
------------------T----RRS----------RL-LQRLSRSS-------------
PYIRY------ARSTPTMRK-LDAQHP-SPS-QIWA-V--ITRGSTEGATTP--RSMLAG
AV--CPT--------------------GILVAKRSK--RG-LSWASRRRCPRPSKLGESK
D----GLVVVCGKN------------------MAASDCIVTKAGPG--TIAEAATRGLPC
LL----QEKGFVV-EGG-FGALRK--PAKAETIAEWF-SDP-------LREQL-EAA--R
PSATLDIARDIGGLLFE
>MATOU-v1_50895574xxxEukaryota_Stramenopiles_Pelagophyceae_Pelagomonadales_Pelagomonas
------------------------------------------------------------
------------------------------------------------------------
-------KIDGG-------P-FVTDLG-SAH-NTWF-DGDYTFVPSDALEKMASEDKIIK
RG--LPLR-------I-----KE-----TKLGLTTG--TA-LVVGGGDGVGGIA------
---PSGLVVVCGKNDN-VQPTILGFVDNMDEWMAASDCIVTKAGPG--TIAEAATRGLPC
LLS----EAGFVV-ENG-FGAFKK--PAK---IAQWF-SDLN--LREKLSSKA--AA--R
PSATLDIARDIGGLLFE
>MATOU-v1_51068254xxxEukaryota_Stramenopiles_Pelagophyceae_Pelagomonadales_Pelagomonas_Pelagomonas calceolata
-GKKKKVLFLMSDTGGGHRASSKALVNALER------GKID-AEIVDIW-WP--YRNFVP
YY--AIMAKR-T-WRMMWG---RFWPATR--IQCSRRF-GKCIADKP-DLVV--PLCQD-
PLRQLA-KIDGG-------P-FVTDLG-SAH-NTWF-DG--AFVPSDALEKMASDDKIIK
RG--LPLR-------I-----KE-----NKLGLTTG--TA-LVVGGGDGVGGIA------
---PSGLVVVCGKNDN-VKPTILGFVDNMDEWMAASDCIVTKAGPG--TIAEAATRGLPC
LLS----EAGFVV-ENG-FGAFKK--PAK---IAKWF-SDLN--LRERLSSKA--AA--R
PSATLDIARDIGGLLFE
>MATOU-v1_51395526xxxEukaryota_Stramenopiles_Pelagophyceae_Pelagomonadales_Pelagomonas_Pelagomonas calceolata
------------------------------------------------------------
----AVMAKR-TMWRMMW--------ATR--IQC-RRF-GKCI--KP-DLVVSVPLCQD-
PLRQLA--KIDG--GSRKTP-FV-DLG-SAH-NTWF-DGY-TFVPSDALEKMAS-DKIIK
RGL--PLREGF------DLAGS----------------TQ-QIGTDHRCPYGI-------
------------------------------------------------------------
-------------------------------WCSRRS-EGPV----R-FS-GSLRRE--K
-TMA-------------
>MATOU-v1_51665918xxxEukaryota_Stramenopiles_Pelagophyceae_Pelagomonadales_Pelagomonas_Pelagomonas calceolata
-GKKKKVLFLMSDTGGGHRASSKALVNALER------GKID-AEIVDIW-WP--YKNFVP
YY--AVMAKR-T-WRMMWG---RFWPATR--IQCSRRF-GKCIADKP-DLVV--PLCQD-
PLRQLA-KIDGG-------P-FVTDLG-SAH-NTWF-DGDYTFVPSDALEKMASEDKIIK
RG--LPLR-------I-----KE-----TKLGLTSN--TA-LVVGGGDGVGGIA------
---PSGLVVVCGKNDN-VKPTILGFVDNMDEWMAASDCIVTKAGPG--TIAEAATRGLPC
LLS----EAG--------------------------------------------------
-----------------
>MATOU-v1_51844946xxxEukaryota_Stramenopiles_Pelagophyceae_Pelagomonadales_Pelagomonas
------------------------------------------------------------
--------------------------ATR--IQCSRRF-GKCIA-KP-DLVVSVPLCQD-
PLRQLA-KIDGGS----KTP-FVTDLG-SAH-NTWF-DGDYTFVPSDALEKMAS------
E---DKIIKRG----S-----GI----KSRRPVRNLV-RR-ASR-PL---SSAAKRKTHP
A-W-----------RA--ASLPKRGLVRLPRP----CLVSCL-----PTCARRSRSGSPI
SIC----SRP--------------------------------------------------
-----------------
>MATOU-v1_51849625xxxEukaryota_Stramenopiles_Pelagophyceae_Pelagomonadales_Pelagomonas
RRKPKKVLMLMSDTGGGHRASANALKQA-----YN----VQ-VDLLDIW--P--WS--PR
AY--SYMGKR------I-G--TAFYPSLR------RRF-KKILRGEP-DLVVSVPMCQH-
PLSART---------KRPVK-FAT-LG-SAH-PMWF-DKDACFVPTQRLSL-RA-ENVVN
YG--LPLRREF---------SKD--RARRKLGLDR--NTV-LVTGGG-GFGSLEEL----
---NAQLVVICGRNVR----EVRGFVSDMNLY---------KAGPG--TIAEAAALGLPV
-------ERGWVR-E-GELAKSAR------------L-KDQD--ALVEMSRNAKAAA--K
-KATDRIAEDLMGLVE-
>MATOU-v1_51849626xxxEukaryota_Stramenopiles_Pelagophyceae_Pelagomonadales_Pelagomonas
RRKPKKVLMLMSDTGGGHRASANALKQA-----YN----VQ-VDLLDIW--P--WS--PR
AY--SYMGKR------I-G--TAFYPSLR------RRF-KKILRGEP-DLVVSVPMCQH-
PLSART---------KRPVK-FAT-LG-SAH-PMWF-DKDACFVPTQRLAK-NA-ENVVN
YG--LPLRREF---------SKD--RARKRLGLDR--NTV-LVTGGG-GFGSLEEL----
---NAQLVVICGRNVR----EVRGFVSDMNLY---------KAGPG--TIAEAAALGLPV
-------ERGWVR-E-GELAKS--------------------------------------
-----------------
>MATOU-v1_51853982xxxEukaryota_Stramenopiles_Pelagophyceae_Pelagomonadales_Pelagomonas
RRRPKKVLMLMSDTGGGHRASANALKQA-----YN----VQ-VDLLDIW--P--WS--PR
AY--SYMGKR------I-G--TAFYPSLR------RRF-KKILRGEP-DLVVSVPMCQH-
PLSART---------KRPVK-FAT-LG-SAH-PMWF-DKDACFVPTQRLAK-NA-SNVVN
YG--LPLRREF---------SKE--RARKKLGLDR--NTV-LVTGGG-GFGSLEEL----
---NAQLVVICGRNVR----EVRGFVSDMNLY---------KAGPG--TIAEAAALGLPV
-------ERGWVR-E-GELAKSAR------------L-RDQX------------------
-----------------
>MATOU-v1_51863409xxxEukaryota_Stramenopiles_Pelagophyceae_Pelagomonadales_Pelagomonas
------------------------------------------------------------
------------------------------------------------------------
-------------------------------------------------------DKIIK
RG--LPLR-------I-----KE-----TKLGLTTS--TA-LVVGGGDGVGGIA------
---PSGLVVVCGKNDN-VKPTILGFVDNMDEWMAASDCIVTKAGPG--TIAEAATRGLPC
LLS----EAGFVV-ENG-FGAFKK--PAK---IAKWF-SDLN--LREKLSSKA--AA--R
PSATLDIARDIGGLLFE
>MATOU-v1_51873571xxxEukaryota_Stramenopiles_Pelagophyceae_Pelagomonadales_Pelagomonas
-VDGQEEEGPLPHVRHRRRSSIQSFGECPRA------RQDRRGDCYLDG-LE--FRTVLC
SD--GQAHVD-V------A---HDVVA-Q--IAGDRDA-HPVFS-RE-MYCGCE------
SRYTPE-AISED-GSRLSTQ-HVVRLG-EDG-SLW--CANYQA-------RFTA------
----LGSS-------N-----RC-----SCCGWRRRRR-------GHRQ-GR-H------
---SGSLRQERRRE-T-I-LGFV---DNMDEWMAASDCIVTKAGPG--TIAEAATRGLPC
LLS----EAGFVV-ENG-FGAFKK--PAK---IAQWF-SDLN--LREKLSSKA--AA--R
PSATLDIARDIGGLLFX
>MATOU-v1_51904388xxxEukaryota_Stramenopiles_Pelagophyceae_Pelagomonadales_Pelagomonas
------------------------------------------------------------
------------------G--TAFYPSLR------RRF-KKILRGEP-DLVVSVPMCQH-
PLSART---------KRPVK-FAT-LG-SAH-PMWF-DKDACFVPTQRLAK-NA-SNVVN
YG--LPLRREF---------SKD--RARKKLGLDR--NTV-LVTGGG-GFGSLEEL----
---NAQLVVICGRNVR----EVRGFVSDMNLY---------KAGPG--TIAEAAALGLPV
-------ERGWVR-E-GELAKSAR------------L-RDQD--ALVEMSRNAKAAA--K
-KATDRIAEDLMGLVE-
>MATOU-v1_51905351xxxEukaryota_Stramenopiles_Pelagophyceae_Pelagomonadales_Pelagomonas
SK--KKILILYSDTGGGHLASAKSLVNALDRL-YP--NKID-TEIVDIWW-P--YKNFVP
WY--TFMAKR-PLWRMFWT----RKN----------RF-GKVIAEKP-DLVVSVPLCQD-
PMRQL------AKCGSRTTP-FVTDLG-SAH-NTWF-D-DYTFVPSDALEKY--DEKIIK
RG--LPL--------------------RIKLGLQAK--TA-LVVGGGDGVGGI-KLGESK
D----GLVVVCGKN------------------MAASDCIVTKAGPG--TIAEAATRGLPC
LL----QEKGFVV-EGG-FGALRK--PAKAETIAQWF-SDP-------LREQL-EAA--R
PSATLDIARDIGGLLFE
>MATOU-v1_51924573xxxEukaryota_Stramenopiles_Pelagophyceae_Pelagomonadales_Pelagomonas
------------------------------------------------------------
--------------------------ATR--IQCSRRF-GKCIADKP-DLVV--PLCQD-
PLRQLA-KIDGG-------P-FVTDLG-SAH-NTWF-DGDYTFVPSDALEKMASEDKIIK
RG--LPLR-------I-----KE-----VKLGLTTG--TA-LVVGGGDGVGGIA------
---PSGLVVVCGKNDN-VKPTILGFVDNMDEWMX--------------------------
------------------------------------------------------------
-----------------
>MATOU-v1_51952109xxxEukaryota_Stramenopiles_Pelagophyceae_Pelagomonadales_Pelagomonas
------------------------------------------------------------
------------------------------------------------------------
PLRQLA-KIDGG-------P-FVTDLG-SAH-NTWF-DGDYTFVPSDALEKMASDDKIIK
RG--LPLR-------I-----KE-----NKLGLTTG--TA-LVVGGGDGVGGIA------
---PSGLVVVCGKNDN-VKPTILGFVDNMDEWMAAADCIVTKAGPG--TIAEAATRGLPC
LLS----EAGFVV-EGG-FGAFKK--PAK---IAQWF-ADLN--LREKLSSKA--AA--R
PSATLDIARDIGGLLFE
>MATOU-v1_51980192xxxEukaryota_Haptophyceae_Prymnesiales
----KKIVFLISDTGGGHRASAEALDQVLKEI-SA-EGAIE-TKTVDIW-WP--FHNMPW
QY--KTMTAS-AWYRFQY--------DTK--IRC-DRF-RKFF--KP-DLVVSIPLTQN-
PIAVLN--DI-----KARVP-FA-DLG-SAF-EAWF-H-DACFVPSDVLHRKAL-AKIHQ
HGL--PV-----------------------------------------------------
------------------------------------------------------------
------------------------------------------------------------
-----------------
>MATOU-v1_51995614xxxEukaryota_Stramenopiles_Pelagophyceae_Pelagomonadales_Pelagomonas
------------------------------------------------------------
------------------G---RFWPATR--IQCSRRF-GKCIADKP-DLVV--PLCQD-
PLRQLA-KIDGG-------P-FVTDLG-SAH-NTWF-DGDYTFVPSDALEKMASEDKIIK
RG--LPLR-------I-----KE-----TKLGLTTG--TA-LVVGGGDGVGGIA------
---PSGLVVVCGKNDN-VQPTILGFVDNX-------------------------------
------------------------------------------------------------
-----------------
>MATOU-v1_52317030xxxEukaryota_Alveolata_Dinophyceae_Gonyaulacales_Ceratiaceae
FSRTQRIKIFFSDTGGGHRASALALQSAL-HRLYA-D-RID-VQLVD--GWP--WRFSPE
MY--AALGHV-PVYKKVYS-----WRSTK--SSVL-RFLTRTYSE---DLIVSVPLINH-
VMEAFA-EIF-DG----SPP-VVTDLG-AAH-LSWF-DPDLIFVPNLRLQKLA-------
------------------------------------------------------------
------------------------------------------------------------
------------------------------------------------------------
-----------------
>MATOU-v1_52390345xxxEukaryota_Cryptophyta_Pyrenomonadales_Geminigeraceae_Geminigera
VTWKGIIHFQCSRTRAGGTRPRRAPSRARSTSCIL-A-SLL-ARLKTCGSGP--SISSCP
GT-SGWRA----MWKLLYS---QIPPLAH--CVNGRAF-EAYMS-EP-DIVVSVPLCQD-
PLRILD-RMGGGK----NVP-FITDLG-SAS-TLWF-HKDKCCVPGDVCEKIAL-QQIRK
HG--LPVRQGF----R-----QS----KAQLGLSNIP-TV-LVMGGGDGVGPMQ------
------------------------------------------------------------
------------------------------------------------------------
-----------------
>MATOU-v1_52405489xxxEukaryota_Stramenopiles_Pelagophyceae_Pelagomonadales_Pelagomonas
------------------------------------------------------------
------------------------------------------------------------
---------------------------------------DYTFVPSDALEKMASEDKIIK
RG--LPLR-------I-----KE-----TKLGLTSN--TA-LVVGGGDGVGGIA------
---PSGLVVVCGKNDN-VKPTILGFVDNMDEWMAASDCIVTKAGPG--TIAEAATRGLPC
LLS----EAGFVV-ENG-FGAFKK--PAK---IAQWF-SDLN--LREKLSSKA--AA--R
PSATLDIARDIGGLLFE
>MATOU-v1_52405490xxxEukaryota_Stramenopiles_Pelagophyceae_Pelagomonadales_Pelagomonas_Pelagomonas calceolata
----KKVLFLMSDTGGGHRASSKALVNALER------GKID-AEIVDIW-WP--YKNFVP
YY--AVMAKR-T-WRMMWG---RFWPATR--IQCSRRF-GKCIADKP-DLVV--PLCQD-
PLRQLA-KIDGG-------P-FVTDLG-SAH-NTWF-DGDYTFVPSDALEKMASEDKIIK
RG--LPLR-------I-----KE-----NKLGLTTG--TA-LVVGGGDGVGGIA------
---PSGLVVVCGKNX---------------------------------------------
------------------------------------------------------------
-----------------
>MATOU-v1_52405491xxxEukaryota_Stramenopiles_Pelagophyceae_Pelagomonadales_Pelagomonas
----KKVLFLMSDTGGGHRASSKALVNALER------GKID-AEIVDIW-WP--YKNFVP
YY--AVMAKR-T-WRMMWG---RFWPATR--IQCSRRF-GKCIADKP-DLVV--PLCQD-
PLRQLA-KIDGG-------P-FVTDLG-SAH-NTWF-DGDYTFVPSDALEKMASEDKIIK
RG--LPLR-------I-----KE-----TKLGLTTG--TA-LVVGGGDGVGGIA------
---PSGLVVVCGKN----------------------------------------------
------------------------------------------------------------
-----------------
>MATOU-v1_52408849xxxEukaryota_Stramenopiles_Pelagophyceae_Pelagomonadales_Pelagomonas
ATEPRRTRSRPCSRDTTCKTCISGRRRA-----RR----RR-EPIV-IW-GP--FS--RR
S---TPCGSREC----I-G--TAFYPSLR------RRF-KKILRGEP-DLVVSVPMCQH-
PLSART---------KRPVK-FAT-LG-SAH-PMWF-DKDACFVPTQRLAR-NA-SNVVN
YG--LPLRREF---------SKE--RARKKLGLDR--NTV-LVTGGG-GFGSLEEL----
---NAQLVVICGRNVR----EVRGFVSDMNLY---------KAGPG--TIAEAAALGLPV
-------ERGWVR-E-GELAKSAR------------------------------------
-----------------
>MATOU-v1_52412347xxxEukaryota_Stramenopiles_Pelagophyceae_Pelagomonadales_Pelagomonas
------------------------------------------------------------
-------------------------------------------ADKP-DLVV--PLCQD-
PLRQLA-KIDGG-------P-FVTDLG-SAH-NTWF-DGDYTFVPSDALEKMASEDKIIK
RG--LPLR-------I-----KE-----NKLGLTTG--TA-LVVGGGDGVGGIA------
---PAGLVVVCGKNDN-VQPTILGFVDNMDEWMAASDCIVTKAGPG--TIAEAATRGLPC
LLS----EAGFVV-ENG-FGAFKK--PAK---IAQWF-SDLN--LRERLSSKA--AA--R
P----------------
>MATOU-v1_52418638xxxEukaryota_Stramenopiles_Pelagophyceae_Pelagomonadales_Pelagomonas
------------------------------------------------------------
---------------------------------------GQADVDAH-DVVLRAPVLSE-
REMYCG-REAGL-RRRVAQDAFRDRAG-RLHLRTWF-DGDYTFVPSDALEKMASEDKIIK
RG--LPLR-------I-----KE-----TKLGLTSN--TA-LVVGGGDGVGGIA------
---PSGLVVVCGKNDN-VKPT---------------------------------------
------------------------------------------------------------
-----------------
>MATOU-v1_52418639xxxEukaryota_Stramenopiles_Pelagophyceae_Pelagomonadales_Pelagomonas
------------------------------------------------------------
---------------------------------------GQADVDAH-DVVLRAPVLSE-
REMYCG-REAGL-RRRVAQDAFRDRAG-RLHLRTWF-DGDYTFVPSDALEKMASEDKIIK
RG--LPLR-------I-----KE-----TKLGLTTG--TA-LVVGGGDGVGGIA------
---PSGLVVVCGKNDN-VKPTILGFVDNMDEWMAASDCIVTKAGPG--TIAEAATRGLPC
LLS----EAGFVV-ENG-FGAFKK--PAK---IAQWF-SDLN--LREKLSSKA--AA--R
-----------------
>MATOU-v1_52450787xxxEukaryota_Haptophyceae_Prymnesiales
------------------------------------------------------------
------------------------------------------------------------
------------------------------------------------------------
------------------------------------------------------------
S--EAQIVAICGKN--DVSVVPVGFTSQISEY----------AGPG----AEATIRGLPT
MLSPG-QEWGIVV-KNG-FGDFEQ--PEKASTVSGWL-QDEE--KLREMKRKALSMG--R
P--TRRIAEDLLGLLDG
>MATOU-v1_5260117xxxEukaryota_Cryptophyta_Pyrenomonadales_Geminigeraceae
KTDQK-VLFLLSDTGGGHKASAKAIKGALDL-MYP-G-KFT-CEIEDMWKWP--FNQMVP
AY-Q-WMA----VWKLLYS---QIPPLAH--CANGRAF-EAYMS-DP-DVVVSVPLCQD-
PLRILD-RMGGGK----QVP-FITDLG-SAH-SGWF-HKDKCCVPGDVCEKIAI-HQIRK
HG--LPVRQGF----R-----KF----KKDLGLKPVP-TV-LVMGGGDGVGPMQEGEYQM
IV-----------NTN--NVVVNGFVSNMDDW----DLMVTK--------AEASIVGLPC
MLS----EEGYVM-NAG-YGDFRD--PAK---V---------------------------
-----ALCFVVMQLVX-
>MATOU-v1_5283957xxxEukaryota_Stramenopiles_Bacillariophyta_Coscinodiscophyceae_Thalassiosirophycidae_Thalassiosirales
------------------------------------------------------------
------------------------------------------------------------
------------------------------------------------------------
-----------------------------------------LVMGGG--CGRLS----ER
GM-EALILVVCGRNAE-VKVIGLGFITKMAEY----------AGPG----AEAAAVSLPV
MLTPG-QEEGFVI-EGK-FGTFSD--PQGSDVVAGWL-LNEA--KLQELSDNAKKCG--S
P--AAEIVENIGESALR
>MATOU-v1_53275xxxEukaryota_Alveolata_Dinophyceae_Gonyaulacales
-RGFLPRNESPAHSSGARQDSAHAAQGRYRLL-RYGRQSLC-AVPPGRG-YPPVWLRPVE
EH--PGVLGQVPVQGHLGG---DSGPPGH--SRV------SLQAAGG-GLLC--PSAEP-
RCRRSR-GDIRGG---STVP-LVTDLG-AAH-MSWF-EPDAVFVPTEKMRQRALRRRIHV
TG--LPVRQ------P-----RQ-----RLLGLTPSSEVV-LMMGGGEGFGNIY------
----GQLVVVCGRNC---KPTILGFVPNVDEYMSAADILVTKAGPG--TIAEAMIKGLPC
LLT----EEGFVT-EN-----VTE--PEG--TLAAWL-GDSA--LLREMSANA--VA--Q
P--AKSIAYN-------
>MATOU-v1_53431676xxxEukaryota_Stramenopiles_Bolidophyceae_Bolidomonas_Bolidomonas pacifica_Bolidomonas pacifica var. eleuthera
------------------------------------------------------------
------------------------------------------------------------
------------------------------------------------------------
------------------------------------------------GVGFEDERNKDR
---DLQVVAVCGRN--ELEIHALSFTSRIPEL---------KAGPG--TIAEAAALSLPT
-------EAGVVL-E-K-----GDPK--EAAVLTDWC-NDEK--LRRVMSNNAKQVG--D
-GAAERIAKDVWRDWI-
>MATOU-v1_53442146xxxEukaryota_Haptophyceae_Prymnesiales
------------------------------------------------------------
--------KN-PLWKLSWS--AIPP-ALS---AFTHKTFRECIEEDP-HLVLSLPLTQA-
PLQVLS--HMGDG---RTVP-FATDLG-SAH-PTWF-HRDACFIPSDQIRGLAK-GQLRQ
YG--LPVRPAF----------KA--DL-RELGLASARKTV-LVVGGGDGVGSLAQLSKEC
---EGQVIAVCGKNTG--------------------------------------------
------------------------------------------------------------
-----------------
>MATOU-v1_53444087xxxEukaryota_Viridiplantae_Chlorophyta_prasinophytes_Prasinococcales_Prasinoderma_Prasinoderma singularis
PT---KVLILMSDTGGGHRASAEAIKGGFRE-LYG-S-GYD-VSVVDLW-WP--YNLMPN
WY--SFLVSN-GMWASLYS-SNQGTP--G--TQ--RRV-HQAFVEKP-DVVVSVPLMQH-
PLRVMH-LK---G-LEGKIP-FATDYA-TAH-PTWF-H-NFCCVPTDNVASE--D-QIRQ
HG--LPI---------DAR-KMQPRALRRKLGMDLKL-AV-LIVGGGEGMGPLMRLAGGE
G--LGQVVVICGRN--PVHP--LGFVTNMVEWMRACDCIVTKAGPG--TIAESLICGLPL
IL-----EFDQVT-DNN-VGIFTD--PARADKVAFWF-GPGK-SERE-MSRRALKLG--K
PQATFEIVKDLAALESK
>MATOU-v1_53452758xxxEukaryota_Stramenopiles_Bacillariophyta_Bacillariophyceae_Bacillariophycidae_Bacillariales_Bacillariaceae
-RP-MHILFLSADTGGGHRASAEALAKQFLI-QYP-G--ST-YELADVW-FP--FQNLVP
FY--ARMSAH-PEWKLFYS-NTKLN-YAR--MF--RRI-RKRIESNP-DLIVSVPTMNH-
PLKNI--KVINKK--GKHIP-FFTDLG-SAH-CMWF-E-DKLYVASDRLYKL--HDDIVM
TG--LPIRHGFGD--RTSEAGKA----REQLNIP--A-CV-LVMGGGEGVGSLSKLATD-
GV-DATICVVCGRNHV--DILPLGFLTNIPEYMVAADVLVTKAGPG--TIAEAAAVGLPV
MM-PG-QEAGVVL-ESN-FGEFK--EPSQAATVSEWL-QDST--KLTQLSKAAMTAG--N
PYAAVEIVEDIGRQTMS
>MATOU-v1_5354750xxxEukaryota_Haptophyceae_Phaeocystales_Phaeocystaceae_Phaeocystis
-GK-KKVLMLISDTGGGHRASAHALEAAMLKE-M----DME-VKVVDIW-FP--WNKMAA
GY--PFCCKH-P-WKSMYT---IGL---R--LQCGSGF-KRCIGADP-DMVV--PLCQN-
PLAVMD-TLAKEK---RTAP-FATDLG-SAH-PSWF-DKDLCFVASEAVRKVAGGSKVRM
HG--LPVRK------N-----AQ----MEQLGLKPNLKTV-LVVGGGDGVGSLS------
---AAQVVAVCGKNPG-VHVEVRGFCSGISDYMEAAHVVVTKAGPG--TIAEAAIRGLPT
MLS----EAGFVV-NKG-FGRFTQ--PKV--TVSSWL-QDDS--ELARLSAAA--AG--Q
P--TQLIAK--------
>MATOU-v1_53584164xxxEukaryota_Stramenopiles_Bolidophyceae_Bolidomonas
----------------------------------------------------P-------
------------------------------------------------------------
-------------------------------------------LREKAIRMC--EERVSM
VG--LPVRPAF--------D-------KKKVGV---E-MV-LVVGGGDGMGPIVIEAGL-
PP-NTSVVVICGSN---DKVKAVGYVENMPEYMNAADLLVSKAGPG--TIAEAAVCGLPT
LL-----EEGFVT-X---------------------------------------------
-----------------
>MATOU-v1_53835046xxxEukaryota_Stramenopiles_Pelagophyceae_Pelagomonadales_Pelagomonas
------------------------------------------------------------
------------------------------------------------------------
------------------------------------------------------------
---------------I-----KE-----TKLGLTTS--TA-LVVGGGDGVGGIA------
---PSGLVVVCGKNDN-VQPTILGFVDNMDEWMAASDCIVTKAGPG--TIAEAATRGLPC
LLS----EAGFVV-ENG-FGAFKK--PAK---IAQWF-SDLN--LREKLSSKA--AA--R
PSATLDIARDIGGLLFE
>MATOU-v1_53865491xxxEukaryota_Stramenopiles_Pelagophyceae_Pelagomonadales_Pelagomonas
------------------------------------------------------------
------------------------------------------------------------
------------------------------------------------------------
-------R-------I-----KE-----NKLGLTTKVP-A-LVVGGGDGVGGIA------
---TSGLVVVCGKNEN-VKPTILGFVDNMDEWMAAADCIVTKAGPG--TIAEAATRGLPC
LLS----EAGFVV-EGG-FGAFKK--PAK-RSVRRSL-NGSR--ITCGKSCPQ--WR--R
LDRPLLTSRGTSAGCSS
>MATOU-v1_54303546xxxEukaryota_Haptophyceae_Prymnesiales
------------------------------------------------------------
----------------------------R--LRCGGRF-RRRIEGNP-DMVV--PMTQN-
PLTVLE-TMGRRA---RQIP-FATDLG-SAH-PGWF-NKNQTFVASDRLQRIAEPERITN
HG--LPVRK------S-----GA----YAALGLQPGLKTV-LVVGGGDGAGSLG------
---KVQVVAVCGNNED-VVVNVVGFTKQMSEYMEVADVLVTKAGPG--TIAEAAIRGLPT
MLS----EAGYVI-DAG-FGEYNR--PRK--TVTEWL-GDDE--LLAEMRANA--SA--K
P--TQDIARDLLRM-MD
>MATOU-v1_54308353xxxEukaryota_Stramenopiles_Pelagophyceae_Pelagomonadales_Pelagomonas
---KKKVLFLMSDTGGGHRASSKALVNALER------GKID-AEIVDIW-WP--YKNFVP
YY--AVMAKR-T-WRMMWG---RFWPATR--IQCSRRF-GKCIADKP-DLVV--PLCQD-
PLRQLA-KIDGG-------P-FVTDLG-SAH-NTWF-DGDYTFVPSDALEKMASDDKIIK
RG--LPLR-------I-----KE-----NKLGLTTG--TA-LVVGGGDGVGGIA------
---PSGLVVVCGKNEN-VKPTILGFVDNMDEWMAAADCIVTKAGPG--TIAEAATRGLPC
LLS----EAGFVV-EGG-FGAFKK--PAK---IAQWF-ADLN--LREKLSSKA--AA--R
PSATLDIARDIGGLLFE
>MATOU-v1_54890406xxxEukaryota_Stramenopiles_Pelagophyceae_Pelagomonadales_Pelagomonas
---PKKVLMLMSDTGGGHRASANALKQA-----YN----VQ-VDLLDIW--P--WS--PR
AY--SYMGKR------I-G--TAFYPSLR------RRF-KKILRGEP-DLVVSVPMCQH-
PLSART---------KRPVK-FAT-LG-SAH-PMWF-DKDACFVPTQRLAR-NA-SNVVN
YG--LPLRREF---------SKE--RARKKLGLDR--NTV-LVTGGG-GFGSLEEL----
---NAQLVVICGRNVR----EVRGFVSDMNLY---------KAGPG--TIAEAAALGLPV
-------ERGWVR-E-GELAKSAR------------L-RDQD--ALVEMSRNAKAAA--K
-KATDRIAEDLMGLVE-
>MATOU-v1_54893318xxxEukaryota_Stramenopiles_Pelagophyceae_Pelagomonadales_Pelagomonas
RRKPKKVLMLMSDTGGGHRASANALKQA-----YN----VQ-VDLLDIW--P--WS--PR
AY--SYMGKR------I-G--TAFYPSLR------RRF-KKILRGEP-DLVVSVPMCQH-
PLSART---------KRPVK-FAT-LG-SAH-PMWF-DKDACFVPTQRLAK-NA-SNVVN
YG--LPLRREF---------SKD--RARRKLGLDR--NTV-LVTGGG-GFGSLEEL----
---DAQLVVICGRNVR----EVRGFVSDMNLY---------KAGPG--TIAEAAALGLPV
-------ERGWVR-E---------------------------------------------
-----------------
>MATOU-v1_54902110xxxEukaryota_Stramenopiles_Bacillariophyta
-YP-LSILFLSADTGGGHRASAESLANQFTV-HFP-R--ST-CELMDVW-YP--YKNMIC
SY--KYLCAH-PQWKVVYS-NIRPY-HSK--IT--SKI-MNYIDEDP-DVVISVPTMNY-
PLIAT--REVAKS--GKYIP-FFTDYG-SGH-CTWF-E-DKIYVASERLRSL--DEKIVM
NG--LPIRRDF-D--RMSVLGKA----MQSLNI--NP-MV-LIMGGGEGVGFLEAFIKD-
GI-DATICIACGRNIL--DVIDIGFVTNIAEYMVAADVLLSKAGPG--TIAEATAVGLPV
MV-PG-QEAGVVL-DGG-FGSFD--NPAVANTVVSWL-KDDS--LLRSMSENSSQMG--N
PDAASIIVKEIGDITCQ
>MATOU-v1_54924024xxxEukaryota_Stramenopiles_Pelagophyceae_Pelagomonadales_Pelagomonas
----------MSDTGGGHRASSKALVNALER------GKID-AEIVDIW-WP--YKNFVP
YY--AVSGRG-C------G---ACGTA-N--YKRSRRA-SSVLD-DS-GNASRT------
RTY------LGS----LRSQ-IVAPSS-RPT--PW-----RRW-------RLDA------
----IKLS-------S-----RR-----RNLVRRASRRAA-ATASGGSRKQPLW------
---AARTPQKRSSKST-I-LGFV---DNMDEWMAASDCIVTKAGPG--TIAEAATRGLPC
LLS----EAGFVV-ENG-FGAFKK--PAK---IAQWF-SDLN--LREKLSSKA--AA--R
P----------------
>MATOU-v1_5493889xxxEukaryota_Haptophyceae_Phaeocystales_Phaeocystaceae_Phaeocystis
----------------------HALEAAMLNE-M----DME-VKVVDIW-FP--WNKMAA
GY--PFCCKY-P-WKAMFT---IGL---R--IQCGAGF-KQCIGGDP-DMVV--PLCQN-
PLKVME-NLAKEK---RGAP-FATDLG-SAH-PSWF-DRDLCFVASEAVRKVAGADRLRM
HG--LPVRK------N-----AQ----MEQLGLLPNKKTV-LVVGGGDGVGSLS------
---DAQVVAVCGKNPG-VHVEVRGFCSGISDYMEAADVLVTKAGPG--TIAEAAIRGL--
------------------------------------------------------------
-----------------
>MATOU-v1_54947206xxxEukaryota_Stramenopiles_Pelagophyceae_Pelagomonadales_Pelagomonas
------------------------------------------------------------
------------------------------------------------------------
----SE-AISED-RFGKRTQ-HVVRLG-KDGLEVW--RANYQA-------GPTL------
----LGFS-------H-----IY-------FGRRRRRR-------CGRHRQGSH------
---SGSLRQERRRE-T-DNPRLR---DNMDEWMAASDCIVTKAGPG--TIAEAATRGLPC
LLS----EAGFVV-ENG-FGAFKK--PAK---IAQWF-SDLN--LREKLSSKA-------
-----------------
>MATOU-v1_54947207xxxEukaryota_Stramenopiles_Pelagophyceae_Pelagomonadales_Pelagomonas
------------------------------------------------------------
------------------------------------------------------------
PLRQLA-KIDGG-------P-FVTDLG-SAH-NTWF-DGDYTFVPSDALEKMASEDKIIK
RG--LPLR-------I-----KE-----TKLGLTTS--TA-LVVGGGDGVGGIA------
---PSGLVVVCGKNDN-VKPTILGFVDNMDEWMAASDCIVTKAGPG--TIAEAATRGLPC
LLS----EAGFVV-ENG-FGAFKK--PAK---IAKWF-SDLN--LRERLSSKA--AA--R
PSATL------------
>MATOU-v1_5503773xxxEukaryota_Haptophyceae_Phaeocystales_Phaeocystaceae_Phaeocystis
-------LMLISDTGGGHRASAHALEAAMLK-----EADVE-VKVVDIW-FP--WNKMAA
GY--PFCCKH-PVWKAMF--------RTQ----C-GGF-KQCI--DP-DMVVSLPLCQN-
PLKVMD--TLAK---RRRAS-RAGPTS-AAR-TPPG-S-STC--ASSRARRCAR-SVLTG
LEC--TACRCA--RRPRRWSSSA--C-------TRRPC-----TASEA------RP----
---PRIAPATRRWWSR-----CAASAPASRTTWKPRTSSSPRRAR-----PRPPSVDCPR
CSA----RQAS----SW-AKAL--RRSLR--RSPRGC-RTTT----S-SRGSARPAS--P
RRHGLSPRTSS------
>MATOU-v1_55311522xxxEukaryota_Stramenopiles_Bacillariophyta_Bacillariophyceae_Bacillariophycidae_Bacillariales_Bacillariaceae
-----------------HRASAEALAKQFLIQ-Y---PGST-YELVDLW-WP--YRKLVS
SY--KRMSAR-PEWRLFY--------HSR--ITC-GRI-KNRL--EP-DVIVSVPTMNH-
PLKSIH--KIS----GKHIP-FF-DLG-SAH-CMWF---DKLYVASDRLYKLARPSDIVM
TGL--PIRHGF--D-RTNEQG----KEKRE------------------------------
------------------------------------------------------------
------------------------------------------------------------
-----------------
>MATOU-v1_55312659xxxEukaryota_Stramenopiles_Pelagophyceae_Pelagomonadales_Pelagomonas
------------------------------------------------------------
----AVMAKR-T-WRMMWG---RFWPATR--IQCSRRF-GKCIADKP-DLVV--PLCQD-
PLRQLA-KIDGG-------P-FVTDLG-SAH-NTWF-DGDYTFVPSDALEKMASEDKIIK
RG--LPLR-------I-----KE-----TKLGLTTS--TA-LVVGGGDGVGGIA------
---PSGLVVVCGKNDN-VKPTILGFV----------------------------------
------------------------------------------------------------
-----------------
>MATOU-v1_55366506xxxEukaryota_Stramenopiles_Pelagophyceae_Pelagomonadales_Pelagomonas
------------------------------------------------------------
-------AKR-T-WRMMWG---RFWPATR--IQCSRRF-GKCIADKP-DLVV--PLCQD-
PLRQLA-KIDGG-------P-FVTDLG-SAH-NTWF-DGDYTFVPSDALEKMASEDKIIK
RG--LPLR-------I-----KE-----TKLGLTSN--TA-LVVGGGDGVGGIA------
---PSGLVVVCGKNDN-VKPTILGFVDNMDEWMAASDCIVTKAGPG--TIAEAATRGLPC
LLS----EAGFVV-ENG-FGAFKK--PAK---IAQWF-SDLN------------------
-----------------
>MATOU-v1_55561519xxxEukaryota_Stramenopiles_Bacillariophyta
------------------------------------------------------------
------------------------------------------------------------
------------------------------------------------------------
---------------------------------------------------GIVQLSADI
A--LRQMIVVCGSNAG-VTV--CGFVSNMDQWMSACDVLVTKAGPG--TIAEASIKGLPC
VL-----EEGYVQ-EAG-FGDYPE--PDRAEMVGEWF-NDG--KRLRELSSAATAAG--R
PKATLDIARDLLNMLPE
>MATOU-v1_56434827xxxEukaryota_Stramenopiles_Bacillariophyta
AT---KVQILMSDTGGGHRASANALKDALEE-LTS-G-NVE-CDIVDVFTWP--YTDFPD
MY--KFLAKY-DLWGLSF--------ELQ--CK----F-KACLSTRA-DLVISVPLLQD-
PCKCL--AELD---GGSRKTPFATDLG-GAH-PTWF-D-DTCFVPSSALRRA--S-QIVQ
HG--LPLRSGF----------------------RASV-TV-LVVGGGDGMGGIVQLSADI
A--LRQMIVVCGSNAG-VTV--CGFVSNMDQWMSACDVLVTKAGPG--TIAEASIKGLPC
VL-----EEGYVQ-EAG-FGDYPE--PDRAEMVGEWF-NDG--KRLRELSSAATAAG--R
PKATLDIARDLLNMLPE
>MATOU-v1_57018713xxxEukaryota_Stramenopiles_Pelagophyceae_Pelagomonadales_Pelagomonas
-TKKKKVLFLMSDTGGGHRASSKALVNALER------GKID-AEIVDIW-WP--YKNFVP
YY--AVMAKR-T-WRMMWG---RFWPATR--IQCSRRF-GKCIADKP-DLVV--PLCQD-
PLRQLA-KIDGG-------P-FVTDLG-SAH-NTWF-DGDYTFVPSDALEKMASEDKIIK
RG--LPLR-------I-----KE-----TKLGLTTS--TA-LVVGGGDGVGGIA------
---PSGLVVVCGKNDN-VKPTILGFVDNMDEWMAASDCIVTKAGPG--TIAEAATRGLPC
LLS----EAGFVV-ENG-FGAFKK--PAK---IAKWF-SDLN--LREKLSSKA--AA--R
PSATLDIARDIGGLLFE
>MATOU-v1_58086124xxxEukaryota_Stramenopiles_Pelagophyceae_Pelagomonadales_Pelagomonas_Pelagomonas calceolata
------------------------------------------------------------
-----------T-WRMMWG---RFWPATR--IQCSRRF-GKCIADKP-DLVV--PLCQD-
PLRQLA-KIDGG-------P-FVTDLG-SAH-NTWF-DGDYTFVPSDALEKMASEDKIIK
RG--LPLR-------I-----KE-----NKLGLTTG--TA-LVVGGGDGVGGIA------
---PSGLVVVCGKNDN-VKPTILGFVDNMDEWMAASDCIVTKAGPG--TIAEAATRGLPC
LLS----EAGFVV-ENG-FGAFKK--PAK---IAQWF-SDLN--LREKLSSKA--AA--R
PSATLDIARDIGGLLFE
>MATOU-v1_58107774xxxEukaryota_Haptophyceae_Prymnesiales
-LGHRRRAPLECERAEGRDGRAPAGGHRNGDR-YL--RGGL-LAVPEDA-HE--HQRLGR
SH--DVAHDVLPLHGEALG---HAPP--R--LRCGGRF-KRRIEGNP-DLVV--PMTQN-
PLTVLE-TMGRQA---RQIP-FATDLG-SAH-PGWF-DKNQTFVASDRLQRKAEPERITN
HG--LPVRR------K-----GA----YAALGLQPGLKTV-LVVGGGDGAGSLA------
---KAQVVAVCGKNED-VSVNVVGFTKQMSEYMEVADVLVTKAGPG--TIAEAAIRGLPT
MLS----EAGYVI-DAG-FGEYNR--PRK--TVSEWL-GDDE--LLATMRANA--TA--K
P--TQDIAIDLLRM-MD
>MATOU-v1_58141043xxxEukaryota_Stramenopiles_Pelagophyceae_Pelagomonadales_Pelagomonas
------------------------------------------------------------
-----------T-WRMMWG---RFWPATR--IQCSRRF-GKCIADKP-DLVV--PLCQD-
PLRQLA-KIDGG-------P-FVTDLG-SAH-NTWF-DGDYTFVPSDALEKMASEDKIIK
RG--LPLR-------I-----KE-----TKLGLTSN--TA-LVVGGGDGVGGIA------
---PSGLVVVCGKNDN-VKPTILGFVDNMDEWMAASDCIVTKAGPG--T-----------
------------------------------------------------------------
-----------------
>MATOU-v1_58141044xxxEukaryota_Stramenopiles_Pelagophyceae_Pelagomonadales_Pelagomonas
------------------------------------------------------------
-----------T-WRMMWG---RFWPATR--IQCSRRF-GKCIADKP-DLVV--PLCQD-
PLRQLA-KIDGG-------P-FVTDLG-SAH-NTWF-DGDYTFVPSDALEKMASEDKIIK
RG--LPLR-------I-----KE-----NKLGLTTG--TA-LVVGGGDGVGGIA------
---PSGLVVVCGKNDN-VKPTILGFVDNMDEWMAAADCIVTKAGPG--TIAEAATRGLPC
LLS----EAGFVV-ENG-FGAFKK--PAK---IAQWF-SDLN--LREKLSSKA--AA--R
PSATLDIARDIGGLLFE
>MATOU-v1_59241880xxxEukaryota_Stramenopiles_Pelagophyceae_Pelagomonadales_Pelagomonas
------------------------------------------------------------
-----VMAKR-T-WRMMWG---RFWPATR--IQCSRRF-GKCIADKP-DLVV--PLCQD-
PLRQLA-KIDGG-------P-FVTDLG-SAH-NTWF-DGDYTFVPSDALEKMASEDKIIK
RG--LPLR-------I-----KE-----TKLGLTSN--TA-LVVGGGDGVGGIA------
---PSGLVVVCGKNDN-VKPTILGFVDNMDEWMAASDCIVTKAG----------------
------------------------------------------------------------
-----------------
>MATOU-v1_59246233xxxEukaryota_Stramenopiles_Pelagophyceae_Pelagomonadales_Pelagomonas
RRKPKKVLMLMSDTGGGHRASANALKQA-----YN----VQ-VDLLDIW--P--WS--PR
AY--SYMGKR------I-G--TAFYPSLR------RRF-KKILRGEP-DLVVSVPMCQH-
PLSART---------KRPVK-FAT-LG-SAH-PMWF-DKDACFVPTQRLAK-NA-SNVVN
YG--LPLRREF---------SKD--RARRKLGLDR--NTV-LVTGGG-GFGSLE------
------------------------------------------------------------
------------------------------------------------------------
-----------------
>MATOU-v1_59270234xxxEukaryota_Stramenopiles_Pelagophyceae_Pelagomonadales_Pelagomonas_Pelagomonas calceolata
------------------------------------------------------------
------------MWRMMWG---RFWPATR--IQCSRRF-GKCIA-KP-DLVVSVPLCQD-
PLRQLA-KIDGGS----KTP-FVTDLG-SAH-NTWF-DGDYTFVPSDALEKMASEDKIIK
RG--LPLREGF----D-----KI----RTKLGTTSIP-TA-LVVGGGDGVGGIAKRKTHP
AWW-----------RV--ASLPKPGRGRLPRP----CLVSCL-----RISARPSRSGFX-
------------------------------------------------------------
-----------------
>MATOU-v1_59332916xxxEukaryota_Stramenopiles_Pelagophyceae_Pelagomonadales_Pelagomonas_Pelagomonas calceolata
------------------------------------------------------------
------------------------------------------------------------
---------------KRPVK-FAT-LG-SAH-PMWF-DKDACFVPTQRLAK-NA-SNVVN
YG--LPLRREF---------SKE--RARKKLGLDR--NTV-LVTGGG-GFGSLEEL----
---NAQLVVICGRNVR----EVRGFVSDMNLY----DVLLTKAGPG--TIAEAAALGL--
------------------------KSPEKARTVAKWL-RDQX------------------
-----------------
>MATOU-v1_59500542xxxEukaryota_Alveolata_Dinophyceae_Dinophysiales_Dinophysiaceae
------------------------------------------------------------
------------------------------------------------------------
------------------------------------------------------------
---------------------------------TD--EVV-LVMGGG-GFGNLVKLDELG
---G-QMIVICGRNR-MRPHKILGFVPNVDEY---------KAGPG--TIAEAMIKRLPC
-------EDGFVV-K-N-----GDTEPQRADTIAAWL-TDPP--LLQKMSNCAQKLG--R
-LAALDITRRISNTLLW
>MATOU-v1_59827757xxxEukaryota_Stramenopiles_Pelagophyceae_Pelagomonadales_Pelagomonas
RRKPKKVLMLMSDTGGGHRASANALKQA-----YN----VQ-VDLLDIW--P--WS--PR
AY--SYMGKR------I-G--TAFYPSLR------RRF-KKILRGEP-DLVVSVPMCQH-
PLSART---------KRPVK-FAT-LG-SAH-PMWF-DKDACFVPTQRLSL-RA-ENVVN
YG--LPLRREF---LE----SAR--SACRRIGRGR--SWIAIVLRYW-PAAATARLSPRN
RNWTRPNKVICGRNVR----EVRGFVSDMNLY---------KAGPG--TIAEAAALGLPV
-------ERGWVR-E-GELAKSAR------------L-RDQD--ALVEMSRNARAAA--K
-KATDRIAEDLMGLVE-
>MATOU-v1_59910267xxxEukaryota_Stramenopiles_Bacillariophyta
------------------------------------------------------------
------------------------------------------------------------
------------------------------------------------------------
------------------------------------------------------------
--------------------------------------------PG----AEASTIGLPV
LLTPG-QEAGYVV-DGG-FGAYTS--PPRAAILKEWL-RLPD--QRRAMAAAARAAA--N
P--TLDIARDLARMVMS
>MATOU-v1_59955046xxxEukaryota_Stramenopiles_Pelagophyceae_Pelagomonadales_Pelagomonas
-GKKK-VLFLMSDTGGGHRASSKALVNALERV-NALEGKID-AEIVDIW-WP--YRNFVP
YY--AIMAKR-T-WRMMWG---RFWPATR--IQCSRRF-GKCIADKP-DLVV--PLCQD-
PLRQLA-KIDGG-------P-FVTDLG-SAH-NTWF-DGDYTFVPSDALEKMASDDKIIK
RG--LPLR-------I-----KE-----TKLGLTTS--TA-LVVGGGDGVGGIA------
---PSGLVVVCGKNEN-VKPTILGFVDNMDEWMAAADCIVTKAGPG--TIAEAATRGLPC
LLS----EAGFVV-EGG-FGAFKK--PAK---IA--------------------------
-----------------
>MATOU-v1_60153433xxxEukaryota_Stramenopiles_Pelagophyceae_Pelagomonadales_Pelagomonas_Pelagomonas calceolata
TGKKK-VLFLMSDTGGGHRASSKALVNALERL-YP--GKID-AEIVDIW-WP--YRNFVP
YY--AIMAKR-TMWRMMW--------ATR--IQC-RRF-GKCI--KP-DLVVSVPLCQD-
PLRQLA--KIDG--GSRKTP-FV-DLG-SAH-X---------------------------
------------------------------------------------------------
------------------------------------------------------------
------------------------------------------------------------
-----------------
>MATOU-v1_6163868xxxEukaryota_Stramenopiles_Bacillariophyta
------------------------------------------------------------
------------------------------------------------------------
------------------------------------------------------------
-------------------------------------------MGGGEGVGSLSSLYATF
VK----IVVVCGRNKV----------SQGDK-MVAADVLVTKAGPG--TIAEAAAVGLPV
ML----QEAGIVL-DGG-FGDYRN--PKGAQEVSCWL-KDE-------LLKIM-AVG--A
PDAASDIVLDIGKLTEE
>MATOU-v1_62564022xxxEukaryota_Stramenopiles_Bacillariophyta_Coscinodiscophyceae_Thalassiosirophycidae_Thalassiosirales_Thalassiosiraceae_Thalassiosira
KE-TCTIQVLMSDTGGGHRASANALRDAFNVLQFP--LPIH-CDIVDIYFFP--FNQYVP
LY--KIMAEY-SLWKWFYG----LFMFKQ--CMTR-NP-MEVRLNRA-DMVVSVPLCQD-
PLKIL------NEYG-RQTP-FVTDLG-GAH-PTWF-N-DKCFVPSDVLKDA--EGKIVQ
YG--LPI----EQ--DEDVEMD-----REKLGIA-D--TV-LIVGGGDGMGGIVKLQQLA
SS--YQMVVVCGNN------------------MRASDILVTKAGPG--TIAEAAICGLPC
IL----QEEGYVV-ENG-FGCYGT--PEGADTVQKWL-ET---SSENDMLEKMYDPH--R
QRFGSDGIRE--EGVSE
>MATOU-v1_62672610xxxEukaryota_Stramenopiles_Bacillariophyta_Coscinodiscophyceae_Chaetocerotophycidae_Leptocylindrales_Leptocylindraceae_Leptocylindrus_Leptocylindrus danicus
----IKILFLSADTGGGHRASAESLANQFQI-LFP-G--ST-YDLLDVI-MP--YNKIGA
HY--KHLSAH-PQWKLVYT-NSRAV-HIK--LA--PRI-RSRIKSNP-DVVVSVPMMNG-
PAAAC--KKISLE--GKHLP-MFTDLG-SCH-SLWF-S-EKIFIASEQIRNL--EDKLIQ
SG--LPIRHDF-D--RNSADGQA----RENLGIR-NV-TV-LVMGGGEGVGSLSELSKK-
GI-DATILVVCGRNVT--DVIGLGFVTNMAEYMAASDVLVTKAGPG--TIAEAAAVGLPV
ML-PG-QEEGFVI-EKQ-FGALPDYDPTAADEVCDWL-SNEG--KLADMSRSASVAG--V
PLAAKDIARKIGQSTIR
>MATOU-v1_63118281xxxEukaryota_Haptophyceae_Phaeocystales_Phaeocystaceae_Phaeocystis
-GK-KKVLMLISDTGGGHRASAHALEAAMLKE-M----DME-VKVVDVW-FP--WNKMAA
GY--PFCCKY-P-WKAMYT---IGL---R--LQCGSGF-KRCIGGDP-DMVV--PLCQN-
PLKVMD-TIAKEK---RTAP-FATDLG-SAH-PSWF-DKDLCFVASEAVRKVAGGSKVRM
HG--LPVRK------N-----AQ----MEQLGLKPNLKTV-LVVGGGDGVGSLE------
---AAQVVAVCGKNPG-VHVEVRGFCSGISDYMEAADVLVTKAGPG--TIAEAAIRGLPT
MLS----EAGFVV-NKG-FGRFTQ--PKV--TVSTWL-QDDG--ELARMSAAA--AG--Q
P--TTLIAK--------
>MATOU-v1_63147304xxxEukaryota_Stramenopiles_Bacillariophyta_Coscinodiscophyceae_Chaetocerotophycidae_Leptocylindrales_Leptocylindraceae
----IKVLFLSADTGGGHRASAESLGNQFEIL-F---PGST-YDLLDVFCAP--YNSMKR
SY--KHLSAN-PQWKLVY--------HIK--LAC-RRF-RERI--NP-DVVVSVPMMNK-
PATACS--KIS----GKHLP-IF-DLA-SCH-ITWF-S-ENIYVASDEIYNLAIEEKLMQ
IGL--PIRHQF---DRMSQAG----QARDX------------------------------
------------------------------------------------------------
------------------------------------------------------------
-----------------
>MATOU-v1_6336339xxxEukaryota_Stramenopiles_Pelagophyceae_Pelagomonadales_Pelagomonas
------------------RASSKALVNALER------GKID-AEIVDIW-WP--YKNFVP
YY--AVMAKR-T-WRMMWG---RFWPATR--IQCSRRF-GKCIADKP-DLVV--PLCQD-
PLRQLA-KIDGG-------P-FVTDLG-SAH-NTWF-DGDYTFVPSDALEKMAADDKIIK
RG--LPLR-------I-----KE-----NKLGLTTS--TA-LVVGGGDGVGGIA------
---PSGLVVVCGKNDN-VKPTILGFVE--DEWMAASDCIVTKAGPG--TIAEAATRGLPC
LLS----EAGFVV-ENG-FGAFKK--PAK---IAKWF-SDLN--LREKLSSKA--AA--R
PSATLDIARDIGGLLFE
>MATOU-v1_6380567xxxEukaryota_Stramenopiles_Pelagophyceae_Pelagomonadales_Pelagomonas_Pelagomonas calceolata
-GKKKKVLFLMSDTGGGHRASSKALVNALER------GKID-AEIVDIW-WP--YKNFVP
YY--AVMAKR-T-WRMMWG---RFWPATR--IQCSRRF-GKCIADKP-DLVV--PLCQD-
PLRQLA-KIDGG-------P-FVTDLG-SAH-NTWF-DGDYTFVPSDALEKMASEDKIIK
RG--LPLR-------I-----KE-----VKLGLTTG--TA-LVVGGGDGVGGIA------
---PSGLVVVCGKNDN-VKPTILGFVDNMDEWMAASDCIVTKAGPG--TIAEAATRGLPC
LLS----EAGFVV-ENG-FGAFKK--PAK---IAQWF-SDLN--LRERLSSKA--AA--R
PSATLDIARDIGX----
>MATOU-v1_64009425xxxEukaryota_Alveolata_Dinophyceae_Gonyaulacales_Ceratiaceae
-------------------------------------------------G-P--HNFCPP
TH---PL----------------------------------SHG---RDLQWSEHSRGH-
-----------GD----QRP-FVLDLC-AK--------PEACREPQNGLQKLAE-NKIGV
CG--LPVREGF----------QL--HL----GLSQKLSVV-LLMGGGEGFGNLVRLILIG
DV--QL-VVICGRNRL----KVLGFVPNVHEYMSAADCLITKAGPG--SIAEAMIKGLPC
LIT----EEGFVV-DAG-AGEYDD-DPERADMVAMWV-HDPD--KLQEMSER--GLA--R
PDIA----RRICESQLD
>MATOU-v1_64057083xxxEukaryota_Alveolata_Dinophyceae_Gonyaulacales_Ceratiaceae
VRGLGPCALCVE--GLPERTAELAGDTLLWHHMAL-N-KIL-CAALSDAG-P--HSFCPP
SH--QPL----------------------------------SHGE---DLIVSVPLINH-
VMEAFA-EIF-DG----SPP-VVTDLG-AAH-LSWF-DPDLIFVPNLRLQKLAK-EKVCV
CG--LPVREGF----------QE--HL----GLSQQHSVV-LLMGGGEGFGSLKRLIRIG
HV--QL-VVICGRNEL----KILGFVPNVHEYMSAANCLVTKAGPG--SLAEAMIKGLPC
LIT----EEGFVV-DAG-AGEFDE-DPERADVVAMWV-HDPE--KLQQMSER--ALA--R
PDIA----RRVCESQLD
>MATOU-v1_64328338xxxEukaryota_Stramenopiles_Bacillariophyta_Coscinodiscophyceae_Chaetocerotophycidae_Chaetocerotales
------------------------------------------------------------
-------------------------------------I-YDQMEQDP-DVVISVPTMNY-
PERIT------RERG-KYVP-FFTDFG-SGH-CTWF-Q-NKVFIASDRIKA---DENLVM
AG--LPI----GS--RTTVEGEE----QRELGLSPE--TV-LIMGGGEGVGSLGKIYLEL
KK----ICVVCGRNDLITGREKYANDVVEKE-MVASDILVSKAGPG--TIAEAAAVGLPV
MI----QEAGIVL-DGG-FGAFQK--PKRASTLSSWL-QND-------LVEEM-EVG--N
PNAASDIVKEIAEETLE
>MATOU-v1_64346237xxxEukaryota_Stramenopiles_Bacillariophyta_Coscinodiscophyceae_Chaetocerotophycidae_Chaetocerotales_Chaetocerotaceae
--EALKVLFLSSDTGGGHRASAESLAAQFQL-LYP-G--TT-YDLLDVV-PP--YNKIVD
SY--KHLSAH-PQWNLVFS-NSRAF-SNK--ML--KAM-RKSIMENP-DVVVSVPMMTN-
PVLCC--QKISEK--GRHLP-IFTDLA-SAH-CLWF-A-DKLYIASDECRRL--DEKIIE
IG--LPIRHQFGD--RKSSDGIQ----RKELGLPEEA-TV-LVMGGGEGVGSLSEFSDK-
GI-DALILVVCGRNDV--TVVGLGFVTKMAEYMAAADVLVSKAGPG--TIAEAASLSLPI
ML-PG-QEEGFVL-EGE-FGTFPDKNPQGAEVVGEWL-LDDE--KSKELSDAAKKCG--A
PNAARDIVK--------
>MATOU-v1_64443393xxxEukaryota_Stramenopiles_Bacillariophyta_Coscinodiscophyceae_Chaetocerotophycidae_Chaetocerotales_Chaetocerotaceae
------------------------------------------------------------
------------------------------------------------------------
------------------------------------------------------------
-----------------KKSASD----QITLGLEQN--TV-LIVGGGDGIGGIIKLSQKS
A---FQMVVVCGNN------------------MRSSDVIVTKAGPG--TIAEASICGLPC
ML----QEEGFVE-DAG-FGTYGN--PNKADTVSTWL-SSP----EMLMKEA--EAA--R
PSATVDIAKDLAAMLFE
>MATOU-v1_64591797xxxEukaryota_Stramenopiles_Bacillariophyta
SCQIQVVDIVLPLMHFGMLLMSCTLERLKWT-LIS-S-RIM-V------FFH--S-----
----MHLFQF-TSWRNIRG-------LGC--GM--YRH---SVSNLN-ALTWSPTHHKI-
LFASL--TFLTVMVELP--L-LLQWEE-RTP-PGLI-Q-NALFHQMHYISLH--N-RLYN
MD--FPLEKG-ELSMDSPAFETA-LDC-AWVGLLNKL-PL-VI--------SLIKMKPAS
KW-MQKKLFLERHGNGVPQMLQKQDLERSLKHQFAVSHVCSHPTCK--YILFRLDQKLYV
LL-----EEGFVE-KAG-FGTYGN--PKNAETVATWL-SSEE--RLTSMQEAALAAA--R
PSATIDIAKDLAQMLFE
>MATOU-v1_64591798xxxEukaryota_Stramenopiles_Bacillariophyta
SNNVGTVQILMSDTGGGHRASANALRDAFDE-LYP-G-KIK-VDIVDIFFFP--LNAFVP
IY--KIMAEY-PLWAATYG-------ETF--CF--FKD---CMNRRA-DMVVSVPLTQD-
PLRIL--NFLDSDGRTT--P-FVTDLG-GAH-PTWF-N-DKCFVPSDALYQS--E-QIVQ
HG--LPIRKGFFAGFGESGDPGA-VNG----GLLQGI-TV-LIVGGGDGMGGIIKLNSEA
AS-SFQMVVVCGKNKGSVEV--KGFVNNMDEWMRSSDVIVTKAGPG--TIAEASICGLPC
ML-----EEGFVE-KAG-FGTYGN--PKNAETVATWL-SSEE--RLTSMQEAALAAA--R
PSATIDIAKDLAQMLFE
>MATOU-v1_64604872xxxEukaryota_Stramenopiles_Bacillariophyta_Coscinodiscophyceae_Chaetocerotophycidae_Leptocylindrales_Leptocylindraceae_Leptocylindrus
SKPPMRVLFLSADTGGGHRASAESLAKQFERL--------H-YDLLDVWL-P--YRTLVP
AY--KHLSRH-PQWKMLYY----EMV----------KI-RKRIQSNP-DVVISVPTMNN-
PIQCL------KNSG-KHIP-LFTDFG-SGH-CTWF-H-EKVFVASDRIRKL--DSKLIQ
TG--LPI----GD--RNTPEGKL----RERLNINPD--TV-LVMGGGEGVGSLSSLYAEF
TE----ICVICGRNAVRAARKAKEQKEAKRK-MAASDVLLTKAGPG--TIAEAAAVGLPC
ML----QEAGVVL-DGG-FGDYES--PPDAEEVAFWL-CDD-------MLENM-QVG--A
PHASEEIVSNIAESTLQ
>MATOU-v1_64646551xxxEukaryota_Stramenopiles_Bacillariophyta_Coscinodiscophyceae
------------------------------------------------------------
------------------------------------------------------------
------------------------------------------------------------
--------------------------------------------------------NEAS
N--YY-IQFIETER--DVDVVGLGFITNMDEY----------AGPG----AEAAAVGLPI
MITPG-QEAGIVL-DGG-FGDFKK--SKAAEGVASWL-LDNK--KLDEMSKMSAAAG--N
P--ASDIVEDIGRITHE
>MATOU-v1_64665158xxxEukaryota_Stramenopiles_Bacillariophyta_Coscinodiscophyceae
------------------------------------------------------------
------------------------------------TR-WNNMTL----MLFLFRLITF-
RGSLE------KLAN-TFLS-LRLDLG-IAR-GSKVNQ-SLQVIVRHHRKGELDDENLVM
AG--LPI----GS--RTTVEGEE----QRELGLSPE--TV-LIMGGGEGVGSLGKIYLEL
KK----ICVVCGRNDLITGREKYANDVVEKE-MVASDILVSKAGPG--TIAEAAAVGLPV
MI----QEAGIVL-DGG-FGAFQK--PKRASTLSSWL-QND-------LVEEM-EVG--N
PNAASDIVKEIAEETLE
>MATOU-v1_64676308xxxEukaryota_Stramenopiles_Bacillariophyta_Coscinodiscophyceae
KKRKLKVLFLSADTGGGHRASAESLANQFMK-QFP-G--TE-YTLLDVW-FP--YRTLVP
SY--KHLSAH-PQWKILYS-NTRIY-HSK--FT--DKI-EKQLDHDA-DVVVSVPTMNR-
PMLAM--RNIAKK--GKEIP-FFTDFG-SGH-CTWF-QNDKMYIASKRIYNL--DDKLVM
TG--LPIRDGF-D--RTSHQGQS----KEVIGVD--S-MI-LVMGGGEGVGSLSKLRED-
GI-DATICVVCGRNSV--DVVGLGFITNMDEYMVAADVLVSKAGPG--TIAEAAAVGLPV
MI-PG-QEAGIVL-DGG-FGDFK--EPKKAEGVASWL-LDNK--KLDEMSKMSTAAG--N
PSAAADIVEDIGRITHE
>MATOU-v1_64768536xxxEukaryota_Stramenopiles_Bacillariophyta_Coscinodiscophyceae_Chaetocerotophycidae_Leptocylindrales_Leptocylindraceae
TRP-MKVLFLSADTGGGHRASAESLAKQFERL--------T-YDLLDIWL-P--YRTLVP
AY--KHLSKH-PQWKILYY----EIV----------KI-RRRIQSDA-DVVVSVPTMNN-
PIIAL------KNTG-KHIP-FFTDFG-SGH-CTWF-Q-EKVFVASERIRKL--DSKLVQ
VG--LPI----GD--RNTQEGRR----RKELKLDSD--TL-LVMGGGEGVGGLSALYAEL
TE----VCVVCGRNSVRSARKAREMKQSERK-MVAADILITKAGPG--TIAEAAAVGLPV
ML----QEAGVVL-DGG-FGDYES--PPLAEEIAFWL-QDE-------MLENM-AVG--A
PHASEDIVTTIGDSTQK
>MATOU-v1_64818154xxxEukaryota_Stramenopiles_Bacillariophyta_Coscinodiscophyceae_Chaetocerotophycidae_Chaetocerotales
-NQKLKVLFLSSDTGGGHRASAESLARQFEL-LFP-G--ST-YDLLDVF-YP--YNKLAE
HY--KHLSAH-PQWKLVFT-NHKGF-SHR--HL--KMI-RKSIQENP-DVVVSVPLMTN-
PVLSC--QKIFEE--QRYLP-IFTDLG-SAH-SLWF-A-DKMFIASDEIRSL--DEKLVQ
IG--LPIRHDFGE--RFSAEGKA----KVDLALPPQSETI-LVMGGGEGVGSLSELALH-
GI-DALLLVVCGRNKV--SVIGLGFVTKMAEYMVAADVLVSKAGPG--TIAEAASLSLPV
ML-PG-QEEGFVV-TGG-FGTFSDSDPHGAEEVADWL-KDDG--KREELSKRAKVRG--A
PNAARDIVKNIGDISLK
>MATOU-v1_64872660xxxEukaryota_Stramenopiles_Bacillariophyta_Coscinodiscophyceae_Chaetocerotophycidae_Chaetocerotales_Chaetocerotaceae
------------------------------------------------------------
------------------------------------------------------------
------------------------------------------------------------
------------------------------------------------------------
---P---VNGLSPM--DVTVVGLGFVTKMAEY----------AGPG----AEAASLSLPI
MLTPG-QEEGFVL-EGE-FGTFKN--PQGAEVVGEWL-LDDE--KSKELSDAAKKCG--A
P--ARDIVKSIGDISLK
>MATOU-v1_65816320xxxEukaryota_Alveolata_Dinophyceae_Gonyaulacales
ARFPRKIFIYYSDTGGGHRASANALQAAL-HRLHG-S-RVD-VRLAD--PWP--FNIVPE
GY--QVLGRI-PVWKKMYD-----FSTCR--EAAL-KLLSEAIAE---DLMISVPLLNH-
ICEALS-EIL-EG-----VP-FVTDLG-TAH-FSWF-EPHALFVPSEEVRRLAF-DKVQL
CG--LPLREGF----------QD--RL----GLQPAEHVV-LIMSGGEGFGAIFSLAKRG
RG--QM-VVVCGRNAS---PSILGFVNNIHEYMAAADILVSKAGPG--TIAEAMIKGLPC
LLT----EEAFVM-DSG-VGTFDN-DPGLAKTVERWL-DNPE--TLATMSRK--KLA--R
P---LEIARHICRTQLD
>MATOU-v1_66419821xxxEukaryota_Alveolata_Dinophyceae_Gymnodiniales_Kareniaceae_Karenia
------------------------------------------------------------
------------------------------------------------------------
-----------------TPP-VVTDLG-SAH-LSWF-DPDMLFVASAEIQKLAV-HKINL
CG--LPVRKGF----------KA--KL----ELKPADSVV-LIMGGGEGFGDLVMLK-KK
RD--TQLVVICGRN-E------LGFX----------------------------------
------------------------------------------------------------
-----------------
>MATOU-v1_66660587xxxEukaryota_Haptophyceae_Pavlovales
------------------------------------------------------------
--------------------------LIE--TVCLKEF-CNLLAARP-DAVICVPLMNA-
PLKALA-ELDGGK----KTP-FITDLG-SAH-PSWF-DRDKCFVPX--------------
------------------------------------------------------------
------------------------------------------------------------
------------------------------------------------------------
-----------------
>MATOU-v1_69800251xxxEukaryota_Viridiplantae_Streptophyta_Streptophytina_Embryophyta_Tracheophyta_Euphyllophyta_Spermatophyta_Magnoliophyta_Mesangiospermae_eudicotyledons_Gunneridae_Pentapetalae_rosids_fabids
------------------------------------------------------------
------------------------------------------------------------
------------------------------------------------------------
------------------------------------------------------------
-----------------------------------MGCIITKAGPG--TIAEALIRGLPI
VL-----EKGYVV-DNG-AGVFRS--PKEARIVTEWF-TTKT-DEFKTTSENSLKLA--Q
PEAVFDIVRDI----HQ
>MATOU-v1_72065976xxxEukaryota_Stramenopiles_Bacillariophyta_Coscinodiscophyceae_Thalassiosirophycidae_Thalassiosirales
DE-ACTVQILMSDTGGGHRASANALRDAFRVLAFP--VPIS-CDIVDIYMFP--YNQYVA
LY--KIMAEY-SLWKWFYG----LWLFKD--CLTR-NP-VDITKSRA-DMVVSVPLCQD-
PLKIL------NEEG-RTTP-FVTDLG-GAH-PTWF-N-DKCFVPSTVLKEA--EGKIVQ
YG--LPI----EE--ASEANGA-----REKLGLA-D--TV-LIVGGGDGMGGIVKLQQLA
EA--YQMVVVCGNN------------------MRSSDILVTKAGPG--TIAEAAICGLPC
IL----QEEGYVV-DNG-FGCYGS--PTGADTVQKWL-ER---RQANEILEDM-EAA--R
PDATLDIARDLATMVYA
>MATOU-v1_72089502xxxEukaryota_Stramenopiles_Bacillariophyta_Coscinodiscophyceae_Thalassiosirophycidae_Thalassiosirales_Thalassiosiraceae
-SHPRAILFLSSDTGGGHRASATSLAQQFERL-FP-G--SA-HALCDII--ARPYNHLVR
TY--KHLSAH-PQWKIVY--NTRAYEHMK--GVMELAV-RKRIKGCP-DAVVSVPLMTN-
PVMACA-NISKDT---RHLP-MFTDLG-SAH-SMWF---EKLFVASEAIQKLARLEKIVM
SG--LPIRNDFDRHGS---GGQA-----R-LG-YRDRKAV-LLMGGG--CGQLS----ER
GM-EVLILVVCGRNRDSVKVIGLGFITNMADY----------AGPG----AEAASLSLPV
VVTPG-QEEGYVV-KGR-FGTFAD--PQGSDVVAEWL-LDEE--MLRELSDHARKKG--A
P--ASDIVRAIGESTLR
>MATOU-v1_72211950xxxEukaryota_Stramenopiles_Bacillariophyta_Bacillariophyceae_Bacillariophycidae_Bacillariales_Bacillariaceae
SKCSILGQFANPFTWK-NLFPTHGRTLTLQL-PTK-P-IQS-KHVENSL-FQ--CQTLSK
SHGLALLDVS-RIYQDNCS-RCDCF----------KLK-FSSLFCTK-DWMEDGENSLF-
SCYLR--QRA------------LTDLG-SGH-DGWF-Q-DKLYLASEKIYDL--KERIVL
TG--LPIRHEF-QPPELKQT-------KAGLDLDSNK-ML-LVMGGGEGVGSLQSLFDN-
DI--ATICVVCAKNEMNVTVIPLGFVTRMAEYMAAANVLITKAGPG--TIAEAASVGLPV
LL-----EAGLVS-EQG-FGEYDR--PPEAKVVTRWL-QEPE-TNLKRMSGKALSFG--Y
PEAGKEIVLDIGSQTHA
>MATOU-v1_72365059xxxEukaryota_Alveolata_Dinophyceae_Gonyaulacales
------------------------------------------------------------
------------------------------------------------------------
-----------------IVP-VVTDLG-SAH-QSWF-DPDMIFVPSEDIRSLAL-ERIHL
CG--LPVREGF----------QA--HL----GLRPSDKVV-LAMGGGEGFGSLLELARLG
RG--QL-VVICGRNPI---PHVLGFVSNMHEYMGAADCLVTKAGPG--SIAEAMIKGLPC
LLT----EEGFV---AG-AGQYGE-HPDLAERVAAWL-QDRD--KLQAMSRN--E-----
-RAAMDIARRICSQLLD
>MATOU-v1_73214761xxxEukaryota_Stramenopiles_Pelagophyceae_Pelagomonadales_Pelagomonas
------------------------------------------AEIVDIW-WP--YKNFVP
YY--AVMAKR-T-WRMMWG---RFWPATR--IQCSRRF-GKCIADKP-DLVV--PLCQD-
PLRQLA-KIDGG-------P-FVTDLG-SAH-NTWF-DGDYTFVPSDALEKMASEDKIIK
RG--LPLR-------I-----KE-----NKLGLTTG--TA-LVVGGGDGVGGIA------
---PSGLVVVCGKNDN-VQPTILGFVDNMDEWMAAADCIVTKAGPG--TIAEAATRX---
------------------------------------------------------------
-----------------
>MATOU-v1_73901548xxxEukaryota_Stramenopiles_Pelagophyceae_Pelagomonadales_Pelagomonas
------------------------------------------------------------
--------------------------ATR--IQC-RRF-GKCI--KP-DLVVSVPLCQD-
PLRQLA--KIDG--GSRKTP-FV-DLG-SAH-NTWF-DGY-TFVPSDALEKMAL-D----
--------------------------------------S--QVGTDHRCPDGA-------
------------------------------------------------------------
-------------------------------RCSRRS-Q-PL----R-FS-GSLRSE--K
GKMARQRETDDPRVCGQ
>MATOU-v1_73978736xxxEukaryota_Stramenopiles_Bacillariophyta_Coscinodiscophyceae
----LKVLFLSSDTGGGHRASAESLASQFEFL-Y---PGTT-YEILDVM-HP--YNKLVS
TY--KHLSAH-PQWKLVY--------HNN--LTC-KAI-RKSI--DP-DVVISVPMMTN-
PVASCA--KIK----GRHLP-IF-DLG-SAH-CLWF-A-DKMFIATDQIRDLAKRNKLVY
QSVISKMALNT---IFHSLTV----KQVKG--CKEHRCCR-ERLEGYTKSNILLFLKLCT
SRY---------------------------------------------------------
------------------------------------------------------------
-----------------
>MATOU-v1_76194339xxxEukaryota_Stramenopiles_Bacillariophyta
------------------------------------------------------------
------------------------------------------------------------
------------------------DLG-GAH-ATWF-N-DKCFVPTDVLYEK--------
---------------------NT----KLSLEIDPD--TV-VIVGGGDGFGRIVKLASSE
TQ----IVAVCGKN------------------MRASDVLVTKAGPG--TIAEASICGLPC
LL----QEEGFVI-QAG-F---------HSFRQDSGI-TLM-----IQSHPKFLTEN--S
PTNKLPIQPDLLLLLIL
>MATOU-v1_76899356xxxEukaryota_Stramenopiles_Bacillariophyta
------------------------------------------------------------
------------------------------------------------------------
-------------KAKRKTP-FVTDLG-GAH-PTWF-Y-DKCFVPSDALYQL--SSESTT
KD--DGS------------TISS----KEKLELNDS--TI-LIVGGGDGIGKIVKLSSTP
NN----IVVVCGKN------------------MKCSDILITKAGPG--TIAEATICSLPC
ML----QEEGFVI-DNG-FGDYSN--PSVADTVYKWL-LDD-----DDTLNKMKNVS--R
PNATLDIANDLANIVFD
>MATOU-v1_76970697xxxEukaryota_Stramenopiles_Bacillariophyta_Fragilariophyceae_Fragilariophycidae
------------------------------------------------------------
------------------------------------------------------------
------------------------------------------------------------
--------------------------------------------GGGDGMGGIVKLGSSS
S---YQMVVVCGNN------------------MQASDALVTKAGPG--TIAEASICGLPC
ML----QEEGFVE-NSG-FGTYGN--PDVANKVSDWL-ASP----SSLMINAT-RSG--R
ESICNQTKTATANNIIP
>MATOU-v1_78729335xxxEukaryota_Alveolata_Dinophyceae_Gonyaulacales_Gonyaulacaceae
------------------------------------------------------------
------------------------------------------------------------
--EALE-EIF-SG----IVP-VVTDLG-SAH-QSWF-DPDMIFVPSEDIRSLAL-ERIHL
CG--LPVREGF----------QA--HL----GLRPSDQVV-LAMGGGEGFGSLLELARLG
RG--QL-VVICGRNPE---RHPLPPCPRL--------CLEHARVHG--RRRLPRDQGRPR
LHR----DQGPAH-LPG-GGERRG-ERRRAVRLRRAA-GPRG--R----AGR--A-----
-RAAGDVEQR-------
>MATOU-v1_79000836xxxEukaryota_Stramenopiles_Pelagophyceae_Pelagomonadales_Pelagomonas
------------------------------------------------------------
--------KR-T-WRMMWG---RFWPATR--IQCSRRF-GKCIADKP-DLVV--PLCQD-
PLRQLA-KIDGG-------P-FVTDLG-SAH-NTWF-DGDYTFVPSDALEKMASDDKIIK
RG--LPLR-------I-----KE-----NKLGLTSN--TA-LVVGGGDGVGGIA------
---PSGLVVVCGKNDN-VKPTILGFVDNMDEWMAASDCIVTKA-----------------
------------------------------------------------------------
-----------------
>MATOU-v1_80170953xxxEukaryota_Rhizaria_Cercozoa_Chlorarachniophyceae_Partenskyella
------------------------------------------------------------
------------------------------------------------------------
------------------------------------------------------------
------------------------------------------------------------
----------------------LGFTDKMSDL----------AGPG----TEATIRGLPI
MLSPG-QERGFVV-NGG-FGAFRK--PEVASTVGKWL-KDED--QMKKMSKLSQNQA--N
P--TFEIAGEILEMLKQ
>MATOU-v1_80215434xxxEukaryota_Rhizaria_Cercozoa_Chlorarachniophyceae_Partenskyella
--------------------------------------------------KP--FNKFVK
NY--QYLAKR-PMWRSLY--------WTN--SK--KPF-QKCIEDNP-DLIISVPLCQF-
PLRVL--RKIRKQ----KIP-FVTDLG-SAH-PTWF-H-DKCFVPTPKLAKM--D-KISM
HG--LPI---------ACKETKD--QIRQELGLSPVT-TV-FVVGGGDGVGGISELRSGE
EE-NGQMIVVCGKN----------------------------------------------
------------------------------------------------------------
-----------------
>MATOU-v1_80597841xxxEukaryota_Stramenopiles_Pelagophyceae_Pelagomonadales_Pelagomonas
------------------------------------------------------------
------------------------------------------------------------
-------------------P-FVTDLG-SAH-NTWF-DGDYTFVPSDALEKMASEDKIIK
RG--LPLR-------I-----RE-----TKLGLTTS--TA-LVVGGGDGVGGIA------
---PSGLVVVCGKNDN-VKPTILGFVDNMDEWMAASDCIVTKAGPG--TIAEAATRGLPC
LLS----EAGFVV-ENG-FGAFKK--PAK---IAQWF-SDLN--LRERLSSKA--AA--R
PSATLDIARDIGGLLFE
>MATOU-v1_8074518xxxEukaryota_Alveolata_Dinophyceae_Gonyaulacales_Ceratiaceae_Neoceratium
------------------------------------------------------------
------------------------------------------------------PLINH-
VMEAFA-EMF-NG----I-P-VVTDLG-TAH-LSWF-DPDLIFVPNSRLQKLAE-SKICV
CG--LPVREGF----------QE--HL----GLSQEHSVV-LLMGGGEGFGSLVRLIRIG
HV--QL-VVICGRNQF----KVLGFVPNVHEYMSAADCLVTKAGPG--TLAEAMIKGLPC
LIT----EEGFVR-DAG-AGEYDD-X----------------------------------
-----------------
>MATOU-v1_82114840xxxEukaryota_Viridiplantae_Chlorophyta_prasinophytes_prasinophyte clade VII_unclassified prasinophyte clade VII_prasinophyte sp. RCC997 (clade VIIA1)
--------------------------------------EFE-VVILDLW-WP--INQMPK
GY--SFMVRY-PLWRLNF--------MTH--KFA-RAY-AKVF--QP-DLVVSVPLMQH-
PLKTLR--NMHR----HRVP-FA-DFT-TCH-STWF-H-DQCYVATPEARDLAL-SQLVM
HGL--PIRPVF----------------------SRRRAPC-WWSGGGR------RP----
---RAPSATACRLSRR-----TGSATCTSG--WRPATALSPRLAP-----PRPWCAGC-R
CST----RKAS----SA-TR-W--PGT-R--P----------------------------
-----------------
>MATOU-v1_8309445xxxEukaryota_Stramenopiles_Pelagophyceae_Pelagomonadales_Pelagomonas
--------------------------------------------------WP--YKNFVP
YY--AVMAKR-T-WRMMWG---RFWPATR--IQCSRRF-GKCIADKP-DLVV--PLCQD-
PLRQLA-KIDGG-------P-FVTDLG-SAH-NTWF-DGDYTFVPSDALEKMASEDKIIK
RG--LPLR-------I-----KE-----TKLGLTSN--TA-LVVGGGDGVGGIA------
---PSGLVVVCGKNDN-VKPTILGFVDNMDEWMAASDCIVTKAGPG--TIAEAATRGLPC
LLS----EAGFVV-ENG-FGAFKK--PAK---IAKWF-SDLN--LREKLSSKA--AA--R
PSATLDIARDIGGLLFE
>MATOU-v1_83290964xxxEukaryota_Stramenopiles_Pelagophyceae_Pelagomonadales_Aureococcus
DK--KRVLLLMSDTGGGHRASAKALVNALDEL-YP--GRVE-ADIVDIWW-P--YSNFVP
WY--QIAAKR-TIWRIIWS----RKLFRD--CISREKF-RDCISDAP-DMVVSVPLCQD-
PLRAL------EEGGSRTTP-FVTDLG-SAH-NTWF-H-DYTFVPSDALYE---ESKLRL
RG--LPL--------------------RAALGLEGG--TA-LVVGGGDGVGGI-DLGDAG
E----GLVVVCGKN------------------MAAADCIVTKAGPG--TIAEAATRGLPC
LL----QEYGFVE-GNG-FGAFKK--PKKAETLTRWL-TRA-------EREAM-RAA--R
PNATLDIARDIGGLLFD
>MATOU-v1_83322933xxxEukaryota_Stramenopiles_Pelagophyceae_Pelagomonadales_Aureococcus
------------------------------------------------------------
------------------------------------------------------------
------------------------------------------------------------
--------------------------------LPLD--TV-LVMGGGDGFGALKALAVRA
AC----VVVACGRN------------------MAASDLLLTKAGPG--TIAEAAALGLPV
LL----QEFGYVE-QEG-MGAFRD--PAAAATAKAWL-GDD-------KLAKL-GAA--R
PDATLDIAKDLAAMAKS
>MATOU-v1_83348643xxxEukaryota_Stramenopiles_Pelagophyceae_Pelagomonadales_Aureococcus
------------------------------------------------------------
------------------------------------------------------------
------------------------------------------------------------
-----PLRAAF--------QGPL----RRKLGL---D-TV-LVTGGGDGFGALPLAMTT-
GK-PLQLVVICGRN---VSVVVKGFVKNMETWMAASDVLLTKAGPG--TIAEAAALGLPV
LL-----ERGWVV-DKK-FG-----RPRAARTLAGWL-RDGR--ALDAMSANALASA--K
PMATDRIAADLWDLLAR
>MATOU-v1_83464450xxxEukaryota_Stramenopiles_Bacillariophyta
------------------------------------------------------------
--------------------------------------------------------TSS-
PRFTF------ENVNARTTP-FITDLA-GAH-PTWF-Y-DKCFVPTDVLYQK--------
---------------------AT----KEKLDIDPD--TV-TIVGGGDGFGRIVKLTSSS
PS----IIVVCGKN------------------MRASDILITKAGPG--TIAEACICGLPS
ML----QEEGFVI-DSG-FGDYSN--PNIASKVSNWL-TDK-----DKQMKK--ETA--R
PSATLDIAKDIAQVLFL
>MATOU-v1_83941724xxxEukaryota_Stramenopiles_Bacillariophyta_Bacillariophyceae_Bacillariophycidae_Bacillariales_Bacillariaceae
------------------------------------------------------------
------------------------------------------------------------
------------------------------------------------------------
------------------------------------------------------------
--------------------------------------------PG--TISEAAALSLPV
ML-----EEGYVV-KGG-FGSFRD-DTQAAEEVVQWL-NDEE--KLNEMSVAAKNAG--H
PYAARDIVKQIGDSTLK
>MATOU-v1_83994160xxxEukaryota_Stramenopiles_Bacillariophyta_Bacillariophyceae_Bacillariophycidae_Bacillariales_Bacillariaceae
-RP-MHILFLSADTGGGHRASAEALAKQFLI-QFP-G--ST-YAIADLW-LP--YRTLVN
TY--KRMSAN-PEWRLFYS-NTKVN-HSR--VT--GRI-KRRLESKP-DVIVSVPTMNH-
PLKCT--QKTSKE--GKHIP-FFTDLG-SAH-CMWF-E-DKLYVASERLYKL--KEDIVR
TG--LPIRHGFGD--RTAEQGIE----REELGIA--A-MV-LVMGGGEGVGSLSELTTQ-
GV-DATICVVCGRNAT--DVMPLGFLTNIPEYMVAADVLVTKAGPG--TIAEAAAVGLPI
MM-PG-QEAGVVL-ESQ-FGEYE--RPSDGKTVTAWL-QDSA--LLQSMSQAAMAAG--K
PYA--------------
>MATOU-v1_83999593xxxEukaryota_Stramenopiles_Bacillariophyta_Coscinodiscophyceae
-KKGMKILFLFSDTGGGHRASALSLAKQFEI-LFP-G--SE-YHLYDPF-PP--YNNFAK
TY--QHLSNH-PQWKLIYG-NLRAI-HLR--YF--HMI-RNAIKRNP-DVVISVPMLTN-
PLLSC--RKISEE--GRYLP-MYTDLG-GGH-SLWF-C-DKLYVPSDQIMAL--DEKLVK
IG--LPIRVDFGD--RTSEQGKL----RTELNLP--F-VI-LCMGGGEGVGSLSECVRK-
EI-HATILVICGRNAV--NVIPLGFVNEMAKYMVAADVLVTKAGPG--TIAEAASVGLPV
LL-PG-QEEGFVV-NKQ-FGCYHYSDPNTVKTLSSWL-LDDS--QLQTLSKAATAAG--A
PDAASQIVKCIGDDTLE
>MATOU-v1_84066068xxxEukaryota_Stramenopiles_Bacillariophyta_Bacillariophyceae_Bacillariophycidae_Bacillariales_Bacillariaceae
------------------------------------------------------------
----------------------------R--VV--RRI-KKRLESKP-DVIVSVPTMNH-
PLKCT--QKTSRE--GKHIP-FFTDLG-SAH-CMWF-E-DKLYVASERLYKL--HEDIVR
TG--LPIRHGFGD--RTAERGVE----RKELGIA--P-MV-LVMGGGEGVGSLSELSSQ-
GV-DATICVVCGRNAT--DVMPLGFLTNIPEYMVAADVLVSKAGPG--TIAEAAAVGLPV
MM-PG-QEAGVVL-ESR-FGEYK--RPSEGKTVTSWL-QDSA--LLQSMSQAAMIAG--N
PYAADX-----------
>MATOU-v1_84169912xxxEukaryota_Stramenopiles_Bacillariophyta_Coscinodiscophyceae_Thalassiosirophycidae_Thalassiosirales
-------------------------------------------------MFP--YNQYVA
LY--KIMAEY-SLWKWFYG----LWLFKE--CLMR-NP-ADITKSRA-DMVVSVPLCQD-
PLKIL------NEEG-RTTP-FATDLG-GAH-PTWF-N-DKCFVPSTVLKEA--EGKIVQ
YG--LPI----ED--SAGDEGE-----REKLGLA-D--TV-LIVGGGDGMGGIVKLQQLA
ET--YQMVVVCGNN------------------MRSSNILVTKAGPG--TIAEAAICGLPC
IL----QEEGYVV-DSG-FGCYGS--PTGADTVQKWL-DT---SRTNEILEDM-EVA--R
PDATLDIARDLATMVYA
>MATOU-v1_84448675xxxEukaryota_Alveolata_Dinophyceae_Gonyaulacales
-HTPRRIYIFYSDTGGGHRASALSLEAAFTRQ-Y---DWVS-VKMVDFI-WP--WSQLPE
GY--QVVGKF-PVYKGVY----SWREESI--LA----F-LTDL--GL-DLVISVPLVNH-
VQEAFE--LIFEG----IIP-MA-DLG-SCH-LSWF-D-DLLCVPSPQIEELAIRQNMYL
CGL--PVRAGF----------------KRE--LD----VV-LMMAGGEGFGNFLCL----
---G-QLVVICGRNPS---PHVLGFVSNVDEYMSAADILVTKAGP-----AEAMIKGLPC
LLT----EEGFVV-DGG-AGAF--TDPDA--KVAAWL-GNPE----E-LL-QMSQLG--R
PGAALDIARRLCDGLME
>MATOU-v1_84481520xxxEukaryota_Alveolata_Dinophyceae_Prorocentrales_Prorocentraceae
----ARVLIMTSATGGGHGAAAAAIRHGLEAL-DP-SGHFE-VRVQDMF-WP--LSEFPG
TY--KFLMKN-PMWRAIY--------AIT--FLV-PFA-HREI--EP-DVIVSVPMMQH-
PIKMLS--QAGRP--QRCTP-FV-DTE-TGS-NLWF-H-TRAIVPDGKLAQRAK-AQIRQ
ANA--LLVSAQ---------------------LDRRR-VL-LLMGGGDGAGNMDEL----
---DTQIVVVCGRNRA-----ILGFRRDMALWMRASDLLLTKAGP-----AEALTVGLPV
LLY----ERGLVV-RNR-VGAY--AHNSA--KALLFE-RNGT----V-LQ-EMRVLL--Y
GTSATDLVVGEVARLAA
>MATOU-v1_84521598xxxEukaryota_Stramenopiles_Bacillariophyta_Coscinodiscophyceae_Thalassiosirophycidae_Thalassiosirales
-------------------------------------------------QFP--FNKYVP
LY--KIMAEY-SLWKWFYG----LWLFRE--CLTR-NP-IDITKNRA-DMVVSVPLCQD-
PLKIL------NEKG-RTTP-FVTDLG-GAH-PTWF-N-DKCFVPSTVLKEA--ESKIVQ
YG--LPI----QD--DAAETAEI----RESLGLA-D--TV-LIVGGGDGMGGIVKLQQLA
ES--FQMVVICGSN------------------MRASDILVTKAGPG--TIAEASICGLPC
IL----QEEGYVV-NNG-FGCYGS--PNGAETVQNWL-EK---STSDDILEDM-DAA--R
PDATLDIARDLAEMVYA
>MATOU-v1_84544372xxxEukaryota_Alveolata_Dinophyceae_Prorocentrales_Prorocentraceae
-------LIMTSKTGGGHGAAAAAIKHGLEAL-GP-DGHFD-VRVQDMF-WP--VSEFPG
AY--KFLMKN-PIWRAIY--------AIT--LFV-PRA-RREI--EP-DVIVSVPMMQH-
PIKMLS--QAGRP--QPCTP-FV-DTE-TGS-NLWF-H-TRTIVPDGKLAQRAEQAQVRQ
AHA--LLVSAQ---------------------LDRRR-VL-LLMGGGDGAGNMDEL----
---DVQIVVVCGRNRA-----VLGFRRDMALWMRASDLLLTKAGP-----AEALTVGLPV
LLY----ERGLVV-RNR-VGAY--AQNSA--KALLFE-RNGT----A-LN-EMRGLS--W
GTTATDLVVGEVARLAT
>MATOU-v1_84599614xxxEukaryota_Stramenopiles_Bacillariophyta_Coscinodiscophyceae_Thalassiosirophycidae_Thalassiosirales
------------------------------------------------------------
-----------------------AY-HSY--YMN--LI-QAKMETDF-DVVISVPTMNY-
PSYST-----R-VKLDKEIP-FFTDFG-SGH-CTWF-AGDRIYLASDPLKEI--EDKMVM
SG--LPIRYDFRD--RSSQHGKE----KEELGI--AT-VI-LVMGGGEGVGPLSKLKIQ-
GV-NAIICVVCGRNTVDV--VPLGFVKNMAKYMVAADVLVSKAGPG--TIAEAAAVGLPV
ML-----EAGIVL-NGG-FGDFE--DPETALEVACWL-RDPQ--LLDVMSRKATAVG--H
PHAAEEIALGIGKMTHE
>MATOU-v1_85022441xxxEukaryota_Stramenopiles_Bacillariophyta
-KKGLNILFLSSDTGGGHRASAESLAAQFML-QYP-G--ST-YSLLSVI-FP--YNYMEK
TY--KHLSSH-PQWSVTYS-NTRAL-HLK--LG--RGL-RQRIKENP-DVVISVPLMTH-
PLLSC--QEIEKE--GRHIP-MYTDLG-SGH-CLWF-A-DKMFVGSDQIRTL--EEKLIK
IG--LPIRHDFGD--RTSAEGHA----R-EALIP--F-VV-LLMGGGEGVGSLSELVRS-
GI-NATLLVVCGRNSV--DVKPLGFVTNIAQYMVAADVLVTKAGPG--TIAEAASVGLPV
ML-PG-QEEGFVT-ENK-FGSYSDVNPVAAETVSEWL-SNEE--KLKSMSQAASAVG--A
PDAAYSIVDYIAKETIQ
>MATOU-v1_85152514xxxEukaryota_Alveolata_Dinophyceae_Gonyaulacales_Ceratiaceae_Neoceratium
--------------GGGHRASALALQSAL-NRLYG-D-RID-VSLVD--GWP--WYFSPE
MY--AALGHV-PVYKKVYS-----WRSTK--SSVL-RFLTRTYSE---DLIVSVPLINH-
VMEAFA-EIF-NG----I-P-VVTDLG-TAH-LSWF-DPDLIFVPNSKLQKLAE-NKIYV
CG--LPVREGF----------QE--HL----GLSQEHSVV-LLMGGGEGFGSLVRX----
------------------------------------------------------------
------------------------------------------------------------
-----------------
>MATOU-v1_86402752xxxEukaryota_Stramenopiles_Pelagophyceae_Pelagomonadales_Pelagomonas_Pelagomonas calceolata
-GKKKKVLFLMSDTGGGHRASSKALVNALER------GKID-AEIVDIW-WP--YKNFVP
YY--AVMAKR-T-WRMMWG---RFWPATR--IQCSRRF-GKCIADKP-DLVV--PLCQD-
PLRQLA-KIDGG-------P-FVTDLG-SAH-NTWF-DGDYTFVPSDALEKMASEDKIIK
RG--LPLR-------I-----KE-----TKLGLTSN--TA-LVVGGGDGVGGIA------
---PSGLVVVCGKNDN-VKPTILGFVDNMDEWMAASDCIVTKAGPG--TIAEAATRGLPC
LLS----EAGFVV-ENG-FGAFKK--PAK---IAKWF-SDLN--LRERLSSKA--AA--R
P----------------
>MATOU-v1_86402753xxxEukaryota_Stramenopiles_Pelagophyceae_Pelagomonadales_Pelagomonas
TTKKKKVLFLMSDTGGGHRASSKALVNALERL-YP--GKID-AEIVDIW-WP--YKNFVP
YY--AVMAKR-TMWRMMW------------------------------------------
-SRRAS--SVRG--G---------ASR-TRS-RTWL-VCA-RTYLGNWRRSTAV-PPI--
--------------------------------------RL-YPQMPKRWPLGV-------
------------------------------------------------------------
-------------------------------KRSRRP-R-VR----N-WD-SHPRSS--S
AWEASPRSPLLVMLAKR
>MATOU-v1_86402754xxxEukaryota_Stramenopiles_Pelagophyceae_Pelagomonadales_Pelagomonas_Pelagomonas calceolata
-TKKKKVLFLMSDTGGGHRASSKALVNALER------GKID-AEIVDIW-WP--YKNFVP
YY--AVMAKR-T-WRMMWG---RFWPATR--IQCSRRF-GKCIADKP-DLVV--PLCQD-
PLRQLA-KIDGG-------P-FVTDLG-SAH-NTWF-DGDYTFVPSDALEKMASEDKIIK
RG--LPLR-------I-----KE-----VKLGLTTG--TA-LVVGGGDGVGGIA------
---PSGLVVVCGKNDN-VKPTILGFVDNMDEWMAASDCIVTKAGPG--TIAEAATRGLPC
LLS----EAGFVV-ENG-FGAFKK--PAK---IAQWF-SDLN--LRERLSSKA--AA--R
PSATLDIARDIGGLLFE
>MATOU-v1_86421028xxxEukaryota_Stramenopiles_Bacillariophyta_Coscinodiscophyceae_Thalassiosirophycidae_Thalassiosirales_Thalassiosiraceae_Thalassiosira
KQHPRAVLFLSSDTGGGHRASATSLAQQFVKL-FP-G--SA-YTLCDII--PPPYNMLVR
SY--KHLSCH-PQWKLVY--NTRAYEHMK--SAMEKAV-RRRILSDP-DVVVSVPLMTN-
PVLACS-NINRDT---KHLP-IFTDLG-SAH-SFWF---ERLFVASDAIRDLAILEKIVM
SG--LPIRHDFGRHTD---EGRA-----E-LG-YKDTKTV-LVMGGG--CGRLS----ER
KM-EALILVVCGRNRNNVKVVGLGFITRMAEY----------AGPG----AEAAALSLPV
MLTPG-QEEGYVV-QGN-FGTFND--PQGSEEVASWL-NDED--RLRELSDNARGRG--A
P--AAEIVEAIGESALR
>MATOU-v1_86466211xxxEukaryota_Stramenopiles_Pelagophyceae_Pelagomonadales_Pelagomonas
RRKPKKVLMLMSDTGGGHRASANALKQA-----YN----VQ-VDLLDIW--P--WS--PR
AY--SYMGKR------I-G--TAFYPSLR------RRF-KKILRGEP-DLVVSVPMCQH-
PLSART---------KRPVK-FAT-LG-SAH-PMWF-DKDACFVPTQRLAK-NA-ENVVN
YG--LPLRREF---------SKD--RARRKLGLDR--NTV-LVTGGG-GFGSLEEL----
---DAQLVVICGRNVR----EVRGFVSDMNLY---------KAGPG--TIAEAAALGLPV
-------ERGWVR-E-GELAKS--------------------------------------
-----------------
>MATOU-v1_86524999xxxEukaryota_Haptophyceae_Phaeocystales_Phaeocystaceae
---------------------------------------------------P--WNKMAA
GY--PFCCKY-P-WKSMYT---MAL---R--IQCGAGF-KRCIGADP-DMVV--PLCQH-
PLNVMN-TLAKEN---RSVP-FATDLG-GAH-PSWF-HKDMCFIASEAVRKVANGEKLKL
YG--LPVRK------N-----AH----LESLGLQPDKKTV-LVVGGGDGVGSLQ------
---TAQVVAICGKNRG-VHVEVRGFCSGISDYMQAADCLVTKAGPG--TIAEAAIRGLPT
MLS----EAGFVV-GKG-FGRFTK--PKV--TVSEWL-QDDD--ELAQLSAAA--AG--Q
P--TNLIAR--------
>MATOU-v1_86534095xxxEukaryota_Stramenopiles_Pelagophyceae_Pelagomonadales_Pelagomonas
------------------------------------------------------------
---------------------------------SARGC-GACGTTAS-GPLV----CRR-
RRASSA-LVDSG-RCAR------TDLG-SAH-NTWF-DGDYTFVPSDALEKMASEDKIIK
RG--LPLR-------I-----KE-----VKLGLTTG--TA-LVVGGGDGVGGIA------
---PSGLVVVCGKNDN-VKPTILGFVDNMDEWMAASDCIVTKAGPG--TIAEAATRGLPC
LLS----EAGFVV-ENG-FGAFKK--PAK---IAQWF-SDLN--L---------------
-----------------
>MATOU-v1_86534096xxxEukaryota_Stramenopiles_Pelagophyceae_Pelagomonadales_Pelagomonas
------------------------------------------------------------
--------KR-T-WRMMWG---RFWPATR--IQCSRRF-GKCIADKP-DLVV--PLCQD-
PLRQLA-KIDGG-------P-FVTDLG-SAH-NTWF-DGDYTFVPSDALEKMASEDKIIK
RG--LPLR-------I-----KE-----TKLGLTSN--TA-LVVGGGDGVGGIA------
---PSGLVVVCGKNDN-VKPTILGFVDNMDEWMAASDCIVTKAGPG--TIAEAATRGLPC
LLS----EAGFVV-ENG-FGAF--------------------------------------
-----------------
>MATOU-v1_86600631xxxEukaryota_Viridiplantae_Chlorophyta_prasinophytes_Prasinococcales_Prasinoderma
------------------------------------------------------------
------------------------------------------------------------
------------------------------------------------------------
------------------------------------------------------------
---G-QVVVICGRNM---PVHAQGFVSNMVEW---------KAGPG--TIAESLICGLPL
-------EFDQVT-D-------GI-DPPKAAKVAHWF-GPGK-AEREDISKRARELG--K
-HATFDIVRDKPHATFC
>MATOU-v1_86690766xxxEukaryota_Stramenopiles_Bacillariophyta_Coscinodiscophyceae_Thalassiosirophycidae_Thalassiosirales_Thalassiosiraceae_Thalassiosira
------------------------------------------------------------
------------------------------------------------------------
-----------------------------GH-CTWF-S-ERIYLASDSIKKI--ENKMVM
TG--LPIRRDFGD--RTTQEGKE----REELGI--DK-MV-LVMGGGEGVGSLSKLKLQ-
GV-NATICVVCGRNTVDV--VPLGFVRNMAEFMVAADVLVSKAGPG--TIAEAAAVG---
-------EAGIVL-SGG-FGDFE--DPETALEVACWL-RDDN--LLDIMTKKAKSVG--Q
PHAAEEICTDIGTITHQ
>MATOU-v1_86772455xxxEukaryota_Viridiplantae_Chlorophyta_prasinophytes_Prasinococcales_Prasinoderma
----------------------------------------------------------RR
PS--RVRRGAQG----LRD--EPHAVPGE------ERL-DVGLAVEH-LKHGHADAQGH-
NAGRSP---------GVPPR-CGGSHA-PEG-PGGQ-DPDGGDRLRHCSPDVVP-AHRHR
GG--RGAASGA--HPR----RRR--AQAEQARAAR--AHG-RAPAGG-GHGPTHAHRAPL
---G-QVVVICGRNM---PVHAQGFVSNMVEW---------KAGPG--TIAESLICGLPL
-------EFDQVT-D-------GI-DPPKAAKVAHWF-GPGK-AEREDISKRARELG--K
-H-----------ATFC
>MATOU-v1_86872282xxxEukaryota_Stramenopiles_Pelagophyceae_Pelagomonadales_Pelagomonas_Pelagomonas calceolata
------------------------------------------------------------
--------------------------------QCSRRF-GKCIADKP-DLVV--PLCQD-
PLRQLA-KIDGG-------P-FVTDLG-SAH-NTWF-DGDYTFVPSDALEKMASEDKIIK
RG--LPLR-------I-----KE-----TKLGLTTG--TA-LVVGGGDGVGGIA------
---PSGLVVVCGKNDN-VKPTILGFVDNMDEWMAASDCIVTKAGPG--TIAEAATRGLPC
LLS----EAGFVV-ENG-FGAFKK--PAK---IAKWF-SDLN--LREKLSSKA--AA--R
PSATLDIARDIGGLLFE
>MATOU-v1_86872283xxxEukaryota_Stramenopiles_Pelagophyceae_Pelagomonadales_Pelagomonas
------------------------------------------------------------
--------------------------------QCSRRF-GKCIADKP-DLVV--PLCQD-
PLRQLA-KIDGG-------P-FVTDLG-SAH-NTWF-DGDYTFVPSDALEKMASEDKIIK
RG--LPLR-------I-----KE-----VKLGLTTG--TA-LVVGGGDGVGGIA------
---PSGLVVVCGKNDN-VKPTILGFVDNMDEWMAASDCIVTKAGPG--TIAEAATRGLPC
LLS----EAGFVV-ENG-FGAFKK--PAK---IAQWF-SDLN--LREKLSSKA--AA--R
PX---------------
>MATOU-v1_87078588xxxEukaryota_Haptophyceae_Prymnesiales
------------------------------------------------------------
------------------------------------------------------------
-------------------------LG-GAH-PSWF---DAVF-VPSDAVRDVADSKIFQ
HG--LPVRS--KKHTE---EQYE----------ESGRKTV-LIVGGG-GVGSLS------
---EAQVVALCGKN--GVEVAVRGFTSEISRY----------AGPG----AEAATRALPT
MLSPG-QEAGFVL-NHG-FGEYPK--PAAADRVSAWL-QDDK--MRKEMRRKARAAA--T
P--TRMIAMDLLKLLDD
>MATOU-v1_87430130xxxEukaryota_Haptophyceae_Prymnesiales_Prymnesiaceae
------------------------------------------------------------
------------------------------------------------------------
------------------------------------------------------------
------------------------------------------------------------
-------VAICGKNEG-VNVEVRGFTSAISDYMEAAHCLITKAGPG--TIAEAAIRGLPT
MLS----EAGFVL----------------------WL-QDED--VLKSKSVAA--VA--A
P--TRLIAT--------
>MATOU-v1_87454628xxxEukaryota_Alveolata_Dinophyceae_Gonyaulacales
------------------------------------------------------------
--------STMA----L-----IHCSVRE------SRL-------HW-LRLSLTDLL---
---------------HALPN----STY-PAM-PFTS-LLQGCQKRRF-----IK------
-G--LPIRQGF---------SKE--KRQEQLGLPFTYRIA-LVMGGG-GFGALD---AIA
---G-HMVVVCGRNVDTFKPSILGFVDNMDEY---------KAGPG--TIAEAMTKGLPV
-------DSAVLC-D-------SW-YRGECGNAGNVA-SEGL--DEDVEASPPPGPS--Q
-N---------------
>MATOU-v1_88101271xxxEukaryota_Stramenopiles_Pelagophyceae_Pelagomonadales_Pelagomonas
------------------------------------------------------------
--------------------------SLR------RRF-KKILRGEP-DLVVSVPMCQH-
PLSART---------KRPVK-FAT-LG-SAH-PMWF-DKDACFVPTQRLAK-NA-ENVVN
YG--LPLRREF---------SKE--RARKKLGLDR--NTV-LVTGGG-GFGSLEEL----
---NAQLVVICGRNVR----EVRGFVSDMNLY----DVLLTKAGPG--TIAEAAALGL--
------------------------KSPEKARTVAKWL-RDQD--ALVEMSRNPKAAA--K
-KATD------------
>MATOU-v1_88117981xxxEukaryota_Stramenopiles_Pelagophyceae_Pelagomonadales_Pelagomonas
--------------------------------------------------WP--YKNFVP
YY--AXXXXX-T-WRMMWG---RFWPATR--IQCSRRF-GKCIADKP-DLVV--PLCQD-
PLRQLA-KIDGG-------P-FVTDLG-SAH-NTWF-DGDYTFVPSDALEKMASEDKIIK
RG--LPLR-------I-----KE-----TKLGLTSN--TA-LVVGGGDGVGGIA------
---PSG------------------------------------------------------
------------------------------------------------------------
-----------------
>MATOU-v1_88123514xxxEukaryota_Stramenopiles_Bacillariophyta_Coscinodiscophyceae_Thalassiosirophycidae_Thalassiosirales_Thalassiosiraceae_Thalassiosira
------------------------------------------------------------
--------------------------------------------------------CQD-
PLKIL------NEYG-RKTP-FVTDLG-GAH-PTWF-N-DKCFVPSDVLKDA--EGKIVQ
YG--LPI----EE--DEAVEKS-----REKLGIA-D--TV-LIVGGGDGMGGIVKLQQIA
SS--YQMVVVCGNN------------------MRASDILVTKAGPG--TIAEASICGLPC
IL----QEEGYVV-ENG-FGCYGT--P---------------------------------
-----------------
>MATOU-v1_88347725xxxEukaryota_Stramenopiles_Pelagophyceae_Pelagomonadales_Pelagomonas
------------------------------------------------------------
--------------------------SLR------RRF-KKILRGEP-DLVVSVPMCQH-
PLSART---------KRPVK-FAT-LG-SAH-PMWF-DKDACFVPTQRLAK-NA-ENVVN
YG--LPLRREF---------SKE--RARRKLGLDR--NTV-LVTGGG-GFGSLEEL----
---NAQLVVICGRNVR----EVRGFVSDMNLY----DVLLTKAGPG--TIAEAAALGL--
------------------------KSPEKARTVAKWL-RDQD--ALVEMSRNAKAAA--X
-----------------
>MATOU-v1_88462897xxxEukaryota_Stramenopiles_Pelagophyceae_Pelagomonadales_Pelagomonas
------------------------------------------------------------
----------------------AFYPSLR------RRF-KKILRGEP-DLVVSVPMCQH-
PLSART---------KRPVK-FAT-LG-SAH-PMWF-DKDACFVPTQRLAR-NA-ENVVN
YG--LPLRREF---------SKE--RARKKLGLDR--NTV-LVTGGG-GFGSLEEL----
---NAQLVVICGRNVR----EVRGFVSDMNLY----DVLLTKAGPG--TIAEAAX-----
------------------------------------------------------------
-----------------
>MATOU-v1_88585101xxxEukaryota_Stramenopiles_Pelagophyceae_Pelagomonadales_Pelagomonas
------------------------------------------------------------
-------------------------------------------RGEP-DLVVSVPMCQH-
PLSART---------KRPVK-FAT-LG-SAH-PMWF-DKDACFVPTQRLAK-NA-ENVVN
YG--LPLRREF---------SKE--RARKKLGLDR--NTV-LVTGGG-GFGSLEEL----
---NAQLVVICGRNVR----EVRGFVSDMNLY----DVLLTKAGPG--TIAEAAALGLPV
-------ERGWVR-E-GELAKSAR------------L-RDQD--ALVEMSRNAKAAA--K
-KATDRIAEDLMGLVE-
>MATOU-v1_88704379xxxEukaryota_Stramenopiles_Pelagophyceae_Pelagomonadales_Pelagomonas
------------------------------------------------------------
---------------------------------------------KP-DLVV--PLCQD-
PLRQLA-KIDGG-------P-FVTDLG-SAH-NTWF-DGDYTFVPSDALEKMASEDKIIK
RG--LPLR-------I-----KE-----TKLGLTSN--TA-LVVGGGDGVGGIA------
---PSGLVVVCGKNDN-VKPTILGFVDNMDEWMAASDCIVTKAGPG--TIAEAATRGLPC
LLS----EAGFVV-ENG-FGAFKK--PAK---IAQWF-SDLN--LREKLSSKA-------
-----------------
>MATOU-v1_88735956xxxEukaryota_Stramenopiles_Pelagophyceae_Pelagomonadales_Pelagomonas
------------------------------------------------------------
-----------------WG---RFWPATR--IQCSRRF-GKCIADKP-DLVV--PLCQD-
PLRQLA-KIDGG-------P-FVTDLG-SAH-NTWF-DGDYTFVPSDALEKMASEDKIIK
RG--LPLR-------I-----KE-----VKLGLTTG--TA-LVVGGGDGVGGIA------
---PSGLVVVCGKNDN-VKPTILGFVDNMDEWMAASDCIVTKAGPG--TIAEAATRGLPC
LLS----EAGFVV-ENG-FGAFKK--PAK---IAQWF-SDLN--LRERLSSKA--AA--R
PSATLDIARDIGGLLFE
>MATOU-v1_89166411xxxEukaryota_Stramenopiles_Bacillariophyta_Bacillariophyceae_Bacillariophycidae_Bacillariales
------------------------------------------------------------
------------------------------------------------------------
------------------------------------------------------------
------IRHGFSD--RTNEQGKE----KRELGL--DE-MV-LVMGGGEGVGSLSELSSK-
GV-DATVCVICGRNNVNVDIMPLGFLTNIPEYMVAADVLVSKAGPG--TIAEAASVGLPI
ML-----EAGVVL-EKE-FGEYQ--NPSQANTVTSWL-QTPN--ILTKMS-QSAMEF-GN
PYASDEIVEDIGRQTQA
>MATOU-v1_89375174xxxEukaryota_Stramenopiles_Bacillariophyta_Coscinodiscophyceae
------------------------------------------------------------
------------------------------------------------------------
------------------------------------------------------------
------------------------------------------------------------
----------------KVKVIGLGFISQMAEY---------KAGPG--TIAEAASLGLPV
-------EEGFVV-D-G-----GGF--FKAEEVSSWL-CDSD--KLRELSVAARQKG--T
-NAAEDIVRLIGRSALL
>MATOU-v1_89409499xxxEukaryota_Alveolata_Dinophyceae_Gonyaulacales
------------------------------------------------------------
------------------------------------------------------------
------------------------------------------------------------
--------EGF---------PKR--KLQEQLGLTPLDQVV-LMMGGG-GFGNLA---AVA
---G-QMVIICGRNCKKFSPKILGFVSNVDEY---------KAGPG--SIAEAMIKGLPC
-------EEGFVT-N-------GD-EPERADTVAEWL-MDPD--KLIKMSISAQSLA--R
-LAALDITRRICNGLLV
>MATOU-v1_8981669xxxEukaryota_Haptophyceae_Coccolithales_Calcidiscaceae
KK---RILILISDTGGGHRASAQALNAALDT-IRP-G-DYD-VSIVDLW-WP--HNQFVK
GY--AGAAKR-QIWRAMYS-TTWPVI---------DNF-EKCITEAP-NMVISMPLCQD-
PLEVL--AKVGDG--TRRVP-FATDLG-GAH-PTWF-H-DKCFVPSNAVRAL--E-QLRQ
YG--LPV---------PPP--KE--ELAQELGLSDSR-TV-LVVGGGDGVGSLEKVAKAC
P--EAQIVAVCGKNG--VQV--KGFIQRMSDYMEMADCIVTKAGPG--TIAEACIRGLPM
ML-----EAGFVT-EGG-FGAYPR--PGVAKKVCTWL-QEPR-QLEEM-SRRAREAA--A
PTAAVDIAADLCEMLEV
>MATOU-v1_90384688xxxEukaryota_Stramenopiles_Bacillariophyta_Coscinodiscophyceae_Coscinodiscophycidae_Coscinodiscales
-GP-LKVLFLSSDTGGGHRASAEALAKHFQM-YYP-G--TT-YDLFDCW-LP--YRTLVD
TY--KHLSAH-PQWKFLYS-NTSPY-HSG--LT--KKI-RDGIEKNP-DVIVSVPTMNN-
PLMAT--EHLRKK--NKHIP-FFTDYG-SGH-CTWF-R-DKLFVASDRLQRL--EEDIVT
SG--LPIRRDFLN--RRSAEAQN----RTQLNIP-DI-MV-LVMGGGEGVGSLSTFTTQ-
GI-DATIVVVCGRNQL--DVIGLGFVTQMADYMAASDILITKAGPG--TLAEAAALGLPV
MI-PG-QEAGIVL-DNG-FGDYS--DPYGAEEVACWI-QDED--LLTIMSKKSSSIG--V
PDAASDIVLTIGNMTHN
>MATOU-v1_90384689xxxEukaryota_Stramenopiles_Bacillariophyta_Coscinodiscophyceae_Coscinodiscophycidae_Coscinodiscales
-GP-LKVLFLSSDTGGGHRASAEALAKHFQM-YYP-G--TT-YDLFDCW-LP--YRTLVD
TY--KHLSAH-PQWKFLYS-NTSPY-HSG--LT--KKI-RDGIEKNP-DVIVSVPTMNN-
PLMAT--EHLRKK--NKHIP-FFTDYG-SGH-CTWF-R-DKLFVASDRLQRL--EEDIVT
SG--LPIRRDFLN--RRSAEAQN----RTQLNIP-DI-MV-LVMGGGEGVGSLSTFTTQ-
GI-DATIVVVCGRNQL--DVIGLGFVTQMADYMAASDILITKAGPG--TLAEAAALGLPV
MI-PG-QEAGIVL-DNG-FGDYS--DPYGAEEVACWI-QDED--LLTIMSKKSSSIG--V
PDAASDIVLTIGNMTHN
>MATOU-v1_90514818xxxEukaryota_Stramenopiles_Bacillariophyta
------------------------------------------------------------
------------------------------------------------------------
----------------------------SAH-ATWF-RSDKLYVASERIKKT--DDKISM
AG--LPIRQSF-D--RTSEAGKE----RESLDVD--T-MV-LVMGGGEGVGGLEEFMKE-
GI-KASIYVVCGRN----KVVGLGYVDKMAEYMVAADVLVSKAGPG--TIAEAACVGLPV
MM-PG-QEAGVVL-ENE-FGEYD--NPVEAPIVSSWL-KDPI--LLSEMSRRAKKVG--R
PHAAADIVLDIGTSANA
>MATOU-v1_90608707xxxEukaryota_Haptophyceae_Coccolithales_Calcidiscaceae_Calcidiscus
------------------------------------------------------------
------------------------------------------------------------
------------------------------------------------------------
------------------------------------------------------------
----------------GVDVQVEGFIQRMSDY----------AGPG----AEACIRGLPM
MLSPG-QEAGFVT-QGG-FGAYPR--PRVAKKVCTWL-QDPP--QLEEMSRRAREAA--S
P--AVDIAADLC----E
>MATOU-v1_90709686xxxEukaryota_Stramenopiles_Bacillariophyta_Coscinodiscophyceae_Thalassiosirophycidae_Thalassiosirales_Thalassiosiraceae
------------------------------------------------------------
------------------------------------------------------------
------------------------------------------------------------
-----------GE--KQNDPAEM----REKLRLA-D--TV-LIVGGGDGMGGIVRLQKLA
SA--YQMVVVCGNN------------------MRASDILVTKAGPG--TIAEASICGLPC
IL----QEEGYVI-ENG-FGCYGT--PEGADTVEEWM-----SSATAEMLQQM-TAA--R
PDATLD-----------
>MATOU-v1_91795926xxxEukaryota_Stramenopiles_Bacillariophyta_Bacillariophyceae_Bacillariophycidae_Bacillariales_Bacillariaceae
------------------------------------------------------------
------------------------------------------------------------
------------------------------------------------------------
------------------------------------------------------------
----------------GINVSIQGFVSNMDEW----------AGPG----AEASICGLPC
LLFPG-QEEGYVE-GSG-FGKYSD--PKEADTVGSWL-KSPK--KLQVMKQAALSAA--N
P--TLNIAKELAEVALA
>MATOU-v1_92158691xxxEukaryota_Alveolata_Dinophyceae_Gymnodiniales
------------------------------------------------------------
------------------------------------------------------------
------------------------------------------------------------
------------------------------LGLCL--TVV-LLMCGG-GFGNVKRLDERG
---G-QMIVVCGRNE-QYQVQILGFVSNVDEY---------KAGPG--SIAEAMIKGLPC
-------EEGFVT-E-N-----GEEEPENADKVVEWL-ADSS--TLKQMSTSALRVA--R
-LSALEIARRIAEGPL-
>MATOU-v1_92598715xxxEukaryota_Stramenopiles_Pelagophyceae_Pelagomonadales_Pelagomonas
-------------TGGGHRASSKALVNALER------GKID-AEIVDIW-WP--YRNFVP
YY--AIMAKR-T-WRMMWG---RFWPATR--IQCSRRF-GKCIADKP-DLVV--PLCQD-
PLRQLA-KIDGG-------P-FVTDLG-SAH-NTWF-DGDYTFVPSDALEKMASDDKIIK
RG--LPLR-------I-----KE-----TKLGLTTS--TA-LVVGGGDGVGGIA------
---PSGLVVVCGKNDN-VKPTILGFVDNMDEWMAAADCIVTKAGPG--TIAEAATRGLPC
LLS----EAGFVV-EGG-FGAFKK--PAK---IAQWX-----------------------
-----------------
>MATOU-v1_93191561xxxEukaryota_Stramenopiles_Bacillariophyta_Coscinodiscophyceae
--RGLKILFLFSDTGGGHRASAQSLGKQFEI-IFP-G--ST-YHLYDPF-LM--YATFPK
TY--QHLSNH-PQWKLVYG-NLRAI-HLR--YS--YMI-RNAIKRAP-DVVISVPILTN-
PLVSC--QKISEE--GRHLP-IYTDLG-GGH-SLWF-C-DKLYVPSEQILTL--DEKLVK
IG--LPIRHDFGD--RTSEKGKM----RCEIDLP--F-VI-LCMGGGEGVGSLSECVRK-
EI-HATILVICGRNAV--NVIPLGFVNEMAKYMVASDVLVTKAGPG--TIAEAASVGLPV
ML-PG-QEEGFVV-NKQ-FGCYPYSDPNAAKTLSSWL-LDDT--QLQTLSRAATAAG--A
PDAASQIVQCIGNDTLE
>MATOU-v1_93192583xxxEukaryota_Stramenopiles_Bacillariophyta
------------------------------------------------------------
------------------------------------------------------------
------------------------------------------------------------
---------------------------KDRLQLLPNDTTI-LVMGGGEGVGSLSALYFEL
VL----ILVVCGRNRLNRSNKDNEQQ-QEPGPMVASDILVTKAGPG--TISEAAALSLPV
IL----QEEGFVI-NNN-FGSYTD--PIGGEEACNWL-LNE-------KLIEL-KSG--T
PYAARDIAKQIGDSAMI
>MATOU-v1_9324917xxxEukaryota_Stramenopiles_Chrysophyceae_Chromulinales
KK---KILILMSDTGGGHRASAQAIDQAISE-LFP-G-KID-VDIVDIW-WP--FNRFVP
SY--RFMAKH-PIWRVFY--------MSR--ST--DQF-RQAIERDP-DLVLSVPLCQH-
PIPII--KKMNRV-NRMPIP-FVTDLG-GAH-PTWF-N-DLCFVPSEAVKKE--K-KIIM
HG--LPV---------NT-KRKG--EIRLDLKLKPDV-TV-LVMGGGDGVGGLSTLGTL-
---PTQMVVVCGHNPG-AVI--KGFLNNVDEYMSATDCLVTKAGPG--TIAEAMTRGVPV
IL-----EEGYVV-DGK-FGVYGN-KPKRASTVKTWF-TDK---QVLQDMSAHAQVGVRH
SEATRLISKDIGEVVMR
>MATOU-v1_9358217xxxEukaryota_Stramenopiles_Chrysophyceae
KK---RILFLISDTGGGHRASARAIVDALNQ-TFP-G-KFD-TEILDIW-FP--FQNAVN
HY--RIFTQH-PLWKVGY--------ISH--LT--ESF-KAAIAEMP-DLVVSVPLCQY-
PTRIV--SEINREPSRSPMK-FCTDLI-DCH-QTWF-S-DTIFVPTQQVYDL--R-KVKI
HG--LPIRPEF---------TKE--SMRSELGL-ANM-TV-MLMAGGDGVGALVKVAGS-
---PTQLIVICGKNTG-VVV--KGFINNVDQLMTASNILVTKAGPG--TIAEAMIVGLPL
VL-----EAGYVV-DGG-FG----EDSACAKCVQTLL-NDE--RRLTQMSKIAKEKA--S
PKATLAIAKDVATLLQT
>MATOU-v1_9403328xxxEukaryota_Haptophyceae_Prymnesiales_Chrysochromulinaceae
------------------------------------------------------------
------------------------------------------------------------
------------------------------------------------------------
-----PVRP--EQLLD---E-------------EKNRRTV-LIVGGG-GVGSLG------
---DVQLVAVCGKN--DVHVQVCGFVKQMSDY----------AGPG----AEATIRGLPT
MLSPG-QEAGFVT-ENG-FGEYKR--PKHAKTVRTWI-QNPA--QLDSMAQAARACA--A
P--TYEIAADLLAMLDE
>MATOU-v1_94709338xxxEukaryota_Stramenopiles_Bacillariophyta_Coscinodiscophyceae_Thalassiosirophycidae_Thalassiosirales_Thalassiosiraceae_Thalassiosira
G-RPLKILFLSSDTGGGHRASAEALANQ----LYP-G--ST-YELFDIWSWP--YCTIKD
TY--VTLSST-PKWRALYS-NNAAY-HSD--YMN--LI-RRKMDSDF-DVVVSVPTMNY-
PLHST-----R-AKRGKEIP-FFTDFG-SGH-CTWF-S-ERIYLASDSIKKI--ENKMVM
TG--LPIRRDFGD--RTTQEGKE----REELGI--DK-MV-LVMGGGEGVGSLSKLKLQ-
GV-NATICVVCGRNTVDV--VPLGFVRNMAEFMVAADVLVSKAGPG--TIAEAAAVGLPV
ML-----EAGIVL-SGG-FGDFE--DPETALEVACWL-RDDN--LLDIMTKKAKSVG--Q
PHAAEEICTDIGTITHQ
>MATOU-v1_95495925xxxEukaryota_Alveolata_Dinophyceae_Suessiales_Symbiodiniaceae
------------------------------------------------------------
------------------------------------------------------------
------------------------------------------------------------
--------------------EKH--RLQAQLGLRPTERIV-LLMGGG-GFGQLV---ACA
---G-QLVVVCGRNPRTFQPLILGFVTNIDEY---------KAGPG--SIAEAMIKGLPC
-------EEGYVT-E-------GA-DPSQAETVAEWL-KDTD--KMKVMSSNALSMA--K
-DAALDITRRX------
>MATOU-v1_95526349xxxEukaryota_Cryptophyta_Pyrenomonadales_Geminigeraceae
KDGKK-VLFLLSDTGGGHKASARAIKGALDI-LYP-G-KFT-CEIEDMWKWP--FNQFVP
GY-Q-WMA----MWKLLYS---QIPPLAH--CVNGRAF-EAYMS-EP-DIVVSVPLCQD-
PLRILD-RMGGGK----KVP-FITDLG-SAS-TLWF-HKDKCCVPGDVCEKIAL-QQIRK
HG--LPVRQGF----R-----QS----KAQLGLSNIP-TV-LVMGGGDGVGPMQTGEYQM
VV-----------NAN--KVVTKGFVSNMDDW----DLMVTK--------AEASIVGLPC
MLS----EEGYVI-GNG-YGDFRD--PKK---VTEWL-ASPD---EVTKMSQAATLG---
-KATKEIAREIAELVFG
>MATOU-v1_9571401xxxEukaryota_Stramenopiles_Pelagophyceae_Pelagomonadales_Pelagomonas
------------------------------------------------------------
------------------------------------------------------------
---------------------------------------DRRRVAQDTLRDRSDTQHLVR
RARRLHLRPVR----N-----QR-----QQVGTDHR--DG-ISSRRRDGVGGIA------
---PSGLVVVCGKNEN-VKPTILGFVDNMDEWMAAADCIVTKAGSG--WPRPIASLRKP-
-VP----RRGVYY-RRI---SRKR--RET-------S-KEGS--ARSRSPRRS--RR--L
RSG----LRIIFVRSCP
>MATOU-v1_9650421xxxEukaryota_Stramenopiles_Pelagophyceae_Pelagomonadales_Pelagomonas
---------------------------------------------------P--WS--PR
AY--SYMGKR------I-G--TAFYPSLR------RRF-KKILRGEP-DLVVSVPMCQH-
PLSART---------KRPVK-FAT-LG-SAH-PMWF-DKDACFVPTQRLAK-NA-ENVVN
YG--LPLRREF---------SKD--RARKKLGLDR--NTV-LVTGGG-GFGSLEEL----
---NAQLVVICGRNVR----EVRGFVSDMNLY----DVLLTKAGPG--TIAEAAALGLPV
------------------------------------------------------------
-----------------
>MATOU-v1_9650422xxxEukaryota_Stramenopiles_Pelagophyceae_Pelagomonadales_Pelagomonas
---------------------------------------------------P--WS--PR
AY--SYMGKR------I-G--TAFYPSLR------RRF-KKILRGEP-DLVVSVPMCQH-
PLSART---------KRPVK-FAT-LG-SAH-PMWF-DKDACFVPTQRLAK-NA-ENVVN
YG--LPLRREF---------SKD--RARKKLGLDR--NTV-LVTGGG-GFGSLEEL----
---NAQLVVICGRNVR----EIRGFVSDMNLY----DVLLTKAGPG--X-----------
------------------------------------------------------------
-----------------
>MATOU-v1_96723183xxxEukaryota_Stramenopiles_Bacillariophyta_Coscinodiscophyceae
---------------------------------------------------KDNNRKSTT
AN--FEGSRS-RCYFSAP--HTS---FLQ--DISRNRK-ALGKKSFI-IPNLCHGITLI-
FSANVY-CGNSRF---TYLV-ERCIYS-KRY-PKYS---ESPCKIDYEWTSYSQVIHREK
SR--YPSKN--TLKSR---KPGH-----RGWF-DCGMYLR-ANTRTH-CYYSCC--IKRK
KL-GGSFGFVHKSN----------CHCSSIGF----------YEQG----AEAAAVGLPV
LLTFG-QEEGFVL-EKK-FGVYKN--PSEAETVSSWL-RNPS--LLSEMSKYALEAG--R
P--AEEIVRKIGKSVIR
>MATOU-v1_96974486xxxEukaryota_Stramenopiles_Bacillariophyta_Bacillariophyceae_Bacillariophycidae_Bacillariales_Bacillariaceae
G-GGLKVLFLSSDTGGGHRASAESLAAQ----LFE-G-----YDLLDLA--PP-YNSIVP
YY--KHLSAH-PQWKLLYS-NSKAM-NIK--VMTVRTI-RKKIKAHP-DVVVSVPLQTS-
PILSC-----A-KETGNHLP-MFTDLG-SAH-STWF-A-EKLFVGSSQIYKL--KDKLVL
VG--LPIRYDFGE-GRMSETGKE----REKLCLP-AV-TL-LVMGGGEGVGSLSELVKQ-
GI-DAVVMVVCGRNKVMVAIIPLGFVKNMAEYMIAADVLISKAGPG--TISEAAALSLPV
ML-----EEGYVV-EGG-FGSYQD-DPEAAEEIALWL-NDEI--KLTEMSEAAKKAG--H
PYAARDIVKQIGDSTLK
>MATOU-v1_97064010xxxEukaryota_Stramenopiles_Bacillariophyta_Coscinodiscophyceae_Thalassiosirophycidae_Thalassiosirales_Thalassiosiraceae
----LRILFLSSDTGGGHRASAEALASQ----HFP-G-----YDLLDVWRWP--YNTITD
TY--KSFSAT-PKWKTLYS-NNALY-HSY--YM--EMI-REKMESDP-DVVVSVPTMNY-
PLFSI-----R-KRLQRDIP-FFTDFG-SGH-CTWF-H-DKIYLASEPIKQI--DSKIVM
TG--LPIRYDFVD--RTTEEGKT----RKKLKV--ST-MV-LVMGGGEGVGSLSKLRTQ-
GV-DATICVVCGRNKVKIDVIPLGFVCNMAEYMVAADILVTKAGPG--TIAEAAAVGLPV
MV-----EAGIVL-NGG-FGDFE--EPETALEIACWL-QDSL--LLDEMSHKAQGVG--Q
PHAAEEIALDIGKITQQ
>MATOU-v1_97456528xxxEukaryota_Stramenopiles_Bacillariophyta_Coscinodiscophyceae_Thalassiosirophycidae_Thalassiosirales_Thalassiosiraceae
----LRILFLSSDTGGGHRASAEALATQ----HFP-G-----YDLLDVSIFPPFFTPLCL
FH--AFLRCG-PLSPAGLP-SQTHT-HG----S--RFI-MYQITCMR-SLWMHIHTIRT-
SFRCI-----RQKRLQRDIP-FFTDFG-SGH-CTWF-H-DKIYLASEPIKQI--DSKIVM
IG--LPIRSDFVD--RTTAKGKA----REQLKI--TT-MV-LVMGGGEGVGSLSELRTQ-
GV-DATICVVCGRNKVEVNVIPLGFVSNMAEYMVAADVLVTKAGPG--TIAEAAAVGLPV
MV-----EAGIVL-NAG-FGDYE--EPETALEIACWL-QEPL--LLDEMSRKARGVG--S
PHAAEEIALDIGKTTQQ
>MATOU-v1_97456529xxxEukaryota_Stramenopiles_Bacillariophyta_Coscinodiscophyceae_Thalassiosirophycidae_Thalassiosirales
-------------------TIVTEQKGTGGRS-EY-C--FS-QATPEVV--LKRSQPNFS
AI--SPVPRM-TMVFSFS--HHS---LPF--VCFMPSS-GVVPDVLA-LQHHHRIQVVF-
DTMEVE-NALSCI---RAIC-EVCFVL-HER-GDDS---NIRSGRCRFGASDNEDQKNIG
QA--AERHPILVSQGG---GQDI-----ADRS-GSRFQDC-YDRIAN-GCHGSY--TSAR
TVEHSKIILRAAHT--NVDMTLSLYCLMKTTV----------AGPG----AEAAAVGLPV
MVTPG-QEAGIVL-NAG-FGDYEE--PETALEIACWL-QEPL--LLDEMSRKARGVG--S
P--AEEIALDIGKTTQQ
>MATOU-v1_97456530xxxEukaryota_Stramenopiles_Bacillariophyta_Coscinodiscophyceae_Thalassiosirophycidae_Thalassiosirales_Thalassiosiraceae
----LRILFLSSDTGGGHRASAEALATQ----HFP-G-----YDLLDVWGWP--YNTITD
TY--KSFSAT-PKWKTLYS-NNVLY-HSY--YM--EMI-REKMETDP-DVVVSVPTMNY-
PLFAI-----R-KRLQRDIP-FFTDFG-SGH-CTWF-H-DKIYLASEPIKQI--DSKIVM
IG--LPIRSDFVD--RTTAKGKA----REQLKI--TT-MV-LVMGGGEGVGSLSELRTQ-
GV-DATICVVCGRNKVEVNVIPLGFVSNMAEYMVAADVLVTKAGPG--TIAEAAAVGLPV
MV-----EAGIVL-NAG-FGDYE--EPETALEIACWL-QEPL--LLDEMSRKARGVG--S
PHAAEEIALDIGKTTQQ
>MATOU-v1_97456531xxxEukaryota_Stramenopiles_Bacillariophyta_Coscinodiscophyceae_Thalassiosirophycidae_Thalassiosirales
----QNIVSLKR-----HRSARNPISAPHFPTHSP-L-----SCLPQVWGWP--YNTITD
TY--KSFSAT-PKWKTLYS-NNVLY-HSY--YM--EMI-REKMETDP-DVVVSVPTMNY-
PLFAI-----R-KRLQRDIP-FFTDFG-SGH-CTWF-H-DKIYLASEPIKQI--DSKIVM
IG--LPIRSDFVD--RTTAKGKA----REQLKI--TT-MV-LVMGGGEGVGSLSELRTQ-
GV-DATICVVCGRNKVEVNVIPLGFVSNMAEYMVAADVLVTKAGPG--TIAEAAAVGLPV
MV-----EAGIVL-NAG-FGDYE--EPETALEIACWL-QEPL--LLDEMSRKARGVG--S
PHAAEEIALDIGKTTQQ
>MATOU-v1_97464253xxxEukaryota_Alveolata_Dinophyceae_Peridiniales_Heterocapsaceae
-LQKKRVMLMISDTGGGHRASARALADALEEQ-Y---DQLT-ITIRDVW-WP--FNTVVQ
NY--TLMAKF-P-WRIFFS---KFPI--N--VRCKKAF-RHAIERDP-DLIV--PCTQH-
VIKVLR-RLARR----R-IP-FVTDLG-GAH-PMWF-HPDRVFVPSDNLQAMALESALHM
YG--LPLRR------T-----RE-----EDLGLKRGALTV-LVVGGGDGVGKLQ------
---ETNLVVVCGKNDN-VNAHIVGFVSNMDEWMAACDVIVTKAGPG--TIAEATTRALPV
MLS----EKGFVE-DQX-------------------------------------------
-----------------
>MATOU-v1_97468608xxxEukaryota_Stramenopiles_Bacillariophyta_Coscinodiscophyceae_Thalassiosirophycidae_Thalassiosirales_Thalassiosiraceae
-RHPRAVLFLSSDTGGGHRASATSLAQQFHRL-FP-G--SS-HALCDIV--ARPYNHLVR
TY--KHLSAH-PQWKIVY--NTRAYEHMK--GVMELAV-RKRIKGDP-DVVVSVPLMTN-
PVMACA-NISKDT---RHLP-MFTDLG-SAH-SMWF---EKLFVASEAIQKLAVLEKIAM
SG--LPIRNDFDRHGP---GGRA-----R-LG-YGDRKAV-LVMGGG--CGQLS----ER
GL-EVLILVVCGRNREPVKVIGLGFITNMADY----------AGPG----AEAASLSLPI
MLTPG-QEEGFVV-KGP-FGTFAD--PQGSDVVAEWL-LDEE--MLKELSDNARKKG--A
P--AAEIAQAIGESALR
>MATOU-v1_97482334xxxEukaryota_Stramenopiles_Bacillariophyta_Coscinodiscophyceae_Coscinodiscophycidae_Coscinodiscales
-GP-LKVLFLSSDTGGGHRASAEALAKHFQM-YYP-G--TT-YDLLDCW-LP--YRTLVD
TY--KHLSAH-PRWKFLYS-NTSPY-HSA--FT--KRI-RDGIEKNP-DVIVSVPTMQN-
PLIAT--EHLRKK--NKYIP-FFTDFG-TGH-CTWF-R-DKVFIASDRLKRL--EKDIVQ
SG--LPIRRDFRN--RRSEEAQK----RTNLNIP-DI-MV-LVMGGGEGVGSLSTLTTQ-
GI-DATVVVVCGRNKV--DVIGLGFVTQMADYMAASDILITKAGPG--TLAEAAALGLPV
MI-PG-QEAGIVL-DNG-FGDYS--DPYGAEEVACWI-QDED--LLTIMSNKSTAIG--V
PDAASDIVLTIGNMTLL
>MATOU-v1_97507541xxxEukaryota_Stramenopiles_Bacillariophyta_Coscinodiscophyceae_Thalassiosirophycidae_Thalassiosirales
DE-ACTVQILMSDTGGGHRASANALRDAFRVLAFP--VPIH-CDIVDIYMFP--YNQYVA
LY--KIMAEY-SLWKWFYG----LWLFKE--CLMR-NP-ADITKSRA-DMVVSVPLCQD-
PLKIL------NEEG-RTTP-FATDLG-GAH-PTWF-N-DKCFVPSTVLKEA--EGKIVQ
YG--LPI----ED--SAGAEGA-----REKLGLA-D--TV-LIVGGGDGMGGIVKLQQLA
ET--YQMVVVCGNN------------------MRSSNILVTKAGPG--TIAEAAICGLPC
IL----QEEGYVV-DSG-FGCYGS--PTGADTVQX-------------------------
-----------------
>MATOU-v1_97509707xxxEukaryota_Cryptophyta_Pyrenomonadales_Geminigeraceae_Geminigera
KDGKK-VLFLLSDTGGGHKASARAIKGALDI-LYP-G-KFT-CEIEDMWKWP--FNQFVP
GY-Q-WMA----MWKLLYS---QIPPLAH--CVNGRAF-EAYMS-EP-DIVVSVPLCQD-
PLRILD-RMGGGK----KVP-FITDLG-SAS-TLWF-HKDKCCVPGDVCEKIAL-QQIRK
HG--LPVRQGF----R-----QS----KAQLGLSNIP-TV-LVMGGGDGVGPMQTGEYQM
VV-----------NAN--KVVTKGFVSNMDDW----DLMVTK--------AEASIVGLPC
MLS----EEGYVI-GNG-YGDFRD--PKK---VTEWL-ASPD---EVTKMSQAATLG---
-KATKEIAREIAELVFG
>MATOU-v1_97517412xxxEukaryota_Stramenopiles_Bacillariophyta_Bacillariophyceae_Bacillariophycidae_Bacillariales_Bacillariaceae_Fragilariopsis
SRGPLRVMFLSADAGGGHKASAAALTKQFEM-LYP-G-CES-FHLEEVL-WP--YSDIAT
SY--KTLTSN-PMWRTIYS-NAKPF-HCL--TR--ELF-IKLITANP-DVIVSVPNMNL-
PCSAA--RKVGRN--GKKIP-FFTDLG-SGH-DGWF-Q-DKLYLASEKIREL--EESIVL
TG--LPIRHEF-EPPEVKQD-------KVDLDLDNNI-MV-LVMGGGEGVGSLQSFFDN-
NI--ATICVVCAKNQVNVTVLPLGFVTRMAEYMAAADVLITKAGPG--TIAEAASMGLPI
LL-----EAGLVS-EQG-FGEYDR--PRDANVVTKWI-QEPE-TYLKKMSENALAFG--Y
PEAGKQIALDIGIQTHG
>MATOU-v1_97548102xxxEukaryota_Stramenopiles_Bacillariophyta
-KKGLKILFLFSDTGGGHRASALSLSKQFEI-LFP-G--SE-YYLYDPF-PP--YNNFAK
TY--QHLSNH-PQWKLVYG-NLRAI-HLR--FY--EMI-RNAIKRNP-DVVISVPMLTN-
PLLSC--RKISEE--GRYIP-MYTDLG-GGH-SLWF-C-DKLYVPSDQIMAL--DEKLVK
IG--LPIRHDFGD--RTSDKGKA----RSELRLP--F-VI-LCMGGGEGVGSLSECVRK-
EI-HATILVICGRNAV--NVIPLGFVNEMAKYMVAADVLVTKAGPG--TIAEAASVGLPV
LL-PG-QEEGFVV-NKQ-FGCYHYSDPNTVKTLSSWL-LDDT--QLQTLSKAATAAG--A
PDAAEQIVKCIGDDTLE
>MATOU-v1_97586481xxxEukaryota_Stramenopiles_Bacillariophyta_Coscinodiscophyceae_Thalassiosirophycidae_Thalassiosirales
--RPLKILFLSSDTGGGHRASAEALADRFRK-LFP-G--TT-YDLMDIW-WP--YCTIRE
TY--KSFS-A-AKWRTLYS-NNPLY-HSY--YM--ELI-RERMEEDP-DVVVSVPTMNY-
PLFSI--RKISEK--GRDIP-FFTDFG-SGH-CTWF-NKDKMYLASEPIKEI--DEKIVM
SG--LPIRYDF-D--RTTEGGIA----REHLGID--N-MI-LVMGGGEGVGSLSKLRTQ-
GV-DATICVVCGRNTV--------------------------------------------
------------------------------------------------------------
-----------------
>MATOU-v1_98240618xxxEukaryota_Stramenopiles_Bacillariophyta_Coscinodiscophyceae_Coscinodiscophycidae_Coscinodiscales
-GP-LKVLFLSSDTGGGHRASAEALAKHFQM-YYP-G--TT-YDLLDCW-LP--YRTLVD
TY--KHLSAH-PRWKFLYS-NTSPY-HSA--FT--KRI-RDGIEKNP-DVIVSVPTMQN-
PLIAT--EHLRKK--NKYIP-FFTDFG-TGH-CTWF-R-DKVFIASDRLKRL--EKDIVQ
SG--LPIRRDFRN--RRSEEAQK----RTNLNIP-DI-MV-LVMGGGEGVGSLSTLTTQ-
GI-DATVVVVCGRNKV--DVIGLGFVTQMADYMAASDILITKAGPG--TLAEAAALGLPV
MI-PG-QEAGIVL-DNG-FGDYS--DPYGAEEVACWI-QDED------------------
-----------------
>MATOU-v1_98240619xxxEukaryota_Stramenopiles_Bacillariophyta_Coscinodiscophyceae_Coscinodiscophycidae_Coscinodiscales
-GP-LKVLFLSSDTGGGHRASAEALAKHFQM-YYP-G--TT-YDLLDCW-LP--YRTLVD
TY--KHLSAH-PRWKFLYS-NTSPY-HSA--FT--KRI-RDGIEKNP-DVIVSVPTMQN-
PLIAT--EHLRKK--NKYIP-FFTDFG-TGH-CTWF-R-DKVFIASDRLKRL--EKDIVQ
SG--LPIRRDFRN--RRSEEAQK----RTNLNIP-DI-MV-LVMGGGEGVGSLSTLTTQ-
GI-DATVVVVCGRNKV--DVIGLGFVTQMADYMAASDILITKAGPG--TLAEAAALGLPV
MI-PG-QEAGIVL-DNG-FGDYS--DPYGAEEVACWI-QDED------------------
-----------------
>MATOU-v1_99035066xxxEukaryota_Viridiplantae_Chlorophyta_prasinophytes_Mamiellophyceae_Mamiellales_Mamiellaceae_Micromonas
----------------------------------------D-INVADLW-WP--LCNMPK
SY--FFLVKN-PLWRMSFS-EPELLH--T--AI--RRF-AQAFEDKP-HLIVSVPLMQH-
PLKVL--SRMKTDFPATKIP-FTTDLT-RCH-RTF-------------------N-QLAC
YG--LPI---------PSK-SKD--EICHQLGIDAEA-TV-MLIGGGEGMGKLETLS---
---SQQLIIICGRNMR---V--KGFVNNMSEYMLACDCIITKAGPG--TIAEALICGRPI
LL-----EEGFVL-DNR-VGSYES--PEEADIVADWF-EGDG-EELKNMSRRATVLG--R
PEATFDIVRELSDMA--
>MATOU-v1_99818326xxxEukaryota_Stramenopiles_Pelagophyceae_Pelagomonadales_Pelagomonas
----------------------------------------D-AEIVDIW-WP--YKNFVP
YY--AVMAKR-T-WRMMWG---RFWPATR--IQCSRRF-GKCIADKP-DLVV--PLCQD-
PLRQLA-KIDGG-------P-FVTDLG-SAH-NTWF-DGDYTFVPSDALEKMASEDKIIK
RG--LPLR-------I-----KE-----TKLGLTSN--TA-LVVGGGDGVGGIA------
---PSGLVVVCGKNDN-VKPTILGFVDNMDEWMX--------------------------
------------------------------------------------------------
-----------------
