# Supplementary material for: Monogalactosyldiacylglycerol and Sulfolipid Synthesis in Microalgae
Source: Mar Drugs. 2020 May 1;18(5):237. doi: 10.3390/md18050237 (PMC7281551; doi:10.3390/md18050237)
Supplement: Supplementary file 1 [file marinedrugs-18-00237-s001.zip › S9 Data.fasta]

>CAMPEP_0186192466_/NCGR_PEP_ID=Alexandrium-temarense-CCMP1771-20130823|11478_1_/TAXON_ID=2926_/ORGANISM=Alexandrium-temarense-CCMP1771_/LENGTH=424_/DNA_ID=CAMNT_0028956295_/DNA_START=1_/DNA_END=1273_/DNA_ORIENTATION=+ 198 bp
DYEFLAAFQAFEPTACVHFGEQRSAPY--SAVFTQTNNV-MGTINVCYAIKEECHLIKLG
TMGEDIEEGYNSFYHSK-CHDSTDLNQGVVDDRLVNLDYD-ALNRFA-I-QAAVGPMTVY
GGGQTRGFTDTCKCIQ-I-ACPAPPGMKIYNQFTEQFS-VNELAALITE-AG------NS
LLTTVVKYPAV-WTES-A
>CAMPEP_0186381462_/NCGR_PEP_ID=Alexandrium-temarense-CCMP1771-20130823|382669_1_/TAXON_ID=2926_/ORGANISM=Alexandrium-temarense-CCMP1771_/LENGTH=533_/DNA_ID=CAMNT_0029178393_/DNA_START=56_/DNA_END=1656_/DNA_ORIENTATION=+ 198 bp
DYEFLATFKKFEPTAAVHFGEQRSAPY--SAVFTQTNNV-MGNINLMYAIKEDCHLIKLG
TMGEDIEEGYNSFYHSK-CHDSTDLNQGVVDPALINLDYD-ALNRFC-I-QAAVGPMTVY
GGGQTRGFRDTVRCIQ-I-ACPADKGMRIYNQFTEQFS-VNELAALITE-AG------NS
LLKIIIEYPGV-WTES-A
>CAMPEP_0186489200_/NCGR_PEP_ID=Amphiprora-sp-20130823|5186_1_/TAXON_ID=265536_/ORGANISM=Amphiprora-sp_/LENGTH=448_/DNA_ID=CAMNT_0029300353_/DNA_START=75_/DNA_END=1421_/DNA_ORIENTATION=+ 198 bp
DYDLLQLIKEEQPDSIVHFAEQRAAPY--SKRYTIDNNV-GGSNNLCCAVIDDAHIVHLG
TMGVEIPEGYGSVYHTK-CLDATDLHQGIVDERLVNFDYDGVLNRFL-M-QGAMGPLTVY
GGGQTRAFTDTARCIE-L-AIPPAAGVEIFNQVAETRR-VRDIAQLVADMTGRQEAAENE
VTEIVKKYPASFWNKKRA
>CAMPEP_0186544406_/NCGR_PEP_ID=Amphora-coffeaeformis-CCMP127-20130827|135680_1_/TAXON_ID=265554_/ORGANISM=Amphora-coffeaeformis-CCMP127_/LENGTH=436_/DNA_ID=CAMNT_0029363461_/DNA_START=1_/DNA_END=1311_/DNA_ORIENTATION=- 198 bp
EYDLLQLIKEEKPDSIVHFAEQRAAPY--SKRYTVDNNV-GGSNNLCCAVIDDAHIVHLG
TMGVEIPEGYGSVYHTK-CLDATDLHQGIVDERLINFDYDGVLNRFL-M-QAAMGPLTVY
GGGQTRAFTDTARCIE-L-AVPPAPGVEIFNQVAETRR-VRDIAELVASMTGRQEAAENE
VTEVVKKYPASFWNKKRA
>CAMPEP_0199871196_/NCGR_PEP_ID=Asterionellopsis-glacialis-CCMP134-20140214|956_1_/ASSEMBLY_ACC=CAM_ASM_001170_/TAXON_ID=33640_/ORGANISM=Asterionellopsis_glacialis 198 bp
EYDLLNLIKDEQPDTVVHFAEQRAAPY--SKRYTIDNNV-GGSNNLCCAIMDDAHIVHLG
TMGVEIPEGYGSIYHTK-CLDATDLHQGIVDERLINFDYDGVLNRFL-M-QAAMGPLTVY
GGGQTRAFTDTARCIE-I-AIPPAKGVEIFNQIAETRR-VRDVASMVAEQTGRQEAAENE
VAEVVKKYPASFWNKKRA
>CAMPEP_0186729404_/NCGR_PEP_ID=Aureoumbra-lagunensis-CCMP1510-20130821|74074_1_/TAXON_ID=44058_/ORGANISM=Aureoumbra-lagunensis-CCMP1510_/LENGTH=265_/DNA_ID=CAMNT_0029603135_/DNA_START=623_/DNA_END=1420_/DNA_ORIENTATION=- 198 bp
------------------------------------------------------------
-MGVEIPEGYGSVYHTK-CLDATDLHQGIVDDRLLNFDYDGVLNRFL-M-QAALDPLTVY
GGGQTRAFADTAKCIQ-L-AIPPDAGVEIFNQVAETRR-VRDIANVISDLSGRQEAAENE
VQLVARKYPASFWNRKRA
>CAMPEP_0187027160_/NCGR_PEP_ID=Chaetoceros-affinis-CCMP159-20131123|13404_1_/TAXON_ID=426623_/ORGANISM=Chaetoceros-affinis-CCMP159_/LENGTH=474_/DNA_ID=CAMNT_0029955559_/DNA_START=22_/DNA_END=1446_/DNA_ORIENTATION=- 198 bp
EYDLLQLLKEEKPDAVVHFAEQRAAPY--SKRYTIDNNV-SGSNNLCCAVLDDTHIVHLG
TMGVEIPEGYGSVYHTK-CLDATDLHQGIVDERLINFDYDGVLNRFL-M-QGAMGPLTVY
GGGQTRAFTDTAKCIE-I-AIPPAAGVEIFNQVAETRR-VRDVAALVAEQTGRQEAAENE
VTEIVKKYPASFWNKKRA
>CAMPEP_0187055688_/NCGR_PEP_ID=Chaetoceros-curvisetus-20131202|72451_1_/TAXON_ID=230516_/ORGANISM=Chaetoceros-curvisetus_/LENGTH=453_/DNA_ID=CAMNT_0029994047_/DNA_START=1_/DNA_END=1361_/DNA_ORIENTATION=+ 198 bp
EYDLLQLIKDEQPDSVVHFAEQRAAPY--SKRYTIDNNV-SGSNNLCCAIIDDTHIVHLG
TMGVEIPEGYGSVYHTK-CLDATDLHQGIVDERLINFDYDGVLNRFL-M-QGAMGPLTVY
GGGQTRAFTDTAKCIE-I-AIPPEKGVEIFNQVAETRR-VRDVAALVAEQTGRQEAAENE
VTEIVKKYPASFWNKKRA
>CAMPEP_0200900186_/NCGR_PEP_ID=Chaetoceros-debilis-MM31A_1-20140214|75329_1_/ASSEMBLY_ACC=CAM_ASM_001231_/TAXON_ID=122233_/ORGANISM=Chaetoceros_debilis 198 bp
EYDLLQLIKDEQPDAVVHFAEQRAAPY--SKRYTIDNNV-SGSNNLCCAIIDDTHIVHLG
TMGVEIPEGYGSVYHTK-CLDATDLHQGIVDERLINFDYDGVLNRFL-M-QGAMGPLTVY
GGGQTRGFTDTAKCIE-I-AVPPAKGVEIFNQIAETRR-VRDVASLVAEQTGRQEAAENE
VTEIVTKYPASFWNKKRA
>CAMPEP_0201012120_/NCGR_PEP_ID=Chaetoceros-neogracile-CCMP1317-20140214|96704_1_/ASSEMBLY_ACC=CAM_ASM_001245_/TAXON_ID=240364_/ORGANISM=Chaetoceros_neogracile 198 bp
EYDLLQLLKEEKPDSIVHFAEQRAAPY--SKRYTIDNNV-SGSNNLCCAIIDDIHIVHLG
TMGVEIPEGYGSVYHTK-CLDATDLHQGIVDERLINFDYDGVLNRFL-M-QGAMGPLTVY
GGGQTRAFTDTAKCIE-I-AVPPQKGVEIFNQVAETRR-VRDVAALVAEQTNRQEAAENE
VTDIVKKYPASFWNKKRA
>CAMPEP_0187177122_/NCGR_PEP_ID=Chattonella-subsalsa-CCMP2191-20130903|209057_1_/TAXON_ID=44440_/ORGANISM=Chattonella-subsalsa-CCMP2191_/LENGTH=447_/DNA_ID=CAMNT_0030163235_/DNA_START=98_/DNA_END=1441_/DNA_ORIENTATION=+ 198 bp
DFDLMQLFKQEKPDTIIHFAEQRAAPY--SKRYTVDNNV-SGTNNLACAIVEDIHVVHLG
TMGVEIPEGYGSVYHTK-CLDATDLHQGIVDERLINFDYDGVLNRFL-M-QAALDPLTVY
GGGQTRAFTDTAKCIE-A-AVPPAAGVEIFNQVAETRR-VRDLAEMISKKTGRNEDAENE
VISVTEKYPKSYWNKNRA
>CAMPEP_0193713732_/NCGR_PEP_ID=Chrysochromulina-polylepis-CCMP1757-20130903|7729_1_/TAXON_ID=72548_/ORGANISM=Chrysochromulina-polylepis-CCMP1757_/LENGTH=487_/DNA_ID=CAMNT_0038224033_/DNA_START=1_/DNA_END=1462_/DNA_ORIENTATION=- 198 bp
EYDRFQLIKDEQPDTIIHFAEQRAAPY--SKRYTVENNL-GATHNVACAVVDDVHIVHLG
TMGVQIPEGYGSVYHTK-CLDATDLHQGIVDERLCNFDYDGVLNRFL-M-QAACGPLTVY
GGGQTRAFTDTCKCVE-L-AVPPQTGVEILNQVAQTAR-VRDVAQLVGSLTGRAEDAENE
VQQIANKYSKSYWNKGTA
>CAMPEP_0200313636_/NCGR_PEP_ID=Corethron-pennatum-L29A3-20140214|8890_1_/ASSEMBLY_ACC=CAM_ASM_001207_/TAXON_ID=218684_/ORGANISM=Corethron_pennatum 198 bp
DYDLLQLIKDVKPDSIVHFAEQRAAPY--SKRYTVDNNV-SGNNNLCCAVIDDAHIVHLG
TMGVEIPEGYGSVYHTK-CLDATDLHQGIVDERLINFDYDGVLNRFL-M-QGTMGPLTVY
GGGQTRGFSDTARCIE-L-AIPPAKGVQILNQIAETRR-VRDVAKLVADQTGRQEAAENE
VQEVVKKYPASFWNKKRA
>CAMPEP_0187303560_/NCGR_PEP_ID=Ditylum-brightwellii-GSO103-20131123|3838_1_/TAXON_ID=49249_/ORGANISM=Ditylum-brightwellii-GSO103_/LENGTH=453_/DNA_ID=CAMNT_0030348067_/DNA_START=1_/DNA_END=1362_/DNA_ORIENTATION=+ 198 bp
EYDLLQLIKEEKPDSIVHFAEQRAAPY--SKRYTIDNNV-SGANNLCCAVIDDAHIVHLG
TMGVEIPEGYGSVYHTK-CLDATDLHQGIVDERLVNFDYDGVLNRFL-M-QGAMGPLTVY
GGGQTRAFTDTARCIE-I-AIPPASGVEIFNQIAETRR-VRDVAALVAEQTGRQEAAENE
VTEVVKKYPASFWNKKRA
>CAMPEP_0193942186_/NCGR_PEP_ID=Ditylum-brightwellii-GSO104-20131105|2686_1_/TAXON_ID=49249_/ORGANISM=Ditylum-brightwellii-GSO104_/LENGTH=472_/DNA_ID=CAMNT_0038536599_/DNA_START=1_/DNA_END=1417_/DNA_ORIENTATION=+ 198 bp
EYDLLQLIKEEKPDSIVHFAEQRAAPY--SKRYTIDNNV-SGANNLCCAVIDDAHIVHLG
TMGVEIPEGYGSVYHTK-CLDATDLHQGIVDERLVNFDYDGVLNRFL-M-QGAMGPLTVY
GGGQTRAFTDTARCIE-I-AIPPASGVEIFNQIAETRR-VRDVAALVAEQTGRQEAAENE
VTEVVKKYPASFWNKKRA
>CAMPEP_0187357372_/NCGR_PEP_ID=Ditylum-brightwellii-GSO105-20130911|75380_1_/TAXON_ID=49249_/ORGANISM=Ditylum-brightwellii-GSO105_/LENGTH=465_/DNA_ID=CAMNT_0030425563_/DNA_START=38_/DNA_END=1435_/DNA_ORIENTATION=- 198 bp
EYDLLQLIKEEKPDSIVHFAEQRAAPY--SKRYTIDNNV-SGANNLCCAVIDDAHIVHLG
TMGVEIPEGYGSVYHTK-CLDATDLHQGIVDERLVNFDYDGVLNRFL-M-QGAMGPLTVY
GGGQTRAFTDTARCIE-I-AIPPASGVEIFNQIAETRR-VRDVAALVAEQTGRQEAAENE
VTEVVKKYPASFWNKKRA
>CAMPEP_0187384952_/NCGR_PEP_ID=Dunaliella-tertiolecta-CCMP1320-20130909|34428_1_/TAXON_ID=3047_/ORGANISM=Dunaliella-tertiolecta-CCMP1320_/LENGTH=483_/DNA_ID=CAMNT_0030461437_/DNA_START=44_/DNA_END=1495_/DNA_ORIENTATION=+ 198 bp
DWDFFEKFRSFSPDAVVHFGEQRSAPY--SAVYTQSNNV-MGTLNVLYAIKDDCHLVKLG
TMGEDIEEGYGSFYHSK-VHDTTDLNQGVVDPMLFNFDYD-ALNRFV-V-QAAVGPLTVY
GGGQTRGYRDTVRCIQ-I-AIPASSGMRVFNQFTQQFS-VNQLAEIVKQ-GG------NS
LLQFAMTYPAV-WRA---
>CAMPEP_0199951150_/NCGR_PEP_ID=Durinskia-baltica-CSIRO_CS-38-20140214|26399_1_/ASSEMBLY_ACC=CAM_ASM_001176_/TAXON_ID=400756_/ORGANISM=Durinskia_baltica 198 bp
DYDLLQLIKEEKPDSIVHFAEQRAAPY--SKRYTVDNNV-SGSNNLCCAILDDAHIVHLG
TMGVEIPEGYGSVYHTK-CLDATDLHQGIVDERLINFDYDGVLNRFL-M-QAAMGPLTVY
GGGQTRAFSDTARCIE-I-AIPPAKGVEIFNQVAETRR-VRDIAQMVAKMTGRQEAAENE
VTEVVKKYPASFWNKKRA
>CAMPEP_0199953068_/NCGR_PEP_ID=Durinskia-baltica-CSIRO_CS-38-20140214|27776_1_/ASSEMBLY_ACC=CAM_ASM_001176_/TAXON_ID=400756_/ORGANISM=Durinskia_baltica 198 bp
DYAELQLLKDEKPDTVVHFAEQRAAPY--SKRYTIDNNL-SGTHNLLCAIVEDIHVVHLG
TMGVEIPEGYGSVYHTK-CLDATDLHQGIVDERLINFDYDGVLNRFL-M-QASMGPLTVY
GGGQTRAFSDTARCVN-L-AIPPKSGVEIFNQVAETLR-VRDLAQLVSKKTGRKEDAENE
VVNIADKFPNSFWSKARA
>CAMPEP_0187631234_/NCGR_PEP_ID=Emiliania-huxleyi-379-20130905|12663_1_/TAXON_ID=2903_/ORGANISM=Emiliania-huxleyi-379_/LENGTH=544_/DNA_ID=CAMNT_0030728661_/DNA_START=1_/DNA_END=1637_/DNA_ORIENTATION=- 198 bp
EYDRFQMMREERPDTMIHFAEQRAAPY--SKRYTVDNNV-RATHNVLCGIVEDIHLVHLG
TMGVEIPEGYGSVYHTK-CLDATDLHQGIVDERLVNFDYDGVLNRFL-M-QAACGPLTVY
GGGQTRAFKDTCKCIE-L-AVPPEPKVEILNQVAQTAR-VRDVARIVSDLTGRNEAAENE
VTEVANKYSKAYWNKERA
>CAMPEP_0187730612_/NCGR_PEP_ID=Emiliania-huxleyi-CCMP370-20130905|183238_1_/TAXON_ID=2903_/ORGANISM=Emiliania-huxleyi-CCMP370_/LENGTH=590_/DNA_ID=CAMNT_0030835859_/DNA_START=1_/DNA_END=1774_/DNA_ORIENTATION=- 198 bp
EYDRFQMMREERPDTMIHFAEQRAAPY--SKRYTVDNNV-RATHNVLCGIVEDIHLVHLG
TMGVEIPEGYGSVYHTK-CLDATDLHQGIVDERLVNFDYDGVLNRFL-M-QAACGPLTVY
GGGQTRAFKDTCKCIE-L-AVPPEPKVEILNQVAQTAR-VRDVARIVSDLTGRNEAAENE
VTEVANKYSKAYWNKERA
>CAMPEP_0187738726_/NCGR_PEP_ID=Emiliania-huxleyi-PLYM219-20130905|1526_1_/TAXON_ID=2903_/ORGANISM=Emiliania-huxleyi-PLYM219_/LENGTH=478_/DNA_ID=CAMNT_0030844069_/DNA_START=1_/DNA_END=1435_/DNA_ORIENTATION=- 198 bp
EYDRFQMMREERPDTMIHFAEQRAAPY--SKRYTVDNNV-RATHNVLCGIVEDIHLVHLG
TMGVEIPEGYGSVYHTK-CLDATDLHQGIVDERLVNFDYDGVLNRFL-M-QAACGPLTVY
GGGQTRAFKDTCKCIE-L-AVPPEPKVEILNQVAQTAR-VRDVARIVSDLTGRNEAAENE
VTEVANKYSKAYWNKERA
>CAMPEP_0200506842_/NCGR_PEP_ID=Extubocellulus-spinifer-CCMP396-20140214|211278_1_/ASSEMBLY_ACC=CAM_ASM_001213_/TAXON_ID=265572_/ORGANISM=Extubocellulus_spinifer 198 bp
EYDLLQLIKDEKPDSIVHFAEQRAAPY--SKRYTIDNNV-SGSNNLCCAVLDDAHIVHLG
TMGVEIPEGYGSVYHTK-CLDATDLHQGIVDERLINFDYDGVLNRFL-M-QGAMGPLTVY
GGGQTRAFTDTARCIE-I-AIPPEAGVEIFNQVAETRR-VRDVAGLVSEQTGRQEAAENE
VTEVVKKYPASFWNKKRA
>CAMPEP_0188088896_/NCGR_PEP_ID=Fragilariopsis-kerguelensis-L26_C5-20130909|26203_1_/TAXON_ID=186038_/ORGANISM=Fragilariopsis-kerguelensis-L26_C5_/LENGTH=465_/DNA_ID=CAMNT_0031370681_/DNA_START=164_/DNA_END=1561_/DNA_ORIENTATION=+ 198 bp
EYDLLQLIKEEQPDSIVHFAEQRAAPY--SKRYTIDNNV-GGSNNLCCAVIDDVHIVHLG
TMGVEIPEGYGSVYHTK-CMDATDLHQGVVDERLINFDYDGVLNRFL-M-QGSMGPLTVY
GGGQTRAFTDTARCIE-I-AIPPKQGVEIFNQIAETRR-VRDIAEMVAKLTGRQEAAENE
VTEIVKKYPASFWNKKRA
>CAMPEP_0199355362_/NCGR_PEP_ID=Fragilariopsis-kerguelensis-L2_C3-20140214|6630_1_/ASSEMBLY_ACC=CAM_ASM_001141_/TAXON_ID=186038_/ORGANISM=Fragilariopsis_kerguelensis 198 bp
EYDLLQLIKEEQPDSIVHFAEQRAAPY--SKRYTIDNNV-GGSNNLCCAVIDDVHIVHLG
TMGVEIPEGYGSVYHTK-CMDATDLHQGVVDERLINFDYDGVLNRFL-M-QGSMGPLTVY
GGGQTRAFTDTARCIE-I-AIPPKQGVEIFNQIAETRR-VRDIAEMVAKLTGRQEAAENE
VTEIVKKYPASFWNKKRA
>CAMPEP_0188208156_/NCGR_PEP_ID=Gephyrocapsa-oceanica-RCC1303-20130911|80585_1_/TAXON_ID=38817_/ORGANISM=Gephyrocapsa-oceanica-RCC1303_/LENGTH=477_/DNA_ID=CAMNT_0031536927_/DNA_START=1_/DNA_END=1434_/DNA_ORIENTATION=- 198 bp
EYDRFQMMREERPDTMIHFAEQRAAPY--SKRYTVDNNV-RATHNVLCGIVEDIHLVHLG
TMGVEIPEGYGSVYHTK-CLDATDLHQGIVDERLVNFDYDGVLNRFL-M-QAACGPLTVY
GGGQTRAFKDTCKCIE-L-AVPPEPKVEILNQVAQTAR-VRDVARIVSDLTGRNEAAENE
VTEVANKYSKAYWNKERA
>CAMPEP_0188245062_/NCGR_PEP_ID=Glenodinium-foliaceum-CCAP1116_3-20130913|9287_1_/TAXON_ID=160619_/ORGANISM=Glenodinium-foliaceum-CCAP1116_3_/LENGTH=456_/DNA_ID=CAMNT_0031576689_/DNA_START=219_/DNA_END=1589_/DNA_ORIENTATION=+ 198 bp
DYDLLQLIKDEKPDSIVHFAEQRAAPY--SKRYTVDNNV-SGSNNLCCAVIDDAHIVHLG
TMGVEIPEGYGSVYHTK-CLDATDLHQGIVDERLINFDYDGVLNRFL-M-QAAMGPLTVY
GGGQTRAFSDTARCIE-I-AVPPAKGVEIFNQIAETRR-VRDIAQMVADMTGRQEAAENE
VTQVVKKYPASFWNKKRA
>CAMPEP_0194025128_/NCGR_PEP_ID=Gloeochaete-witrockiana-SAG46_84-20130911|184433_1_/TAXON_ID=38269_/ORGANISM=Gloeochaete-witrockiana-SAG46_84_/LENGTH=552_/DNA_ID=CAMNT_0038663325_/DNA_START=1_/DNA_END=1656_/DNA_ORIENTATION=- 198 bp
DNDFLKSLRAFQPDAIVHFGEQRSAPF--SAVETQSNNV-IGNLNLLFAIRDDCHLVKLG
TMGEDIEEGYGSFYHSK-VHDTTDLNQGVVDPLLINLDYD-ALNRFC-I-QAAIGPLTVY
GGGQTRGFRDTVACME-L-AVPAERGMKVFNQFTEQFS-VSQLAEAVRD-AS------QS
LMNFSIQFPSH-WKGT-P
>CAMPEP_0193998866_/NCGR_PEP_ID=Gloeochaete-witrockiana-SAG46_84-20130911|16417_1_/TAXON_ID=38269_/ORGANISM=Gloeochaete-witrockiana-SAG46_84_/LENGTH=382_/DNA_ID=CAMNT_0038624089_/DNA_START=208_/DNA_END=1356_/DNA_ORIENTATION=- 198 bp
EEKALDVFVHERPDAVIHFAGLKAVGE--SPLTYYHNNI-TGTINLLKVMDR-RGMVFSS
SATV------TNPYGTK-QMIEVILRYFNP----------GLMPY-I-Q-QVVVG-LNVF
GGTGVRDYVDLAQGHL-A-AF-IAIS-KVYNLGTGKGISVLQMVDAMRKASG--YADSS-
----LVKHSPVNGGISHS
>CAMPEP_0188516778_/NCGR_PEP_ID=Goniomonas-pacifica-CCMP1869-20130911|200879_2_/TAXON_ID=195067_/ORGANISM=Goniomonas-pacifica-CCMP1869_/LENGTH=171_/DNA_ID=CAMNT_0031873939_/DNA_START=1_/DNA_END=512_/DNA_ORIENTATION=- 198 bp
EYQRLDLIIEEKPDSIVHFAEQRAAPY--SKRYTVDNNV-NGTHNLLAAIVEDIHVVHLG
TMGVTIPEGYGSVYHTK-TLDQ--------------------------------------
------------------------------------------------------------
------------------
>CAMPEP_0188556420_/NCGR_PEP_ID=Heterosigma-akashiwo-CCMP2393-20130911|13162_1_/TAXON_ID=39354_/ORGANISM=Heterosigma-akashiwo-CCMP2393_/LENGTH=418_/DNA_ID=CAMNT_0031922749_/DNA_START=170_/DNA_END=1426_/DNA_ORIENTATION=+ 198 bp
DYDLLQLFKQEKPDSVIHFAEQRAAPY--SKRYTVDNNL-GGTNNVACAIIEDIHVVHLG
TMGVEIPEGYGSVYHTK-CLDATDLHQGIVDERLVNFDYDGVLNRFL-M-QAALDPLTVY
GGGQTRAFTDTARCIE-A-AVPPAAGVEIFNQVAETCR-VRDLANMIAEKTGRNEAAENE
VISVTQKYPKSYWNKNRA
>CAMPEP_0188627142_/NCGR_PEP_ID=Heterosigma-akashiwo-CCMP3107-20130913|116466_1_/TAXON_ID=536047_/ORGANISM=Heterosigma-akashiwo-CCMP3107_/LENGTH=418_/DNA_ID=CAMNT_0032027695_/DNA_START=170_/DNA_END=1426_/DNA_ORIENTATION=- 198 bp
DYDLLQLFKQEKPDSVIHFAEQRAAPY--SKRYTVDNNL-GGTNNVACAIIEDIHVVHLG
TMGVEIPEGYGSVYHTK-CLDATDLHQGIVDERLVNFDYDGVLNRFL-M-QAALDPLTVY
GGGQTRAFTDTARCIE-A-AVPPAAGVEIFNQVAETCR-VRDLANMIAEKTGRNEAAENE
VISVTQKYPKSYWNKNRA
>CAMPEP_0188638402_/NCGR_PEP_ID=Heterosigma-akashiwo-CCMP452-20130912|2489_1_/TAXON_ID=536046_/ORGANISM=Heterosigma-akashiwo-CCMP452_/LENGTH=418_/DNA_ID=CAMNT_0032043363_/DNA_START=165_/DNA_END=1421_/DNA_ORIENTATION=+ 198 bp
DYDLLQLFKQEKPDSVIHFAEQRAAPY--SKRYTVDNNL-GGTNNVACAIIEDIHVVHLG
TMGVEIPEGYGSVYHTK-CLDATDLHQGIVDERLVNFDYDGVLNRFL-M-QAALDPLTVY
GGGQTRAFTDTARCIE-A-AVPPAAGVEIFNQVAETCR-VRDLANMIAEKTGRNEAAENE
VISVTQKYPKSYWNKNRA
>CAMPEP_0200244518_/NCGR_PEP_ID=Heterosigma-akashiwo-NB-20140214|32488_1_/ASSEMBLY_ACC=CAM_ASM_001192_/TAXON_ID=536047_/ORGANISM=Heterosigma_akashiwo 198 bp
DYDLLQLFKQEKPDSVIHFAEQRAAPY--SKRYTVDNNL-GGTNNVACAIIEDIHVVHLG
TMGVEIPEGYGSVYHTK-CLDATDLHQGIVDERLVNFDYDGVLNRFL-M-QAALDPLTVY
GGGQTRAFTDTARCIE-A-AVPPAAGVEIFNQVAETCR-VRDLANMIAEKTGRNEAAENE
VISVTQKYPKSYWNKNRA
>CAMPEP_0193651454_/NCGR_PEP_ID=Isochrysis-galbana-CCMP1323-20130912|20361_1_/TAXON_ID=37099_/ORGANISM=Isochrysis-galbana-CCMP1323_/LENGTH=492_/DNA_ID=CAMNT_0038153061_/DNA_START=1_/DNA_END=1477_/DNA_ORIENTATION=- 198 bp
EYDRFQMIKEERPDTMVHFAEQRAAPY--SKRYTVNNNV-GATHNVLCGIVEDIHLVHLG
TMGVEIPEGYGSVYHTK-CLDATDLHQGIVDERLINFDYDGVLNRFL-M-QAACGPLTVY
GGGQTRAFKDTCKCIE-L-AVPPTAKVEILNQVAETAR-VRDVAAMVAKLTGRNEASENE
VTEIAEKYSKAYWNKERA
>CAMPEP_0193695924_/NCGR_PEP_ID=Isochrysis-galbana-CCMP1323-20130912|122016_1_/TAXON_ID=37099_/ORGANISM=Isochrysis-galbana-CCMP1323_/LENGTH=670_/DNA_ID=CAMNT_0038205017_/DNA_START=1_/DNA_END=2014_/DNA_ORIENTATION=+ 198 bp
EYVRFQMIQEERPDTMVHFAEQRAAPY--SKRYTINNNV-GATHNVLCGIVEDVHLVHLG
TMGVEIPEGYGSIYHTK-CLDATDLHQGIVDERLINFDYDGVLNRFL-M-QAACGPLTVY
GGGQTRAFKDTCKCIE-L-AVPPQAKVEILNQVAETAR-VRDVAAIVSQLTGRNEAAENE
VTDIANKYSKAYWNKERA
>CAMPEP_0188757692_/NCGR_PEP_ID=Isochrysis-sp-CCMP1244-20130912|12891_1_/TAXON_ID=37098_/ORGANISM=Isochrysis-sp-CCMP1244_/LENGTH=456_/DNA_ID=CAMNT_0032217555_/DNA_START=1_/DNA_END=1369_/DNA_ORIENTATION=+ 198 bp
EYDRFQMMREERPDTMIHFAEQRAAPY--SKRYTVDNNV-RATHNVLCGIVEDIHLVHLG
TMGVEIPEGYGSVYHTK-CLDATDLHQGIVDERLVNFDYDGVLNRFL-M-QAACGPLTVY
GGGQTRAFKDTCKCIE-L-AVPPEPKVEILNQVAQTAR-VRDVARIVSDLTGRNEAAENE
VTEVANKYSKAYWNKERA
>CAMPEP_0188809752_/NCGR_PEP_ID=Isochrysis-sp-CCMP1324-20130913|653_1_/TAXON_ID=40639_/ORGANISM=Isochrysis-sp-CCMP1324_/LENGTH=491_/DNA_ID=CAMNT_0032273845_/DNA_START=1_/DNA_END=1474_/DNA_ORIENTATION=+ 198 bp
EYDRFQMIKEERPDTMVHFAEQRAAPY--SKRYTVNNNV-GATHNVLCGIVEDIHLVHLG
TMGVEIPEGYGSVYHTK-CLDATDLHQGIVDERLINFDYDGVLNRFL-M-QAACGPLTVY
GGGQTRAFKDTCKCIE-L-AVPPTAKVEILNQVAETAR-VRDVAAMVAKLTGRNEASENE
VTEIAEKYSKAYWNKERA
>CAMPEP_0189778764_/NCGR_PEP_ID=Kryptoperidinium-foliaceum-CCMP1326-20130916|134844_1_/TAXON_ID=160619_/ORGANISM=Kryptoperidinium-foliaceum-CCMP1326_/LENGTH=453_/DNA_ID=CAMNT_0033454207_/DNA_START=168_/DNA_END=1529_/DNA_ORIENTATION=- 198 bp
EYDLLQLIKDEAPDTIVHFAEQRAAPY--SKRYTVDNNV-SGSNNLCCAVIDDAHIVHLG
TMGVEIPEGYGSVYHTK-CLDATDLHQGIVDERLINFDYDGVLNRFL-M-QAAMGPLTVY
GGGQTRAFTDTARCIE-I-AVPPEKGVEIFNQVAETRR-VRDIAEMVAKMTGRQEAAENE
VTEVVKKYPASFWNKKRA
>CAMPEP_0189839928_/NCGR_PEP_ID=Kryptoperidinium-foliaceum-CCMP1326-20130916|265165_1_/TAXON_ID=160619_/ORGANISM=Kryptoperidinium-foliaceum-CCMP1326_/LENGTH=205_/DNA_ID=CAMNT_0033519591_/DNA_START=1_/DNA_END=614_/DNA_ORIENTATION=+ 198 bp
------------------------------------------------------------
----------------------TDLHQGIVDERLINFDYDGVLNRFL-M-QAAMGPLTVY
GGGQTRAFSDTARCIE-I-AVPPAKGVEIFNQIAETRR-VRDIAQMVADMTGRQEAAENE
VTQVVKKYPASFWNKKRA
>CAMPEP_0190017904_/NCGR_PEP_ID=Lingulodinium-polyedra-CCMP1738-20130920|47270_1_/TAXON_ID=160621_/ORGANISM=Lingulodinium-polyedra-CCMP1738_/LENGTH=343_/DNA_ID=CAMNT_0033707295_/DNA_START=71_/DNA_END=1098_/DNA_ORIENTATION=+ 198 bp
DYDLMKLMQEEKIDTVMHLAAQSHVDL--SPQQFALDNV-QGTASLLEAARK-KRFVHCS
TDEV------NNPYSSK-AGADVITRGNNV-----------VVPKFI-A-QLTSG-LTIH
GGGNTRNFQDTASAFD-V-VL-GQVG-EAYNIGGKNEKSVIDVA----------MGLES-
------------------
>CAMPEP_0190157158_/NCGR_PEP_ID=Lotharella-globosa-CCCM811-20130918|13797_1_/TAXON_ID=91324_/ORGANISM=Lotharella-globosa-CCCM811_/LENGTH=523_/DNA_ID=CAMNT_0033858203_/DNA_START=1_/DNA_END=1572_/DNA_ORIENTATION=+ 198 bp
SLSEVELMKKYKPDNIVHFAEIRAAPY--SKAETVRNNI-LGVHNVLISMLEDAHLIHLG
TMGVAIPEGYGSVYHTK-CLDNTDLHQGIVDPRLINLDVDSVLNRFA-V-QSALGDITPY
GGGQTRAFADTARCIR-L-ATPPNKG-DRVSQVAETHR-VRDLASLCEKLSPRNEKAENE
LVDAIVKYPTSFWGKTQA
>CAMPEP_0190202062_/NCGR_PEP_ID=Micromonas-sp-NEPCC29-20130920|473_1_/TAXON_ID=38833_/ORGANISM=Micromonas-sp-NEPCC29_/LENGTH=491_/DNA_ID=CAMNT_0033914859_/DNA_START=1_/DNA_END=1475_/DNA_ORIENTATION=- 198 bp
DYEFLAAFTAFDPTACVHFGEQRSAPY--SAVFTQTNNV-MGTINVCYAIKEECHLIKLG
TMGEDIEEGYNSFYHSK-CHDSTDLNQGVVDERLVNLDYD-ALNRFA-I-QAAVGPMTVY
GGGQTRGFTDTCKCIQ-I-ACPAPPGMKVYNQFTEQFS-VNELAALITE-AG------SS
LLTTVVKYPAV-WTES-A
>CAMPEP_0190225912_/NCGR_PEP_ID=Micromonas-sp-RCC472-20130920|8835_1_/TAXON_ID=38833_/ORGANISM=Micromonas-sp-RCC472_/LENGTH=488_/DNA_ID=CAMNT_0033940945_/DNA_START=1_/DNA_END=1467_/DNA_ORIENTATION=+ 198 bp
DYEFLAAFQAFEPTACVHFGEQRSAPY--SAVFTQTNNV-MGTINVCYAIKEECHLIKLG
TMGEDIEEGYNSFYHSK-CHDSTDLNQGVVDDRLVNLDYD-ALNRFA-I-QAAVGPMTVY
GGGQTRGFTDTCKCIQ-I-ACPAPPGMKIYNQFTEQFS-VNELAALITE-AG------NS
LLTTVVKYPAV-WTES-A
>CAMPEP_0199326692_/NCGR_PEP_ID=Nitzschia-punctata-CCMP561-20140214|9345_1_/ASSEMBLY_ACC=CAM_ASM_001138_/TAXON_ID=913974_/ORGANISM=Nitzschia_punctata 198 bp
EYDLLELIKEEQPDSIVHFAEQRAAPY--SKRYTVDNNV-GGSNNLCCAVIDDAHIVHLG
TMGVEIPEGYGSVYHTK-CLDATDLHQGIVDERLVNFDYDGVLNRFL-M-QGAMGPLTVY
GGGQTRAFTDTARCIE-I-AIPPEKGVEIFNQVAETRR-VRDIAEMVAKLTGRQEAAENE
VTEIVKKYPASFWNKKRA
>CAMPEP_0190292486_/NCGR_PEP_ID=Ochromonas-sp-CCMP1393-20130920|54055_1_/TAXON_ID=420556_/ORGANISM=Ochromonas-sp-CCMP1393_/LENGTH=447_/DNA_ID=CAMNT_0034022605_/DNA_START=1_/DNA_END=1343_/DNA_ORIENTATION=- 198 bp
DYAELQFLKDEKPDAVVHFAEQRAAPY--SKRYTIDNNV-SGTHNLLAAIVEDIHVVHLG
TMGVEIPEGYGSVYHTK-CLDATDLHQGIVDERLINFDYDGVLNRFL-M-QASLDPLTVY
GGGQTRAFTDTARCIN-L-AIPPQPGVEIFNQIAETLR-VRDLANLIDSKTGRKEDAENE
VVNIAGKYPSSFWNKSRA
>CAMPEP_0190501006_/NCGR_PEP_ID=Pavlova-sp-CCMP459-20130923|5651_1_/TAXON_ID=298111_/ORGANISM=Pavlova-sp-CCMP459_/LENGTH=583_/DNA_ID=CAMNT_0034267843_/DNA_START=1_/DNA_END=1752_/DNA_ORIENTATION=+ 198 bp
DYDLFQLIKQEQPDSIVHFAEQRAAPY--SKRYTINNNV-GATHNVLAAIVEDIHMVHLG
TMGVEIPEGYGSIYHTK-CLDATDLHQGIVDERLVNFDYDGVLNRFL-M-QGALGPLTVY
GGGQTRALSDTCRCIE-L-AIPPKEGVEILNQVAETAK-VRDLAELVSEKTGRKEAAENE
VEAITNKYSKSYWNRDRA
>CAMPEP_0199698430_/NCGR_PEP_ID=Pelagomonas-calceolata-CCMP1756-20140214|17153_1_/ASSEMBLY_ACC=CAM_ASM_001148_/TAXON_ID=35677_/ORGANISM=Pelagomonas_calceolata_ 198 bp
EYDRLSLIKDKRPDSIVHFAEQRAAPY--SKRYTVDNNV-CGTHNLLTAVVECAHIVHLG
TMGVEIPEGYGSVYHTK-CLDATDLHQGIVDPRLTNFDYDGVLNRFL-M-QAALNPMTVY
GGGQTRAFSDTCKCIE-I-AIPPAEGPEIFNQVAETRR-VRDIAELISKNTGRQEAAENE
VQDVTQKYPASFWNKKRA
>CAMPEP_0190748360_/NCGR_PEP_ID=Picocystis-salinarum-CCMP1897-20130926|5975_1_/TAXON_ID=88271_/ORGANISM=Picocystis-salinarum-CCMP1897_/LENGTH=744_/DNA_ID=CAMNT_0034573219_/DNA_START=1_/DNA_END=2233_/DNA_ORIENTATION=- 198 bp
DFEFLHCFESFEPTDCIHFGEQRSAPY--SAVYTQQNNV-IGTLNILFAIKEECHLVKLG
TMGEDIEEGYGSFYHSK-VHDSTDLNQGVVHSDLINLDYDGALNRFV-V-QAAIGPLTVY
G-GQTRGF----RCLQ-I-AIPAEFGMRVFNQFTEQFS-VNQLAGMVTEAGE-------S
LMNFAIEYPSI-FRQT--
>CAMPEP_0200165562_/NCGR_PEP_ID=Proboscia-alata-PI_D3-20140214|39995_1_/ASSEMBLY_ACC=CAM_ASM_001187_/TAXON_ID=216777_/ORGANISM=Proboscia_alata 198 bp
DYDLLQLIKEEEPDTIIHFAEQRAAPY--SKRYTVDNNV-SGSNNLCCAITDDIHIIHLG
TMGVEIPEGYGSVYHTK-CLDATDLHQGVVDERLVNFDYDGVLNRFL-L-QGAMGPLTVY
GGGQTRAFTDTAKCIE-I-AMPPQKGVKIFNQVAETRR-IRDIAKLVADQTGRNEADENE
VTDVIKKYPASFWNKAQA
>CAMPEP_0190867004_/NCGR_PEP_ID=Prorocentrum-minimum-CCMP1329-20131001|2752_1_/TAXON_ID=39449_/ORGANISM=Prorocentrum-minimum-CCMP1329_/LENGTH=412_/DNA_ID=CAMNT_0034743535_/DNA_START=1_/DNA_END=1239_/DNA_ORIENTATION=- 198 bp
DYPLMKIMQEEKIDTVMHLAAQSHVDL--SPQQFVQDNV-MGTASLLEAARK-KRFVHCS
TDEV------NNPYASK-AGADVITRGNNV-----------VVPKFI-A-QLKSG-ITVH
GGGNTRNFQDTASGFD-C-IL-GVVG-EAYNIGGKNEKTVVEVA----------LGLEK-
----LKKLSAHHSATDAS
>CAMPEP_0191195316_/NCGR_PEP_ID=Prorocentrum-minimum-CCMP2233-20131001|259551_1_/TAXON_ID=39449_/ORGANISM=Prorocentrum-minimum-CCMP2233_/LENGTH=543_/DNA_ID=CAMNT_0035107025_/DNA_START=1_/DNA_END=1629_/DNA_ORIENTATION=+ 198 bp
DYPLMKIMQEEKIDTVMHLAAQSHVDL--SPQQFVQDNV-MGTASLLEAARK-KRFVHCS
TDEV------NNPYASK-AGADVITRGNNV-----------VVPKFI-A-QLKSG-ITVH
GGGNTRNFQDTASGFD-C-IL-GVVG-EAYNIGGKNEKTVVEVA----------LGLEK-
----LKKLSAHHSATDAX
>CAMPEP_0191218868_/NCGR_PEP_ID=Prymnesium-parvum-Texoma1-20131001|13806_1_/TAXON_ID=97485_/ORGANISM=Prymnesium-parvum-Texoma1_/LENGTH=466_/DNA_ID=CAMNT_0035133253_/DNA_START=1_/DNA_END=1399_/DNA_ORIENTATION=+ 198 bp
EYDRFQMIKEEKPDTMVHFAEQRAAPY--SKRYTVENNV-GASHNAVCAIVEDIHLVHLG
TMGVKIPEGYGSVYHTK-CLDATDLHQGIVDERLCNFDYDGVLNRFL-M-QAACGPLTVY
GGGQTRAFTDTCKCIE-L-AVPPVGGVKILNQVAQTAR-VRDLAQLIGSMTGRAEDAENE
VQEIATKYSKSFWNKGTA
>CAMPEP_0191253660_/NCGR_PEP_ID=Prymnesium-parvum-Texoma1-20131001|105072_1_/TAXON_ID=97485_/ORGANISM=Prymnesium-parvum-Texoma1_/LENGTH=430_/DNA_ID=CAMNT_0035174765_/DNA_START=1_/DNA_END=1292_/DNA_ORIENTATION=+ 198 bp
EYDRFQMIKEEKPDTMVHFAEQRAAPY--SKRYTVENNV-GASHNAVCAIVEDIHLVHLG
TMGVKIPEGYGSVYHTK-CLDATDLHQGIVDERLCNFDYDGVLNRFL-M-QAACGPLTVY
GGGQTRAFTDTCKCIE-L-AVPPVGGVKILNQVAQTAR-VRDLAQLIGSMTGRAEDAENE
VQEIATKYSKSFWNKGTA
>CAMPEP_0199656838_/NCGR_PEP_ID=Pseudo_nitzschia-australis-10249_10_AB-20140214|10976_1_/ASSEMBLY_ACC=CAM_ASM_001147_/TAXON_ID=44445_/ORGANISM=Pseudo-nitzschia_australis 198 bp
EYDLLQLIKEEQPDSIVHFAEQRAAPY--SKRYTVDNNV-GGSNNLCCAVIDDAHIVHLG
TMGVEIPEGYGSVYHTK-CLDATDLHQGIVDDRLVNFDYDGVLNRFL-M-QGTMGPLTVY
GGGQTRAFTDTARCIE-I-AIPPEKGVEILNQIAETRR-VRDIAEMVASMTGRQEAAENE
VTEIVEKYPASFWNKKRA
>CAMPEP_0199776538_/NCGR_PEP_ID=Pseudo_nitzschia-fradulenta-WWA7-20140214|18952_1_/ASSEMBLY_ACC=CAM_ASM_001165_/TAXON_ID=183588_/ORGANISM=Pseudo-nitzschia_fraudulenta 198 bp
EYDLLQLIKDEQPDSIVHFAEQRSAPY--SKRFTIDNNV-GGSNNLCCAIIDDAHIVHLG
TMGVEIPEGYGSVYHTK-CLDATDLHQGIVDPRLVNFDYDGVLNRFL-M-QGAMGPLTVY
GGGQTRAFTDTARCIE-I-AIPPEKGVSILNQIAETRR-VRDIAKMVADMTGRQEAAENE
VTDIVGKYPASFWNKKRA
>CAMPEP_0191457226_/NCGR_PEP_ID=Pseudopedinella-elastica-CCMP716-20131002|264448_1_/TAXON_ID=35684_/ORGANISM=Pseudopedinella-elastica-CCMP716_/LENGTH=473_/DNA_ID=CAMNT_0035439559_/DNA_START=73_/DNA_END=1494_/DNA_ORIENTATION=- 198 bp
EYAEMQLLQEEKPDSVVHFAEQRAAPY--SKRYTIDNNL-SGTHNVMCAVVEDIHVVHLG
TMGVEIPEGYGSIYHTK-CLDATDLHQG--DDRLVNFDYDGVLNRFL-M-QAALDPLTVY
GGGQTRAFSDTARCIQ-L-AVPPADGVEILNQVAETRR-VRDLAEMISAKTGRNEAAENE
VITVTQKYPTSYWNKKRT
>CAMPEP_0193820914_/NCGR_PEP_ID=Pteridomonas-danica-PT-20131002|28711_1_/TAXON_ID=38822_/ORGANISM=Pteridomonas-danica-PT_/LENGTH=422_/DNA_ID=CAMNT_0038350615_/DNA_START=84_/DNA_END=1352_/DNA_ORIENTATION=+ 198 bp
EYAEMQLLKDEKPDSLVHFAEQRAAPY--SKRYTVDNNL-GGTHNLMCAVVEDIHVVHLG
TMGVEIPEGYGSIYHTK-CLDATDLHQG--DERLINFDYDGVLNRFL-M-QAALDPLTVY
GGGQTRAFSDTARCIQ-L-AIPPAHGVEILNQIAETRR-VRDIAQMVASKAGRNEAAENE
VATIARKYPTSHWNKKRT
>CAMPEP_0191491924_/NCGR_PEP_ID=Pyramimonas-parkeae-CCMP726-20131001|79711_1_/TAXON_ID=36894_/ORGANISM=Pyramimonas-parkeae-CCMP726_/LENGTH=477_/DNA_ID=CAMNT_0035484861_/DNA_START=73_/DNA_END=1506_/DNA_ORIENTATION=- 198 bp
DYEFFEAVKSFAPDSMIHFGEQRSAPY--SGVFTQTNNV-MGTINVLYAIKDECHLVKLG
TMGEDIEEGYSSWYHSK-VHDSTDLNQGVVDPVLINLDYDGALNRFV-I-QAAVGPLTVY
G-GQTRAF----RCLE-L-AIPADFGMRVFNQFTEQFS-VNQLAELVKVQGA-------S
LLSYAQEFPAV-WQ----
>CAMPEP_0191515180_/NCGR_PEP_ID=Rhodella-maculata-CCMP736-20130930|5216_1_/TAXON_ID=38298_/ORGANISM=Rhodella-maculata-CCMP736_/LENGTH=389_/DNA_ID=CAMNT_0035516313_/DNA_START=1_/DNA_END=1168_/DNA_ORIENTATION=- 198 bp
EYDRLQMIKDEKPDTVIHFAEQRAAPY--SKRYTVDNNV-SGTHNLLAAIVEDVHVVHLG
TMGVEIPEGYGSVYHTK-CLDQTDLHQGIVDPLLLNFDYDSVLNRFL-M-QAAMGPLTVY
GGGQTRAFRDTARCIA-L-AVPPEAGVEIFNQVAETHR-VRDLAGKIAGLTGRNEAAENE
VVEVAQKYPSSFWNKKIK
>CAMPEP_0191570020_/NCGR_PEP_ID=Rhodomonas-sp-CCMP768-20130930|22504_1_/TAXON_ID=302021_/ORGANISM=Rhodomonas-sp-CCMP768_/LENGTH=514_/DNA_ID=CAMNT_0035586117_/DNA_START=1_/DNA_END=1545_/DNA_ORIENTATION=- 198 bp
DYDLLALIKAEEPDAIVHFAEQRAAPY--SKRYTVDNNV-GGTNSLLAAVVEDIHVIHLG
TMGVEIPEGYGSVYHTK-CLDATDLHQGIVDERLINFDYDGVLNRFL-M-QSAMGPLTVY
GGGQTRGFTDTCRCIE-A-AIPPAKGVEIFNQIAETAR-VRDIANMIQKQTGRNEDAENE
VQSVTERYPASFWNKKTA
>CAMPEP_0192135692_/NCGR_PEP_ID=Skeletonema-dohrnii-SkelB-20130926|6844_1_/TAXON_ID=267566_/ORGANISM=Skeletonema-dohrnii-SkelB_/LENGTH=484_/DNA_ID=CAMNT_0036241491_/DNA_START=1_/DNA_END=1455_/DNA_ORIENTATION=+ 198 bp
EYDLLQLIKEEQPDSIVHFAEQRAAPY--SKRYTVDNNV-SGSNNLCCAVIDDAHIVHLG
TMGVEIPEGYGSVYHTK-CLDATDLHQGIVDERLINFDYDGVLNRFL-M-QGAMGPLTVY
GGGQTRAFTDTARCIE-I-AIPPNAGVEIFNQIAETRR-VRDVAEMVAKQTGRQEAAENE
VTEVVNKYPASFWNKKRA
>CAMPEP_0192233398_/NCGR_PEP_ID=Skeletonema-marinoi-SkelA-20130924|7284_1_/TAXON_ID=267567_/ORGANISM=Skeletonema-marinoi-SkelA_/LENGTH=452_/DNA_ID=CAMNT_0036359223_/DNA_START=81_/DNA_END=1439_/DNA_ORIENTATION=- 198 bp
EYDLLQLIKEEQPDSIVHFAEQRAAPY--SKRYTVDNNV-SGSNNLCCAVIDDAHIVHLG
TMGVEIPEGYGSVYHTK-CLDATDLHQGIVDERLINFDYDGVLNRFL-M-QGAMGPLTVY
GGGQTRAFTDTARCIE-I-AIPPNAGVEIFNQIAETRR-VRDVAEMVAKQTGRQEAAENE
VTEVVNKYPASFWNKKRA
>CAMPEP_0192270220_/NCGR_PEP_ID=Skeletonema-menzelii-CCMP793-20130923|8895_1_/TAXON_ID=216823_/ORGANISM=Skeletonema-menzelii-CCMP793_/LENGTH=477_/DNA_ID=CAMNT_0036404517_/DNA_START=1_/DNA_END=1433_/DNA_ORIENTATION=+ 198 bp
EYDLLQLIKEEQPDSIVHFAEQRAAPY--SKRYTVDNNV-SGSNNLCCAVIDDAHIVHLG
TMGVEIPEGYGSVYHTK-CLDATDLHQGIVDERLINFDYDGVLNRFL-M-QGAMGPLTVY
GGGQTRAFTDTARCIE-I-AIPPQAGVEIFNQIAETRR-VRDVAEMVAKQTGRQEAAENE
VTEVVNKYPASFWNKKRA
>CAMPEP_0200939656_/NCGR_PEP_ID=Tetraselmis-striata-LANL1001-20140214|117666_1_/ASSEMBLY_ACC=CAM_ASM_001234_/TAXON_ID=3165_/ORGANISM=Tetraselmis_striata 198 bp
DFEFLEVFTAFQPEHVVHFGEQRSAPY--SAVFTQHNNV-IGNINVMYAIKEDCHLVKLG
TMGEDIEEGYNSFYHSK-IHDSTDLNQGIVHPELINYDYD-ALNRFV-V-QAAVGPLTVY
GGGQTRGFRDTVRCIQ-L-AIPANKGMRVFNQFTEMWS-VNDIAGLVTK-AG------NT
LLEFAVEYPAV-WRKS-G
>CAMPEP_0200185054_/NCGR_PEP_ID=Thalassionema-nitzschioides-L26_B-20140214|151_1_/ASSEMBLY_ACC=CAM_ASM_001189_/TAXON_ID=33649_/ORGANISM=Thalassionema_nitzschioides 198 bp
DYDRLELIKDEKPDSIVHFAEQRAAPY--SKRYTVDNNV-SGANNLCCAVVDDVHIVHLG
TMGVEIPEGYGSIYHTK-CLDATDLHQGIVDERLINFDYDGVLNRFL-M-QASMGPLTVY
GGGQTRAFTDTARCIE-I-AVPPAKGVEIFNQVAETRR-VRDVANLVADMTGRQEAAENE
VTTIVKKYPASFWNKKRA
>CAMPEP_0200088766_/NCGR_PEP_ID=Thalassiosira-antarctica-CCMP982-20140214|1916_1_/ASSEMBLY_ACC=CAM_ASM_001185_/TAXON_ID=420261_/ORGANISM=Thalassiosira_antarctica 198 bp
EYDLLQLIKDEKPDSIVHFAEQRAAPY--SKRYTVDNNV-SGSNNLCCAVIDDVHIVHLG
TMGVEIPEGYGSVYHTK-CLDATDLHQGIVDERLINFDYDGVLNRFL-M-QGAMGPLTVY
GGGQTRGFTDTARCIE-I-AIPPAEGVEIFNQIAETRR-VRDVAKLVADQTGRQEAAENE
VTEVVNKYPASFWNKKRA
>CAMPEP_0200729244_/NCGR_PEP_ID=Thalassiosira-gravida-GMp14c1-20140214|80331_1_/ASSEMBLY_ACC=CAM_ASM_001219_/TAXON_ID=420259_/ORGANISM=Thalassiosira_gravida 198 bp
EYDLLQLIKEEKPDSIVHFAEQRAAPY--SKRYTVDNNV-SGSNNLCCAVIDDAHIVHLG
TMGVEIPEGYGSVYHTK-CLDATDLHQGIVDERLINFDYDGVLNRFL-M-QGAMGPLTVY
GGGQTRGFTDTARCIE-I-AIPPAAGVEIFNQIAETRR-VRDVAKLVADQTNRQEAAENE
VTEVVNKYPASFWNKKRA
>CAMPEP_0201033362_/NCGR_PEP_ID=Thalassiosira-miniscula-CCMP1093-20140214|9523_1_/ASSEMBLY_ACC=CAM_ASM_001248_/TAXON_ID=385413_/ORGANISM=Thalassiosira_miniscula 198 bp
----------------XHFGEQRSAPY--SKRYTVDNNI-NATHNLLAALVLDTHVVHLG
TMGV--------------------------------------------------------
------------------------------------------------------------
------------------
>CAMPEP_0201022420_/NCGR_PEP_ID=Thalassiosira-miniscula-CCMP1093-20140214|2233_1_/ASSEMBLY_ACC=CAM_ASM_001248_/TAXON_ID=385413_/ORGANISM=Thalassiosira_miniscula 198 bp
DYDLLQLIKDEQPDSIVHFAEQRAAPY--SKRYTVDNNV-GGSNNLCCAVIDDAHIVHLG
TMGVEIPEGYGSVYHTK-CLDATDLHQGIVDERLVNFDYDGVLNRFL-M-QGAMGPLTVY
GGGQTRAFTDTARCIE-I-AIPPAEGVEIFNQVAETRR-VRDVAKLVADQTNRQEAAENE
VTEVVNKYPASFWNKKRA
>CAMPEP_0201087792_/NCGR_PEP_ID=Thalassiosira-miniscula-CCMP1093-20140214|837342_1_/ASSEMBLY_ACC=CAM_ASM_001248_/TAXON_ID=385413_/ORGANISM=Thalassiosira_miniscula 198 bp
DFDAVGLFDALQPDTIIHFGEQRAAPY--SKRYTVDNNI-SGTHNLLAASVEDPHFVHLG
TMGVEIPEGYGSVYHTK-SMDQTDLHQGIVDARLINFDYDGVLNRFL-M-QAVVGPLTVH
GGGQTRAFQDTVKCLA-L-AVPPAKGVAILNQMTETHT-VRSLAKLVAEASG------NE
TQQIAAKYPCVTWTDK-Q
>CAMPEP_0201087430_/NCGR_PEP_ID=Thalassiosira-miniscula-CCMP1093-20140214|837161_1_/ASSEMBLY_ACC=CAM_ASM_001248_/TAXON_ID=385413_/ORGANISM=Thalassiosira_miniscula 198 bp
DFDAFKLLEDLKPEAVVHFGEQRAAPY--SKRYTVDNNI-NATHNLLAAIAADTHVVHLG
TMGVEIPEGYGSVYHTK-SMDQTDLHQGIVDDRLINFDYDGVLNRFL-V-QAAVGPLTVH
GGGQTRAFGDTVRCIR-L------------------------------------------
------------------
>CAMPEP_0192892696_/NCGR_PEP_ID=Thalassiosira-oceanica-CCMP1005-20130912|5627_1_/TAXON_ID=159749_/ORGANISM=Thalassiosira-oceanica-CCMP1005_/LENGTH=451_/DNA_ID=CAMNT_0037176901_/DNA_START=23_/DNA_END=1378_/DNA_ORIENTATION=- 198 bp
EYDLLQLIKDEQPDSIVHFAEQRAAPY--SKRYTVDNNV-GGSNNLCCAVIDDAHVVHLG
TMGVEIPEGYGSVYHTK-CLDATDLHQGIVDERLINFDYDGVLNRFL-M-QGAMGPLTVY
GGGQTRAFTDTARCIE-I-AIPPASGVEIFNQVAETRR-VRDVAKLVADQTGRFEAAENE
VTEVVNKYPASFWNKKRA
>CAMPEP_0192926544_/NCGR_PEP_ID=Thalassiosira-oceanica-CCMP1005-20130912|87714_1_/TAXON_ID=159749_/ORGANISM=Thalassiosira-oceanica-CCMP1005_/LENGTH=334_/DNA_ID=CAMNT_0037217009_/DNA_START=844_/DNA_END=1848_/DNA_ORIENTATION=+ 198 bp
EYDLLQLIKDEQPDSIVHFAEQRAAPY--SKRYTVDNNV-GGSNNLCCAVIDDAHVVHLG
TMGVEIPEGYGSVYHTK-CLDATDLHQGIVDERLINFDYDGVLNRFL-M-QGAMGPLTVY
GGGQTRAFTDTARCIE-I-AIPPASGVEIFNQVAETRR-VRDVAKLVADQTGRFEAAENE
VTEVVNKYPASFWNKKRA
>CAMPEP_0192964954_/NCGR_PEP_ID=Thalassiosira-rotula-CCMP3096-20130909|16919_1_/TAXON_ID=49265_/ORGANISM=Thalassiosira-rotula-CCMP3096_/LENGTH=453_/DNA_ID=CAMNT_0037262813_/DNA_START=35_/DNA_END=1396_/DNA_ORIENTATION=+ 198 bp
EYDLLQLIKEEKPDSIVHFAEQRAAPY--SKRYTVDNNV-SGSNNLCCAVIDDAHIVHLG
TMGVEIPEGYGSVYHTK-CLDATDLHQGIVDERLINFDYDGVLNRFL-M-QGAMGPLTVY
GGGQTRGFTDTARCIE-I-AIPPAEGVEIFNQIAETRR-VRDVAKLVADQTNRQEAAENE
VTEVVNKYPASFWNKKRA
>CAMPEP_0193015942_/NCGR_PEP_ID=Thalassiosira-rotula-GSO102-20130909|36042_1_/TAXON_ID=49265_/ORGANISM=Thalassiosira-rotula-GSO102_/LENGTH=453_/DNA_ID=CAMNT_0037325175_/DNA_START=56_/DNA_END=1417_/DNA_ORIENTATION=+ 198 bp
EYDLLQLIKEEKPDSIVHFAEQRAAPY--SKRYTVDNNV-SGSNNLCCAVIDDAHIVHLG
TMGVEIPEGYGSVYHTK-CLDATDLHQGIVDERLINFDYDGVLNRFL-M-QGAMGPLTVY
GGGQTRGFTDTARCIE-I-AIPPAEGVEIFNQIAETRR-VRDVAKLVADQTNRQEAAENE
VTEVVNKYPASFWNKKRA
>CAMPEP_0193033394_/NCGR_PEP_ID=Thalassiosira-weissflogii-CCMP1010-20130912|6354_1_/TAXON_ID=67004_/ORGANISM=Thalassiosira-weissflogii-CCMP1010_/LENGTH=468_/DNA_ID=CAMNT_0037348193_/DNA_START=186_/DNA_END=1592_/DNA_ORIENTATION=+ 198 bp
EYDLLQLIKEEKPDSIVHFAEQRAAPY--SKRYTVDNNV-GGSNNLCCAVIDDAHIVHLG
TMGVEIPEGYGSVYHTK-CLDATDLHQGIVDERLVNFDYDGVLNRFL-M-QGAMGPLTVY
GGGQTRAFTDTARCIE-I-AIPPKTGVEIFNQVAETRR-VRDVAKLVADQTGRQEAAENE
VTEVVQKYPASFWNKKRA
>CAMPEP_0193062736_/NCGR_PEP_ID=Thalassiosira-weissflogii-CCMP1336-20130909|4213_1_/TAXON_ID=67004_/ORGANISM=Thalassiosira-weissflogii-CCMP1336_/LENGTH=468_/DNA_ID=CAMNT_0037387375_/DNA_START=144_/DNA_END=1550_/DNA_ORIENTATION=+ 198 bp
EYDLLQLIKEEKPDSIVHFAEQRAAPY--SKRYTVDNNV-GGSNNLCCAVIDDAHIVHLG
TMGVEIPEGYGSVYHTK-CLDATDLHQGIVDERLVNFDYDGVLNRFL-M-QGAMGPLTVY
GGGQTRAFTDTARCIE-I-AIPPKTGVEIFNQVAETRR-VRDVAKLVADQTGRQEAAENE
VTEVVQKYPASFWNKKRA
>CAMPEP_0200971398_/NCGR_PEP_ID=Thalassiothrix-antarctica-L6_D1-20140214|55868_1_/ASSEMBLY_ACC=CAM_ASM_001238_/TAXON_ID=1049557_/ORGANISM=Thalassiothrix_antarctica 198 bp
DYDLLQLIKDEQPDSIVHFAEQRAAPY--SKRYTVDNNV-SGANNLCCAVIDDVHIVHLG
TMGVEIPEGYGSVYHTK-CLDATDLHQGIVDERLVNFDYDGVLNRFL-M-QATMGPLTVY
GGGQTRGFSDTARCIE-I-AIPPAVGVEIFNQIAETRR-VRDVAKLVADMTGRQEAAENE
VTKIVKKYPASFWNKKRA
>CAMPEP_0199160132_/NCGR_PEP_ID=Vaucheria-litorea-CCMP2940-20140214|34229_1_/ASSEMBLY_ACC=CAM_ASM_001132_/TAXON_ID=109269_/ORGANISM=Vaucheria_litorea 198 bp
DYDLLNLLKVEKPDTIIHFAEQRAAPY--SKIYTVNNNI-GGTHNLCVAIVEDIHVVHLG
TMGVQIPEGYGSVYHTK-CLDATDLHQGIVDERLINFDYDSVLNRFL-M-QAGMGPMTVY
GGGQTRAFSDTAQCIE-A-AVPPSSNVEIFNQVAETHK-IRNLAKMIDDKTGRNEAAENE
VQNIAMKYPKSYWNKNRV
>MATOU-v1_100932907xxxEukaryota_Stramenopiles_Dictyochophyceae_Florenciellales_Florenciella 198 bp
EYHVMKFLEDEKPDAVIHFGEQRAAPY--SKRYTIDNNL-SGTHNLLCAIVEDIHLVHLG
TMGVEIPEGYGSIYHTK-VLDATDLHQG--DERLINFDYDGVLNRFL-M-QSALGPLTVY
GGGQTRALTDTAKCIE-L-AIPPETGVEILNQIAETRR-VRDX-----------------
------------------
>MATOU-v1_101253810xxxEukaryota_Stramenopiles_Bacillariophyta 198 bp
EYDLLKLIRDERPDSIVHFAEQRAAPY--SKRYTVDNNV-SGSNNLCCAVIDDAHVVHLG
TMGVEIPEGYGSVYHTK-CLDATDLHQGIVDERLVNFDYDGVLNRFL-M-QGAMGPLTVY
GGGQTRAFTDTARCIE-I-AVPPAAGVEIFNQVAETRR-VRDVAGLVAEQTGRQEAAENE
VTEVVGRY----------
>MATOU-v1_102050890xxxEukaryota_Stramenopiles_Dictyochophyceae_Florenciellales_Florenciella 198 bp
------------------------------------------------------------
----EIPEGYGSIYHTK-VLDATDLHQG--DERLINFDYDGVMNRFL-M-QSALGPLTVY
GGGQTRALTDTARCLE-L-ALPPKKGVEILNQVAETRR-VRDIAKLIAEKTGRNEASENE
VTTICSKYPTSFWNQKRT
>MATOU-v1_102079890xxxEukaryota_Stramenopiles_Bacillariophyta 198 bp
------------------------------------------------------------
----------GSVYHTK-CLDATDLHQGIVDERLINFDYDGVLNRFL-M-QGSMGPLIVY
GGGQTRAFTDTARCIE-I-AIPPKKGVEIFNQIAETRR-VRDIAEMVAKLTGRQEAAENE
VTEIVKKYPASFWNKKRA
>MATOU-v1_102689374xxxEukaryota_Stramenopiles_Bacillariophyta 198 bp
DYDLLQLIKDEQPDSIVHFAEQRAAPY--SKRYTVDNNV-GGSNNLCCAVIDDAHIVHLG
TMGVEIPEGYGSVYHTK-CLDATDLHQGIV----------GVLNRFL-M-QGAMDPLTVY
GGGQTRAFTDTARCIE-L-AIPPAKGVEILNQVAETRR-VRDIAEMVAEMTGRQEAAENE
VTEIVQKYPASFWNKKRA
>MATOU-v1_104371125xxxEukaryota_Viridiplantae_Chlorophyta_prasinophytes 198 bp
-------------------------------------NV-SGTINILYAMKEDCHMVKLG
TMGEDIEEGYNSFYHSK-IHDSTDLNQGVVDEALINLDYD-ALNRFV-I-QAAVGPITVY
GGGQTRGFRDTVRCIQ-L-AIPAEAGMRVMNQFTEQFS-VNQLASLVKD-VG------RS
LTCWAMLFPFS-WRWS--
>MATOU-v1_10539216xxxEukaryota_Haptophyceae_Prymnesiales 198 bp
EYDRFQMLKDEKPDTLVHFAEQRAAPY--SKRYTIDNNL-GATHNVLCAIVEDIHLVHLG
TMGVQIPEGYGSIYHTK-CLDATDLHQGIVDERLVNFDYDGVLNRFL-M-QAACGPLTVY
GGGQTRAFSDTCRCIE-L-AVPPPSGVEILNQVAETAR-VRDVAEMVAKLSGRQEDAENE
VQQIATKYSKSYWNKARA
>MATOU-v1_10553331xxxEukaryota_Haptophyceae 198 bp
DYDRFQLIKEEQPDTMVHFAEQRAAPY--SKRYTVDNNL-GATHNALCAIVEDIHLVHLG
TMGVEIPEGYGSVYHTK-CLDATDLHQGIVDERLCNFDYDGVLNRFL-M-QAATDPLTVY
GGGQTRGFSDTCRCIE-L-AIPPNSGVEILNQIAETAR-VRDIAEQVAQITGRQEDAENE
VTTIASKYSKAYWNKKRA
>MATOU-v1_10572769xxxEukaryota_Haptophyceae 198 bp
EYDRFQLIKDEQPDTMVHFAEQRSAPY--SKRYTVDNNL-GATHNVLCAIVDDIHLVHLG
TMGVEIPEGYGSVYHTK-CLDATDLHQGIVDERLTNFDYDGVLNRFL-M-QAASDPLTVY
GGGQTRGFTDTARCIE-L-AVPPSKGVEILNQIAETAR-VRDVAQMVSKITGRQEDAENE
VTEVATKYSKAYWNKARA
>MATOU-v1_10591952xxxEukaryota_Stramenopiles_Pelagophyceae 198 bp
EYDRLQLIKETRPDAIVHFAEQRAAPY--SKRYTVDNNV-RGTHNLLTAVVECAHVVHLG
TMGVEIPEGYGSVYHTK-CLDATDLHQGIVDDRLTNFDYDGVLNRFL-M-QAALGPMTVY
GGGQTRAFSDTCKCIE-L-AIPPEEGPEIFNQVAETRR-VRDIAEIISKNTGRQEAAENE
VQSVTQKYPASFWNKKRA
>MATOU-v1_10656856xxxEukaryota_Haptophyceae_Prymnesiales 198 bp
EYDRFQLIKDEKPDTMVHFAEQRAAPY--SKRY-------------------------LG
TMGVQIPEGYGSVYHTK-CLDATDLHQGIVDERLCNFDYDGVLNRFL-M-QAACGPLTVY
GGGQTRAFSDTCKCIE-L-AVPPKTGVEILNQVAQTAR-VRDVAKLVGELTGRAEDAENE
VKEIANKYSKSYWNKNQA
>MATOU-v1_10662415xxxEukaryota_Haptophyceae 198 bp
DYDKFQMLKDEQPDTIVHFAEQRAAPY--SKRYTIDNNV-GATHNVLCGIVEDIHLVHLG
TMGVGREREI-----TK-CLDA--------------------------------------
------------------------------------------------------------
------------------
>MATOU-v1_10669898xxxEukaryota_Stramenopiles_Dictyochophyceae_Florenciellales_Florenciella 198 bp
EYHVMKFLEDEKPDAVIHFGEQRAAPY--SKRYTIDNNL-SGTHNLLCAIVEDIHLVHLG
TMGVEIPEGYGSIYHTK-VLDATDLHQG--DERLINFDYDGVLNRFL-M-QSALGPLTVY
GGGQTRALTDTAKCIE-L-AIPPETGVEILNQVAETRR-VRDIAQMVASKTGRNEASENE
VTTICQKYPTSYWNKKRT
>MATOU-v1_10688272xxxEukaryota_Stramenopiles_Dictyochophyceae_Rhizochromulinales_Rhizochromulina 198 bp
------------------------------------------------------------
------------------------------------------------------------
------------------------------------------------KKTGRNEAAENE
VTEIAQKFPKSYWNKNRA
>MATOU-v1_10812914xxxEukaryota_Haptophyceae 198 bp
QYDKFQLIEKERPDTIVHFAEQRAAPY--SKRYTIENNL-GATHNVLCAVTEDIHLVHLG
TMGVKIPGTSGSIYHTK-CLDATDLHQGIVDERLCNFDYDGVLNRFL-M-QAALGPLTVY
GGGQTRAFSDTCRCIE-L-AVPPDAGVEILNQVAETAR-VRDVAQMVAKITGRQEDAENE
VSKIAERYSKSYWNKTRA
>MATOU-v1_109080697xxxEukaryota_Stramenopiles_Bacillariophyta 198 bp
------------------------------------------------------------
---VGRESNI-----TK-CMDATDLHQGVVDERLVNFDYDG-------VLNRFLM-----
-GGQTRAF----------------------------------------------------
-----VSN--LSATLPLW
>MATOU-v1_109195078xxxEukaryota_Stramenopiles_Bacillariophyta 198 bp
------------------------------------------------------------
----------GSVYHTK-CLDATDLHQGIVDER------------------GHQHCPRTS
RQPFPPTR----------------------------------------------------
-----TLHNGCDWS-N--
>MATOU-v1_109443837xxxEukaryota_Stramenopiles_Bacillariophyta 198 bp
---------------------------------HG-NNV-SGSNNLCCAVIDDIHIVHLG
TMGVEIPEGYGSVYHTK-CLDATDLHQGIVDDRLVNFDYDGVLNRFL-M-QGAMGPLTVY
GGGQTRGFTDTANCIE-I-AIPPKTGVEIFNQIAETRR-VRDIAALVADMTGRQEAAENE
VTEIVKKYPASFWNKKRA
>MATOU-v1_109831830xxxEukaryota_Haptophyceae_Prymnesiales 198 bp
EYDKFQMLKDEKPDTIVHFAEQRAAPY--SKRYTIENNL-GATHNVLCGIVDDIHLVHLG
TMGVKIPEGYGSIYHTK-CLDATDLHQGIVDERLCNFDYDGVLNRFL-M-QAACDPLTVY
GGGQTRAFADTCRCIE-L-ACPPSAGVEILNQVAQTAR-VRDVAEIVARISGRQEDAENE
VKDIANKFSKSYWNKKRA
>MATOU-v1_109843711xxxEukaryota_Stramenopiles_Pelagophyceae_Pelagomonadales 198 bp
EYDRLALIADVRPDSIVHFAEQRAAPY--SKRYTVDNNV-CGTNNLLTAVVECAHIVHLG
TMGVEIPEGYGSVYHTK-CLDATDLHQGIVDDRLTNFDYDGVLNRFL-M-QAALGPMTVY
GGGQTRAFSDTCKCVE-I-AIPPAEGPEIFNQVAETRR-VRDIAEIISKNTGRQEAAENE
VQSVTQKFPASFWNKKRA
>MATOU-v1_109849823xxxEukaryota_Haptophyceae_Prymnesiales 198 bp
EYDRFQMLKDEKPDTLVHFAEQRAAPY--SKRYTIDNNV-GATHNVLCAIVEDIHLVHLG
TMGVEIPEGYGSIYHTK-CLDATDLHQGIVDERLVNFDYDGVLNRFL-M-QAACDPLTVY
GGGQTRAFSDTCRCIE-L-AVPPNSGVEILNQVAETAR-VRDVADIVARLSGRQEDAENE
VTTIAERYSKSYWNKARA
>MATOU-v1_109933190xxxEukaryota_Haptophyceae_Prymnesiales 198 bp
EYDKFQLLKDEQPDTIVHFAEQRAAPY--SKRYTIENNL-GATHNVLCAITDDIHLVHLG
TMGVEIPEGYGSIYHTK-CLDATDLHQGIVDERLCNMDYDGVLNRFL-M-QAACDPLTVY
GGGQTRAFTDTCRCIE-L-ACPPEAGPEILNQVAETAR-VRDVAEIVARMSGRQEDAENE
VQDIANKYSKSYWNKARA
>MATOU-v1_109933505xxxEukaryota_Stramenopiles_Dictyochophyceae_Florenciellales_Florenciella 198 bp
EYHVMKFLEDEKPDTVIHFAEQRAAPY--SKRYTIDNNL-CGTHNLLCAIVEDIHFVHLG
TMGVEIPEGYGSIYHTK-VLDATDLHQG--DERLINFDYDGVMNRFL-M-QSALGPLTVY
GGGQTRALTDTAKCLE-L-ALPPKRGVEILNQVAETRR-VRDIAKLIAEKTGRNEASENE
VTTICSKYPTSYWNQKRT
>MATOU-v1_109955452xxxEukaryota_Stramenopiles_Pelagophyceae_Pelagomonadales 198 bp
EYDRLALIKEKRPDSIVHFAEQRAAPY--SKRYTVDNNV-CGTHNLLTAVVECAHIVHLG
TMGVEIPEGYGSVYHTK-CLDATDLHQGIVDPRLTNFDYDGVLNRFL-M-QAALNPMTVY
GGGQTRGFSDTCKCIE-I-AIPPAEGPEIFNQVAETRR-VRDIAELISKNTGRQEAAENE
VQGVTQKYPASFWNKKRA
>MATOU-v1_109979762xxxEukaryota_Haptophyceae 198 bp
EYDRFQLIKDEKPDTMVHFAEQRAAPY--SKRYTVENNL-GATHNALCAIVEDVHLVHLG
TMGVEIPEGYGSVYHTK-CLDATDLHQGI-DERLCNFDYDGVLNRFL-M-QAASGPLTVY
GGGQTRAFSDTARCIE-L-AVPPKSGVEILNQVAETAR-VRDIAEMVAKLTGRQEDAENE
VTEISQKY--SYWNKARA
>MATOU-v1_109982409xxxEukaryota_Haptophyceae_Prymnesiales 198 bp
EYDRFQFLKDEEPDTIVHFAEQRAAPY--SKRYTIENNL-GATHNVLCGIVEDIHLVHLG
TMGVEIPEGYGSIYHTK-CLDATDLHQGIVDPRLTNFDYDGVLNRFL-M-QAACGPLTVY
GGGQTRAFTDTCRCIE-L-ACPPEAGVEILNQVAETAR-VRDVAEMVAKLNGRQEDAENE
VQEIASKFSKSY------
>MATOU-v1_109992883xxxEukaryota_Stramenopiles_Pelagophyceae 198 bp
DYDRLQLIREVKPDAIVHFAEQRAAPY--SKRYTVDNNV-CGTNNLLTAVVEDPHIVHLG
TMGVEIPEGYGSVYHTK-CLDATDLHQGVVDPRLTNFDYDGVLNRFL-M-QAALGP----
-----------AKCIE-L-AIPPAEGVEIFNQVAETRK-VRDIAEIISKQTGRQEAAENE
VQEVTQKYPASFWNKKRA
>MATOU-v1_110070963xxxEukaryota_Stramenopiles_Pelagophyceae 198 bp
EYERLALIKDVRPDAIVHFAEQRAAPY--SKRYTVDNNV-RGTHNLLTAVVECAHVVHLG
TMGVEIPEGYGSVYHTK-CLDATDLHQGVVDERLNNFDYDGVLNRFL-M-QAALGPLTVY
GGGQTRAFTDTAKCIE-L-AIPPDEGVEIFNQVAETRK-VRDIAEIISKQTGRQEAAENE
VQGVTQKYPASFWNKKRA
>MATOU-v1_110127739xxxEukaryota_Haptophyceae 198 bp
EYDRFQLLKDERPDSLVHFAEQRAAPY--SKRYTIDNNV-GATHNVLCAIVEDIHLVHLG
TMGVEIPEGYGSIYHTK-CLDATDLHQGIVDERLCNFDYDGVLNRFL-M-QAACDPLTVY
GGGQTRAFSDTARCIE-L-AIPPESGVEILNQVAQTAR-VRDVAEIVAKLSGRQEDAENE
VTDIANKYSTSYWNKARA
>MATOU-v1_11031630xxxEukaryota_Stramenopiles_Bacillariophyta 198 bp
------------------------------------------------------------
----------GSVYHIR-VTDLIHNARSIIKEHVYH--YMVLVVLFM---QILQN-ILLL
K--LQKLYQNSLRKLE-L-IIDKKQRFQIVNSKVDTRS-CTPIVLLMM----RTDVLKR-
----RKSY----------
>MATOU-v1_110471964xxxEukaryota_Stramenopiles_Bacillariophyta 198 bp
---------------------------------MGDNNV-GGANNLCCAVIDDIHIVHLG
TMGVEIPEGYGSVYHTK-CLDATDLHQGIVDERLCNFDYDGVLNRFL-M-QGAMGPLTVY
GGGQTRGFTDTARCLE-I-AIPPKKGVEIFNQIAETRR-VRDIAKMVADMTGRQEADENE
VTEVVKKYPASFWNKKRA
>MATOU-v1_110527585xxxEukaryota_Stramenopiles_Bacillariophyta 198 bp
EYDLLQLLKEEKPDTVVHFAEQRAAPY--SKRYTVDNNV-GGSNNLCCAVGDDIHVVHLG
TMGVEIPEGYGSVYHTK-CLDATDLHQGIVDERLVNFDYDGVLNRFL-L-QGTMGPLTVY
GGGQTRGFSDTARCIE-I-AIPPNKGVEIFNQIAETRR-VRDVAAMVAEQTGRQEAAENE
VTEIVKKYPATFWNKKRA
>MATOU-v1_110679222xxxEukaryota_Stramenopiles_Bacillariophyta 198 bp
----------------------------------------------------------TW
AMGVEIPEGYGSVYHTK-CMDATDLHQGIVDERLVNFDYDGVLNRFL-M-QGSMGPLTVY
GGGQTRAFTDTARCIE-L-AIPPAKGVEILNQIAETRR-VRDIAEMVAEMTGRQEAAENE
VTEIVQKYPASFWNKKRA
>MATOU-v1_111174433xxxEukaryota_Stramenopiles_Bacillariophyta 198 bp
EYDLLQLIIDEKPDTIIHFAEQRAAPY--SKRYTVDNNV-SGSNNLCCAVIDDVHIVHLG
TMGVEIPEGYGSVYHTK-CLDATDLHQGIVDERLINFDYDGVLNRFL-M-QGAMGPLTVY
GGGQTRGFTDTARCLE-I-AVPPKTGVEIFNQIAETRR-VRDIAALVAEQTGRQEADENE
VTEVVKKYPASFWNKKRA
>MATOU-v1_111327231xxxEukaryota_Haptophyceae_Phaeocystales_Phaeocystaceae_Phaeocystis 198 bp
EYDRFQLIKDEKPDTMVHFAEQRAAPY--SKRYTIENNM-GATHNALCAIVEDVHLVHLG
TMGVEIPEGYGSIYHTK-CLDATDLHQACHSPRSCR------------------------
------------------------------------------------------------
------------------
>MATOU-v1_111949567xxxEukaryota_Stramenopiles_Bacillariophyta_Bacillariophyceae_Bacillariophycidae_Bacillariales_Bacillariaceae 198 bp
EYDLLQLIKEEQPDSIVHFAEQRAAPY--SKRYTVDNNV-GGSNNLCCAVIDDAHIVHLG
TMGVEIPEGYGSVYHTK-CLDATDLHQGIVDERLINFDYDGVLNRFL-M-QGTMGPLTVY
GGGQTRAFTDTARCIE-I-AIPPESGVEIFNQIAETRR-VRDVAEMVAELTGRQEAAENE
VTEIVKKYPASFWNKKRA
>MATOU-v1_111976824xxxEukaryota_Haptophyceae_Phaeocystales_Phaeocystaceae_Phaeocystis_Phaeocystis_antarctica 198 bp
--------------------------------------M-GATHNALCAIVEDVHLVHLG
TMGVEIPEGYGSIYHTK-CLDATDLHQGI-DERLCNFDYDGVLNRFL-M-QAASGPLTVY
GGGQTRAFSDTCRCIE-L-AVPPAVGVEILNQVAETAK-VRDIAAMVAKLFDRQEDAENE
VTEITEKY--SYWNAKRK
>MATOU-v1_112067151xxxEukaryota_Stramenopiles_Dictyochophyceae_Dictyochales_Dictyocha_Dictyocha_speculum 198 bp
------------------------------------------------------------
------------------------------------------------------------
--------------------------VEILNQIAETRR-VRDVAALVAEQTGRNEAAENE
VTTIATKYPKSYWNKKRT
>MATOU-v1_112132185xxxEukaryota_Stramenopiles_Dictyochophyceae_Florenciellales_Florenciella 198 bp
------------------------------------------------------------
----------------------TDLHQG--DERLINFDYDGVLNRFL-M-QSALGPLTVY
GGGQTRALTDTAKCIE-L-AIPPEVGVEILNQVAETRR-VRDIAQMVASKTGRNEASENE
VTSICEKYPTSYWNKKRT
>MATOU-v1_112365541xxxEukaryota_Stramenopiles_Bacillariophyta_Coscinodiscophyceae_Chaetocerotophycidae_Chaetocerotales_Chaetocerotaceae_Chaetoceros_Chaetoceros_dichaeta 198 bp
SFEQGRYRNRFEPQKHRHG---TWVRLFDPKGYKIRQRS---RRTTICPVLHKNQAVHLG
TRYPRDSRGLCLSCHPK----------REL-SIMMVFT---RAQWVFHRFMVLGDVDSSI
S-LKLPLI-RLAVCVI-L-PL-NKRV-----------------TFYLIHAKKRQEAAENE
VTEIVKKFPASFW-----
>MATOU-v1_112393022xxxEukaryota_Stramenopiles_Bacillariophyta 198 bp
---TIPEKFDKALHSC--QWRQSMLCS--DC-------S-S-DGCIWIRHF------RWG
NSRL-SCLPR----QSCDSLAIQPIL---------------YS--LE-P-FPYAS-----
-HYGCSAHNR-----R-T-NKHSYFR--TLYDCYQPSC-SGRPCNLQSDRNADRSAAENE
VTKIVKKYPASFWNKKRA
>MATOU-v1_112400642xxxEukaryota_Stramenopiles_Bacillariophyta 198 bp
EYDLLQLIKDEKPDTIIHFAEQRAAPY--SKRYTIDNNV-SGSNNLCCAILDDVHIVHLG
TMGVEIPEGYGSIYHTK-CLDATDLHQGIVDERLINFDYDGVLNRFL-M-QGAMGPLTVY
GGGQTRGFTDTAKCIE-I-AVPPVIGVEIFNQIAETRR-VRDVAKLVADQTGRQEAAENE
VTDIVKKYPASFWNKKRA
>MATOU-v1_112516938xxxEukaryota_Stramenopiles_Bacillariophyta 198 bp
EYDLLQLIKEEKPDAIIHFAEQRAAPY--SKRYTVDNNV-SGCNNLCCAVIDDVHILHLG
TMGVEIPEGYGSVYHTK-CLDATDLHQGVVDERLVNFDYDGVLNRFL-M-QGAMGPLTVY
GGGQTRGFTDTARCLE-I-ALPPKKGVEIFNQIAETRR-VRDIAEMVAKQTGRAEAAENE
VTEVVKKFPASFWNKARA
>MATOU-v1_112548519xxxEukaryota_Stramenopiles_Bacillariophyta_Coscinodiscophyceae_Chaetocerotophycidae_Chaetocerotales_Chaetocerotaceae_Chaetoceros 198 bp
------------------------------------------------------------
----------GSVYHTK-CLDATDLHQGIVDERLINFDYDGVLNRFL-M-QGAMGPLTVY
GGGQTRGFTDTAKCIE-I-AVPPAKGVEIFNQIAETRR-VRDVASLVAEQTGRQEAAENE
VTEIVTKYPASFWNKKRA
>MATOU-v1_11272927xxxEukaryota_Haptophyceae_Prymnesiales 198 bp
------------------------------------------------------------
----DIPEEY-----TK-CNDATDLYQGHVDERLCNFDYDGAQPDHL------AGRKSAV
R--------------E--------AG--------KRCR-------------G----ADG-
--------PGLFWGLVQL
>MATOU-v1_112788377xxxEukaryota_Stramenopiles_Bacillariophyta 198 bp
NAPCSRFLRHRSHCLSPVRRSRQLLPV--PPRPGIVRRL-GDKRPL--------------
----------GSVYHTK-CLDATDLHQGVVDERLINFDYDGVLNRFL-M-QGSMGPLTVY
GGGQTRAFTDTAKCIE-I-AIPPEKGVEIFNQIAETRR-VRDVAALVAEQTGRQEAAENE
VTEIVKKYPASFWNKQRA
>MATOU-v1_112788378xxxEukaryota_Stramenopiles_Bacillariophyta 198 bp
DYDLLQLIKDEKPDSIVHFAEQRAAPY--SKRYTIDNNV-GGSNNLCCAVIDDVHIIHLG
TMGVEIPEGYGSVYHTK-CLDATDLHQGVVDERLINFDYDGVLNRFL-M-QGSMGPLTVY
GGGQTRAFTDTAKCIE-I-AIPPEKGVEIFNQIAETRR-VRDVAALVAEQTGRQEAAENE
VTEIVKKYPASFWNKQRA
>MATOU-v1_112802716xxxEukaryota_Stramenopiles_Bacillariophyta_Coscinodiscophyceae_Chaetocerotophycidae_Chaetocerotales_Chaetocerotaceae_Chaetoceros 198 bp
DYDLLQLFKEEKPDAVVHFAEQRSAPY--SKRYTIDNNV-SGSNNLCCAALDDIHIVHLG
TMGVEIPEGYGSVYHTK-CLDATDLHQGVVDERLINFDYDGVLNRFL-M-QGAMGPLTVY
GGGQTRGFTDTAKCIE-I-AIPPASGVEIFNQIAETCR-VRDIANLVALHTSRQEAAENE
VTEIVKKFPASFWNKKRA
>MATOU-v1_112844501xxxEukaryota_Stramenopiles_Bacillariophyta_Coscinodiscophyceae 198 bp
------------------------------------------------------------
---------------TK-CLDATDLHQGVVDERLINFDYDGVLNRFL-M-QGAMGPLTVY
GGGQTRGFTDTAKCIE-I-AIPPKSGVEIFNQIAETCR-VRDIASMVAEQTGRQEAAENE
VTEIVKKFPASFWNKKRA
>MATOU-v1_112886850xxxEukaryota_Stramenopiles_Bacillariophyta_Coscinodiscophyceae_Chaetocerotophycidae_Chaetocerotales_Chaetocerotaceae_Chaetoceros 198 bp
DYDLLQLLKEEKPDAVVHFAEQRSAPY--SKRYTVDNNV-SGSNNLCCAAIDDIHIVHLG
TMGVEIPEGYGSVYHTK-CLDATDLHQGVVDERLVNFDYDGVLNRFL-M-QGAMGPLTVY
GGGQTRGFTDTAKCIE-I-AIPPASGVEIFNQIAETCR-VRDIAAMVSEQTGRQEAAENE
VTEIVKKFPASFWNKKRA
>MATOU-v1_112893491xxxEukaryota_Stramenopiles_Bacillariophyta 198 bp
EYDLLKLLIDENPDAVVHFAEQRAAPY--SKRYTVDNNV-SGSNNLCCAVIDDIHIVHLG
TMGVEIPEGYGSVYHTT-WFCL--------------AVLS---EESASC-HLTSG-CMGN
QTPNNSRTS------I-L-R-LWYSL--VSHYGCPTYS-LW------NWWTN-------P
TEAR--RSSQTSSERIRR
>MATOU-v1_112979343xxxEukaryota_Stramenopiles_Bacillariophyta 198 bp
EYDLLQLINDEQPDAVVHFAEQRAAPY--SKRYTIDNNV-SGSNNLCCAIIDDTHIVHLG
TMGVEIPEGY--------------------------AVL----QESSYY-RSSSG-CMGH
QPPDDQGTP------F-L-R-LRNRT--FPYHGSSSHR-LR------NGRTD-------P
TCEG--RPPSSGSCX---
>MATOU-v1_113644412xxxEukaryota_Stramenopiles_Bacillariophyta 198 bp
EYDLLELIKGEQPDSIVHFAEQRAAPY--SKRYTVDNNV-SGSNNLCCAVIDNAHIVHLG
TMGVEIPEGYGSVYHT------FTRVLCGESSIASTWVFRSAASKS-PL-TTPQR-ANVK
STSSLKPAG------T-Q-S-PTRPV--RISLGRRPMR-MNWMCPTANSATA-------G
VIQP--KFEVADSALGSM
>MATOU-v1_113645458xxxEukaryota_Stramenopiles_Bacillariophyta_Bacillariophyceae_Bacillariophycidae_Bacillariales_Bacillariaceae_Fragilariopsis 198 bp
EYDLLQLIKEEQPDSIVHFAEQRAAPY--SKRYTIDNNV-GGSNNLCCAVIDDVHIVHLG
TMGVEIPEGYGSVYHTK-CMDATDLHQGVVDERLINFDYDGVLNRFL-M-QGSMGPLTVY
GGGQTRAFTDTARCIE-I-AIPPKQGVEIFNQIAETRR-VRDIAEMVAKLTGRQEAAENE
VTEIVKKYPASFWNKKRA
>MATOU-v1_113666262xxxEukaryota_Stramenopiles_Bacillariophyta_Coscinodiscophyceae 198 bp
------------------------------------------------------------
------------------------------DERLINFDYDGVLNRFL-M-QGAMGPLTVY
GGGQTRGFTDTAKCIE-I-AIPPKSGVEIFNQIAETCR-VRDIASMVAEQTGRQEAAENE
VTEIVKKFPASFWNKKRA
>MATOU-v1_114269282xxxEukaryota_Haptophyceae 198 bp
EYDRFQLIREEQPDTMVHFAEQRAAPY--SKRYTIDNNL-GATHNALCAIVEDIHLVHLG
TMGVEIPEGYGSIYHTK-CLDATDLHQGIVDERLCNFDYDGVLNRFL-M-QAATDPLTVY
GGGQTRGFSDTCRCIE-L-AIPPKSGVEILNQIAETAR-VRDIAEQVSKITGRQEDAENE
VTTIATKYSKAYWNKKRA
>MATOU-v1_114438677xxxEukaryota_Stramenopiles_Bacillariophyta_Coscinodiscophyceae_Corethrophycidae_Corethrales_Corethraceae_Corethron_Corethron_pennatum 198 bp
DYDLLQLIKDVEPDSIVHFAEQRAAPY--SKRYTVDNNV-SGNNNLCCAVIDDAHIVHLG
TMGVEIPEGYGSVYHTK-CLDATDLHQGIVDERLINFDYDGVLNRFL-M-QGTMGPLTVY
GGGQTRGFSDTARCIE-L-AIPPAKGVQILNQIAETRR-VRDVAKLVADQTGRQEAAENE
VQEVVKKYPASFWNKKRA
>MATOU-v1_114717807xxxEukaryota_Stramenopiles_Bacillariophyta_Coscinodiscophyceae 198 bp
NMGLLQLLKDEKPDAVVHFAEQRSAPY--SKRYTIENNV-AGSNNLCCAIIDDIHIVHLG
TMGVEIPEGYGSVYHTK-CLDATDLHQGIVDERLINFDYDSVLNRFL-M-QGAMGPLTVY
GGGQTRGFSDTAKCIE-I-AIPPASGVEIFNQIAETCR-VRDVAAMVAAQTGRQEAAENE
VTEVVKKYPASFWNKKRA
>MATOU-v1_114740699xxxEukaryota_Stramenopiles_Bacillariophyta 198 bp
-------------------AEQRAAPY--SKRYTIDNNV-GGSNNLCCAVIDDAHIVHLG
TMGVEIPEGYGSLYHTK-CMDATDLHQGIVDERLVNFDYDGVLNRFL-M-QGAMGPLTVY
GGGQTRAFTDTARCIE-L-AIPPEKGVEILNQIAETRR-VRDVASMVAEMTGRQEAAENE
VTEIVNKYPASFWNKARA
>MATOU-v1_114742759xxxEukaryota_Stramenopiles_Bacillariophyta 198 bp
----------EQPDSIVHFAEQRAAPY--SKRYTVDNNV-SGSNNLCCAVIDNAHIVHLG
TMGVEIPEGYGSVYHTK-CLDATDLHQGIVDERLINFDYDGVLNRFL-M-QGAMGPLTVY
GGGQTRGFSDTARCIE-I-AIPPAKGVEIFNQLAETRR-VRDVAKLVADQTGRQEADENE
VTEVVNKYPASFWNKKRA
>MATOU-v1_114751993xxxEukaryota_Stramenopiles_Bacillariophyta 198 bp
-------------------------------------------------------MGHLG
TMGVEIPEGYGSVYHTK-CMDATDLHQGVVDERLINFDYDGVLNRFL-M-QGSMGPLTVY
GGGQTRAFTDTARCIE-I-AIPPAQGVEIFNQVAETRR-VRDIAEMVAKLTGRQEAAENE
VTEIVKKYPASFWNKKRA
>MATOU-v1_114894924xxxEukaryota_Stramenopiles_Bacillariophyta 198 bp
--------------------------------------------TWGCAIIDDAHIVHLG
TMGVEIPEGYGSIYHTK-CLDATDLHQGIVDERLVNFDYDGVLNRFL-M-QGAMGPLTVY
GGGQTRGFTDTAKCIE-I-AVPPKKGVEIFNQIAETRR-VRDVAALVADQTGRQEAAENE
VTQIVKKYPASFWNKKRA
>MATOU-v1_115077099xxxEukaryota_Haptophyceae_Phaeocystales_Phaeocystaceae_Phaeocystis 198 bp
EYDRFQLIKSEKPDTMVHFAEQRAAPY--SKRYTIENNM-GATHNALCAIVEDVHLVHLG
TMGVEIPEGYGSIYHTK-CLDATDLHQGI-DERLCNFDYDGVLNRFL-M-QAASGPLTVY
GGGQTRGFSDTCRCIE-L-AVPPKAGVEILNQIAETAK-VRDIAQMVAKLFGRQEDAENE
VTEIAEKY--SYWNKKRA
>MATOU-v1_115084870xxxEukaryota_Stramenopiles_Bacillariophyta 198 bp
NAPCSRFLRHRSHCLSPVRRSRQLLPV--PPRPGIVRRL-GDKRPL--------------
----------GSVYHTK-CLDATDLHQGVVDERLINFDYDGVLNRFL-M-QGSMGPLTVY
GGGQTRAFTDTAKCIE-I-AIPPEKGVEIFNQIAETRR-VRDVAALVAEQTGRQEAAEN-
------------------
>MATOU-v1_115505028xxxEukaryota_Stramenopiles_Bacillariophyta 198 bp
------------------------------------------------------------
----EISEGYGSVYHTK-CLDATDLHQGVVDERLINFDYDSVLNRFL-M-QGAMGPLTVY
GGGQTRGFTDTAKCIE-I-AIPPASGVEIFNQIAETCR-VRDIAAMVAEQTGRQEAAENE
VTEIVKKFPASFWNKKRA
>MATOU-v1_115640787xxxEukaryota_Haptophyceae_Phaeocystales_Phaeocystaceae_Phaeocystis_Phaeocystis_antarctica 198 bp
EYDRFQLIKDEKPDTMVHFAEQRAAPY--SKRYTIENNM-GATHNALCAIVEDIHLVHLG
TMGVEIPEGYGSIYHTK-CLDATDLHQGI-DERLCNFDYDGVLNRFL-M-QAASGPLTVY
GGGQTRAFSDTCRCIE-L-AVPPAVGVEILNQVAETAR-VRDIAEMVAKLFDRQEDAENE
VTEIAEKY--SYWNAKRK
>MATOU-v1_115726226xxxEukaryota_Stramenopiles_Bacillariophyta_Bacillariophyceae_Bacillariophycidae_Bacillariales_Bacillariaceae 198 bp
DYDLLQLIKEEQPDSIVHFAEQRAAPY--SKRYTIDNNV-GGSNNLCCAVIDDAHIVHLG
TMGVEIPEGYGSVYHTK-CMDATDLHQGVVDERLINFDYDGVLNRFL-M-QGSMGPLTVY
GGGQTRAFTDTARCIE-I-AIPPEQGVEIFNQVAETRR-IRDIAEMVAKLTGRQEAAENE
VTEIVKKYPASFWNKKRA
>MATOU-v1_115766973xxxEukaryota_Stramenopiles_Dictyochophyceae_Florenciellales_Florenciella 198 bp
EYHVMKFLEDEKPDVVIHFGEQRAAPY--SKRYTIDNNL-SGTHNLLCAIVEDIHMVHLG
TMGVEIPEGYGSIYHTK-VLDATDLHQG--DERLINFDYDGVLNRFL-M-QSALGPLTVY
GGGQTRALTDTAKCIE-L-AIPPEAGVEILNQVAETRR-VRDIAQMVAVKTGRNEASENE
VTSICEKYPTSYWNKKRT
>MATOU-v1_116163262xxxEukaryota_Stramenopiles_Bacillariophyta_Coscinodiscophyceae_Corethrophycidae_Corethrales_Corethraceae_Corethron 198 bp
DYDLLQLIKDVEPDSIVHFAEQRAAPY--SKRYTVDNNV-SGNNNLCCAVIDDAHIVHLG
TMGVEIPEGYGSVYHTK-CLDATDLHQGIVDERLINFDYDGVLNRFL-M-QGTMGPLTVY
GGGQTRGFSDTARCIE-L-AIPPAKGVQILNQIAETRR-VRDVAKLVADQTGRQEAAENE
VQEVVKKYPASFWNKKRA
>MATOU-v1_116244157xxxEukaryota_Stramenopiles_Bacillariophyta_Coscinodiscophyceae 198 bp
EYDLLQLLKEEKPDAVVHFAEQRSAPY--SKRYTIDNNV-SGSNNLCCAAIDDIHIVHLG
TMGVEIPEGYGSVYHTK-CLDATDLHQGVVDERLVNFDYDGVLNRFL-M-QGAMGPLTVY
GGGQTRGFTDTAKCIE-I-AIPPASGVEIFNQIAETCR-VRDIAAMVAEQTGRQEAAENE
VTEIVKKFPASFWNKKRA
>MATOU-v1_116398327xxxEukaryota_Stramenopiles_Bacillariophyta 198 bp
DYDLLQLFKEEKPDSVVHFAEQRSAPY--SKRFTIDNNV-SGSNNLCCAAIDDIHIVHLG
TMGVEIPEGYGSVYHTK-CLDATDLHQGVVDERLINFDYDSVLNRFL-M-QGAMGPLTVY
GGGQTRGFTDTAKCIE-X------------------------------------------
------------------
>MATOU-v1_116510547xxxEukaryota_Stramenopiles_Bacillariophyta_Fragilariophyceae_Fragilariophycidae_Thalassionemales_Thalassionemataceae_Thalassiothrix_Thalassiothrix_antarctica 198 bp
DYDLLQLIKDEQPDSIVHFAEQRAAPY--SKRYTVDNNV-SGANNLCCAVIDDVHIVHLG
TMGVEIPEGYGSVYHTK-CLDATDLHQGIVDERLVNFDYDGVLNRFL-M-QATMGPLTVY
GGGQTRGFSDTARCIE-I-AIPPAVGVEIFNQIAETRR-VRDVAKLVADMTGRQEAAENE
VTKIVKKYPASFWNKKRA
>MATOU-v1_116580932xxxEukaryota_Stramenopiles_Bacillariophyta 198 bp
------------------------------------------------------------
----------------------------------------------------AMGPLTVY
GGGQTRGFTDTAKCLE-I-AIPPKTGVEIFNQIAETRR-VRDIAALVAEQTGRQEADENE
VTEVVKKYPASFWNKKRA
>MATOU-v1_116675101xxxEukaryota_Haptophyceae_Phaeocystales_Phaeocystaceae_Phaeocystis_Phaeocystis_antarctica 198 bp
EYDRFQLIKDEKPDTMVHFAEQRAAPY--SKRYTIENNM-GATHNALCAIVEDIHLVHLG
TMGVEIPEGYGSIYHTK-CLDATDLHQGI-DERLCNFDYDGVLNRFL-M-QAASGPLTVY
GGGQTRAFSDTCRCIE-L-AVPPAVGVEILNQVAETAK-VRDVAEMVAKLFNRQEDAENE
VTEIAEKY--SYWNAKRK
>MATOU-v1_116680311xxxEukaryota_Stramenopiles_Dictyochophyceae_Florenciellales_Florenciella 198 bp
EYHVMKFLEDEKPDVVIHFGEQRAAPY--SKRYTIDNNL-SGTHNLLCAIVEDIHMVHLG
TMGVEIPEGYGSIYHTK-VLDATDLHQG--DERLINFDYDGVLNRFL-M-QSALGPLTVY
GGGQTRALTDTAKCIE-L-AIPPEAGVEILNQVAETRR-VRDIAQMVAVKTGRNEASENE
VTSICEKYPTSYWNKKRT
>MATOU-v1_116699464xxxEukaryota_Haptophyceae_Phaeocystales_Phaeocystaceae_Phaeocystis 198 bp
EYDRFQLIKDEKPDTMVHFAEQRAAPY--SKRYTIENNM-GATHNALCAIVEDVHLVHLG
TMGVEIPEGYGSIYHTK-CLDATDLHQGI-DERLCNFDYDGVLNRFL-M-QAASGPLTVY
GGGQTRAFSDTCRCVE-L-AVPPKAGVEILNQVAETAR-VRDIAQMVAKLFDRQEDAENE
VTEIAEKY--SYWNKKRA
>MATOU-v1_116765958xxxEukaryota_Stramenopiles_Bacillariophyta 198 bp
EYDLLQLIKDEKPDSIVHFAEQRAAPY--SKRYTVDNNV-GGSNNLCCAIIDDAHIVHLG
TMGVEIPEGYGSVYHTK-CMDATDLHQGIVDERLINFDYDGVLNRFL-M-QGAMGPLTVY
GGGQTRGFTDTAKCIE-L-AIPPATGVEIFNQIAETCR-VRDVAELVAKLTGRQEAAENE
VTAIVTKYPASFWNKARA
>MATOU-v1_116939100xxxEukaryota_Cryptophyta 198 bp
DYDLLALIKSEKPDAIVHFAEQRAAPY--SKRYTVDNNV-GGTNNLLAAVVDDIHVVHLG
TMGVKIPEGYGSVYHTK-CLDATDLHQGIVDERLINFDYDGVLNRFL-M-QSAMGPLTVY
GGGQTRGFQDTCRCIE-A-AIPPAKGVEIFNQIAETAR-VRDIAEMIQKQTGRNEDAENE
VQSITTKYPASFWNKRTA
>MATOU-v1_12795582xxxEukaryota_Stramenopiles_Bacillariophyta 198 bp
------------------------------------------------------------
----------------------IDLHQGIVDERLVNFDYDGVLNRFL-M-QGAMGPLTVY
GGGQTRAFTDTARCIE-I-AIPPEKGVEIFNQVAETRR-VRDIAEMVAKMTGRQEAAENE
VTQIVKKYPASFWNKKRA
>MATOU-v1_1311115xxxEukaryota_Stramenopiles_Bacillariophyta 198 bp
DYSELQLIKNEKPDTIIHFAEQRAAPY--SKRYTVDNNV-NSCNNLCAAIVEDVHLVHLG
TMGVEIPEGYGSIYHTK-CLDATDLHQGIVDERLINFDYDGVLNRFL-M-QAALDPLTVY
GGGQTRGFTDTARCLE-L-AIPPSSGPEIFNQIAETLR-VRDLANLISEQTGRKEDAENE
VVDITQKYPTSFWNNKRA
>MATOU-v1_14118121xxxEukaryota_Stramenopiles_Pelagophyceae_Pelagomonadales 198 bp
------------------------------------------------------------
-----------RPSATR-SSSSTRASSGARCPRSTAAARRASRTRAS-A-SRSPS-----
------------SCIE-I-AIPPAEGPEIFNQVAETRR-VRDIAELISKNTGRQEAAENE
VQDVTQKYPASFWNKKRA
>MATOU-v1_14468198xxxEukaryota_Stramenopiles_Bacillariophyta 198 bp
EYDRLQLLKDEKPDAVIHFAEQRAAPY--SKRYTVDNNV-SGTNNLAVAVIEDIHIIHLG
TMGVDGREQTGSVYHTK-CLDATDLHQGIVDERLVNFDYDGVLNRFI-M-QGSLGPLTVY
GGGQTRGFTDTAKCLE-I-ALPPAPGVQIFNQIAETLR-VRDVAKLVADKTGRQEAAEND
VNEIARKYPSSFWNKKRA
>MATOU-v1_14468199xxxEukaryota_Stramenopiles_Bacillariophyta 198 bp
EYDRLQLLKDEKPDAVIHFAEQRAAPY--SKRYTVDNNV-SGTNNLAVAVIEDIHIIHLG
TMGVDGREQTGSVYHTK-CLDATDLHQGIVDERLVNFDYDGVLNRFI-M-QGSLGPLTVY
GGGQTRGFTDTAKCLE-I-ALPPAPGVQIFNQIAETLR-VRDVAKLVADKTGRQEAAEND
VNEIARKYPSSFWNKKRA
>MATOU-v1_14491028xxxEukaryota_Stramenopiles_Bacillariophyta 198 bp
EYDRLQLLKDEKPDAVIHFAEQRAAPY--SKRYTVDNNV-SGTNNLAVAVVEDIHIIHLG
TMGVDGREQTGSVYHTK-CLDATDLHQGIVDERLVNFDYDGVLNRFI-M-QGSLGPLTVY
GGGQTRGFTDTAKCLE-I-ALPPAPGVQIFNQIAETLR-VRDVAKLVSDKTGRQEAAEND
VNEIAKKYPSSFWNKKRA
>MATOU-v1_1657333xxxEukaryota_Viridiplantae_Chlorophyta_prasinophytes_Mamiellophyceae_Mamiellales_Bathycoccaceae 198 bp
------------------------------------------------------------
------------------------------HPDLINLDYD-ALNRFC-I-QAAVGPMTVY
GGGQTRGFRDTVRCIQ-I-AVPAEPGMPIYNQFTQQFS-VNELAGLITE-AG------RR
IARYAHENPEI-HARC-E
>MATOU-v1_18056526xxxEukaryota_Viridiplantae_Chlorophyta_prasinophytes 198 bp
DFEFLEAWKQFEPEHVVHFGEQRSAPY--SAVYTQVNNV-SGTINILYAMKEDCHMVKLG
TMGEDIEEGYNSFYHSK-IHDSTDLNQGVVDETLINLDYD-ALNRFV-I-QAAVGPITVY
GGGQTRGFRDTVRCIQ-L-AIPAEQGMRVMNQFTELFS-VNELASLVKD-AG------SS
LLQVAVEYPAN-WGSS-G
>MATOU-v1_18145121xxxEukaryota_Viridiplantae_Chlorophyta_prasinophytes 198 bp
DFEFLEAVQAIEPDAMVHFGEQRSAPY--SAVYTQNNNV-IGTINVLYAIKEECHLVKLG
TMGEDIEEGYNSWYHSK-IHDSTDLNQGVVDPVLVNMDYDSALNRFI-I-QGAVGPLTVY
G-GQTRGF----KCIQ-I-AIPGPAGMLVFNQFTEQFS-VNELAGLVTESGA------NE
IMQIALDNPAT-WRTS--
>MATOU-v1_18155542xxxEukaryota_Haptophyceae 198 bp
EYDRFQLLQRERPDTIVHFAEQRAAPY--SKRYTIENNT-MATHNALCAITEDIHLVHLG
TMGVEIPEGYGSIYHTK-CLDSTDLHQGIVDELLCNFDYDGVLNRFL-M-QAACGPLTVY
GGGQTRAFTDTCRCIE-L-AVPPEAGVEILNQVAQTAR-VRDIAELVAKITGRQEDAENE
VANIAKRYSKSYWNKTRA
>MATOU-v1_18655923xxxEukaryota_Stramenopiles_Bacillariophyta 198 bp
DYDLLQLIKEEKPDSVVHFAEQRAAPY--SKRYTVDNNV-SGANNLCCAVMDDVHIVHLG
TMGVEIPEGYGSVYHTK-CLDATDLHQGIVDDRLVNFDYDGVLNRFL-M-QATMGPLTVY
GGGQTRGFTDTARCIE-I-AIPPAKGVEIFNQIAETRR-VRDVANLVAEMTGRQEAAENE
VTQIVKKYPASFWNKKRA
>MATOU-v1_18678857xxxEukaryota_Stramenopiles_Bacillariophyta 198 bp
DYDLLNLLKNEKPDAVVHFAEQRSAPY--SKRYTIDNNV-SGSNNLCCAVLDDIHIVHLG
TMGVEIPEGYGSVYHTK-CLDATDLHQGVVDERLINFDYDGVLNRFL-M-QGAMGPLTVY
GGGQTRAFSDTAKCIE-I-AIPPEAGVEIFNQVAETCR-VRDLASMVAKQTGRQEAAENE
VTDIVRKYPASFWNKKRA
>MATOU-v1_18680625xxxEukaryota_Stramenopiles_Bacillariophyta 198 bp
DYDLLQLIKDEKPDSIIHFAEQRAAPY--SKRYTIDNNV-SGANNVCCAVIDDVHIVHLG
TMGVEIPEGYGSAQDSI-TRRSCTKVSFGVIDSITTWVFH-DVSKLLST-TPRQK-TE-K
FIKSQKRVI------S-L-K-PNQAA--IL-RVKKLPK-TS-T-RIENFVID-------D
VTH---KS----------
>MATOU-v1_18761495xxxEukaryota_Stramenopiles_Bacillariophyta 198 bp
EYDLLQLIKDEQPDSIVHFAEQRAAPY--SKRYTIDNNV-SGSNNLCCAVIEDAHIVHLG
TMGVEIPEGYGSVYHTK-CLDATDLHQGIVDERLINFDYDGVLNRFL-M-QAAMGPLTVY
GGGQTRAFTDTARCIE-I-AVPPATGVEIFNQIAETRR-VRDIAALVASMTG--------
------------------
>MATOU-v1_18826562xxxEukaryota_Stramenopiles_Bacillariophyta 198 bp
-----------------HGDRSSWMQLLDSKGNEVRQNC---CRTTCCPLLHQGQEIYLG
--HPRNP-GICLPRHPK----------GNQ-RRLRNFPHARTTDRLRNR-RPNSCPHHRY
C-HQQPP--EGRTCRD-L-QP-NSSC-----------------RHGGVEAN-RQEAAENE
VTEVVKKYPSSFW-----
>MATOU-v1_18843265xxxEukaryota_Stramenopiles_Bacillariophyta 198 bp
DYDLLQLIKDEKPDSIIHFAEQRAAPY--SKRYTIDNNV-SGANNVCCAVIDDVHIVHLG
TMGVEIPEGYGSVYHTK-CLDATDLHQGIVDERLVNFDYDGVLNRFL-M-QASMGPLTVY
GGGQTRGFTDTARCLE-I-AIPPEKGVEIFNQIAETRR-VRDIAEMVSKLTDRQEAAENE
VTEVTKKYPASFWNKKRA
>MATOU-v1_19013333xxxEukaryota_Stramenopiles_Bacillariophyta 198 bp
------------------------------------------------------------
--------------------DATDLHQGIVDERLINFDYDGVLNRFL-M-QATMGPLTVY
GGGQTRAFTDTARCIE-I-AIPPKAGVEIFNQVAETRR-VRDIAELVAGMTDRQEAAENE
VQEIVKKYPASFWNKKRA
>MATOU-v1_19052769xxxEukaryota_Stramenopiles_Bacillariophyta 198 bp
------------------------------------------------------------
TMGVEIPEGYGSVYHTK-CLDATDLHQGIVDERLVNFDYDGVLNRFL-M-QGSMGPLTVY
GGGQTRAFTDTARCIE-L-AIPPEKGVEILNQVAETRR-VRDIAEMVAEMTGRQEAAEN-
------------------
>MATOU-v1_19062946xxxEukaryota_Stramenopiles_Bacillariophyta 198 bp
------------------------------------------------------------
----------GSVYHTK-CLDATDLHQGIVDERLVNFDYDGVLNRFL-M-QGSMGPLTVY
GGGQTRAFTDTARCIE-I-AVPPEKGVEILNQIAETRR-VRDVAGMVAEMTGRQEAAENE
VTEIVQKYPASFWNKKRA
>MATOU-v1_19747887xxxEukaryota_Stramenopiles_Bacillariophyta 198 bp
KNLTQSILRNKGRHHILKHPRQSVTQL--IIIYVVQLIQ-N-TLCILVQWVCALLVVKFL
RAILYTMLPNSFIKRTNFVLQIFTVSS------------KPHSQSME-P-VDKQESFILL
IHVVLKLPLL-----R-R-ETKSSIRKHAVFQIAETRR-VRDVANLVAEMTGRQEAAENE
VTKIVKKYPASFWNKKRA
>MATOU-v1_19753488xxxEukaryota_Viridiplantae_Chlorophyta_prasinophytes 198 bp
DFEFLEAWTQFMPEHVVHFGEQRSAPY--SAVFTQVNNV-SGTINVLYAMKEECHMVKLG
TMGEDIEEGYNSFYHSK-IHDSTDLNQGVVDEMLINLDYD-ALNRFV-I-QAAVGPLTVY
GGGQTRGFRDTVRCIQ-L-AIPADVGMRVMNQFTEQFS-VNQLASLVKK-VG------SS
LLKVAVQYPAN-WGGS-G
>MATOU-v1_19755069xxxEukaryota_Stramenopiles_Bacillariophyta 198 bp
-----------------HFAEQRAAPY--SKRYTVDNNV-GGSNNLCCAVVDDIHIVHLG
TMGVEIPEGYGSVYHTK-CLDATDLHQGIVDERLVNFDYDGVLNRFL-L-QGTMGPLTVY
GGGQTRGFTDTARCIE-I-AIPPQKGVEIFNQIAETCR-VRDVAAMVAEQTGRQEAAENE
VTQIVKKYPATFWNKKRA
>MATOU-v1_19798806xxxEukaryota_Viridiplantae_Chlorophyta_prasinophytes 198 bp
-------------------------------------NV-SGTINILYAMKEDCHMVKLG
TMGEDIEEGYNSFYHSK-IHDSTDLNQGVVDETLINLDYD-ALNRFV-I-QAAVGPITVY
GGGQTRGFRDTVRCIQ-L-AIPAESGMRVMNQFTEQFS-VNELASLVQK-VG------SS
LLKVAVEYPAN-WGSS-G
>MATOU-v1_19799829xxxEukaryota_Viridiplantae_Chlorophyta 198 bp
DFEFLEAWKQFDPEHVVHFGEQRSAPY--SAVFTQVNNV-SGTINVLYAMKEDCHMVKLG
TMGEDIEEGYNSFYHSK-IHDSTDLNQGVVDETLINLDYD-ALNRFV-I-QAAVGPLTVY
GGGQTRGFRDTVRCIQ-L-AIPADVGMRVMNQFTEQFS-VNELAGLVKK-VG------SS
LLKVAVEYPAN-WGSS-G
>MATOU-v1_19841185xxxEukaryota_Viridiplantae_Chlorophyta_prasinophytes_Pycnococcaceae_Pycnococcus 198 bp
--------------------------------------T-WGTINCLYAIKEDCHMVKLG
TMGEDIEEGYGSFYHSK-VHDSTDLNQGVVDERLINLDYD-ALNRFV-I-QTAVGPMTVY
GGGQTRGFRDTVRCLQ-I-AIPAQKGMRVFNQFTEQFS-VNQLAEIVSK-AG------TT
LMQFAVKYPSV-WKES-G
>MATOU-v1_19843143xxxEukaryota_Viridiplantae_Chlorophyta_prasinophytes 198 bp
--------------------------------------------------KEECHMVKLG
TMGEDIEEGYNSFYHSK-IHDSTDLNQGVVDETLINLDYD-ALNRFV-I-QAAVGPITVY
GGGQTRGFRDTVQCIQ-L-AIPAEVGMRVMNQFTEQFS-VNELAALVKK-VG------SS
LLKVAVEYPAN-WGAS-G
>MATOU-v1_20245970xxxEukaryota_Haptophyceae_Prymnesiales 198 bp
EYDRFQLVKDEKPDTVVHFAEQRAAPY--SKRYTIE----------------DVHLVHLG
TMGVQIPEGYGSIYHTK-CLDATDLHQGIVDERLVNFDYDGVLNRFL-M-QAACGPLTVY
GGGQTRAFSDTCRCIE-L-AVPPSSGVEILNQVAETAR-VRDVAEMVAKLSGRQEDAENE
VQDIASKYSKSYWNKARA
>MATOU-v1_2098494xxxEukaryota_Stramenopiles_Pelagophyceae_Pelagomonadales_Pelagomonas 198 bp
EYDRLSLIKDKRPDSIVHFAEQRAAPY--SKRYTVDNNV-CGTHNLLTAVVECAHIVHLG
TMGVEIPEGYGSVYHTK-CLDATDLHQGIVDPRLTNFDYDGVLNRFL-M-QAALNPMTVY
GGGQTRAFSDTCKCIE-I-AIPPAEGPEIFNQVAETRR-VRDIAELISKNTGRQEAAENE
VQDVTQKYPASFWNKKRA
>MATOU-v1_21392051xxxEukaryota_Haptophyceae_Prymnesiales_Prymnesiaceae 198 bp
EYDRFQMIKDEKPDVMVHFAEQRAAPY--SKRYTVENNL-GASHNAVCAIVEDVHLVHLG
TMGVKIPEGYGSVYHTK-CLDATDLHQGIVDDRLCNFDYDGVLNRFL-M-QAACGPLTVY
GGGQTRAFSDTCKCIE-L-AVPPQAGVEILNQVAQTAR-VRDVAQLVGSLTGRAEDAENE
VKEIAMKYSKSYWNKKTA
>MATOU-v1_2152253xxxEukaryota_Viridiplantae_Chlorophyta_prasinophytes 198 bp
DFEFLEAWKQFEPEHVVHFGEQRSAPY--SAVYTQVNNV-SGTINILYAMKEDCHMVKLG
TMGE--------------------------------------------------------
------------------------------------------------------------
------------------
>MATOU-v1_2169418xxxEukaryota_Viridiplantae_Chlorophyta_prasinophytes_unclassified_Prasinophyceae_Prasinophyceae_sp._RCC1871_clade_7X-A4 198 bp
------------------------------------------------------------
----------NSFYHSK-IHDSTDLNQGVVDETLINLDYD-ALNRFV-I-QAAVGPITVY
GGGQTRGFRDTVRCIQ-L-AIPAEQGMRVMNQFTELFS-VNELASLVKD-AG------SS
LLQVAVEYPAN-WGSS-G
>MATOU-v1_21733699xxxEukaryota_Viridiplantae_Chlorophyta_prasinophytes_Mamiellophyceae_Mamiellales_Bathycoccaceae 198 bp
DYEFLATFEKFNPTAAVHFGEQRSAPY--SAVFTQTNNV-MGTINVLYAIKEDCHLVKLG
TMGEDIEEGYGSFYHSK-CHDSTDINQGVVHPDLINLDYD-ALNRFC-I-QAAVGPMTVY
GGGQTRGFRDTVRCIQ-I-AVPAEPGMPIYNQFTQQFS-VNELAGLITE-AG------ST
LMKTVIDYPGV-WKES-Q
>MATOU-v1_21822806xxxEukaryota_Haptophyceae_Prymnesiales_Prymnesiaceae_Prymnesium 198 bp
--------------------------------------L-GASHNAVCAIVEDVHLVHLG
TMGVKIPEGYGSVYHTK-CLDATDQRI---SIGSCRAEFRSLVARLV-L-LSTV-STIRH
KANALRSSRKRRVYV-----MSSWVRVLRMQRMSLMSR-TRNSSILV-TPSCLL-STNI-
------------------
>MATOU-v1_22065854xxxEukaryota_Stramenopiles_Bacillariophyta 198 bp
-----------------------AAPY--SKRYTVDNNV-SGTNNLAVAVVEDIHIIHLG
TMGVDGREQTGSVYHTK-CLDATDLHQGIVDERLVNFDYDGVLNRFI-M-QGSLGPLTVY
GGGQTRGFTDTAKCLE-I-ALPPAPGVQIFNQIAETLR-VRDVAKLVSDKTGRQEAAEND
VNEIAKKYPSSFWNKKRA
>MATOU-v1_22829144xxxEukaryota_Stramenopiles_Dictyochophyceae 198 bp
EYQELNLINREKPDTIVHFAEQRAAPY--SKRYTVDNNL-SGT--LLCAVVEDIHVVHLG
TMGVEIPEGYGSIYHTK-CLDATDLHQGIVDERLVNFDYDGVLNRFL-M-QAALDPLTVY
GGGQTRAFTDTARCIQ-L-AIPPELGVEILNQIAETRR-VRDIAGMVAKKTGRNEAAENE
VTEIAQKFPKSYWNKNRA
>MATOU-v1_22835890xxxEukaryota_Stramenopiles_Dictyochophyceae 198 bp
EYAEMQLLKDEKPDTVVHFAEQRAAPY--SKRYTIDNNL-GGTHNLMCAVVEDIHIVHLG
TMGVEIPEGYGSIYHTK-CLDATDLHQG--DERLINFDYDGVLNRFL-M-QAALDPLTIY
GGGQTRAFTDTAKCIQ-L-ACPPAEGVEILNQVAETRK-VRDLAEMIAEKTGRNEAAENE
VMTITQKYPSSYWNKKRT
>MATOU-v1_22881467xxxEukaryota_Stramenopiles_Bacillariophyta 198 bp
------------------------------------------------------------
----------GSVYHTK-CLDATDLHQGIVDERLINFDYDGVLNRFL-M-QGAMGPLTVY
GGGQTRAFTDTARCIE-I-AIPPASGVEIFNQIAETRR-VRDVASLVAEQTGRQEAAENE
VTKIVKKYPASFWNKKRA
>MATOU-v1_23630580xxxEukaryota_Stramenopiles_Bacillariophyta 198 bp
EYDRLQLLKDEKPDAVIHFAEQRAAPY--SKRYTVDNNV-SGTNNLAVAVIEDIHIIHLG
TMGVDGREQTGSVYHTK-CLDATDLHQGIVDERLVNFDYDGVLNRFI-M-QGSLGPLTVY
GGGQTRGFTDTAKCLE-I-ALPPAPGVQIFNQIAETLR-VRDVAKLVADKTGRQEAAEND
VNEIARKYPSSFWNKKRA
>MATOU-v1_24231610xxxEukaryota_Viridiplantae_Chlorophyta_prasinophytes 198 bp
------------------------------------------------------------
------------FYHSK-VHDSTDLNQGVVDPMLINLDYD-ALNRFV-I-QAAVGPMTVY
GGGQTRGFRDTVRCLE-I-AIPAARGMRVFNQFTEMWS-VNQLAELVTT-AG------NT
LMKFAVEYPAV-WTAR-K
>MATOU-v1_24874090xxxEukaryota_Stramenopiles_Eustigmatophyceae_Eustigmatales_Monodopsidaceae 198 bp
------------------------------------------------------------
------------------------------------------------------------
--------------------------------------------------------AEND
VNEIARKYPSSFWNKKRA
>MATOU-v1_24893724xxxEukaryota_Viridiplantae 198 bp
DYEFLDAFMSFEPEAVVHFGEQRSAPY--SAVFTQENNV-TGTVNVLFAMKEDCHLVKLG
TMGEDIEEGYGSFYHSK-VHDSTDLNQGVVDPLLINLDYD-ALNRFC-V-QAAVGPLTVY
GGGQTRGYRDTVRCIQ-L-AIPADKGMRVFNQITEMWS-VNQLAALITE-AG------SS
LLNFCIANPGV-WKDA-A
>MATOU-v1_25268748xxxEukaryota_Stramenopiles_Bacillariophyta 198 bp
------------------------------------------------------------
----KIPEGYGSVYHTK-CLDATDLHQGIVDERLINFDYDSVLNRFL-M-QGAMGPLTVY
GGGQTRAFTDTSRCIE-I-AIPPKPKVEIFNQVAESCR-VRDVAALVTKHTGRYEAAENE
VTKIVEKYPSSFWNKKRL
>MATOU-v1_25968617xxxEukaryota_Viridiplantae_Chlorophyta_prasinophytes 198 bp
DFEFLEAVRDFEPDAMVHFGEQRSAPY--SAVYTQHNNV-IGTINVLYAIKEECHLVKLG
TMGEDIEEGYNSWYHSK-IHDSTDLNQGVVDPTLVNMDYDSALNRFI-V-QGAVGPLTVY
G-GQTRGF----KCIQ-I-AIPGPVGMLVFNQFTEQFS-VNELARLVTESGA------ND
IMRIALENPAT-WRTS--
>MATOU-v1_26035806xxxEukaryota_Viridiplantae 198 bp
DFEFLEAVQAIEPDAMVHFGEQRSAPY--SAVYTQNNX----------------------
------------------------------------------------------------
------------------------------------------------------------
------------------
>MATOU-v1_26996565xxxEukaryota_Haptophyceae_Prymnesiales_Prymnesiaceae 198 bp
--------------TMVHFAEQRAAPY--SKRYTVENNV-GATHNAVCAVVEDVHMVHLG
TMGVKIPEGYGSVYHTK-CLDATDLHQGIVDERLCNFDYDGVLNRFL-M-QAACGPLTVY
GGGQTRAFTDTCKCIE-L-AVPPAAGVEILNQVAQTAR-VRDVAKLVGDLTGRFEDAENE
VREIAAKYSKSFWNKGTA
>MATOU-v1_27006865xxxEukaryota_Viridiplantae_Chlorophyta_prasinophytes_Pyramimonadales_Pyramimonas 198 bp
------------------------------------------------------------
------------------------------------LDYD-ALNRFV-I-QAAMGPLTVY
GGGQTRGFRDTVRCLE-L-AIPAEPGMRVFNQFTEQFS-VNDLAALVKK-QG------SS
LLVFAQEYPAV-WQKK-A
>MATOU-v1_27062297xxxEukaryota_Haptophyceae 198 bp
EYDRFQLIREEAPDTMVHFAEQRAAPY--SKRYTVDNNL-GATHNALCAIVEDIHLVHLG
TMGVEIPEGYGSVYHTK-CLDATDLHQGIVDERLCNFDYDGVLNRFL-M-QAATDPLTVY
GGGQTRGFSDTCRCIE-L-AIPPKSGVEILNQIAETAR-VRDIAEQVAKITGRQEDAENE
VTTIASKYSKAYWNKKRA
>MATOU-v1_28737549xxxEukaryota_Stramenopiles_Pelagophyceae_Pelagomonadales 198 bp
EYDRLSLIKDKRPDSIVHFAEQRAAPY--SKRYTVDNNV-CGTHNLLTAVVECAHIVHLG
TMGVEIPEGYGSVYHTK-CLDATDLHQGIVDPRLTNFDYDGVLNRFL-M-QAALNPMTVY
GGGQTRAFSDTCKCIE-I-AIPPAEGPEIFNQVAETRR-VRDIAELISKNTGRQEAAENE
VQDVTQKYPASFWNKKRA
>MATOU-v1_29124328xxxEukaryota_Haptophyceae_Prymnesiales 198 bp
EYDGFQLIKDEQPDTMVHFAEQRAAPY--SKRYTIENNL-GATHNALCAIVEDVHLVHLG
TMGVEIPEGYGSVYHTK-CLDATDLHQGIVDERLCNFDYDGVLNRFL-M-QAASGPLTVY
GGGQTRAFSDTARCIE-L-AVPPKAGPEILNQIAETAR-VRDIAEMVAKLFDRQEDAENE
VTEIANKYSKAYWNKARA
>MATOU-v1_29129370xxxEukaryota_Stramenopiles_Pinguiophyceae_Pinguiochrysidales_Pinguiochrysidaceae_Phaeomonas_Phaeomonas_parva 198 bp
------------------------------------------------------------
------------------------------------------------------------
-----------------------------------------------QEQCGRAEAAENE
VRDVAQKYPTAFWNKKRA
>MATOU-v1_29180223xxxEukaryota_Haptophyceae 198 bp
EYDRFQLIKEEKPDTMVHFAEQRAAPY--SKRYTVDNNL-GATHNALCAIVEDVHLVHLG
TMGVEIPEGYGSVYHTK-CLDATDLHQGI-DERLCNFDYDGVLNRFL-M-QAASGPLTVY
GGGQTRAFSDTARCIE-L-AVPPQSGVEILNQVAETAR-VRDLAQMVAKLTGRQEDAENE
VTEISQKY--SYWNKRRA
>MATOU-v1_29232432xxxEukaryota_Stramenopiles_Pelagophyceae 198 bp
------------------------------------------------------------
----------------------TDLHQGIVDERLNNFDYDGVLNRFL-M-QAALGPLTVY
GGGQTRAFSDTCKCIE-L-AVPPEAGVEIFNQVAETRR-VRDIANMISETTGRQEAAENE
VQDITQKYPASFWNRKRA
>MATOU-v1_29267643xxxEukaryota_Haptophyceae_Prymnesiales 198 bp
------------------------------------------------------------
---------YGSIYHTK-CLDATDLHQGIVDERLCNFDYDGVLNRFL-M-QAACGPLTVY
GGGQTRAFTDTCRCIE-L-AVPPEAGVEILNQVAQTAR-VRDVAEIVARMSNRQEDAENE
VQQIAAKYSKSYWNKARK
>MATOU-v1_29760494xxxEukaryota_Viridiplantae_Chlorophyta_Chlorodendrophyceae_Chlorodendrales_Chlorodendraceae_Tetraselmis 198 bp
DFEFLEAFSSFQPEHAVHFGEQRSAPY--SAVFTQHNNV-IGNINVMYAIKEDCHLVKLG
TMGEDIEEGYNSFYHSK-IHDSTDLNQGIVHPDLINYDYD-ALNRFV-V-QAAVGPLTVY
GGGQTRGFRDTVRCIQ-L-AIQADKGMRVYNQFTEMWS-VNDIAGIVTK-AG------NS
LLSFAVEYPAV-WRKS-G
>MATOU-v1_2988239xxxEukaryota_Stramenopiles_Bacillariophyta 198 bp
EYDLLKLLKDENPDAVVHFAEQRAAPY--SKRYTVDNNV-SGSNNLCCAVIDDIHIVHLG
TMGVEIPEGYGSVYHTK-CLDATDLHQGIVDERLINFDYDSVLNRFL-M-QGAMGPLTVY
GGGQTRGFSDTARCIG-I-AIPPKLGVEIFNQIAETRR-VRDVAKLVADQTGRQEAAENE
VAQVVKKYPASFWNKKRA
>MATOU-v1_32145333xxxEukaryota_Viridiplantae_Chlorophyta_prasinophytes_Pycnococcaceae_Pycnococcus 198 bp
DYEFLESFRSFEPEAIVHFGEQRSAPY--SAVFTQYNNV-IGTINCLYAIKEDCHLVKLG
TMGEDIEEGYGSFYHSK-VHDSTDLNQGVVDERLINLDYD-ALNRFV-I-QTAVGPMTVY
GGGQTRGFRDTVRCLQ-I-AIPAEKGMRVFNQFTEQFS-VNQLAEIVSK-AG------TT
LMQFAVKYPSV-WKES-G
>MATOU-v1_32545126xxxEukaryota_Haptophyceae_Prymnesiales 198 bp
EYDRFQLLQTERPDTIVHFAEQRAAPY--SKRYTVENNL-GATHNVLCAVTEDIHLVHLG
TMGVEIPEGYGSIYHTK-CLDATDLHQGIVDERLCNFDYDGVLNRFL-M-QASCGPLTVY
GGGQTRAFTDTCRCIE-L-AVPPDAGVEILNQVAETAR-VRDIAEMVAKITGRQEAAENE
VTKIAERYSKSFWNKTRA
>MATOU-v1_33628190xxxEukaryota_Stramenopiles_Bacillariophyta 198 bp
------------------------------------------------------------
----------GSVYHTK-CLDATDLHQGIVDERLINFDYDGVLNRFL-M-QAAMGPLTVY
GGGQTRAFTDTARCIE-I-AIPPKAGVEIFNQIAETRR-VRDVANMVAEQTGRQEAAENE
VTEVVKKYPASFWNKKRA
>MATOU-v1_35732880xxxEukaryota_Stramenopiles_Bacillariophyta 198 bp
EYDRLQLLKDEKPDAVIHFAEQRAAPY--SKRYTVDNNV-SGTNNLAVAVIEDIHIIHLG
TMGVDGREQTGSVYHTK-CLDATDLHQGIVDERLVNFDYDGVLNRFI-M-QGSLGPLTVY
GGGQTRGFTDTAKCLE-I-ALPPAPGVQIFNQIAETLR-VRDVAKLVADKTGRQEAAEND
VNEIARKYPSSFWNKKRA
>MATOU-v1_35767252xxxEukaryota_Stramenopiles_Bacillariophyta 198 bp
EYDRLQLLKDEKPDAVIHFAEQRAAPY--SKRYTVDNNV-SGTNNLAVAVIEDIHIIHLG
TMGVDGREQTGSVYHTK-CLDATDLHQGIVDERLVNFDYDGVLNRFI-M-QGSLGPLTVY
GGGQTRGFTDTAKCLE-I-ALPPVAGVQIFNQIAETLR-VRDVAQLVADKTGRQEAAEND
VNEIAKKYPSSFWNKKRA
>MATOU-v1_3623376xxxEukaryota_Stramenopiles_Bacillariophyta 198 bp
------------------------------------------------------------
----------GSVYHTK-CLDATDLHQGIVDERLVNFDYDGVLNRF--LLQGKSFCLRHR
R-----------------------------------------------------------
-----SLHHGCNGR-NKQ
>MATOU-v1_40720758xxxEukaryota_Haptophyceae 198 bp
EYDRFQMLKDEKPDTMVHFAEQRAAPY--SKRYTVDNNV-GATHNVLCGIVEDIHLVHLG
TMGVEIPEGYGSVYHTK-CLDATDLHQGIVDERLTNFDYDGVLNRFL-M-QAACGPLTVY
GGGQTRAFSDTCKCIE-L-AVPPEAGVEILNQIAQTAR-VRDVANLVGEQMGRQEDAENE
VKEIAQKYSKSYWNKARA
>MATOU-v1_40754912xxxEukaryota_Haptophyceae_Prymnesiales 198 bp
EYDKFQLLQTERPDTIVHFAEQRAAPY--SKRYTIENNL-GATHNVLCAITEDIHLVHLG
TMGVEIPEGYGSIYHTK-CLDATDLHQGIVDERLCNFDYDGVLNRFL-M-QAACGPLTVY
GGGQTRAFTDTCRCIE-L-AVPPDSGVEILNQVAQTAR-VRDIAEIVARITGRQEDAEN-
------------------
>MATOU-v1_40803596xxxEukaryota_Haptophyceae_Prymnesiales 198 bp
QYDRFQLLQTERPDTIVHFAEQRAAPY--SKRYTVDNNL-NATHNALVAISEDIHLVHLG
TMGVEIPEGYGSIYHTK-CLDATDLHQGIVDERLCNYDYDGVLNRFL-M-QASCGPLTVY
GGGQTRAFTDTCRCIE-L-AVPPDSGVKILNQIAETAR-VRDVAEMVAKITGRQEDAENE
VTEIAKKYSKSYWNKTRA
>MATOU-v1_41191855xxxEukaryota_Stramenopiles_Bacillariophyta 198 bp
EYDLLQLLKDEKPDAVVHFAEQRAAPY--SKRYTIDNNV-SGSNNLCCAVLDDTHIVHLG
TMGVEIPEGYGSVYHTK-CLDATDLHQGIVDERLINFDYDGVLNRFL-M-QGAMGPLTVY
GGGQTRAFTDTAKCIE-I-AIPPAAGVEIFNQVAETRR-VRDVAALVAEQTGRQEAAENE
VTEIVKKYPASFWNKKRA
>MATOU-v1_41193494xxxEukaryota_Stramenopiles_Bacillariophyta 198 bp
DYDLLQLIKEEQPDSIVHFAEQRAAPY--SKRYTVDNNV-SGSNNLCCAVIDDAHIVHLG
TMGVEIPEGYGSVYHTK-CLDATDLHQGIVDDRLINFDYDGVLNRFL-M-QGAMGPLTVY
GGGQTRAFTDTARCIE-I-AIPPEKGVEIFNQVAETAR-VRDVADMVAKLTGRQEAAENE
VREVVLKYPASFWNKKRA
>MATOU-v1_41196534xxxEukaryota_Stramenopiles_Bacillariophyta_Coscinodiscophyceae_Chaetocerotophycidae_Chaetocerotales_Chaetocerotaceae_Chaetoceros 198 bp
EYDLLQLLKDEKPDAVVHFAEQRAAPY--SKRYTIDNNV-SGSNNLCCAILDDTHIVHLG
TMGVEIPEGYGSIYHTK-CLDATDLHQGIVDERLINFDYDGVLNRFL-M-QGAMGPLTVY
GGGQTRAFTDTARCIE-I-AIPPAEGVEIFNQVAETRR-VRDVASLVAEQTGRQEAAENE
VTEIVKKYPASFWNKKRA
>MATOU-v1_41228023xxxEukaryota_Haptophyceae_Prymnesiales 198 bp
------------------------------------------------------------
--GVQIPEGYGSIYHTK-CLDATDLHQGIVDERLTNFDYDGVLNRFL-M-QAACGPLTVY
GGGQTRAFSDTCRCIE-L-AVPPQAGVEILNQVAETAR-VRDVAEIVARLSGRQEDAENE
VTEVATKYSKSYWNKARA
>MATOU-v1_41236904xxxEukaryota_Haptophyceae_Prymnesiales 198 bp
EYDAFQLLKNEQPDTIVHFAEQRAAPY--SKRYTIENNL-GATHNVLCAVVEDIHVVHLG
TMGVEIPEGYGSIYHTK-CLDATDLHQGIVDERLVNFDYDGVLNRFL-M-QAACGPLTVY
GGGQTRAFTDTCRCIE-L-AVPPTAGVEILNQIAETAR-VRDVAEIVARMSGRQEDAENE
VQEIAKKYSKSYWNKARA
>MATOU-v1_41252697xxxEukaryota_Stramenopiles_Bacillariophyta 198 bp
------------------------------------------------------------
------------------------------------------------------------
--------------------------------------------SLVAELTGRQEAAENE
VTEIVQKYPASFWNKKRA
>MATOU-v1_41252698xxxEukaryota_Stramenopiles_Bacillariophyta 198 bp
------------------------------------------------------------
------------------------------------------------------------
--------------------------------------------SLVAELTGRQEAAENE
VTEIVQKYPASFWNKKRA
>MATOU-v1_41273942xxxEukaryota_Haptophyceae_Prymnesiales 198 bp
EYDKFQLLKDEKPDTIVHFAEQRAAPY--SKRYTIENNL-GATHNVLCGIVEDIHLVHLG
TMGVEIPEGYGSIYHTK-CLDATDLHQGIVAPELCNFDYDGVLNRFL-M-QAACDPLTVY
GGGQTRAFTDTCRCIE-L-AVPPSAGVEILNQVAETAR-VRDVAELVAKISGRQEDAENE
VTEIAQKYSKSYWNKARA
>MATOU-v1_41280252xxxEukaryota_Stramenopiles_Bacillariophyta_Coscinodiscophyceae_Chaetocerotophycidae_Chaetocerotales_Chaetocerotaceae_Chaetoceros 198 bp
------------------------------------------------------------
----EIPEGYGSVYHTK-CLDATDLHQGIVDERLVNFDYDGVLNRFL-M-QGAMGPLTVY
GGGQTRAFTDTAKCIE-I-AIPPAKGVEIFNQVAETRR-VRDVAALVAEQTGRQEAAENE
VTDIVKKYPASFWNKKRA
>MATOU-v1_4129234xxxEukaryota_Haptophyceae_Phaeocystales_Phaeocystaceae_Phaeocystis 198 bp
EYDRFQLIKDEKPDTMVHFAEQRAAPY--SKRYTIENNM-GATHNALCAIVEDVHLVHLG
TMGVEIPEGYGSIYHTK-CLDATDLHQGI-DERLCNFDYDGVLNRFL-M-QAASGPLTVY
GGGQTRAFSDTCRCIE-L-AVPPAVGVEILNQVAETAK-VRDIAAMVAKLFDRQEDAENE
VTEITEKY--SYWNAKRK
>MATOU-v1_41305050xxxEukaryota_Stramenopiles_Bacillariophyta 198 bp
----------------------------------------------------DVHIVHLG
TMGV------GSVYHTK-CLDATDLHQGIVDERL--------------------------
-QQIPHAG----------------------------------------------------
-----PLHN--YRC-DQQ
>MATOU-v1_41484861xxxEukaryota_Stramenopiles_Eustigmatophyceae_Eustigmatales_Monodopsidaceae 198 bp
------------------------------------------------------------
------------------------------------------------------------
----------------------------------------------------QQEAAEND
VNEIARKYPSSFWNKKRA
>MATOU-v1_41790818xxxEukaryota_Stramenopiles_Bacillariophyta 198 bp
------------------------------------------------------------
------------------------------AERLINFDYDGVLNRFL-M-QGAMGPLTVY
GGGQTRAFTDTARCIE-I-AIPPAEGVEIFNQVAETRR-VRDVASLVAEQTGRQEAAENE
VTEIVKKYPASFWNKKRA
>MATOU-v1_4197750xxxEukaryota_Haptophyceae_Prymnesiales 198 bp
RATGCMCTWISPRSTTGSFRCSRTRSR--TKRYTIENNL-GATHNVLCGIVEDIHLVHLG
TMGVDRKKKI-----TK-CLDX--------------------------------------
------------------------------------------------------------
------------------
>MATOU-v1_4203292xxxEukaryota_Stramenopiles_Pelagophyceae_Pelagomonadales_Aureococcus_Aureococcus_anophagefferens 198 bp
EYDRLLLMKTVRPDSVVHFAEQRAAPY--SKRYTVDNNV-CGTHNLLAAVVENTHVVHLG
TMGVEIPEGYGSVYHTK-CLDATDLHQGIVDERLTNFDYDGVLNRFL-M-QAALGPLTVY
GGGQTRGFTDTAKCIE-L-AIPPAEGVEIFNQVAETRR-VRDIAEMISSNTGRQEAAENE
VQDVTNKYPASFWNKKRA
>MATOU-v1_4229403xxxEukaryota_Stramenopiles_Dictyochophyceae 198 bp
------------------------------------------------------------
----------------------TDLHQG--DERLINFDYDGVLNRFL-M-QAALDPLTIY
GGGQTRAFTDTAKCIQ-L-ACPPAAGVEILNQVAETRK-VRDLAEMIAEKTGRNEAAENE
VMTITQKFPSSYWNKKRT
>MATOU-v1_42950373xxxEukaryota_Stramenopiles_Bacillariophyta 198 bp
------------------------APY--SKRYTVDNNV-GGSNNLCCAVIDDAHIVHLG
TMGVEIPEGYGSVYHTK-CLDATDLHQGIVDERLINFDYDGVLNRFL-M-QGSMGPLTVY
GGGQTRAFTDTARCIE-L-AIPPAKGVEILNQVAETRR-VRDIAEMVSELTGRQEAAENE
VTEIVQKYPASFWNKKRA
>MATOU-v1_44048824xxxEukaryota_Haptophyceae_Phaeocystales_Phaeocystaceae_Phaeocystis 198 bp
EYDRFKLVNDEKPDTLVHFAEQRAAPY--SKRYTIENNM-GATHNALCAIVEDIHLVHLG
TMGVEIPEGYGSIYHTK-CLDATDLHQGI-DERLCNFDYDGVLNRFL-M-QAASGPLTVY
GGGQTRAFSDTCRCIE-L-AVPPKKGVEILNQVAETAR-VRDIAEMVAKLFGRQEDAENE
VTEIAQKY--SYWNSKRK
>MATOU-v1_44053315xxxEukaryota_Viridiplantae_Chlorophyta_prasinophytes_Pycnococcaceae_Pycnococcus_Pycnococcus_provasolii 198 bp
DYEFLESFKSFEPEAIVHFGEQRSAPY--SAVFTQYNNV-IGTINCLYAIKEDCHLVKLG
TMGEDIEEGYGSFYHSK-VHDSTDLNQGVVDERLINLDYD-ALNRFV-I-QAAVGPMTVY
GGGQTRGFRDTVQCLQ-I-AIPASKGMRVFNQFTEQFS-VNELAEIITK-AA------NT
LLQYAVQYPSV-WKES-G
>MATOU-v1_44058560xxxEukaryota_Cryptophyta_Pyrenomonadales 198 bp
EYDLLALIKAEKPDAIIHFAEQRAAPY--SKRYTVDNNV-GGTNNLLAAVVEDIHIVHLG
TMGVEIPEGYGSVYHTK-CLDATDLHQGIVDERLINFDYDGVLNRFL-M-QSAMGPLTVY
GGGQTRGFRDTCRCIE-A-AIPPEKGVEIFNQIAETAR-VRDIAEMIQKQTGRNEDAENE
VQSITNKYPASFWNKRTA
>MATOU-v1_44069570xxxEukaryota_Viridiplantae_Chlorophyta 198 bp
DFEFLEAVQAIEPDAMVHFGEQRSAPY--SAVYTQTAPR-PSTRRTT-------------
---TRSSAPSAGQLLPP-EQDPEGHGPEPG-------DGRGGLRQHL-R-DGP--PFHHP
G--------------------PHSLRGRPDPGLPEHHR-HGEVHPDRHRQPR--------
------------------
>MATOU-v1_44087507xxxEukaryota_Stramenopiles_Pelagophyceae_Pelagomonadales 198 bp
EYERLALIKDVRPDAIVHFAEQRAAPY--SKRYTVDNNV-RGTHNLLTAVVECAHVVHLG
TMGVEIPEGYGSVYHTK-CLDATDLHQGIVDERLTNFDYDGVLNRFL-M-QAALGPLTVY
GGGQTRGFTDTAKCIE-L-AIPPAEGVEIFNQVAETRR-VRDIAEMISSNTGRQEAAENE
VQDVTNKYPASFWNKKRA
>MATOU-v1_44096117xxxEukaryota_Cryptophyta 198 bp
DYDLLQLLKEEQAEVVIHFAEQRAAPY--SKRYTVDNNV-GGTNNLLAAVVDDIHVVHLG
TMGVEIPEGYGSVYHTK-CLDATDLHQGIVDERLVNFDYDGVLNRFL-M-QSAMGPLTVY
GGGQTRGFRDTCRCIE-A-AIPPAQGVEIFNQIAETAR-VRDIANMIQAQTNRNEDAENE
VRSITDKYPASFWNKRTA
>MATOU-v1_44107361xxxEukaryota_Viridiplantae_Chlorophyta_Trebouxiophyceae_Trebouxiophyceae_incertae_sedis_Picochlorum_Picochlorum_sp._RCC944 198 bp
DWSFLQSFTSFKPETVVHFGQQRSAPY--SAVYTQHNNV-IGTLNVLYAIKEDCHLVKLG
TMGEDIEEGYGSFYHSK-VHDSTDLNQGIVDPMLINFDYDGLTNRFC-I-QAALGPLTVY
G-GQTRGM----QCLQ-I-AIPAQKGSRVFNQITETWS-VNEIADIVVAQGN------NS
LLTFAMDYPAV-WKES--
>MATOU-v1_44284370xxxEukaryota_Haptophyceae 198 bp
-------------LSMVHFAEQRAAPY--SKRYTVDNNL-GATHNVLCGIVADIHLVHLG
TMGVEIPEGYGSIYHTK-CLDATDLHQGIVHEKLINFDYDGVLNRFL-M-QAACDPLTVY
GGGQTRAFSDTCRCIE-L-AVPPAAGVEILNQVAETAR-VRDVAEMVSKLTGREEASENE
VSEIASKYSKSYWNKARA
>MATOU-v1_44312189xxxEukaryota_Stramenopiles_Bacillariophyta 198 bp
EYDLLQLIKDEQPDSIVHFAEQRAAPY--SKRYTVENNV-SGSNNLCCAVIDNTHIVHLG
TMGVEIPEGYGSVYHTK-CMDATDLHQGIVDERLVNFDYDGVLNRFL-M-QGAMGPLTVY
GGGQTRGFTDTARCIE-I-AIPPAEGVEIFNQLAETRR-VRDVAGMVADRTGRQEAEENE
VTEVVNKYPASFWNKKRA
>MATOU-v1_44367929xxxEukaryota_Stramenopiles_Bacillariophyta 198 bp
----------------------------------------ALCRTAGGSLLNQNQALY--
-SGE--DHGRGVPHH-R-CPPV---HEHAA-RRLWHFSDAGAAHRLWDW-RPDAG----H
G------------CDQ-----PPGGG---LP-ARDAPRAGRGAASGPDRCAGRRERAGRE
VTEVVNKYPASFWNKKRA
>MATOU-v1_44917853xxxEukaryota_Stramenopiles_Bacillariophyta 198 bp
------------------------------------------------------------
-----------------------------------------VLNRFL-M-QGAMGPLTVY
GGGQTRGFTDTARCLE-I-ALPPKKGVEIFNQMET-----------VLR-SS------EN
SA--TLDWKSLST-RA-D
>MATOU-v1_45026560xxxEukaryota_Stramenopiles_Bacillariophyta 198 bp
EYDLLQLIKEEKPDAVIHFAEQRAAPY--SKRYTVDNNV-SGANNLCCAVIDDVHIIHLG
TMGVEIPEGYGSVYHTK-CLDATDLHQGIVDERLINFDYDGVLNRFL-M-QGAMGPLTVY
GGGQTRGFTDTARCLE-I-ALPPKKGVEIFNQIAETRR-VRDVAALVAKQTGRQEAAENE
VTEIVKKYPASFWNKARA
>MATOU-v1_45028811xxxEukaryota_Haptophyceae 198 bp
QYDKFQLIEKERPDTIVHFAEQRAAPY--SKRYTIENNL-GATHNVLCAVTEDIHLVHLG
TMGVKIP---GSIYHTK-CLDATDLHQGIVDERLCNFDYDGVLNRFL-M-QAALGPLTVY
GGGQTRAFSDTCRCIE-L-AVPPDAGVEILNQVAETAR-VRDVAQMVAKITGRQEDAENE
VSKIAERYSKSYWNKTRA
>MATOU-v1_45029689xxxEukaryota_Viridiplantae_Chlorophyta_prasinophytes_Pyramimonadales_Pyramimonas 198 bp
------------------------------------------------------------
-----------------------DLNQGVVDPMLINLDYD-ALNRFV-I-QAAMGPLTVY
GGGQTRGFRDTVR--E-L-AIPAEPGMRVFNQFTEQFS-VNDLAALVKK-QG------SS
LLVFAQEYPAV-WQKK-A
>MATOU-v1_45030564xxxEukaryota_Stramenopiles_Pelagophyceae 198 bp
EYERLALIKDVRPDAIVHFAEQRAAPY--SKRYTVDNNV-RGTHNLLTAVVECAHVVHLG
TMGVEIPEGYGSVYHTK-CLDATDLHQGVVDERLNNFDYDGVLNRFL-M-QAALGPLTVY
GGGQTRAFTDTAKCIE-L-AIPPDEGVEIFNQVAETRK-VRDIAEIISKQTGRQEAAENE
VQGVTQKYPASFWNKKRA
>MATOU-v1_45032560xxxEukaryota_Stramenopiles_Bacillariophyta_Coscinodiscophyceae_Thalassiosirophycidae_Thalassiosirales_Thalassiosiraceae 198 bp
EYDLLQLIKDEQPDSIVHFAEQRAAPY--SKRYTVDNNV-GGSNNLCCAVIDDAHVVHLG
TMGVEIPEGYGSVYHTK-CLDATDLHQGIVDERLINFDYDGVLNRFL-M-QGAMGPLTVY
GGGQTRAFTDTARCIE-I-AIPPASGVEIFNQVAETRR-VRDVAKLVADQTGRFEAAENE
VTEVVNKYPASFWNKKRA
>MATOU-v1_45038827xxxEukaryota_Viridiplantae_Chlorophyta_Trebouxiophyceae_Trebouxiophyceae_incertae_sedis_Picochlorum 198 bp
DWNFLQSFTSFKPETVVHFGQQRSAPY--SAVYTQHNNV-IGTLNVLYAIKEDCHLVKLG
TMGEDIEEGYGSFYHSK-CHDSTDLNQGIVDPMLINFDYDGLTNRFC-I-QAALGPLTVY
G-GQTRGM----KCLQ-I-AIPAQKGSRVFNQITETWS-VNEIADIVVAQGN------NS
LLTFAMDYPAV-WKES--
>MATOU-v1_45049306xxxEukaryota_Stramenopiles_Bacillariophyta 198 bp
EYDLLKLIEEEQPDSIVHFAEQRAAPY--SKRYTVDNNV-GGSNNLCCAVLDDAHIVHLG
TMGVEIPEGYGSVYHTK-CLDATDLHQGIVDERLVNFDYDGVLNRFL-M-QGAMGPLTVY
GGGQTRGFTDTARCIE-I-AIPPKTGVEIFNQIAETRR-VRDVAELVSKQTGRQEAAENE
VTEVVKKYPASFWNKKRA
>MATOU-v1_45059882xxxEukaryota_Haptophyceae_Prymnesiales 198 bp
EYDRFQLLQTERPDTIVHFAEQRAAPY--SKRYTIENNL-GATHNVLCAITEDIHLVHLG
TMGVEIPEGYGSIYHTK-CLDATDLHQGIVDERLCNFDYDGVLNRFL-M-QAACDPLTVY
GGGQTRAFTDTCRCIE-L-AVPPDSGVEILNQVAQTAR-VRDIAELVAKITGRQEDAENE
ITSIAERYSKSYWNKTRA
>MATOU-v1_45066340xxxEukaryota_Cryptophyta_Pyrenomonadales 198 bp
EYDLLALIKAEKPDAIIHFAEQRAAPY--SKRYTVDNNV-GGTNNLLAAVVEDIHIVHLG
TMGVEIPEGYGSVYHTK-CLDATDLHQGIVDERLINFDYDGVLNRFL-M-QSAMGPLTVY
GGGQTRGFRDTCRCIE-A-AIPPEKGVEIFNQIAETAR-VRDIAEMIQKQTGRNEDAENE
VQSITNKYPASFWNKRTA
>MATOU-v1_45070641xxxEukaryota_Viridiplantae_Chlorophyta_Trebouxiophyceae_Trebouxiophyceae_incertae_sedis_Picochlorum 198 bp
DWAFLQSFTSFKPEAVIHFGEQRSAPY--SAVYTQQNNV-IGTINVLYAIKEDCHLVKLG
TMGEDIEEGYGSFYHSK-CHDSTDLNQGIVDPMLINFDYDGLTNRFC-I-QAALGPLTVY
G-GQTRGM----RCLQ-I-AIPAEKGMRVFNQITETWS-VNEIADIVVAQGN------NS
LLTFAMDYPAV-WKES--
>MATOU-v1_45073734xxxEukaryota_Haptophyceae_Prymnesiales_Prymnesiaceae_Imantonia 198 bp
EYDRFQMVKEEKPDTMVHFAEQRAAPY--SKRYTIENNV-GATHNVLCAITEDIHLVHLG
TMGVKIPEGYGSIYHTK-CLDATDLHQGIVDERLINFDYDGVLNRFL-M-QAATGPLTVY
GGGQTRAFTDTCKCIE-L-AVPPSGGVEILNQVAQTAR-VRDVAKLVGELTGRQEDAENE
VTEISKKYSKSYWNKDRA
>MATOU-v1_45075322xxxEukaryota_Stramenopiles_Bacillariophyta_Mediophyceae_Cymatosirophycidae_Cymatosirales_Cymatosiraceae_Minutocellus_Minutocellus_polymorphus 198 bp
DYDLLKLIKDEQPDSIVHFAEQRAAPY--SKRYTIDNNV-SGSNNLCCAVMDDAHIVHLG
TMGVEIPEGYGSIYHTK-CLDATDLHQGIVDERLVNFDYDGVLNRFL-M-QGAMGPLTVY
GGGQTRAFSDTARCIE-I-AIPPKAGVEIFNQVAETRR-VRDVAALVSKQTGRQEAAENE
VTEVVKKFPASFWNKKRA
>MATOU-v1_45085591xxxEukaryota_Stramenopiles_Bacillariophyta 198 bp
EYDLLQLIKDEKPDSIVHFAEQRAAPY--SKRYTVDNNV-GGSNNLCCAVIDDAHIVHLG
TMGVEIPEGYGSVYHTK-CLDATDLHQGIVDERLCNFDYDGVLNRFL-M-QATMGPLTVY
GGGQTRAFTDTARCIE-I-AIPPATGVEIFNQVAETRR-VRDIAEMVAGMTGRQEAAENE
VTEVVKKYPASFWNKKRA
>MATOU-v1_45140350xxxEukaryota_Haptophyceae_Prymnesiales 198 bp
EYDRFQLLTDERPDTLVHFAEQRAAPY--SKRYTIENNL-GATHNVLCAITDDIHLVHLG
TMGVKIPEGYGSVYHTK-CLDATDLHQGIVDERLCNFDYDGVLNRFL-M-QAATGPLTVY
GGGQTRAFTDTCRCIE-L-AVPPQSGVEILNQVAETAR-VRDVAEIVARLSGRQEDAENE
VRDIAERYSKSYWNKX--
>MATOU-v1_45142081xxxEukaryota_Haptophyceae_Isochrysidales_Noelaerhabdaceae 198 bp
EYDRFQMMREERPDTMIHFAEQRAAPY--SKRYTVDNNV-RATHNVLCGIVEDIHLVHLG
TMGVEIPEGYGSVYHTK-CLDATDLHQGIVDERLVNFDYDGVLNRFL-M-QAACGPLTVY
GGGQTRAFKDTCKCIE-L-AVPPEPKVEILNQVAQTAR-VRDVARIVSDLTGRNEAAENE
VTEVANKYSKAYWNKERA
>MATOU-v1_45150478xxxEukaryota_Stramenopiles_Bacillariophyta 198 bp
------------------------------------------------------------
----------GSVYHTK-CLDATDLHQGIVDERLINFDYDGVLNRFL-M-QGAMGPLTVY
GGGQTRGFSDTARCLE-I-AVPPKKGVEIFNQIAETRR-VRDVAKLVAEQTGRQEAAENE
VNEVVKKYPASFWNKARA
>MATOU-v1_45194198xxxEukaryota_Stramenopiles_Bacillariophyta 198 bp
------------------------------------------------------------
------------------------LHQGIVDHRLINFDYDGVLNRFL-M-QGAMGPLTVY
GGGQTRAFTDTARCIE-I-AIPPKKGVEIFNQVAETRR-VRDIAGMVAERTGRQEAAENE
VTEVVQKYPASFWNKARE
>MATOU-v1_45196438xxxEukaryota_Viridiplantae_Chlorophyta_prasinophytes_prasinophyte_clade_VII_unclassified_prasinophyte_clade_VII_prasinophyte_sp._RCC997_clade_VIIA1 198 bp
------------------------------------------------------------
----------NSWYHSK-IHDSTDLNQGVVDPALVNMDYDSALNRFI-I-QGAVGPLTVY
G-GQTRGF----KCIQ-I-AIPGPAGMLVFNQFTEQFS-VNELAGLVTESGA------NE
IMQIALDNPAT-WRT---
>MATOU-v1_45487436xxxEukaryota_Stramenopiles_Bacillariophyta 198 bp
-----------------HGAEQRAAPY--SKRYTVDNNV-SGANNLCCAVIDDVHIIHLG
TMGVEIPEGYGSVYHTK-CLDATDLHQGIVDERLINFDYDGVLNRFL-M-QGAMGPLTVY
GGGQTRGFTDTARCLE-I-ALPPKKGVEIFNQIAETRR-VRDVAALVAKQTGRQEAAENE
VTEIVKKYPASFWNKARA
>MATOU-v1_45631579xxxEukaryota_Viridiplantae_Chlorophyta_prasinophytes_Mamiellophyceae_Mamiellales_Bathycoccaceae_Ostreococcus 198 bp
DYEFLAAFKKFQPTACVHFGEQRSAPY--SAVFTQTNNV-MGTINVLYAIKEECHCIKLG
TMGEDIEEGYGSFYHSK-CHDSTDLNQGVVHPDLVNLDYD-ALNRFC-I-QAAVGPMTVY
GGGQTRGFKDTVRCIQ-I-ACPAPYGMKIYNQFTEQFS-VNELAEMITE-AG------SE
LLQQIVTYPGV-WKES-S
>MATOU-v1_45658158xxxEukaryota_Cryptophyta 198 bp
----------EKPDAIVHFAEQRAAPY--SKRYTVDNNV-GGTNNLLAAVVDDIHVVHLG
TMGVQIPEGYGSVYHTK-CLDA--------STASCRWVFRSRAARRA-A-SSTSVSRTPQ
TASGWRFSRR-HGCGT-SPRSRPAARATRTPKTTSMFQ-TRNSWTSWAT-SASLTSTRTW
PPSRRPPK--AWPAVRPG
>MATOU-v1_45663117xxxEukaryota_Viridiplantae_Chlorophyta_prasinophytes_Pyramimonadales_Pyramimonas 198 bp
DYEFFEAVKGFAPDAMVHFGEQRSAPY--SGVFTQTNNV-MGTINTLYAIKDECHLVKLG
TMGEDIEEGYSSWYHSK-VHDSTDLNQGVVDPMLINLDYDGALNRFV-I-QAAVDPLTVY
G-GQTRGF----RCLE-L-AIPADFGMRVFNQFTEQFS-VNQLAELITTQGK-------S
LMNFAIEYPAV-WQ----
>MATOU-v1_45676123xxxEukaryota_Stramenopiles_Bacillariophyta_Coscinodiscophyceae 198 bp
------------------------------------------------------------
------------------------------DERLINFDYDGVLNRFL-M-QGAMGPLTVY
GGGQTRAFTDTARCIEMI-AIPPNAGVEIFNQVAETRR-VRDVAGLVSKQTGRQEAAENE
VTEVVKKYPASFWNKKRA
>MATOU-v1_45702056xxxEukaryota_Stramenopiles_Dictyochophyceae_Florenciellales_Florenciella 198 bp
EYHVMKFLEDEKPDAVIHFGEQRAAPY--SKRYTIDNNL-SGTHNLLCAIVEDIHLVHLG
TMGVEIPEGYGSIYHTK-VLDARDAVPVLQ-RRLWHLPHAVPADRVR-H-RRPDAPHHRH
GVHRARDQRDRRPGGD-P-QPRDAPR-HCADGRVEDGH-APLVREQPAQRGVRSRPDH-A
RQGDADVV--DGNR--RN
>MATOU-v1_45888776xxxEukaryota_Stramenopiles_Bacillariophyta 198 bp
------------------------------------------------------------
------------------------------DERLVNFDYDGVLNRFL-M-QGAMGPLTVY
GGGQTRGFTDTANCIE-I-AIPPKKGVEIFNQIAETRR-VRDIAKLVADLTGRQEAAENE
VTEIVKKYPASFWNKKRA
>MATOU-v1_46499623xxxEukaryota_Haptophyceae_Prymnesiales 198 bp
RTRRTRRRGTQWRTTSVSCARSPSP---------ASTST-SCTSAPWASVTEDIHLVHLG
TMGVEIPEGYGSIYHTK-CLDA--------------------------------------
------------------------------------------------------------
------------------
>MATOU-v1_46507429xxxEukaryota_Haptophyceae_Prymnesiales_Prymnesiaceae 198 bp
------------------------------------------------------------
----EIPEGYGSIYHTK-CLDATDLHQGT-STASCRAASRSRAGRRA-R-SSTSRWRTRP
PATLLRSSRRPRACAT-SPRLASRARDRRMRRMS-STR-TRSSSCSASTRSSLPPSTPTR
AP--RPPP--PLLGLHAR
>MATOU-v1_46508953xxxEukaryota_Viridiplantae_Chlorophyta_prasinophytes_prasinophyte_clade_VII_unclassified_prasinophyte_clade_VII_prasinophyte_sp._RCC997_clade_VIIA1 198 bp
EFDFLEAIKEFEPTAMVHFGEQRSAPY--SAVFTQMNNI-TGTINVLYAIKEECHLVKLG
TMGEI-EEGYAGQQLPP-VQDPHGHGPEPG-------DGPGGLRQHL-R-HRP--PLHHP
G--------------------ADGVRGRADPRLPRHPR-HGQVHPDRHRQPR------RR
QAHQAGGPQAG-RDGH--
>MATOU-v1_46527137xxxEukaryota_Cryptophyta_Pyrenomonadales 198 bp
EYDLLALIKAEKPDAIVHFAEQRAAPY--SKRYTVDNNV-GGTNNLLAAVVDDIHVVHLG
TMGVQIPEGYGSVYHTK-CLDATDLHQGIVDERLINFDYDGVLNRFL-M-QSAMGPLTIY
GGGQTRGFRDTCRCIE-A-AIPPDKGVEIFNQIAETAR-VRDIASMIQKQTGRNEDAENE
VQTITNKYPASFWNKRTA
>MATOU-v1_47132955xxxEukaryota_Viridiplantae_Chlorophyta_prasinophytes_prasinophyte_clade_VII_unclassified_prasinophyte_clade_VII_prasinophyte_sp._RCC997_clade_VIIA1 198 bp
EFDFLEAIKEFEPTAMVHFGEQRSAPY--SAVFTQMNNI-TGTINVLYAIKEECHLVKLG
TMGEDIEEGYNSWYHSK-IHDSTDLNQGVVDEALINMDYDSALNRFI-I-QGAVGPLTVY
G-GQTRGF----KCIQ-I-AIPGPQGMLVFNQFTEQFS-VNELARLVTESGQ------NA
VMAMALRYPAT-WRTS--
>MATOU-v1_47167030xxxEukaryota_Viridiplantae_Chlorophyta_prasinophytes_Pyramimonadales_Pyramimonas 198 bp
RRAALALLHAQPLQGRLHADQQRHGHH--QGLRPR---------------------VPSG
EAGHHRHRGGAGLLLPS-VQGAPHHRPEPG-------DHDGGLRRHL-R-HRP--PLRHP
G-GPP----------------PHRLRGRPDPRLPRHPR-HRAVPGAGDREPR------RR
QEHLPAQAPPR-PHEL--
>MATOU-v1_47904960xxxEukaryota_Haptophyceae 198 bp
EYDRFQMLKDEKPDTMVHFAEQRAAPY--SKRYTVDNNV-GATHNVLCGIVEDIHLVHLG
TMGVEIPEGYGSVYHTK-CLDATDLHQGIVDERLTNFDYDGVLNRFL-M-QAACGPLTVY
GGGQTRAFTDTCRCIE-L-ACPPTAGVEILNQVAETAR-VRDVAEMVAKLNGRQEDAENE
VTQIASKY----------
>MATOU-v1_47912664xxxEukaryota_Viridiplantae_Chlorophyta 198 bp
DFEFLQAFVEFEPEAAVHFGEQRSAPY--SAVFTQHNNV-IGTINVLYAMKEECHLVKLG
TMGEDIEEGYNSFYHSK-IHDSTDLNQGVVDEALINLDYDSALNRFV-I-QAAVGPLTVY
G-GQTRGF----QCIQ-I-AIPGPPGMLVFNQFTEQFS-VNELAALITKAGA------NS
LLNFSVQYPAT-WTES--
>MATOU-v1_47917275xxxEukaryota_Haptophyceae_Prymnesiales 198 bp
EYDKFQLLQTERPDTIVHFAEQRAAPY--SKRYTIENNL-GATHNVLCAITEDIHLVHLG
TMGVEIPEGYGSIYHTK-CLDATDLHQGIVDERLCNFDYDGVLNRFL-M-QAACGPLTVY
GGGQTRAFTDTCRCIE-L-AVPPDSGVEILNQVAQTAR-VRDIAEIVARITGRQEDAENE
VGKIAERYSKSYWNKTRA
>MATOU-v1_47924497xxxEukaryota_Haptophyceae_Prymnesiales 198 bp
EYDKFQLLKDEKPDTIVHFAEQRAAPY--SKRYTIENNL-GATHNVLCGIVEDIHLVHLG
TMGVEIPEGYGSIYHTK-CLDATDLHQGIVAPELCNFDYDGVLNRFL-M-QAACDPLTVY
GGGQTRAFTDTCRCIE-L-AVPPSAGVEILNQVAETAR-VRDVAELVAKISGRQEDAENE
VTEIAQKYSKSYWNKARA
>MATOU-v1_47937131xxxEukaryota_Haptophyceae 198 bp
EYDRFQLLKDEKPDTLVHFAEQRSAPY--SKRYTIDNNL-GATHNVLCAIVEDIHLVHLG
TMGVEIPEGYGSIYHTK-CLDATDLHQGIVDERLCNFDYDGVLNRFL-M-QAACGPLTVY
GGGQTRAFTDTCRCIE-L-AVPPAAGVEILNQVAETAR-VRDVAEIVARISGRQEDAENE
VTEIATKYSKAYWNKARA
>MATOU-v1_47956788xxxEukaryota_Stramenopiles_Bacillariophyta 198 bp
------------------------------------------------------------
---------------------------------LVNFDYDGVLNRFL-M-QGAMGPLTVY
GGGQTRAFTDTARCIE-I-AIPPEKGVEIFNQVAETRR-VRDIAEIVASLTGRQEAAENE
VTEVVKKYPASFWNKKRA
>MATOU-v1_48086029xxxEukaryota_Viridiplantae_Chlorophyta_prasinophytes 198 bp
DFEFLEAWKQFLPEHVVHFGEQRSAPY--SAVFTQVNNV-SGTINVLYAIKEECHMVKLG
TMGEDIEEGYNSFYHSK-IHDSTDLNQGVVDETLINLDYD-ALNRFV-I-QAAVGPLTVY
GGGQTRGFRDTVRCIQ-L-AIPAEVGMRVMNQFTEQFS-VNQLASLVKE-VG------SS
LLKVAVQYPAN-WGGS-G
>MATOU-v1_48184059xxxEukaryota_Viridiplantae 198 bp
DYEFLNAFMEFEPEAVVHFGEQRSAPY--SAVFTQHNNV-IGTLNVLFAMKEDCHLVKLG
TMGEDIEEGYGSFYHSK-VHDSTDLNQGVVDAHQPSLRWHLSRYRPL-H-PAR------H
QGGQGE-HQSIHRTVC-E-RITHYRGQEDGPECNEERS-ESQDAG------G------AQ
LLRX--------------
>MATOU-v1_48480004xxxEukaryota_Stramenopiles_Bacillariophyta 198 bp
--------------------------Y--SKRYTVDNNV-SGSNNLCCAVIDDVHILHLG
TMGVEIPEGYGSVYHTK-CLDATDLHQGIVDERLINFDYDGVLNRFL-M-QGAMGPLTVY
GGGQTRGFTDTARCLE-I-ALPPKAGVEIFNQIAETRR-VRDIAAMVAEQTGRQEAAENE
VTEVVKKYPASFWNKKRA
>MATOU-v1_48734404xxxEukaryota_Stramenopiles_Bacillariophyta 198 bp
------------------------------------------------------------
------------------------------------------------------------
-----------------------------------------------------------E
VTEIVQKYPASFWNKKRA
>MATOU-v1_48935507xxxEukaryota_Stramenopiles_Bacillariophyta 198 bp
------------------------------------------------------------
--------------------------------------------------QSALGPLTVY
GGG-TRAFTDTAKCLQ-I-ALPPKEGVEILNQIAETRR-VRDIAKMVSEQSGRNEAMENE
VRDITAKYPKSFWNTKGP
>MATOU-v1_49199397xxxEukaryota_Stramenopiles_Pelagophyceae_Pelagomonadales_Pelagomonas 198 bp
EYDRLSLIKDKRPDSIVHFAEQRAAPY--SKRYTVDNNV-CGTHNLLTAVVECAHIVHLG
TMGVEIPEGYGSVYHTK-CLDAIVWGTNTDFDYDGDAALNVDTCKCIEI-AINNP-AEGA
QEIFNQIAP------P-A-E-QPEIF--QVAGGGGVGG-GG---EGEGGGGE-------G
GVGG--GDLFWSKEMERS
>MATOU-v1_49618628xxxEukaryota_Viridiplantae 198 bp
DYEFLAAFKSFEPEAVVHFGEQRSAPY--SAVFTQTNNV-MGTINVLYAIKEECHMVKLG
TMGEDIEEGYGSFYHSK-CHDSTDLNQGVVHEDLINMDYD-AFNRFI-I-QAAVGPMTVY
GGGQTRGFKDTVRCMQ-L-AIPAEKGMLVYNQFTEQFS-VNQLAELVTA-SG------SI
IMRDAIKYATP-YRKS-A
>MATOU-v1_49831240xxxEukaryota_Alveolata 198 bp
------------------------------------------------------------
------------------------------------------------------------
----------------------------------------------------RQEAAENE
VTEIVTKYPASFWNKKRA
>MATOU-v1_49978841xxxEukaryota_Haptophyceae 198 bp
QECTYLIFDPHRQRRHYLFGPRSLRRS--ELRF--------ARHTLIC-----FRIVPVI
RRPFPAP---GSIYHTK-CLDATDLHQGIVDERLCNFDYDGVLNRFL-M-QAALGPLTVY
GGGQTRAFSDTCRCIE-L-AVPPDAGVEILNQVAETAR-VRDVAQMVAKITGRQEDAENE
VSKIAERYSKSYWNKTRA
>MATOU-v1_49978842xxxEukaryota_Stramenopiles_Pelagophyceae_Pelagomonadales_Pelagomonas_Pelagomonas_calceolata 198 bp
NSGRWQFSKTLTKFKIEPWACKCAATS--RAHMKRVASL-FATLILDRHLCSPVENARIG
DQECEIMDGIGSIYHTK-CLDATDLHQGIVDERLCNFDYDGVLNRFL-M-QAALGPLTVY
GGGQTRAFSDTCRCIE-L-AVPPDAGVEILNQVAETAR-VRDVAQMVAKITGRQEDAENE
VSKIAERYSKSYWNKTRA
>MATOU-v1_49978843xxxEukaryota_Stramenopiles_Pelagophyceae_Pelagomonadales_Pelagomonas_Pelagomonas_calceolata 198 bp
NSGRWQFSKTLTKFKIEPWACKCAATS--RAHMKRVASL-FATLILDRHLCSPVENARIG
DQECEIMDGIGSIYHTK-CLDATDLHQGIVDERLCNFDYDGVLNRFL-M-QAALGPLTVY
GGGQTRAFSDTCRCIE-L-AVPPDAGVEILNQVAETAR-VRDVAQMVAKITGRQEDAENE
VSKIAERYSKSYWNKTRA
>MATOU-v1_49978844xxxEukaryota_Stramenopiles_Pelagophyceae_Pelagomonadales_Pelagomonas_Pelagomonas_calceolata 198 bp
NSGRWQFSKTLTKFKIEPWACKCAATS--RAHMKRVASL-FATLILDRHLCSPVENARIG
DQECEIMDGIGSIYHTK-CLDATDLHQGIVDERLCNFDYDGVLNRFL-M-QAALGPLTVY
GGGQTRAFSDTCRCIE-L-AVPPDAGVEILNQVAETAR-VRDVAQMVAKITGRQEDAENE
VSKIAERYSKSYWNKTRA
>MATOU-v1_50472423xxxEukaryota_Haptophyceae_Prymnesiales 198 bp
EYDRFQMVKEEKPDTMVHFAEQRAAPY--SKRYTIDNNV-GATHNVLCAITEDIHLVHLG
TMGVQIPEGYGSIYHTK-CLDATDLHQGIVDERLCNFDYDGVLNRFL-M-QAATDPLTVY
GGGQTRAFTDTARCIE-L-AVPPAAGVEILNQVAQTAR-VRDVAELVAKLSGRQEDAENE
VREIATRYSKSYWNKARA
>MATOU-v1_50475665xxxEukaryota_Stramenopiles_Bacillariophyta 198 bp
DYDLLQLIKDEQPDAIVHFAEQRAAPY--SKRYTVDNNV-GGSNNLCCAVIDDAHIVHLG
TMGVEIPEGYGSVYHTK-CLDATDLHQGIVDERLVNFDYDGVLNRFL-M-QGSMGPLTVY
GGGQTRAFTDTARCIE-L-AIPPEAGVEILNQVAETRR-VRDVASMVAGMTGRQEAAENE
VTEIVQKYPASFWNKKRA
>MATOU-v1_50486526xxxEukaryota_Stramenopiles_Bacillariophyta 198 bp
EYQELQLIKEEKPDTIIHFAEQRAAPY--SKRYTVDNNV-SGTHNVLCAIVEDIHMVHLG
TMGVEIPEGYGSVYHTK-CLDATDLHQGVVDERLINFDYDGVLNRFL-M-QSALGPLTVY
GGGQTRAFTDTAKCLQ-I-ALPPKE-----NQIAETRR-VRDIAQMVSDQTGRNEAAENE
VRDITAKYPKSFWNKKRT
>MATOU-v1_50872473xxxEukaryota_Viridiplantae_Chlorophyta_prasinophytes 198 bp
DFEFLEAVQAIEPDAMVHFGEQRSAPY--SAVYTQNNNV-IGTINVLYAIKEECHLVKLG
TMGEDIEEGYNSWYHSK-IHDSTDLNQGVVDPALVNMDYDSALNRFI-I-QGAVGPLTVY
G-GQTRGF----KCIQ-I-AIPGPAGMFVFNQFTEQFS-VNELAGLVTESGA------NE
IMQIALDNPAT-WRTS--
>MATOU-v1_50878657xxxEukaryota_Viridiplantae_Chlorophyta_prasinophytes 198 bp
DFEFLEAVRDFEPDAMVHFGEQRSAPY--SAVYTQHNNV-IGTINVLYAIKEECHLVKLG
TMGEDIEEGYNSWYHSK-IHDSTDLNQGVVDPTLVNMDYDSALNRFI-I-QGAVGPLTVY
G-GQTRGF----QCIQ-I-AIPGPAGMLVFNQFTEQFS-VNELARLVTESGA------NE
IMRTALENPAT-WRTS--
>MATOU-v1_50899193xxxEukaryota_Haptophyceae_Prymnesiales 198 bp
----------------------------------------------------DIHLVHLG
TMGVEIPEGYGSIYHTK-CLDATDLHQGIVDERLCNFDYDGVLNRFL-M-QAACDPLTVY
GGGQTRAFTDTCRCIE-L-AVPPDSGVEILNQVAQTAR-VRDIAELVAKITGRQEDAENE
ITSIAERYSKSYWNKTRA
>MATOU-v1_51396725xxxEukaryota_Stramenopiles_Pelagophyceae_Pelagomonadales_Aureococcus_Aureococcus_anophagefferens 198 bp
------------------------------------------------------------
----QVPRRAHRLGH-------PDGHGRAPRRRLRHAEPVPA------R-RAAYGPLTVY
GGGQTRGFTDTAKCIE-L-AIPPAEGVEIFNQVAETRR-VRDIAEMISSNTGRQEAAENE
VQDVTNKYPASFWNKKRA
>MATOU-v1_51410618xxxEukaryota_Viridiplantae_Chlorophyta_prasinophytes_Mamiellophyceae_Mamiellales_Bathycoccaceae 198 bp
DYEFLATFEKFNPTAAVHFGEQRSAPY--SAIFTQTNNV-MGTINVLYAIKEDCHLVKLG
TMGEDIEEGYGSFYHSK-CHDSTDINQGVVHPDLINLDYD-ALNRFC-I-QAAVGPMTVY
GGGQTRGFRDTVQCIQ-I-AVPAEPGMPIYNQFTQQFS-VNELAGLITE-AG------ST
LMKTVIDYPGV-WKES-Q
>MATOU-v1_51494904xxxEukaryota_Viridiplantae_Chlorophyta_prasinophytes_Prasinococcales_Prasinoderma 198 bp
DYDFLACFKEFKPDHVVHFGEQRSAPY--SGIFTQANNV-LGNINVLYAIQEECHLIKLG
TMGEDIEEGFNSWYHSK-IHDSTDLNQGVVHPDLINLDYD-ALNRFC-V-QAALGPLTKY
GGGQTRGFRDTVRCIE-I-ACPADNGMRVFNQITEFWS-VNDLCDLVKT-SG------SS
VLGFAMQYPAV-WTEF-N
>MATOU-v1_51507164xxxEukaryota_Haptophyceae_Prymnesiales_Prymnesiaceae 198 bp
EYDRFQMLKDEKPDTLVHFAEQRAAPY--SKRYTIENNL-GATHNVLCAIVEDIHLVHLG
TMGVQIPEGYGSIYHTK-CLDATDLHQGIVDERLCNFDYDGVLNRFL-M-QAACGPLTVY
GGGQTRAFSDTCRCIE-L-AVPPTAGVEILNQVAETAR-VRDVAELVAKLSGRQEDAENE
VQEIATRYSKSYWNX---
>MATOU-v1_51508961xxxEukaryota_Stramenopiles_Pelagophyceae 198 bp
------------------------------KRYTVDNNV-CGTHNLLTAVVENAHIVHLG
TMGVEIPEGYGSVYHTK-CLDA---------RRLRHLPHAGPPHRLR-H-RRPDAPRDGH
GVHRARDQRRGRRRRD-L-QPRDAPR-HRRDDLQEHGR-PRALPRQPPPGGRRLRA-H-S
SRPPS-----PSPRTPRP
>MATOU-v1_51516002xxxEukaryota_Haptophyceae_Prymnesiales 198 bp
EYDRFQMLKDEQPDTIVHFAEQRAAPY--SKRYTIDNNL-GATHNVLCAIVEDIHLVHLG
TMGVQIPEGYGSIYHTK-CLDATDLHQGIVDERLVNFDYDGVLNRFL-M-QAACGPLTVY
GGGQTRAFSDTCRCIE-L-AVPPDAGVEILNQVAETAR-VRDVAEIVARISGRQEDAENE
VSSIAEKYSKSYWNKARA
>MATOU-v1_51517487xxxEukaryota_Haptophyceae 198 bp
EYDKFQLIKDEKPDTMVHFAEQRAAPY--SKRYTVDNNL-GATHNALCAIVEDIHLVHLG
TMGVEIPEGYGSVYHTK-CLDATDLHQGI-DERLCNFDYDGVLNRFL-M-QAASGPLTVY
GGGQTRAFTDTCRCIE-L-AVPPKSGVEILNQVAETAR-VRDIAQMVSKLTGRQEDAENE
VTEISQKY--SYWNKARA
>MATOU-v1_51524508xxxEukaryota_Haptophyceae 198 bp
EYDRFQLIKDEKPDTMVHFAEQRAAPY--SKRYTVENNL-GATHNALCAVVEDVHMVHLG
TMGVEIPEGYGSVYHTK-CLDATDLHQGI-DERLCNFDYDGVLNRFL-M-QAASGPLTVY
GGGQTRAFSDTARCIE-L-AVPPKSGVEILNQVAETAR-VRDIAEMVAKLTGRQEDAENE
VTEISQKY--SYWNKARA
>MATOU-v1_51672906xxxEukaryota_Stramenopiles_Dictyochophyceae_Florenciellales_Florenciella 198 bp
EYHVLKFLEEEKPDTVVHFGEQRAAPY--SKRYTIDNNL-GGTHNLLCAVVEDIHVVHLG
TMGVEIPEGYGSIYHTK-VLDATDLHQG--DERLINFDYDGVLNRFL-M-QSALGPLTVY
GGGQTRALTDTAKCIE-L-ACPPEAGVEILNQIAETRR-VRDIAQMVAAKTGRNEASENE
VTTICEKYPTSYWNKKRT
>MATOU-v1_51685552xxxEukaryota_Haptophyceae 198 bp
-----------------------------------ENNL-GATHNALCAITEDIHLVHLG
TMGVEIPEGYGSIYHTK-CLDATDLHQGIVDERLCNFDYDGVLNRFL-M-QAACGPLTVY
GGGQTRAFSDTCRCIE-L-AVPPESGVEILNQVAQTAR-VRDIAELVAKITGRQEDAENE
VSKIAERYSKSYWNKTRL
>MATOU-v1_51688222xxxEukaryota_Stramenopiles_Bacillariophyta 198 bp
KRSLIYISLNSVPLPTRRTQRQNVTQL--TIIFAALSLT-QVTLFTLELWVCVLLEEKFL
KATL-CTMPNNFTKRTS-CVPTLSLIDFL----------KVHLLFTV-L-VDKPVSSTLL
ILLVVRLPL------------------------------------LVTKHTGRDEAAENE
VTKIVKKYPASFWNKNRV
>MATOU-v1_51706884xxxEukaryota_Stramenopiles_Bacillariophyta 198 bp
----------------------------------------------------------LG
TMGVEIPEGYGSVYHTK-CLDATDLHQGIVDERLVNFDYDGVLNRFL-M-QGAMGPLTVY
GGGQTRAFTDTARCLE-I-AVPPKKGVEIFNQVAETRR-VRDVASLVASQTGRQEAVENE
VTEVVQKYPSSYWNKAR-
>MATOU-v1_51730067xxxEukaryota_Haptophyceae_Prymnesiales_Prymnesiaceae_Prymnesium 198 bp
------------------------------------------------------------
---------------------------------------------FL-M-QAACGPLTVY
GGGQTRAFSDTCKCIE-L-AVPPKTGVEILNQVAQ-----------TAG-DS------RE
VQ--VARFRGPDRGQA-D
>MATOU-v1_51831248xxxEukaryota_Haptophyceae_Prymnesiales 198 bp
EYDRFQLLQTERPDTIVHFAEQRAAPY--SKRYTIENNL-GATHNALCAITEDIHLVHLG
TMGVEIPEGYGSIYHTK-CLDATDLHQGIVDERLCNFDYDGVLNRFL-M-QAACGPLTVY
GGGQTRAFSDTCRCIE-L-AVPPESGVEILNQVAQTAR-VRDIAEMVAKITGRQEDAENE
VSKIAERYSKSYWNKTRA
>MATOU-v1_51910935xxxEukaryota_Haptophyceae_Prymnesiales 198 bp
EYDRFQLLKEERPDTIVHFAEQRAAPY--SKRYTIENNV-GATHNVLCAIVEDIHMVHLG
TMGVEIPEGYGSIYHTK-CLDATDLHQGIVDERLCNFDYDGVLNRFL-M-QAACDPLTVY
GGGQTRGFSDTCRCIE-L-AIPPSAGVEILNQIAETAR-VRDVAEIVARISGRQEDAENE
VADIATRYSKSYWNKARA
>MATOU-v1_52412435xxxEukaryota_Viridiplantae_Chlorophyta_prasinophytes 198 bp
DFEFLEAWKQFEPEHVVHFGEQRSAPY--SAVYTQVNNV-SGTINILYAMKEDCHMVKLG
TMGEDIEEGYNSFYHSK-IHDSTDLNQGVVDETLINLDYD-ALNRFV-I-QAAVGPITVY
GGGQTRGFRDTVRCIQ-L-AIPAEQGMRVMNQFTELFS-VNELASLVKD-VG------SS
LLQVAVEYPAN-WGSS-G
>MATOU-v1_52413124xxxEukaryota_Haptophyceae_Prymnesiales 198 bp
------------------------------------------------------------
----QIPEGYGSIYHTK-CLDATDLHQGIVDERLCNFDYDGVLNRFL-M-QAATGPLTVY
GGGQTRAFSDTCRCIE-L-AVPPDAGVEILNQVAETAR-VRDVAEIVARISGRQEDAENX
------------------
>MATOU-v1_52444110xxxEukaryota_Haptophyceae_Prymnesiales 198 bp
------------------------------------------------------------
----------GSIYHTK-CLDATDLHQGIVDERLCNFDYDGVLNRFL-M-QAACGPLTVY
GGGQTRGFSDTCRCIE-L-AIPPQAGVEILNQIAETAR-VRDVAEIVARLSGRQEDAENE
VSEIASKYSKSYWNKARA
>MATOU-v1_5256527xxxEukaryota_Haptophyceae_Prymnesiales 198 bp
EYDRFQMLKDEQPDSIVHFAEQRAAPY--SKRYTIENNL-GATHNVLCAITDDIHLVHLG
TMGVKIPEGYGSVYHTK-CLDATDLHQGIVDERLTNFDYDGVLNRFL-M-QAATGPLTVY
GGGQTRAFTDTCRCIE-L-AVPPQPGVEILNQVAETAR-VRDVAEIVARLSGRQEDAENE
VRDIATRFSKSYWNKART
>MATOU-v1_5258044xxxEukaryota_Haptophyceae_Phaeocystales_Phaeocystaceae_Phaeocystis 198 bp
EYDRFKLVNDEKPDTLVHFAEQRAAPY--SKRYTIENNM-GATHNALCAIVEDVHLVHLG
TMGVEIPEGYGSIYHTK-CLDATDLHQGI-DERLCNFDYDGVLNRFL-M-QAASGPLTVY
GGGQTRAFSDTCRCIE-L-AVPPAVGVEILNQVAETAR-VRDIAEMVAKLFDRQEDAENE
VTEIAEKY--SYWNAKRK
>MATOU-v1_5268012xxxEukaryota_Stramenopiles_Bacillariophyta 198 bp
--------------------------------------------------IDDAHIVHLG
TMGVEIPEGYGSVYHTK-CLDATDLHQGIVDERLINFDYDGVLNRFL-M-QGAMGPLTVY
GGGQTRGFTDTAKCLE-I-AIPPATGVEIFNQIAETRR-VRDIAEMVAKQTGRQEAAENE
VTTV--------------
>MATOU-v1_5269966xxxEukaryota_Haptophyceae_Prymnesiales 198 bp
EYDRFQFLKDEEPDTIVHFAEQRAAPY--SKRYTIENNL-GATHNVLCGIVEDIHLVHLG
TMGVEIPEGYGSIYHTK-CLDATDLHQGIVDPRLTNFDYDGVLNRFL-M-QAACGPLTVY
GGGQTRAFTDTCRCIE-L-ACPPAAGVEILNQVAQTAR-VRDVAEMVAKLNGRQEDAENE
VQEIASKFSKSYWNKGRA
>MATOU-v1_52800730xxxEukaryota_Stramenopiles_Bacillariophyta 198 bp
-----------------------------------DNNV-GGSNNLCCAVIDDAHIVHLG
TMGVEIPEGYGSVYHTK-CLDATDLHQGIVDERLINFDYDGVLNRFL-M-QGSMGPLTVY
GGGQTRAFTDTARCIE-L-AIPPAKGVEILNQIAETRR-VRDIAEMVAEMTGRQEAAENE
VTEIVQKYPASFWNKKRA
>MATOU-v1_52861847xxxEukaryota_Stramenopiles_Bacillariophyta 198 bp
------------------------------------------------------------
----------GSVYHTK-CLDATDLHQGIVDERLVNFDYDGEIDSITTVITEPCILFTVL
VSKLLLIT----------------------------------------------------
-----PIVPSTFLTKPKR
>MATOU-v1_53160026xxxEukaryota_Viridiplantae_Chlorophyta_prasinophytes 198 bp
DFEFLEAWTQFMPEHVVHFGEQRSAPY--SAVYTQVNNV-SGTINVLYAMKEECHMVKLG
TMGEDIEEGYNSFYHSK-IHDSTDLNQGVVDETLVNLDYD-ALNRFV-I-QAAVGPLTVY
GGGQTRGFRDTVRCIQ-L-AIPAEVGMRVMNQFTELFS-VNQLASLVKK-VG------S-
------------------
>MATOU-v1_53391724xxxEukaryota_Stramenopiles_Pelagophyceae_Pelagomonadales 198 bp
------------------------------------------------------------
----------GSVYHTK-CLDATDLHQGIVDDRLTNFDYDGVLNRFL-M-QAALGPMTVY
GGGQTRAFSDTCKCVE-I-AIPPAEGPEIFNQVAETRR-VRDIAEIISKNTGRQEAAENE
VQDVTQKYPASFWNKKRA
>MATOU-v1_53424655xxxEukaryota_Viridiplantae_Chlorophyta_prasinophytes_prasinophyte_clade_VII_unclassified_prasinophyte_clade_VII_prasinophyte_sp._RCC997_clade_VIIA1 198 bp
DFGFLAAVKEFEPTAMVHFGEQRSAPY--SAVFTQMNNI-TGTINVLYAIKEECHLVKLG
TMGEI-EEGYAGEQLPP-QQDPEGDGPEPG-------DGPRGLRQHL-R-HGA--PLHHP
G--------------------PHGVRGRADARVPRHPG-HLPVHPDRHRQPG------RR
DEHQPQGPQAR-RHEG--
>MATOU-v1_53450973xxxEukaryota_Haptophyceae 198 bp
EYDSFKLLCDEKPDTIVHFAEQRAAPY--SKRYTVENNI-GATHNVLCGIVEDVHLVHLG
TMGVAIPEGYGSIYHTK-CLDATDLHQGIVDERLINFDYDGVLNRFL-M-QAACDPLTVY
GGGQTRAFSDTARCVR-L-AVAPSSGVEILNQVAETAR-VRDVAEMVAQLAGRQEDAENE
VTDIANKYSKSYWNQARA
>MATOU-v1_53493853xxxEukaryota_Haptophyceae 198 bp
EYDRFQILIDEQPDTLVHFAEQRAAPY--SKRYTVENNI-GATHNVLCAITDRHHRLG--
TRHT--DHGRGLPCHCK----------GYQ----LR--YRP-QPLPH-----AGGPHCLR
H---RRSD------LP-LHARQPTEG-------GRARR---------NSQSGRRDRCPF-
--------PRPYPARLRR
>MATOU-v1_53692162xxxEukaryota_Stramenopiles_Pelagophyceae_Pelagomonadales 198 bp
----------------------------------------------------DTHVVHLG
TMGVEIPEGYGSVYHTK-CLDATDLHQGIVDDRLTNFDYDGVLNRFL-M-QAALGPMTVY
GGGQTRAFSDTCKCVE-L-AIPPAQGPEIFNQVAETRR-VRDIAELISKNTGRQEASENE
VQSVTQKFPASFWNKKRA
>MATOU-v1_53729443xxxEukaryota_Haptophyceae_Isochrysidales 198 bp
----------------------------------VDNNV-RATHNVLCGIVEDIHLVHLG
TMGVEIPEGYGSVYHTK-CLDATDLHQGIVDERLVNFDYDGVLNRFL-M-QAACGPLTVY
GGGQTRAFKDTCKCIE-L-AVPPEPKVEILNQVAQTAR-VRDVARIVSDLTGRNEAAENQ
VQDVGP--GRADDRGDRG
>MATOU-v1_5380301xxxEukaryota_Cryptophyta_Pyrenomonadales 198 bp
DYDLLALIKTEKPDAIIHFAEQRAAPY--SKRYTVDNNV-GGTNNLLAAVVDDIHVVHLG
TMGVEIPEGYGSVYHTK-CLDATDLHQGIVDERLINFDYDGVLNRFL-M-QSAMGPLTVY
GGGQTRGFRDTCRCIE-A-AIPPAKGVEIFNQIAETAR-VRDIAEMIAKQTGRNEDAENE
VQTITNKYPASFWNKRTA
>MATOU-v1_54312297xxxEukaryota_Stramenopiles_Bacillariophyta 198 bp
EYDLLNLIKKEKPDTIVHFAEQRAAPY--SKRYTVNNNL-SGSNNLCCAILDDVHIVHLG
TMGVKIPEGYGSVYHTK-CLDATDLHQGIVDERLINFDYDSVLNRFL-M-QGAMGPLTVY
GGGQTRAFTDTSRCIE-I-AIPPRSKVEIFNQVAETFR-VRDVAELVTKHTGRDEAAENE
VTKIVKKYPASFWNKNRV
>MATOU-v1_5457015xxxEukaryota_Stramenopiles_Dictyochophyceae_Pedinellales 198 bp
------------------------------------------------------------
------------------------------------------------------------
------------------------------------RR-VRDLAEMIASKFGRNEAAENE
VNTIAQKFPTSFWNKKRT
>MATOU-v1_5461609xxxEukaryota_Stramenopiles_Bacillariophyta 198 bp
EYAEMQMLKEEKPDAVVHFAEQRAAPY--SKRYTVDNNL-SGTHNLMCAVVEDIHVVHLG
TMGVEIPEGYGSIYHTK-CLDATDLHQG--DERLINFDYDGVLNRFL-M-QAALGPLTVY
GGGQTRAFTDTARCIQ-L-AIPPAEGVEILNQVAETRR-VRX------------------
------------------
>MATOU-v1_5476884xxxEukaryota_Viridiplantae_Chlorophyta_prasinophytes_Prasinococcales_Prasinoderma 198 bp
ARPRGLWGAALRP---IQYGSQARGLH--AHQRDVRNQG-ARSRLPPYQAGHVRHPQYRY
RGGLSLRRVANSWYHSK-IHDSTDLNQGVVHPDLMNFDYD-ALNRFC-I-QAALGPLTVY
GGGQTG------------------------------------------------------
------------------
>MATOU-v1_54849867xxxEukaryota_Stramenopiles_Bolidophyceae_Bolidomonas 198 bp
DYDKLQLIQEKKPDTIIHFAEQRAAPY--SKKYTVENNL-GGTNNLCCAIEDDAHIVHLG
TMGVEIPEGYGSVYHTK-CLDATDLHQGIVDPRLVNFDYDGVLNRFL-M-QGALGPLTVY
GGGQTRAFTDTCKCLE-I-AMPPKKGVEIFNQVAETRR-VRDVASMVAARTGRQEAAENE
VTEVVEKFPSSFWNKKTA
>MATOU-v1_54883957xxxEukaryota_Haptophyceae_Prymnesiales 198 bp
EYDRFQLLQTERPDTIVHFAEQRAAPY--SKRYTIENNL-GATHNVLCAITEDIHLVHLG
TMGVEIPEGYGSIYHTK-CLDATDLHQGIVDERLCNFDYDGVLNRFL-M-QAACDPLTVY
GGGQTRAFTDTCRCIE-L-AVPPDSGVEILNQVAQTAR-VRDIAELVAKITGRQEDAENE
ITSIAERYSKSYWNKTRA
>MATOU-v1_54902186xxxEukaryota_Viridiplantae_Chlorophyta_prasinophytes_prasinophyte_clade_VII_unclassified_prasinophyte_clade_VII_prasinophyte_sp._RCC997_clade_VIIA1 198 bp
------------------------APY--SAVYTQHNNV-IGTINVLYAIKEECHLVKLG
TMGEDIEEGYNSWYHSK-IHDSTDLNQGVVDPTLVNMDYDSALNRFI-I-QGAVGPLTVY
G-GQTRGF----QCIQ-I-AIPGPAGMLVFNQFTEQFS-VNELARLVTESGA------NE
IMRTALENPAT-WRTS--
>MATOU-v1_54903927xxxEukaryota_Haptophyceae_Prymnesiales 198 bp
EYDRFQLLQTERPDTIVHFAEQRAAPY--SKRYTIENNL-GATHNALCAITEDIHLVHLG
TMGVEIPEGYGSIYHTK-CLDATDLHQGIVDERLCNFDYDGVLNRFL-M-QAACGPLTVY
GGGQTRAFSDTCRCIE-L-AVPPESGVEILNQVAQTAR-VRDIAELVAKITGRQEDAENE
VSKIAERYSKSYWNKTRA
>MATOU-v1_54924630xxxEukaryota_Viridiplantae_Chlorophyta_prasinophytes 198 bp
DFEFLEAWKQFEPEHVVHFGEQRSAPY--SAVYTQVNNV-SGTINILYAMKEDCHMVKLG
TMGEDIEEGYNSFYHSK-IHDSTDLNQGVVDEALINLDYD-ALNRFV-I-QAAVGPITVY
GGGQTRGFRDTVRCIQ-L-AIPAEAGMRVMNQFTEQFS-VNQLASLVKD-VG------SS
LLKVAVEYPAN-WGSS-G
>MATOU-v1_54955290xxxEukaryota_Haptophyceae_Prymnesiales 198 bp
EYDRFQLLQTERPDTIVHFAEQRAAPY--SKRYTIDNNL-GATHNVLCAITEDIHLVHLG
TMGVEIPEGYGSIYHTK-CLDATDLHQGIVDERLCNFDYDGVLNRFL-M-QAASGPLTIY
GGGQTRAFTDTCRCIE-L-AVPPDSGVEILNQVAQTAR-VRDVAEMVARITGRQEDAENE
VSEIAERYSKSYWNKTRA
>MATOU-v1_54956935xxxEukaryota_Haptophyceae_Prymnesiales 198 bp
EYDRFQMLKDEKPDTLVHFAEQRAAPY--SKRYTIENNL-GATHNVLCAIVEDIHLVHLG
TMGVEIPEGYGSIYHTK-CLDATDLHQGIVDERLCNFDYDGVLNRFL-M-QAACGPLTVY
GGGQTRGFSDTCRCIE-L-AIPPQAGVEILNQIAETAR-VRDVAEIVARLSGRQEDAENE
VREIATKYSKSYWNKART
>MATOU-v1_54964848xxxEukaryota_Haptophyceae 198 bp
EYDRFQMLKDEKPDTLVHFAEQRSAPY--SKRYTIDNNL-GATHNVLCAIVDDIHLVHLG
TMGVNREKKI-----TK-CLDATDLHQGIVDERLCNFDYDG-------VLNRFLM-----
-GGQTRAF----------------------------------------------------
------------------
>MATOU-v1_54974035xxxEukaryota_Haptophyceae_Prymnesiales 198 bp
----------------------------------------------------DIHLVHLG
TMGVQIPEGYGSIYHTK-CLDATDLHQGIVDERLYNFDYDGVLNRFL-M-QAACGPLTIY
GGGQTRAFSDTCRCIE-L-AVPPEAGVEILNQVAETAR-VRDVAEIVARISGRQEDAENE
VTQIANKYSKSYWNKARA
>MATOU-v1_54988986xxxEukaryota_Stramenopiles_Pelagophyceae 198 bp
--------------SIVHFAEQRAAPY--SKRYTVDNNV-RGTHNLLTAVVECAHVVHLG
TMGVEIPEGYGSVYHTK-CLDATDLHQGVVDERLSNFDYDGVLNRFL-M-QAALGPLTVY
GGGQTRAFTDTAKCIE-L-AIPPAEGVEIFNQVAETRR-VRDIAEMISKQTGRQEAAENE
VQQVTQKYPASFWNRKRA
>MATOU-v1_55029097xxxEukaryota_Haptophyceae 198 bp
-----NPLRVHGPGERVRPLRAAAQGR--ALRRAARRPL-LDEECRLQAVHHRHAQRSLR
DRRVPGHDGRRHQVPRV-ALPVGDEHAAPRLRRRVRLPYAGPPDRLRHR-RADSRHPRLR
HPLHRAAFSDTCRCIE-L-AVPPLAGVEILNQVAQTAR-VRDVADMVGRLTGRQEDAENE
VTTIANKYSKSYWNKARA
>MATOU-v1_55062914xxxEukaryota_Haptophyceae_Prymnesiales 198 bp
------------------------------------------------------------
--------------------------QGIVDPRLTNFDYDGVLNRFL-M-QAACGPLTVY
GGGQTRAFTDTCRCIE-L-ACPPTAGVEILNQVAETAR-VRDVAEMVAKLNGRQEDAENE
VQEIASKFSKSYWNKNRA
>MATOU-v1_55298234xxxEukaryota_Viridiplantae_Chlorophyta_prasinophytes 198 bp
DFGFLAAVKEFEPTAMVHFGEQRSAPY--SAVFTQMNNI-TGTINVLYAIKEECHLVKLG
TMGEDIEEGYNSWYHSK-IHDSTDLNQGVVDEALVNMDYDSALNRFI-I-QGAVGPLTVY
G-GQTRGF----QCIQ-I-AIPGPAGMLVFNQFTEQFS-VNQLAGLVTESGA------ND
VMKVALKYPAT-WVSS--
>MATOU-v1_55305041xxxEukaryota_Haptophyceae 198 bp
QYDKFQLIEKERPDTIVHFAEQRAAPY--SKRYTIENNL-GATHNVLCAVTEDIHLVHLG
TMGVKIP---GSIYHTK-CLDATDLHQGIVDERLCNFDYDGVLNRFL-M-QAALGPLTVY
GGGQTRAFSDTCRCIE-L-AVPPDAGVEILNQVAETAR-VRDVAQMVAKITGRQEDAENE
VSKIAERYSKSYWNKTRA
>MATOU-v1_55305042xxxEukaryota_Haptophyceae 198 bp
QYDKFQLIEKERPDTIVHFAEQRAAPY--SKRYTIENNL-GATHNVLCAVTEDIHLVHLG
TMGVKIP---GSIYHTK-CLDATDLHQGIVDERLCNFDYDGVLNRFL-M-QAALGPLTVY
GGGQTRAFSDTCRCIE-L-AVPPDAGVEILNQVAETAR-VRDVAQMVAKITGRQEDAENE
VSKIAERYSKSYWNKTRA
>MATOU-v1_55342336xxxEukaryota_Haptophyceae_Prymnesiales 198 bp
EYDRFQLLQTERPDTIVHFAEQRAAPY--SKRYTVDNNL-GATHNVLCAITEDIHLVHLG
TMGVEIPEGYGSIYHTK-CLDATDLHQGIVDERLCNFDYDGVLNRFL-M-QAASGPLTIY
GGGQTRAFTDTCRCIE-L-AVPPDSGVEILNQVAQTAR-VRDVAEMVARITGRQEDAENE
VSEIAERYSKSYWNKTRA
>MATOU-v1_55370442xxxEukaryota_Viridiplantae_Chlorophyta_prasinophytes 198 bp
DFEFLEAWKQFMPEAVVHFGEQRSAPY--SAVFTQVNNV-SGTINVLYAIKEDCHMVKLG
TMGEDIEEGYNSFYHSK-IHDSTDLNQGVVDETLINLDYD-ALNRFV-I-QAAVDPITVY
GGGQTRGFRDTVRCIR-L-AIPADVGMKVMNQFTELFS-VNELAGLVKK-VG------SS
LLKVAMEYPAN-WGGS-G
>MATOU-v1_5602813xxxEukaryota_Stramenopiles_Pelagophyceae 198 bp
------------------------------------------------------------
----EIPEGYGSVYHTK-CLDATDLHQGIVDPRLTNFDYDGVLNRFL-M-QAALNPMTVY
GGGQTRGFSDTCKCIE-I-AIPPAEGPEIFNQVAETRR-VRDIAELISKNTGRQEAAENE
VQGX--------------
>MATOU-v1_5658139xxxEukaryota_Haptophyceae 198 bp
EYDRFQMLKDEKPDTLVHFAEQRAAPY--SKRYTIDNNV-GATHNVLCAIVEDIHLVHLG
TMGVDRKKKI-----TK-CLDATDLHQGIVDERLVNFDYDG-------VLNRFLM-----
-GX---------------------------------------------------------
------------------
>MATOU-v1_56964009xxxEukaryota_Haptophyceae 198 bp
EYDRFQLLQRERPDTIVHFAEQRAAPY--SKRYTIENNT-MATHNALCAITEDIHLVHLG
TMGVEIPEGYGSIYHTK-CLDSTDLHQGIVDELLCNFDYDGVLNRFL-M-QAACGPLTVY
GGGQTRAFTDTCRCIE-L-AVPPEAGVEILNQVAQTAR-VRDIAELVAKITGRQEDAENE
VANIAKRYSKSYWNKTRA
>MATOU-v1_56981672xxxEukaryota_Haptophyceae_Prymnesiales 198 bp
EYDRFQLLQTERPDTIVHFAEQRAAPY--SKRYTVENNL-GTTHNVLCAITEDIHLVHLG
TMGVEIPEGYGSIYHTK-CLDATDLHQGIVDERLCNFDYDGVLNRFL-M-QAACGPLTVY
GGGQTRAFTDTCRCIE-L-AVPPDSGVEILNQIAETAR-VRDVAEMVAKITGRQEDAENE
VAQIAERFSKSYWNKTRA
>MATOU-v1_57197724xxxEukaryota_Stramenopiles_Bacillariophyta 198 bp
EYQELQLIKEEKPDTIIHFAEQRAAPY--SKRYTVDNNV-SGTHNVLCAIVEDIHLVHLG
TMGVEIPEGYGSVYHTK-CLDATDLHQGIVDERLINFDYDGVLNRFL-M-QSALGPLTVY
GGGQTRAFTDTAKCLQ-I-ALPPKDGVEILNQIAETRR-VRDIAQMVSDQTGRNEASENE
VRDITAKYPKSFWNKKRT
>MATOU-v1_57574432xxxEukaryota_Viridiplantae_Chlorophyta_prasinophytes 198 bp
DFEFLEAWKQFMPEAVVHFGEQRSAPY--SAVFTQVNNV-SGTINVLYAIKEDCHMVKLG
TMGEDIEEGYNSFYHSK-IHDSTDLNQGVVDETLINLDYD-ALNRFV-I-QAAVDPITVY
GGGQTRGFRDTVRCIR-L-AIPADVGMKVMNQFTELFS-VNELAGLVKK-VG------SS
LLKVAMEYPAN-WGGS-G
>MATOU-v1_57618134xxxEukaryota_Stramenopiles_Bacillariophyta 198 bp
EYDRLQLLKDEKPDAVIHFAEQRAAPY--SKRYTVDNNV-SGTNNLAVAVIEDIHIIHLG
TMGVDRREQTGSVYHTK-CLDATDLHQGIVDERLVNFDYDGVLNRFI-M-QGALGPLTVY
GGGQTRGFTDTAKCLE-I-ALPPAQGVQIFNQIAETLR-VRDVAKLVAEKTGRQEAAEND
VNEIAKKYPSSFWNKKRA
>MATOU-v1_57646561xxxEukaryota_Haptophyceae 198 bp
DYDRFQLIKEEQPDTMVHFAEQRAAPY--SKRYTVDNNL-GATHNALCAIVEDIHLVHLG
TMGVEIPEGYGSVYHTK-CLDATDLHQGI-DERLCNFDYDGVLNRFL-M-QAASGPLTVY
GGGQTRAFSDTCRCIE-L-AVPPKKGVEILNQVAETAR-VRDIAEMVAKLFGRQEDAENE
VTEIAQKY--SYWNSKRK
>MATOU-v1_58151260xxxEukaryota_Viridiplantae_Chlorophyta_prasinophytes 198 bp
DFEFLEAVKVFEPDAMVHFGEQRSAPY--SAVYTQNNNV-IGTINVLYAIKEECHLVKLG
TMGEDIEEGYNSWYHSK-IHDSTDLNQGVVDSTLVNMDYDSALNRFI-I-QGAVGPLTVY
G-GQTRGF----KCIQ-I-AIPGPAGMLVFNQFTEQFS-VNELARLVTESGS------NE
IMQIALDNPAT-WRTS--
>MATOU-v1_58165745xxxEukaryota_Haptophyceae_Phaeocystales_Phaeocystaceae 198 bp
----------------------------------------------------DVHLVHLG
TMGVEIPEGYGSIYHTK-CLDATDLHQGI-DERLCS------------------------
---QTRAFSDTCRCIE-L-AVPPKKGVEILNQVAETAR-VRDIAEMVAKLFGRQEDAENE
VTEIAQKY--SYWNSKRK
>MATOU-v1_58957541xxxEukaryota_Stramenopiles_Chrysophyceae_Chromulinales_Paraphysomonadaceae_Paraphysomonas 198 bp
-----------------------------------------------------------G
TMGVEIPEGYGSVYHTK-CLDATDLHQGIVDERLINFDYDSVLNRFL-M-QAALDPLTVY
GGGQTRAFSDTVKCVE-L-AIPPPAGVEIFNQVAETLI-VGDLAKMISEQTGRQEDAANE
VVSVARKYPSSYWNRARA
>MATOU-v1_59225336xxxEukaryota_Viridiplantae_Chlorophyta_prasinophytes 198 bp
DFEFLEAVQAIEPDAMVHFGEQRSAPY--SAVYTQNNNV-IGTINVLYAIKEECHLVKLG
TMGEDIEEGYNSWYHSK-IHDSTDLNQGVVDPVLVNMDYDSALNRFI-I-QGAVGPLTVY
G-GQTRGF----KCIQ-I-AIPGPAGMLVFNQFTEQFS-VNELAGLVTESGA------NE
IMQIALDNPAT-WRTS--
>MATOU-v1_59249179xxxEukaryota_Stramenopiles_Bacillariophyta 198 bp
EYQELQLIKEEKPDTIIHFAEQRAAPY--SKRYTVDNNV-SGTHNVLCAIVEDIHLVHLG
TMGVEIPEGYGSVYHTK-CLDATDLHQGIVDERLINFDYDGVLNRFL-M-QSALGPLTVY
GGGQTRAFTDTAKCLQ-I-ALPPKDGVEILNQIAETRR-VRDIAQMVSDQTGRNEASENE
VRDITAKYPKSFWNKKRT
>MATOU-v1_59250066xxxEukaryota_Haptophyceae_Prymnesiales 198 bp
EYDRFQLLQTERPDTIVHFAEQRAAPY--SKRYTVENNL-GTTHNVLCAITEDIHLVHLG
TMGVEIPEGYGSIYHTK-CLDATDLHQGIVDERLCNFDYDGVLNRFL-M-QAACGPLTVY
GGGQTRAFTDTCRCIE-L-AVPPDSGVEILNQIAETAR-VRDVAEMVAKITGRQEDAENE
VAQIAERFSKSYWNKTRA
>MATOU-v1_59250067xxxEukaryota_Haptophyceae_Prymnesiales 198 bp
EYDRFQLLQTERPDTIVHFAEQRAAPY--SKRYTVENNL-GTTHNVLCAITEDIHLVHLG
TMGVEIPEGYGSIYHTK-CLDATDLHQGIVDERLCNFDYDGVLNRFL-M-QAACGPLTVY
GGGQTRAFTDTCRCIE-L-AVPPDSGVEILNQIAETAR-VRDVAEMVAKITGRQEDAENE
VAQIAERFSKSYWNKTRA
>MATOU-v1_59281987xxxEukaryota_Haptophyceae_Prymnesiales 198 bp
EYDKFQLLQTERPDTIVHFAEQRAAPY--SKRYTVENNL-GATHNVLCAITEDIHLVHLG
TMGVDRKKKI--------------------------------------------------
------------------------------------------------------------
------------------
>MATOU-v1_59286557xxxEukaryota_Stramenopiles_Pelagophyceae_Pelagomonadales 198 bp
--------KETQPDAVVHFAEQRAAPY--SKRYTVDNNV-CGTNNLLTAIVEDTHVVHLG
TMGVEIPEGYGSVYHTK-CLDATDLHQGIVDDRLTNFDYDGVLNRFL-M-QAALGPMTVY
GGGQTRAFSDTCKCVE-L-AIPPAQGPEIFNQVAETRR-VRDIAELISKNTGRQEASENE
VQSVTQKFPASFWNKKRA
>MATOU-v1_59313938xxxEukaryota_Haptophyceae_Prymnesiales 198 bp
------------------------------------NNL-GATHNALCAITEDIHLVHLG
TMGVEIPEGYGSIYHTK-CLDATDLHQGIVDERLCNFDYDGVLNRFL-M-QAACGPLTVY
GGGQTRAFTDTCRCIE-L-AVPPDAGVEILNQVAQTAR-VRDIAELVAKITGRQEDAENE
VTKIAERYSKSYWNKTRA
>MATOU-v1_59342906xxxEukaryota_Haptophyceae 198 bp
------------------------------KRYTVDNNL-NATHNTLVAISEDIHLVHLG
TMGVEIPEGYGSIYHTK-CLDATDLHQGIVDERLCNYDYDGVLNRFL-M-QAASGPLTVY
GGGQTRAFSDTCRCIE-L-AVPPDSGVKILNQIAETAR-VRDVAEMVAKITGRQEDAENE
VTEIAKKYSKSYWNKTRA
>MATOU-v1_59444681xxxEukaryota_Stramenopiles_Pelagophyceae 198 bp
EYDRLALIKDTRPDSIVHFAEQRAAPY--SKRYTVDNNV-RGTHNLLTAVVECAHVVHLG
TMGVEIPEGYGSVYHTK-CLDATDLHQGIVDDRLTNFDYDGVLNRFL-M-QAALGPMTVY
GGGQTRAFSDTCKCIE-L-AIPPEEGPEIFNQVAETRR-VRDIAEIISKNTGRQEAAENE
VQSVTQKYPASFWNKKRA
>MATOU-v1_59459076xxxEukaryota_Stramenopiles_Pelagophyceae 198 bp
EYDRLQLIKETRPDAIVHFAEQRAAPY--SKRYTVDNNV-RGTHNLLTAVVECAHVVHLG
TMGVEIPEGYGSVYHTK-CLDATDLHQGIVDDRLTNFDYDGVLNRFL-M-QAALGPMTVY
GGGQTRAFSDTCKCIE-L-AIPPEEGPEIFNQVAETRR-VRDIAEIISKNTGRQEAAENE
VQSVTQKYPASFWNKKRA
>MATOU-v1_59483128xxxEukaryota_Stramenopiles_Pelagophyceae_Pelagomonadales 198 bp
EYDRLALIADVRPDSIVHFAEQRAAPY--SKRYTVDNNV-CGTNNLLTAVVECAHIVHLG
TMGVEIPEGYGSVYHTK-CLDATDLHQGIVDDRLTNFDYDGVLNRFL-M-QAALGPMTVY
GGGQTRAFSDTCKCVE-I-AIPPDEGPEIFNQVAETRR-VRDIAKIISENTGRQEAAENE
VQEVTQKFPASFWNKRRA
>MATOU-v1_59500612xxxEukaryota_Haptophyceae_Phaeocystales_Phaeocystaceae_Phaeocystis 198 bp
EYDRFQLIKDEQPDTMVHFAEQRAAPY--SKRYTIENNM-GATHNVLCAIVEDVHLVHLG
TMGVEIPEGYGSVYHTK-CLDATDLHQGI-DERLCNFDYDGVLNRFL-M-QAASGPLTVY
GGGQTRAFSDTCRCIE-L-AVPPKAGVEILNQVAETAK-VRDIAEMVAKLFNRQEDAENE
VTDVAEKY--SYWNKQRE
>MATOU-v1_59865712xxxEukaryota_Stramenopiles_Bacillariophyta 198 bp
EYQELQLIKEEKPDTIIHFAEQRAAPY--SKRYTVDNNV-SGTHNVLCAIVEDIHLVHLG
TMGVEIPEGY--------------------------------------------------
------------------------------------------------------------
------------------
>MATOU-v1_59872654xxxEukaryota_Stramenopiles_Bacillariophyta 198 bp
EYDLLQLIKDEKPDSIVHFAEQRAAPY--SKRYTVDNNV-SGSNNLCCAVIDDAHIVHLG
TMGVEIPEGYGSVYHTK-CLDATDLHQGIVDERLVNFDYDGVLNRFL-M-QGAMGPLTVY
GGGQTRAFTDTARCIE-I-AIPPKAGVEIFNQVAETRR-VRDVA----------------
------------------
>MATOU-v1_59965739xxxEukaryota_Stramenopiles_Bacillariophyta 198 bp
EYDRLQLLKDEKPDAVIHFAEQRAAPY--SKRYTVDNNV-SGTNNLAVAVIEDIHIIHLG
TMGVDGREQTGSVYHTK-CLDATDLHQGIVDERLVNFDYDGVLNRFI-M-QGALGPLTVY
GGGQTRGFTDTAKCLE-I-ALPPAQGVQIFNQIAETLR-VRDVAKLVAEKTGRQEAAEND
VNEIAKKYPSSFWNKKRA
>MATOU-v1_5999789xxxEukaryota_Stramenopiles_Bacillariophyta 198 bp
------------------------------------------------------------
--------DYGSVYHTK-CLDATDLHQGIVDERL--FDYDGVLNRFL-M-QGAMGPLTVY
GGGQTRGFSDTARCIE-I-AIPPAEGVEIFNQLAETRR-VRDVAKMVADQTGRQEADENE
VTEVVNKYPASFWNKKRA
>MATOU-v1_60045455xxxEukaryota_Haptophyceae 198 bp
EYDRFQLIKDEQPDTMVHFAEQRSAPY--SKRYTVDNNL-GATHNVLCAIVDDIHLVHLG
TMGVEIPEGYGSVYHTK-CLDATDLHQGIVDERLTNFDYDGVLNRFL-M-QAASDPLTVY
GGGQTRGFTDTARCIE-L-AVPPSKGVEILNQIAETAR-VRDVAQMVSSITGRQEDAENE
VTEVGKKYSKAYWNKARA
>MATOU-v1_60045456xxxEukaryota_Haptophyceae 198 bp
EYDGFQLIKDEQPDTMVHFAEQRAAPY--SKRYTIENNL-GATHNALCAIVEDVHLVHLG
TMGVEIPEGYGSVYHTK-CLDATDLHQGIVDERLTNFDYDGVLNRFL-M-QAASDPLTVY
GGGQTRGFTDTARCIE-L-AVPPSKGVEILNQIAETAR-VRDVAQMVSSITGRQEDAENE
VTEVGKKYSKAYWNKARA
>MATOU-v1_60054049xxxEukaryota_Viridiplantae_Chlorophyta_Chlorodendrophyceae_Chlorodendrales_Chlorodendraceae_Tetraselmis 198 bp
DFEFLEAFTSFQPEHAVHFGEQRSAPY--SAVFTQHNNV-IGNINVMYAIKEDCHLVKLG
TMGEDIEEGYNSFYHSK-IHDSTDLNQGIVHPDLINYDYD-ALNRFV-V-QAAVGPLTVY
GGGQTRGFRDTVRCIQ-L-AIQADKGMRVYNQFTEMWS-VNDIASIVTG-AG------NS
LLSFAVQYPAV-WRKS-G
>MATOU-v1_60079403xxxEukaryota_Stramenopiles_Bacillariophyta 198 bp
EYDRLQLLKDEKPDAVIHFAEQRAAPY--SKRYTVDNNV-SGTNNLAVAVIEDIHIIHLG
TMGVDGREQTGSVYHTK-CLDATDLHQGIVDERLVNFDYDGVLNRFI-M-QGSLGPLTVY
GGGQTRGFTDTAKCLE-I-ALPPARGVQIFNQIAETLR-VRDVAKLVADKTGRQEAAEND
VNEIARKYPSSFWNKKRA
>MATOU-v1_6017387xxxEukaryota_Stramenopiles_Bacillariophyta 198 bp
----------------VHFAEQRAAPY--SKRYTVDNNV-GGSNNLCCAIIDDAHIVHLG
TMGVEIPEGYGSVYHTK-CLDATDLHQGIVDERLVNFDYDGVLNRFL-M-QGSMGPLTVY
GGGQTRAFTDTARCIE-L-AIPPEKGVEILNQIAETRR-VRDVAAMVAEMTGRQEAAENE
VREIVQKYPASFWNKKRA
>MATOU-v1_6039135xxxEukaryota_Stramenopiles_Bacillariophyta 198 bp
---------------TWDFAEQRAAPY--SKRYTIDNNV-SGSNNLCCAVLDDIHIVHLG
TMGVEIPEGYGSIYHTK-CLDATDLHQGIVDERLVNFDYDGVLNRFL-M-QGAMGPLTVY
GGGQTRAFTDTAKCIE-I-AVPPKEGVEIFNQVAQTKR-VRDVAQMVAEQTGRQEAAENE
VTEIVKKYPASFWNKKRA
>MATOU-v1_61561201xxxEukaryota_Stramenopiles_Bacillariophyta 198 bp
KNQML---------------------H--K----INKNV-IP------------------
TMYQ-----FNKPFYIR-FVQILDEMKDLIKEHVYH--YMVLVVLFM---QILQN-ILLL
K--SQKRYQNSLRKLE-L-IIDKKQRFQIVNSKVDIRF-CTPIVLLMM----RTDVLKRD
VNEIAKKYPSSFWNKKRA
>MATOU-v1_61561716xxxEukaryota_Haptophyceae_Prymnesiales 198 bp
EYDRFQMLKDEKPDTLVHFAEQRAAPY--SKRYTIDNNL-GATHNVLCAIVEDIHLVHLG
TMGVQIPEGYGSIYHTK-CLDATDLHQGIVDERLVNFDYDGVLNRFL-M-QAACGPLTVY
GGGQTRAFSDTCRCIE-L-AVPPPSGVEILNQVAETAR-VRDVAEMVAKLSGRQEDAENE
VQQIATKYSKSYWNKARA
>MATOU-v1_61663166xxxEukaryota_Viridiplantae 198 bp
------------------------------------------------------------
----------------------TDLNQGVVDPLLINLDYD-ALNRFC-V-QAAVGPLTVY
GGGQTRGYRDTVRCIQ-L-AIPAEKGMRVFNQITEMWS-VNQLAALITE-AG------SS
LLNFCIANPGV-W--K-D
>MATOU-v1_6177756xxxEukaryota_Stramenopiles_Bacillariophyta 198 bp
EYDLLQLIKDEKPDAIIHFAEQRAAPY--SKRYTIDNNV-SGSNNLCCAVIDDVHILHLG
TMGVEIPEGYGSIYHTK-CLDATDLHQGIVDERLVNFDYDGVLNRFL-M-QGAMGPLTVY
GGGQTRGFTDTARCLE-I-ALPPKKGVEIFNQIAETRR-VRDIAEMVAKQTDRQEAAENE
VTEVVKKFPASFWNKARA
>MATOU-v1_6192212xxxEukaryota_Stramenopiles_Bacillariophyta 198 bp
EYDLLQLIKDEKPDAIIHFAEQRAAPY--SKRYTIDNNV-GGSNNLCCAVIDDVHIVHLG
TMGVEIPEGYGSVYHTK-CLDATDLHQGVVDERLINFDYDGVLNRFL-M-QGAMGPLTVY
GGGQTRGFTDTARCLE-I-AIPPKSGVEIFNQIAETRR-IRDIAALVAAQTGRQEAAENE
VAEVVKKYPASFWNKKRA
>MATOU-v1_62494719xxxEukaryota_Viridiplantae_Chlorophyta_prasinophytes_Prasinococcales_Prasinoderma 198 bp
DYEFLKAFDEFKPDHAVHFGEQRSAPY--SAVFTQYNNV-CGNINVMYAIREDCHLIKLG
TMGEDIEEGFNSWYHSK-IHDSTDLNQGVVHPDLMNFDYD-ALNRFC-I-QAALGPLTVY
GGGQTRGFRDTVRCIE-I-AAPAEKGMRVFNQFTEQFS-VNELAALVSD-AG------SS
VLNFAVQFPSV-WTEI--
>MATOU-v1_62592141xxxEukaryota_Cryptophyta_Pyrenomonadales 198 bp
EYDLLQLLKQEKPDAVVHFAEQRAAPY--SKRYTVDNNV-GGTNNLLAAVVDDIHVVHLG
TMGVEIPEGYGSVYHTK-CLDATDLHQGIVDERLINFDYDGVLNRFL-M-QSAMGPLTVY
GGGQTRGFRDTCRCIE-A-AIPPEKGVEIFNQIAETAR-VRDIANMIQKQTGRNEDAENE
VQSITNKYPASFWNKRTA
>MATOU-v1_62711334xxxEukaryota_Stramenopiles_Bacillariophyta 198 bp
EYDLLQLIKEEQPDSIVHFAEQRAAPY--SKRYTVDNNV-GGSNNLCCAVIDDAHVVHLG
TMGVEIPEGYGSVYHTK-CLDATDLHQGIVDERLINFDYDGVLNRFL-M-QGAMGPLTVY
GGGQTRGFTDTARCIE-I-AIPPATGVEIFNQIAETRR-VRDVAKLVADQTGRQEAAENE
VTEVVNKYPASFWNKKRA
>MATOU-v1_62747409xxxEukaryota_Stramenopiles_Dictyochophyceae 198 bp
---------------------QRAAPY--SKRYTVDNNL-SGTHNLMCAVVEDIHVVHLG
TMGVEIPEGYGSIYHTK-CLDATDLHQG--DERLINFDYDGVLNRFL-M-QAALGPLTVY
GGGQTRAFTDTARCIQ-L-AIPPAEGVEILNQVAETRR-VRDLAEMIASKFGRNEAAENE
VNTIAQKFPTSFWNKKRT
>MATOU-v1_62756466xxxEukaryota_Stramenopiles_Bacillariophyta 198 bp
------------------------------KRDEIRQGRRTRCRAACSTL-QFKEALHCS
YRGC---HGCRVSCHQQ--------YHSTD--RLRNFPYAG-FDCIWNR-WTDTSSCYRY
C-NRNQSTSTGRACRD-F-----NKG-RYCN--GSTDR------------------ARGE
VTTIVQKFPASFWNKKRA
>MATOU-v1_62772736xxxEukaryota_Stramenopiles_Bacillariophyta 198 bp
------------------------------------------------------------
----------GSVYHTK-CLDATDLHQGIVDERLVNFDYDGVLNRFL-M-QGAMGPLTVY
GGGQTRAFTDTARCIE-I-AIPPKKGVEIFNQIAETRR-VRDIAQMVAEMTNRQEASENE
VTEIVKKYPASFWNKKRA
>MATOU-v1_63100751xxxEukaryota_Haptophyceae_Phaeocystales_Phaeocystaceae_Phaeocystis 198 bp
EYDRFKLINDEKPDTMVHFAEQRAAPY--SKRYTIENNM-GATHNALCAIVEDVHLVHLG
TMGVEIPEGYGSIYHTK-CLDATDLHQGI-DERLCNFDYDGVLNRFL-M-QAASGPLTVY
GGGQTRAFSDTCRCIE-L-AVPPKKGVEILNQVAETAR-VRDIAEMVAKLFGRQEDAENE
VTEIAQKY--SYWNSKRK
>MATOU-v1_63252318xxxEukaryota_Stramenopiles_Bacillariophyta 198 bp
DYDLLQLIKDEEPDSIIHFAEQRAAPY--SKRYTVDNNV-SGNNNLCCAVIDDAHIVHLG
TMGVEIPEGYGSVYHTK-CLDATDLHQGIVDERLVNFDYDGVLNRFL-M-QGAMGPLTVY
GGGQTRAFTDTAKCLE-I-AIPPAQGVEIFNQVAETRR-VRDIAEMVAKQTDRQEAAENE
VTTIVQKFPASFWNKKRA
>MATOU-v1_63358412xxxEukaryota_Stramenopiles_Bacillariophyta 198 bp
------------------------------------------------------------
--------------------DATDLHQGIVDERLVNFDYDGVLNRFL-M-QGAMGPLTVY
GGGQTRAFTDTARCLE-I-AIPPAKGVEIFN-----RR-VRDIASMVAEQTGRQEAAENE
VTTIVKKYPASFWNKARA
>MATOU-v1_64328477xxxEukaryota_Stramenopiles_Bacillariophyta 198 bp
EYDLLQLLKDEKPDAVVHFAEQRAAPY--SKRYTIDNNV-SGSNNLCCAVLDDIHIVHLG
TMGVEIPEGYGSVYHTK-CLDATDLHQGIVDERLINFDYDGVLNRFL-M-QGAMGPLTVY
GGGQTRAFTDTANCID-I-AIPPTAGVEIFNQIAETRR-VRDVASLVAELTGRQEAAENE
VTEIVQKYPASFWNKKRA
>MATOU-v1_64345797xxxEukaryota_Stramenopiles_Bacillariophyta 198 bp
-----------------------------------------------------------G
TMGVEIPEGYGSVYHTK-CLDATDLHQGIVDERLINFDYDGVLNRFL-M-QGAMGPLTVY
GGGQTRAFTDTAKCIE-I-AVPPKKGVEIFNQVAETRR-VRDVAALVAEQTGRQEAAENE
VTEIVKKYPASFWNKKRA
>MATOU-v1_64585290xxxEukaryota_Haptophyceae_Phaeocystales_Phaeocystaceae_Phaeocystis 198 bp
EYDRFKLINDEKPDTMVHFAEQRAAPY--SKRYTIENNM-GATHNALCAIVEDIHLVHLG
TMGVEIPEGYGSIYHTK-CLDATDLHQGI-DERLCNFDYDGVLNRFL-M-QAASGPLTVY
GGGQTRAFSDTCRCIE-L-AVPPKKGVEILNQVAETAR-VRDIAEMVAKLFGRQEDAENE
VTEIAQKY--SYWNSKRK
>MATOU-v1_64619555xxxEukaryota_Stramenopiles_Bacillariophyta 198 bp
EYDLLSLLKEEKADAVVHFAEQRAAPY--SKRYTIDNNV-SGSNNLCCAVLDDIHIVHLG
TMGVEIPEGYGSIYHTK-CLDATDLHQGIVDERLINFDYDGVLNRFL-M-QGAMGPLTVY
GGGQTRAFTDTAKCIE-I-AIPPELGVEIFNQIAETRR-VRDVAALVADQTGRQEAAENE
VTEIVKKYPASFWNKKRA
>MATOU-v1_64699711xxxEukaryota_Stramenopiles_Bacillariophyta 198 bp
EYDLLSLLKEEKPDAVVHFAEQRAAPY--SKRYTIDNNV-SGSNNLCCAVLDDIHIVHLG
TMGVEIPEGYGSIYHTK-CLDATDLHQGIVDERLINFDYDGVLNRFL-M-QGAMGPLTVY
GGGQTRAFTDTAKCIE-I-AIPPAVGVEIFNQIAETRR-VRDVAALVADQTGRQEAAENE
VTEIVKKYPASFWNKKRA
>MATOU-v1_64836309xxxEukaryota_Stramenopiles_Bacillariophyta 198 bp
------------------------------------------------------------
-------------------LDATDLHQGIVDERLINFDYDGVLNRFL-M-QGAMGPLTVY
GGGQTRAFTDTAKCIE-I-AIPPKKGVEIFNQVAETRR-VRDVAALVAEQTGRQEAAENE
VTEIVKKYPASFWNKKRA
>MATOU-v1_65019592xxxEukaryota_Stramenopiles_Bacillariophyta_Coscinodiscophyceae_Chaetocerotophycidae_Leptocylindrales_Leptocylindraceae_Leptocylindrus 198 bp
------------------------------------------------------------
-----RQSNI-----TK-CLDATDLHQGIVDERLVNFDYDG-------VLNRFLM-----
-GGQTRAF----------------------------------------------------
-----MSDGCASRCLPSQ
>MATOU-v1_66079513xxxEukaryota_Haptophyceae_Phaeocystales_Phaeocystaceae_Phaeocystis 198 bp
EYDRFKLINDEKPDTMVHFAEQRAAPY--SKRYTIENNM-GATHNALCAIVEDIHLVHLG
TMGVEIPEGYGSIYHTK-CLDATDLHQGI-DERLCNFDYDGVLNRFL-M-QAASGPLTVY
GGGQTRAFSDTCRCIE-L-AVPPKKGVEILNQVAETAR-VRDIAEMVAKLFGRQEDAENE
VTEIAQKY----------
>MATOU-v1_66714398xxxEukaryota_Stramenopiles_Pelagophyceae 198 bp
------------------------------------------------------------
----EIPEGYGSVYHTK-CLDATDLHQGIVDERLTNFDYDGVLNRFL-M-QAALGPMTVY
GGGQTRGFSDTCKCIE-L-AIPPAEGPEIFNQIAETRR-VRDIAEIISKNTGRQEAAENE
VRDVTQKFKSSRTGASRR
>MATOU-v1_67062893xxxEukaryota_Stramenopiles_Bacillariophyta 198 bp
------------------------------------------------------------
----------GSVYHTK-CLDATDLHQGIVDERLVNFDYDGVLNRFI-M-QGSLGPLTVY
GGGQTRGFTDTAKCLE-I-ALPPAPGVQIFNQIAETLR-VRDVAKLVSDKTGRQEAAEND
VNEIAKKYPSSFWNKKRA
>MATOU-v1_6761355xxxEukaryota_Viridiplantae_Chlorophyta 198 bp
-------------------GEQRSAPY--SAVYTQTNNV-MGTINVLYAIKDDCHMIKLG
TMGEDIEEGYGSFYHSK-VHDSTDLNQGVVDPKLINLDYDGALNRFV-V-QAAVGPLTIY
G-GQTRGF----RCIQ-I-AIPADKGMRVFNQFTEQFS-VNQLAELVTNAGK------NS
LLNFAVEHPAV-WKSS--
>MATOU-v1_7072626xxxEukaryota_Viridiplantae_Chlorophyta 198 bp
DX----------------------------------------------------------
------------------------------------------------------------
------------------------------------------------------------
------------------
>MATOU-v1_7185152xxxEukaryota_Viridiplantae_Chlorophyta_prasinophytes_prasinophyte_clade_VII_unclassified_prasinophyte_clade_VII_prasinophyte_sp._RCC997_clade_VIIA1 198 bp
DFEFLEAVRDFEPDAMVHFGEQRSAPY--SAVYTQHNNV-IGTINVLYAIKEECHLVKLG
TMGEVGDHGVAGQLMPP-EQDPEGHGPEPG-------DRPPGLRQHL-R-HGT--SLHHP
G--------------------AYGVRGRPDAGLPEHHG-HCEVHPDCH-QPR------GL
QEHQAAGSQPG-DHED--
>MATOU-v1_72080330xxxEukaryota_Haptophyceae_Phaeocystales_Phaeocystaceae_Phaeocystis 198 bp
EYDRFKLINDEKPDTMVHFAEQRAAPY--SKRYTIENNM-GATHNALCAIVEDIHLVHLG
TMGVEIPEGYGSIYHTK-CLDATDLHQGI-DERLCNFDYDGVLNRFL-M-QAASGPLTVY
GGGQTRAFSDTCRCIE-L-AVPPKKGVEILNQVAETAR-VRDIAEMVAKLFGRQEDAENE
VTEIAQKY--SYWNSKRK
>MATOU-v1_72542083xxxEukaryota_Stramenopiles_Bacillariophyta 198 bp
EYDLLKLIRDEQPDSIVHFAEQRAAPY--SKRYTVENNV-AGSNNLCCAVIDNAHIVHLG
TMGVEIPEGYGSVYHTK---CL--------------YQKN---DQLRIT-DLHQG-VWGT
X-----------------------------------------------------------
------------------
>MATOU-v1_73183828xxxEukaryota_Stramenopiles_Bacillariophyta 198 bp
DYDLLQLIKEEKPDSVVHFAEQRAAPY--SKRYTVDNNV-SGANNLCCAVMDDVHIVHLG
TMGVEIPEGYGSVYHTK-CLDATDLHQGIVDDRLVNFDYDGVLNRFL-M-QATMGPLTVY
GGGQTRGFTDTARCIE-I-AIPPAKGVEIFNQIAETRR-VRDVANLVAEMTGRQEAAENE
VTQIVKKYPASFWNKKRA
>MATOU-v1_73238074xxxEukaryota_Haptophyceae 198 bp
EYDRFQMLKDERPDSIVHFAEQRAAPY--SKRYTIENNL-GATHNVLCAITEDIHLVHLG
TMGVQIPEGYGSIYHTK-CLDATDLHQGIVDERLCNFDYDGVLNRFL-M-QAACDPLTVY
GGGQTRAFSDTCRCIE-L-AIPPETNVEILNQVAETAR-VRDVAEMVGKLTGRQEDAENE
VTEIANKYSKSYWNKARA
>MATOU-v1_73275966xxxEukaryota_Haptophyceae_Prymnesiales 198 bp
EYDRFQLLQTERPDTIVHFAEQRAAPY--SKRYTIDNNL-GATHNVLCAITEDIHLVHLG
TMGVDRKKTIGSIYHTK-CLDATDLHQGIVDERLCNFDYDG-------VLNRFLM-----
-GGQTRAF----------------------------------------------------
------------------
>MATOU-v1_73364621xxxEukaryota_Stramenopiles_Bacillariophyta 198 bp
------------------------------------------------------------
-----------------------------------------VLNRFL-M-QGAMGPLTVY
GGGQTRAFTDTSRCIE-I-AIPPKSNVEIFNQVAETLR-VRDVAELVTKHTGRDEAAENE
VTKIVEKYPASFWNKNRA
>MATOU-v1_74340991xxxEukaryota_Stramenopiles_Bacillariophyta 198 bp
------------------------------------------------------------
------------------------------------------------------------
-------------------------------------R-VRDVAALVTKHTGRDEAAENE
VTKIVEKYPSSFWNKKRV
>MATOU-v1_74409601xxxEukaryota_Viridiplantae_Chlorophyta 198 bp
DFEFLEAWKQFDPEHVVHFGEQRSAPY--SAVFTQVNNV-SGTINVLYAMKEDCHMVKLG
TMGEDIEEGYNSFYHSK-IHDSTDLNQGVVDETPINLDYD-ALNRFV-I-QAAVGPLTVY
GGGQTRGFRDTVRCIQ-L-AIPADVGMRVMNQLTLERE-AN------LP-SS------RS
SLTYWVTPRTG-TISS-S
>MATOU-v1_7516260xxxEukaryota_Viridiplantae_Chlorophyta 198 bp
DWTFFDAFQKFRPDHVVHFGEQRSAPY--SAVYTQTNNV-MGTINVLYAIKDDCHMIKLG
TMGEDIEEGYGSFYHSK-VHDSTDLNQGVVDPKLINLDYDGALNRFV-V-QAAVGPLTIY
G-GQTRGF----RCIQ-I-AIPADKGMRVFNQFTEQFS-VNQLAELVTNAGK------NS
LLNFAVEHPAV-WKSS--
>MATOU-v1_7516261xxxEukaryota_Viridiplantae_Chlorophyta 198 bp
DWTFFDAFQKFRPDHVVHFGEQRSAPY--SAVYTQTNNV-MGTINVLYAIKDDCHMIKLG
TMGEDIEEGYGSFYHSK-VHDSTDLNQGVVDPKLINLDYDGALNRFV-V-QAAVGPLTIY
G-GQTRGF----RCIQ-I-AIPADKGMRVFNQFTEQFS-VNQLAELVTNAGK------NS
LLNFAVEHPAV-WKSS--
>MATOU-v1_75817565xxxEukaryota_Stramenopiles_Bacillariophyta 198 bp
EEKGN-IIIFKRACSHCFIKTYYRIRM--RKSSASAGME-GGIGQRHKVRKFERIFVSPT
FEGRRTKGSSGCVPYEM-SRCTPSRHRLGHHERLVNFDYDGVLNRFL-L-QGTMGPLTVY
GGGQTRGFSDTARCIE-I-AIPPNKGVEIFNQIAETRR-VRDVAAMVAEQTGRQEAAENE
VTEIVKKYPATFWNKKRA
>MATOU-v1_76103193xxxEukaryota_Stramenopiles_Bacillariophyta 198 bp
DYDLLQLLKEEKPESVVHFAEQRAAPY--SKRYTVDNNV-GGSNNLCCAVVDDIHIVHLG
TMGVEIPEGYGSVYHTK-CLDATDLHQGIVDERLVNFDYDGVLNRFL-L-QGTMGPLTVY
GGGQTRGFTDTARCIE-I-AIPPQKGVEIFNQIAETCR-VRDVAAMVAEQTGRQEAAENE
VTQIVKKYPATFWNKKRA
>MATOU-v1_76113509xxxEukaryota_Stramenopiles_Bacillariophyta 198 bp
EYDLLQLLKDEKPDTVVHFAEQRAAPY--SKRYTVENNV-AGSNNLCCAVIDDIHIVHLG
TMGVEIPEGYGSVYHTK-CLDATDLHQGIVDERLINFDYDSVLNRFL-M-QGAMGPLTVY
GGGQTRGFSDTARCID-I-AIPPEKGVEIFNQIAETRR-VRDVAKLVADQTGRQEAAENE
VTQVVKKYPASFWNKKRA
>MATOU-v1_77404183xxxEukaryota_Stramenopiles_Bacillariophyta 198 bp
KNLILFILRNKELHLIRSLRNTNVTQW--RIICVAQTLS-I-STCILVLWACVVLEERFL
RAISFTTRQSNSIKRIN-CVLTSILRFLWH---------DCRT-NS-----------WFY
TFRHSTLYYQPTRERR-T-CRQSNRR---TCRCP--RR-VRDVAKLVADQTGRQEAAENE
VTQVVKKYPASFWNKKRA
>MATOU-v1_77531514xxxEukaryota_Haptophyceae 198 bp
QYDKFQLIEKERPDTIVHFAEQRAAPY--SKRYTIENNL-GATHNVLCAVTEDIHLVHLG
TMGVKIP---GSIYHTK-CLDATDLHQGIVDERLCNFDYDGVLNRFL-M-QAALGPLTVY
GGGQTRAFSDTCRCIE-L-AVPPDAGVEILNQVAETAR-VRDVAQMVAKITGRQEDAENE
VSKIAERYSKSYWNKTRA
>MATOU-v1_77761209xxxEukaryota_Stramenopiles_Bacillariophyta 198 bp
------------------------------------------------------------
---------------TK-CLDATDLHQGIVDERLVNFDYDG-------------------
-LKSLSVT----------------------------------------------------
-----QEL---ILVCSMR
>MATOU-v1_78393529xxxEukaryota_Haptophyceae 198 bp
DYDRFQLIKEEQPDTMVHFAEQRAAPY--SKRYTVDNNL-GATHNALCAIVEDIHLVHLG
TMGVEIPEGYGSVYHTK-CLDATDLHQGIVDERLCNFDYDGVLNRFL-M-QAATDPLTVY
GGGQTRGFSDTCRCIE-L-AIPPNSGVEILNQIAETAR-VRDIAEQVAQITGRQEDAENE
VTTIASKYSKAYWNKKRA
>MATOU-v1_78672184xxxEukaryota_Viridiplantae_Chlorophyta_prasinophytes 198 bp
DFEFLEAWTQFMPEHVVHFGEQRSAPY--SVLHAQREG-------RLHP-----------
--GELRDEGIAGQLLSL-VENSEDHRLKPG-------DTDSGLRQCV-W-NGS--QIRDS
G--------------------TYCVWGWSNKRLSRHQR-HCQVHSTCYSSC-------RR
KE-QVEGSNLR-ST-G--
>MATOU-v1_78929001xxxEukaryota_Haptophyceae_Prymnesiales 198 bp
QYDKFQLIEKERPDTIVHFAEQRAAPY--SKRYTIENNL-GATHNVLCAVTEDIHLVHLG
TMGVKIP---GSIYHTK-CLDATDLHQGIVDERLCNFDYDGVLNRFL-M-QAALGPLTVY
GGGQTRAFSDTCRCIE-L-AVPPDAGVEILNQVAETAR-VRDVAQMVAKITGRQEDAENE
VSKIAERYSKSYWNKTRA
>MATOU-v1_78929002xxxEukaryota_Haptophyceae_Prymnesiales 198 bp
QYDKFQLIEKERPDTIVHFAEQRAAPY--SKRYTIENNL-GATHNVLCAVTEDIHLVHLG
TMGVKIP---GSIYHTK-CLDATDLHQGIVDERLCNFDYDGVLNRFL-M-QAALGPLTVY
GGGQTRAFSDTCRCIE-L-AVPPDAGVEILNQVAETAR-VRDVAQMVAKITGRQEDAENE
VSKIAERYSKSYWNKTRA
>MATOU-v1_79755079xxxEukaryota_Viridiplantae_Chlorophyta_prasinophytes 198 bp
DFEFLEAWKQFDPEHVVHFGEQRSSTS--EILCSIGRGP-SSLKSTTSP-----------
--GPSRPTATSKATVSP-KQNSESDP-QPR-------DGSRGLRQCV-R-NRS--QIRHP
G--------------------AYSLRGRPNQRILRHS--HGEVHSARHQPGR------RR
KE-QAQGPHPR-SPQG--
>MATOU-v1_80055943xxxEukaryota_Viridiplantae_Chlorophyta_prasinophytes 198 bp
DFEFLEAWKQFLPEHVVHFGEQRSAPY--SAVFTQVNNV-SGTINVLYAIKEECHMVKLG
TMGEDIEEGYNSFYHSK-IHDSTDLNQGVVDETLINLDYD-ALNRFV-I-QAAVGPLTVY
GGGQTRGFRDTVRCIQ-L-AIPAEVGMRVMNQFTEQFS-VNQLASLVKE-VG------SS
LLKVAVQYPAN-WGGS-G
>MATOU-v1_80077109xxxEukaryota_Stramenopiles_Bacillariophyta 198 bp
-----------------------------SKRYTIDNNV-SGANNVCCAVIDDVHIVHLG
TMGVEIPEGYGSVYHTK-CLDACIKVSFGVIDSITTWVSH-GVSKLLLT-TPRQK-IE-K
FIKSQKRVI------L-L-K-PNQAA--LISRVKKLRK-TS-TWRIESFVIG-------D
ATH---KF----------
>MATOU-v1_80077545xxxEukaryota_Alveolata 198 bp
------------------------------------------------------------
------------------------------------------------------------
---------------E-I-AIPPEAGVEIFNQIAETRR-VRDVAEMVASLTGRQEAAENE
VTEIVSKYPASFWNKKRA
>MATOU-v1_80100135xxxEukaryota_Stramenopiles_Dictyochophyceae 198 bp
------------------------------------------------------------
----EIPEGYGSIYHTK-CLDATDLHQG--DERLINFDYDGVLNRFL-M-QAALDPLTIY
GGGQTRAFTDTAKCIQ-L-ACPPAAGVEILNQVAETRK-VRDLAEMIAEKTGRNEAAENE
VMTITQKYPSSYWNKKRT
>MATOU-v1_80110962xxxEukaryota_Haptophyceae_Phaeocystales_Phaeocystaceae_Phaeocystis 198 bp
----------------------------------IENNM-GATHNALCAIVEDIHLVHLG
TMGVEIPEGYGSIYHTK-CLDATDLHQGI-DERLCNFDYDGVLNRFL-M-QAASGPLTVY
GGGQTRAFSDTCRCIE-L-AVPPKKGVEILNQVAETAR-VRDIAEMVAKLFGRQEDAENE
VTEIAQKY--SYWNSKRK
>MATOU-v1_80110963xxxEukaryota_Haptophyceae_Phaeocystales_Phaeocystaceae_Phaeocystis 198 bp
----------------------------------IENNM-GATHNALCAIVEDIHLVHLG
TMGVEIPEGYGSIYHTK-CLDATDLHQGI-DERLCNFDYDGVLNRFL-M-QAASGPLTVY
GGGQTRAFSDTCRCIE-L-AVPPKKGVEILNQVAETAR-VRDIAEMVAKLFGRQEDAENE
VTEIAQKY--SYWNSKRK
>MATOU-v1_82851981xxxEukaryota_Viridiplantae_Chlorophyta_prasinophytes 198 bp
------------------------------------------------------------
----GIEEGYNSWYHSK-IHDSTDLNQGVVDEALINLDYD-ALNRFV-I-QAAVGPITVY
GGGQTRGFRDTVRCIQ-L-AIPAESGMRVMNQFTEQFS-VNELAALVKK-VG------SS
LLKVAVEYPAN-WGSS-G
>MATOU-v1_82990192xxxEukaryota_Viridiplantae_Chlorophyta 198 bp
DFEFLEAWKQFDPEHVVHFGEQRSAPY--SAVFTQVNNV-SGTINVLYAMKEDCHMVKLG
TMGEDIEEGYNSFYHSK-IHDSTDLNQGVVDETLINLDYD-ALNRFV-I-QAAVGPLTVY
GGGQTRGFRDTVRCIQ-L-AIPADVGMRVMNQFTEQFS-VNELAGLVKK-VG------SS
LLKVAVEYPAN-WGSS-G
>MATOU-v1_83947045xxxEukaryota_Stramenopiles_Bacillariophyta_Bacillariophyceae_Bacillariophycidae_Bacillariales_Bacillariaceae_Pseudo-nitzschia 198 bp
EYDLLQLIKDEQPDSIVHFAEQRAAPY--SKRYTVDNNV-GGSNNLCCAVIDDAHIVHLG
TMGVEIPEGYGSVYHTK-CLDATDLHQGIVDERLINFDYDGVLNRFL-M-QGSMGPLTVY
GGGQTRAFTDTARCIE-L-AIPPAKGVEILNQIAETRR-VRDIAEMVADMTGRQEAAENE
VTEIVQKYPASFWNKKRA
>MATOU-v1_83958079xxxEukaryota_Stramenopiles_Bacillariophyta 198 bp
EYDLLQLLKEEKPDTVVHFAEQRAAPY--SKRYTIDNNV-GGSNNLCCAVVDDIHIVHLG
TMGVEIPEGYGSVYHTK-CLDATDLHQGIVDERLINFDYDGVLNRFL-L-QGAMGPLTVY
GGGQTRGFTDTARCIE-I-AIPPQKGVEIFNQIAETCR-VRDVASMVAEQTGRQEAAENE
VTDIVKKYPATFWNKKRA
>MATOU-v1_84014683xxxEukaryota_Stramenopiles_Bacillariophyta 198 bp
-------------------AEQRAAPY--SKRYTVDNNV-GGSNNLCCAVIDDAHIVHLG
TMGVEIPEGYGSVYHTK-CLDATDLHQGVVDERLVNFDYDGVLNRFL-M-QGSMGPLTVY
GGGQTRAFTDTARCIE-L-AIPPAKGVEILNQVAETRR-VRDIAAMVAEMTGRQEAAENE
VTEIVQKYPASFWNKKRA
>MATOU-v1_84033808xxxEukaryota_Stramenopiles_Bacillariophyta_Bacillariophyceae_Bacillariophycidae_Bacillariales_Bacillariaceae_Pseudo-nitzschia 198 bp
EYDLLQLIKEEQPDSIVHFAEQRAAPY--SKRYTVDNNV-GGSNNLCCAVIDDAHIVHLG
TMGVEIPEGYGSVYHTK-CLDATDLHQGIVDERLINFDYDGVLNRFL-M-QGSMGPLTVY
GGGQTRAFTDTARCIE-L-AIPPAKGVEILNQVAETRR-VRDIAGMVAEMTGRQEAAENE
VTEIVQKYPA--------
>MATOU-v1_84091001xxxEukaryota_Stramenopiles_Bacillariophyta 198 bp
DYDLLQLIKDEKPDAIVHFAEQRAAPY--SKRYTVDNNV-GGSNNLCCAVIDDAHIVHLG
TMGVEIPEGYGSVYHTK-CLDATDLHQGIVDERLVNFDYDGVLNRFL-M-QGSMGPLTVY
GGGQTRAFTDTARCIE-L-AIPPAKGVEILNQVAETRR-VRDVAAMVAEMTGRQEAAENE
VTEIVQKYPASFWNKKRA
>MATOU-v1_84126407xxxEukaryota_Stramenopiles_Bacillariophyta 198 bp
DYDLLQLIKEEQPDSIVHFAEQRAAPY--SKRYTVDNNV-GGSNNLCCAVIDDAHIVHLG
TMGVEIPEGYGSVYHTK-CLDATDLHQGIVDERLINFDYDGVLNRFL-M-QGSMGPLTVY
GGGQTRAFTDTARCIE-L-AIPPDKGVEILNQIAETRR-VRDVAGMVAEMTGRQEAAENE
VTEIVQKYPASFWNKKRA
>MATOU-v1_84515181xxxEukaryota_Stramenopiles_Bacillariophyta 198 bp
EYDLLELIRDERPDSIVHFAEQRAAPY--SKRYTVDNNV-SGSNNLCCAVIDDAHVVHLG
TMGVEIPEGYGSVYHTK-CLDATDLHQGIVDDRLVNFDYDGVLNRFL-M-QGAMGPLTVY
GGGQTRAFTDTARCIE-I-AVPPAPGVEIFNQVAETRR-VRDVAALVAEQTGRQEAAEN-
------------------
>MATOU-v1_84566652xxxEukaryota_Stramenopiles_Bacillariophyta 198 bp
------------------------------------------------------------
----FTTRQSNSIKRIN-CVLTTILIM------------KVHL-SME-L-EDKLVLYTFQ
THVVSTLLHQ-RKENV-S-KSKSQRL---LEMSPETRR-VRDVAKLVADQTGRQEAAENE
VTQVVKKYPASFWNKKRA
>MATOU-v1_84921903xxxEukaryota_Stramenopiles_Bacillariophyta 198 bp
EYDLLQLLKDEKPDTVVHFAEQRAAPY--SKRYTVENNV-AGSNNLCCAVIDDIHIVHLG
TMGVEIPEGYGSVYHTK-CLDATDLHQGIVDERLINFDYDSVLNRFL-M-QGAMGPLTVY
GGGQTRGFSDT-------------------------------------------------
------------------
>MATOU-v1_85130266xxxEukaryota_Stramenopiles_Bacillariophyta 198 bp
EYDLLQLLKDERPDTVVHFAEQRAAPY--SKRYTVENNV-AGSNNLCCAVIDDIHIVHLG
TMGVEIPEGYGSVYHTK-CLDATDLHQGIVDERLINFDYDSVLNRFL-M-QGAMGPLTVY
GGGQTRGFSDTARCIG-I-AIPPKKGVEIFNQIAETRR-VRDVAKLVADQTGRQEAAEN-
------------------
>MATOU-v1_8559467xxxEukaryota_Viridiplantae_Chlorophyta 198 bp
------------------------------------------------------------
------------------------------HPDLINYDYD-ALNRFV-V-QAAVGPLTVY
GGGQTRGFRDTVRCIQ-L-AIPSPKGMRVYNQFTEMWS-VNDIASIVTN-AG------NS
LLSFAIEYPAV-WX----
>MATOU-v1_86397428xxxEukaryota_Haptophyceae_Prymnesiales 198 bp
EYDRFQMLKDEKPDTMVHFAEQRAAPY--SKRYTIENNL-GATHNVLCAIVEDIHLVHLG
TMGVEIPEGYGSIYHTK-CLDATDLHQGIVDERLCNFDYDGVLNRFL-M-QAACDPLTVY
GGGQTRAFSDTCRCIE-L-AVPPEAGVEILNQVAETAR-VRDVAEMVAKVTGRQEDAENE
VTDIANKYSKSYWNKARA
>MATOU-v1_86397831xxxEukaryota_Haptophyceae_Prymnesiales 198 bp
EYDKFQMLKDEQPDTIVHFAEQRAAPY--SKRYTIENNL-GATHNVLCAVVEDIHVVHLG
TMGVEIPEGYGSIYHTK-CLDATDLHQGIVDERLCNFDYDGVLNRFL-M-QAACGPLTVY
GGGQTRAFTDTCRCIE-L-AVPPESGVEILNQVAETAR-VRDVAEIVARLSGRQEDAENE
VQDIAAKYSKSYWNKARA
>MATOU-v1_86432443xxxEukaryota_Haptophyceae 198 bp
EYDRFQLIKEEQPDSMVHFAEQRAAPY--SKRYTVDNNL-GATHNVLCAIVDDIHLVHLG
TMGVEIPEGYGSVYHTK-CLDATDLHQGIVDERLCNFDYDGVLNRFL-M-QAASGPLTVY
GGGQTRAFTDTCRCIE-L-AIPPNTGVEILNQVAETAR-VRDVAQMVSSITGRQEDAENE
VTTIADKYSKAYWNKKTA
>MATOU-v1_86435176xxxEukaryota_Stramenopiles_Bacillariophyta_Coscinodiscophyceae_Thalassiosirophycidae_Thalassiosirales_Thalassiosiraceae 198 bp
EYDLLQLIKDEQPDSIVHFAEQRAAPY--SKRYTVDNNV-GGSNNLCCAVIDDAHIVHLG
TMGVEIPEGYGSVYHTK-CLDATDLHQGIVDERLVNFDYDGVLNRFL-M-QGAMGPLTVY
GGGQTRAFTDTARCIE-I-AIPPASGVEIFNQVAETRR-VRDVAKLVADQTGRFEAAENE
VTEVVNKYPASFWNKKRA
>MATOU-v1_86440883xxxEukaryota_Haptophyceae 198 bp
EYDRFQMLRDEKPDTMVHFAEQRAAPY--SKRYTVDNNI-GATHNVLCGVVEDIHLVHLG
TMGVEIPEGYGSVYHTK-CLDATDLHQGIVHELLTNFDYDGVLNRFL-M-QAACGPLTVY
GGGQTRAFSDTCKCIE-L-AVPPKAGVEILNQVAETAR-VRDLAEMISDLTGRDEASENE
VKQIAEKYSKSYWNKARA
>MATOU-v1_86444999xxxEukaryota_Haptophyceae 198 bp
------------------------------------------------------HLVHLG
TMGVEIPEGYGSVYHTK-CLDAT-------DERLTNFDYDGVLNRFL-M-QAASDPLTVY
GGGQTRGFTDTARCIE-L-AVPPSKGVEILNQIAETAR-VRDVAQMVSSITGRQEDAENE
VTEVGKKYSKAYWNKARA
>MATOU-v1_86465943xxxEukaryota_Haptophyceae_Prymnesiales 198 bp
EYDRFQFLKDEEPDTIVHFAEQRAAPY--SKRYTIENNL-KATHNVLCAIVEDIHLVHLG
TMGVEIPEGYGSIYHTK-CLDATDLHQGIVDPRLTNFDYDGVLNRFL-M-QAACGPLTVY
GGGQTRAFTDTCRCIE-L-ACPPEAGVEILNQVAETAR-VRDVAEMVAKLNGRQEDAENE
VQDIASKFSKSFWNKNRA
>MATOU-v1_86471208xxxEukaryota_Haptophyceae_Prymnesiales 198 bp
EYDRFQMLKEEKPDTIVHFAEQRAAPY--SKRYTIDNNL-GATHNVLCGVVEDIHVVHLG
TMGVQIPEGYGSIYHTK-CLDATDLHQGIVDERLCNFDYDGVLNRFL-M-QAACGPLTVY
GGGQTRAFTDTCRCIE-L-AVPPAAGVEILNQVAETAR-VRDVAEIVARMSNRQEDAENE
VQEIAAKYSKSYWNKARA
>MATOU-v1_86479857xxxEukaryota_Haptophyceae_Prymnesiales 198 bp
EYQRFQLLKDERPDTLVHFAEQRAAPY--SKRYTIENNL-GATHNVLCAIVEDIHLVHLG
TMGVEIPEGYGSIYHTK-CLDATDLHQGIVDERLCNFDYDGVLNRFL-M-QAACGPLTVY
GGGQTRAFSDTCRCIE-L-AVPPLAGVEILNQVAQTAR-VRDVADMVGRLTGRQEDAENE
VTTIANKYSKSYWNKARR
>MATOU-v1_86483816xxxEukaryota_Stramenopiles_Dictyochophyceae_Florenciellales_Florenciella 198 bp
EYHVMKFLEDEKPDTVIHFGEQRAAPY--SKRYTIDNNL-SGTHNLLCAIVEDIHLVHLG
TMGVEIPEGYGSIYHTK-VLDATDLHQG--DERLINFDYDGVLNRFL-M-QSALGPLTVY
GGGQTRALTDTAKCIE-L-AVPPEIGVEILNQIAETRR-VRDIAQMVASKTGRNEASENE
VTTICQKYPTSYWNKKRT
>MATOU-v1_86627272xxxEukaryota_Haptophyceae 198 bp
QYDRFQLLQTERPDTIVHFAEQRAAPY--SKRYTVDNNL-NATHNTLVAISEDIHLVHLG
TMGVEIPEGYGSIYHTK-CLDA--------------------------------------
------------------------------------------------------------
------------------
>MATOU-v1_86662955xxxEukaryota_Haptophyceae 198 bp
EYDRFQLLKDERPDTLVHFAEQRAAPY--SKRYTIDNNL-GATHNVLCAIVEDIHLVHLG
TMGVDRKKKI-----TR-PSASTTCCARTCRSRRSTSSATA-------VSTAPCS-----
-STARAAR----------------------------------------------------
-----PRP----------
>MATOU-v1_86744403xxxEukaryota_Stramenopiles_Pelagophyceae_Pelagomonadales_Pelagomonas 198 bp
EYDRLSLIKDKRPDSIVHFAEQRAAPY--SKRYTVDNNV-CGTHNLLTAVVECAHIVHLG
TMGVEIPEGYGSVYHTK-CLDATDLHQGIVDPRLTNFDYDGVLNRFL-M-QAALNPMTVY
GGGQTRAFSDTCKCIE-I-AIYPLDVDWVGHWVG------CDVLVVVGLPEGHHVLPQST
L--VTELGGSKLCNQLLL
>MATOU-v1_86749141xxxEukaryota_Viridiplantae_Chlorophyta_prasinophytes_Mamiellophyceae_Mamiellales_Bathycoccaceae_Ostreococcus 198 bp
DYEFLAAFKKFQPTACVHFGEQRSAPY--SAVFTQTNNV-MGTINVLYAIKEECHCIKLG
TMGEDIEEGYGSFYHSK-CHDSTDLNQGVVHPDLVNLDYD-ALNRFC-I-QAAVGPMTVY
GGGQTRGFKDTVRCIQ-I-ACPAPYGMKIYNQFTEQFS-VNELAEMITE-AG------SE
LLQQIVTYPGV-WKES-S
>MATOU-v1_86807004xxxEukaryota_Viridiplantae_Chlorophyta 198 bp
--------------------------------FTQENNV-TGTINVLFAMKEDCHLVKLG
TMGEDIEEGYGSFYHSK-VHDSVVYGVATD------------------------------
------------------------------------------------------------
------------------
>MATOU-v1_86831646xxxEukaryota_Viridiplantae 198 bp
------------------------------------------------------------
----------NSFYHSK-IHDSTDLNQGVVHPDLMNFDYD-ALNRFC-I-QAALGPLTVY
GGGQTRGFRDTVRCIE-I-AAPADEGFRVFNQFTEQFS-VNSLADLIVA-AG------NS
VLNFAVQYPAV-WTEK-K
>MATOU-v1_87541278xxxEukaryota_Viridiplantae 198 bp
------------------------------------------------------------
---------------------------------LINLDYD-ALNRFC-V-QAAVGPLTVY
GGGQTRGYRDTVRCIQ-L-AIPAEKGMRVFNQITEMWS-VNQLAELITQ-AG------SS
LLNFCIANPGV-W--K-D
>MATOU-v1_88099252xxxEukaryota_Haptophyceae_Prymnesiales 198 bp
EYDRFQMLKDEKPDTMVHFAEQRAAPY--SKRYTIENNL-GATHNVLCAIVEDIHLVHLG
TMGVEIPEGYGSIYHTK-CLDATDLHQGIVDERLCNFDYDGVLNRFL-M-QAACDPLTVY
GGGQTRAFSDTCRCIE-L-AVPPEAGVEILNQVAETAR-VRDVAEMVAKVTGRQEDAENE
VTDIANKYSKSYWNKARA
>MATOU-v1_88102379xxxEukaryota_Haptophyceae 198 bp
EYDRFQLIKDEKPDTMVHFAEQRAAPY--SKRYTVENNL-GATHNAVCAIVEDVHLVHLG
TMGVEIPEGYGSVYHTK-CLDATDLHQGI-DERLCNFDYDGVLNRFL-M-QAASGPLTVY
GGGQTRAFSDTARCIE-L-AVPPKRGVEILNQVAETAR-VRDIAEMVAKLTGRQEDAENE
VTEISQKY--SYWNKARA
>MATOU-v1_88106700xxxEukaryota_Viridiplantae_Chlorophyta_prasinophytes_Prasinococcales_Prasinoderma_Prasinoderma_coloniale 198 bp
DYDFLSCFQEFKPDHVVHFGEQRSAPY--SGIFTQANNV-LGNINVLYAIQEECHLIKLG
TMGEDIEEGFNSWYHSK-IHDSTDLNQGVVHPDLINLDYD-ALNRFC-V-QAALGPLTKY
GGGQTRGFRDTVRCIE-I-ACPAEQGMRVFNQITEFWS-VNQLCDLVQE-AG------SS
VLGFAMQYPAV-WTEF-S
>MATOU-v1_88131364xxxEukaryota_Stramenopiles_Bacillariophyta 198 bp
DYDLLQLIKDEQPDSIVHFAEQRAAPY--SKRYTVDNNV-GGSNNLCCAVIDDAHIVHLG
TMGVEIPEGYGSVYHTK-CLDATDLHQGIVDERLINFDYDGVLNRFL-M-QGAMDPLTVY
GGGQTRAFTDTARCIE-L-AIPPAKGVEILNQVAETRR-VRDIAEMVAEMTGRQEAAENE
VTEIVQKYPASFWNKKRA
>MATOU-v1_88171870xxxEukaryota_Viridiplantae_Chlorophyta_prasinophytes_prasinophyte_clade_VII_unclassified_prasinophyte_clade_VII_prasinophyte_sp._RCC997_clade_VIIA1 198 bp
DFGFLAAVKEFEPTAMVHFGEQRSAPY--SAVFTQMNNI-TGTINVLYAIKEECHLVKLG
TMGEDIEEGYNSWYHSK-IHDSTDLNQGVVDEALVNMDYDSALNRFI-I-QGAVGPLTVY
G-GQTRGF----QCIQ-I-AIPGPAGMLVFNQFTEQFS-VNQLAGLVTESGA------NG
WTPTATANTAW-WTSSCP
>MATOU-v1_88355490xxxEukaryota_Haptophyceae_Phaeocystales_Phaeocystaceae_Phaeocystis 198 bp
VADGAPVELGPCGDHRRPFAPEDRRRA--GHPRGARGDV-EGADGQGRQVRVAERVRPLP
EADQERRDEAGSIYHTK-CLDATDLHQGIVDERLCNFDYDG-------VLNRX-------
------------------------------------------------------------
------------------
>MATOU-v1_88567804xxxEukaryota_Viridiplantae_Chlorophyta_prasinophytes 198 bp
DFEFLEAVQAIEPDAMVHFGEQRSAPY--SAVYTQNNNV-IGTINVLYAIKEECHLVKLG
TMGEDIEEGYNSWYHSK-IHDSTDLNQGVVDPVLVNMDYDSALNRFI-I-QGAVGPLTVY
G-GQTRGF----KCIQ-I-AIPGPAGMLVFNQFTEQFS-VNELAGLVTESGA------NE
IMQIALDNPAT-WRTS--
>MATOU-v1_88656752xxxEukaryota_Haptophyceae 198 bp
EYDRFQLIKDEQPDTMVHFAEQRSAPY--SKRYTVDNNL-GATHNALCAIVDDIHLVHLG
TMGVEIPEGYGSVYHTK-CLDATDLHQGIVDERLCNFDYDGVLNRFL-M-QAASGPLTVY
GGGQTRAFTDTCRCIE-L-AIPPNTGVEILNQVAETAR-VRDVAQMVSSITGRQEDAENE
VTTIADKY----------
>MATOU-v1_88656753xxxEukaryota_Haptophyceae 198 bp
EYDGFQLIKDEQPDTMVHFAEQRAAPY--SKRYTIENNL-GATHNALCAIVEDVHLVHLG
TMGVEIPEGYGSVYHTK-CLDATDLHQGIVDERLCNFDYDGVLNRFL-M-QAASGPLTVY
GGGQTRAFTDTCRCIE-L-AIPPNTGVEILNQVAETAR-VRDVAQMVSSITGRQEDAENE
VTTIADKY----------
>MATOU-v1_8935703xxxEukaryota_Haptophyceae_Prymnesiales 198 bp
QYDKFQLIEKERPDTIVHFAEQRAAPY--SKRYTIENNL-GATHNVLCAVTEDIHLVHLG
TMGVKIP---GSIYHTK-CLDATDLHQGIVDERLCNFDYDGVLNRFL-M-QAALGPLTVY
GGGQTRAFSDTCRCIE-L-AVPPDAGVEILNQVAETAR-VRDVAQMVAKITGRQEDAENE
VSKIAERYSKSYWNKTRA
>MATOU-v1_89440410xxxEukaryota_Stramenopiles_Bacillariophyta 198 bp
EYDNFNLIKDEKPDTVVHFAEQRAAPY--SKRYTVNNNL-SGSNNLCCAVLDDVHIIHLG
TMGVKIPEGYGSVYHTK-CLDATDLHQGIVDERLINFDYDSVLNRFL-M-QGALGPLTVY
GGGQTRAFTDTSRCIE-L-ALPPKSNVKIFNQVAETRR-VRDIAALVTKYSGRNEAAENE
VTKIVEKYPASFWNKDCF
>MATOU-v1_90719234xxxEukaryota_Stramenopiles_Bacillariophyta 198 bp
EYDLLQLLKEEKPDTVVHFAEQRAAPY--SKRYTVDNNV-GGSNNLCCAVVDDIHIVHLG
TMGVEIPEGYGSVYHTK-CLDATDLHQGIVDERLVNFDYDGVLNRFL-L-QGTMGPLTVY
GGGQTRGFTDTARCIE-I-AIPPNKGVEIFNQIAETCR-VRDVAAMVAEQTGRQEAAENE
VTEIVKKYPATFWNKKRA
>MATOU-v1_90820802xxxEukaryota_Stramenopiles_Bacillariophyta 198 bp
EYDLLQLIKDEKPDSIVHFAEQRAAPY--SKRYTVDNNV-SGANNLCCAVIDDVHIVHLG
TMGVEIPEGYGSVYHTK-MHCSFTRESSGELSTVLTWVFHSVVSRSLSI-ILLQR-TEWR
STRSLKRVV------M-L-R-WLTLV--SIIHAKRLQR-TNWMLLIKSFATS-------D
VIHR--RFPVASFQRKRL
>MATOU-v1_90820803xxxEukaryota_Stramenopiles_Bacillariophyta 198 bp
EYDLLQLIKDEKPDSIVHFAEQRAAPY--SKRYTVDNNV-SGANNLCCAVIDDVHIVHLG
TMGVEIPEGYGSVYHTK-MHCSFTRESSGELSTVLTWVFHSVVSRSLSI-ILLQR-TEWR
STRSLKRVV------M-L-R-WLTLV--SIIHAKRLQR-TNWMLLIKSFATS-------D
VIHR--RFPVASFQRKRL
>MATOU-v1_90835796xxxEukaryota_Stramenopiles_Bacillariophyta 198 bp
------------------------------------------------------------
MGGVEIPEGYGSVYHTK-CLDATDLHQGIVDERLINFDYDGVLNRFL-M-QGAMGPLTVY
GGGQTRAFTDTANCID-I-AIPPKAGVEIFNQIAETRR-VRDVAALVSELTGRQEAAENE
VTEIVQKYPASFWNKKRA
>MATOU-v1_91165445xxxEukaryota_Stramenopiles_Bacillariophyta 198 bp
------------------------------------------------------------
-------------------LDATDLHQGIVDQRLINFDYDGVLNRFL-M-QASMGPLTVY
GGGQTRAFTDTARCID-I-AIPPAKGVEIFNQVAETRR-VRDVANLVADMTGRQEAAENE
VTEIVKKYPASFWNKKRA
>MATOU-v1_91257142xxxEukaryota_Stramenopiles_Bacillariophyta 198 bp
------------------------------------------------------------
----------------------TDLHQGIVDERLINFDYDGVLNRFL-M-QATMGPLTVY
GGGQTRAFTDTARCIE-I-AIPPKAGVEIFNQIAETRR-VRDIAELVAGMTDRQEAAENE
IQGPMRSYHTSSQNCRRK
>MATOU-v1_9175029xxxEukaryota_Viridiplantae 198 bp
DFEFLEAVRDFEPDAMVHFGEQRSAPY--SAVYTQHNNV-IGTINVLYAIKEECHLVKLG
TMGEDIEEGYNSWYHSK-IH-------------------DSALNRFI-I-QGAVGPLTVY
G-GQTRGF----KCIQ-I-AIPGPVGMLVFNQFTEQFS-VNELARLVTESGA------NE
IMRIALENPAT-WRTS--
>MATOU-v1_9175030xxxEukaryota_Viridiplantae_Chlorophyta_prasinophytes 198 bp
DFEFLEAVRDFEPDAMVHFGEQRSAPY--SAVYTQHNNV-IGTINVLYAIKEECHLVKLG
TMGEI-EEGYQGNSW-------DSTNMYFT-------D----LNQGV-V-YGV--T----
----------------------------PETGL-------------------------AS
TVWTPSSF----------
>MATOU-v1_92656520xxxEukaryota_Stramenopiles_Bacillariophyta 198 bp
EYDRLQLLKDEKPDAVIHFAEQRAAPY--SKRYTVDNNV-SGTNNLAVAVVEDIHIIHLG
TMGVDGREQTGSVYHTK-CLDATDLHQGIVDERLVNFDYDGVLNRFI-M-QGSLGPLTVY
GGGQTRGFTDTAKCLE-I-ALPPAPGVQIFNQIAETLR-VRDVAKLVSDKTGRQEAAEND
VNEIAKKYPSSFWNKKRA
>MATOU-v1_93475889xxxEukaryota_Stramenopiles_Bacillariophyta 198 bp
------------------------------------------SNNLCCAVIDDAHIVHLG
TMGVEIPEGYGSVYHTK-CLDATDLHQGIVDERLVNFDYDGVLNRFL-M-QGAMGPLTVY
GGGQTRAFTDTARCIE-I-AIPPEKGVEIFNQVAETRR-V-DIAEIVASLTG--------
------------------
>MATOU-v1_94080368xxxEukaryota_Stramenopiles_Bacillariophyta 198 bp
------------------------------------------------------------
------------------------------DERLINFDYDGVLNRFL-M-QGAMGPLTVY
GGGQTRAFTDTAKCIE-I-AIPPAKGVEIFNQVAETRR-VRDVAALVAEQTGRQEAAENE
VTEIVKKYPASFWNKKRA
>MATOU-v1_9428271xxxEukaryota_Stramenopiles_Bacillariophyta 198 bp
----------------------------------------------------HGHVIHLG
TMGVEIPEGYGSVYHTK-CMDATDLHQGIVDERLVNFDYDGVLNRFL-M-QAALDPMTVY
GGGQTRGFSDTARCIE-I-ALPPKSGVEIFNQIAETLR-VRDLANLISAQTGRKEDAENE
VLTVTKKYPSSFWNKARA
>MATOU-v1_94508522xxxEukaryota_Stramenopiles_Bacillariophyta 198 bp
------------------------------KRYTVDNNV-SGANNLCCAVVDDVHIVHLG
TMGVEIPEGYGSVYHTK-CLDATDLHQGIVDERLVNFDYDGVLNRFL-M-QASMGPLTVY
GGGQTRAFTDTARCIE-I-AIPPVAGVEIFNQVAETRR-VRDVANLVADMTGRQEAAENE
VTKIVKKYPASFWNKKRA
>MATOU-v1_94698562xxxEukaryota_Viridiplantae_Chlorophyta_prasinophytes_Mamiellophyceae_Mamiellales_Bathycoccaceae 198 bp
DYEFLATFEKFNPTAAVHFGEQRSAPY--SAVFTQTNNV-MGTINVLYAIKEDCHLVKLG
TMGEDIEEGYGSFYHSK-CHDSTDINQGVVHPDLINLDYD-ALNRFC-I-QAAVGPMTVY
GGGQTRGFRDTVRCIQ-I-AVPAEPGMPIYNQFTQQFS-VNELAGLITE-AG------ST
LMKTVIDYPGV-WKES-Q
>MATOU-v1_94718746xxxEukaryota_Stramenopiles_Bacillariophyta 198 bp
DYDLLQLLEEEEPDSIVHFAEQRAAPY--SKRYTVDNNV-SGSNNLCCAVIDDAHIVHLG
TMGVEIPEG-GSVYHTK-CLDATDLHQGIVDERLVNFDYDGVLNRFL-M-QGAMGPLTVY
GGGQTRAFTDTX------------------------------------------------
------------------
>MATOU-v1_94741873xxxEukaryota_Stramenopiles_Pelagophyceae_Pelagomonadales 198 bp
EYDKLQLICGVQPDSIVHFAEQRAAPY--SKRYTVDNNV-CGTHNLLTAVVENAHIVHLG
TMGVEIPEGYGSVYHTK-CLDATDLHQGIVDERLTNFDYDGVLNRFL-M-QAALGPLTVY
GGGQTRAFTDTAKCIE-L-AIPPAEGVEIFNQVAETRR-VRDIAEMISKNTGRQEAAENE
VQSVTNKYPASFWNKKRA
>MATOU-v1_95089190xxxEukaryota_Haptophyceae 198 bp
EYDRFQLIKDEQPDTMVHFAEQRAAPY--SKRYTIENNM-GATHNALCAIVEDVHLVHLG
TMGVEIPEGYGSVYHTK-CLDATDLHQGI-DERLCNFDYDGVLNRFL-M-QAASGPLTVY
GGGQTRAFSDTCRCIE-L-AVPPKAGVEILNQVAETAK-VRDIAEMVAKLFNRQEDAENE
VTDVAEKY--SYWNKQRE
>MATOU-v1_95117355xxxEukaryota_Haptophyceae_Phaeocystales_Phaeocystaceae_Phaeocystis 198 bp
EYDRFKLINDEKPDTMVHFAEQRAAPY--SKRYTIENNM-GATHNALCAIVEDVHLVHLG
TMGVEIPEGYGSVYHTK-CLDATDLHQGI-DERLCNFDYDGVLNRFL-M-QAASGPLTVY
GGGQTRAFSDTCRCIE-L-AVPPKAGVEILNQVAETAK-VRX------------------
------------------
>MATOU-v1_95130604xxxEukaryota_Viridiplantae_Chlorophyta_prasinophytes 198 bp
VRARAGPLRRAEERPLLDARQGEGGLH--PHHQHPLRGV-HPGLSHGQAGNH----VRHP
QHRHQRQDRHQHDFRKD-LEAQ------------VPRGPDKALNRFV-I-QAAVG-ITVY
GGGQTRGFRDTVRCIQ-L-AIPAEAGMRVMNQFTEQFS-VNQLASLVKD-VG------SS
LLKVAVEYPAN-WGSS-G
>MATOU-v1_95514932xxxEukaryota_Viridiplantae_Chlorophyta 198 bp
DFEFLEAVQAIEPDAMVHFGEQRSAPY--SAVYTQNNNV-IGTINVLYAIKEECHLVKRG
TMGTRATRGTAWTTTSS-GRPSTGRAARPG-------SRSPGRCSCS-T-SSP--SLNEL
A-GARLGV-HYYNCKN-T-KLPNLMSGNLDEIMQIALD-NVDRVDPRLILPA------S-
------------------
>MATOU-v1_95592148xxxEukaryota_Viridiplantae_Chlorophyta_prasinophytes_Mamiellophyceae_Mamiellales_Bathycoccaceae 198 bp
IQPDCGTLWRAALCTVLDDGISR---H--LYVYHRLVRV-CAGLPLGQT-RH----IRYS
EHRHAQRNRYEHVVLES-VELA------------APL--DQRLWHRI-E-Q--ILAMTVY
GGGQTRGFRDTVQCIQ-I-AVPAEPGMPIYNQFTQQFS-VNELAGLITE-AG------ST
LMKTVIDYPGV-WKESQS
>MATOU-v1_9593009xxxEukaryota_Rhizaria_Cercozoa_Chlorarachniophyceae 198 bp
-----SLFEKYKPDNIIHFAEIRAAPY--SKAETVRNNL-LGVHNVLISMLEDAHLIHLG
TMGVAIVTEL-STIPSA---ST-------L----LQ-----VLSTVL-M----LT-ITVL
C------F-------E----LPAHSS--ILL-VASAALPLRILLSVASVRSS-------S
VLSVGILYERS-------
>MATOU-v1_9618920xxxEukaryota_Stramenopiles_Dictyochophyceae_Florenciellales_Florenciella 198 bp
------------------------------------------------------------
---------------AV-RSRRCTLHTRGRASPTCTASSGASCSQRS-A-SRRSTPATVY
GGGQTRALTDTAKCIE-L-AIPPETGVEILNQVAETRR-VRDIAQMVASKTGRNEASENE
VTTICQKYPTSYWNKKRT
>MATOU-v1_96274605xxxEukaryota_Viridiplantae 198 bp
DYEFLNAFMEFEPEAVVHFGEQRSAPY--SAVFTQHNNV-IGTLNVLFAMKEDCHLVKLG
TMGEDIEEGYGSFYHSK-VHDSTDLNQGVVDKMLINLDYD-ALNRFC-V-QAAYGPLTVY
GGGQTRGFRDTVRCIQ-L-AIPADKGMRVFNQFTEQFS-VNELAALITE-AG------SS
LLNFCVEYPAV-WKET-K
>MATOU-v1_96776619xxxEukaryota_Stramenopiles_Bacillariophyta 198 bp
EYDLLQLIKDEEPDSIVHFAEQRAAPY--SKRYTVDNNV-SGSNNLCCAVIDDAHIVHLG
TMGVEIPEGYGSVYHTK-CLDATDLHQGIVDERLVNFDYDGVLNRFL-M-QGAMGPLTVY
GGGQTRX-----------------------------------------------------
------------------
>MATOU-v1_97029475xxxEukaryota_Stramenopiles_Bacillariophyta 198 bp
EYDLLKLIRDEQPDSIVHFAEQRAAPY--SKRYTVENNV-AGSNNLCCAVIDNAHIVHLG
TMGVEIPEGYGSVYHTK-CLDATDLHQGIVDERLINFDYDGVLNRFL-M-QGAMGPLTVY
GGGQTRGFSDTARCIE-I-AIPPAEGVEIFNQLAETRR-VRDVARLVADQTGRQEADENE
VTEVVNKYPASFWNKKRA
>MATOU-v1_97038485xxxEukaryota_Stramenopiles_Bacillariophyta 198 bp
------------------------------------------------------------
----EIPEGYGSVYHTK-CLDATDLHQGIVDERLINFDYDGVLNRFL-M-QGSMGPLTVY
GGGQTRAFTDTARCIE-I-AIPPEKGVEIFNQVAETRR-VRDIAGMVAKLTGRQEAAENE
VTDIVKKYPASFWNKKRA
>MATOU-v1_9735502xxxEukaryota_Stramenopiles_Bolidophyceae_Bolidomonas 198 bp
DYDKLQLIQEKQPDTIIHFAEQRAAPY--SKKYTVENNL-GGTNNLCCAIEDDAHIVHLG
TMGVEIPEGYGSVYHTK-CLDATDLHQGIVDPRLV-------------------------
------------------------------------------------------------
------------------
>MATOU-v1_97439649xxxEukaryota_Stramenopiles_Bacillariophyta 198 bp
EYDLLQLLKEEKPDTVVHFAEQRAAPY--SKRYTVDNNV-GGSNNLCCAVVDDIHIVHLG
TMGVEIPEGYGSVYHTK-CLDATDLHQGIVDERLINFDYDGVLNRFL-L-QGTMGPLTVY
GGGQTRGFTDTARCIE-I-AIPPQKGVEIFNQIAETCR-VRDVAAMVAEQTGRQEAAENE
VTDIVKKYPATFWNKKRA
>MATOU-v1_97449991xxxEukaryota_Stramenopiles_Bacillariophyta 198 bp
EYDLLQLIRDEQPDSIVHFAEQRAAPY--SKRYTVENNV-AGSNNLCCAVIDDAHIVHLG
TMGVEIPEGYGSVYHTK-CLDATDLHQGIVDERLVNFDYDGVLNRFL-M-QGAMGPLTVY
GGGQTRGFSDTARCIE-I-AIPPAAGVEIFNQLAETRR-VRDVAQMVADQTGRQEADENE
VTEVVNKYPASFWNKKRA
>MATOU-v1_97511757xxxEukaryota_Stramenopiles_Bacillariophyta_Coscinodiscophyceae_Thalassiosirophycidae_Thalassiosirales_Thalassiosiraceae_Thalassiosira 198 bp
EYDLLQLIKDEKPDSIVHFAEQRAAPY--SKRYTVDNNV-SGSNNLCCAVIDDSHIVHLG
TMGVEIPEGYGSVYHTK-CLDATDLHQGIVDERLVNFDYDGVLNRFL-M-QGAMGPLTVY
GGGQTRGFTDTARCIE-I-AIPPETGVEIFNQIAETRR-VRDVAKLVADQTGRQEASENE
VTEVVNKYPASFWNKKRA
>MATOU-v1_97541066xxxEukaryota_Stramenopiles_Bacillariophyta_Bacillariophyceae_Bacillariophycidae 198 bp
EYDLLQLIKDEQPDSIVHFAEQRAAPY--SKRYTVDNNV-GGSNNLCCAVIDDAHIVHLG
TMGVEIPEGYGSVYHTK-CLDATDLHQGIVDERLINFDYDGVLNRFL-M-QGSMGPLTVY
GGGQTRAFTDTARCIE-L-AIPPAKGVEILNQIAETRR-VRDIAEMVADMTGRQEAAENE
VTEIVQKYPASFWNKKRA
>MATOU-v1_97681111xxxEukaryota_Viridiplantae_Chlorophyta_prasinophytes_Mamiellophyceae_Mamiellales_Bathycoccaceae_Ostreococcus 198 bp
DYEFLAAFKKFAPTACVHFGEQRSAPY--SAVFTQTNNV-MGTINVLYAIKEECHCIKLG
TMGEDIEEGYGSFYHSK-CQVVGAFAPPTTWTASTTSVTR-AAFKSRAT-TPRRR-RRFI
TSRSNSPTL------S-R-KPRLDIQ--SSPRARRWRS-TTTTPRTPSFKIS-------V
STSD--SFPLSPX-----
>MATOU-v1_98228406xxxEukaryota_Stramenopiles_Bacillariophyta 198 bp
EYDLLQLIKDEKPDSIVHFAEQRAAPY--SKRYTVDNNV-SGSNNLCCAVIDDSHIVHLG
TMGVEIPEGYGSVYHTK-CLDATDLHQGIVDERLVNFDYDGVLNRFL-M-QGAMG-----
------------------------------------------------------------
------------------
>MATOU-v1_99783617xxxEukaryota_Haptophyceae_Prymnesiales 198 bp
EYDKFQLLQTERPDTIVHFAEQRAAPY--SKRYTIENNL-GATHNVLCAITEDIHLVHLG
TMGVEIPEGYGSIYHTK-CLDATDLHQGIVDERLCNFDYDGVLNRFL-M-QAACGPLTVY
GGGQTRAFTDTCRCIE-L-AVPPDSGVEILNQVAQTAR-VRDIAEIVARITGRQEDAENT
TSSSCLAWFSRRWARLPS
