# Supplementary material for: Monogalactosyldiacylglycerol and Sulfolipid Synthesis in Microalgae
Source: Mar Drugs. 2020 May 1;18(5):237. doi: 10.3390/md18050237 (PMC7281551; doi:10.3390/md18050237)
Supplement: Supplementary file 1 [file marinedrugs-18-00237-s001.zip › S10 Data.fasta]

>CAMPEP_0186508294_/NCGR_PEP_ID=Amphiprora-sp-20130823|30545_1_/TAXON_ID=265536_/ORGANISM=Amphiprora-sp_/LENGTH=156_/DNA_ID=CAMNT_0029322087_/DNA_START=277_/DNA_END=743_/DNA_ORIENTATION=- 295 bp
PPRKVCLMIEPTPFTHVS-GYAN-RFKEMLKFLA--KA--GDN-VDILTVDPHEYRGY-P
IRHTQG------------------------------------------------------
------------------------------------------------------------
------------------------------------------------------------
-------------------------------------------------------
>CAMPEP_0186510418_/NCGR_PEP_ID=Amphiprora-sp-20130823|40691_1_/TAXON_ID=265536_/ORGANISM=Amphiprora-sp_/LENGTH=553_/DNA_ID=CAMNT_0029324723_/DNA_START=1_/DNA_END=1654_/DNA_ORIENTATION=- 295 bp
PPRSVCLMVEPTPFTHVS-GYSN-RFREMLRFLG--RA--GDD-VKVLTVDPKSIFGH-A
IEHTFG--WRNMK--QKPDLIHVS-SPGFMVIPAILYSKLMKIPLMSYHTHIPMYAAKYT
KAD--LTLCTSPQLRQ-ECVDVWRKGVDS-FSPSFQLILSVGRIGEK--R----DLK-PM
LERK-GTTLDCICFNAXVVVRE--LLLCVN----SQAFASADAFCIPSDTETL-GFVVME
SMASGDMI---QHGG-YLVETGVQRLQELRA--EAQK--WTWEDATS-YEKAVAN
>CAMPEP_0186486930_/NCGR_PEP_ID=Amphiprora-sp-20130823|3468_1_/TAXON_ID=265536_/ORGANISM=Amphiprora-sp_/LENGTH=477_/DNA_ID=CAMNT_0029297775_/DNA_START=89_/DNA_END=1522_/DNA_ORIENTATION=+ 295 bp
PPRSVCLMVEPTPFTHVS-GYSN-RFREMLRFLG--RA--GDD-VKVLTVDPKSIFGH-A
IEHTFG--WRNMK--QKPDLIHVS-SPGFMVIPAILYSKLMKIPLMSYHTHIPMYAAKYT
KAD--LTLCTSPQLRQ-ECVDVWRKGVDS-FSPSFQLILSVGRIGEK--R----DLK-PM
LERR-ARLCIVLPYLKKYFRTV--FTGQLN----SQAFASADAFCIPSDTETL-GFVVME
SMASGDMI---QHGG-YLVETGVQRLQELRA--EAQK--WTWEGE----------
>CAMPEP_0186510688_/NCGR_PEP_ID=Amphiprora-sp-20130823|43348_1_/TAXON_ID=265536_/ORGANISM=Amphiprora-sp_/LENGTH=447_/DNA_ID=CAMNT_0029325095_/DNA_START=72_/DNA_END=1412_/DNA_ORIENTATION=- 295 bp
PPRSVCLMVEPTPFTHVS-GYSN-RFREMLRFLG--RA--GDD-VKVLTVDPKSIFGH-A
IEHTFG--WRNMK--QKPDLIHVS-SPGFMVIPAILYSKLMKIPLMSYHTHIPMYAAKYT
KAD--LTLCTSPQLRQ-ECVDVWRKGVDS-FSPSFQLILSVGRIGEK--R----DLK-PM
LERR-ARLCIVLPYLKKYFRTV--FTGQLN----SQAFASADAFCIPSDTETL-GFVVME
SMASGDMI---QHGG-YLVETGVQRLQELRA--EAQK--WTW-------------
>CAMPEP_0186514012_/NCGR_PEP_ID=Amphiprora-sp-20130823|66649_1_/TAXON_ID=265536_/ORGANISM=Amphiprora-sp_/LENGTH=451_/DNA_ID=CAMNT_0029329125_/DNA_START=1_/DNA_END=1351_/DNA_ORIENTATION=- 295 bp
PPRSVCLMVEPTPFTHVS-GYSN-RFREMLRFLG--RA--GDD-VKVLTVDPKSIFGH-A
IEHTFG--WRNMK--QKPDLIHVS-SPGFMVIPAILYSKLMKIPLMSYHTHIPMYAAKYT
KAD--LTLCTSPQLRQ-ECVDVWRKGVDS-FSPSFQLILSVGRIGEK--R----DLK-PM
LERR-ARLCIVLPYLKKYFRTV--FTGQLN----SQAFASADAFCIPSDTETL-GFVVME
SMASGDMI---QHGG-YLVETGVQRLQELRA--EAQK--W---------------
>CAMPEP_0186516824_/NCGR_PEP_ID=Amphiprora-sp-20130823|68798_1_/TAXON_ID=265536_/ORGANISM=Amphiprora-sp_/LENGTH=340_/DNA_ID=CAMNT_0029332033_/DNA_START=1_/DNA_END=1022_/DNA_ORIENTATION=- 295 bp
PPRSVCLMVEPTPFTHVS-GYSN-RFREMLRFLG--RA--GDD-VKVLTVDPKSIFGH-A
IEHTFG--WRNMK--QKPDLIHVS-SPGFMVIPAILYSKLMKIPLMSYHTHIPMYAAKYT
KAD--LTLCTSPQLRQ-ECVDVWRKGVDS-FSPSFQLILSVGRIGEK--R----DLK-PM
LERR-ARL----------------------------------------------------
-------------------------------------------------------
>CAMPEP_0186513810_/NCGR_PEP_ID=Amphiprora-sp-20130823|64739_1_/TAXON_ID=265536_/ORGANISM=Amphiprora-sp_/LENGTH=66_/DNA_ID=CAMNT_0029328877_/DNA_START=627_/DNA_END=824_/DNA_ORIENTATION=- 295 bp
------------------------------------------------------------
------------------------------------------------------------
------------------------------------------------------------
------------------------------------------------------------
-MASGDMI---QHGG-YLVETGVQRLQELRA--EAQK--WTW-------------
>CAMPEP_0186515014_/NCGR_PEP_ID=Amphiprora-sp-20130823|67879_1_/TAXON_ID=265536_/ORGANISM=Amphiprora-sp_/LENGTH=532_/DNA_ID=CAMNT_0029330197_/DNA_START=665_/DNA_END=2263_/DNA_ORIENTATION=- 295 bp
PPRKVCLMIEPTPFTHVS-GYAN-RFKEMLKFLA--KA--GDN-VDILTVDPHEYRGY-P
IRHTQG--FRILE-RFRPDLIHVT-SPGFLVFTAIFYARVMCVPLMSYHTHLPVYADNYS
RAD--LTLVTSPQMKE-ELVDVWRKGIDT-FDPKFKLMVYVGRLGEK--RLKDI-----M
LEQN-TRLCIVQDELHKWFETV--FTGQLSGDELSQAFASADTFVMPSDSETL-GFVVLE
SMASGDLI---DDEG-FLCPPGVSRLQQLRK--EAER--WGWEAATS-YEKALMN
>CAMPEP_0186536476_/NCGR_PEP_ID=Amphora-coffeaeformis-CCMP127-20130827|82992_1_/TAXON_ID=265554_/ORGANISM=Amphora-coffeaeformis-CCMP127_/LENGTH=440_/DNA_ID=CAMNT_0029354393_/DNA_START=1_/DNA_END=1316_/DNA_ORIENTATION=- 295 bp
---RITVVVEPS--TYMS-GYTN-RFRQLFLYLS--TP--HKY-----HHNPTT------
-----Y-LG-----RDRPDLIHVT-SPG-----TILWARILQISIVSYHTHLPVYVRSYA
LGD--LTMVTSSALQG-DF--VWPKGIDT-FHPKWAILLYVGRLAEK--RLGDL-----I
MDR---RLALVEEELRELFAVI--FLGPLYDEDLCHAYASADIFILPSDSETL-GFVVME
AM---DMV---QDGG-FLVPPGIDRIQSIRA--A---------------NLELGQ
>CAMPEP_0186542462_/NCGR_PEP_ID=Amphora-coffeaeformis-CCMP127-20130827|134531_1_/TAXON_ID=265554_/ORGANISM=Amphora-coffeaeformis-CCMP127_/LENGTH=492_/DNA_ID=CAMNT_0029361463_/DNA_START=140_/DNA_END=1619_/DNA_ORIENTATION=+ 295 bp
----VLVLVEPS--SYVS-GYAN-RFQALFQHLH--A----KR-----NHFPKS------
-----H-LG-----RMRPDILHVS-SPG-----GIFYSRLFQIPVSSYHTHVPVYVRSYS
MVD--ATVVTSPQIQK-EF--LWEKGIDT-FHPSFRLITYIGRLGEK--RLKEL-----I
LER---RLCIVEQELHKYF-TV--FTGLLYGDKLSQAFATADAFCMPSDSETL-GFVCLE
SM---HTI---RPVGSFLVETGVEKLARLRT--EMLK--WSWEDSMA--PMKLPD
>CAMPEP_0199887442_/NCGR_PEP_ID=Asterionellopsis-glacialis-CCMP134-20140214|12813_1_/ASSEMBLY_ACC=CAM_ASM_001170_/TAXON_ID=33640_/ORGANISM=Asterionellopsis_glacialis 295 bp
------------------------------------------------------------
------------------------------------------------------------
------------------------------------------------------------
------------------------------------------------------------
-MASGHLI---EHQG-FLVTPEIQKVEAVRL--ETER--LTWERSMA-YPTAIQN
>CAMPEP_0199870064_/NCGR_PEP_ID=Asterionellopsis-glacialis-CCMP134-20140214|273_1_/ASSEMBLY_ACC=CAM_ASM_001170_/TAXON_ID=33640_/ORGANISM=Asterionellopsis_glacialis 295 bp
------------------------------------------------------------
-----------------------------------------------------------S
RAD--LTLCTSPQLRD-ELVDVWRKGIDT-FNPEFKLMVYVGRLGEK--RLKDI-----M
LERN-ARLCIVEKELYEHFKTV--FTGQMGGDDLSAAFASADVFVMPSDSETL-GFVVLE
AMASQSII---HDES-FLVPPGVERLTQLRA--EAEK--WGWEAATS-YEKALIN
>CAMPEP_0186657444_/NCGR_PEP_ID=Aureococcus-anophagefferens-CCMP1850-20130821|5996_1_/TAXON_ID=44056_/ORGANISM=Aureococcus-anophagefferens-CCMP1850_/LENGTH=445_/DNA_ID=CAMNT_0029516145_/DNA_START=1_/DNA_END=1331_/DNA_ORIENTATION=- 295 bp
PQRKVALLVEPTPFTHVS-GYAN-RFQEMLKHLE--RR--GDV-VAVATP-PASFGKF-A
VTTLGG--FQMIR-DLDPDVVHAS-SPGFLAVAATRYARAERKPLLSYHTHIPVYVRKYN
RAD--LTIATSPQIRD-ELVGVWNKGIDTRFHPKFRLAVYVGRLGEK--RI---ELR-GV
LEA--LRLALVEPGLRETFAVV--FTGLLRGDELSAAFASADVFLMPSDSETL-GFVVLE
SMASGNL--I-DDGG-RLHAVGAELTRGLRA--EAER--WDWASSGESYGAX---
>CAMPEP_0186718856_/NCGR_PEP_ID=Aureoumbra-lagunensis-CCMP1510-20130821|11211_1_/TAXON_ID=44058_/ORGANISM=Aureoumbra-lagunensis-CCMP1510_/LENGTH=490_/DNA_ID=CAMNT_0029586293_/DNA_START=291_/DNA_END=1763_/DNA_ORIENTATION=- 295 bp
--MKVALLVEPTPFTHVC-GYAN-RFQEMLKYMK--EF--GDH-VHIATP-PNEFMGF-P
VKTLRG--QKMVQ-QFKPDIIHVS-SPGFLAMSAALYAKALNIPLMSYHTHLPVYAERYS
FAD--LTLVTSPQVME-EFVAVWRKGVDVTFNPKHSVLLYVGRLSEK--RL---QLD-QV
LDDDSVSLALVEDALKKHFAVK--FCGILRGDTLSAAYASADIFVMPSDSETL-GFVVIE
AMASGSI--V-DDDG-MLAPPRSHAVKSLRL--DAES--WGWKQATRHYIAAI--
>CAMPEP_0187027284_/NCGR_PEP_ID=Chaetoceros-affinis-CCMP159-20131123|13541_1_/TAXON_ID=426623_/ORGANISM=Chaetoceros-affinis-CCMP159_/LENGTH=109_/DNA_ID=CAMNT_0029955757_/DNA_START=1_/DNA_END=321_/DNA_ORIENTATION=+ 295 bp
------------------------------------------------------------
------------------------------------------------------------
------------------------------------------------------------
---E-AKAALKELKLKHSXKTV--FTGQLGGDDFSAAFASADAFIMPSGSETL-GFVVLE
SMASG--------------------------------------------------
>CAMPEP_0187012188_/NCGR_PEP_ID=Chaetoceros-affinis-CCMP159-20131123|1808_1_/TAXON_ID=426623_/ORGANISM=Chaetoceros-affinis-CCMP159_/LENGTH=450_/DNA_ID=CAMNT_0029936753_/DNA_START=108_/DNA_END=1456_/DNA_ORIENTATION=- 295 bp
PPRKVCLMVEPSPFTYVC-GYSN-RFNEMLRYMS--QA--EDQ-FEIVTVDPKEKFGY-N
IHHTMG--FSVLE-RMKPDLIHVS-TPGFIVYAAIFYARVMRIPLMSYHTHLLPYRKTYS
KAD--LTLCTSPQLQE-ELVEVWRKGIDT-FDPIFKLLVYVGRLGEK--RLKDI-----M
LEKG-VRLCIVAEELHEYFETV--FTGQLGGDDLSAAFASADAFVMPSDSETL-GFVVLE
SMASGNLI---NHGG-YLVEPGVEKLNTLRK--EVER--WSWEAATS-YEKVIVN
>CAMPEP_0187016252_/NCGR_PEP_ID=Chaetoceros-affinis-CCMP159-20131123|4420_1_/TAXON_ID=426623_/ORGANISM=Chaetoceros-affinis-CCMP159_/LENGTH=518_/DNA_ID=CAMNT_0029941437_/DNA_START=452_/DNA_END=2008_/DNA_ORIENTATION=+ 295 bp
PPRKVCLMVEPTPFTHVS-GYSN-RFNEMLRYMS--KA--NDT-VEILTVDPKKKFGY-N
IHHTQG--FSILE-KMKPDIIHVS-TPGFMTFAALFYARVMRIPLMSYHTHLPSYAENYS
RAD--LTLCTSPQLQE-ELVEVWRKGIDT-FQPKFKLMVYVGRLGEK--RLKDI-----M
LEKG-VRLCIVAEELHEYFETV--FTGQMGGDDLSAAFASADAFVMPSDSETL-GFVVLE
SMASGNLI---HHGG-YLVPPGVEKLNTLRK--EAER--WSWEAATS-YEKAIVN
>CAMPEP_0187018764_/NCGR_PEP_ID=Chaetoceros-affinis-CCMP159-20131123|6476_1_/TAXON_ID=426623_/ORGANISM=Chaetoceros-affinis-CCMP159_/LENGTH=84_/DNA_ID=CAMNT_0029944725_/DNA_START=1_/DNA_END=251_/DNA_ORIENTATION=- 295 bp
------------------------------------------------------------
--------------------------------------------------XLPSYAENYQ
GPD--LTLCTSPQLQE-ELVEVWRKGIDI-FQPKFK------------------------
------------------------------------------------------------
-------------------------------------------------------
>CAMPEP_0187045282_/NCGR_PEP_ID=Chaetoceros-curvisetus-20131202|5215_1_/TAXON_ID=230516_/ORGANISM=Chaetoceros-curvisetus_/LENGTH=181_/DNA_ID=CAMNT_0029980397_/DNA_START=1_/DNA_END=547_/DNA_ORIENTATION=- 295 bp
------------------------------------------------------------
------------------------------------------------------------
---------------------------------------------KE------L-----A
FASG-----IAEKELKKYFHTV--FTGMLHGKELSQAFASGDVFVMPSDSETL-GFVVLE
SMASGDLI---DHGG-YLASTGLRSIELLRR--ETEC--WSWGASMT-YPNAIEN
>CAMPEP_0187054108_/NCGR_PEP_ID=Chaetoceros-curvisetus-20131202|70177_1_/TAXON_ID=230516_/ORGANISM=Chaetoceros-curvisetus_/LENGTH=182_/DNA_ID=CAMNT_0029991969_/DNA_START=1_/DNA_END=547_/DNA_ORIENTATION=- 295 bp
------------------------------------------------------------
------------------------------------------------------------
------------------------------------------------------------
----------XAEELHEHFKTI--FTGQMSGDDLSSAFASADAFMMPSDSETL-GFVVLE
SMASGNLI---HDNG-YLVEPGVEKLELLRA--EAEK--WSWEAATS-YEKAIVN
>CAMPEP_0200877326_/NCGR_PEP_ID=Chaetoceros-debilis-MM31A_1-20140214|5049_1_/ASSEMBLY_ACC=CAM_ASM_001231_/TAXON_ID=122233_/ORGANISM=Chaetoceros_debilis 295 bp
------------------------------------------------------------
------------------------------------------------------------
-------------MAE-EF--VWQKGVDT-FHPDHQLLVYIGRLGEK--RLKDL-----I
LEKS-TRLCIAEDELQAYF-TT--FLGVLHGLELVQAFASGDIFVMPSDSETL-GFVVLE
SM---DLI---DHGG-YLASTGVEAIRLLRK--EAEL--WSWEASMEAYPQAFRN
>CAMPEP_0200886042_/NCGR_PEP_ID=Chaetoceros-debilis-MM31A_1-20140214|12418_1_/ASSEMBLY_ACC=CAM_ASM_001231_/TAXON_ID=122233_/ORGANISM=Chaetoceros_debilis 295 bp
PPRKVCLMVEPTPFTHVS-GYSN-RFSEMLRYLS--KA--NDK-VDILTVDPKEKFGY-P
ISHTQG--FTIME-KLKPDVIHAS-SPGFIVFPALFYARVFRIPLLSYHTHLPSYAKNYT
KAD--LTLCTSPQMQK-ELVDVWRKGIDT-FNPKFKVMVYVGRLGEK--RLMDI-----I
LEKN-TRLCIVEKELHKHFETV--FTGQMSGDDLSSAFASADAFIMPSDSETL-GFVVLE
SMASGGLI---HDNG-YLVEPGVEKLELLRA--EAEK--WSWEAATS-YEKAIVN
>CAMPEP_0200997638_/NCGR_PEP_ID=Chaetoceros-neogracile-CCMP1317-20140214|16027_1_/ASSEMBLY_ACC=CAM_ASM_001245_/TAXON_ID=240364_/ORGANISM=Chaetoceros_neogracile 295 bp
PPRKICLMVEPTPFTHVS-GYSN-RFNEMLRYMS--QA--NDK-VEILTVDPMERFGY-K
IEHTQG--FTILE-KMKPDIIHVS-SPGFMVYASIFYARVMRIPLMSYHTHLPSYGANYS
RAD--LTLCTSPQMQE-ELVEVWRKGIDT-FDPKFYTMVYVGRLGEK--RLKDI-----M
LAKN-VRLCIVAEELHEYFKTV--FTGQMSGDDLSSAFASADAFVMPSDSETL-GFVVLE
SMASGNLI---HEDG-YLVPPGVEKLKILRV--EAEK--WSWEAATS-YEKAIVN
>CAMPEP_0187155204_/NCGR_PEP_ID=Chattonella-subsalsa-CCMP2191-20130903|12100_1_/TAXON_ID=44440_/ORGANISM=Chattonella-subsalsa-CCMP2191_/LENGTH=456_/DNA_ID=CAMNT_0030130565_/DNA_START=189_/DNA_END=1556_/DNA_ORIENTATION=- 295 bp
PPRKIGLFIEPTPFTHVS-GYSN-RFKEMLKYLA--KA--GDE-VHILTA-PDQFEGF-P
INYTKG--FEMLT-RIQPDLLHVT-APGFITFCALIYARLFRLPLFSYHTHLPHYAIDYN
RAD--LNLVTSSQMRD-ELIQVWRKGIDTVFNPAYKLIIYIGRLGEK--NL---LLK-PI
MEKN-ARLAFVMENLQEHFKTV--FTGLMSGEELSQAFASADVFVMPSESETL-GFVVLE
SMASGDL--I-QDES-YLVEPGVSRIKQLRA--EAEK--WDWESATSQYKQAISN
>CAMPEP_0193718826_/NCGR_PEP_ID=Chrysochromulina-polylepis-CCMP1757-20130903|11245_1_/TAXON_ID=72548_/ORGANISM=Chrysochromulina-polylepis-CCMP1757_/LENGTH=627_/DNA_ID=CAMNT_0038229683_/DNA_START=1_/DNA_END=1885_/DNA_ORIENTATION=- 295 bp
VPKRVQLIVEPTPFTHVS-GYAN-RFKEYLKYQK--KA--GAD-VSIITPDPSDFLGY-P
ITTIRG--FRPWN-EIKKRRIHVT-SPG---MTTYIAREWKDVPLISYHTHIPVYARTYS
CAD--LTVVTSPQMKE-EF--VWNKGIDT-FHPKFGLLIYVGRLGEK--RLRDL-----V
LARD-ARLAIVMPKLQAHF-TM--FTGLLQGVELSRAFAAADVFVMPSDSETL-GFVVLE
SMASGSII---DHEG-FLFEPGAAHVEQLRA--EAER--WGWEAATT-YLQAVRN
>CAMPEP_0193733570_/NCGR_PEP_ID=Chrysochromulina-polylepis-CCMP1757-20130903|20759_1_/TAXON_ID=72548_/ORGANISM=Chrysochromulina-polylepis-CCMP1757_/LENGTH=490_/DNA_ID=CAMNT_0038245567_/DNA_START=1_/DNA_END=1471_/DNA_ORIENTATION=+ 295 bp
PGRKV--LVEPTPFTHVS-GYSN-RFKEMLRYLK--AG--GDT-MEVITP-PSDFLGI-P
ITYVPG--FKALR-RFEPT-IHAV-TPGFFVMPAILYSRLLNVPLISYHTHLPAYAEKYN
FAD--LALATSPQLKE-QLVDVWRKGIDTVFNPAFNLLLYVGRLGEK--N----LIR-GV
LDAD-ARLAIVEADLRRTFETV--FMGLMQGEELSRAYAAADVFVMPSESETL-GFVVLE
SMASQNL--V-RDGG-FFFEPGAAKVKRLR--DETLN--WDWRAATSQYTLAEQR
>CAMPEP_0200324234_/NCGR_PEP_ID=Corethron-pennatum-L29A3-20140214|19650_1_/ASSEMBLY_ACC=CAM_ASM_001207_/TAXON_ID=218684_/ORGANISM=Corethron_pennatum 295 bp
RPRKICLMVEPTPFTHVS-GYSN-RFNEMLRYLR--QA--GDQ-VEILTTDPTEAFGY-P
IEHTQG--FRMLE-RFQPELIHVS-SPSFLCSAAILYGRIMRIPVASYHTHLPVYARNYN
RAD--LTLVTSPQIKK-ELVDVWRKGIDT-FDPKFKLMVYIGRLGEK--RLKEI-----L
LARN-SRACIVEAELHDHFKTH--FTGQLTGDDLSAAFASADVFIMPSDSETL-GFVVLE
SMASGNLI---TDGG-YLCEPGLERLVTLRK--EAER--WSWEAATS-YERALVN
>CAMPEP_0200347858_/NCGR_PEP_ID=Corethron-pennatum-L29A3-20140214|66963_1_/ASSEMBLY_ACC=CAM_ASM_001207_/TAXON_ID=218684_/ORGANISM=Corethron_pennatum 295 bp
------------------------------------------------------------
------------------------------------------------------------
------------------------------------------------------------
------------------------------------------------------------
---------------------GLARLVALRR--EAER--WSWEAATS-YEQALVN
>CAMPEP_0200346850_/NCGR_PEP_ID=Corethron-pennatum-L29A3-20140214|62020_1_/ASSEMBLY_ACC=CAM_ASM_001207_/TAXON_ID=218684_/ORGANISM=Corethron_pennatum 295 bp
RPRKICLMVEPTPFTHVS-GYSN-RFNEMLRYLQ--RA--GDE-VEILTTDPTEAFGY-P
IEHTQG--FRMLE-RFRPDLIHVA-SPSFLCSAAVLYGRVLRIPVASYHTHLPVYARNYN
RAD--LTLVTSPQIRR-ELVDVWRKGIDT-FDPKFKLMVYIGRLGEK--RLKEI-----L
LARN-SRACIVEAELRDHFRTH--FTGQLTGDDLSAAFASADVFLMPSDSETL-GFVVLE
SMASGNLI---DDGG-YLCEPGLARLVTLRR--EAER--WSWEAATS-YEQALVN
>CAMPEP_0187298990_/NCGR_PEP_ID=Ditylum-brightwellii-GSO103-20131123|83_1_/TAXON_ID=49249_/ORGANISM=Ditylum-brightwellii-GSO103_/LENGTH=479_/DNA_ID=CAMNT_0030341737_/DNA_START=103_/DNA_END=1542_/DNA_ORIENTATION=+ 295 bp
PARKVCLMVEPTPFTHVS-GYAN-RFKYMLQYLA--KA--GDK-VEILTVDPNESFGF-P
IEHTMG--FKILE-RFRPDLIHVT-SPGLMVYAAIFYARVMRIPLMSYHTHLPIYAKNYS
RAD--LTLVTSPQIRD-ELVDVWRKGIDT-FDPKFKLMVYVGRLGEK--RLKDI-----V
LERN-ARLCLVKEELEEYFKTV--FTGQLGGDDLSRAFASADAFVMPSDSETL-GFVVLE
SMASGDII---DDGS-FLVPIGVDRLTKLRA--EAER--WGWEAATS-YERAMIN
>CAMPEP_0193967736_/NCGR_PEP_ID=Ditylum-brightwellii-GSO104-20131105|96993_1_/TAXON_ID=49249_/ORGANISM=Ditylum-brightwellii-GSO104_/LENGTH=62_/DNA_ID=CAMNT_0038574581_/DNA_START=1_/DNA_END=183_/DNA_ORIENTATION=- 295 bp
------------------------------------------------------------
-----------------------------------------------------------T
KAD--LTLCTSPQIRA-ELVDVWKKGVDS-FNPKFR------------------------
------------------------------------------------------------
-------------------------------------------------------
>CAMPEP_0193980532_/NCGR_PEP_ID=Ditylum-brightwellii-GSO104-20131105|142222_1_/TAXON_ID=49249_/ORGANISM=Ditylum-brightwellii-GSO104_/LENGTH=331_/DNA_ID=CAMNT_0038595943_/DNA_START=1639_/DNA_END=2634_/DNA_ORIENTATION=- 295 bp
------------------------------------------------------------
--------------MYR----------GLMVYAAIFYARVMRIPLMSYHTHLPIYAKNYS
RAD--LTLVTSPQIRD-ELVDVWRKGIDT-FDPKFKLMVYVGRLGEK--RLKDI-----V
LERN-ARLCLVKEELEEYFKTV--FTGQLGGDDLSRAFASADAFVMPSDSETL-GFVVLE
SMASGDII---DDGS-FLVPIGVDRLTKLRA--EAER--WGWEAATS-YERAMIN
>CAMPEP_0193960638_/NCGR_PEP_ID=Ditylum-brightwellii-GSO104-20131105|16447_1_/TAXON_ID=49249_/ORGANISM=Ditylum-brightwellii-GSO104_/LENGTH=199_/DNA_ID=CAMNT_0038560749_/DNA_START=1_/DNA_END=600_/DNA_ORIENTATION=- 295 bp
------------------------------------------------------------
------------------------------------------------------------
------------------------------FNPKFRLIVSVGRIGEK--R----DFK-PV
LERN-ARFCIVLKELKRYFKTV--FTGQLL----SKTFASADVSVVPSDTETL-GFVVME
SMASGDML---KDGG-YLFKPGLKKVETLRN--EAGK--WRWEDATS-YETAIKN
>CAMPEP_0187357178_/NCGR_PEP_ID=Ditylum-brightwellii-GSO105-20130911|75251_1_/TAXON_ID=49249_/ORGANISM=Ditylum-brightwellii-GSO105_/LENGTH=406_/DNA_ID=CAMNT_0030425295_/DNA_START=135_/DNA_END=1355_/DNA_ORIENTATION=+ 295 bp
PPRKICLMVEPTPFTHIS-GYSN-RFKEMLRFLS--KA--GDK-VNILTVDPTTLFGF-N
IEHTHG--FMMKK--IRPDLIHVS-SPGFMLIPAMIYARLMRIPLMSYHTHVPMYAEKYT
KAD--LTLCTSPQIRA-ELVDVWKKGVDS-FNPKFRLIVSVGRIGEK--R----DFK-PV
LERN-ARFCIVLKELKRYFKTV--FTGQLL----SKTFASADVSVVPSDTETL-GFVVME
SMASGDML---KDGG-YLFKPGLKKVETLRN--EAGK--WRWEDATS-YETAIKN
>CAMPEP_0187341356_/NCGR_PEP_ID=Ditylum-brightwellii-GSO105-20130911|6515_1_/TAXON_ID=49249_/ORGANISM=Ditylum-brightwellii-GSO105_/LENGTH=479_/DNA_ID=CAMNT_0030401835_/DNA_START=124_/DNA_END=1563_/DNA_ORIENTATION=- 295 bp
PARKVCLMVEPTPFTHVS-GYAN-RFKYMLQYLA--KA--GDK-VEILTVDPNESFGF-P
IEHTMG--FKILE-RFRPDLIHVT-SPGLMVYAAIFYARVMRIPLMSYHTHLPIYAKNYS
RAD--LTLVTSPQIRD-ELVDVWRKGIDT-FDPKFKLMVYVGRLGEK--RLKDI-----V
LERN-ARLCLVKEELEEYFKTV--FTGQLGGDDLSRAFASADAFVMPSDSETL-GFVVLE
SMASGDII---DDGS-FLVPIGVDRLTKLRA--EAER--WGWEAATS-YERAMIN
>CAMPEP_0187385872_/NCGR_PEP_ID=Dunaliella-tertiolecta-CCMP1320-20130909|38396_1_/TAXON_ID=3047_/ORGANISM=Dunaliella-tertiolecta-CCMP1320_/LENGTH=491_/DNA_ID=CAMNT_0030462743_/DNA_START=37_/DNA_END=1512_/DNA_ORIENTATION=+ 295 bp
KSSKVAIFVEPSPFSHVS-GMKN-RFESLIRGLT--QA--GDE-VMVFTP-PEEFCGA-K
VFSVLG--FHLC--QVRPDVIHVS-TPGLMVFAATLYAKALRIPLMSYHTHIPEYIPKYR
RSD--LTLVTSKAMKD-ELIDVWQRGVDTVFHPRFRLLLYVGRLGEK--NLAVIIM--EQ
---G-CRLALVRKELEQTFAVF--MGM-MRGEALSQAYASADIFIMPSETETL-GFVVLE
AMASGDV--ITNPGG-LMYPPGAQMVAQLRA--EVEK--LGWTAATNQYQRAIDV
>CAMPEP_0200005960_/NCGR_PEP_ID=Durinskia-baltica-CSIRO_CS-38-20140214|91122_1_/ASSEMBLY_ACC=CAM_ASM_001176_/TAXON_ID=400756_/ORGANISM=Durinskia_baltica 295 bp
------------------------------------------------------------
------------------------------------------------------------
------------------------------------------------------------
------------------------------------------------------------
-----------------------------RA--EAER--WGWEAATS-YEKALIN
>CAMPEP_0200022496_/NCGR_PEP_ID=Durinskia-baltica-CSIRO_CS-38-20140214|126650_1_/ASSEMBLY_ACC=CAM_ASM_001176_/TAXON_ID=400756_/ORGANISM=Durinskia_baltica 295 bp
------------------------------------------------------------
------------------------------------------------------------
------------------------------------------------------------
------------------------------------------------------------
-----------------------------RA--EAER--WGWEAATS-YEKALIN
>CAMPEP_0200079532_/NCGR_PEP_ID=Durinskia-baltica-CSIRO_CS-38-20140214|235705_1_/ASSEMBLY_ACC=CAM_ASM_001176_/TAXON_ID=400756_/ORGANISM=Durinskia_baltica 295 bp
PPRRVCLMVEPTPFTHVS-GYAN-RFQEMLKFLA--KA--GDD-VEILTVDPKKAFGF-K
VRHTQG--FQLIE-KFKPDLIHVT-SPGFMLFAALFYARVMCIPLMSYHTHLPSYAINYG
RAD--LTLVTSPQMRD-ELVDVWRKGIDT-FNPKFRLMVYVGRLGEK--RIKDV-----M
LEKN-ARFCVVMEELQEYFKTK--FMGQLSGDSLSEAFASADTFVMPSDSETL-GFVVLE
SMASGDLI---KDEG-FLVEPGVARLKQLRA--EAER--WGWEAATS-YEKALIN
>CAMPEP_0187584942_/NCGR_PEP_ID=Emiliania-huxleyi-374-20130904|7200_1_/TAXON_ID=2903_/ORGANISM=Emiliania-huxleyi-374_/LENGTH=587_/DNA_ID=CAMNT_0030679083_/DNA_START=1_/DNA_END=1762_/DNA_ORIENTATION=- 295 bp
ADRRADAV------THVS-GYAN-RFKEYLKYQK--AA--GAE-VSIITPDPKHFLGY-P
IATIRG--FRPWN-RLVSRRVHVT-SPG---MTTYIAREWKDVPLMSYHTHIPVYARTYD
CAD--LTVVTSPQMKA-EF--VWNKGIDT-FHPKHGLLIYVGRLGEK--RLRDL-----L
LSKG-ARLAFVMDGLREYF-TV--FTGLLQGEELSRAFAAADVFVMPSDSETL-GFVVLE
SMASGSLI---NDGG-FLFEPGAARVRCLRA--EAER--WGWEAATT-YVQAARN
>CAMPEP_0187588566_/NCGR_PEP_ID=Emiliania-huxleyi-374-20130904|9788_1_/TAXON_ID=2903_/ORGANISM=Emiliania-huxleyi-374_/LENGTH=450_/DNA_ID=CAMNT_0030682993_/DNA_START=1_/DNA_END=1344_/DNA_ORIENTATION=- 295 bp
-PRRVAL-----RFLVAA-GDE----------------------VTVITP-PRSFLGV-P
ITYLPG--FRALR-SFR---LHVS-APGVLALPAILYSRLLSVPLVSYHTHLSVYAARYN
CAD--LTLATSPQLQQ-QLVEVWRKGVDTTFSPAFNLLLYVGRLGEK--RVELLLLR-AV
LDAD-ATLAI-EASLRREFAAV--FAGVLQGEDLSRAYAAADVFVMPSDSETL-GFVVLE
AMASGSL--V-ADGG-LLFMPGAAKV---RR---------SAAAAGD-------R
>CAMPEP_0187592502_/NCGR_PEP_ID=Emiliania-huxleyi-374-20130904|12282_1_/TAXON_ID=2903_/ORGANISM=Emiliania-huxleyi-374_/LENGTH=340_/DNA_ID=CAMNT_0030687195_/DNA_START=1_/DNA_END=1020_/DNA_ORIENTATION=+ 295 bp
-PRRVAL-----RFLVAA-GDE----------------------VTVITP-PRSFLGV-P
ITYLPG--FRALR-SFR---LHVS-APGVLALPAILYSRLLSVPLVSYHTHLSVYAARYN
CAD--LTLATSPQLQQ-QLVEVWRKGVDTTFSPAFNLLLYVGRLGEK--R----LLR-AV
LDAD-ATLAI-EASLRREFAAV--FAGVLQGEDLSRAYAAADVFVMPSDSETL-GFVVLE
AMASGSL--V-ADGG----------------------------------------
>CAMPEP_0187638238_/NCGR_PEP_ID=Emiliania-huxleyi-379-20130905|17745_1_/TAXON_ID=2903_/ORGANISM=Emiliania-huxleyi-379_/LENGTH=598_/DNA_ID=CAMNT_0030736117_/DNA_START=1_/DNA_END=1796_/DNA_ORIENTATION=- 295 bp
ADRRADAV------THVS-GYAN-RFKEYLKYQK--AA--GAE-VSIITPDPNHFLGY-P
IATIRG--FRPWN-RLVSRRVHVT-SPG---MTTYIAREWKDVPLMSYHTHIPVYARTYD
CAD--LTVVTSPQMKA-EF--VWNKGIDT-FHPKHGLLIYVGRLGEK--RLRDL-----V
LSKG-ARLAFVMDGLREYF-TV--FTGLLQGEELSRAFAAADVFVMPSDSETL-GFVVLE
SMASGSLI---DDGG-FLFEPGAARVRCLRA--EAER--WGWEAATT-YVQAARN
>CAMPEP_0187624266_/NCGR_PEP_ID=Emiliania-huxleyi-379-20130905|7802_1_/TAXON_ID=2903_/ORGANISM=Emiliania-huxleyi-379_/LENGTH=448_/DNA_ID=CAMNT_0030721303_/DNA_START=1_/DNA_END=1342_/DNA_ORIENTATION=- 295 bp
-PRRVAL-----RFLVAA-GDE----------------------VTVITP-PRSFLGV-P
ITYLPG--FRALR-SFR---LHVS-APGVLALPAILYSRLLSVPLVSYHTHLSVYAARYN
CAD--LTLATSPQLQQ-QLVEVWRKGVDTTFSPAFNLLLYVGRLGEK--R----LLR-AV
LDAD-ATLAI-EASLRREFAAV--FAGVLQGEDLSRAYAAADVFVMPSDSETL-GFVVLE
AMASGSL--V-ADGG-LLFTPGAAKV---RR---------SAAAVGD-------R
>CAMPEP_0187734378_/NCGR_PEP_ID=Emiliania-huxleyi-CCMP370-20130905|185125_1_/TAXON_ID=2903_/ORGANISM=Emiliania-huxleyi-CCMP370_/LENGTH=538_/DNA_ID=CAMNT_0030839633_/DNA_START=1_/DNA_END=1611_/DNA_ORIENTATION=- 295 bp
-PRRVAL-----RFLVAA-GDE----------------------VTVITP-PRSFLGV-P
ITYLPG--FRALR-SFR---LHVS-APGVLALPAILYSRLLSVPLVSYHTHLSVYAARYN
CAD--LTLATTPQLQQ-QLVEVWRKGVDTTFSPAFNLLLYVGRLGEK--RVELLLWP-AK
VVTQ-ARRAAAEASLRREFAAV--FAGVLQGEDLSRAYAAADVFVMPSDSETL-GFVVLE
AMASGSL--V-ADGG-LLFMPGAAKV---RR---------SAAAAGD-------R
>CAMPEP_0187675912_/NCGR_PEP_ID=Emiliania-huxleyi-CCMP370-20130905|12754_1_/TAXON_ID=2903_/ORGANISM=Emiliania-huxleyi-CCMP370_/LENGTH=639_/DNA_ID=CAMNT_0030776649_/DNA_START=1_/DNA_END=1918_/DNA_ORIENTATION=- 295 bp
ADRRADAV------THVS-GYAN-RFKEYLKYQK--AA--GAE-VSIITPDPKHFLGY-P
IATIRG--FRPWN-RLVSRRVHVT-SPG---MTTYIAREWKDVPLMSYHTHIPVYARTYD
CAD--LTVVTSPQMKA-EF--VWNKGIDT-FHPKHGLLIYVGRLGEK--RLRDL-----L
LSKG-ARLAFVMDGLREYF-TV--FTGLLQGEELSRAFAAADVFVMPSDSETL-GFVVLE
SMASGSLI---DDGG-FLFEPGAARVRCLRA--EAER--WGWEAATT-YVQAARN
>CAMPEP_0187748916_/NCGR_PEP_ID=Emiliania-huxleyi-PLYM219-20130905|8970_1_/TAXON_ID=2903_/ORGANISM=Emiliania-huxleyi-PLYM219_/LENGTH=597_/DNA_ID=CAMNT_0030854743_/DNA_START=1_/DNA_END=1794_/DNA_ORIENTATION=+ 295 bp
ADRRADAV------THVS-GYAN-RFKEYLKYQK--AA--GAE-VSIITPDPKHFLGY-P
IATIRG--FRPWN-RLVSRRVHVT-SPG---MTTYIAREWKDVPLMSYHTHIPVYARTYD
CAD--LTVVTSPQMKA-EF--VWNKGIDT-FHPKHGLLIYVGRLGEK--RLRDL-----V
LSKG-ARLAFVMDGLREYF-TV--FTGLLQGEELSRAFAAADVFVMPSDSETL-GFVVLE
SMASGSLI---DDGG-FLFEPGAARVRCLRD--QPDR--WGWEAATT-YVQAARN
>CAMPEP_0187776494_/NCGR_PEP_ID=Emiliania-huxleyi-PLYM219-20130905|29293_1_/TAXON_ID=2903_/ORGANISM=Emiliania-huxleyi-PLYM219_/LENGTH=277_/DNA_ID=CAMNT_0030883879_/DNA_START=1_/DNA_END=829_/DNA_ORIENTATION=- 295 bp
-PRRVAL-----RFLVAA-GDE----------------------VTVITP-PRSFLGV-P
ITYLPG--FRALR-SFR---LHVS-APGVLALPAILYSRLLSVPLVSYHTHLSVYAARYN
CAD--LTLATSPQLQQ-QLVEVWRKGVDTTFSPAFNLLLYVGRLGEK--R----LLRPGC
LGS---------------------------------------------------------
-------------------------------------------------------
>CAMPEP_0187773750_/NCGR_PEP_ID=Emiliania-huxleyi-PLYM219-20130905|26655_1_/TAXON_ID=2903_/ORGANISM=Emiliania-huxleyi-PLYM219_/LENGTH=205_/DNA_ID=CAMNT_0030880869_/DNA_START=1_/DNA_END=616_/DNA_ORIENTATION=- 295 bp
------------------------------------------------------------
------------------------------------------------------------
---------------------------------------------HR--RVELL-----V
LDAD-ATLAI--------------------------------------------------
-------------------------------------------------------
>CAMPEP_0187740776_/NCGR_PEP_ID=Emiliania-huxleyi-PLYM219-20130905|3226_1_/TAXON_ID=2903_/ORGANISM=Emiliania-huxleyi-PLYM219_/LENGTH=385_/DNA_ID=CAMNT_0030846233_/DNA_START=1_/DNA_END=1154_/DNA_ORIENTATION=- 295 bp
------------------------------------------------------------
------------------------------------------------------------
------------------------------FHPKHGLLIYVGRLGEK--RLRDL-----V
LSKG-ARLAFVMDGLREYF-TV--FTGLLQGEELSRAFAAADVFVMPSDSETL-GFVVLE
SMASGSLI---DDGG-FLFEPGAARVRCLRA--EAER--WGWEAATT-YVQAARN
>CAMPEP_0187807542_/NCGR_PEP_ID=Emiliania-huxleyi-PLYM219-20130905|175851_1_/TAXON_ID=2903_/ORGANISM=Emiliania-huxleyi-PLYM219_/LENGTH=411_/DNA_ID=CAMNT_0030917189_/DNA_START=1_/DNA_END=1235_/DNA_ORIENTATION=+ 295 bp
------------------------------------------------------------
------------------------------------------------------------
--------------------------------------------XHR--RVELL-----V
LDAD-ATLAIVEASLRREF-AV--FAGVLQGEDLSRAYAAADVFVMPSDSETL-GFVVLE
AM---IGR------G-------RDKKNKGRR--AVEP--GGG-AVHARDGKVVTR
>CAMPEP_0200380074_/NCGR_PEP_ID=Eutreptiella-gymnastica_like-CCMP1594-20140214|1_1_/ASSEMBLY_ACC=CAM_ASM_001210_/TAXON_ID=73025_/ORGANISM=Eutreptiella_gymnastica-like 295 bp
--XRVA-FVEPSPFTYIS-GYQN-RFKNLIQHLK--GA--GDE-VLVITTGPSEYCGA-K
VVQAPT--FRALK-EFDPDIIHAS-SPGFLSCX---------------------------
------------------------------------------------------------
------------------------------------------------------------
-------------------------------------------------------
>CAMPEP_0188120558_/NCGR_PEP_ID=Fragilariopsis-kerguelensis-L26_C5-20130909|136867_1_/TAXON_ID=186038_/ORGANISM=Fragilariopsis-kerguelensis-L26_C5_/LENGTH=480_/DNA_ID=CAMNT_0031421459_/DNA_START=160_/DNA_END=1602_/DNA_ORIENTATION=- 295 bp
PPRKVLLMVEPTPFTHVS-GYSN-RFNEMLKFLS--KA--GDD-VEVLTVDPKEAFGY-K
IHHTLG--FQLME-KFKPDLIHVT-SPGFMVLASIFYARTMCIPLMSYHTHLPSYALNYS
RAD--LTLTTSPQIKK-ELVDVWRKGIDT-FDPKFKLMVYVGRLGEK--NIKDV-----I
LEKN-ARFAVVKEELETYFKTV--FLGQRSGDELSQAFASADTFIMPSDSETL-GFVVLE
SMASGSII---TNEG-FLVETGVNRLQQLRV--EAER--WGWEAATS-YEKAMVN
>CAMPEP_0188065872_/NCGR_PEP_ID=Fragilariopsis-kerguelensis-L26_C5-20130909|3311_1_/TAXON_ID=186038_/ORGANISM=Fragilariopsis-kerguelensis-L26_C5_/LENGTH=488_/DNA_ID=CAMNT_0031337225_/DNA_START=1_/DNA_END=1466_/DNA_ORIENTATION=- 295 bp
RISRICILCEPS--TYMS-GQAS-RFRLLMQHFS--D--------------PVD------
-----C-FDFLPQ-REKVDLIHVS-SPG-----AIVASQIYQIPLMSYHTHLPIYARSYW
FAD--LTLVTSPQIAD-DFIQVWKKGVDS-FHPNHRLLVYIGRLGEK--RLKDL-----V
LEES-TRLCIVEDELRRHF-TI--FMGRLDGIELSKAFASGDVFCMPSDSETL-GFVVLE
SM---DLI---NDGG-YLVPTGADRLEQLRQ--ETER--WSWYASMDAYPQCIEN
>CAMPEP_0199349914_/NCGR_PEP_ID=Fragilariopsis-kerguelensis-L2_C3-20140214|475_1_/ASSEMBLY_ACC=CAM_ASM_001141_/TAXON_ID=186038_/ORGANISM=Fragilariopsis_kerguelensis 295 bp
RISRICILCEPS--TYMS-GQAS-RFRLLMQHFS--D--------------PVD------
-----C-FDFLPQ-REKVDLIHVS-SPG-----AIVASQIYQIPLMSYHTHLPIYARSYW
FAD--LTLVTSPQIAD-DFIQVWKKGVDS-FHPNHRLLVYIGRLGEK--RLKDL-----V
LEES-TRLCIVEDELRRHF-TI--FMGRLDGIELSKAFASGDVFCMPSDSETL-GFVVLE
SM---DLI---NDGG-YLVPTGADRLEQLRQ--ETER--WSWYASMDAYPQCIEN
>CAMPEP_0199392450_/NCGR_PEP_ID=Fragilariopsis-kerguelensis-L2_C3-20140214|118005_1_/ASSEMBLY_ACC=CAM_ASM_001141_/TAXON_ID=186038_/ORGANISM=Fragilariopsis_kerguelensis 295 bp
PPRKVLLMVEPTPFTHVS-GYSN-RFNEMLKFLS--KA--GDD-VEVLTVDPKEAFGY-K
IHHTLG--FQLME-KFKPDLIHVT-SPGFMVLASIFYARTMCIPLMSYHTHLPSYALNYS
RAD--LTLTTSPQIKK-ELVDVWRKGIDT-FDPKFKLMVYVGRLGEK--NIKDV-----I
LEKN-ARFAVVKEELETYFKTV--FLGQRSGDELSQAFASADTFIMPSDSETL-GFVVLE
SMASGSII---TNEG-FLVETGVNRLQQLRV--EAER--WGWEAATS-YEKAMVN
>CAMPEP_0188201276_/NCGR_PEP_ID=Gephyrocapsa-oceanica-RCC1303-20130911|29818_1_/TAXON_ID=38817_/ORGANISM=Gephyrocapsa-oceanica-RCC1303_/LENGTH=483_/DNA_ID=CAMNT_0031529319_/DNA_START=1_/DNA_END=1449_/DNA_ORIENTATION=+ 295 bp
-PRRVAL-----RFLVAA-GDE----------------------VTVITP-PRSFLGV-P
ITYLPG--FRALX-LFPAKPLHVS-APGFLALPAILYSRLLSVPLVSYHTHLSVYAARYN
CAD--LTLATSPQLQQ-QLVEVWRKGVDTSFSPAFNLLLYVGRLGEK--R----LLR-AV
LDAD-ATLAI-EASLRREFAAV--FAGVLQGEDLSRAYAAADVFVMPSDSETL-GFVVLE
AMASGSL--V-ADGG-LLFTPGAAKV---RR---------SAAAAGD-------R
>CAMPEP_0188184784_/NCGR_PEP_ID=Gephyrocapsa-oceanica-RCC1303-20130911|17242_1_/TAXON_ID=38817_/ORGANISM=Gephyrocapsa-oceanica-RCC1303_/LENGTH=507_/DNA_ID=CAMNT_0031511059_/DNA_START=1_/DNA_END=1524_/DNA_ORIENTATION=- 295 bp
--SRSAL---RGRLLQSLQGDAPLPGRCWRRGDCDHAG--RHTGAAALFPRPPSLLQA-A
HRTAPGGVSRALR-SFR---LHVS-APGFLALPAILYSRLLSVPLVSYHTHLSVYAARYN
CAD--LTLATSPQLQQ-QLVEVWRKGVDTSFSPAFNLLLYVGRLGEK--R----LLR-AV
LDAD-ATLAI-EASLRREFAAV--FAGVLQGEDLSRAYAAADVFVMPSDSETL-GFVVLE
AMASGSL--V-ADGG-LLFTPGAAKV---RR---------SAAAAGD-------R
>CAMPEP_0188168752_/NCGR_PEP_ID=Gephyrocapsa-oceanica-RCC1303-20130911|6299_1_/TAXON_ID=38817_/ORGANISM=Gephyrocapsa-oceanica-RCC1303_/LENGTH=1238_/DNA_ID=CAMNT_0031493505_/DNA_START=1_/DNA_END=3712_/DNA_ORIENTATION=+ 295 bp
ADRRADAV------THVS-GYAN-RFKEYLKYQK--AA--GAE-VSIITPDPKHFLGY-P
IATIRG--FRPWN-RLVSRRVHVT-SPG---MTTYIAREWKDVPLMSYHTHIPVYARTYD
CAD--LTVVTSPQMKA-EF--VWNKGIDT-FHPKHGLLIYVGRLGEK--RLRDL-----V
LAKG-ARLAFVMDGLREYFDTM--FTGLLQGEELSRAFAAADVFVMPSDSETL-GFVVLE
SMASGSLI---DDGG-YLFEPGAARVRSLRA--EAER--WGWEAATT-YVQAARN
>CAMPEP_0188208020_/NCGR_PEP_ID=Gephyrocapsa-oceanica-RCC1303-20130911|79926_1_/TAXON_ID=38817_/ORGANISM=Gephyrocapsa-oceanica-RCC1303_/LENGTH=352_/DNA_ID=CAMNT_0031536779_/DNA_START=1_/DNA_END=1056_/DNA_ORIENTATION=+ 295 bp
------------------------------------------------------------
---------------------HVS-APGFLALPAILYSRLLSVPLVSYHTHLSVYAARYN
CAD--LTLATSPQLQQ-QLVEVWRKGVDTSFSPAFNAVRRAARRGAR--R----AGG-AG
READ-FGDRW-EASLRREFAAV--FAGVLQGEDLSRAYAAADVFVMPSDSETL-GFVVLE
AMASGSL--V-ADGG-LLFTPGAAKV---RR---------SAAAAGD-------R
>CAMPEP_0188165166_/NCGR_PEP_ID=Gephyrocapsa-oceanica-RCC1303-20130911|4122_1_/TAXON_ID=38817_/ORGANISM=Gephyrocapsa-oceanica-RCC1303_/LENGTH=493_/DNA_ID=CAMNT_0031489713_/DNA_START=1_/DNA_END=1478_/DNA_ORIENTATION=- 295 bp
EPSRGRL---RGRLLQSLQGDAPLPGRCWRRGDCDHAG--RHTGAAALFPRPPSLLQA-A
HRTAPGGVSNSTA-EW----LHVS-APGFLALPAILYSRLLSVPLVSYHTHLSVYAARYN
CAD--LTLATSPQLQQ-QLVEVWRKGVDTSFSPAFNLLLYVGRLGEK--R----LLR-AV
LDAD-ATLAI-EASLRREFAAV--FAGVLQGEDLSRAYAAADVFVMPSDSETL-GFVVLE
AMASGSL--V-ADGG-LLFTPGAAKV---RR---------SAAAAGD-------R
>CAMPEP_0188349212_/NCGR_PEP_ID=Glenodinium-foliaceum-CCAP1116_3-20130913|114139_1_/TAXON_ID=160619_/ORGANISM=Glenodinium-foliaceum-CCAP1116_3_/LENGTH=496_/DNA_ID=CAMNT_0031686665_/DNA_START=163_/DNA_END=1653_/DNA_ORIENTATION=+ 295 bp
PPRRICLMVEPTPFTHVS-GYAN-RFNEMLKFMQ--KA--GDE-VDILTVDPKKAFGF-R
IRHTQG--FQMIE-KFKPDLIHVT-SPGFMIFPAIFYARVMCIPLMSYHTHLPSYAVNYS
RAD--LTLVTSPQMKE-ELVDVWRKGIDT-FDPKFRLMVYVGRLGEK--RIKDV-----M
MEKN-VRFCVVMEELQTYFKTK--FMGQMSGDALSQAFASADAFIMPSDSETL-GFVVLE
SMASGSLI---QHEG-FLVEPGVARLTQLRA--EAER--WGWEAATS-YEKAMIN
>CAMPEP_0193996908_/NCGR_PEP_ID=Gloeochaete-witrockiana-SAG46_84-20130911|15017_1_/TAXON_ID=38269_/ORGANISM=Gloeochaete-witrockiana-SAG46_84_/LENGTH=425_/DNA_ID=CAMNT_0038621515_/DNA_START=614_/DNA_END=1891_/DNA_ORIENTATION=+ 295 bp
-RMRVALFVEPSPFTYVC-GLTA-RFRNTIRQLR--EA--GDE-VLIISPEVEDFHGA-K
VVQIPG--FAIRD--FKPDVLHVV-TPGFMVWGGLLLRNLLGIPLLSYHTHVPRYIPSYN
LAD--RTLVTSESMHS-ELVHVWQHGIDTRFHPSYDLLVHVGRLGEK--NLQHLILERLE
---D-VRLGVVRDKIESSLEVF--TGL-LQGDELSQAYASADIFVMPSETETL-GFVVLE
AMASGDL--V-DHGG-MLYDPEAKAVDELRE--KAEQ--WGWKRATNYYEVLSGV
>CAMPEP_0188569102_/NCGR_PEP_ID=Heterosigma-akashiwo-CCMP2393-20130911|26815_1_/TAXON_ID=39354_/ORGANISM=Heterosigma-akashiwo-CCMP2393_/LENGTH=486_/DNA_ID=CAMNT_0031941621_/DNA_START=332_/DNA_END=1792_/DNA_ORIENTATION=+ 295 bp
------MFIEPTPFTHVS-GYSN-RFKEALKYLA--KA--GDN-VEILTT-PESFLGF-P
INYTKG--FEMLG-RRRPDLLHVT-CPGFITLAALVYARMFKLPLFSYHTHLPHYAIQYN
RAD--LTLVTSGPMRD-QLLEVWRKGIDTVFNPAFKLLIYVGRLGEK--NL---LIK-DV
LAKD-TRLAFVREALEEHFATK--FMGLMRGEELSAAFASADVFVMPSESETL-GFVVLE
AMASGDL--I-RDGS-YLVAPGTEKVAALRA--EAER--WDWESATAQYAKALHN
>CAMPEP_0188600524_/NCGR_PEP_ID=Heterosigma-akashiwo-CCMP3107-20130913|2052_1_/TAXON_ID=536047_/ORGANISM=Heterosigma-akashiwo-CCMP3107_/LENGTH=486_/DNA_ID=CAMNT_0031988121_/DNA_START=337_/DNA_END=1797_/DNA_ORIENTATION=- 295 bp
------MFIEPTPFTHVS-GYSN-RFKEALKYLA--KA--GDN-VEILTT-PESFLGF-P
INYTKG--FEMLG-RRRPDLLHVT-CPGFITLAALVYARMFKLPLFSYHTHLPHYAIQYN
RAD--LTLVTSGPMRD-QLLEVWRKGIDTVFNPAFKLLIYVGRLGEK--NL---LIK-DV
LAKD-TRLAFVREALEEHFATK--FMGLMRGEELSAAFASADVFVMPSESETL-GFVVLE
AMASGDL--I-RDGS-YLVAPGTEKVAALRA--EAER--WDWESATAQYAKALHN
>CAMPEP_0188644998_/NCGR_PEP_ID=Heterosigma-akashiwo-CCMP452-20130912|9032_1_/TAXON_ID=536046_/ORGANISM=Heterosigma-akashiwo-CCMP452_/LENGTH=486_/DNA_ID=CAMNT_0032052735_/DNA_START=344_/DNA_END=1804_/DNA_ORIENTATION=+ 295 bp
------MFIEPTPFTHVS-GYSN-RFKEALKYLA--KA--GDN-VEILTT-PESFLGF-P
INYTKG--FEMLG-RRRPDLLHVT-CPGFITLAALVYARMFKLPLFSYHTHLPHYAIQYN
RAD--LTLVTSGPMRD-QLLEVWRKGIDTVFNPAFKLLIYVGRLGEK--NL---LIK-DV
LAKD-TRLAFVREALEEHFATK--FMGLMRGEELSAAFASADVFVMPSESETL-GFVVLE
AMASGDL--I-RDGS-YLVAPGTEKVAALRA--EAER--WDWESATAQYAKALHN
>CAMPEP_0200219276_/NCGR_PEP_ID=Heterosigma-akashiwo-NB-20140214|2339_1_/ASSEMBLY_ACC=CAM_ASM_001192_/TAXON_ID=536047_/ORGANISM=Heterosigma_akashiwo 295 bp
------MFIEPTPFTHVS-GYSN-RFKEALKYLA--KA--GDN-VEILTT-PESFLGF-P
INYTKG--FEMLD-RRRPDLIHVT-CPGFITFAALVYARMFKLPLFSYHTHLPHYAIQYN
RAD--LTLVTSGPMRD-QLLEVWRKGIDTVFNPAFKLLIYVGRLGEK--NL---LIK-DV
LAKD-TRLAFVREALEEHFATK--FMGLMRGEELSAAFASADVFVMPSESETL-GFVVLE
AMASGDL--I-RDGS-YLVAPGTEKVAALRA--EAER--WDWESATAQYAKALHN
>CAMPEP_0200251928_/NCGR_PEP_ID=Heterosigma-akashiwo-NB-20140214|76826_1_/ASSEMBLY_ACC=CAM_ASM_001192_/TAXON_ID=536047_/ORGANISM=Heterosigma_akashiwo 295 bp
------X-----------------------------------------------------
---------EMLG-RRRPDLLHVT-CPGFVTLAALVYARMFKLPLFSYHTHLPHYAIQYN
RAD--LTLVTSGPMRD-QLLEVWRKGIDTVFNPAFKLLIYVGRLGEK--NL---LIK-DM
LAKD-TRLAFVREALEEHFATK--FMGLMRGEELSAAFASADVFVMPSESETL-GFVVLE
AMASGDL--I-RDGS-YLVAPGTEKVAALRA--EAER--WDWESATAQYAKALHN
>CAMPEP_0193628486_/NCGR_PEP_ID=Isochrysis-galbana-CCMP1323-20130912|4199_1_/TAXON_ID=37099_/ORGANISM=Isochrysis-galbana-CCMP1323_/LENGTH=434_/DNA_ID=CAMNT_0038126841_/DNA_START=1_/DNA_END=1303_/DNA_ORIENTATION=- 295 bp
PRRRV--LVEPTPFTHVS-GYSN-RFKEMLRFLQ--AG--GDE-PAVITP-PHNFLGI-P
ITYVPG--FNRLK-EFKPD-IHVA-TPGVFVLPTILYARMLNVPLISYHTHLSVYADRYN
CAD--LTLATSPQLQS-QLVDVWQKGIDTVFSPKFNLLLYVGRLGEK--N----MIK-SV
LEAD-ARLAIVEADLRKTFEVV--FTGLMRGEALSRAYAAADVFVMPSESETL-GFVVLE
AMASCNL--V-LDGG-FLFRPGVEKVNNLR--NEAMR--WNWRSATSQYTLAERR
>CAMPEP_0193685178_/NCGR_PEP_ID=Isochrysis-galbana-CCMP1323-20130912|95363_1_/TAXON_ID=37099_/ORGANISM=Isochrysis-galbana-CCMP1323_/LENGTH=613_/DNA_ID=CAMNT_0038192655_/DNA_START=1_/DNA_END=1838_/DNA_ORIENTATION=- 295 bp
PRRRV--LVEPTPFTHVS-GYSN-RFKEMLRFLV--AG--GDE-AAVITP-PHEFLGV-P
ITYVPG--FNRLK-EFKPD-IHVA-TPGVFVLPTILYARMLQVPLISYHTHLSVYADRYN
CAD--LTLATSPQLQS-QLVEVWRKGIDTVFSPKFNLLLYVGRLGEK--N----MIK-SV
LEAE-ARLAIVEAELRKTFEVV--FTGLMRGEALSRAYAAADVFLMPSESETL-GFVVLE
AMASCSL--V-NDGG-LLFRPGVEKVNSLRTXGDAVE--LAVGNVSAQLAALLPQ
>CAMPEP_0188741352_/NCGR_PEP_ID=Isochrysis-sp-CCMP1244-20130912|2967_1_/TAXON_ID=37098_/ORGANISM=Isochrysis-sp-CCMP1244_/LENGTH=623_/DNA_ID=CAMNT_0032200307_/DNA_START=1_/DNA_END=1867_/DNA_ORIENTATION=- 295 bp
ADRRADAV------THVS-GYAN-RFKEYLKYQK--AA--GAE-VSIITPDPKHFLGY-P
IATIRG--FRPWN-RLVSRRVHVT-SPG---MTTYIAREWKDVPLMSYHTHIPVYARTYD
CAD--LTVVTSPQMKA-EF--VWNKGIDT-FHPKHGLLIYVGRLGEK--RLRDL-----V
LSKG-ARLAFVMEGLREYF-TV--FTGLLQGEELSRAFAAADVFVMPSDSETL-GFVVLE
SMASGSLI---DDGG-FLFEPGAARVRSLRA--EAER--WGWEAATT-YVQAARN
>CAMPEP_0188804278_/NCGR_PEP_ID=Isochrysis-sp-CCMP1244-20130912|117075_1_/TAXON_ID=37098_/ORGANISM=Isochrysis-sp-CCMP1244_/LENGTH=516_/DNA_ID=CAMNT_0032268283_/DNA_START=1_/DNA_END=1547_/DNA_ORIENTATION=+ 295 bp
-PRRVAL-----RFLVAA-GDE----------------------VTVITP-PRSFLGV-P
ITYLPG--FRALR-SFR---LHVS-APGVLALPAILYSRLLSIPLVSYHTHLSVYAARYN
CAD--LTLATSPQLQQ-QLVEVWRKGVDTTFSPAFNLLLYVGRLGEK--RVELLLLR-AV
LDAD-AILAI-EASLRREFAAV--FAGVLQGEDLSRAYAAADVFVMPSDSETL-GFVVLE
AMASGSL--V-ADGG-LLFTPGAAKV---RR---------SAAAVGD-------R
>CAMPEP_0188811110_/NCGR_PEP_ID=Isochrysis-sp-CCMP1324-20130913|1671_1_/TAXON_ID=40639_/ORGANISM=Isochrysis-sp-CCMP1324_/LENGTH=445_/DNA_ID=CAMNT_0032275327_/DNA_START=1_/DNA_END=1338_/DNA_ORIENTATION=- 295 bp
PRRRV--LVEPTPFTHVS-GYSN-RFKEMLRFLQ--AG--GDE-PAVITP-PHNFLGI-P
ITYVPG--FNRLK-EFKPD-IHVA-TPGVFVLPTILYARMLNVPLISYHTHLSVYADRYN
CAD--LTLATSPQLQS-QLVDVWQKGIDTVFSPKFNLLLYVGRLGEK--N----MIK-SV
LEAD-ARLAIVEADLRKTFEVV--FTGLMRGEALSRAYAAADVFVMPSESETL-GFVVLE
AMASCNL--V-LDGG-FLFRPGVEKVNNLR--NEAMR--WNWRSATSQYTLAERR
>CAMPEP_0189355356_/NCGR_PEP_ID=Karenia-brevis-Wilson-20130916|30261_1_/TAXON_ID=156230_/ORGANISM=Karenia-brevis-Wilson_/LENGTH=181_/DNA_ID=CAMNT_0032943461_/DNA_START=1_/DNA_END=544_/DNA_ORIENTATION=+ 295 bp
------------------------------------------------------------
------------------------------------------------------------
--------------------------------------------XEK--NLYFI-----I
MSED-VHLAFVTDGLKEHY-TV--LTGPLSGDELSQAYASADVFVMPSESETL-GFVVLE
AM---SII--QRDGA-FLYPPGAGHVAALRK--EVSQ--FDWRAATNQYSDAERL
>CAMPEP_0200834284_/NCGR_PEP_ID=Karlodinium-micrum-CCMP2283-20140214|114175_1_/ASSEMBLY_ACC=CAM_ASM_001228_/TAXON_ID=342587_/ORGANISM=Karlodinium_micrum 295 bp
PKRRIA-LVEPTPFTYVS-GYKN-RFQTMIRYLK--EA--GDE-ILVITTGPTEFEGA-K
VVESPT--FRELR-DFKPDLIHST-TPATLAMTSAVYARRLGVPLLSYHTNLDNYIRNYS
LAD--LNLGTSPQAAI-DLTQVWAKGVDSVFHPRYNLIVYVGRLGEK--NLYAIVVK-QL
HETD-ARLAIVLEQLKKHYETV--FPGSFAGEELSKAYASADVFYMPSESETL-GFVVLE
AMSSEDI--IQKEGA-YLYSPGAGLVARLAGREEVTQ--FDW-------------
>CAMPEP_0189658336_/NCGR_PEP_ID=Kryptoperidinium-foliaceum-CCMP1326-20130916|23427_1_/TAXON_ID=160619_/ORGANISM=Kryptoperidinium-foliaceum-CCMP1326_/LENGTH=290_/DNA_ID=CAMNT_0033325413_/DNA_START=1_/DNA_END=870_/DNA_ORIENTATION=+ 295 bp
------------------------------------------------------------
------------------------------------------------------------
-------------IQE-EF--VWQKGVDT-FHPRHYLLLYVGRLAEK--RIEKI-----V
LEHN-ADLCIVEDFLRHYF-TV--FLGELHGTELSQAYASADIFVFPSDSETL-GFVVLE
AM---NII---MDDG-FLVD--TRFVRQLRR--SAER--WTWNASMAHYKTAQRN
>CAMPEP_0189625350_/NCGR_PEP_ID=Kryptoperidinium-foliaceum-CCMP1326-20130916|3204_1_/TAXON_ID=160619_/ORGANISM=Kryptoperidinium-foliaceum-CCMP1326_/LENGTH=342_/DNA_ID=CAMNT_0033290399_/DNA_START=1_/DNA_END=1029_/DNA_ORIENTATION=- 295 bp
------------------------------------------------------------
-----------TG-RREYDLLHVS-SPG-----TIVAARLRGIPLISYHTHLPVYVHTYS
CAD--LTLVTSPQMGI-EL--VWPKGVNT-FHPKFYLLVYIGRVAEK--RLAML-----I
LRKP-ARLCIVMEELQALF-TH--FLGSLEGIELSRAFASGDIFLMPSDSETL-GFVVME
SM---DLI---KDGG-FLVEPSVERVEQLRQ--SAEN--WSWEASMDPIPKLDGV
>CAMPEP_0189783678_/NCGR_PEP_ID=Kryptoperidinium-foliaceum-CCMP1326-20130916|143945_1_/TAXON_ID=160619_/ORGANISM=Kryptoperidinium-foliaceum-CCMP1326_/LENGTH=492_/DNA_ID=CAMNT_0033459547_/DNA_START=328_/DNA_END=1806_/DNA_ORIENTATION=- 295 bp
PPRKIFLMVEPTPFTHVS-GYAN-RFKEMLKFLA--KA--GDD-VDILTVDPKKAFGY-K
ITHTLG--FRLIE-KFKPDLIHVT-SPGFMLFAAIFYARVMCIPLMSYHTHLPSYAINYG
RAD--LTLVTSPQMKE-ELVDVWRKGIDT-FHPKFQLMVYVGRLGEK--RIKDV-----M
MEKN-ARFCVVMEELQDYFKTK--FMGQMSGDELSQTFASADAFVMPSDSETL-GFVVLE
SMASGSLI---HHEG-FLVEAGVERLKQLRA--EAER--WGWEAATS-YEKALIN
>CAMPEP_0190155362_/NCGR_PEP_ID=Lotharella-globosa-CCCM811-20130918|11202_1_/TAXON_ID=91324_/ORGANISM=Lotharella-globosa-CCCM811_/LENGTH=391_/DNA_ID=CAMNT_0033855747_/DNA_START=298_/DNA_END=1473_/DNA_ORIENTATION=- 295 bp
--MKVGLFVEPSPFTHVC-GYSN-RFKEMLKYLD--KA--GDD-VTVMTT-PSSFLSF-P
IETTSG--FAILK-KSRPDVLHAT-APGFMCLTSIAYAKLFRLPLISYHTHLPIYARDYN
QAD--LVLTTSPQLKK-ELVDVWRKGVDVVFNPSYRLMIYVGRLGEK--KL---ALK-SV
LEAN-LRLAIVMEELQDYFKTV--FTGLLQGEELSQAFASADVFAMPSDSETL-GFVVLE
SMASGNL--I-QDGG-YLVPVKLSRVQSVRT--WAEG--WGWEAATSQYKKAIDN
>CAMPEP_0190223166_/NCGR_PEP_ID=Micromonas-sp-RCC472-20130920|4161_1_/TAXON_ID=38833_/ORGANISM=Micromonas-sp-RCC472_/LENGTH=760_/DNA_ID=CAMNT_0033938049_/DNA_START=43_/DNA_END=2325_/DNA_ORIENTATION=- 295 bp
ERKRICIFVEPSPFSHVS-GMKN-RFLRLIENLV--EL--GDD-VVVVTP-PETYAGA-E
VIGVHG--FMFKE--NPPDLIHCS-SPGALIWTAVGLSDKYNVPLQSYHTHIPHYIPRYN
KSD--VTMVTSSILQD-ELLMVWQKGVDTQFNPRFRVIGCVGRLGEK--NLADLIL--AR
C--D-TNLALIRAKLEKHFETF--MGM-MTGDDLAAAYASLDVFVMPSESETL-GFVVME
AMASGDI--LTDPAG-ELYESGGAMTTKLNE--AVQT--WSWMASNTQYARAFKR
>CAMPEP_0199336606_/NCGR_PEP_ID=Nitzschia-punctata-CCMP561-20140214|19745_1_/ASSEMBLY_ACC=CAM_ASM_001138_/TAXON_ID=913974_/ORGANISM=Nitzschia_punctata 295 bp
PPRKICLMVEPTPFTHVS-GYAN-RFKEMLKFMS--KA--GDE-VDILTVX---------
------------------------------------------------------------
------------------------------------------------------------
------------------------------------------------------------
-------------------------------------------------------
>CAMPEP_0199339714_/NCGR_PEP_ID=Nitzschia-punctata-CCMP561-20140214|34246_1_/ASSEMBLY_ACC=CAM_ASM_001138_/TAXON_ID=913974_/ORGANISM=Nitzschia_punctata 295 bp
-----------------------------------------------------------X
IQHTLG--FQILE-QFKPDLIHVT-SPGFMIFAALFYARVMCIPLMSYHTHLPSYAVNYS
RAD--LTLVTSPQMKE-ELVDVWRKGIDT-FDPKFRLMVYVGRLGEK--RIKDV-----M
LEKN-ARFCVVMEELQEYFKTK--FMGQMSGDELSQAFASADVFVMPSDSETL-GFVVLE
SMASGDLI---KDEG-FLVEPGVARLKQLRA--EAER--WGWEAATS-YEKALVN
>CAMPEP_0190274070_/NCGR_PEP_ID=Ochromonas-sp-CCMP1393-20130920|4906_1_/TAXON_ID=420556_/ORGANISM=Ochromonas-sp-CCMP1393_/LENGTH=452_/DNA_ID=CAMNT_0033998293_/DNA_START=1_/DNA_END=1353_/DNA_ORIENTATION=+ 295 bp
APMKVLLLVEPTPFNYVS-GYAN-RFKEMLKYLK--KA--GDE-VVIVTP-PKDFLGY-P
ITSSRG--WKIID-EFKPDIIHCS-SPSAIINPAIVWSRLKEIPLLSYHTDLTTYAGTYQ
FAD--LVLSTSPQLQQ-TLVDVWPKGINTVFNPAFKLLLYVGRLGEK--RL---RLK-NV
LDET-ARLVLVEAELKQLFKVH--FTGEIVGDELSKTYASVDIFTMPSDSETL-GFVVME
AMASGDI--I-EPGG-FLAINKSKHVKNLHD--WAQG--YSWEAATTYYRRAIAL
>CAMPEP_0190399954_/NCGR_PEP_ID=Oxyrrhis-marina-LB1974-20131105|4000_1_/TAXON_ID=2969_/ORGANISM=Oxyrrhis-marina-LB1974_/LENGTH=444_/DNA_ID=CAMNT_0034153713_/DNA_START=24_/DNA_END=1358_/DNA_ORIENTATION=+ 295 bp
PPTRVGFLLEPS-FTHLS-GYTN-RFESLTDYLL--SA--NVK-----MVCTV--PLV-P
VKGYQR-LWAAFA-NLDIQLIHST-SPG-----ALFWSRFFDVPLYSYHTHALHYIQSYY
FAD--FVLCPSEELVRHLTVDVWKKGVDA-FHPKYRMLVNVGRMAEK--NLEEL-----V
LAKD-AVMVIVEAALKTAFA-V--FAGVQRGDDLSAIFASSDVFVMPSRSETL-GFVVIE
AM---SII---HHES-FLYPEGLRMTKALRK--EAES--LSWEASHQQYTQAMVH
>CAMPEP_0190322802_/NCGR_PEP_ID=Oxyrrhis-marina-20131105|13553_1_/TAXON_ID=2969_/ORGANISM=Oxyrrhis-marina_/LENGTH=444_/DNA_ID=CAMNT_0034059263_/DNA_START=39_/DNA_END=1373_/DNA_ORIENTATION=+ 295 bp
PPTRVGFLLEPS-FTHLS-GYTN-RFESLTDYLL--SA--NVK-----MVCTV--PLV-P
VKGYQR-LWAAFA-DLDIQLIHST-SPG-----ALFWSRFFDVPLYSYHTHALHYIQSYY
FAD--FVLCPSEELVRHLTVDVWKKGVDA-FHPKFRMLVNVGRMAEK--NLEEL-----V
LAKD-AVMVIVEAALKASFA-V--FAGVQRGDDLSKMFASSDVFVMPSRSETL-GFVVIE
AM---SII---HHES-FLYPEGLRMTKALRK--EAES--LSWEASHQQYTQAMQH
>CAMPEP_0190502388_/NCGR_PEP_ID=Pavlova-sp-CCMP459-20130923|6456_1_/TAXON_ID=298111_/ORGANISM=Pavlova-sp-CCMP459_/LENGTH=683_/DNA_ID=CAMNT_0034269303_/DNA_START=1_/DNA_END=2046_/DNA_ORIENTATION=- 295 bp
DPMRVGLLVEPTPFTHIS-GYSN-RFNEMLRFLR--RA--GDD-VSIVTP-PTEAHGY-K
ITTVSG--FDMVE-THRPVLLHAA-SPSFLQAVALSISWLYRLPLLSYHTHLPIYAREYN
RAD--LTLTTSPQLAQ-ELVEVWPKGVDT-FAPDYALLLYVGRVCSK--RI---QLR-ET
MDAN-AHLAIVVDRFKTLFAVR--FMGVMKGSKLSKAFASADVFVLPSDSETL-GFVVLE
SMASGDL--I-SHGG-MLAGPGTAKVKFLRK--EAEK--WSWEAATSKYQKAITK
>CAMPEP_0199682994_/NCGR_PEP_ID=Pelagomonas-calceolata-CCMP1756-20140214|3969_1_/ASSEMBLY_ACC=CAM_ASM_001148_/TAXON_ID=35677_/ORGANISM=Pelagomonas_calceolata_ 295 bp
GPLRIALLVEP-PFTHVS-GYAN-RFKEQLKYLKEF----GDE-VAVATPDPDEFMGY-P
ITTLEG--FRMVE-KFKPDVIHAS-SPGFFALAATGIAKALDVPLLSYHTHIKAAHAFA-
------------TLVT---PQIMDEFKQH-RNVKVWILLYVGRISEK--RLEDV------
VLRE-TVFSIVEAELRKFFA-VL-RGEALSGDTKAFAAACGRVLDDASDAEGWSWRAATK
NLREEAWVPLRGMS-----------------------------------------
>CAMPEP_0190773786_/NCGR_PEP_ID=Pleurochrysis-carterae-CCMP645-20130926|20450_1_/TAXON_ID=13221_/ORGANISM=Pleurochrysis-carterae-CCMP645_/LENGTH=158_/DNA_ID=CAMNT_0034605509_/DNA_START=1_/DNA_END=473_/DNA_ORIENTATION=+ 295 bp
PPRKVALLVEPTPFTHVS-GYSN-RFKEMLRFLQ--QA--GDD-PIVITPDP--------
------------------------------------------------------------
------------------------------------------------------------
------------------------------------------------------------
-------------------------------------------------------
>CAMPEP_0190779496_/NCGR_PEP_ID=Pleurochrysis-carterae-CCMP645-20130926|32130_1_/TAXON_ID=13221_/ORGANISM=Pleurochrysis-carterae-CCMP645_/LENGTH=84_/DNA_ID=CAMNT_0034613099_/DNA_START=1_/DNA_END=251_/DNA_ORIENTATION=- 295 bp
------------------------------------------------------------
------------------------------------------------------------
------------------------------------------------------------
------------------------------------------------------------
-----SLV---HDEG-FLFKPGIAKVRTLRE--ETLL--WNWEAATS-YTMAEER
>CAMPEP_0200159388_/NCGR_PEP_ID=Proboscia-alata-PI_D3-20140214|24934_1_/ASSEMBLY_ACC=CAM_ASM_001187_/TAXON_ID=216777_/ORGANISM=Proboscia_alata 295 bp
KPRKICLMIEPTPFTHVS-GYSN-RFNELLRYLS--KA--GDN-VEVVTTEPKEKFGF-K
IHHTLG--FKVIE-RLKPDLIHCT-SPGFIGFAALFYSRFMKVPLMSYHTHLPLYGRNYN
KVD--LTLVTSPQIQK-ELVDVWRKGIDT-FNPDFKLMVYVGRIGEK--RLKDI-----V
LEKN-ARLCIVAEELQEYFKTH--FTGQLSGDQLSQAFASADAFIMPSDSETL-GFVVLE
SMASGSLI---DDGS-FLVEVGVDRLTKLRK--EAER--WSWEAATS-YEKAMVN
>CAMPEP_0191207986_/NCGR_PEP_ID=Prymnesium-parvum-Texoma1-20131001|7100_1_/TAXON_ID=97485_/ORGANISM=Prymnesium-parvum-Texoma1_/LENGTH=496_/DNA_ID=CAMNT_0035121145_/DNA_START=1_/DNA_END=1491_/DNA_ORIENTATION=- 295 bp
PGRKV--LVEPTPFTHVS-GYSN-RFKEMLRYLQ--AG--GDT-VEVVTP-PADFLGI-P
ITYVRG--FKRLK-RFEPT-IHAV-TPGFFVLPAIIYSRILNVPLISYHTHLPAYAERYN
FAD--LALATSPQLKA-QLIEVWRKGIDTVFTPAFNLLLYVGRLGEK--N----MIR-GV
LDNE-ARLAIVEEELRKVFETV--FMGLMQGEELSRAYAGADVFVMPSESETL-GFVVLE
SMASQNL--I-RDGG-LFFEPGIEKVKLLR--EETLN--WDWRAATSQYTLAEKR
>CAMPEP_0191255518_/NCGR_PEP_ID=Prymnesium-parvum-Texoma1-20131001|106317_1_/TAXON_ID=97485_/ORGANISM=Prymnesium-parvum-Texoma1_/LENGTH=451_/DNA_ID=CAMNT_0035177139_/DNA_START=1_/DNA_END=1356_/DNA_ORIENTATION=+ 295 bp
PGRKV--LVEPTPFTHVS-GYSN-RFKEMLRYLQ--AG--GDT-VEVVTP-PADFLGI-P
ITYVRG--FKRLK-RFEPT-IHAV-TPGFFVLPAIIYSRILNVPLISYHTHLPAYAERYN
FAD--LALATSPQLKA-QLIEVWRKGIDTVFTPAFNLLLYVGRLGEK--N----MIR-GV
LDNE-ARLAIVEEELRKVFETV--FMGLMQGEELSRAYAGADVFVMPSESETL-GFVVLE
SMASQNL--I-RDGG-LFFEPGIEKVKLLR--EETLN--WDWRAATSQYTLAEKR
>CAMPEP_0199645562_/NCGR_PEP_ID=Pseudo_nitzschia-australis-10249_10_AB-20140214|114_1_/ASSEMBLY_ACC=CAM_ASM_001147_/TAXON_ID=44445_/ORGANISM=Pseudo-nitzschia_australis 295 bp
KLWQICILCEPS--TYRS-GHAT-RFRLLMKHLS--D--------------PLH------
-----C-FK---S-KQKFDLIHVS-SPG-----AVLASQLYQIPLMSYHTHLPVYARSYS
FAD--LTIVTSPQLAD-EFLLVWKKGIDT-FHPHHKLIVHIGRLAEK--RLKDL-----I
LEET-ARLCIVEDELRRYF-TV--FLGRLDGKELGQAFASGDLFCMPSDSETL-GFVVLE
SM---DLI---EEGG-YLVPTGADRIEAIRK--ETER--WSWYASMEAYPKCVEN
>CAMPEP_0199652862_/NCGR_PEP_ID=Pseudo_nitzschia-australis-10249_10_AB-20140214|7238_1_/ASSEMBLY_ACC=CAM_ASM_001147_/TAXON_ID=44445_/ORGANISM=Pseudo-nitzschia_australis 295 bp
PPRKIFLMVEPTPFTHVS-GYAN-RFNEMLKYLS--KA--GDD-VEILTTDPKEIFGY-N
IHHTLG--FSILD-RLKPDLIHVT-SPGFVLLAAIFYARTMCIPLMSFHTHMPRYAANYT
RAD--LTLCTSPQIKK-ELVDVWRKGIDT-FDPKFRLMVYVGRLGEK--RIMDV-----I
MEKN-ARFAVVMAELKEHFKTV--FLGQRSGDELSQAFASADAFIMPSDSETL-GFVVLE
SMASGSII---TNEG-FLVETAVKRLKELRA--EAER--WGWEAATS-YEKAMIN
>CAMPEP_0199825132_/NCGR_PEP_ID=Pseudo_nitzschia-fradulenta-WWA7-20140214|181305_1_/ASSEMBLY_ACC=CAM_ASM_001165_/TAXON_ID=183588_/ORGANISM=Pseudo-nitzschia_fraudulenta 295 bp
------------------------------------------------------------
----------------------------------------MCIPLMSYHTHLPSYAVNYT
RAD--LTLVTSPQIQK-ELVDVWRKGIDT-FDPKFKLMVYVGRLGEK--RIKDV-----I
LEKN-ARFAVVKEELEKYFETV--FLGQRSGDELSQAFASADTFIMPSDSETL-GFVVLE
SMASGSII---TSEG-FLVEPGVSRLKELRA--EAER--WGWEAATS-YEKAMVN
>CAMPEP_0199801366_/NCGR_PEP_ID=Pseudo_nitzschia-fradulenta-WWA7-20140214|77649_1_/ASSEMBLY_ACC=CAM_ASM_001165_/TAXON_ID=183588_/ORGANISM=Pseudo-nitzschia_fraudulenta 295 bp
PPRKICLMVEPTPFTHVS-GYAN-RFKEMLKFLS--KA--GDE-VEILTVDPKEFMGY-G
ITHTLG--FAIMD-RLKPDLIHVT-SPGFMVLAAIFYARTMCIPLMSYHTHLPSYAVNYT
RAD--LTLVTSPQIQK-ELVDVWRKGIDT-FDPKFKLMVYVGRLGEK--RIKDV-----I
LEKN-ARFAVVKEELEKYFETV--FLGQRSGDELSQAFASADTFIMPSDSETL-GFVVLE
SMASGSII---TSEG-FLVEPGVSRLKELRA--EAER--WGWEAATS-YEKAMVN
>CAMPEP_0191413624_/NCGR_PEP_ID=Pseudopedinella-elastica-CCMP716-20131002|29934_1_/TAXON_ID=35684_/ORGANISM=Pseudopedinella-elastica-CCMP716_/LENGTH=331_/DNA_ID=CAMNT_0035382397_/DNA_START=1_/DNA_END=996_/DNA_ORIENTATION=- 295 bp
MPKRIGLMVEPTPFIHVS-GYSN-RFNEMLKYLN--KA--GDD-VEIVTPDPTMAHGF-T
VNNIPA--G----------R--------------------AERPPVSYHTHLPVYAWNYS
MTD--LTLVSSPQIVA-EL--VWRKGIDT-FHPKF-LLLYVGRLAEK--RIQDL-----L
LARG-ARLALVEGELKELF-CV--FTGQLSGQELSAAFASAGVIVIPSDSGTL-GFVVLE
AMA-----------C-ILMATSFVFFSFK--------------------------
>CAMPEP_0191414616_/NCGR_PEP_ID=Pseudopedinella-elastica-CCMP716-20131002|32064_1_/TAXON_ID=35684_/ORGANISM=Pseudopedinella-elastica-CCMP716_/LENGTH=484_/DNA_ID=CAMNT_0035383903_/DNA_START=150_/DNA_END=1604_/DNA_ORIENTATION=- 295 bp
PPMRVGLLIEPTPFTHVS-GYSN-RFKELLKFLD--KA--GDV-VEIVTV-PDEHISY-P
INNIRG--FRSMK-RFKPELIHCT-SPGFIVFIALATAKLLDIPLLSYHTHLPLYTKQYN
RAD--LTLVTSPQMKE-EMVDVWRKGVDSKFDPKFKLLLYVGRLGEK--CL---QLK-PL
LKAD-ARLALVEASLKKMFKCK--FMGLMQGERLSQAFASVDIFVMPSDTETL-GFVVIE
SMSSGSI--I-NDGG-LLANPNAAKVKSLRA--EMEL--FNWEAATSQYKQAKAN
>CAMPEP_0191390522_/NCGR_PEP_ID=Pseudopedinella-elastica-CCMP716-20131002|4834_1_/TAXON_ID=35684_/ORGANISM=Pseudopedinella-elastica-CCMP716_/LENGTH=112_/DNA_ID=CAMNT_0035348795_/DNA_START=1_/DNA_END=334_/DNA_ORIENTATION=- 295 bp
------------------------------------------------------------
-----------------------------------------------------------S
MVD--LALVTSPQIAP-EL--RVAQGDRN-VPPQV-PLHYVGRLAKK--RTRVL-----L
LARG-ARLALVEGELX--------------------------------------------
-------------------------------------------------------
>CAMPEP_0191391096_/NCGR_PEP_ID=Pseudopedinella-elastica-CCMP716-20131002|5318_1_/TAXON_ID=35684_/ORGANISM=Pseudopedinella-elastica-CCMP716_/LENGTH=521_/DNA_ID=CAMNT_0035349527_/DNA_START=89_/DNA_END=1656_/DNA_ORIENTATION=+ 295 bp
MPKRIGLMVEPTPFTHVS-GYSN-RFNEMLKYLN--KA--GDD-VEIVTPDPTMAHGF-T
VNNIPA--G----------R--------------------LNVPLLSYHTHLPVYAWNYS
MAD--LTLVTSPQIAA-EL--VWRKGIDT-FHPKF-LLLYVGRLAEK--RIQDL-----L
LARG-ARLALVEGELKELF-CV--FTGQLSGQELSAAFASADVFVMPSDSETL-GFVVLE
AMASGSII---THDG-LLCAPGGRALEGLRA--EAER--WDWESATA-YRAAVEN
>CAMPEP_0191407934_/NCGR_PEP_ID=Pseudopedinella-elastica-CCMP716-20131002|22857_1_/TAXON_ID=35684_/ORGANISM=Pseudopedinella-elastica-CCMP716_/LENGTH=120_/DNA_ID=CAMNT_0035373977_/DNA_START=1_/DNA_END=359_/DNA_ORIENTATION=- 295 bp
------------------------------------------------------------
GARLHR--E----------RFHVS-TPS---IGI-LSSKCLNVPFLSYHIHLPVYAWNYS
MAD--LALVTTPQIAA-EL-----------------------------------------
------------------------------------------------------------
-------------------------------------------------------
>CAMPEP_0193819440_/NCGR_PEP_ID=Pteridomonas-danica-PT-20131002|23657_1_/TAXON_ID=38822_/ORGANISM=Pteridomonas-danica-PT_/LENGTH=167_/DNA_ID=CAMNT_0038347787_/DNA_START=806_/DNA_END=1306_/DNA_ORIENTATION=+ 295 bp
------------------------------------------------------------
------------------------------------------------------------
------------------------------------LLVYVGRLGEK--GLDEL-----V
LKTN-ARLALVEPSLRRTF-VN--FVGQLQGDDLSEALASGDVFVMPSTTETL-GFVVIE
SM---SII---DDDS-LLANPKANKVKSLHK--EMQN--HGW-------------
>CAMPEP_0191472690_/NCGR_PEP_ID=Pyramimonas-parkeae-CCMP726-20131001|7914_1_/TAXON_ID=36894_/ORGANISM=Pyramimonas-parkeae-CCMP726_/LENGTH=503_/DNA_ID=CAMNT_0035457865_/DNA_START=216_/DNA_END=1727_/DNA_ORIENTATION=- 295 bp
--RKVMVFVEPSPFSHIS-GMRN-RFLGLIESLD--QE--GDE-VVVVTP-TKEYKGV-R
VISVLG--LELLNPKTRPDLIHTS-SPGMMVFTVMVCAKLLRIPLVSYHTHIPEYIPRYR
WCN--LCLVTSSVMQK-ELLDLWQRGVDTTFNPSFRLLVHVGRLGEK--NIKAIML--EA
---G-SCLAIVRAELEEFFQKF--MGM-MRGDALSQAYASADVFVMPSESETL-GFVVLE
AMASKDI--ITEDGG-LLYQPGIEHIKKLYS--EVQK--WSFHASNVQYTRAVRR
>CAMPEP_0191547440_/NCGR_PEP_ID=Rhodomonas-sp-CCMP768-20130930|5083_1_/TAXON_ID=302021_/ORGANISM=Rhodomonas-sp-CCMP768_/LENGTH=477_/DNA_ID=CAMNT_0035558491_/DNA_START=1_/DNA_END=1432_/DNA_ORIENTATION=+ 295 bp
PPQKVGLIVEPTPFTHVS-GYSN-RYKEMLRYLS--DA--GDK-VEIVTPDPEDYMGY-P
ISYTPG--FK--R--HKPEVLHVT-TPGFIAITASIFAKLFNIPLLTYHTHLPVYAEKYA
AAD--LTLVTSPQLKA-EFVEVWRKGIDT-FNPKWKVLIYVGRLGEK--R----DLR-AV
LDAS-VRLAIVEDDLKELFKTV--FTGMLK----WKAFASADVFVMPSDSETL-GFVVLE
SMASGDLI---DDGG-FLVDVGTECIRKL--------------------------
>CAMPEP_0192127532_/NCGR_PEP_ID=Skeletonema-dohrnii-SkelB-20130926|171_1_/TAXON_ID=267566_/ORGANISM=Skeletonema-dohrnii-SkelB_/LENGTH=143_/DNA_ID=CAMNT_0036232383_/DNA_START=1_/DNA_END=428_/DNA_ORIENTATION=+ 295 bp
------------------------------------------------------------
------------------------------------------------------------
------------------------------------------------------------
------------XTLKRHFETI--FLGQLTGVELSQAFASADVFVMPSTSETL-GFVVLE
SMASRHLI---QNAG-FLVSPDTHRVQELRR--DSEL--WSWESSMK-YLRAIQN
>CAMPEP_0192137118_/NCGR_PEP_ID=Skeletonema-dohrnii-SkelB-20130926|7842_1_/TAXON_ID=267566_/ORGANISM=Skeletonema-dohrnii-SkelB_/LENGTH=504_/DNA_ID=CAMNT_0036243057_/DNA_START=83_/DNA_END=1597_/DNA_ORIENTATION=+ 295 bp
PPRKIALLIEPTPFTHVS-GYAN-RFKEMLRYLS--KA--GDD-VTILTTDPQESFGY-D
IEHTQG--FKMME-KKRPDLIHVT-SPGFMLFAGLFYARVMRIPLLSYHTHLPLYGRNYS
RAD--LTLVTSPQMRE-EMVDVWRKGIDT-FDPKFKLMVYVGRLGEK--RLKDI-----V
LEQN-ARLCIVEDELKEHFKTV--FTGQLSGDELSSAFASADAFMMPSDSETL-GFVVLE
SMASGDLI---RDGG-FLVQPGLNCAKKLRT--EAEK--WGWEAATS-YEKALIN
>CAMPEP_0192249936_/NCGR_PEP_ID=Skeletonema-marinoi-SkelA-20130924|78829_1_/TAXON_ID=267567_/ORGANISM=Skeletonema-marinoi-SkelA_/LENGTH=125_/DNA_ID=CAMNT_0036380517_/DNA_START=1_/DNA_END=374_/DNA_ORIENTATION=- 295 bp
------------------------------------------------------------
------------------------------------------------------------
------------------------------------------------------------
--------------------TNTVFTGQLSGDELSSAFASADVFMMPSDSETL-GFVVLE
SMASGDLI---RDNG-FLVQPGLNCAKTMRV--EAEK--WGWEAATS-YEKCMIN
>CAMPEP_0192232206_/NCGR_PEP_ID=Skeletonema-marinoi-SkelA-20130924|6520_1_/TAXON_ID=267567_/ORGANISM=Skeletonema-marinoi-SkelA_/LENGTH=505_/DNA_ID=CAMNT_0036357951_/DNA_START=93_/DNA_END=1610_/DNA_ORIENTATION=+ 295 bp
PPRKIALLIEPTPFTHVS-GYAN-RFKEMLRYLS--KA--GDD-VTILTTDPQESFGY-D
IEHTQG--FKMME-KKRPDLIHVT-SPGFMLFAGLFYARVMRIPLLSYHTHLPLYGRNYS
RAD--LTLVTSPQMRE-EMVDVWRKGIDT-FDPKFKLMVYVGRLGEK--RLKDI-----V
LEQN-ARLCIVEDELKEHFKTV--FTGQLSGDELSSAFASADAFMMPSDSETL-GFVVLE
SMASGDLI---RDGG-FLVQPGLNCAKKLRT--EAEQ--WGWEAATS-YEKALIN
>CAMPEP_0192235748_/NCGR_PEP_ID=Skeletonema-marinoi-SkelA-20130924|8821_1_/TAXON_ID=267567_/ORGANISM=Skeletonema-marinoi-SkelA_/LENGTH=172_/DNA_ID=CAMNT_0036361879_/DNA_START=1_/DNA_END=514_/DNA_ORIENTATION=- 295 bp
------------------------------------------------------------
------------------------------------------------------------
---------------------------------------------EK--RLTLL-----V
IQNG-AILCFVEGKLKRHFETI--FLGQLTGVELSQAFASADVFVMPSTSETL-GFVVLE
SMASRHLI---QNAG-FLVSPDTRRVQELRR--ESEL--WSWESSMK-YPRAIQN
>CAMPEP_0192272470_/NCGR_PEP_ID=Skeletonema-menzelii-CCMP793-20130923|10722_1_/TAXON_ID=216823_/ORGANISM=Skeletonema-menzelii-CCMP793_/LENGTH=448_/DNA_ID=CAMNT_0036407443_/DNA_START=237_/DNA_END=1583_/DNA_ORIENTATION=+ 295 bp
PPRKVALLIEPTPFTHVS-GYAN-RFKEMLRYLS--KA--GDD-VTILTTDPKQSFGY-D
IEHTQG--FKLME-RNRPDLIHVT-SPGFMLFAGLFYARVMRIPLLSYHTHLPLYGRNYS
RAD--LTLVTSPQMKE-ELVDVWRKGIDT-FDPKFKLMVYVGRLGEK--RLKDI-----V
LEQN-ARLCIVEDELKEHFKTV--FTGQLSGDELSSAFASADAFMMPSDSETL-GFVVLE
SMASGDLI---RDGG-FLVQPGLNCAKKLRA--EAEK--WGWEAATS-YEKALIN
>CAMPEP_0200917074_/NCGR_PEP_ID=Tetraselmis-striata-LANL1001-20140214|12493_1_/ASSEMBLY_ACC=CAM_ASM_001234_/TAXON_ID=3165_/ORGANISM=Tetraselmis_striata 295 bp
ACRKVALFVEPSPFSHIS-GMKN-RFECLIKCLR--AE--GDE-VLVVTP-PREYFGA-K
VLNVLG--MNLL--LMKPDVIHVS-CPGVIVFAAVLYSRLLGTPLVSYHTHIPHYIPRYR
RAD--LTLVTSTIMKD-ELIHVWQRGVDTVFHPKHKLLVYVGRLGEK--NLDVLVC--EE
---G-VRLAFVREELEEHFRKF--MGM-IKGQELSEAYASADIFMMPSESETL-GFVALE
AMASGDV--ITRPGA-LMYKSGVAQTRRLRS--DVEK--FGWSAATKQYEVAIQH
>CAMPEP_0200187902_/NCGR_PEP_ID=Thalassionema-nitzschioides-L26_B-20140214|1933_1_/ASSEMBLY_ACC=CAM_ASM_001189_/TAXON_ID=33649_/ORGANISM=Thalassionema_nitzschioides 295 bp
SPRDILLMIEPTPFTHVS-GYSN-RFKEMLRFLD--KA--GDN-VDILTTDPKNFLRF-A
IEYTLG--FKMIG-NKRPQLIHVT-SPGFMVYPAMLYAKYFKIPLMSYHTHLPVYGRNYA
CAD--LTLVTSAPIQK-ELVEVWRKGIDT-FDPKFRLMVYVGRLGEK--RLKDI-----M
LEKN-ARVCFVEQELKEHFKTV--FTGQLSGDKLSSAFASADAFIMPSDSETL-GFVVLE
SMASGDII---DDGS-FLVDPDVERLTQLRE--EAER--WGWEAATS-YETALRN
>CAMPEP_0200215696_/NCGR_PEP_ID=Thalassionema-nitzschioides-L26_B-20140214|51428_1_/ASSEMBLY_ACC=CAM_ASM_001189_/TAXON_ID=33649_/ORGANISM=Thalassionema_nitzschioides 295 bp
---KIAILTEPS-GSYVC-GQSK-RILFLMEHLV--E--------------P--------
-----A-VWF------SPDLIHVT-TPG-----SVIASRILGTTLMSCHTHLTAYAKTYS
FAH--VTLVTSPQIQG-EF-EVWQKGVNS-FHPDYYLLVYIGRLAEK--RLVVL-----V
LQRD-AILCFIGDKLRKFF-TI--FLGELKGLALSQAFASGDVFCMPSTSETL-GFTVLE
SM---HSI---DNGG-FLVTPEVEKIQSLRG--EIEQ--WTWASSMAIYPLAMKY
>CAMPEP_0200087832_/NCGR_PEP_ID=Thalassiosira-antarctica-CCMP982-20140214|1089_1_/ASSEMBLY_ACC=CAM_ASM_001185_/TAXON_ID=420261_/ORGANISM=Thalassiosira_antarctica 295 bp
PPRNIALLIEPTPFTHVS-GYAN-RFNEMLRFLS--KA--GDN-VDILTVDPTERFGY-K
IEHTQG--FKMME-RNRPDLIHVT-SPGFMLFAGLFYARVMRIPLLSYHTHLPLYARNYS
RAD--LTLVTSPQMKE-EMVDVWRKGIDT-FDPKFKLMVYVGRLGEK--RLKDI-----V
LEKN-ARLCFVEDELKEYFKTV--FTGQLSGDELSSSFASADVFMMPSDSETL-GFVVLE
SMASGDLI---RDDG-FLVQTGVNCAKKLRK--EAQK--WGWEAATS-YEKALIN
>CAMPEP_0200705248_/NCGR_PEP_ID=Thalassiosira-gravida-GMp14c1-20140214|5344_1_/ASSEMBLY_ACC=CAM_ASM_001219_/TAXON_ID=420259_/ORGANISM=Thalassiosira_gravida 295 bp
APRNVALLIEPTPFTHVS-GYAN-RFKEMLRYLS--KA--GDH-VDILTVDPSEKFGF-E
IQHTQG--FKMME-RRRPDLIHVT-SPGFLLFAGLFYARVMRIPLLSYHTHLPLYARQYS
RAD--LTLVTSPQMKA-EMVDVWRKGIDT-FDPKFKLMVYVGRLGEK--RLKDI-----V
LERK-ARLCFVEEELKEYFKTV--FTGQLTGDELSSAFASADAFMMPSDSETL-GFVVLE
SMASGDLI---RDNG-FLVEAGTACAEKLRA--EAEK--WGWEAATS-YEKALIN
>CAMPEP_0201046790_/NCGR_PEP_ID=Thalassiosira-miniscula-CCMP1093-20140214|18908_1_/ASSEMBLY_ACC=CAM_ASM_001248_/TAXON_ID=385413_/ORGANISM=Thalassiosira_miniscula 295 bp
PPRNIALLIEPTPFTHVS-GYAN-RFKEMLRYLS--KA--GDN-VDILTVDPKQSFGY-D
IEHTQG--FKMME-RRRPDLIHVT-SPGFLLFAGLFYARVMRIPLLSYHTHLPLYARNYN
RAD--LTLVTSPQMKE-EMVDVWRKGIDT-FDPKFKLMVYVGRLGEK--RLKDI-----I
LEKN-ARLCLVSDELKEHFETV--FTGQLSGDELSSAFASADAFMMPSDSETL-GFVVLE
SMASGDLI---RDNG-FLVKPGVACAKKLRA--EAEK--WGWEAATS-YEKALIN
>CAMPEP_0192912372_/NCGR_PEP_ID=Thalassiosira-oceanica-CCMP1005-20130912|23024_1_/TAXON_ID=159749_/ORGANISM=Thalassiosira-oceanica-CCMP1005_/LENGTH=482_/DNA_ID=CAMNT_0037199827_/DNA_START=135_/DNA_END=1582_/DNA_ORIENTATION=- 295 bp
PPRKIALLVEPTPFTHVS-GYAN-RFKEMLRYLS--KA--GDN-VDILTVDPEESFGY-K
IEHTQG--FKMME-RRRPDLIHVT-SPGFMVFAGLFYARVMRIPLLSYHTHLPLYGRNYT
RAD--LTLVTSPQMKE-EMVEVWRKGIDT-FDPKFRLMVYVGRLGEK--RLKDI-----M
LEQN-ARLCFVEDELKEHFKTV--FTGQLGGDELSNAFASADCFIMPSDSETL-GFVVLE
SMASGDLI---RHEG-FLVEAGVSCMKRLRT--ESEK--WSWESATS-YEKALIN
>CAMPEP_0192964004_/NCGR_PEP_ID=Thalassiosira-rotula-CCMP3096-20130909|16313_1_/TAXON_ID=49265_/ORGANISM=Thalassiosira-rotula-CCMP3096_/LENGTH=510_/DNA_ID=CAMNT_0037261745_/DNA_START=118_/DNA_END=1650_/DNA_ORIENTATION=+ 295 bp
PPRNVALLIEPTPFTHVS-GYAN-RFKEMLRYLS--KA--GDH-VDILTVDPSEQFGF-E
IQHTQG--FKMME-RRRPDLIHVT-SPGFLLFAGLFYARVMRIPLLSYHTHLPLYARQYS
RAD--LTLVTSPQMKA-EMVDVWRKGIDT-FDPKFELMVYVGRLGEK--RLKDI-----V
LERK-ARMCFVEEELKEYFKTV--FTGQLTGDELSSAFASADAFMMPSDSETL-GFVVLE
SMASGDLI---RDNG-FLVEAGTACAEKLRA--EAEK--WGWEAATS-YEKALIN
>CAMPEP_0192993194_/NCGR_PEP_ID=Thalassiosira-rotula-GSO102-20130909|3974_1_/TAXON_ID=49265_/ORGANISM=Thalassiosira-rotula-GSO102_/LENGTH=511_/DNA_ID=CAMNT_0037296813_/DNA_START=137_/DNA_END=1672_/DNA_ORIENTATION=- 295 bp
PPRNVALLIEPTPFTHVS-GYAN-RFKEMLRYLS--KA--GDH-VDILTVDPSEQFGF-E
IQHTQG--FKMME-RRRPDLIHVT-SPGFLLFAGLFYARVMRIPLLSYHTHLPLYARQYS
RAD--LTLVTSPQMKA-EMVDVWRKGIDT-FDPKFELMVYVGRLGEK--RLKDI-----V
LERK-ARMCFVEEELKEYFETV--FTGQLTGDELSSAFASADAFMMPSDSETL-GFVVLE
SMASGDLI---RDNG-FLVEAGTACAEKLRA--EAEK--WGWEAATS-YEKALIN
>CAMPEP_0193058822_/NCGR_PEP_ID=Thalassiosira-weissflogii-CCMP1336-20130909|1596_1_/TAXON_ID=67004_/ORGANISM=Thalassiosira-weissflogii-CCMP1336_/LENGTH=504_/DNA_ID=CAMNT_0037382723_/DNA_START=206_/DNA_END=1720_/DNA_ORIENTATION=- 295 bp
PPRNIALLIEPTPFTHVS-GYAN-RFNEMLRYLS--KA--GDH-VDILTVDPTEAFGY-E
IQHTQG--FKMME-KRRPDLIHVT-SPGFMLFAGLFYARVMRIPLLSYHTHLPLYGRNYS
RAD--LTLVTSPQMKA-ELVDVWRKGIDT-FHPKFRLMVYVGRLGEK--RLKDI-----V
LEQN-ARLCIVEDELKEYFKTV--FTGQLSGDELSSAFASADVFMMPSDSETL-GFVVLE
SMASGDLI---DHEG-FLVPPGLSCVKKLRA--EAEK--WGWEAATS-YEKALIN
>CAMPEP_0199150632_/NCGR_PEP_ID=Vaucheria-litorea-CCMP2940-20140214|4209_1_/ASSEMBLY_ACC=CAM_ASM_001132_/TAXON_ID=109269_/ORGANISM=Vaucheria_litorea 295 bp
SPRRISLFIEPSPFTHIS-GYSN-RFKEMLKHLE--KS--GDQ-VRILST-PSKYLSF-P
IDYTRG--FSSIE-KHKPDLLHVT-APGFIPLVSLLYARIFKIPLYSYHTHLPLYARTYN
RAD--LTLVTSPQIKE-ELLDVWRKGVDTRFHPSFKLIVYIGRMGEK--RL---LIA-KI
LEKK-ARMAFVRENLQTHFSVI--FTGSMVGDELSKAFASADVFVIPSDTETL-GFVVLE
SMASGDL--I-EDGG-YLCPPNAKRISLLVK--EARR--HSWEAATSLYKRAQIN
>MATOU-v1_47136544xxxEukaryota_Alveolata_Ciliophora_Intramacronucleata_Litostomatea_Haptoria_Cyclotrichida_Mesodiniidae 295 bp
------------------------------------------------------------
------------------------------------------------NTTTNKRIRSR-
-------------------------LTAS-SRFGVKAACSLTATLTS--WCISA-----A
RKSK-IGLCWTASPLS-VVGRS--RRCSREPRPLWEAFASGDVFCMPSDSETL-GFVVLE
SLASGDLI---DEGG-YLVSPGSSCMRELRL--EAER--WSWEKATS-YRAAMRR
>MATOU-v1_78179628xxxEukaryota_Alveolata_Dinophyceae 295 bp
--------------------------DSLVSCLK--AE--GVE-----MVGPV--PLV-P
LVGGRR-LWSAFN-DLDVQLIHST-NPG-----AVFWANFFDVPLVSYHTHALDYLDKY-
--D--VVLCPSPELVHHLVIQVWKKGVDA-FNPRHFIALFVGRLAEK--NIEEL-----V
IESD-TVLVIVESRLRSAFA-V--FAGVLRGESLSRMFASADVFLMPSRTETL-GFVVIE
AM---SII---HDQS-FLYPEGTRLTRRLRA--EAES--LSWEASHAQYVQAMRS
>MATOU-v1_102071248xxxEukaryota_Alveolata_Dinophyceae_Gymnodiniales_Kareniaceae 295 bp
------------------------------------------------------------
------------------------------------------------------------
-------------------------------------------MGEK--NAYFI-----I
MKQD-VRLAIVMDGLKEHY-TV--FTGSLQGDELSKAYASGDVFIMPSESETL-GFVVLE
AM---DII--QRDGA-FLYPPGAKHVAALRE--EVSQ--WDWDAATRQYEDAIEF
>MATOU-v1_72428166xxxEukaryota_Alveolata_Dinophyceae_Gymnodiniales_Kareniaceae 295 bp
------------------------------------------------------------
------------------------------------------------------------
-------------HRS-AK--VWAKGVDS-FNPKYKLIIYVGRLGEK--NLYIL-----L
VQHD-ARVAIVLEGLKKHY-TV--FTGSLEGEELSKAYASADVFFMPSESETL-GFVVLE
AM---DII--QKDGA-FLYPPGTSQVANLRE--EVKQ--WDWRAATMQYNDADAF
>MATOU-v1_83643271xxxEukaryota_Alveolata_Dinophyceae_Gymnodiniales_Kareniaceae 295 bp
------------------------------------------------------------
------------------------------------------------------------
--S--LIIPTWSTTKGIVVVQTWCWPRHH-MTGRWALMVFVSRLGEK--NAYFI-----I
MKQD-ISLAIVLPGLKEHF-TV--FPGLLEGDELSKAYASGDVFIMPSESETL-GFVVLE
AMLGFDII--QKDGA-FLYPPGAKHVAALRE--EVAQ--WSWEAATRQYGDAEQI
>MATOU-v1_108476698xxxEukaryota_Alveolata_Dinophyceae_Oxyrrhinales 295 bp
------------------------------------------------------------
------------------------------------------------------------
------------------------------------------------------------
---------------------V--FTGVKRGDDLSRIFASADVFVMPSRSETL-GFVVLE
AM---SII---HDGS-FLYNEGARKTLQLRK--EAES--MSWTTSHRQYPEAIQR
>MATOU-v1_110528608xxxEukaryota_Alveolata_Dinophyceae_Oxyrrhinales 295 bp
------------------------------------------------------------
------------------------------------------------------------
------------------------------------------------------------
---------------------------------LSRIYASADVFVMPSRSETL-GFVVLE
SM---SIV---HSGS-FLYNEGAKRTIELRA--EAES--MSWTSSHRQYAEAMRR
>MATOU-v1_18193520xxxEukaryota_Alveolata_Dinophyceae_Oxyrrhinales 295 bp
APTRVGLLLEPS-FTHLS-GYTN-RFDSLVSCLK--AE--GVE-----MVGPV--PLV-P
LVGGRR-LWSAFN-DLDVQLIHST-NPG-----AVFWANFFDVPLVSYHTHALDYLDKYA
FAD--VVLCPSPELVHHLVIQVWKKGVDA-FNPRHFIALFVGRLAEK--NIEEL-----V
IESD-TVLVIVESRLRSAFA-V--FAGVLRGESLSRMFASADVFLMPSRTETL-GFVVIE
AM---SII---HDQS-FLYPEGTRLTRRLRA--EAES--LSWEASHAQYVQAMRS
>MATOU-v1_29795273xxxEukaryota_Alveolata_Dinophyceae_Oxyrrhinales 295 bp
------------------------------------------------------------
------------------------------------------------------------
------------------------------FHPQFHLLLMVARLAEK--NIEEL-----W
LAKG-CVLVIVEVHYKMIFR-V--FTGVKRGEELSAIFASADVFVMPSRSETL-GFVVLE
AM---SII---HHGS-FLYDEGAALTRRLRA--EAVG--MSWTASHRQYPEAMRR
>MATOU-v1_58911712xxxEukaryota_Alveolata_Dinophyceae_Oxyrrhinales 295 bp
------------------------------------------------------------
------------------------------------------------------------
------------------------------------------------------------
---------------------V--FTGVKRGNELSKMFASADAFIMPSRSETL-GFVVLE
AM---SII---HHES-YLYPEGVSLISDLRA--EAER--LSWAASHSQYAQAIQA
>MATOU-v1_59244303xxxEukaryota_Alveolata_Dinophyceae_Oxyrrhinales 295 bp
PATRT------------------------ASTLS--A--------------STCRSRT-P
CTRGRR-RTSAFN-DLDVQLIHST-NPG-----AVFWANFFDVPLVSYHTHALDYLDKYA
FAD--VVLCPSPELVHHLVIQVWKKGVDA-FNPRHFIALFVGRLAEK--NIEEL-----V
IESD-TVLVIVESRLRSAFA-V--FAGVLRGESLSRMFASADVFLMPSRTETL-GFVVIE
AM---SII---HDQS-FLYPEGTRLTRRLRA--EAES--LSWEASHAQYVQAMRS
>MATOU-v1_62509697xxxEukaryota_Alveolata_Dinophyceae_Oxyrrhinales 295 bp
------------------------------------------------------------
------------------------------------------------------------
------------------------------------------------------------
---------------------V--FAGVRRGEALSQVFASADVFVMPSRSETL-GFVVLE
AM---SII---HHDS-FLYPEGAALVEQVRA--EAER--LSWAASHSQYAEAMRA
>MATOU-v1_62651717xxxEukaryota_Alveolata_Dinophyceae_Oxyrrhinales 295 bp
SPRRIGFLLEPS-FTHLS-GYTN-RFDSLTGYLL--SQ--GVE-----VVAEV--ALV-P
LVGGQR-IWAAFN-DLDVELVHST-SPG-----AILWANFFDVPLVSYHTHAIDYLEKYS
SAN--LALCPSPDLAQHLIIQVWRKGVDA-FHPRHRFLLFVGRLAEK--NLEEL-----I
LARQ-ATIALVEASLRTTFA-V--FAGVMRGDDLSRIFASADAFVMPSRSETL-GFVVLE
AM---SII---HHDS-FLYPEGATLVEQVRA--EAER--LSWAASHSQYVDAIRA
>MATOU-v1_62978957xxxEukaryota_Alveolata_Dinophyceae_Oxyrrhinales 295 bp
FPRRIGFLLEPS-FTHLS-GYTN-RFDSLTGYLL--SQ--GVE-----VVADV--ALV-P
LVGGQR-IWTAFN-ELDVELVHST-SPG-----AMFWANFFDIPLISYHTHAIDYLEKYS
FAD--VALCPSPELVEHLVIQVWRKGVDA-FHPRHRLLLFVGRL----------------
------------------------------------------------------------
-------------------------------------------------------
>MATOU-v1_86426690xxxEukaryota_Alveolata_Dinophyceae_Oxyrrhinales 295 bp
---------------------------------------------------QE-------
-QRGLR-RRGRRR-EVQPEALRSE-APG-------------PVP----------------
----------GPGKEHR----------EH-HGPRH-------RVQQE--RLRE-------
-----------ESRLRSAFA-V--FAGVLRGESLSRMFASADVFLMPSRTETL-GFVVIE
AM---SII---HDQS-FLYPEGTRLTRRLRA--EAES--LSWEASHAQYVQAMRS
>MATOU-v1_90789247xxxEukaryota_Alveolata_Dinophyceae_Oxyrrhinales 295 bp
------------------------------------------------------------
------------------------------------------------------------
------------------------------------------------------------
-----------EAYYKMIFR-V--FTGVKRGEELSAIFASADVFVMPSRSETL-GFVVLE
AM---SII---HHGS-FLYDEGAALTRRLRA--EAVG--MSWTASHRQYPEAMRR
>MATOU-v1_100989890xxxEukaryota_Haptophyceae 295 bp
------------------------------------------------------------
---------------------------------------------------LPVYADRYN
WAD--LTLATSPQLQG-QL--VWRKGIDT-FNPKYNLLLYVGRIGEK--NIKLI-----V
MQRE-ARLAIVEAELKEHF-TK--FMGLMQGEALSRAYAAADVFVMPSESETL-GFVVLE
SM---NLC---KDGG-FLFRPGADKVQRLRD--ETLQ--WDWKAATSQYTKAEKN
>MATOU-v1_101168812xxxEukaryota_Haptophyceae 295 bp
------------------------------------------------------------
-----------------------------------------------------------N
RAD--LTLATSPQLQE-QL--VWRKGVDT-FSPSYNLLLYVGRLGEK--NIGLI-----V
LDAS-ATLAVVEGQLRKDF-VV--FTGLLRGERLSRAYASADCFLMPSESETL-GFVVLE
AM---NLV---TDGG-YLFKPGVDKVKTLRA--ETLK--WNWQAATSQYTAAETR
>MATOU-v1_10542882xxxEukaryota_Haptophyceae 295 bp
-------------------------------------------------PDPSQFLDI-P
ITYVPG--FNRLK-RFAPDLIHAA-APGFFVIPAVVYARALGKPLISYHTHLPVYADRYN
WAD--LTLATSPQLQG-QLVDVWRKGIDT-FNPKYNTASRTGRCCPR--RTSSL----SA
CPRS-----WA----RSTSRSSW---GCRG--------RAARTRPRTSRSASW----CSR
AWRRASTC-----AG----RPAARATRTT-------R----W-GATR--------
>MATOU-v1_10549755xxxEukaryota_Haptophyceae 295 bp
STRSARLLCLSS-SPTAA-TAID-SRRCCDTSRR--AV--MRR-----WRRAHG------
-----R-QAA----QELPARPHSR-RDA-----AIVYSRLLGKPLISYHTHLPIYADRYN
WGD--LTLVTSPQLQQ-QL--VWRKGIDT-FSPTYNLLLYVGRVGEK--NIPLI-----V
LERE-ARLAIVEDDLKQLF-TK--FMGLMQGEALSRAYAAADVFVMPSESETL-GFVVLE
SM---NLV---KDGG-FLFAPGANRV-----------------------------
>MATOU-v1_11338504xxxEukaryota_Haptophyceae 295 bp
------------------------------------------------------------
------------------------------------------------------------
---------------------VWRKGVDT-FNPSFNLLLYVGRLGEK--NVQMI-----V
LQRR-ARLAIVEGMLRKHF-IV--FMGLMTGEPLSRAYAAADIFVMPSESETL-GFVALE
AM---NLC---KDGG-FLFEPNASRVQQL-----------AWRRSNGRHLCCATS
>MATOU-v1_114196960xxxEukaryota_Haptophyceae 295 bp
------LLV----EPTPF-TYVT-GY----SNRF--KE--MLR-----YLKFLG------
-----M-PIF----Q--PDLIHVA-TPG-----AIAYSRLLGKPLISYHTHLPIYADRYN
WGD--LTLVTSPQLRE-QL--VWRKGINT-FSPRYNLLLYVGRVGEK--NIPLI-----V
LERE-ARLAIVEAELKLLF-TK--FMGLMQGEDLSRAYAAADVFVMPSESETL-GFVVLE
SM---NLV---KDGG-YLFEPGARRVRELRK--ETER--WDWKAATSQYAQAEKN
>MATOU-v1_116699785xxxEukaryota_Haptophyceae 295 bp
HAGDT--RAAPGASGVAA-GRAD-PVHSRQWLLQPFQG--DAT-LPGRRR-TGRLLG--P
AERVPG--HQPPQ-EVQPPDLRGA-CHRLLSRPRQTAGHLLPHAPISYHTHLPVYAERYN
WGD--LTLATSPQLKE-QLVDVWRKGIDTVFNPKYNLLLYVGRIGEK--N----LIR-DV
LANE-ARLAIVEDELKQYFQTK--FMGLMQGEALSRAYAAADVFVMPSESETL-GFVVLE
SMASGNL--V-RDEG-CLFRPGTAQVRRLR--EETLR--WDWRAGAT--------
>MATOU-v1_2954299xxxEukaryota_Haptophyceae 295 bp
PGRKV--LVEPTPFTHVS-GYSN-RFKEMLRFLK--EG--GDE-PEVITP-PHSYLGM-P
ITYVPG--FRRLR-ERRPN-IHAS-MPGFFALIATIYARLLSIPLVSYHTNLPYYVRRYN
AAD--LILATSPELQQ-ELVDVWRKGIDTVFNPAFNLLLYVGRLGEK--N----LIR-EV
MRKE-ARLCIVAPELREAFETV--FMGLMTGELLSRAYAAADVFVMPSESETL-GFVVLE
AMASGNL--M-SDGG-YLFNPGANKVRALR--QEALK--WNWKTATSQYTRAEKN
>MATOU-v1_31218067xxxEukaryota_Haptophyceae 295 bp
------------------------------------------------------------
------------------------------------------------------------
------------------------------------LVIYVGRLGEK--RLRDL-----M
LARD-ARLALVRAALEAHFETV--FTGLLRGEELSRAFAAADVFAMPSDSETL-GFVVLE
AMASGSLI---ADGG-FLFAPGAEKVGALRA--EAEK--WGWEAATA-YKMAVEN
>MATOU-v1_34987498xxxEukaryota_Haptophyceae 295 bp
GADAVALLVEPTPFTHVS-GYSN-RFQEMLRYLK--EG--DDT-VEVITP-PANFLGI-P
IHYIPG--FPLLE-RFRPDV-HCS-APGMFMLAAVAYAKAMSIPLISYHTDVFTYVKRYK
HAD--LTLATSPQLAE-QIVAVWRKGVDTVFSPKWNLLLYVGRLGEK--NV---LIK-GV
LEKN-ARLALVEEALKRDFATV--FTGLLKGEDLSRAFAAADVFVMPSESETL-GFVVLE
AMASQSI--V-HHGG-FLHKPGAASVQRLRA--NAVK--YDWRSATSQYTEAERL
>MATOU-v1_4094441xxxEukaryota_Haptophyceae 295 bp
APRKVALLVEPTPFTHVS-GYSN-RFQEMLRYLK--EG--GDT-TEVITP-PKNFLGI-P
IHYIPG--FPLLE-RFRPDV-HCS-APGMFMVAAAAYAKALSVPLISYHTDVFTYVRRYN
QAD--LVLATSPQLAE-QIVAVWRKGVDTVFSPKWNLLLYVGRLGEK--NV---LVK-GV
LEKN-ARLAVVEEWLKKEFATV--FTGLLKRGPLAR------------------------
---------------------------RLRG--DGVR--GPRR---------RRA
>MATOU-v1_45161883xxxEukaryota_Haptophyceae 295 bp
-RRRARRHRAPTPFTHVS-GYSN-RFKEMLRFLK--AG--GDE-TEVITP-PSNFLGV-P
ITYVPG--FSRLR-RTRPN-IHAV-TPGFFVIPAILYSRLLQIPLISYHTHLPAYAERYN
FAD--LTLATSPQLQA-QLVEVWRKGIDTVFSPKFNLLLYVGRLGEK--N----LIR-GV
M---------------------------------ARX-----------------------
-------------------------------------------------------
>MATOU-v1_4553847xxxEukaryota_Haptophyceae 295 bp
PGRKV--LVEPTPFTHVS-GYSN-RFKEMLRFLK--EG--GDE-PEVITP-PHSYLGM-P
ITYVPG--FRRLR-ERRPN-IHAS-MPGFFALIATIYARLLSIPLVSYHTNLPYYVRRYN
AAD--LILTTSPELQQ-ELVDVWRKGIDTVFNPAFNLLLYVGRLGEK--N----LIR-EM
MRKE-ARLCIVAPELRKVFETV--FMGLMSGELLSRAYAAADVFVMPSESETL-GFVVLE
AMASANL--M-SDGG-YLFNPGAKKVRTLR--QEALK--WNWKAATSQYTRAEKN
>MATOU-v1_50481076xxxEukaryota_Haptophyceae 295 bp
------------------------------------------------------------
-----------------------------------------------------------N
WAD--LTLATSPQLQG-QL--VWRKGIDT-FNPKYNLLLYVGRIGEK--NIKLI-----V
MQRE-ARLAIVEAELKEHF-TK--FMGLMQGEALSRAYAAADVFVMPSESETL-GFVVLE
SM---NLC---KDGG-FLFRPGADKVQRLGD--ETIQ--WDWKAA-----DAPVG
>MATOU-v1_51393309xxxEukaryota_Haptophyceae 295 bp
ATRRKSSRLTIPRPGPRA-SSGS-RSTTFPASAS--YF--TDK-YSPGTSGPRRGCSWSR
LPRTRR--RRRSG-PFGAGACGGS-CTRLPRRTSCSRRHRSSRSRRAGARTWQCGGRAT-
-------------------------RTTA-ASASPRRRTWSGRLGEK--NVEHV-----V
LERN-ARLAVVEDWLKKEFQTV--FTGLLKGEDLSRAFAAADVFVMPSDSETL-GFVVLE
AMASGNIV---SDGG-FLHKPGAASVQRLRA--EALK--WDWRAATS-YTEAERL
>MATOU-v1_51475865xxxEukaryota_Haptophyceae 295 bp
------------------------------------------------------------
---------PLLE-RFRPDV-HCS-APGMFMLAAVAYAKAMSIPLISYHTDVFTYVKRYK
HAD--LTLATSPQLAE-QIVAVWRKGVDTVFSPKWNLLLYVGRLGEK--NVVGILIK-GV
LEKN-ARLALVEEALKRDFATV--FTGLLKGEDLSRAFAAADVFVMPSESETL-GFVVLE
AMASQSI--V-HHGG-FLHKPGAASVQRLRA--NAVK--YDWRSATSQYTEAERL
>MATOU-v1_51896574xxxEukaryota_Haptophyceae 295 bp
------------------------------------------------------------
------------------------------------------------------------
-------------------------------------------------NIALL-----V
LERE-ARLAVVEEDLKRLFATK--FMGLMQGEALSRAYAAADVFVMPSESETL-GFVVLE
SMASGNLV---KDQG-FLFKPGSEKVRRLRE--EGGDAALGLRAAQPDERRGRRR
>MATOU-v1_51925504xxxEukaryota_Haptophyceae 295 bp
------------------------------------------------------------
---------E----RFKPDLIHTV-GPG-----AKKYAQKLGVPLVSYHTNLQYYTREYN
KAD--LALATSPQLKE-QL--VWRKGVDT-FSPAWNL-------GEK--NVQII-----V
MDME-VRLAIVEEELRRIF-TV--FTGLLQGEDLSRAYAAADVFVCPSESETL-GFVVLE
AM---NLM---TEGG-YLHEPGAQKIKLLRE--EALR--WX--------------
>MATOU-v1_53501793xxxEukaryota_Haptophyceae 295 bp
------------------------------------------------------------
--------------------------------------RILKIPLISYHTHLPYYAERYN
WAD--LTLATSPQLKS-QL--VWRKGIDT-FNPKFNLLLYVGRLGEK--NIHLI-----V
LERE-ARLAIVEPSLRATF-TV--FMGLMQGEELSRAYAAADVFVMPSESETL-GFVVLE
AM---NLV---RDGG-FLFTPGTRKVRKVRR--ETEK--WDWKAATSQYPX----
>MATOU-v1_53551066xxxEukaryota_Haptophyceae 295 bp
------------------------------------------------------------
--YIPG--FPLLE-RFRPDV-HCS-APGMFMLAAVAYAKAMSIPLISYHTDVFTYVKRYK
HAD--LTLATSPQLAE-QIVAVWRKGVDTVFSPKWNLLLYVGRL--------GILIK-GV
LEKN-ARLALVEEALKRDFATV--FTGLLKGEDLSRAFAAADVFVMPSESETL-GFVVLE
AMASQSI--V-HHGG-FLHKPGAASVQRLRA--NAVK--YDWRSATSQYTEAERL
>MATOU-v1_54072933xxxEukaryota_Haptophyceae 295 bp
------------------------------------------------------------
----------------SPTT-TCS-RTSA--------------------TDVFTYVKRYK
HAD--LTLATSPQLAE-QIVAVWRKGVDTVFSPKWNLLLYVGRLGEK--NV---LIK-GV
LEKN-ARLALVEEALKRDFATV--FTGLLKGEDLSRAFAAADVFVMPSESETL-GFVVLE
AMASQSI--V-HHGG-FLHKPGAASVQRLRA--NAVK--YDWRSATSQYTEAERL
>MATOU-v1_58255707xxxEukaryota_Haptophyceae 295 bp
------------------------------------------------------------
------------------------------------------------------------
------------------------------------------------------------
--------------------TV--FTGLLKGEDLSRAFAAADVFVMPSESETL-GFVVLE
AMASQSIV---NHGG-FLHEPGAASVQALRA--DALK--WDWRAATS-YTEAERL
>MATOU-v1_63018189xxxEukaryota_Haptophyceae 295 bp
------------------------------------------------------------
---------Q----LGRPHPRHLA-AAA---------PRLPARRRAQGHRHSGVLAD---
--------------VQ-RV--A--RGADG-AAPAAA--------GEK--NIPLI-----V
LERE-ARLAIVEDDLKQLF-TK--FMGLMQGEALSRAYAAADVFVMPSESETL-GFVVLE
SM---NLV---KDGG-FLFAPGANRVRELRK--ETER--WDWKAATSQYAQAEKN
>MATOU-v1_63312468xxxEukaryota_Haptophyceae 295 bp
PARRV--LVEPTPFTHVS-GYSN-RFKEMLRFLK--EG--GDD-VEVITP-PSEFLEI-P
ITYVPG--FNRLK-QFEPD-IHCA-APGFFLFPAIAYARVLGKPLISYHTHLPVYADRYN
WGD--LTLATSPQLKE-QLVDVWRKGIDTVFNPKYNLLLYVGRIGEK--N----LLR-EV
LASE-ARLAIVEAELRQHFQTK--FMGLMQGEALSRAYAAADVFVMPSESETL-GFVVLE
SMASGNL--V-RDGG-CLFRPGSAKVRGLR--DETLR--WDWRAATSQYVAAERN
>MATOU-v1_74875473xxxEukaryota_Haptophyceae 295 bp
APRKVALLVEPTPFTHVS-GYSN-RFQEMLRYLK--EG--GDT-TEVITP-PKNFLGV-P
IHYIPG--FPLLE-RFRPDV-HCS-APGMFMVAAVAYAKALSVPLISYHTDVFTYVRRYN
QAD--LVLATSPQLAE-QIVAVWRKGVDTVFSPKWNLLLYVGRLGEK--NV---LVK-GV
LEKN-ARFAVVEEWLKKEFATV--FTGLLKGEDLSRAFAAADVFVMPSDSETL-GFVVLE
AMASGSI--V-TDGG-LLHTPGAAGVQRLRA--DALK--WDWRAATSQYTAAERN
>MATOU-v1_74960710xxxEukaryota_Haptophyceae 295 bp
TGRRVALLVEPTPFTHVS-GYSN-RFKEMLRYLQ--QG--GDT-VAIFTPDPGDFLGM-N
ITYVAG--FRELQ-RFKPDLIHTV-GPG-FMLTAQKYARKLDVPFVSYHTNLQYYTREYN
KAD--LALATSPQLAD-QLVDVWRKGVDT-FSPAWNLLLSVGRLLER----ADY---PPC
DRGD-----LCRGRLRVPLR-V---AGATR----------------------L-------
----------QRHRG-----PA--------AALGLERR--DL-AAHPQIRSGGRG
>MATOU-v1_77602052xxxEukaryota_Haptophyceae 295 bp
APRKVALLVEPTPFTHVS-GYSN-RFQEMLRYLK--EG--GDT-TEVITP-PKNFLGV-P
IHYIPG--FPLLE-RFRPDVPSVA-KRGRCWSASARTSTAPPRGCCSRRWRTRRRVSRW-
------------------------------------------------------------
------------------------------------------------------------
-------------------------------------------------------
>MATOU-v1_8217767xxxEukaryota_Haptophyceae 295 bp
APRKVA----------------N-RFQEMLRYLK--EG--GDT-TEVITP-PKNFLGV-P
IHYIPG--FPLLE-RFRPDV-HCS-APGMFMLAAVAYAKALSVPLISYHTDVFTYVRRYN
QAD--LVLATSPQLAE-QIVAVWRKGVDTVFSPKWNLLLYVGRLGEK--NV---LVK-GV
LEKN-ARFAVVEEWLKKEFATV--FTGLLKGEDLSRAFAAADVFVMPSDSETL-GFVVLE
AMASGSI--V-TDGG-LLHTPGAAGVQRLRA--DALK--WDWRAATSQYTAAERN
>MATOU-v1_8384712xxxEukaryota_Haptophyceae 295 bp
------------------------------------------------------------
------------------------------------------------------------
------------------------------------LILSVGRIGEK--NVQLV-----V
LDLE-ARLAVVEAELRKIF-TV--FTGLLQGEELSRAYAAADVFVCPSESETL-GFVVLE
AM---NVM---QEGG-LLHEPGAQKVQMLRA--EAQR--WDWRAATSHGGRAELP
>MATOU-v1_86442922xxxEukaryota_Haptophyceae 295 bp
---------------------------------------------------FLD------
-----I-PIK----SFKPDLIHAA-TPG-----SIFYARILGRPLISYHTHLPIYG--YN
WGD--LTLVTSPQLQQ-QM--VWRKGIDT-FNPKFNLLLYVGRIGEK--NIALI-----V
LERQ-ARLAVVEDELKQYF-TK--FMGLMQGEALSRAYAAADIFVMPSESETL-GFVVLE
AM---NLV---KDQG-FLFRPGTEKVQQLRK--ETLQ--WDWRAATSQYAQAEKN
>MATOU-v1_86836087xxxEukaryota_Haptophyceae 295 bp
APRKVALLVEPTPFTHVS-GYSN-RFQEMLRYLK--EG--GDT-TEVITP-PPSFLGI-P
IHYIPG--FPLLE-RFRPDV-HCS-APGMFMLAAAAYAKALNVPLISYHTDVFTYVKRYG
QAD--LVLATSPQLAE-QIVAVWRKGVDTVFSPTWNLLLYVGRLGEK--NV---------
------------------------------------------------------------
-------------------------------------------------------
>MATOU-v1_86900079xxxEukaryota_Haptophyceae 295 bp
---------------------------EMLRYLK--EG--GDT-TEVITP-PPSFLGI-P
IHYIPG--FPLLE-RFRPDV-HCS-APGMFMLAAAAYAKALNVPLISYHTDVFTYVKRYG
QAD--LVLATSPQLAE-QIVAVWWKGVDTAGARTWPASPRASRTGRR--RT---X-----
------------------------------------------------------------
-------------------------------------------------------
>MATOU-v1_88758735xxxEukaryota_Haptophyceae 295 bp
------------------------------------------------------------
------------------------------------------------------------
------------------------------------LLLYVGRLGEK--NV---LIK-GV
LEKN-ARLALVEEALKREFATV--FTGLLKGEDLSRAFAAADVFVMPSESETL-GWRRRS
PSWPRSC--T-SPAR-TWPRPCSASRRRGRA--NAVK--YDWRSATSQYTEAERL
>MATOU-v1_95628064xxxEukaryota_Haptophyceae 295 bp
------------------------------------------------------------
------------------------------------------------------------
------------------------------------------------------------
-----ARLAIVEQDLRTHFATT--FMGLMQGENLSRAYAAADVFVMPSESETL-GFVVLE
SMASENLV---KDGG-FLCEPGAEKVRMLRE--ETLN--WDWKAATS-YSAAEKR
>MATOU-v1_95758442xxxEukaryota_Haptophyceae 295 bp
------------------------------------------------------------
------------------------------------------------------------
------------------------------------------------------------
-----------------------------------------------SDSETL-GFVVLE
AMASGSLI---EHAG-YLYEPGAEYVTSLRA--EAER--WGWEAATT-YLQAVRN
>MATOU-v1_99233716xxxEukaryota_Haptophyceae 295 bp
------------------------------------------------------------
----------------------------------------------------QYYTREYN
KAD--LALATSPQLKE-QL--VWRKGVDT-FSPAWNLLLSVGRLGEK--NVQII-----V
MDME-VRLAIVEEELRRIF-TV--FTGLLQGEDLSRAYAAADVFVCPSESETL-GFVVLE
AM---NLM---TEGG-YLHEPGAQKIKLL--------------------------
>MATOU-v1_44377154xxxEukaryota_Haptophyceae_Coccosphaerales_Pontosphaeraceae 295 bp
-------LVEPTPFTHVS-GYSN-RFKEMLRFLK--QG--GDE-PAVITP-PSDFLGI-P
ITYVSG--FRRLK-TLRPD-IHVA-TPGFFVLPAILYSRILNLPLVSYHTHLSVYADRYN
FAD--LTLATSPQLQE-QLVGVWRKGIDTVFSPSYNLLLYVGRLGEK--N----MIK-DV
LQAN-VRLAIVELELRQHFKVV--FTGQLTGETLSRAYAAADVFVMPS------------
-------------------------------------------------------
>MATOU-v1_5290727xxxEukaryota_Haptophyceae_Isochrysidales 295 bp
------------------------------------------------------------
------------------------------------------------------------
---------------------------------------------EK--RLRDL-----V
LSKG-ARLAFVMDGLREYF-TV--FTGLLQGEELSRAFAAADVFVMPSDSETL-GFVVLE
SMASGSLI---DDGG-FLFEPGAARVRCLRA--EAER--WGWEAATT-YVQAARN
>MATOU-v1_110027284xxxEukaryota_Haptophyceae_Isochrysidales_Noelaerhabdaceae 295 bp
-PRRVAL-----RFLVAA-GDE----------------------VTVITP-PRSFLGV-P
ITYLPG--FRALR-SFR---LHVS-APGVLALPAILYSRLLSVPLVSYHTHLSVYAARYN
CAD--LTLATSPQLQQ-QLVEVWRKGVDTTFSPAFNLLLYVGRLGEK--RVELL------
-----------EASLRREFAVV--FAGVLQGEDLSRAYAAADVFVMPSDSETL-GFVVLE
AMASGSL--V-ADGG-LLFTPGAAKVGRLAE---------ARRWSWE-------L
>MATOU-v1_45207238xxxEukaryota_Haptophyceae_Phaeocystales_Phaeocystaceae 295 bp
------------------------------------------------------------
------------------------------------------------------------
------------------------------------------------------------
-KKE-ARLAIVEDELKEYF-TK--FMGLMQGEALSRAYAAADVFVMPSESETL-GFVVLE
SM---NLV---KDGG-YLFKPGAAKVQMLRE--ETLQ--WDWKAATSQYSKAEKN
>MATOU-v1_114273562xxxEukaryota_Haptophyceae_Phaeocystales_Phaeocystaceae_Phaeocystis 295 bp
------------PTGPAS---SS---TSPSRMCL---AS-GSF----CTSR-----GACR
ASTASS---SSTH------VAHRSSSPTLSATCPYQASSSSVSPLLSGSCR--SAAAMW-
----------------------------T-FNPKYNLLLYVGRIGEK--NIALI-----V
LRSE-ARLAIVEAELKQYFQTK--FMGLMQGEALSRAYAAADVFVMPSESETL-GFVVLE
SMASG--------------------------------------------------
>MATOU-v1_11399915xxxEukaryota_Haptophyceae_Prymnesiales 295 bp
------------------------------------------------------------
------------------------------------------------------------
----------------------------------KSLLLYVGRLGEK--NIGMI-----V
LERE-ARLCIVEADLKEHFATV--FMGLMQGEALSRAYAAADVFVMPSESETL-GFVVLE
AMASESLV---KDGG-YLFEPGTAKVRSLRQ--ETLK--WNWEAATS-YTRAERR
>MATOU-v1_3244753xxxEukaryota_Haptophyceae_Prymnesiales 295 bp
------------------------------------------------------------
------------------------------------------------------------
-AD--LTLATSPQLQE-KL--LWPKGIDT-FSPTYNLLLFVGRLGEK--NIQLI-----V
LERE-ARLAIVEKALREHF-VK--FMGLMQGEALSRAYAAADVFVMPSESETL-GFVVLE
AM---GLV---RDGG-YLFTPGTAKVRKLRK--ETLK--WSWESASSRYTLAEAR
>MATOU-v1_9475212xxxEukaryota_Haptophyceae_Prymnesiales_Chrysochromulinaceae 295 bp
------------------------------------------------------------
------------------------------------------------------------
------------------------------------------------------------
------------------------------------------------------------
AMASQNLI---KDGG-YLFKPGTQKVEKLRA--ETLN--WNWAAATS-YTRAESN
>MATOU-v1_1412849xxxEukaryota_Stramenopiles_Bacillariophyta 295 bp
------------------------------------------------------------
------------------------------------------------------------
------------------------------------------------------------
----------------------------------------GDVFCMPSDSETL-GFVVLE
SMASGNLI---EEGG-YLVDIGIEYVDELRE--EAEK--WSWEAATQ-YLRTIVN
>MATOU-v1_38818078xxxEukaryota_Stramenopiles_Bacillariophyta 295 bp
------------------------------------------------------------
------------------------------------------------------------
------------------------------------------------------------
------------------------------------------------DSETL-GFVVLE
SMASGNLI---EEGG-YLVDIGIEYVDELRE--EAEK--WSWEAATQ-YIRTIVN
>MATOU-v1_110505811xxxEukaryota_Stramenopiles_Bacillariophyta_Bacillariophyceae_Bacillariophycidae_Bacillariales_Bacillariaceae 295 bp
------------------------------------------------------------
------------------------------------------------------------
---------------------------------------------------KDV-----M
MEKN-ARFAVVQEELKQYFKTV--FLGQRSGDELSQAFASADAFIMPSDSETL-GFVVLE
SMASGSII---TNEG-FLVEPGVKRLKQLRA--EAER--WGWEAATS-YEKALEK
>MATOU-v1_113099147xxxEukaryota_Stramenopiles_Bacillariophyta_Bacillariophyceae_Bacillariophycidae_Bacillariales_Bacillariaceae 295 bp
------------------------------------------------------------
------------------------------------------------------------
--------------------------IDT-FDPKFKLMVYVGRLGEK--RIKDV-----I
LEKN-ARFAVVMEELEKYFKTV--FLGQKSDDELSQAFASADAFIMPSDSETL-GFVVLE
SMASGSLI---TNEG-FLVEPGVNRLQQLRA--EAER--WGWEAATS-YEKAMVN
>MATOU-v1_113739874xxxEukaryota_Stramenopiles_Bacillariophyta_Bacillariophyceae_Bacillariophycidae_Bacillariales_Bacillariaceae 295 bp
------------------------------------------------------------
------------------------------------------------------------
------------------------------FDPKFKLMVYVGRLGEK--NIKDV-----I
LEKN-ARFAVVKEELETYFKTV--FLGQRSGDELSQAFAS-----------------VLE
SMASGSII---SNEG-FLVTNGVKCLQKLRK--EAER--WGWEAATS-YEKAMVN
>MATOU-v1_83962540xxxEukaryota_Stramenopiles_Bacillariophyta_Bacillariophyceae_Bacillariophycidae_Bacillariales_Bacillariaceae_Pseudo-nitzschia 295 bp
-------------------------------------A--GIY-ISLVQPDRNEGFGD-H
GSSQTR--FYFLR-TYDDHSVGHE-LP--YAPAIVCYQ----LPRYSWNREV---GLGAK
GID--GQRYPACRRLA-QGSEIQR--LDT-FNPRFKLMVYVGRLGEK--RIKDV-----I
LEKN-ARFAVVKEELEKYFETV--FLGQRSGDELSQAFASADAFIMPSDSETL-GFVVLE
SMASGSII---TNES-FLVETGVARLQQLRA--EAER--RG--------------
>MATOU-v1_33616693xxxEukaryota_Stramenopiles_Bacillariophyta_Coscinodiscophyceae_Chaetocerotophycidae_Chaetocerotales_Chaetocerotaceae 295 bp
------------------------------------------------------------
------------------------------------------------------------
---------------------------------------------EK--RLKDI-----M
LEKG-VRLCIVAEELHEHFETH--FTGLMSGDDLSAAFASADAFVMPSDSETL-GFVVLE
SMASGNLI---HHEG-YLVPPGVEKLKILRE--EAEL--WSWEAATS-YEKAIVN
>MATOU-v1_42920255xxxEukaryota_Stramenopiles_Bacillariophyta_Coscinodiscophyceae_Chaetocerotophycidae_Chaetocerotales_Chaetocerotaceae_Chaetoceros 295 bp
------------------------------------------------------------
------------------------------------------------------------
------------------------------------------------------------
------------------------------------------------------GFVVLE
SMASGNLI---KHGG-YLVPPGVEKLTTLRK--EAER--WSWEAATS-YEKAIVN
>MATOU-v1_108318775xxxEukaryota_Stramenopiles_Dictyochophyceae_Florenciellales 295 bp
------------------------------------------------------------
------------------------------------------------------------
------------------------------------------------------------
------------------------------------------------------------
-----NVI---VENG-YLFEPGTAKVKKLRA--EAEL--WDWESATS-YRIAQEN
>MATOU-v1_4250608xxxEukaryota_Stramenopiles_Dictyochophyceae_Pedinellales 295 bp
GKIKVGLMVEP-PFTHVS-GYAN-RFNEMLKNLRKA----GDD-VEVITPDPQEVHGH-R
VNNLKG--FSIMN-RFRPDILHVS-TPSFLCFMGILASRVLSIPLLSYHTHLPVYARNY-
------------NTST-LWX----------------------------------------
------------------------------------------------------------
-------------------------------------------------------
>MATOU-v1_29263781xxxEukaryota_Stramenopiles_Dictyochophyceae_Pedinellales_Pseudopedinella 295 bp
------------------------------------------------------------
------------------------------------------------------------
-AD--LTLVTSPQMKE-EM--VWRKGVDT-FDPRFQLLIYVGRLGEK--RLREL-----M
LKAE-ARLALVESDLRKHF-TK--FMGLMQGERLSQAFASADIFVMPSDSETL-GFVVIE
SM---SII---NDGG-LLANPRTAKVKHLRE--EMKQ--WDWEAATSQYQKALDN
>MATOU-v1_88409518xxxEukaryota_Stramenopiles_Pelagophyceae_Pelagomonadales 295 bp
ETEKERGQSGPTPQDSST-RGTD-ALHPRLWLCEPLQGTIGDE-VAVATPDPDEFMGY-P
ITTLEG--FRMVE-RFKPDVIHAS-SPGFFALAATGIAKALDVPLLSYHTHLPVYAERY-
------------WLPX--------------------------------------------
------------------------------------------------------------
-------------------------------------------------------
>MATOU-v1_83331881xxxEukaryota_Stramenopiles_Pelagophyceae_Pelagomonadales_Aureococcus 295 bp
PQRKVALLVEPTPFTHVS-GYAN-RFQEMLKHLE--RR--GDV-VAVATP-PASFGKF-A
VTTLGG--FQMIR-DLDPDVVHAS-SPGFLAVAALRRA-------QGFNVASTVF-----
------------------------------------------------------------
------------------------------------------------------------
-------------------------------------------------------
>MATOU-v1_51832435xxxEukaryota_Stramenopiles_Pelagophyceae_Pelagomonadales_Pelagomonas 295 bp
GPLRIALLVEPTPFTHVS-GYAN-RFKEQLKYLKEF----GDE-VAVATPDPDEFMGY-P
ITTLEG--FRMVE-RFKPDVIHAS-SPGFFALAATGIAKALDVPLLSYHTHLPVYAERY-
------------------------------------------------------------
------------------------------------------------------------
-------------------------------------------------------
>MATOU-v1_52472247xxxEukaryota_Stramenopiles_Pelagophyceae_Pelagomonadales_Pelagomonas 295 bp
GPLRIALLVEP-PFTHVS-GYAN-RFKEQLKYLKEF----GDE-VAVATPDPDEFMGY-P
ITTLEG--FRMVE-RFKPDVIHAS-SPGFFALAATGIAKALDVPLLSYHTHLRVVASFL-
------------ECVA-RDPHPQREGLQH-RNVKVWILLYVGRISEK--RLEDV------
VLRE-TVFSIVEAELRKFFA-VL-RGEALSGDTKAFAAACGRVLDDAGDAEGWSWRAATK
NL-----------------------------------------------------
>MATOU-v1_11989794xxxEukaryota_Stramenopiles_Pelagophyceae_Pelagomonadales_Pelagomonas_Pelagomonas 295 bp
GPLRIALLVEP-PFTHVS-GYAN-RFKEQLKYLKEF----GDE-VAVATPDPDEFMGY-P
ITTLEG--FR-----------HSRLQSGFFRVGGDWYCESSRCASRAVVPHLRVVASIL-
------------ECVA-RDPHPQREGLAE-RRRHLQREETRGRRGKG--QTRDR------
DRWA-RGGTAQRGP-GPLRR-VR-VGGHVRWSSTR--RRHAGTTHDA-RKK---------
-------------------------------------------------------
>MATOU-v1_50951991xxxEukaryota_Stramenopiles_Pelagophyceae_Pelagomonadales_Pelagomonas_Pelagomonas 295 bp
GPLRIALLVEP-PFTHVS-GYAN-RFKEQLKYLKEF----GDE-VAVATPDPDEFMGY-P
ITTLEG--FRMVE-RFKPDVIHAS-SPGSRGLSPTSFMPRRRVFLLSCCLIIPIYPCTR-
------------ATRR-GFPPX--------------------------------------
------------------------------------------------------------
-------------------------------------------------------
>MATOU-v1_51832434xxxEukaryota_Stramenopiles_Pelagophyceae_Pelagomonadales_Pelagomonas_Pelagomonas 295 bp
GPLRIALLVEP-PFTHVS-GYAN-RFKEQLKYLKEF----GDE-VAVATPDPDEFMGY-P
ITTLEG--FRMVE-RFKPDVIHAS-SPGFFALAATGIAKALDVPLLSYHTHLPVYAERY-
------------------------------------------------------------
------------------------------------------------------------
-------------------------------------------------------
>MATOU-v1_57588903xxxEukaryota_Stramenopiles_Pelagophyceae_Pelagomonadales_Pelagomonas_Pelagomonas 295 bp
GPLRIALLVEP-PFTHVS-GYAN-RFKEQLKYLKEF----GDE-VAVATPDPDEFMGY-P
ITTLEG--FRMVE-RFKPDVIHAS---------------------LSCCRTIPIYRSTR-
------------ATRR-GFPPP-----------KSWSTSTSSTRSGI--RRRET------
RRRK-LSCCTSRNVWKMWRR-VS-WAAARTWSSRPWLLGYLSSLPMLAGY----WSLVIR
RPSRREX------------------------------------------------
>MATOU-v1_6484743xxxEukaryota_Stramenopiles_Pelagophyceae_Pelagomonadales_Pelagomonas_Pelagomonas 295 bp
-------MVE--------------KFKPDVIHASSP----GFF-ALAATGI----LDV-P
LVLSYH--TR-----------YA-----------SWLPFSRSSAWLAI---FADVTLVT-
------------QIMD-EFFNPEFRDSAT-------RETTGGCGRVA--RTRDR------
DRWA-RGGAQKRGS-RAFCW-VR-VGGHVRWSSIG--RWHAGTLDHAGHEKPARGALLL-
-------------------------------------------------------
>MATOU-v1_88344212xxxEukaryota_Stramenopiles_Pelagophyceae_Pelagomonadales_Pelagomonas_Pelagomonas 295 bp
GPLRIALLVEP-PFTHVS-GYAN-RFKEQLKYLKEF----GDE-VAVATPDPDEFMGY-P
ITTLEG--FRMVE-RFKPDVIHAS-SPGFFALAATGIAKALDVPLLSYHTH-RVVASFF-
------------QCVA-RDPHPQREGLAE-RR----------------------------
------------------------------------------------------------
-------------------------------------------------------
>MATOU-v1_117048318xxxEukaryota_Stramenopiles_unclassified 295 bp
------------------------------------------------------------
------------------------------------------------------------
------------------------------------LVIHVGRIAEK--NADMI-----I
INRK-VRFAVVREEIEALC-VL--WTGFLSGVELWQAFASADVFFSGSATEAL-PLVYLE
AM---DTF---TDGG-GLFTSMVAALGRTEQ--------FTWTRSIACLVDAATF
>MATOU-v1_25969724xxxEukaryota_Viridiplantae 295 bp
P-KRVALFVEPSPFTYVC-GYKN-RFQTLIRYLK--EQ--GTE-VLVIAPGPAEFCGA-K
VVSVFS--FKELE-DFKPDLIHCC-SPGVMVWAGKLFALILNTALLSYHTHIPKYAHKYR
GVD--LTLVTSHAIAA-EF-EVWRRGVDSIFNPRFRLIVHIGRIGEK--NLEALIMP-RV
LQKN-ARLAIVREFLEEELKVH--FTGMI-GDDLSAAYASADVFVTPSESETL-GFVVLE
AMASGDI--VNRSGG-FLYPAGATRLVNLAGRAEVEN--YDWKASVT-----ERR
>MATOU-v1_50899522xxxEukaryota_Viridiplantae 295 bp
P-KRVALFVEPSPFTYVC-GYKN-RFQTLIRYLK--EQ--GTE-VLVIAPGPAEFCGA-K
VVSVFS--FKELQ-DFKPDVIHCC-SPGVMVCAGKLFALMLNTALLSYHTHIPKYAHKYR
GVD--LTLVTSHAIAA-EF-EVWRRGVDSTFNPAFKLIVHIGRLGEK--NLEALIMP-RV
LAQN-ARLAIVREFLEGELKVH--FTGMI-GDDLSAAYASADVFITPSESETL-GFVVLE
AMASGDI--VNRSGG-FLYPAGATRLVSLAGRVEVEK--YDWRASVT-----ERR
>MATOU-v1_58217081xxxEukaryota_Viridiplantae 295 bp
P-KRVALFVEPSPFTYVC-GYKN-RFQTLIRYLK--EQ--GTE-VLVIAPGPAEFCGA-K
VVSVYS--FKELQ-DFNPDLIHCC-SPGVMVWAGKLFALMLNTALLSYHTHIPKYAHKYR
GAD--LTLVTSHAIAS-EF-EVWRRGVDSTFNPAFRLIVHIGRLGEK--NLEALIMP-RV
LEKN-ARLAVVREFLEGELKVH--FTGMI-GDDLSAAYASADVFVTPSESETL-GFVVLE
AMASGDI--VNRNGG-FLYPAGAARLVSLAGRAEVEN--YDWRASVA-----ERR
>MATOU-v1_76435604xxxEukaryota_Viridiplantae 295 bp
P-KRVALFVEPSPFTYVC-GYKN-RFQTLIRYLK--EQ--GTE-VLVITPGPTEFCGA-K
VVSVFS--FRELQ-DFKPDVIHCC-SPGVMVWAGKLFALMLNTALLSYHTHIPKYAHKYR
GVD--LTLVTSHAIAA-EF-EVWRRGVDSTFNPAFKLIVHIGRLGEK--NLEALIMP-RV
LAQN-ARLAIVREFLEGELKVH--FTGMI-GDDLSAAYASADVFITPSESETL-GFVVLE
AMASGDI--VNRSGG-FLYPAGATRLVGLAGRAEVEN--YDWRASVT-----ERR
>MATOU-v1_79749673xxxEukaryota_Viridiplantae 295 bp
-------FVEPSPFTYVC-GYKN-RFQTLIRYLK--EQ--GTE-VLVITPGPTEFCGA-K
VVSVFS--FRELQ-DFKPDVIHCC-SPGVMVWAGKLFALMLNTALLSYHTHIPKYAHKYR
GVD--LTLVTSHAIAA-EF-EVWRRGVDSTFNPAFKLIVHIGRLGEK--NLEALIMP-RV
LAQN-ARLAIVREFLEGELKVH--FTGMI-GDDLSAAYASADVFITPSESETL-GFVVLE
AMASGDI--VNRSGG-FLYPAGATRLVGLAGRAEVEN--YDWRASVT-----ERR
>MATOU-v1_81754191xxxEukaryota_Viridiplantae 295 bp
P-KRVALFVEPSPFTYVC-GYKN-RFQTLIRYLK--EQ--GTE-VLVITPGPTEFCGA-K
VVSVFS--FRELQ-DFKPDVIHCC-SPGVMVWAGKLFALMLNTALLSYHTHIPKYAHKYR
GVD--LTLVTSHAIAA-EF-EVWRRGVDSTFNPAFKLIVHIGRLGEK--NLEALIMP-RV
LAQN-ARLAIVREFLEGELKVH--FTGMI-GDDLSAAYASADVFITPSESETL-GFVVLE
AMASGDI--VNRSGG-FLYPAGATRLVGLAGRAEVQN--YDWRASVT-----LAR
>MATOU-v1_82903153xxxEukaryota_Viridiplantae 295 bp
-------FVEPSPFTYVC-GYKN-RFQTLIRYLK--EQ--GTE-VLVITPGPTEFCGA-K
VVSVFS--FRELQ-DFKPDVIHCC-SPGVMVWAGKLFALMLNTALLSYHTHIPKYAHKYR
GVD--LTLVTSHAIAA-EF-EVWRRGVDSTFNPAFKLIVHIGRLGEK--NLEALIMP-RV
LAQN-ARLAIVREFLEGELKVH--FTGMI-GDDLSAAYASADVFITPSESETL-GFVVLE
AMASGDI--VNRSGG-FLYPAGATRLVGLAGRAEVEN--YDWRASVT--------
>MATOU-v1_101095620xxxEukaryota_Viridiplantae_Chlorophyta 295 bp
R-GAIALHLRLRVQEPVP-D-----ADPVPEGAG--HR--GPG-HHAR---VLRGQGR-L
RLLLRV---RELQ-DFKPDVIHCC-SPGVMVWAGKLFALMLNTALLSYHTHIPKYAHKYR
GVD--LTLVTSHAIAA-EF-EVWRRGVDSTFNPAFKLIVHIGR-----------------
------------------------------------------------------------
-------------------------------------------------------
>MATOU-v1_14427071xxxEukaryota_Viridiplantae_Chlorophyta 295 bp
P-KRVCIFVEPSPFTYVC-GYKN-RFCNLIRYLR--EA--GCE-VLVITTGPTDYFGA-R
VVSAYS--FREVR-DFKPDIVHCS-SPGVMVIAAWLYATILRSPLFSYHTHLPAYLPRYT
QAF--LTLCTSEAMKK-EL-EVWKRGVDTVFNPSFRVMVYVGRLGEK--NIHFLVLD-R-
---R-LRLALVRGELEAVFRVT--FMGMMHGDELSAAYASADLFVMPSESETL-GFVVLE
AMASADI--VTRSGG-YLYESGCAAISRLAGRAEVSK--WDWRAATT-----ATC
>MATOU-v1_14770897xxxEukaryota_Viridiplantae_Chlorophyta 295 bp
A-LHVRLSVPPGGGLRSA-GHHH-RTRHRARGRR--GS--RAT-HGLLRSP---------
VVSAYS--FREVR-DFKPDIVHCS-SPGVMVIAAWLYATILRSPLFSYHTHLPAYLPRYT
QAF--LTLCTSEAMKK-EL-EVWKRGVDTVFNPSFRVMVYVGRLGEK--NIHFLVLD-R-
---R-LRLALVRGELEAVFRVT--FMGMMHGDELSAAYASADLFVMPSESETL-GFVVLE
AMASA--------------------------------------------------
>MATOU-v1_43578392xxxEukaryota_Viridiplantae_Chlorophyta 295 bp
------------------CVYKN-RYRSLVKHLR--EA--GVE-VLVITTGPEDYHGA-K
VMGVFS--FSALK-DFRPDIVHCC-SPGLMVIAGAFFAQVLNCALLAYHTHIPQYVSRYA
PAD--LTLTVSSQMKH-ELMEVWKR-----------------------------------
-----------------------------------------------S------------
--------------G--------------------------W-TATP--------
>MATOU-v1_53680500xxxEukaryota_Viridiplantae_Chlorophyta 295 bp
--------------TYVC-GYKN-RFQTLIRYLK--EQ--GTE-VLVIAPGPAEFCGA-K
VVSVFS--FKELQ-DFKPDVIHCC-SPGVMVCAGKLFALMLNTALLSYHTHIPKYAHKYR
GVD--LTLVTSHAIAA-EF-EVWRRGVDSTFNPAFKLIVHIGRLGEK--NLEALIMP-RV
LAQN-ARLAIVREFLEGELKVH--FTGMI-GDDLSAAYASADVFITPSESETL-GFVVLE
AMASGDI--VNRSGG-FLYPAGATRLVSLAGRVEVEK--YDWRASVT-----ERR
>MATOU-v1_54296602xxxEukaryota_Viridiplantae_Chlorophyta 295 bp
R-VPKKVF----T--YVC-GYQN-RFRNLIRYLK--DA--GTE-VLVVTPGPLEYHGA-K
VVETLG--FSEIR-SFEPDVIHCS-SPGFMVWASILYSKMLKIPLLSYHTHIPKYVGNYS
LAD--MTLVTSNVILN-EF-SVWRKAVDTIFNPNHRILMYVGRLGEK--NLDLIILE-KV
RAKD-TYLVFVKEDLEQRFETV--FTGLLRGQELSRVYASADIFVMPSESETL-GFVVLE
AMASGDI--IGTCGG-ALFEPGSDHVDKLAGQTKVAQ--WDWRASTM------KN
>MATOU-v1_55783795xxxEukaryota_Viridiplantae_Chlorophyta 295 bp
P-KKVA-LVEPSPFTYVC-GYQN-RFKNLIRYLK--EA--GSE-VLVVTPGPLEYHGA-K
VVETLG--FSEIK-TFAPDVIHCS-SPGFMVWASILYSKMLKIPLLSYHTHIPKYVENYS
LAD--MTLVTSNVILN-EF-SVWRKAVDTIFNPCHRILMYVGRLGEK--NLELIILE-SV
REKD-TYLVFVKEDLQQLFDTI--FTGLLKGEELSRVYASADVFVMPSESETL-GFVVLE
AMASSDI--IGTCGG-MLFEPGSQHVDKLAGRSKVLC--WDWRASIM------RN
>MATOU-v1_56960961xxxEukaryota_Viridiplantae_Chlorophyta 295 bp
P-KKVA-FVEPSPFTYVC-GYQN-RFCNLIRHLR--DA--NTE-VLVITPGPLEYHGA-R
VVETLS--FSELR-DFAPDVIHCS-SPGFMVIASVIYSKMFKIPLLSYHTHIPKYVERYS
LAD--MTLVTSNVILK-EF-DVWRKAVDTVFNPRHRILMYVGRLGEK--NLDLIIFD-DV
RKKK-AHMVFVKAELEALFETI--FTGLLRGDELSQVYASADVFVMPSESETL-GFVVLE
AMASRDI--VGTSGG-MLFEPGSGMIDELKGMDKVAQ--WDWQASTL------KN
>MATOU-v1_71116037xxxEukaryota_Viridiplantae_Chlorophyta 295 bp
P-KRVALFVEPSPFTYVC-GYKN-RFQTLIRYLK--EQ--GTE-VLVITPGPTEFYGA-K
VVSVFS--FRELQ-DFKPDVIHCC-SPGVMVWAGKLFALMLNTALLSYHTHIPKYAHKYR
GGD--LTLVTSHAIAA-EF-EVWRRGVDSTFNPAFKLIVHIGRLGAA--GPRAGRPP-GH
RRGG-AGVPGGRALHGDDHRVH--HAVRVGGPAPGPRAAGARRSGGPRGGPEL-RLARLR
HAPSAQV--LPRPAG-PLGDPPANRDVRSNSLAX---------------------
>MATOU-v1_82164958xxxEukaryota_Viridiplantae_Chlorophyta 295 bp
H-PGRALL----R--YVC-GYQN-RFRNLIMYLK--EA--GTE-VLVVTPGPLEYHGA-K
VVETLG--FSEIR-SFAPDVIHCS-SPGFMVWASILYSKMLKIPLLSYHTHIPKYVGNYS
LAD--MTLVTSNVILN-EF-SVWRKAVDTVFNPKYRILMYVGRLGEK--NLELIILE-KV
REKE-TYLVFVKEGLEELFRTI--FTGLLRGEELSRVYASADVFVMPSESETL-GFVVLE
AMASSDI--IGTCGG-MLFEPGSDHVDELRGRTKVAQ--WDWRASTL------KN
>MATOU-v1_8701310xxxEukaryota_Viridiplantae_Chlorophyta 295 bp
------------------------------------------------------------
------------------DIVHCS-SPGVMVIAAWLYATILRSPLFSYHTHLPAYLPRYT
QAF--LTLCTSEAMKK-EL-EVWKRGVDTVFNPSFRVMVYVGRLGEK--NIHFLVLD-R-
---R-LRLALVRGELEAVFRVT--FMGMMHGDELSAAYASADLFVMPSESETL-GFVVLE
AMASADI--VTRSG-----------------------------------------
>MATOU-v1_92639195xxxEukaryota_Viridiplantae_Chlorophyta 295 bp
------------------------------------------------------------
--------------------VRARRHPLFVLEDAEDPAAAV----------RVCVQVCVG
RGHRY--LQPQPPLRKNEG--VWGQ-------PRREQ-----RLGEK--NLELIILE-SV
REKD-TYLVFVKEDLQQLF-TI--FTGLLKGEELSRVYASADVFVMPSESETL-GFVVLE
AMASSDII--GTCGG-MLFEPG---------------------------------
>MATOU-v1_60034055xxxEukaryota_Viridiplantae_Chlorophyta_Chlorodendrophyceae_Chlorodendrales_Chlorodendraceae 295 bp
GGKKVALFVEPSPFSHIS-GMKN-RFECLIKGLR--DA--GDE-VLVVTP-PKEYFGA-K
VLNVLG--LSLL--LMRPDVIHVS-CPGVIVFAAVAYSRLLGVPLVSYHTHVPHYIPRYA
CAD--LTLVTSKVMQK-ELIDVWQRGVDTVFNPRFKLLVYVGRLGEK--NLAVLAV--EE
---N-VRLAFVRTELEEHFQKF--MGM-IKGEELSQAYASADIFMMPSESETL-GFVALE
AMASGDI--ITRPGA-LMYDSNVAQTRALRL--EVEK--FGWSAATKQYPEAIRK
>MATOU-v1_84541512xxxEukaryota_Viridiplantae_Chlorophyta_Chlorophyceae 295 bp
T-GSRRSGTRSRAPRSWS-SRPG-RASPSPSWTS--RR--PSS---SR---PTEFCGA-K
VVSVFS--FRELQ-DFKPDVIHCC-SPGVMVWAGKLFALMLNTALLSYHTHIPKYAHKYR
GVD--LTLVTSHAIAA-EF-EVWRRGVDSTFNPAFKLIVHIGX-----------------
------------------------------------------------------------
-------------------------------------------------------
>MATOU-v1_18692517xxxEukaryota_Viridiplantae_Chlorophyta_prasinophytes 295 bp
P-KKVV-LVEPSPFTYVC-GYQN-RFKNLIRYLK--EA--GTE-VLVITPGPLEYHGA-K
VVETLG--FSEIR-AFKPDVIHCS-SPGFMVFASILYSKVLKIPLLSYHTHLPKYVSNYS
LAD--MTLVTSNVILN-EF-SVWRKAVDTIFNPKYRILMYVGRLGEK--NLELLILE-KI
REKD-TYLVFVKEELEEHFKTI--FTGLLRGEELSSVYASADVFVMPSESETL-GFVVLE
AMASGDI--IGTCGG-MLFEPGSEYVDKLKGRSKVAQ--WDWRASTM------KN
>MATOU-v1_59829205xxxEukaryota_Viridiplantae_Chlorophyta_prasinophytes 295 bp
P-KKVA-LVEPSPFTYVC-GYQN-RFKNLIRYLK--EA--GSE-VLVVTPGPLEYHGA-K
VVETLG--FSEIK-TFAPDVIHCS-SPGFMVWASILYSKMLKIPLLSYHTHIPKYVENYS
LAD--MTLVTSNVILN-EF-SVWRKAVDTIFNPCHRILMYVGRLGEK--NLELIILE-SV
REKD-TYLVFVKEDLQQLFDTI--FTGLLKGEELSRVYASADVFVMPSESETL-GFVVLE
AMASSDI--IGTCGG-MLFEPGSQHVDKLMGRSKVLC--WDWRASIM------RN
>MATOU-v1_15965092xxxEukaryota_Viridiplantae_Chlorophyta_prasinophytes_Mamiellophyceae_Mamiellales_Bathycoccaceae 295 bp
RPRRVAIFVEPSPFSHVS-GMKN-RFLRLIENLR--EM--GDE-VVVVTP-PEEYHGA-K
VIGLRG--FEFKT--NQPDLVHCA-VPGGMIFGAMSYCKALDIPLESYHTHIPHYIPRYG
YAA--TTLVTSSILEN-ELLQVWDKGVDTSFNPSFRIIGCVGRLGEK--RLGDLIL--EK
L--N-VNLAIIRQNLEKHFAVF--TGM-ITGDDLSAAYASLDVFVMPSPSETL-GFVVME
SMASGDI--LTKPGG-LLYPEYAEHVRMLRK--DVEK--WGWMSSNRQYSKGLAR
>MATOU-v1_54887004xxxEukaryota_Viridiplantae_Chlorophyta_prasinophytes_Prasinococcales_Prasinoderma 295 bp
-RRKVAIFVEPSPFSHVS-GYQN-RFKSMIKHMR--EE--GDE-VLVVTPQ-KTFLGA-R
VLGVLG--LMLWD--MKPDVIHVS-SPGFLVFAAILYAKLLAVPLVSYHTHVPHYIPLYW
MAD--LTLVTSFQMKN-TLIDVWKKGIDVVFNPKFKLLTYVGRLGEK--RLADFILKEI-
---E-ARLALVEEELEELFEKF--MGM-MSGDALSQAYASASMFVMPSESETL-GFVVIE
AMSSGDL--I-KEGG-LMYTPKVAHIKALRK--EVEQ--WGWRDSTLQYEAAKKR
>MATOU-v1_88114303xxxEukaryota_Viridiplantae_Chlorophyta_prasinophytes_Prasinococcales_Prasinoderma_Prasinoderma 295 bp
-SRKIAIFVEPSPFSHVS-GYQN-RFKSMIKHMR--EE--GDE-VLVVTPQ-RRFLGA-R
VLGVMG--IMLWD--MKPDIIHVS-SPGFLVFAAILYAKLLDVPLVSYHTHVPHYIPLYW
MAD--LTLVTSFQMKN-TLIDVWKKGIDVVFNPRFKLFTYVGRLGEK--RLEDFILKQI-
---E-SRLALVEDDLRALFEVF--MGM-MSGEELSQAYASASMFVMPSESETL-GFVVIE
AMSSGDL--I-KEGG-LMYAPKVAHIKALRA--EVEQ--WGWRDATLQYEAARKR
>MATOU-v1_55846131xxxEukaryota_Viridiplantae_Chlorophyta_prasinophytes_prasinophyte 295 bp
---------------TTC-AGTR-TATRASGTCG--SR--GAR-CWSR-PGGTSTGRS-S
AAGASG--ASALK-EFKPDLIHCC-SPGVMVWGGSFFAQLLNVPLLAYHTHIPEYVGRYK
PAD--LTLTVSSVLRG-EL-EVWLRGVDSVFHPRYKLLVHVGRLGEK--NLLALILA-EV
RKGE-ARLAIVRGELEKALATY--FAGML-GEDLSAAYASGDAFVMPSESETL-GFVVLE
GMASGDI--ITRSGG-YLYTPSAAILVRLAGRAEVCK--YDWRASVT-----ERR
>MATOU-v1_59226219xxxEukaryota_Viridiplantae_Chlorophyta_prasinophytes_prasinophyte 295 bp
------------------------------------------------------------
----------------------------------KLFALMLNTALLSYHTHIPKYAHKYR
GVD--LTLVTSHAIAA-EF-EVWRRGVDSTFNPAFKLIVHIGRLGEK--NLEALIMP-RV
LAQN-ARLAIVREFLEGELKVH--FTGMI-GDDLSAAYASADVFITPSESETL-GFVVLE
AMASGDI--VNRSGG-FLYPAGATRLVGLAGRAEVEN--YDWRASVT-----ERR
>MATOU-v1_84426245xxxEukaryota_Viridiplantae_Chlorophyta_prasinophytes_prasinophyte 295 bp
------------------------------------------------------------
------------------------------------------------------------
------------------------------------------------------------
------------------------------RGSSWRASRACPCTSLGSTSETL-GFVVLE
AMASGDIV--NRSGG-FLYPAGATRLVGLRA--EVEN--YDWRASVT--TQAVER
>MATOU-v1_32640576xxxEukaryota_Viridiplantae_Chlorophyta_prasinophytes_Pycnococcaceae 295 bp
PERRVAVLVEPSPFSHVS-GMKN-RFLQLIKTLR--NQ--GDD-VLVVTP-PPSYYGA-K
CMHVAG--FRLV--RHRPHVIHVS-SPGMLVFAAIVYSRILHVPLVSYHTHIPHYIPQYR
AAH--RTLVTSTIMRD-ELIGVWPKGVDTRFHPRFRLLICVGRLGEK--NLFDLIL--AK
VQRD-TSLCLVRADLEKHFEVF--LGM-VGGDDLSEAYANGDVFVMPSESETL-GFVVLE
AMASGDI--I-DDKG-FFYPSGASLTSKLRR--EAER--WGWDAATSDYTLAIRG
>MATOU-v1_45134129xxxEukaryota_Viridiplantae_Chlorophyta_prasinophytes_Pycnococcaceae_Pycnococcus 295 bp
PTRRVAVIVEPSPFSHVS-GMKN-RFLQLIRTLR--GA--GDE-VLVVTP-PEFYHGA-K
CQHVAG--FNLW--KLKPHVIHVS-SPGLLVFASILYSRLLHVPLVSYHTHIPEYIPRYR
AAH--RTLVTSTIMRD-ELIGVWPKGVDTRFHPRFRLLICVGRLGEK--NLFDLIL--AK
VQQD-TSLCLVRKELEAHFEVF--LGM-VTGDDLSQAYANGDVFVMPSESETL-GFVVLE
AMASGDI--I-EDGG-LFYPSGAELTVKLRR--EAER--FGWAAATGDYTIAIRH
>MATOU-v1_103141921xxxEukaryota_Viridiplantae_Chlorophyta_prasinophytes_unclassified 295 bp
------------------------------------------------------------
------------------------------------------------------------
--------------------SVWRKAVDT-FNPKYRILMYVGRLGEK--NLELI-----I
LEKE-TYLVFVKENLEELFQTI--FTGLLRGEELSRVGGGALEGVRLGRVRGLGGDGELR
SCSCRHAPRFERPVG--LLLNGGRKCGQE--------------------------
>MATOU-v1_44118569xxxEukaryota_Viridiplantae_Chlorophyta_Trebouxiophyceae_Trebouxiophyceae 295 bp
P-KRVC-MVEPSPFTYIC-GYMN-RYRNTIKYLT--EL--GCE-VMVVTPGPEEFEGA-K
VVETFS--FSKVK-EFDPDIIHCS-SPGVMWFAAFIYSRMLRKALYSYHTHVPEYMPSYK
AAH--LVLSTSSVLAD-EL-DVWKKGVCSTFHPKYELLLSVGRLGEK--NLTFL--K-GI
LERK-ARLAFVREELQAYFATY--FAGMLRGEELAAAYASADVFLMPSESETL-GFVVLE
AMASGDI--LKKDGG-FLYDSGSALVERLNAREEVSN--WDWRAATK------EN
>MATOU-v1_71280977xxxEukaryota_Viridiplantae_Chlorophyta_Trebouxiophyceae_Trebouxiophyceae 295 bp
------------------------------------------------------------
----------------------------FMYNFTW----SL----------MTLVTSNV-
---------------KPEK--VWRKAVDT-FNPKYRILMYVGRLGEK--NLELLILE-KI
REKD-TYLVFVKAELEEHF-TI--FTGLLRGEELSSVYASADVFVMPSESETL-GFVVLE
AMASGDII--GTCGG-KLFEPGAKGRSKVX-------------------------
>MATOU-v1_80105115xxxEukaryota_Viridiplantae_Chlorophyta_Trebouxiophyceae_Trebouxiophyceae 295 bp
P-KKVV-LVEPSPFTYVC-GYQN-RFQSLIRYLK--EA--GTE-VLIITPGPLEYHGA-K
VVETMG--FSEIR-NFKPDVIHCS-SPGFMVFASILYSKVLKIPLLSYHTHLPKYVSKYS
LAD--MTLVTSNVILN-EF-DVWRKAVDTIFNPKYRILMYVGRLGEK--NLELLILE-NV
REKD-TYLVLVKEELQEYFKTI--FTGLLRGEELSKVYASADVFVMPSESETL-GFVVLE
AMASSDI--IGTCGG-MLFEPGSEHVDKLTGRSKVAQ--WDWRASTL------KN
>MATOU-v1_88347858xxxEukaryota_Viridiplantae_Chlorophyta_Trebouxiophyceae_Trebouxiophyceae 295 bp
P-KKVA-LVEPSP--FTYVC-GY-QNRFK--------N--LIR-YLREAGTPQEYHGA-K
VVETLG--FSEIK-SFEPDVIHCS-SPGFMVWASILYSKMFKIPLLSYHTHIPKYVSKYS
LAD--MTLVTSNVILN-EF-SVWRKAVDTIFNPRHRIMMYVGRLGEK--NLELIILE-KV
RAKD-TYMVFVKEELEELFKTV--FTGLLRGEELSQVYASADVFVMPSESETL-GFVVLE
AMASSDI--IGTCGG-MLFEPGSEFVDQLKGRSKVAQ--WDWRASTL------KN
>MATOU-v1_26362816xxxEukaryota_Viridiplantae_Chlorophyta_Trebouxiophyceae_Trebouxiophyceae 295 bp
R-KSRR-L----P--YLW-S-RH-RSRTC--------A--GIR-TVLRTSSPQEYHGA-K
VVETLG--FSEIK-SFEPDVIHCS-SPGFMVWASILYSKMFKIPLLSYHTHIPKYVSKYS
LAD--MTLVTSNVILN-EF-SVWRKAVDTIFNPRHRIMMYVGRLGEK--NLELIILE-KV
RAKD-TYMVFVKEELEELFKTV--FTGLLRGEELSQVYASADVFVMPSESETL-GFVVLE
AMASSDI--IGTCGG-MLFEPGSEFVDQLKGRSKVAQ--WDWRASTL------KN
>MATOU-v1_45152589xxxEukaryota_Viridiplantae_Chlorophyta_Trebouxiophyceae_Trebouxiophyceae 295 bp
P-KRVC-MVEPSPFTYIC-GYMN-RYRNTIKYLT--EL--GCE-VMVVTPGPEEFEGA-E
VVETFS--FSKVK-EFNPDVIHCS-SPGVMWFAAFVYSRMLRKALYSYHTHVPEYMPSYK
AAH--LVLSTSSVLAD-EL-DVWKKGVCSTFHPKYELLLSVGRLGEK--NLTFL--R-GI
LERK-ARLAFVREELQAYFATY--FAGMLRGEELAAAYASADVFLMPSESETL-GFVVLE
AMASGDI--LKKEGG-FLYDSGSGLVERLNAREEVSN--WDWRAATK------QN
>MATOU-v1_83470427xxxEukaryota_Viridiplantae_Chlorophyta_Trebouxiophyceae_Trebouxiophyceae 295 bp
P-KKVA-LVEPSP--FTYVC-GY-QNRFK--------N--LIR-YLREAGTPQEYHGA-K
VVETLG--FSEIK-SFEPDVIHCS-SPGFMVWASILYSKMFKIPLLSYHTHIPKYVSKYS
LAD--MTLVTSNVILN-EF-SVWRKAVDTIFNPRHRIMMYVGRLGEK--NLELIILE-KV
RAKD-TYMVFVKEELEELFKTV--FTGLLRGEELSQVYASADVFVMPSESETL-GFVVLE
AMASSDI--IGTCGG-MLFEPGSEFVDQLKGRSKVAQ--WDWRASTL------KN
>MATOU-v1_86229441xxxEukaryota_Viridiplantae_Chlorophyta_Trebouxiophyceae_Trebouxiophyceae 295 bp
P-KKVA-LVEPSP--FTYVC-GY-QNRFK--------N--LIR-YLREAGTPQEYHGA-K
VVETLG--FSEIK-SFEPDVIHCS-SPGFMVWASILYSKMFKIPLLSYHTHIPKYVSKYS
LAD--MTLVTSNVILN-EF-SVWRKAVDTIFNPR--DLNCATEIRPRCTSADLVSQS-SR
RGQQ-TRTWFSKRSWRSFSKPS--SRDF-SGARSSRKSMLLPTFLCPRRAKRL-GSL---
-----CLWWLHKRGL-TLLERASLSQETIHLNSE-SN--WGRRAEVK-----RTS
>MATOU-v1_105718138xxxEukaryota_Viridiplantae_Streptophyta_Streptophytina_Embryophyta 295 bp
------------------------------------------------------------
---------SSSK-NLAPIRLSQSPRLGFSDAFVVCSITTLRTRWVAYLSIPPTHSFLFR
FLT-YHRICLRPDLVV-IV--VWSKCVDL-FHPRYHVLLHVSRISEK--NMQML-----A
LQKK-FVVLIVIKELEAAFIYI--FAGYKNGEDLFRLYASSSVLLSCSEFETC-GFTVME
SMACGEYE---EDESVFRFDPG-KCLQKFQK-YKKENFC-GEDHAHG--------
