# Supplementary material for: Monogalactosyldiacylglycerol and Sulfolipid Synthesis in Microalgae
Source: Mar Drugs. 2020 May 1;18(5):237. doi: 10.3390/md18050237 (PMC7281551; doi:10.3390/md18050237)
Supplement: Supplementary file 1 [file marinedrugs-18-00237-s001.zip › S11 Data.pdb]

REMARK  99  Chain ID : 1
REMARK  99  Residues : 500
REMARK  99  Atoms    : 3843
REMARK  99  File     : final.sc.pdb
ATOM      1  N   MET     1     -72.110  36.169   1.691  1.00  0.00              
ATOM      2  CA  MET     1     -72.058  35.028   2.633  1.00  0.00              
ATOM      3  CB  MET     1     -73.018  35.268   3.812  1.00  0.00              
ATOM      4  C   MET     1     -72.449  33.772   1.947  1.00  0.00              
ATOM      5  O   MET     1     -71.606  32.995   1.503  1.00  0.00              
ATOM      6  CG  MET     1     -72.984  34.149   4.855  1.00  0.00           C  
ATOM      7  SD  MET     1     -71.456  34.070   5.839  1.00  0.00           S  
ATOM      8  CE  MET     1     -71.863  35.477   6.912  1.00  0.00           C  
ATOM      9  N   LYS     2     -73.769  33.564   1.843  1.00  0.00              
ATOM     10  CA  LYS     2     -74.309  32.375   1.273  1.00  0.00              
ATOM     11  CB  LYS     2     -75.720  32.055   1.804  1.00  0.00              
ATOM     12  C   LYS     2     -74.476  32.552  -0.193  1.00  0.00              
ATOM     13  O   LYS     2     -74.447  33.662  -0.723  1.00  0.00              
ATOM     14  CG  LYS     2     -75.829  31.864   3.321  1.00  0.00           C  
ATOM     15  CD  LYS     2     -75.163  30.598   3.862  1.00  0.00           C  
ATOM     16  CE  LYS     2     -76.034  29.348   3.722  1.00  0.00           C  
ATOM     17  NZ  LYS     2     -75.402  28.207   4.415  1.00  0.00           N  
ATOM     18  N   LEU     3     -74.629  31.407  -0.879  1.00  0.00              
ATOM     19  CA  LEU     3     -74.889  31.345  -2.282  1.00  0.00              
ATOM     20  CB  LEU     3     -73.689  30.855  -3.111  1.00  0.00              
ATOM     21  C   LEU     3     -75.968  30.324  -2.420  1.00  0.00              
ATOM     22  O   LEU     3     -76.962  30.339  -1.695  1.00  0.00              
ATOM     23  CG  LEU     3     -72.469  31.795  -3.068  1.00  0.00           C  
ATOM     24  CD1 LEU     3     -71.315  31.243  -3.919  1.00  0.00           C  
ATOM     25  CD2 LEU     3     -72.848  33.237  -3.446  1.00  0.00           C  
ATOM     26  N   VAL     4     -75.789  29.414  -3.388  1.00  0.00              
ATOM     27  CA  VAL     4     -76.701  28.338  -3.626  1.00  0.00              
ATOM     28  CB  VAL     4     -76.310  27.492  -4.804  1.00  0.00              
ATOM     29  C   VAL     4     -76.680  27.449  -2.423  1.00  0.00              
ATOM     30  O   VAL     4     -77.668  26.787  -2.109  1.00  0.00              
ATOM     31  CG1 VAL     4     -77.293  26.312  -4.905  1.00  0.00           C  
ATOM     32  CG2 VAL     4     -76.264  28.381  -6.058  1.00  0.00           C  
ATOM     33  N   LYS     5     -75.548  27.442  -1.696  1.00  0.00              
ATOM     34  CA  LYS     5     -75.338  26.530  -0.608  1.00  0.00              
ATOM     35  CB  LYS     5     -74.034  26.816   0.161  1.00  0.00              
ATOM     36  C   LYS     5     -76.469  26.622   0.362  1.00  0.00              
ATOM     37  O   LYS     5     -76.910  25.599   0.884  1.00  0.00              
ATOM     38  CG  LYS     5     -72.772  26.539  -0.661  1.00  0.00           C  
ATOM     39  CD  LYS     5     -71.497  27.147  -0.071  1.00  0.00           C  
ATOM     40  CE  LYS     5     -70.247  26.868  -0.908  1.00  0.00           C  
ATOM     41  NZ  LYS     5     -70.401  27.465  -2.254  1.00  0.00           N  
ATOM     42  N   SER     6     -76.992  27.832   0.619  1.00  0.00              
ATOM     43  CA  SER     6     -78.025  27.954   1.606  1.00  0.00              
ATOM     44  CB  SER     6     -78.542  29.396   1.744  1.00  0.00              
ATOM     45  C   SER     6     -79.188  27.081   1.241  1.00  0.00              
ATOM     46  O   SER     6     -79.682  26.323   2.074  1.00  0.00              
ATOM     47  OG  SER     6     -79.556  29.460   2.736  1.00  0.00           O  
ATOM     48  N   THR     7     -79.641  27.137  -0.024  1.00  0.00              
ATOM     49  CA  THR     7     -80.798  26.384  -0.427  1.00  0.00              
ATOM     50  CB  THR     7     -81.212  26.655  -1.844  1.00  0.00              
ATOM     51  C   THR     7     -80.537  24.916  -0.331  1.00  0.00              
ATOM     52  O   THR     7     -81.391  24.154   0.120  1.00  0.00              
ATOM     53  OG1 THR     7     -81.530  28.028  -2.014  1.00  0.00           O  
ATOM     54  CG2 THR     7     -82.434  25.781  -2.171  1.00  0.00           C  
ATOM     55  N   THR     8     -79.334  24.483  -0.742  1.00  0.00              
ATOM     56  CA  THR     8     -79.012  23.086  -0.794  1.00  0.00              
ATOM     57  CB  THR     8     -77.606  22.843  -1.257  1.00  0.00              
ATOM     58  C   THR     8     -79.092  22.532   0.588  1.00  0.00              
ATOM     59  O   THR     8     -79.573  21.420   0.795  1.00  0.00              
ATOM     60  OG1 THR     8     -77.378  23.472  -2.509  1.00  0.00           O  
ATOM     61  CG2 THR     8     -77.407  21.325  -1.401  1.00  0.00           C  
ATOM     62  N   ALA     9     -78.651  23.323   1.580  1.00  0.00              
ATOM     63  CA  ALA     9     -78.546  22.842   2.924  1.00  0.00              
ATOM     64  CB  ALA     9     -78.091  23.933   3.908  1.00  0.00              
ATOM     65  C   ALA     9     -79.878  22.356   3.397  1.00  0.00              
ATOM     66  O   ALA     9     -79.959  21.299   4.016  1.00  0.00              
ATOM     67  N   GLY    10     -80.966  23.074   3.072  1.00  0.00              
ATOM     68  CA  GLY    10     -82.264  22.743   3.593  1.00  0.00              
ATOM     69  C   GLY    10     -82.635  21.342   3.218  1.00  0.00              
ATOM     70  O   GLY    10     -83.286  20.639   3.991  1.00  0.00              
ATOM     71  N   LEU    11     -82.219  20.886   2.026  1.00  0.00              
ATOM     72  CA  LEU    11     -82.582  19.580   1.557  1.00  0.00              
ATOM     73  CB  LEU    11     -81.893  19.173   0.244  1.00  0.00              
ATOM     74  C   LEU    11     -82.118  18.576   2.554  1.00  0.00              
ATOM     75  O   LEU    11     -82.729  17.524   2.730  1.00  0.00              
ATOM     76  CG  LEU    11     -82.408  19.869  -1.027  1.00  0.00           C  
ATOM     77  CD1 LEU    11     -83.852  19.449  -1.333  1.00  0.00           C  
ATOM     78  CD2 LEU    11     -82.216  21.391  -0.972  1.00  0.00           C  
ATOM     79  N   LEU    12     -81.031  18.904   3.260  1.00  0.00              
ATOM     80  CA  LEU    12     -80.375  17.993   4.141  1.00  0.00              
ATOM     81  CB  LEU    12     -79.210  18.683   4.875  1.00  0.00              
ATOM     82  C   LEU    12     -81.357  17.486   5.145  1.00  0.00              
ATOM     83  O   LEU    12     -81.275  16.335   5.569  1.00  0.00              
ATOM     84  CG  LEU    12     -79.413  19.205   6.323  1.00  0.00           C  
ATOM     85  CD1 LEU    12     -78.081  19.748   6.871  1.00  0.00           C  
ATOM     86  CD2 LEU    12     -80.528  20.252   6.472  1.00  0.00           C  
ATOM     87  N   SER    13     -82.336  18.320   5.530  1.00  0.00              
ATOM     88  CA  SER    13     -83.269  17.960   6.555  1.00  0.00              
ATOM     89  CB  SER    13     -84.359  19.020   6.762  1.00  0.00              
ATOM     90  C   SER    13     -83.978  16.708   6.160  1.00  0.00              
ATOM     91  O   SER    13     -84.313  15.887   7.011  1.00  0.00              
ATOM     92  OG  SER    13     -83.770  20.232   7.203  1.00  0.00           O  
ATOM     93  N   LEU    14     -84.189  16.500   4.851  1.00  0.00              
ATOM     94  CA  LEU    14     -84.953  15.365   4.424  1.00  0.00              
ATOM     95  CB  LEU    14     -85.205  15.305   2.908  1.00  0.00              
ATOM     96  C   LEU    14     -84.282  14.118   4.891  1.00  0.00              
ATOM     97  O   LEU    14     -84.948  13.108   5.089  1.00  0.00              
ATOM     98  CG  LEU    14     -86.280  16.313   2.467  1.00  0.00           C  
ATOM     99  CD1 LEU    14     -87.666  15.897   2.974  1.00  0.00           C  
ATOM    100  CD2 LEU    14     -85.926  17.735   2.917  1.00  0.00           C  
ATOM    101  N   GLY    15     -82.942  14.105   5.014  1.00  0.00              
ATOM    102  CA  GLY    15     -82.365  12.942   5.634  1.00  0.00              
ATOM    103  C   GLY    15     -82.181  13.334   7.070  1.00  0.00              
ATOM    104  O   GLY    15     -81.296  14.118   7.412  1.00  0.00              
ATOM    105  N   PHE    16     -83.041  12.769   7.938  1.00  0.00              
ATOM    106  CA  PHE    16     -83.184  13.088   9.333  1.00  0.00              
ATOM    107  CB  PHE    16     -84.489  12.485   9.868  1.00  0.00              
ATOM    108  C   PHE    16     -82.017  12.587  10.169  1.00  0.00              
ATOM    109  O   PHE    16     -81.557  13.290  11.066  1.00  0.00              
ATOM    110  CG  PHE    16     -85.079  13.425  10.861  1.00  0.00           C  
ATOM    111  CD1 PHE    16     -85.854  14.468  10.405  1.00  0.00           C  
ATOM    112  CD2 PHE    16     -84.893  13.286  12.215  1.00  0.00           C  
ATOM    113  CE1 PHE    16     -86.435  15.369  11.266  1.00  0.00           C  
ATOM    114  CE2 PHE    16     -85.474  14.188  13.078  1.00  0.00           C  
ATOM    115  CZ  PHE    16     -86.243  15.230  12.616  1.00  0.00           C  
ATOM    116  N   ALA    17     -81.477  11.384   9.866  1.00  0.00              
ATOM    117  CA  ALA    17     -80.556  10.642  10.713  1.00  0.00              
ATOM    118  CB  ALA    17     -80.372   9.179  10.279  1.00  0.00              
ATOM    119  C   ALA    17     -79.171  11.228  10.904  1.00  0.00              
ATOM    120  O   ALA    17     -78.843  12.300  10.402  1.00  0.00              
ATOM    121  N   ALA    18     -78.336  10.498  11.700  1.00  0.00              
ATOM    122  CA  ALA    18     -76.994  10.783  12.184  1.00  0.00              
ATOM    123  CB  ALA    18     -76.521   9.851  13.315  1.00  0.00              
ATOM    124  C   ALA    18     -75.984  10.787  11.062  1.00  0.00              
ATOM    125  O   ALA    18     -76.441  10.849   9.933  1.00  0.00              
ATOM    126  N   THR    19     -74.625  10.796  11.266  1.00  0.00              
ATOM    127  CA  THR    19     -73.854  10.745  10.037  1.00  0.00              
ATOM    128  CB  THR    19     -72.963  11.824   9.557  1.00  0.00              
ATOM    129  C   THR    19     -72.970   9.686   9.592  1.00  0.00              
ATOM    130  O   THR    19     -72.468   8.854  10.328  1.00  0.00              
ATOM    131  OG1 THR    19     -72.077  12.199  10.580  1.00  0.00           O  
ATOM    132  CG2 THR    19     -73.693  12.921   8.774  1.00  0.00           C  
ATOM    133  N   ASN    20     -72.725   9.992   8.285  1.00  0.00              
ATOM    134  CA  ASN    20     -72.121   9.611   7.036  1.00  0.00              
ATOM    135  CB  ASN    20     -70.625   9.955   6.803  1.00  0.00              
ATOM    136  C   ASN    20     -72.562   8.253   6.570  1.00  0.00              
ATOM    137  O   ASN    20     -73.592   7.734   6.996  1.00  0.00              
ATOM    138  CG  ASN    20     -70.366  11.412   7.137  1.00  0.00           C  
ATOM    139  OD1 ASN    20     -70.169  12.260   6.268  1.00  0.00           O  
ATOM    140  ND2 ASN    20     -70.296  11.688   8.463  1.00  0.00           N  
ATOM    141  N   THR    21     -71.823   7.688   5.601  1.00  0.00              
ATOM    142  CA  THR    21     -72.085   6.418   4.971  1.00  0.00              
ATOM    143  CB  THR    21     -71.505   6.314   3.617  1.00  0.00              
ATOM    144  C   THR    21     -71.106   5.390   5.461  1.00  0.00              
ATOM    145  O   THR    21     -70.590   5.411   6.574  1.00  0.00              
ATOM    146  OG1 THR    21     -70.186   6.821   3.711  1.00  0.00           O  
ATOM    147  CG2 THR    21     -72.254   7.031   2.547  1.00  0.00           C  
ATOM    148  N   LEU    22     -70.890   4.430   4.524  1.00  0.00              
ATOM    149  CA  LEU    22     -69.926   3.382   4.443  1.00  0.00              
ATOM    150  CB  LEU    22     -69.725   2.550   5.720  1.00  0.00              
ATOM    151  C   LEU    22     -70.302   2.461   3.356  1.00  0.00              
ATOM    152  O   LEU    22     -71.404   1.972   3.476  1.00  0.00              
ATOM    153  CG  LEU    22     -68.575   2.987   6.634  1.00  0.00           C  
ATOM    154  CD1 LEU    22     -68.389   1.969   7.774  1.00  0.00           C  
ATOM    155  CD2 LEU    22     -67.278   3.157   5.824  1.00  0.00           C  
ATOM    156  N   ALA    23     -69.471   2.212   2.292  1.00  0.00              
ATOM    157  CA  ALA    23     -69.644   1.350   1.113  1.00  0.00              
ATOM    158  CB  ALA    23     -70.081   2.002  -0.214  1.00  0.00              
ATOM    159  C   ALA    23     -68.285   0.830   0.716  1.00  0.00              
ATOM    160  O   ALA    23     -67.389   0.661   1.542  1.00  0.00              
ATOM    161  N   PHE    24     -68.154   0.538  -0.605  1.00  0.00              
ATOM    162  CA  PHE    24     -67.009  -0.014  -1.295  1.00  0.00              
ATOM    163  CB  PHE    24     -67.373  -1.395  -1.894  1.00  0.00              
ATOM    164  C   PHE    24     -66.634   0.934  -2.405  1.00  0.00              
ATOM    165  O   PHE    24     -67.307   1.945  -2.601  1.00  0.00              
ATOM    166  CG  PHE    24     -66.247  -2.037  -2.636  1.00  0.00           C  
ATOM    167  CD1 PHE    24     -65.249  -2.723  -1.983  1.00  0.00           C  
ATOM    168  CD2 PHE    24     -66.215  -1.967  -4.010  1.00  0.00           C  
ATOM    169  CE1 PHE    24     -64.229  -3.312  -2.695  1.00  0.00           C  
ATOM    170  CE2 PHE    24     -65.199  -2.552  -4.727  1.00  0.00           C  
ATOM    171  CZ  PHE    24     -64.201  -3.226  -4.067  1.00  0.00           C  
ATOM    172  N   GLN    25     -65.539   0.637  -3.162  1.00  0.00              
ATOM    173  CA  GLN    25     -64.958   1.685  -3.964  1.00  0.00              
ATOM    174  CB  GLN    25     -64.747   2.834  -2.986  1.00  0.00              
ATOM    175  C   GLN    25     -63.588   1.319  -4.504  1.00  0.00              
ATOM    176  O   GLN    25     -63.207   0.152  -4.557  1.00  0.00              
ATOM    177  CG  GLN    25     -64.208   2.352  -1.618  1.00  0.00           C  
ATOM    178  CD  GLN    25     -63.268   1.144  -1.609  1.00  0.00           C  
ATOM    179  OE1 GLN    25     -63.705   0.017  -1.384  1.00  0.00           O  
ATOM    180  NE2 GLN    25     -61.957   1.365  -1.871  1.00  0.00           N  
ATOM    181  N   PRO    26     -62.871   2.346  -4.949  1.00  0.00              
ATOM    182  CA  PRO    26     -61.539   2.164  -5.491  1.00  0.00              
ATOM    183  CB  PRO    26     -61.356   3.217  -6.585  1.00  0.00              
ATOM    184  C   PRO    26     -60.348   2.109  -4.602  1.00  0.00              
ATOM    185  O   PRO    26     -60.386   2.710  -3.536  1.00  0.00              
ATOM    186  CD  PRO    26     -63.567   3.396  -5.686  1.00  0.00           C  
ATOM    187  CG  PRO    26     -62.468   4.239  -6.336  1.00  0.00           C  
ATOM    188  N   ALA    27     -59.258   1.444  -5.059  1.00  0.00              
ATOM    189  CA  ALA    27     -58.047   1.346  -4.288  1.00  0.00              
ATOM    190  CB  ALA    27     -57.721  -0.089  -3.842  1.00  0.00              
ATOM    191  C   ALA    27     -56.890   1.817  -5.119  1.00  0.00              
ATOM    192  O   ALA    27     -56.829   1.552  -6.318  1.00  0.00              
ATOM    193  N   LEU    28     -55.948   2.558  -4.493  1.00  0.00              
ATOM    194  CA  LEU    28     -54.768   3.003  -5.187  1.00  0.00              
ATOM    195  CB  LEU    28     -54.785   4.490  -5.576  1.00  0.00              
ATOM    196  C   LEU    28     -53.609   2.801  -4.257  1.00  0.00              
ATOM    197  O   LEU    28     -53.735   3.019  -3.053  1.00  0.00              
ATOM    198  CG  LEU    28     -53.508   4.920  -6.321  1.00  0.00           C  
ATOM    199  CD1 LEU    28     -53.382   4.182  -7.664  1.00  0.00           C  
ATOM    200  CD2 LEU    28     -53.428   6.447  -6.474  1.00  0.00           C  
ATOM    201  N   THR    29     -52.445   2.359  -4.784  1.00  0.00              
ATOM    202  CA  THR    29     -51.327   2.147  -3.907  1.00  0.00              
ATOM    203  CB  THR    29     -51.067   0.695  -3.623  1.00  0.00              
ATOM    204  C   THR    29     -50.080   2.706  -4.523  1.00  0.00              
ATOM    205  O   THR    29     -49.880   2.626  -5.734  1.00  0.00              
ATOM    206  OG1 THR    29     -50.121   0.558  -2.573  1.00  0.00           O  
ATOM    207  CG2 THR    29     -50.541   0.026  -4.905  1.00  0.00           C  
ATOM    208  N   ASN    30     -49.219   3.315  -3.677  1.00  0.00              
ATOM    209  CA  ASN    30     -47.948   3.837  -4.099  1.00  0.00              
ATOM    210  CB  ASN    30     -48.047   5.243  -4.719  1.00  0.00              
ATOM    211  C   ASN    30     -47.113   3.928  -2.856  1.00  0.00              
ATOM    212  O   ASN    30     -47.654   4.109  -1.766  1.00  0.00              
ATOM    213  CG  ASN    30     -46.791   5.522  -5.537  1.00  0.00           C  
ATOM    214  OD1 ASN    30     -45.745   4.910  -5.331  1.00  0.00           O  
ATOM    215  ND2 ASN    30     -46.897   6.475  -6.501  1.00  0.00           N  
ATOM    216  N   LEU    31     -45.773   3.786  -2.966  1.00  0.00              
ATOM    217  CA  LEU    31     -44.975   3.855  -1.773  1.00  0.00              
ATOM    218  CB  LEU    31     -44.350   2.505  -1.361  1.00  0.00              
ATOM    219  C   LEU    31     -43.890   4.873  -1.922  1.00  0.00              
ATOM    220  O   LEU    31     -43.310   5.042  -2.993  1.00  0.00              
ATOM    221  CG  LEU    31     -43.446   1.836  -2.416  1.00  0.00           C  
ATOM    222  CD1 LEU    31     -42.127   2.598  -2.621  1.00  0.00           C  
ATOM    223  CD2 LEU    31     -43.222   0.353  -2.080  1.00  0.00           C  
ATOM    224  N   GLN    32     -43.624   5.612  -0.824  1.00  0.00              
ATOM    225  CA  GLN    32     -42.556   6.569  -0.783  1.00  0.00              
ATOM    226  CB  GLN    32     -42.992   8.045  -0.813  1.00  0.00              
ATOM    227  C   GLN    32     -41.861   6.379   0.524  1.00  0.00              
ATOM    228  O   GLN    32     -42.442   5.860   1.475  1.00  0.00              
ATOM    229  CG  GLN    32     -43.535   8.532  -2.155  1.00  0.00           C  
ATOM    230  CD  GLN    32     -43.755  10.032  -2.018  1.00  0.00           C  
ATOM    231  OE1 GLN    32     -43.853  10.754  -3.009  1.00  0.00           O  
ATOM    232  NE2 GLN    32     -43.822  10.519  -0.749  1.00  0.00           N  
ATOM    233  N   ARG    33     -40.573   6.770   0.594  1.00  0.00              
ATOM    234  CA  ARG    33     -39.854   6.663   1.830  1.00  0.00              
ATOM    235  CB  ARG    33     -39.247   5.268   2.070  1.00  0.00              
ATOM    236  C   ARG    33     -38.780   7.703   1.849  1.00  0.00              
ATOM    237  O   ARG    33     -38.383   8.225   0.809  1.00  0.00              
ATOM    238  CG  ARG    33     -38.344   4.756   0.947  1.00  0.00           C  
ATOM    239  CD  ARG    33     -37.964   3.284   1.126  1.00  0.00           C  
ATOM    240  NE  ARG    33     -37.342   2.817  -0.144  1.00  0.00           N  
ATOM    241  CZ  ARG    33     -37.321   1.485  -0.443  1.00  0.00           C  
ATOM    242  NH1 ARG    33     -37.862   0.579   0.424  1.00  0.00           N  
ATOM    243  NH2 ARG    33     -36.762   1.059  -1.613  1.00  0.00           N  
ATOM    244  N   GLN    34     -38.296   8.042   3.061  1.00  0.00              
ATOM    245  CA  GLN    34     -37.316   9.079   3.216  1.00  0.00              
ATOM    246  CB  GLN    34     -37.952  10.414   3.617  1.00  0.00              
ATOM    247  C   GLN    34     -36.376   8.652   4.309  1.00  0.00              
ATOM    248  O   GLN    34     -36.266   7.459   4.587  1.00  0.00              
ATOM    249  CG  GLN    34     -38.900  10.932   2.535  1.00  0.00           C  
ATOM    250  CD  GLN    34     -39.719  12.069   3.117  1.00  0.00           C  
ATOM    251  OE1 GLN    34     -40.239  11.970   4.227  1.00  0.00           O  
ATOM    252  NE2 GLN    34     -39.842  13.182   2.346  1.00  0.00           N  
ATOM    253  N   THR    35     -35.652   9.600   4.960  1.00  0.00              
ATOM    254  CA  THR    35     -34.674   9.115   5.900  1.00  0.00              
ATOM    255  CB  THR    35     -33.325   8.917   5.276  1.00  0.00              
ATOM    256  C   THR    35     -34.450   9.992   7.118  1.00  0.00              
ATOM    257  O   THR    35     -34.891   9.668   8.220  1.00  0.00              
ATOM    258  OG1 THR    35     -33.415   7.997   4.198  1.00  0.00           O  
ATOM    259  CG2 THR    35     -32.372   8.370   6.353  1.00  0.00           C  
ATOM    260  N   PRO    36     -33.787  11.108   6.928  1.00  0.00              
ATOM    261  CA  PRO    36     -33.014  11.821   7.935  1.00  0.00              
ATOM    262  CB  PRO    36     -32.600  13.135   7.268  1.00  0.00              
ATOM    263  C   PRO    36     -33.497  12.060   9.338  1.00  0.00              
ATOM    264  O   PRO    36     -34.686  12.301   9.540  1.00  0.00              
ATOM    265  CD  PRO    36     -34.093  11.947   5.780  1.00  0.00           C  
ATOM    266  CG  PRO    36     -33.683  13.367   6.201  1.00  0.00           C  
ATOM    267  N   HIS    37     -32.552  11.975  10.322  1.00  0.00              
ATOM    268  CA  HIS    37     -32.838  12.236  11.712  1.00  0.00              
ATOM    269  CB  HIS    37     -33.123  10.975  12.553  1.00  0.00              
ATOM    270  C   HIS    37     -31.714  12.990  12.377  1.00  0.00              
ATOM    271  O   HIS    37     -30.565  12.553  12.346  1.00  0.00              
ATOM    272  ND1 HIS    37     -31.102  10.375  13.963  1.00  0.00           N  
ATOM    273  CG  HIS    37     -31.913  10.149  12.874  1.00  0.00           C  
ATOM    274  NE2 HIS    37     -30.266   8.607  12.907  1.00  0.00           N  
ATOM    275  CD2 HIS    37     -31.388   9.065  12.239  1.00  0.00           C  
ATOM    276  CE1 HIS    37     -30.134   9.425  13.935  1.00  0.00           C  
ATOM    277  N   THR    38     -32.025  14.164  12.990  1.00  0.00              
ATOM    278  CA  THR    38     -31.038  14.934  13.715  1.00  0.00              
ATOM    279  CB  THR    38     -30.332  15.944  12.855  1.00  0.00              
ATOM    280  C   THR    38     -31.713  15.677  14.838  1.00  0.00              
ATOM    281  O   THR    38     -32.769  16.275  14.638  1.00  0.00              
ATOM    282  OG1 THR    38     -29.255  16.533  13.568  1.00  0.00           O  
ATOM    283  CG2 THR    38     -31.340  17.019  12.415  1.00  0.00           C  
ATOM    284  N   THR    39     -31.133  15.649  16.065  1.00  0.00              
ATOM    285  CA  THR    39     -31.721  16.389  17.157  1.00  0.00              
ATOM    286  CB  THR    39     -32.887  15.686  17.787  1.00  0.00              
ATOM    287  C   THR    39     -30.707  16.605  18.249  1.00  0.00              
ATOM    288  O   THR    39     -29.830  15.770  18.468  1.00  0.00              
ATOM    289  OG1 THR    39     -33.921  15.497  16.832  1.00  0.00           O  
ATOM    290  CG2 THR    39     -33.393  16.527  18.971  1.00  0.00           C  
ATOM    291  N   LEU    40     -30.797  17.760  18.953  1.00  0.00              
ATOM    292  CA  LEU    40     -29.965  18.037  20.099  1.00  0.00              
ATOM    293  CB  LEU    40     -28.460  18.019  19.781  1.00  0.00              
ATOM    294  C   LEU    40     -30.358  19.399  20.604  1.00  0.00              
ATOM    295  O   LEU    40     -30.646  20.290  19.807  1.00  0.00              
ATOM    296  CG  LEU    40     -27.519  18.171  20.996  1.00  0.00           C  
ATOM    297  CD1 LEU    40     -27.599  19.567  21.633  1.00  0.00           C  
ATOM    298  CD2 LEU    40     -27.734  17.034  22.007  1.00  0.00           C  
ATOM    299  N   SER    41     -30.405  19.603  21.941  1.00  0.00              
ATOM    300  CA  SER    41     -30.775  20.897  22.454  1.00  0.00              
ATOM    301  CB  SER    41     -32.135  20.916  23.174  1.00  0.00              
ATOM    302  C   SER    41     -29.744  21.340  23.453  1.00  0.00              
ATOM    303  O   SER    41     -29.139  20.522  24.143  1.00  0.00              
ATOM    304  OG  SER    41     -32.421  22.226  23.644  1.00  0.00           O  
ATOM    305  N   ILE    42     -29.511  22.671  23.533  1.00  0.00              
ATOM    306  CA  ILE    42     -28.516  23.243  24.405  1.00  0.00              
ATOM    307  CB  ILE    42     -27.150  23.084  23.777  1.00  0.00              
ATOM    308  C   ILE    42     -28.878  24.717  24.501  1.00  0.00              
ATOM    309  O   ILE    42     -30.010  25.065  24.179  1.00  0.00              
ATOM    310  CG2 ILE    42     -27.032  24.150  22.675  1.00  0.00           C  
ATOM    311  CG1 ILE    42     -25.997  23.107  24.795  1.00  0.00           C  
ATOM    312  CD1 ILE    42     -26.007  21.921  25.758  1.00  0.00           C  
ATOM    313  N   PRO    43     -28.041  25.606  24.997  1.00  0.00              
ATOM    314  CA  PRO    43     -28.383  27.016  24.937  1.00  0.00              
ATOM    315  CB  PRO    43     -27.694  27.698  26.123  1.00  0.00              
ATOM    316  C   PRO    43     -28.105  27.699  23.622  1.00  0.00              
ATOM    317  O   PRO    43     -27.540  27.069  22.728  1.00  0.00              
ATOM    318  CD  PRO    43     -27.395  25.316  26.269  1.00  0.00           C  
ATOM    319  CG  PRO    43     -26.741  26.638  26.689  1.00  0.00           C  
ATOM    320  N   THR    44     -28.498  28.994  23.499  1.00  0.00              
ATOM    321  CA  THR    44     -28.399  29.767  22.281  1.00  0.00              
ATOM    322  CB  THR    44     -29.457  30.822  22.144  1.00  0.00              
ATOM    323  C   THR    44     -27.075  30.458  22.128  1.00  0.00              
ATOM    324  O   THR    44     -26.209  30.391  22.999  1.00  0.00              
ATOM    325  OG1 THR    44     -29.327  31.790  23.174  1.00  0.00           O  
ATOM    326  CG2 THR    44     -30.833  30.145  22.220  1.00  0.00           C  
ATOM    327  N   SER    45     -26.907  31.139  20.963  1.00  0.00              
ATOM    328  CA  SER    45     -25.705  31.847  20.601  1.00  0.00              
ATOM    329  CB  SER    45     -24.850  31.095  19.568  1.00  0.00              
ATOM    330  C   SER    45     -26.086  33.180  20.011  1.00  0.00              
ATOM    331  O   SER    45     -27.263  33.446  19.774  1.00  0.00              
ATOM    332  OG  SER    45     -24.418  29.857  20.114  1.00  0.00           O  
ATOM    333  N   LEU    46     -25.084  34.066  19.780  1.00  0.00              
ATOM    334  CA  LEU    46     -25.327  35.394  19.268  1.00  0.00              
ATOM    335  CB  LEU    46     -24.628  36.503  20.074  1.00  0.00              
ATOM    336  C   LEU    46     -24.795  35.506  17.869  1.00  0.00              
ATOM    337  O   LEU    46     -23.809  34.863  17.509  1.00  0.00              
ATOM    338  CG  LEU    46     -25.119  36.631  21.527  1.00  0.00           C  
ATOM    339  CD1 LEU    46     -24.790  35.372  22.344  1.00  0.00           C  
ATOM    340  CD2 LEU    46     -24.590  37.920  22.176  1.00  0.00           C  
ATOM    341  N   ASP    47     -25.475  36.324  17.034  1.00  0.00              
ATOM    342  CA  ASP    47     -25.073  36.564  15.674  1.00  0.00              
ATOM    343  CB  ASP    47     -26.249  36.643  14.687  1.00  0.00              
ATOM    344  C   ASP    47     -24.329  37.862  15.581  1.00  0.00              
ATOM    345  O   ASP    47     -24.075  38.531  16.582  1.00  0.00              
ATOM    346  CG  ASP    47     -26.785  35.233  14.502  1.00  0.00           C  
ATOM    347  OD1 ASP    47     -25.961  34.281  14.543  1.00  0.00           O  
ATOM    348  OD2 ASP    47     -28.023  35.086  14.323  1.00  0.00           O  
ATOM    349  N   ALA    48     -23.947  38.227  14.338  1.00  0.00              
ATOM    350  CA  ALA    48     -23.241  39.443  14.042  1.00  0.00              
ATOM    351  CB  ALA    48     -21.719  39.327  14.231  1.00  0.00              
ATOM    352  C   ALA    48     -23.478  39.715  12.587  1.00  0.00              
ATOM    353  O   ALA    48     -24.051  38.886  11.883  1.00  0.00              
ATOM    354  N   VAL    49     -23.067  40.903  12.097  1.00  0.00              
ATOM    355  CA  VAL    49     -23.266  41.212  10.708  1.00  0.00              
ATOM    356  CB  VAL    49     -24.043  42.479  10.489  1.00  0.00              
ATOM    357  C   VAL    49     -21.917  41.419  10.090  1.00  0.00              
ATOM    358  O   VAL    49     -21.007  41.935  10.736  1.00  0.00              
ATOM    359  CG1 VAL    49     -24.149  42.734   8.976  1.00  0.00           C  
ATOM    360  CG2 VAL    49     -25.399  42.356  11.205  1.00  0.00           C  
ATOM    361  N   LYS    50     -21.742  40.993   8.819  1.00  0.00              
ATOM    362  CA  LYS    50     -20.468  41.174   8.181  1.00  0.00              
ATOM    363  CB  LYS    50     -19.293  40.593   8.995  1.00  0.00              
ATOM    364  C   LYS    50     -20.506  40.454   6.861  1.00  0.00              
ATOM    365  O   LYS    50     -21.462  40.576   6.097  1.00  0.00              
ATOM    366  CG  LYS    50     -17.908  41.035   8.507  1.00  0.00           C  
ATOM    367  CD  LYS    50     -16.755  40.592   9.411  1.00  0.00           C  
ATOM    368  CE  LYS    50     -15.373  40.832   8.797  1.00  0.00           C  
ATOM    369  NZ  LYS    50     -14.321  40.251   9.661  1.00  0.00           N  
ATOM    370  N   ASP    51     -19.440  39.671   6.576  1.00  0.00              
ATOM    371  CA  ASP    51     -19.234  39.018   5.313  1.00  0.00              
ATOM    372  CB  ASP    51     -17.771  38.602   5.059  1.00  0.00              
ATOM    373  C   ASP    51     -20.121  37.841   5.088  1.00  0.00              
ATOM    374  O   ASP    51     -20.770  37.330   5.999  1.00  0.00              
ATOM    375  CG  ASP    51     -17.331  37.623   6.136  1.00  0.00           C  
ATOM    376  OD1 ASP    51     -18.073  37.472   7.143  1.00  0.00           O  
ATOM    377  OD2 ASP    51     -16.236  37.021   5.970  1.00  0.00           O  
ATOM    378  N   GLY    52     -20.175  37.416   3.804  1.00  0.00              
ATOM    379  CA  GLY    52     -20.957  36.293   3.381  1.00  0.00              
ATOM    380  C   GLY    52     -20.442  35.836   2.051  1.00  0.00              
ATOM    381  O   GLY    52     -19.866  36.613   1.290  1.00  0.00              
ATOM    382  N   GLN    53     -20.644  34.537   1.748  1.00  0.00              
ATOM    383  CA  GLN    53     -20.262  33.953   0.492  1.00  0.00              
ATOM    384  CB  GLN    53     -19.374  32.706   0.635  1.00  0.00              
ATOM    385  C   GLN    53     -21.551  33.524  -0.126  1.00  0.00              
ATOM    386  O   GLN    53     -22.548  33.353   0.575  1.00  0.00              
ATOM    387  CG  GLN    53     -17.991  33.009   1.217  1.00  0.00           C  
ATOM    388  CD  GLN    53     -17.231  31.696   1.333  1.00  0.00           C  
ATOM    389  OE1 GLN    53     -17.626  30.801   2.078  1.00  0.00           O  
ATOM    390  NE2 GLN    53     -16.110  31.572   0.573  1.00  0.00           N  
ATOM    391  N   GLU    54     -21.588  33.355  -1.461  1.00  0.00              
ATOM    392  CA  GLU    54     -22.864  33.030  -2.025  1.00  0.00              
ATOM    393  CB  GLU    54     -23.311  34.019  -3.115  1.00  0.00              
ATOM    394  C   GLU    54     -22.850  31.664  -2.630  1.00  0.00              
ATOM    395  O   GLU    54     -22.011  31.350  -3.473  1.00  0.00              
ATOM    396  CG  GLU    54     -23.599  35.418  -2.564  1.00  0.00           C  
ATOM    397  CD  GLU    54     -24.028  36.310  -3.719  1.00  0.00           C  
ATOM    398  OE1 GLU    54     -23.992  35.828  -4.883  1.00  0.00           O  
ATOM    399  OE2 GLU    54     -24.397  37.485  -3.453  1.00  0.00           O  
ATOM    400  N   VAL    55     -23.795  30.808  -2.182  1.00  0.00              
ATOM    401  CA  VAL    55     -23.980  29.519  -2.781  1.00  0.00              
ATOM    402  CB  VAL    55     -23.128  28.389  -2.236  1.00  0.00              
ATOM    403  C   VAL    55     -25.461  29.205  -2.762  1.00  0.00              
ATOM    404  O   VAL    55     -26.256  29.937  -2.176  1.00  0.00              
ATOM    405  CG1 VAL    55     -21.669  28.705  -2.605  1.00  0.00           C  
ATOM    406  CG2 VAL    55     -23.314  28.197  -0.727  1.00  0.00           C  
ATOM    407  N   ALA    56     -25.873  28.181  -3.537  1.00  0.00              
ATOM    408  CA  ALA    56     -27.203  27.661  -3.702  1.00  0.00              
ATOM    409  CB  ALA    56     -27.330  26.776  -4.946  1.00  0.00              
ATOM    410  C   ALA    56     -27.807  26.856  -2.568  1.00  0.00              
ATOM    411  O   ALA    56     -29.028  26.719  -2.516  1.00  0.00              
ATOM    412  N   THR    57     -27.001  26.213  -1.699  1.00  0.00              
ATOM    413  CA  THR    57     -27.477  25.182  -0.796  1.00  0.00              
ATOM    414  CB  THR    57     -26.350  24.484  -0.093  1.00  0.00              
ATOM    415  C   THR    57     -28.462  25.597   0.273  1.00  0.00              
ATOM    416  O   THR    57     -28.319  26.636   0.916  1.00  0.00              
ATOM    417  OG1 THR    57     -25.465  23.906  -1.041  1.00  0.00           O  
ATOM    418  CG2 THR    57     -26.935  23.392   0.818  1.00  0.00           C  
ATOM    419  N   ILE    58     -29.498  24.734   0.486  1.00  0.00              
ATOM    420  CA  ILE    58     -30.491  24.863   1.532  1.00  0.00              
ATOM    421  CB  ILE    58     -31.891  25.085   1.041  1.00  0.00              
ATOM    422  C   ILE    58     -30.517  23.589   2.341  1.00  0.00              
ATOM    423  O   ILE    58     -30.656  22.508   1.775  1.00  0.00              
ATOM    424  CG2 ILE    58     -32.852  24.820   2.212  1.00  0.00           C  
ATOM    425  CG1 ILE    58     -32.023  26.495   0.452  1.00  0.00           C  
ATOM    426  CD1 ILE    58     -31.127  26.728  -0.755  1.00  0.00           C  
ATOM    427  N   GLN    59     -30.409  23.677   3.693  1.00  0.00              
ATOM    428  CA  GLN    59     -30.393  22.499   4.536  1.00  0.00              
ATOM    429  CB  GLN    59     -29.166  22.415   5.459  1.00  0.00              
ATOM    430  C   GLN    59     -31.604  22.495   5.438  1.00  0.00              
ATOM    431  O   GLN    59     -31.815  23.412   6.230  1.00  0.00              
ATOM    432  CG  GLN    59     -29.160  21.166   6.343  1.00  0.00           C  
ATOM    433  CD  GLN    59     -27.906  21.199   7.206  1.00  0.00           C  
ATOM    434  OE1 GLN    59     -26.807  21.454   6.717  1.00  0.00           O  
ATOM    435  NE2 GLN    59     -28.074  20.937   8.530  1.00  0.00           N  
ATOM    436  N   ILE    60     -32.421  21.427   5.308  1.00  0.00              
ATOM    437  CA  ILE    60     -33.705  21.201   5.928  1.00  0.00              
ATOM    438  CB  ILE    60     -34.505  20.176   5.185  1.00  0.00              
ATOM    439  C   ILE    60     -33.821  20.852   7.387  1.00  0.00              
ATOM    440  O   ILE    60     -34.699  21.412   7.995  1.00  0.00              
ATOM    441  CG2 ILE    60     -35.791  19.898   5.983  1.00  0.00           C  
ATOM    442  CG1 ILE    60     -34.773  20.672   3.755  1.00  0.00           C  
ATOM    443  CD1 ILE    60     -35.568  21.976   3.699  1.00  0.00           C  
ATOM    444  N   LEU    61     -33.064  19.930   8.012  1.00  0.00              
ATOM    445  CA  LEU    61     -33.188  19.553   9.417  1.00  0.00              
ATOM    446  CB  LEU    61     -32.764  20.659  10.403  1.00  0.00              
ATOM    447  C   LEU    61     -34.579  19.179   9.887  1.00  0.00              
ATOM    448  O   LEU    61     -35.472  20.022   9.974  1.00  0.00              
ATOM    449  CG  LEU    61     -31.274  21.026  10.436  1.00  0.00           C  
ATOM    450  CD1 LEU    61     -31.033  22.138  11.464  1.00  0.00           C  
ATOM    451  CD2 LEU    61     -30.391  19.803  10.711  1.00  0.00           C  
ATOM    452  N   MET    62     -34.780  17.896  10.278  1.00  0.00              
ATOM    453  CA  MET    62     -36.048  17.488  10.839  1.00  0.00              
ATOM    454  CB  MET    62     -37.165  17.353   9.792  1.00  0.00              
ATOM    455  C   MET    62     -35.880  16.144  11.496  1.00  0.00              
ATOM    456  O   MET    62     -35.090  15.320  11.043  1.00  0.00              
ATOM    457  CG  MET    62     -36.863  16.293   8.733  1.00  0.00           C  
ATOM    458  SD  MET    62     -38.260  15.906   7.641  1.00  0.00           S  
ATOM    459  CE  MET    62     -39.241  15.043   8.901  1.00  0.00           C  
ATOM    460  N   SER    63     -36.640  15.869  12.581  1.00  0.00              
ATOM    461  CA  SER    63     -36.483  14.610  13.263  1.00  0.00              
ATOM    462  CB  SER    63     -36.682  14.715  14.784  1.00  0.00              
ATOM    463  C   SER    63     -37.516  13.661  12.740  1.00  0.00              
ATOM    464  O   SER    63     -38.662  13.647  13.186  1.00  0.00              
ATOM    465  OG  SER    63     -36.516  13.442  15.390  1.00  0.00           O  
ATOM    466  N   ASP    64     -37.096  12.758  11.837  1.00  0.00              
ATOM    467  CA  ASP    64     -38.018  11.857  11.215  1.00  0.00              
ATOM    468  CB  ASP    64     -37.407  10.965  10.121  1.00  0.00              
ATOM    469  C   ASP    64     -38.630  10.988  12.249  1.00  0.00              
ATOM    470  O   ASP    64     -39.683  10.402  12.006  1.00  0.00              
ATOM    471  CG  ASP    64     -37.309  11.798   8.850  1.00  0.00           C  
ATOM    472  OD1 ASP    64     -37.048  13.025   8.958  1.00  0.00           O  
ATOM    473  OD2 ASP    64     -37.496  11.216   7.749  1.00  0.00           O  
ATOM    474  N   THR    65     -37.968  10.835  13.410  1.00  0.00              
ATOM    475  CA  THR    65     -38.554  10.001  14.416  1.00  0.00              
ATOM    476  CB  THR    65     -37.650   9.750  15.593  1.00  0.00              
ATOM    477  C   THR    65     -39.809  10.651  14.900  1.00  0.00              
ATOM    478  O   THR    65     -39.813  11.444  15.840  1.00  0.00              
ATOM    479  OG1 THR    65     -37.315  10.966  16.247  1.00  0.00           O  
ATOM    480  CG2 THR    65     -36.374   9.056  15.088  1.00  0.00           C  
ATOM    481  N   GLY    66     -40.937  10.272  14.275  1.00  0.00              
ATOM    482  CA  GLY    66     -42.213  10.753  14.688  1.00  0.00              
ATOM    483  C   GLY    66     -42.593  12.068  14.086  1.00  0.00              
ATOM    484  O   GLY    66     -43.223  12.109  13.029  1.00  0.00              
ATOM    485  N   GLY    67     -42.269  13.190  14.758  1.00  0.00              
ATOM    486  CA  GLY    67     -42.863  14.405  14.279  1.00  0.00              
ATOM    487  C   GLY    67     -41.879  15.316  13.643  1.00  0.00              
ATOM    488  O   GLY    67     -41.795  16.489  13.996  1.00  0.00              
ATOM    489  N   GLY    68     -41.247  14.836  12.565  1.00  0.00              
ATOM    490  CA  GLY    68     -40.169  15.524  11.933  1.00  0.00              
ATOM    491  C   GLY    68     -40.565  16.857  11.471  1.00  0.00              
ATOM    492  O   GLY    68     -39.837  17.824  11.688  1.00  0.00              
ATOM    493  N   HIS    69     -41.823  16.891  11.034  1.00  0.00              
ATOM    494  CA  HIS    69     -42.582  17.745  10.212  1.00  0.00              
ATOM    495  CB  HIS    69     -42.690  19.203  10.645  1.00  0.00              
ATOM    496  C   HIS    69     -42.083  17.616   8.811  1.00  0.00              
ATOM    497  O   HIS    69     -41.669  18.575   8.166  1.00  0.00              
ATOM    498  ND1 HIS    69     -44.487  19.830   8.955  1.00  0.00           N  
ATOM    499  CG  HIS    69     -44.070  19.611  10.247  1.00  0.00           C  
ATOM    500  NE2 HIS    69     -46.289  20.016  10.244  1.00  0.00           N  
ATOM    501  CD2 HIS    69     -45.182  19.730  11.021  1.00  0.00           C  
ATOM    502  CE1 HIS    69     -45.823  20.066   9.010  1.00  0.00           C  
ATOM    503  N   ARG    70     -42.112  16.356   8.318  1.00  0.00              
ATOM    504  CA  ARG    70     -41.709  16.045   6.977  1.00  0.00              
ATOM    505  CB  ARG    70     -41.772  14.546   6.642  1.00  0.00              
ATOM    506  C   ARG    70     -42.610  16.773   6.031  1.00  0.00              
ATOM    507  O   ARG    70     -42.156  17.286   5.009  1.00  0.00              
ATOM    508  CG  ARG    70     -41.426  14.253   5.181  1.00  0.00           C  
ATOM    509  CD  ARG    70     -40.048  14.763   4.746  1.00  0.00           C  
ATOM    510  NE  ARG    70     -39.004  13.979   5.464  1.00  0.00           N  
ATOM    511  CZ  ARG    70     -37.751  13.877   4.931  1.00  0.00           C  
ATOM    512  NH1 ARG    70     -37.471  14.460   3.729  1.00  0.00           N  
ATOM    513  NH2 ARG    70     -36.778  13.191   5.598  1.00  0.00           N  
ATOM    514  N   ALA    71     -43.909  16.877   6.366  1.00  0.00              
ATOM    515  CA  ALA    71     -44.841  17.494   5.466  1.00  0.00              
ATOM    516  CB  ALA    71     -46.261  17.577   6.052  1.00  0.00              
ATOM    517  C   ALA    71     -44.391  18.895   5.187  1.00  0.00              
ATOM    518  O   ALA    71     -44.459  19.351   4.046  1.00  0.00              
ATOM    519  N   SER    72     -43.933  19.627   6.221  1.00  0.00              
ATOM    520  CA  SER    72     -43.487  20.976   6.000  1.00  0.00              
ATOM    521  CB  SER    72     -43.227  21.792   7.281  1.00  0.00              
ATOM    522  C   SER    72     -42.214  20.998   5.217  1.00  0.00              
ATOM    523  O   SER    72     -42.004  21.889   4.397  1.00  0.00              
ATOM    524  OG  SER    72     -44.449  22.277   7.817  1.00  0.00           O  
ATOM    525  N   ALA    73     -41.314  20.030   5.460  1.00  0.00              
ATOM    526  CA  ALA    73     -40.032  20.055   4.807  1.00  0.00              
ATOM    527  CB  ALA    73     -39.090  18.944   5.302  1.00  0.00              
ATOM    528  C   ALA    73     -40.193  19.880   3.327  1.00  0.00              
ATOM    529  O   ALA    73     -39.599  20.608   2.533  1.00  0.00              
ATOM    530  N   ASN    74     -41.018  18.907   2.909  1.00  0.00              
ATOM    531  CA  ASN    74     -41.182  18.664   1.509  1.00  0.00              
ATOM    532  CB  ASN    74     -42.044  17.432   1.195  1.00  0.00              
ATOM    533  C   ASN    74     -41.857  19.845   0.901  1.00  0.00              
ATOM    534  O   ASN    74     -41.556  20.239  -0.225  1.00  0.00              
ATOM    535  CG  ASN    74     -41.189  16.199   1.430  1.00  0.00           C  
ATOM    536  OD1 ASN    74     -40.105  16.066   0.862  1.00  0.00           O  
ATOM    537  ND2 ASN    74     -41.683  15.272   2.292  1.00  0.00           N  
ATOM    538  N   ALA    75     -42.802  20.446   1.643  1.00  0.00              
ATOM    539  CA  ALA    75     -43.540  21.541   1.097  1.00  0.00              
ATOM    540  CB  ALA    75     -44.598  22.093   2.068  1.00  0.00              
ATOM    541  C   ALA    75     -42.600  22.660   0.770  1.00  0.00              
ATOM    542  O   ALA    75     -42.695  23.244  -0.309  1.00  0.00              
ATOM    543  N   LEU    76     -41.657  22.997   1.679  1.00  0.00              
ATOM    544  CA  LEU    76     -40.793  24.096   1.343  1.00  0.00              
ATOM    545  CB  LEU    76     -40.020  24.795   2.492  1.00  0.00              
ATOM    546  C   LEU    76     -39.877  23.733   0.212  1.00  0.00              
ATOM    547  O   LEU    76     -39.619  24.550  -0.669  1.00  0.00              
ATOM    548  CG  LEU    76     -38.827  24.095   3.167  1.00  0.00           C  
ATOM    549  CD1 LEU    76     -39.283  22.897   3.995  1.00  0.00           C  
ATOM    550  CD2 LEU    76     -37.686  23.786   2.186  1.00  0.00           C  
ATOM    551  N   ARG    77     -39.388  22.481   0.183  1.00  0.00              
ATOM    552  CA  ARG    77     -38.493  22.039  -0.850  1.00  0.00              
ATOM    553  CB  ARG    77     -38.170  20.546  -0.660  1.00  0.00              
ATOM    554  C   ARG    77     -39.189  22.228  -2.158  1.00  0.00              
ATOM    555  O   ARG    77     -38.618  22.751  -3.115  1.00  0.00              
ATOM    556  CG  ARG    77     -37.565  19.815  -1.858  1.00  0.00           C  
ATOM    557  CD  ARG    77     -38.629  19.066  -2.664  1.00  0.00           C  
ATOM    558  NE  ARG    77     -37.956  17.977  -3.424  1.00  0.00           N  
ATOM    559  CZ  ARG    77     -37.790  16.751  -2.846  1.00  0.00           C  
ATOM    560  NH1 ARG    77     -38.211  16.527  -1.566  1.00  0.00           N  
ATOM    561  NH2 ARG    77     -37.205  15.741  -3.553  1.00  0.00           N  
ATOM    562  N   ASP    78     -40.471  21.837  -2.220  1.00  0.00              
ATOM    563  CA  ASP    78     -41.207  21.970  -3.438  1.00  0.00              
ATOM    564  CB  ASP    78     -42.641  21.437  -3.309  1.00  0.00              
ATOM    565  C   ASP    78     -41.285  23.422  -3.755  1.00  0.00              
ATOM    566  O   ASP    78     -41.167  23.827  -4.911  1.00  0.00              
ATOM    567  CG  ASP    78     -42.543  19.930  -3.128  1.00  0.00           C  
ATOM    568  OD1 ASP    78     -41.570  19.339  -3.668  1.00  0.00           O  
ATOM    569  OD2 ASP    78     -43.428  19.350  -2.444  1.00  0.00           O  
ATOM    570  N   ALA    79     -41.485  24.252  -2.719  1.00  0.00              
ATOM    571  CA  ALA    79     -41.613  25.655  -2.953  1.00  0.00              
ATOM    572  CB  ALA    79     -41.887  26.439  -1.659  1.00  0.00              
ATOM    573  C   ALA    79     -40.348  26.189  -3.535  1.00  0.00              
ATOM    574  O   ALA    79     -40.380  26.921  -4.524  1.00  0.00              
ATOM    575  N   PHE    80     -39.192  25.825  -2.949  1.00  0.00              
ATOM    576  CA  PHE    80     -38.001  26.448  -3.434  1.00  0.00              
ATOM    577  CB  PHE    80     -36.728  25.962  -2.714  1.00  0.00              
ATOM    578  C   PHE    80     -37.766  26.177  -4.868  1.00  0.00              
ATOM    579  O   PHE    80     -38.089  27.018  -5.705  1.00  0.00              
ATOM    580  CG  PHE    80     -36.612  26.623  -1.386  1.00  0.00           C  
ATOM    581  CD1 PHE    80     -37.167  26.064  -0.258  1.00  0.00           C  
ATOM    582  CD2 PHE    80     -35.933  27.815  -1.278  1.00  0.00           C  
ATOM    583  CE1 PHE    80     -37.046  26.688   0.962  1.00  0.00           C  
ATOM    584  CE2 PHE    80     -35.808  28.442  -0.062  1.00  0.00           C  
ATOM    585  CZ  PHE    80     -36.366  27.878   1.060  1.00  0.00           C  
ATOM    586  N   ASN    81     -37.305  24.943  -5.161  1.00  0.00              
ATOM    587  CA  ASN    81     -36.877  24.572  -6.478  1.00  0.00              
ATOM    588  CB  ASN    81     -38.002  24.040  -7.378  1.00  0.00              
ATOM    589  C   ASN    81     -36.175  25.726  -7.058  1.00  0.00              
ATOM    590  O   ASN    81     -36.594  26.013  -8.152  1.00  0.00              
ATOM    591  CG  ASN    81     -38.225  22.601  -6.921  1.00  0.00           C  
ATOM    592  OD1 ASN    81     -37.275  21.826  -6.807  1.00  0.00           O  
ATOM    593  ND2 ASN    81     -39.500  22.230  -6.632  1.00  0.00           N  
ATOM    594  N   VAL    82     -35.149  26.354  -6.384  1.00  0.00              
ATOM    595  CA  VAL    82     -34.546  27.672  -6.643  1.00  0.00              
ATOM    596  CB  VAL    82     -33.748  28.208  -5.509  1.00  0.00              
ATOM    597  C   VAL    82     -33.833  27.811  -7.934  1.00  0.00              
ATOM    598  O   VAL    82     -33.211  26.844  -8.252  1.00  0.00              
ATOM    599  CG1 VAL    82     -33.161  29.583  -5.859  1.00  0.00           C  
ATOM    600  CG2 VAL    82     -34.627  28.181  -4.247  1.00  0.00           C  
ATOM    601  N   LEU    83     -33.843  29.050  -8.538  1.00  0.00              
ATOM    602  CA  LEU    83     -33.830  29.743  -9.838  1.00  0.00              
ATOM    603  CB  LEU    83     -33.999  31.272  -9.659  1.00  0.00              
ATOM    604  C   LEU    83     -32.917  29.590 -11.000  1.00  0.00              
ATOM    605  O   LEU    83     -31.988  30.374 -11.177  1.00  0.00              
ATOM    606  CG  LEU    83     -32.757  32.035  -9.146  1.00  0.00           C  
ATOM    607  CD1 LEU    83     -33.095  33.502  -8.837  1.00  0.00           C  
ATOM    608  CD2 LEU    83     -32.075  31.315  -7.976  1.00  0.00           C  
ATOM    609  N   HIS    84     -33.273  28.663 -11.921  1.00  0.00              
ATOM    610  CA  HIS    84     -32.544  28.533 -13.155  1.00  0.00              
ATOM    611  CB  HIS    84     -32.971  27.273 -13.930  1.00  0.00              
ATOM    612  C   HIS    84     -32.783  29.737 -14.024  1.00  0.00              
ATOM    613  O   HIS    84     -31.883  30.541 -14.263  1.00  0.00              
ATOM    614  ND1 HIS    84     -32.167  27.185 -16.348  1.00  0.00           N  
ATOM    615  CG  HIS    84     -32.024  26.859 -15.018  1.00  0.00           C  
ATOM    616  NE2 HIS    84     -30.330  25.942 -16.194  1.00  0.00           N  
ATOM    617  CD2 HIS    84     -30.895  26.101 -14.942  1.00  0.00           C  
ATOM    618  CE1 HIS    84     -31.128  26.611 -17.006  1.00  0.00           C  
ATOM    619  N   GLU    85     -34.040  29.886 -14.493  1.00  0.00              
ATOM    620  CA  GLU    85     -34.437  30.889 -15.448  1.00  0.00              
ATOM    621  CB  GLU    85     -35.707  30.482 -16.214  1.00  0.00              
ATOM    622  C   GLU    85     -34.692  32.281 -14.933  1.00  0.00              
ATOM    623  O   GLU    85     -34.221  33.254 -15.519  1.00  0.00              
ATOM    624  CG  GLU    85     -36.152  31.522 -17.243  1.00  0.00           C  
ATOM    625  CD  GLU    85     -35.204  31.442 -18.430  1.00  0.00           C  
ATOM    626  OE1 GLU    85     -34.397  30.476 -18.476  1.00  0.00           O  
ATOM    627  OE2 GLU    85     -35.274  32.344 -19.307  1.00  0.00           O  
ATOM    628  N   THR    86     -35.423  32.413 -13.811  1.00  0.00              
ATOM    629  CA  THR    86     -35.991  33.686 -13.432  1.00  0.00              
ATOM    630  CB  THR    86     -36.851  33.577 -12.204  1.00  0.00              
ATOM    631  C   THR    86     -34.982  34.760 -13.175  1.00  0.00              
ATOM    632  O   THR    86     -34.522  34.918 -12.045  1.00  0.00              
ATOM    633  OG1 THR    86     -37.912  32.661 -12.433  1.00  0.00           O  
ATOM    634  CG2 THR    86     -37.415  34.962 -11.857  1.00  0.00           C  
ATOM    635  N   GLU    87     -34.591  35.530 -14.217  1.00  0.00              
ATOM    636  CA  GLU    87     -33.759  36.660 -13.918  1.00  0.00              
ATOM    637  CB  GLU    87     -32.995  37.229 -15.131  1.00  0.00              
ATOM    638  C   GLU    87     -34.606  37.719 -13.275  1.00  0.00              
ATOM    639  O   GLU    87     -34.264  38.173 -12.184  1.00  0.00              
ATOM    640  CG  GLU    87     -31.896  36.299 -15.643  1.00  0.00           C  
ATOM    641  CD  GLU    87     -30.831  36.205 -14.560  1.00  0.00           C  
ATOM    642  OE1 GLU    87     -30.943  36.957 -13.556  1.00  0.00           O  
ATOM    643  OE2 GLU    87     -29.892  35.380 -14.722  1.00  0.00           O  
ATOM    644  N   PRO    88     -35.704  38.148 -13.869  1.00  0.00              
ATOM    645  CA  PRO    88     -36.459  39.141 -13.160  1.00  0.00              
ATOM    646  CB  PRO    88     -37.259  39.924 -14.196  1.00  0.00              
ATOM    647  C   PRO    88     -37.327  38.388 -12.213  1.00  0.00              
ATOM    648  O   PRO    88     -38.059  37.504 -12.653  1.00  0.00              
ATOM    649  CD  PRO    88     -35.764  38.381 -15.306  1.00  0.00           C  
ATOM    650  CG  PRO    88     -36.445  39.747 -15.486  1.00  0.00           C  
ATOM    651  N   ASN    89     -37.275  38.727 -10.924  1.00  0.00              
ATOM    652  CA  ASN    89     -38.172  38.183  -9.958  1.00  0.00              
ATOM    653  CB  ASN    89     -37.676  36.910  -9.238  1.00  0.00              
ATOM    654  C   ASN    89     -38.299  39.336  -9.023  1.00  0.00              
ATOM    655  O   ASN    89     -37.391  40.162  -8.943  1.00  0.00              
ATOM    656  CG  ASN    89     -36.346  37.134  -8.533  1.00  0.00           C  
ATOM    657  OD1 ASN    89     -35.808  38.239  -8.496  1.00  0.00           O  
ATOM    658  ND2 ASN    89     -35.783  36.031  -7.971  1.00  0.00           N  
ATOM    659  N   ARG    90     -39.425  39.491  -8.315  1.00  0.00              
ATOM    660  CA  ARG    90     -39.439  40.711  -7.573  1.00  0.00              
ATOM    661  CB  ARG    90     -40.696  41.562  -7.826  1.00  0.00              
ATOM    662  C   ARG    90     -39.391  40.406  -6.113  1.00  0.00              
ATOM    663  O   ARG    90     -40.243  39.706  -5.567  1.00  0.00              
ATOM    664  CG  ARG    90     -40.615  42.966  -7.223  1.00  0.00           C  
ATOM    665  CD  ARG    90     -41.927  43.746  -7.320  1.00  0.00           C  
ATOM    666  NE  ARG    90     -42.282  43.862  -8.762  1.00  0.00           N  
ATOM    667  CZ  ARG    90     -43.595  43.871  -9.135  1.00  0.00           C  
ATOM    668  NH1 ARG    90     -44.571  43.788  -8.184  1.00  0.00           N  
ATOM    669  NH2 ARG    90     -43.931  43.956 -10.455  1.00  0.00           N  
ATOM    670  N   PHE    91     -38.341  40.933  -5.462  1.00  0.00              
ATOM    671  CA  PHE    91     -38.164  40.924  -4.044  1.00  0.00              
ATOM    672  CB  PHE    91     -36.835  40.310  -3.588  1.00  0.00              
ATOM    673  C   PHE    91     -38.145  42.412  -3.799  1.00  0.00              
ATOM    674  O   PHE    91     -38.037  43.083  -4.823  1.00  0.00              
ATOM    675  CG  PHE    91     -36.915  38.867  -3.951  1.00  0.00           C  
ATOM    676  CD1 PHE    91     -37.723  38.012  -3.235  1.00  0.00           C  
ATOM    677  CD2 PHE    91     -36.187  38.366  -5.004  1.00  0.00           C  
ATOM    678  CE1 PHE    91     -37.806  36.678  -3.556  1.00  0.00           C  
ATOM    679  CE2 PHE    91     -36.264  37.033  -5.329  1.00  0.00           C  
ATOM    680  CZ  PHE    91     -37.072  36.186  -4.608  1.00  0.00           C  
ATOM    681  N   PRO    92     -38.241  43.105  -2.677  1.00  0.00              
ATOM    682  CA  PRO    92     -38.443  42.586  -1.337  1.00  0.00              
ATOM    683  CB  PRO    92     -37.597  43.451  -0.402  1.00  0.00              
ATOM    684  C   PRO    92     -39.839  42.506  -0.799  1.00  0.00              
ATOM    685  O   PRO    92     -40.789  42.827  -1.510  1.00  0.00              
ATOM    686  CD  PRO    92     -37.321  44.232  -2.647  1.00  0.00           C  
ATOM    687  CG  PRO    92     -36.574  44.129  -1.315  1.00  0.00           C  
ATOM    688  N   LEU    93     -39.933  42.092   0.488  1.00  0.00              
ATOM    689  CA  LEU    93     -41.165  41.974   1.227  1.00  0.00              
ATOM    690  CB  LEU    93     -40.970  41.430   2.657  1.00  0.00              
ATOM    691  C   LEU    93     -41.782  43.339   1.341  1.00  0.00              
ATOM    692  O   LEU    93     -42.960  43.489   1.025  1.00  0.00              
ATOM    693  CG  LEU    93     -40.297  40.044   2.720  1.00  0.00           C  
ATOM    694  CD1 LEU    93     -41.146  38.963   2.031  1.00  0.00           C  
ATOM    695  CD2 LEU    93     -38.854  40.109   2.199  1.00  0.00           C  
ATOM    696  N   PRO    94     -41.064  44.355   1.762  1.00  0.00              
ATOM    697  CA  PRO    94     -41.648  45.665   1.869  1.00  0.00              
ATOM    698  CB  PRO    94     -40.656  46.511   2.670  1.00  0.00              
ATOM    699  C   PRO    94     -41.924  46.153   0.479  1.00  0.00              
ATOM    700  O   PRO    94     -40.972  46.487  -0.223  1.00  0.00              
ATOM    701  CD  PRO    94     -39.835  44.232   2.527  1.00  0.00           C  
ATOM    702  CG  PRO    94     -39.352  45.684   2.671  1.00  0.00           C  
ATOM    703  N   ILE    95     -43.200  46.210   0.055  1.00  0.00              
ATOM    704  CA  ILE    95     -43.458  46.616  -1.299  1.00  0.00              
ATOM    705  CB  ILE    95     -44.852  46.285  -1.750  1.00  0.00              
ATOM    706  C   ILE    95     -43.273  48.097  -1.514  1.00  0.00              
ATOM    707  O   ILE    95     -42.450  48.511  -2.328  1.00  0.00              
ATOM    708  CG2 ILE    95     -45.063  46.933  -3.129  1.00  0.00           C  
ATOM    709  CG1 ILE    95     -45.072  44.763  -1.747  1.00  0.00           C  
ATOM    710  CD1 ILE    95     -44.149  44.010  -2.706  1.00  0.00           C  
ATOM    711  N   HIS    96     -44.030  48.933  -0.767  1.00  0.00              
ATOM    712  CA  HIS    96     -43.953  50.372  -0.856  1.00  0.00              
ATOM    713  CB  HIS    96     -42.707  50.979  -0.176  1.00  0.00              
ATOM    714  C   HIS    96     -43.935  50.853  -2.285  1.00  0.00              
ATOM    715  O   HIS    96     -42.979  51.518  -2.678  1.00  0.00              
ATOM    716  ND1 HIS    96     -43.366  51.974   2.065  1.00  0.00           N  
ATOM    717  CG  HIS    96     -42.738  50.996   1.325  1.00  0.00           C  
ATOM    718  NE2 HIS    96     -42.434  50.578   3.523  1.00  0.00           N  
ATOM    719  CD2 HIS    96     -42.175  50.151   2.232  1.00  0.00           C  
ATOM    720  CE1 HIS    96     -43.152  51.676   3.371  1.00  0.00           C  
ATOM    721  N   CYS    97     -44.962  50.555  -3.111  1.00  0.00              
ATOM    722  CA  CYS    97     -44.928  51.012  -4.482  1.00  0.00              
ATOM    723  CB  CYS    97     -45.808  50.176  -5.427  1.00  0.00              
ATOM    724  C   CYS    97     -45.400  52.430  -4.581  1.00  0.00              
ATOM    725  O   CYS    97     -46.372  52.824  -3.939  1.00  0.00              
ATOM    726  SG  CYS    97     -47.569  50.262  -4.988  1.00  0.00           S  
ATOM    727  N   ASP    98     -44.688  53.241  -5.393  1.00  0.00              
ATOM    728  CA  ASP    98     -45.076  54.599  -5.648  1.00  0.00              
ATOM    729  CB  ASP    98     -44.779  55.566  -4.488  1.00  0.00              
ATOM    730  C   ASP    98     -44.255  55.058  -6.810  1.00  0.00              
ATOM    731  O   ASP    98     -43.037  54.886  -6.820  1.00  0.00              
ATOM    732  CG  ASP    98     -45.567  56.846  -4.733  1.00  0.00           C  
ATOM    733  OD1 ASP    98     -46.807  56.745  -4.933  1.00  0.00           O  
ATOM    734  OD2 ASP    98     -44.939  57.939  -4.737  1.00  0.00           O  
ATOM    735  N   ILE    99     -44.898  55.642  -7.839  1.00  0.00              
ATOM    736  CA  ILE    99     -44.123  56.121  -8.946  1.00  0.00              
ATOM    737  CB  ILE    99     -44.581  55.563 -10.271  1.00  0.00              
ATOM    738  C   ILE    99     -44.220  57.618  -8.924  1.00  0.00              
ATOM    739  O   ILE    99     -45.313  58.182  -8.906  1.00  0.00              
ATOM    740  CG2 ILE    99     -45.970  56.130 -10.597  1.00  0.00           C  
ATOM    741  CG1 ILE    99     -43.529  55.790 -11.371  1.00  0.00           C  
ATOM    742  CD1 ILE    99     -43.256  57.256 -11.693  1.00  0.00           C  
ATOM    743  N   VAL   100     -43.058  58.306  -8.884  1.00  0.00              
ATOM    744  CA  VAL   100     -43.054  59.736  -8.744  1.00  0.00              
ATOM    745  CB  VAL   100     -41.669  60.313  -8.604  1.00  0.00              
ATOM    746  C   VAL   100     -43.729  60.381  -9.905  1.00  0.00              
ATOM    747  O   VAL   100     -44.634  61.196  -9.725  1.00  0.00              
ATOM    748  CG1 VAL   100     -41.074  59.798  -7.284  1.00  0.00           C  
ATOM    749  CG2 VAL   100     -40.824  59.945  -9.836  1.00  0.00           C  
ATOM    750  N   ASP   101     -43.324  60.025 -11.136  1.00  0.00              
ATOM    751  CA  ASP   101     -43.958  60.635 -12.258  1.00  0.00              
ATOM    752  CB  ASP   101     -42.995  61.328 -13.228  1.00  0.00              
ATOM    753  C   ASP   101     -44.734  59.593 -12.971  1.00  0.00              
ATOM    754  O   ASP   101     -44.201  58.810 -13.757  1.00  0.00              
ATOM    755  CG  ASP   101     -42.640  62.684 -12.628  1.00  0.00           C  
ATOM    756  OD1 ASP   101     -42.258  62.730 -11.428  1.00  0.00           O  
ATOM    757  OD2 ASP   101     -42.731  63.694 -13.375  1.00  0.00           O  
ATOM    758  N   ILE   102     -46.044  59.571 -12.679  1.00  0.00              
ATOM    759  CA  ILE   102     -46.938  58.646 -13.290  1.00  0.00              
ATOM    760  CB  ILE   102     -48.257  58.571 -12.580  1.00  0.00              
ATOM    761  C   ILE   102     -47.196  59.217 -14.647  1.00  0.00              
ATOM    762  O   ILE   102     -47.445  60.414 -14.786  1.00  0.00              
ATOM    763  CG2 ILE   102     -49.174  57.624 -13.371  1.00  0.00           C  
ATOM    764  CG1 ILE   102     -48.050  58.155 -11.114  1.00  0.00           C  
ATOM    765  CD1 ILE   102     -49.277  58.373 -10.229  1.00  0.00           C  
ATOM    766  N   TYR   103     -47.117  58.373 -15.689  1.00  0.00              
ATOM    767  CA  TYR   103     -47.380  58.811 -17.029  1.00  0.00              
ATOM    768  CB  TYR   103     -48.858  59.139 -17.316  1.00  0.00              
ATOM    769  C   TYR   103     -46.628  60.043 -17.412  1.00  0.00              
ATOM    770  O   TYR   103     -47.247  61.079 -17.645  1.00  0.00              
ATOM    771  CG  TYR   103     -49.670  57.893 -17.358  1.00  0.00           C  
ATOM    772  CD1 TYR   103     -50.189  57.349 -16.208  1.00  0.00           C  
ATOM    773  CD2 TYR   103     -49.917  57.277 -18.563  1.00  0.00           C  
ATOM    774  CE1 TYR   103     -50.943  56.201 -16.262  1.00  0.00           C  
ATOM    775  CE2 TYR   103     -50.670  56.129 -18.622  1.00  0.00           C  
ATOM    776  CZ  TYR   103     -51.184  55.590 -17.469  1.00  0.00           C  
ATOM    777  OH  TYR   103     -51.960  54.413 -17.523  1.00  0.00           O  
ATOM    778  N   THR   104     -45.283  60.013 -17.490  1.00  0.00              
ATOM    779  CA  THR   104     -44.732  61.239 -17.980  1.00  0.00              
ATOM    780  CB  THR   104     -43.437  61.622 -17.350  1.00  0.00              
ATOM    781  C   THR   104     -44.559  61.022 -19.449  1.00  0.00              
ATOM    782  O   THR   104     -43.450  60.921 -19.962  1.00  0.00              
ATOM    783  OG1 THR   104     -43.517  61.428 -15.949  1.00  0.00           O  
ATOM    784  CG2 THR   104     -43.321  63.143 -17.556  1.00  0.00           C  
ATOM    785  N   ASP   105     -45.684  60.991 -20.188  1.00  0.00              
ATOM    786  CA  ASP   105     -45.616  60.654 -21.581  1.00  0.00              
ATOM    787  CB  ASP   105     -46.922  60.013 -22.098  1.00  0.00              
ATOM    788  C   ASP   105     -45.376  61.875 -22.393  1.00  0.00              
ATOM    789  O   ASP   105     -46.320  62.526 -22.839  1.00  0.00              
ATOM    790  CG  ASP   105     -46.795  59.655 -23.578  1.00  0.00           C  
ATOM    791  OD1 ASP   105     -45.675  59.783 -24.141  1.00  0.00           O  
ATOM    792  OD2 ASP   105     -47.833  59.251 -24.169  1.00  0.00           O  
ATOM    793  N   TYR   106     -44.096  62.234 -22.595  1.00  0.00              
ATOM    794  CA  TYR   106     -43.867  63.325 -23.485  1.00  0.00              
ATOM    795  CB  TYR   106     -43.677  64.686 -22.794  1.00  0.00              
ATOM    796  C   TYR   106     -42.644  63.021 -24.288  1.00  0.00              
ATOM    797  O   TYR   106     -41.647  62.545 -23.747  1.00  0.00              
ATOM    798  CG  TYR   106     -43.703  65.727 -23.862  1.00  0.00           C  
ATOM    799  CD1 TYR   106     -44.904  66.150 -24.384  1.00  0.00           C  
ATOM    800  CD2 TYR   106     -42.538  66.284 -24.339  1.00  0.00           C  
ATOM    801  CE1 TYR   106     -44.944  67.109 -25.368  1.00  0.00           C  
ATOM    802  CE2 TYR   106     -42.571  67.244 -25.323  1.00  0.00           C  
ATOM    803  CZ  TYR   106     -43.776  67.658 -25.840  1.00  0.00           C  
ATOM    804  OH  TYR   106     -43.816  68.641 -26.851  1.00  0.00           O  
ATOM    805  N   GLY   107     -42.691  63.267 -25.613  1.00  0.00              
ATOM    806  CA  GLY   107     -41.500  63.072 -26.380  1.00  0.00              
ATOM    807  C   GLY   107     -41.658  61.932 -27.333  1.00  0.00              
ATOM    808  O   GLY   107     -42.725  61.632 -27.869  1.00  0.00              
ATOM    809  N   PRO   108     -40.521  61.326 -27.535  1.00  0.00              
ATOM    810  CA  PRO   108     -40.339  60.165 -28.360  1.00  0.00              
ATOM    811  CB  PRO   108     -38.836  60.065 -28.617  1.00  0.00              
ATOM    812  C   PRO   108     -40.894  59.044 -27.551  1.00  0.00              
ATOM    813  O   PRO   108     -41.465  59.323 -26.501  1.00  0.00              
ATOM    814  CD  PRO   108     -39.266  61.974 -27.203  1.00  0.00           C  
ATOM    815  CG  PRO   108     -38.198  60.913 -27.505  1.00  0.00           C  
ATOM    816  N   PHE   109     -40.771  57.785 -28.012  1.00  0.00              
ATOM    817  CA  PHE   109     -41.402  56.747 -27.250  1.00  0.00              
ATOM    818  CB  PHE   109     -41.424  55.381 -27.958  1.00  0.00              
ATOM    819  C   PHE   109     -40.682  56.494 -25.949  1.00  0.00              
ATOM    820  O   PHE   109     -40.687  55.358 -25.480  1.00  0.00              
ATOM    821  CG  PHE   109     -42.373  55.421 -29.103  1.00  0.00           C  
ATOM    822  CD1 PHE   109     -41.965  55.868 -30.337  1.00  0.00           C  
ATOM    823  CD2 PHE   109     -43.674  55.000 -28.942  1.00  0.00           C  
ATOM    824  CE1 PHE   109     -42.844  55.898 -31.394  1.00  0.00           C  
ATOM    825  CE2 PHE   109     -44.557  55.028 -29.995  1.00  0.00           C  
ATOM    826  CZ  PHE   109     -44.142  55.478 -31.224  1.00  0.00           C  
ATOM    827  N   PHE   110     -40.047  57.496 -25.296  1.00  0.00              
ATOM    828  CA  PHE   110     -39.468  57.113 -24.037  1.00  0.00              
ATOM    829  CB  PHE   110     -38.355  58.069 -23.544  1.00  0.00              
ATOM    830  C   PHE   110     -40.533  56.826 -23.063  1.00  0.00              
ATOM    831  O   PHE   110     -40.660  55.697 -22.591  1.00  0.00              
ATOM    832  CG  PHE   110     -37.179  57.795 -24.422  1.00  0.00           C  
ATOM    833  CD1 PHE   110     -37.217  58.089 -25.766  1.00  0.00           C  
ATOM    834  CD2 PHE   110     -36.026  57.258 -23.901  1.00  0.00           C  
ATOM    835  CE1 PHE   110     -36.131  57.832 -26.572  1.00  0.00           C  
ATOM    836  CE2 PHE   110     -34.937  56.999 -24.698  1.00  0.00           C  
ATOM    837  CZ  PHE   110     -34.989  57.283 -26.040  1.00  0.00           C  
ATOM    838  N   PRO   111     -41.328  57.792 -22.752  1.00  0.00              
ATOM    839  CA  PRO   111     -41.053  59.173 -23.064  1.00  0.00              
ATOM    840  CB  PRO   111     -42.402  59.811 -23.386  1.00  0.00              
ATOM    841  C   PRO   111     -40.514  59.582 -21.755  1.00  0.00              
ATOM    842  O   PRO   111     -39.619  58.907 -21.259  1.00  0.00              
ATOM    843  CD  PRO   111     -42.754  57.517 -22.725  1.00  0.00           C  
ATOM    844  CG  PRO   111     -43.420  58.896 -22.689  1.00  0.00           C  
ATOM    845  N   TYR   112     -41.057  60.665 -21.186  1.00  0.00              
ATOM    846  CA  TYR   112     -40.656  61.137 -19.902  1.00  0.00              
ATOM    847  CB  TYR   112     -41.254  62.488 -19.504  1.00  0.00              
ATOM    848  C   TYR   112     -40.884  60.057 -18.882  1.00  0.00              
ATOM    849  O   TYR   112     -40.274  60.085 -17.814  1.00  0.00              
ATOM    850  CG  TYR   112     -40.556  63.531 -20.308  1.00  0.00           C  
ATOM    851  CD1 TYR   112     -39.310  63.972 -19.927  1.00  0.00           C  
ATOM    852  CD2 TYR   112     -41.136  64.073 -21.430  1.00  0.00           C  
ATOM    853  CE1 TYR   112     -38.650  64.935 -20.653  1.00  0.00           C  
ATOM    854  CE2 TYR   112     -40.482  65.038 -22.162  1.00  0.00           C  
ATOM    855  CZ  TYR   112     -39.236  65.470 -21.774  1.00  0.00           C  
ATOM    856  OH  TYR   112     -38.558  66.459 -22.519  1.00  0.00           O  
ATOM    857  N   ASN   113     -41.786  59.092 -19.159  1.00  0.00              
ATOM    858  CA  ASN   113     -41.977  57.991 -18.256  1.00  0.00              
ATOM    859  CB  ASN   113     -42.917  56.912 -18.817  1.00  0.00              
ATOM    860  C   ASN   113     -40.636  57.381 -18.063  1.00  0.00              
ATOM    861  O   ASN   113     -40.273  57.014 -16.951  1.00  0.00              
ATOM    862  CG  ASN   113     -44.339  57.438 -18.718  1.00  0.00           C  
ATOM    863  OD1 ASN   113     -44.938  57.422 -17.644  1.00  0.00           O  
ATOM    864  ND2 ASN   113     -44.899  57.913 -19.863  1.00  0.00           N  
ATOM    865  N   GLN   114     -39.849  57.210 -19.133  1.00  0.00              
ATOM    866  CA  GLN   114     -38.512  56.859 -18.785  1.00  0.00              
ATOM    867  CB  GLN   114     -37.786  55.926 -19.770  1.00  0.00              
ATOM    868  C   GLN   114     -37.846  58.185 -18.610  1.00  0.00              
ATOM    869  O   GLN   114     -38.307  59.191 -19.135  1.00  0.00              
ATOM    870  CG  GLN   114     -37.578  56.433 -21.190  1.00  0.00           C  
ATOM    871  CD  GLN   114     -36.907  55.275 -21.918  1.00  0.00           C  
ATOM    872  OE1 GLN   114     -37.542  54.551 -22.682  1.00  0.00           O  
ATOM    873  NE2 GLN   114     -35.585  55.085 -21.662  1.00  0.00           N  
ATOM    874  N   TYR   115     -36.750  58.229 -17.851  1.00  0.00              
ATOM    875  CA  TYR   115     -36.067  59.431 -17.471  1.00  0.00              
ATOM    876  CB  TYR   115     -36.061  60.584 -18.501  1.00  0.00              
ATOM    877  C   TYR   115     -36.670  60.013 -16.222  1.00  0.00              
ATOM    878  O   TYR   115     -35.919  60.435 -15.344  1.00  0.00              
ATOM    879  CG  TYR   115     -35.188  60.270 -19.666  1.00  0.00           C  
ATOM    880  CD1 TYR   115     -35.630  59.475 -20.698  1.00  0.00           C  
ATOM    881  CD2 TYR   115     -33.920  60.801 -19.728  1.00  0.00           C  
ATOM    882  CE1 TYR   115     -34.814  59.206 -21.772  1.00  0.00           C  
ATOM    883  CE2 TYR   115     -33.100  60.536 -20.799  1.00  0.00           C  
ATOM    884  CZ  TYR   115     -33.547  59.737 -21.822  1.00  0.00           C  
ATOM    885  OH  TYR   115     -32.705  59.467 -22.922  1.00  0.00           O  
ATOM    886  N   VAL   116     -38.009  60.053 -16.047  1.00  0.00              
ATOM    887  CA  VAL   116     -38.406  60.547 -14.754  1.00  0.00              
ATOM    888  CB  VAL   116     -39.808  61.071 -14.658  1.00  0.00              
ATOM    889  C   VAL   116     -38.154  59.455 -13.764  1.00  0.00              
ATOM    890  O   VAL   116     -37.507  59.669 -12.740  1.00  0.00              
ATOM    891  CG1 VAL   116     -40.048  61.415 -13.182  1.00  0.00           C  
ATOM    892  CG2 VAL   116     -39.965  62.265 -15.616  1.00  0.00           C  
ATOM    893  N   PRO   117     -38.626  58.268 -14.060  1.00  0.00              
ATOM    894  CA  PRO   117     -38.163  57.162 -13.289  1.00  0.00              
ATOM    895  CB  PRO   117     -39.111  56.004 -13.575  1.00  0.00              
ATOM    896  C   PRO   117     -36.755  56.991 -13.741  1.00  0.00              
ATOM    897  O   PRO   117     -36.405  57.505 -14.803  1.00  0.00              
ATOM    898  CD  PRO   117     -40.036  58.095 -14.378  1.00  0.00           C  
ATOM    899  CG  PRO   117     -40.446  56.723 -13.820  1.00  0.00           C  
ATOM    900  N   LEU   118     -35.944  56.294 -12.937  1.00  0.00              
ATOM    901  CA  LEU   118     -34.551  56.059 -13.157  1.00  0.00              
ATOM    902  CB  LEU   118     -34.207  55.881 -14.657  1.00  0.00              
ATOM    903  C   LEU   118     -33.785  57.213 -12.585  1.00  0.00              
ATOM    904  O   LEU   118     -32.849  57.000 -11.816  1.00  0.00              
ATOM    905  CG  LEU   118     -32.761  55.453 -15.009  1.00  0.00           C  
ATOM    906  CD1 LEU   118     -32.624  55.250 -16.527  1.00  0.00           C  
ATOM    907  CD2 LEU   118     -31.691  56.422 -14.480  1.00  0.00           C  
ATOM    908  N   TYR   119     -34.152  58.467 -12.906  1.00  0.00              
ATOM    909  CA  TYR   119     -33.473  59.552 -12.255  1.00  0.00              
ATOM    910  CB  TYR   119     -33.619  60.914 -12.957  1.00  0.00              
ATOM    911  C   TYR   119     -33.964  59.719 -10.858  1.00  0.00              
ATOM    912  O   TYR   119     -33.182  59.824  -9.915  1.00  0.00              
ATOM    913  CG  TYR   119     -32.604  60.983 -14.045  1.00  0.00           C  
ATOM    914  CD1 TYR   119     -31.295  61.251 -13.717  1.00  0.00           C  
ATOM    915  CD2 TYR   119     -32.937  60.804 -15.368  1.00  0.00           C  
ATOM    916  CE1 TYR   119     -30.325  61.332 -14.686  1.00  0.00           C  
ATOM    917  CE2 TYR   119     -31.968  60.884 -16.343  1.00  0.00           C  
ATOM    918  CZ  TYR   119     -30.662  61.147 -16.004  1.00  0.00           C  
ATOM    919  OH  TYR   119     -29.669  61.229 -17.003  1.00  0.00           O  
ATOM    920  N   LYS   120     -35.299  59.716 -10.695  1.00  0.00              
ATOM    921  CA  LYS   120     -35.881  60.024  -9.424  1.00  0.00              
ATOM    922  CB  LYS   120     -37.417  60.063  -9.452  1.00  0.00              
ATOM    923  C   LYS   120     -35.488  59.023  -8.391  1.00  0.00              
ATOM    924  O   LYS   120     -35.081  59.389  -7.290  1.00  0.00              
ATOM    925  CG  LYS   120     -38.023  60.281  -8.065  1.00  0.00           C  
ATOM    926  CD  LYS   120     -37.651  61.622  -7.430  1.00  0.00           C  
ATOM    927  CE  LYS   120     -38.187  61.788  -6.007  1.00  0.00           C  
ATOM    928  NZ  LYS   120     -37.576  62.977  -5.372  1.00  0.00           N  
ATOM    929  N   ILE   121     -35.569  57.726  -8.727  1.00  0.00              
ATOM    930  CA  ILE   121     -35.356  56.728  -7.724  1.00  0.00              
ATOM    931  CB  ILE   121     -35.618  55.340  -8.223  1.00  0.00              
ATOM    932  C   ILE   121     -33.955  56.772  -7.201  1.00  0.00              
ATOM    933  O   ILE   121     -33.745  56.766  -5.990  1.00  0.00              
ATOM    934  CG2 ILE   121     -35.264  54.359  -7.093  1.00  0.00           C  
ATOM    935  CG1 ILE   121     -37.077  55.223  -8.695  1.00  0.00           C  
ATOM    936  CD1 ILE   121     -38.096  55.526  -7.597  1.00  0.00           C  
ATOM    937  N   MET   122     -32.952  56.844  -8.094  1.00  0.00              
ATOM    938  CA  MET   122     -31.596  56.784  -7.626  1.00  0.00              
ATOM    939  CB  MET   122     -30.580  56.860  -8.780  1.00  0.00              
ATOM    940  C   MET   122     -31.350  57.954  -6.733  1.00  0.00              
ATOM    941  O   MET   122     -30.811  57.796  -5.639  1.00  0.00              
ATOM    942  CG  MET   122     -29.165  56.416  -8.406  1.00  0.00           C  
ATOM    943  SD  MET   122     -28.983  54.618  -8.202  1.00  0.00           S  
ATOM    944  CE  MET   122     -27.181  54.649  -7.983  1.00  0.00           C  
ATOM    945  N   ALA   123     -31.760  59.166  -7.156  1.00  0.00              
ATOM    946  CA  ALA   123     -31.532  60.273  -6.276  1.00  0.00              
ATOM    947  CB  ALA   123     -31.502  61.633  -6.993  1.00  0.00              
ATOM    948  C   ALA   123     -32.699  60.274  -5.360  1.00  0.00              
ATOM    949  O   ALA   123     -33.762  60.817  -5.656  1.00  0.00              
ATOM    950  N   GLU   124     -32.476  59.641  -4.204  1.00  0.00              
ATOM    951  CA  GLU   124     -33.401  59.424  -3.142  1.00  0.00              
ATOM    952  CB  GLU   124     -34.885  59.481  -3.542  1.00  0.00              
ATOM    953  C   GLU   124     -33.091  58.023  -2.789  1.00  0.00              
ATOM    954  O   GLU   124     -33.526  57.095  -3.470  1.00  0.00              
ATOM    955  CG  GLU   124     -35.827  59.249  -2.358  1.00  0.00           C  
ATOM    956  CD  GLU   124     -37.260  59.356  -2.858  1.00  0.00           C  
ATOM    957  OE1 GLU   124     -37.453  59.440  -4.100  1.00  0.00           O  
ATOM    958  OE2 GLU   124     -38.183  59.361  -2.000  1.00  0.00           O  
ATOM    959  N   TYR   125     -32.319  57.816  -1.714  1.00  0.00              
ATOM    960  CA  TYR   125     -31.967  56.456  -1.502  1.00  0.00              
ATOM    961  CB  TYR   125     -30.472  56.206  -1.224  1.00  0.00              
ATOM    962  C   TYR   125     -32.689  55.951  -0.309  1.00  0.00              
ATOM    963  O   TYR   125     -32.385  56.308   0.828  1.00  0.00              
ATOM    964  CG  TYR   125     -29.677  56.530  -2.443  1.00  0.00           C  
ATOM    965  CD1 TYR   125     -29.202  57.804  -2.646  1.00  0.00           C  
ATOM    966  CD2 TYR   125     -29.402  55.561  -3.381  1.00  0.00           C  
ATOM    967  CE1 TYR   125     -28.464  58.109  -3.765  1.00  0.00           C  
ATOM    968  CE2 TYR   125     -28.665  55.860  -4.504  1.00  0.00           C  
ATOM    969  CZ  TYR   125     -28.194  57.136  -4.697  1.00  0.00           C  
ATOM    970  OH  TYR   125     -27.436  57.449  -5.845  1.00  0.00           O  
ATOM    971  N   THR   126     -33.697  55.105  -0.567  1.00  0.00              
ATOM    972  CA  THR   126     -34.339  54.388   0.482  1.00  0.00              
ATOM    973  CB  THR   126     -35.838  54.439   0.449  1.00  0.00              
ATOM    974  C   THR   126     -33.883  53.000   0.187  1.00  0.00              
ATOM    975  O   THR   126     -33.972  52.537  -0.949  1.00  0.00              
ATOM    976  OG1 THR   126     -36.324  53.911  -0.773  1.00  0.00           O  
ATOM    977  CG2 THR   126     -36.283  55.902   0.609  1.00  0.00           C  
ATOM    978  N   PHE   127     -33.353  52.305   1.202  1.00  0.00              
ATOM    979  CA  PHE   127     -32.713  51.051   0.948  1.00  0.00              
ATOM    980  CB  PHE   127     -32.184  50.402   2.238  1.00  0.00              
ATOM    981  C   PHE   127     -33.675  50.066   0.366  1.00  0.00              
ATOM    982  O   PHE   127     -33.393  49.442  -0.656  1.00  0.00              
ATOM    983  CG  PHE   127     -31.193  51.322   2.865  1.00  0.00           C  
ATOM    984  CD1 PHE   127     -31.617  52.359   3.665  1.00  0.00           C  
ATOM    985  CD2 PHE   127     -29.844  51.146   2.666  1.00  0.00           C  
ATOM    986  CE1 PHE   127     -30.711  53.211   4.252  1.00  0.00           C  
ATOM    987  CE2 PHE   127     -28.933  51.996   3.250  1.00  0.00           C  
ATOM    988  CZ  PHE   127     -29.365  53.030   4.044  1.00  0.00           C  
ATOM    989  N   LEU   128     -34.854  49.921   0.991  1.00  0.00              
ATOM    990  CA  LEU   128     -35.778  48.902   0.589  1.00  0.00              
ATOM    991  CB  LEU   128     -37.039  48.867   1.469  1.00  0.00              
ATOM    992  C   LEU   128     -36.235  49.138  -0.817  1.00  0.00              
ATOM    993  O   LEU   128     -36.334  48.200  -1.606  1.00  0.00              
ATOM    994  CG  LEU   128     -36.755  48.531   2.944  1.00  0.00           C  
ATOM    995  CD1 LEU   128     -35.905  49.625   3.612  1.00  0.00           C  
ATOM    996  CD2 LEU   128     -38.055  48.238   3.709  1.00  0.00           C  
ATOM    997  N   TRP   129     -36.512  50.405  -1.175  1.00  0.00              
ATOM    998  CA  TRP   129     -37.047  50.713  -2.472  1.00  0.00              
ATOM    999  CB  TRP   129     -37.386  52.197  -2.686  1.00  0.00              
ATOM   1000  C   TRP   129     -36.089  50.352  -3.557  1.00  0.00              
ATOM   1001  O   TRP   129     -36.503  49.873  -4.612  1.00  0.00              
ATOM   1002  CG  TRP   129     -37.778  52.522  -4.112  1.00  0.00           C  
ATOM   1003  CD2 TRP   129     -39.117  52.476  -4.633  1.00  0.00           C  
ATOM   1004  CD1 TRP   129     -36.978  52.904  -5.150  1.00  0.00           C  
ATOM   1005  NE1 TRP   129     -37.731  53.091  -6.284  1.00  0.00           N  
ATOM   1006  CE2 TRP   129     -39.049  52.833  -5.981  1.00  0.00           C  
ATOM   1007  CE3 TRP   129     -40.305  52.163  -4.041  1.00  0.00           C  
ATOM   1008  CZ2 TRP   129     -40.170  52.880  -6.760  1.00  0.00           C  
ATOM   1009  CZ3 TRP   129     -41.432  52.215  -4.831  1.00  0.00           C  
ATOM   1010  CH2 TRP   129     -41.370  52.565  -6.164  1.00  0.00           C  
ATOM   1011  N   LYS   130     -34.782  50.550  -3.320  1.00  0.00              
ATOM   1012  CA  LYS   130     -33.803  50.369  -4.351  1.00  0.00              
ATOM   1013  CB  LYS   130     -32.365  50.515  -3.827  1.00  0.00              
ATOM   1014  C   LYS   130     -33.928  48.987  -4.909  1.00  0.00              
ATOM   1015  O   LYS   130     -33.839  48.796  -6.121  1.00  0.00              
ATOM   1016  CG  LYS   130     -32.016  51.930  -3.363  1.00  0.00           C  
ATOM   1017  CD  LYS   130     -32.089  52.973  -4.479  1.00  0.00           C  
ATOM   1018  CE  LYS   130     -33.518  53.373  -4.851  1.00  0.00           C  
ATOM   1019  NZ  LYS   130     -34.055  54.319  -3.847  1.00  0.00           N  
ATOM   1020  N   TRP   131     -34.164  47.983  -4.048  1.00  0.00              
ATOM   1021  CA  TRP   131     -34.201  46.638  -4.541  1.00  0.00              
ATOM   1022  CB  TRP   131     -34.428  45.602  -3.422  1.00  0.00              
ATOM   1023  C   TRP   131     -35.296  46.482  -5.552  1.00  0.00              
ATOM   1024  O   TRP   131     -35.054  46.022  -6.666  1.00  0.00              
ATOM   1025  CG  TRP   131     -33.299  45.533  -2.417  1.00  0.00           C  
ATOM   1026  CD2 TRP   131     -32.114  44.733  -2.570  1.00  0.00           C  
ATOM   1027  CD1 TRP   131     -33.168  46.188  -1.228  1.00  0.00           C  
ATOM   1028  NE1 TRP   131     -31.977  45.850  -0.631  1.00  0.00           N  
ATOM   1029  CE2 TRP   131     -31.318  44.955  -1.446  1.00  0.00           C  
ATOM   1030  CE3 TRP   131     -31.719  43.886  -3.566  1.00  0.00           C  
ATOM   1031  CZ2 TRP   131     -30.111  44.331  -1.301  1.00  0.00           C  
ATOM   1032  CZ3 TRP   131     -30.503  43.257  -3.415  1.00  0.00           C  
ATOM   1033  CH2 TRP   131     -29.714  43.475  -2.305  1.00  0.00           C  
ATOM   1034  N   THR   132     -36.531  46.885  -5.200  1.00  0.00              
ATOM   1035  CA  THR   132     -37.658  46.673  -6.066  1.00  0.00              
ATOM   1036  CB  THR   132     -38.954  47.053  -5.418  1.00  0.00              
ATOM   1037  C   THR   132     -37.548  47.478  -7.326  1.00  0.00              
ATOM   1038  O   THR   132     -37.802  46.964  -8.410  1.00  0.00              
ATOM   1039  OG1 THR   132     -38.977  48.447  -5.151  1.00  0.00           O  
ATOM   1040  CG2 THR   132     -39.093  46.261  -4.106  1.00  0.00           C  
ATOM   1041  N   TYR   133     -37.178  48.767  -7.234  1.00  0.00              
ATOM   1042  CA  TYR   133     -37.142  49.600  -8.406  1.00  0.00              
ATOM   1043  CB  TYR   133     -36.900  51.087  -8.090  1.00  0.00              
ATOM   1044  C   TYR   133     -36.072  49.156  -9.342  1.00  0.00              
ATOM   1045  O   TYR   133     -36.267  49.160 -10.557  1.00  0.00              
ATOM   1046  CG  TYR   133     -36.885  51.804  -9.396  1.00  0.00           C  
ATOM   1047  CD1 TYR   133     -38.053  52.266  -9.957  1.00  0.00           C  
ATOM   1048  CD2 TYR   133     -35.701  52.001 -10.068  1.00  0.00           C  
ATOM   1049  CE1 TYR   133     -38.037  52.921 -11.166  1.00  0.00           C  
ATOM   1050  CE2 TYR   133     -35.678  52.656 -11.277  1.00  0.00           C  
ATOM   1051  CZ  TYR   133     -36.849  53.117 -11.827  1.00  0.00           C  
ATOM   1052  OH  TYR   133     -36.832  53.788 -13.068  1.00  0.00           O  
ATOM   1053  N   GLU   134     -34.911  48.755  -8.792  1.00  0.00              
ATOM   1054  CA  GLU   134     -33.795  48.373  -9.605  1.00  0.00              
ATOM   1055  CB  GLU   134     -32.652  47.806  -8.747  1.00  0.00              
ATOM   1056  C   GLU   134     -34.286  47.272 -10.497  1.00  0.00              
ATOM   1057  O   GLU   134     -34.012  47.278 -11.697  1.00  0.00              
ATOM   1058  CG  GLU   134     -31.355  47.521  -9.503  1.00  0.00           C  
ATOM   1059  CD  GLU   134     -30.376  46.961  -8.482  1.00  0.00           C  
ATOM   1060  OE1 GLU   134     -30.738  46.940  -7.274  1.00  0.00           O  
ATOM   1061  OE2 GLU   134     -29.261  46.543  -8.891  1.00  0.00           O  
ATOM   1062  N   ILE   135     -35.042  46.297  -9.947  1.00  0.00              
ATOM   1063  CA  ILE   135     -35.612  45.328 -10.839  1.00  0.00              
ATOM   1064  CB  ILE   135     -36.224  44.113 -10.191  1.00  0.00              
ATOM   1065  C   ILE   135     -36.691  46.121 -11.532  1.00  0.00              
ATOM   1066  O   ILE   135     -37.400  46.905 -10.906  1.00  0.00              
ATOM   1067  CG2 ILE   135     -37.572  44.502  -9.572  1.00  0.00           C  
ATOM   1068  CG1 ILE   135     -36.361  42.982 -11.223  1.00  0.00           C  
ATOM   1069  CD1 ILE   135     -35.023  42.392 -11.664  1.00  0.00           C  
ATOM   1070  N   GLY   136     -36.822  45.954 -12.857  1.00  0.00              
ATOM   1071  CA  GLY   136     -37.566  46.865 -13.686  1.00  0.00              
ATOM   1072  C   GLY   136     -39.063  47.056 -13.543  1.00  0.00              
ATOM   1073  O   GLY   136     -39.511  48.201 -13.484  1.00  0.00              
ATOM   1074  N   ALA   137     -39.891  45.996 -13.468  1.00  0.00              
ATOM   1075  CA  ALA   137     -41.315  46.195 -13.671  1.00  0.00              
ATOM   1076  CB  ALA   137     -42.090  44.884 -13.888  1.00  0.00              
ATOM   1077  C   ALA   137     -42.028  46.963 -12.599  1.00  0.00              
ATOM   1078  O   ALA   137     -41.624  46.983 -11.439  1.00  0.00              
ATOM   1079  N   THR   138     -43.118  47.634 -13.056  1.00  0.00              
ATOM   1080  CA  THR   138     -44.144  48.410 -12.396  1.00  0.00              
ATOM   1081  CB  THR   138     -44.579  47.919 -11.031  1.00  0.00              
ATOM   1082  C   THR   138     -43.737  49.857 -12.323  1.00  0.00              
ATOM   1083  O   THR   138     -42.721  50.173 -11.706  1.00  0.00              
ATOM   1084  OG1 THR   138     -45.811  48.535 -10.686  1.00  0.00           O  
ATOM   1085  CG2 THR   138     -43.533  48.245  -9.949  1.00  0.00           C  
ATOM   1086  N   PRO   139     -44.432  50.781 -12.961  1.00  0.00              
ATOM   1087  CA  PRO   139     -45.382  50.553 -14.031  1.00  0.00              
ATOM   1088  CB  PRO   139     -46.400  51.690 -13.941  1.00  0.00              
ATOM   1089  C   PRO   139     -44.642  50.570 -15.334  1.00  0.00              
ATOM   1090  O   PRO   139     -45.266  50.260 -16.349  1.00  0.00              
ATOM   1091  CD  PRO   139     -44.681  52.045 -12.287  1.00  0.00           C  
ATOM   1092  CG  PRO   139     -45.649  52.807 -13.203  1.00  0.00           C  
ATOM   1093  N   ILE   140     -43.328  50.913 -15.288  1.00  0.00              
ATOM   1094  CA  ILE   140     -42.435  51.247 -16.378  1.00  0.00              
ATOM   1095  CB  ILE   140     -41.096  50.572 -16.308  1.00  0.00              
ATOM   1096  C   ILE   140     -43.037  50.982 -17.715  1.00  0.00              
ATOM   1097  O   ILE   140     -43.292  49.840 -18.093  1.00  0.00              
ATOM   1098  CG2 ILE   140     -40.346  50.907 -17.608  1.00  0.00           C  
ATOM   1099  CG1 ILE   140     -40.335  51.016 -15.047  1.00  0.00           C  
ATOM   1100  CD1 ILE   140     -40.022  52.512 -15.022  1.00  0.00           C  
ATOM   1101  N   GLY   141     -43.292  52.080 -18.458  1.00  0.00              
ATOM   1102  CA  GLY   141     -43.928  51.996 -19.737  1.00  0.00              
ATOM   1103  C   GLY   141     -43.048  51.333 -20.755  1.00  0.00              
ATOM   1104  O   GLY   141     -43.464  50.388 -21.422  1.00  0.00              
ATOM   1105  N   MET   142     -41.798  51.816 -20.900  1.00  0.00              
ATOM   1106  CA  MET   142     -40.927  51.310 -21.926  1.00  0.00              
ATOM   1107  CB  MET   142     -39.621  52.120 -22.035  1.00  0.00              
ATOM   1108  C   MET   142     -40.558  49.891 -21.645  1.00  0.00              
ATOM   1109  O   MET   142     -40.618  49.032 -22.523  1.00  0.00              
ATOM   1110  CG  MET   142     -38.728  51.723 -23.216  1.00  0.00           C  
ATOM   1111  SD  MET   142     -37.833  50.150 -23.029  1.00  0.00           S  
ATOM   1112  CE  MET   142     -36.525  50.839 -21.974  1.00  0.00           C  
ATOM   1113  N   TRP   143     -40.191  49.615 -20.384  1.00  0.00              
ATOM   1114  CA  TRP   143     -39.728  48.326 -19.965  1.00  0.00              
ATOM   1115  CB  TRP   143     -39.213  48.342 -18.514  1.00  0.00              
ATOM   1116  C   TRP   143     -40.877  47.384 -20.070  1.00  0.00              
ATOM   1117  O   TRP   143     -40.709  46.182 -20.268  1.00  0.00              
ATOM   1118  CG  TRP   143     -38.013  49.246 -18.331  1.00  0.00           C  
ATOM   1119  CD2 TRP   143     -37.429  49.581 -17.061  1.00  0.00           C  
ATOM   1120  CD1 TRP   143     -37.289  49.915 -19.275  1.00  0.00           C  
ATOM   1121  NE1 TRP   143     -36.293  50.646 -18.673  1.00  0.00           N  
ATOM   1122  CE2 TRP   143     -36.368  50.451 -17.310  1.00  0.00           C  
ATOM   1123  CE3 TRP   143     -37.755  49.199 -15.791  1.00  0.00           C  
ATOM   1124  CZ2 TRP   143     -35.613  50.955 -16.289  1.00  0.00           C  
ATOM   1125  CZ3 TRP   143     -36.988  49.706 -14.765  1.00  0.00           C  
ATOM   1126  CH2 TRP   143     -35.938  50.567 -15.009  1.00  0.00           C  
ATOM   1127  N   LEU   144     -42.096  47.924 -19.940  1.00  0.00              
ATOM   1128  CA  LEU   144     -43.265  47.105 -19.981  1.00  0.00              
ATOM   1129  CB  LEU   144     -44.551  47.956 -19.904  1.00  0.00              
ATOM   1130  C   LEU   144     -43.266  46.352 -21.271  1.00  0.00              
ATOM   1131  O   LEU   144     -43.561  45.158 -21.288  1.00  0.00              
ATOM   1132  CG  LEU   144     -45.880  47.188 -20.070  1.00  0.00           C  
ATOM   1133  CD1 LEU   144     -46.157  46.809 -21.535  1.00  0.00           C  
ATOM   1134  CD2 LEU   144     -45.933  45.977 -19.127  1.00  0.00           C  
ATOM   1135  N   ASN   145     -42.914  47.015 -22.387  1.00  0.00              
ATOM   1136  CA  ASN   145     -43.023  46.338 -23.645  1.00  0.00              
ATOM   1137  CB  ASN   145     -42.577  47.213 -24.829  1.00  0.00              
ATOM   1138  C   ASN   145     -42.173  45.098 -23.653  1.00  0.00              
ATOM   1139  O   ASN   145     -42.689  43.999 -23.850  1.00  0.00              
ATOM   1140  CG  ASN   145     -43.587  48.340 -24.990  1.00  0.00           C  
ATOM   1141  OD1 ASN   145     -43.290  49.501 -24.712  1.00  0.00           O  
ATOM   1142  ND2 ASN   145     -44.817  47.993 -25.456  1.00  0.00           N  
ATOM   1143  N   ASP   146     -40.851  45.226 -23.417  1.00  0.00              
ATOM   1144  CA  ASP   146     -39.988  44.074 -23.482  1.00  0.00              
ATOM   1145  CB  ASP   146     -38.490  44.424 -23.567  1.00  0.00              
ATOM   1146  C   ASP   146     -40.202  43.148 -22.326  1.00  0.00              
ATOM   1147  O   ASP   146     -40.166  41.932 -22.505  1.00  0.00              
ATOM   1148  CG  ASP   146     -38.078  45.172 -22.314  1.00  0.00           C  
ATOM   1149  OD1 ASP   146     -38.804  46.128 -21.936  1.00  0.00           O  
ATOM   1150  OD2 ASP   146     -37.033  44.800 -21.718  1.00  0.00           O  
ATOM   1151  N   PHE   147     -40.416  43.675 -21.103  1.00  0.00              
ATOM   1152  CA  PHE   147     -40.620  42.761 -20.014  1.00  0.00              
ATOM   1153  CB  PHE   147     -40.772  43.416 -18.627  1.00  0.00              
ATOM   1154  C   PHE   147     -41.837  41.966 -20.302  1.00  0.00              
ATOM   1155  O   PHE   147     -41.823  40.742 -20.171  1.00  0.00              
ATOM   1156  CG  PHE   147     -39.411  43.538 -18.029  1.00  0.00           C  
ATOM   1157  CD1 PHE   147     -38.837  42.425 -17.458  1.00  0.00           C  
ATOM   1158  CD2 PHE   147     -38.716  44.726 -18.012  1.00  0.00           C  
ATOM   1159  CE1 PHE   147     -37.588  42.480 -16.888  1.00  0.00           C  
ATOM   1160  CE2 PHE   147     -37.464  44.788 -17.442  1.00  0.00           C  
ATOM   1161  CZ  PHE   147     -36.898  43.667 -16.881  1.00  0.00           C  
ATOM   1162  N   PHE   148     -42.914  42.647 -20.733  1.00  0.00              
ATOM   1163  CA  PHE   148     -44.095  41.941 -21.115  1.00  0.00              
ATOM   1164  CB  PHE   148     -45.191  42.860 -21.686  1.00  0.00              
ATOM   1165  C   PHE   148     -43.602  41.072 -22.221  1.00  0.00              
ATOM   1166  O   PHE   148     -42.617  41.407 -22.872  1.00  0.00              
ATOM   1167  CG  PHE   148     -46.402  42.051 -22.009  1.00  0.00           C  
ATOM   1168  CD1 PHE   148     -47.355  41.813 -21.046  1.00  0.00           C  
ATOM   1169  CD2 PHE   148     -46.593  41.538 -23.272  1.00  0.00           C  
ATOM   1170  CE1 PHE   148     -48.478  41.073 -21.334  1.00  0.00           C  
ATOM   1171  CE2 PHE   148     -47.714  40.796 -23.566  1.00  0.00           C  
ATOM   1172  CZ  PHE   148     -48.659  40.563 -22.596  1.00  0.00           C  
ATOM   1173  N   SER   149     -44.266  39.931 -22.453  1.00  0.00              
ATOM   1174  CA  SER   149     -43.828  38.956 -23.409  1.00  0.00              
ATOM   1175  CB  SER   149     -43.592  39.475 -24.846  1.00  0.00              
ATOM   1176  C   SER   149     -42.565  38.320 -22.934  1.00  0.00              
ATOM   1177  O   SER   149     -41.765  37.820 -23.723  1.00  0.00              
ATOM   1178  OG  SER   149     -42.287  40.013 -24.998  1.00  0.00           O  
ATOM   1179  N   GLU   150     -42.371  38.320 -21.605  1.00  0.00              
ATOM   1180  CA  GLU   150     -41.246  37.696 -20.975  1.00  0.00              
ATOM   1181  CB  GLU   150     -40.047  38.648 -20.821  1.00  0.00              
ATOM   1182  C   GLU   150     -41.760  37.378 -19.623  1.00  0.00              
ATOM   1183  O   GLU   150     -42.100  36.236 -19.323  1.00  0.00              
ATOM   1184  CG  GLU   150     -38.735  37.943 -20.470  1.00  0.00           C  
ATOM   1185  CD  GLU   150     -38.785  37.530 -19.008  1.00  0.00           C  
ATOM   1186  OE1 GLU   150     -39.177  38.381 -18.165  1.00  0.00           O  
ATOM   1187  OE2 GLU   150     -38.433  36.356 -18.714  1.00  0.00           O  
ATOM   1188  N   LEU   151     -41.869  38.421 -18.780  1.00  0.00              
ATOM   1189  CA  LEU   151     -42.308  38.181 -17.447  1.00  0.00              
ATOM   1190  CB  LEU   151     -42.303  39.443 -16.548  1.00  0.00              
ATOM   1191  C   LEU   151     -43.674  37.592 -17.490  1.00  0.00              
ATOM   1192  O   LEU   151     -43.902  36.545 -16.891  1.00  0.00              
ATOM   1193  CG  LEU   151     -43.478  40.440 -16.688  1.00  0.00           C  
ATOM   1194  CD1 LEU   151     -43.632  40.949 -18.126  1.00  0.00           C  
ATOM   1195  CD2 LEU   151     -44.781  39.916 -16.057  1.00  0.00           C  
ATOM   1196  N   TRP   152     -44.586  38.191 -18.279  1.00  0.00              
ATOM   1197  CA  TRP   152     -45.963  37.786 -18.294  1.00  0.00              
ATOM   1198  CB  TRP   152     -46.784  38.641 -19.276  1.00  0.00              
ATOM   1199  C   TRP   152     -46.064  36.349 -18.685  1.00  0.00              
ATOM   1200  O   TRP   152     -46.684  35.553 -17.982  1.00  0.00              
ATOM   1201  CG  TRP   152     -48.242  38.277 -19.419  1.00  0.00           C  
ATOM   1202  CD2 TRP   152     -48.816  37.802 -20.646  1.00  0.00           C  
ATOM   1203  CD1 TRP   152     -49.267  38.370 -18.523  1.00  0.00           C  
ATOM   1204  NE1 TRP   152     -50.444  37.975 -19.114  1.00  0.00           N  
ATOM   1205  CE2 TRP   152     -50.180  37.626 -20.423  1.00  0.00           C  
ATOM   1206  CE3 TRP   152     -48.250  37.542 -21.861  1.00  0.00           C  
ATOM   1207  CZ2 TRP   152     -51.005  37.185 -21.418  1.00  0.00           C  
ATOM   1208  CZ3 TRP   152     -49.082  37.089 -22.861  1.00  0.00           C  
ATOM   1209  CH2 TRP   152     -50.433  36.915 -22.643  1.00  0.00           C  
ATOM   1210  N   CYS   153     -45.430  35.967 -19.806  1.00  0.00              
ATOM   1211  CA  CYS   153     -45.566  34.618 -20.270  1.00  0.00              
ATOM   1212  CB  CYS   153     -44.872  34.391 -21.623  1.00  0.00              
ATOM   1213  C   CYS   153     -44.986  33.648 -19.288  1.00  0.00              
ATOM   1214  O   CYS   153     -45.656  32.686 -18.915  1.00  0.00              
ATOM   1215  SG  CYS   153     -43.088  34.735 -21.560  1.00  0.00           S  
ATOM   1216  N   PHE   154     -43.735  33.849 -18.821  1.00  0.00              
ATOM   1217  CA  PHE   154     -43.248  32.809 -17.962  1.00  0.00              
ATOM   1218  CB  PHE   154     -41.732  32.837 -17.643  1.00  0.00              
ATOM   1219  C   PHE   154     -44.037  32.834 -16.692  1.00  0.00              
ATOM   1220  O   PHE   154     -44.522  31.800 -16.235  1.00  0.00              
ATOM   1221  CG  PHE   154     -41.349  33.875 -16.644  1.00  0.00           C  
ATOM   1222  CD1 PHE   154     -41.086  35.172 -17.013  1.00  0.00           C  
ATOM   1223  CD2 PHE   154     -41.218  33.524 -15.320  1.00  0.00           C  
ATOM   1224  CE1 PHE   154     -40.721  36.108 -16.074  1.00  0.00           C  
ATOM   1225  CE2 PHE   154     -40.854  34.453 -14.375  1.00  0.00           C  
ATOM   1226  CZ  PHE   154     -40.607  35.750 -14.753  1.00  0.00           C  
ATOM   1227  N   ASP   155     -44.205  34.028 -16.087  1.00  0.00              
ATOM   1228  CA  ASP   155     -45.016  34.118 -14.908  1.00  0.00              
ATOM   1229  CB  ASP   155     -44.288  34.664 -13.667  1.00  0.00              
ATOM   1230  C   ASP   155     -46.161  35.048 -15.240  1.00  0.00              
ATOM   1231  O   ASP   155     -45.897  36.237 -15.394  1.00  0.00              
ATOM   1232  CG  ASP   155     -43.385  33.555 -13.145  1.00  0.00           C  
ATOM   1233  OD1 ASP   155     -43.288  32.503 -13.832  1.00  0.00           O  
ATOM   1234  OD2 ASP   155     -42.791  33.737 -12.049  1.00  0.00           O  
ATOM   1235  N   PRO   156     -47.434  34.699 -15.338  1.00  0.00              
ATOM   1236  CA  PRO   156     -48.047  33.412 -15.097  1.00  0.00              
ATOM   1237  CB  PRO   156     -49.549  33.680 -14.982  1.00  0.00              
ATOM   1238  C   PRO   156     -47.764  32.331 -16.082  1.00  0.00              
ATOM   1239  O   PRO   156     -47.579  32.621 -17.263  1.00  0.00              
ATOM   1240  CD  PRO   156     -48.428  35.743 -15.528  1.00  0.00           C  
ATOM   1241  CG  PRO   156     -49.755  35.001 -15.739  1.00  0.00           C  
ATOM   1242  N   PHE   157     -47.749  31.077 -15.580  1.00  0.00              
ATOM   1243  CA  PHE   157     -47.494  29.879 -16.328  1.00  0.00              
ATOM   1244  CB  PHE   157     -46.571  30.091 -17.542  1.00  0.00              
ATOM   1245  C   PHE   157     -46.739  29.041 -15.356  1.00  0.00              
ATOM   1246  O   PHE   157     -47.283  28.170 -14.679  1.00  0.00              
ATOM   1247  CG  PHE   157     -46.399  28.776 -18.223  1.00  0.00           C  
ATOM   1248  CD1 PHE   157     -45.463  27.869 -17.781  1.00  0.00           C  
ATOM   1249  CD2 PHE   157     -47.179  28.451 -19.308  1.00  0.00           C  
ATOM   1250  CE1 PHE   157     -45.309  26.658 -18.414  1.00  0.00           C  
ATOM   1251  CE2 PHE   157     -47.030  27.241 -19.944  1.00  0.00           C  
ATOM   1252  CZ  PHE   157     -46.093  26.341 -19.497  1.00  0.00           C  
ATOM   1253  N   LYS   158     -45.429  29.336 -15.279  1.00  0.00              
ATOM   1254  CA  LYS   158     -44.477  28.685 -14.435  1.00  0.00              
ATOM   1255  CB  LYS   158     -43.069  29.290 -14.595  1.00  0.00              
ATOM   1256  C   LYS   158     -44.901  28.896 -13.015  1.00  0.00              
ATOM   1257  O   LYS   158     -44.720  28.018 -12.177  1.00  0.00              
ATOM   1258  CG  LYS   158     -41.909  28.362 -14.221  1.00  0.00           C  
ATOM   1259  CD  LYS   158     -41.645  27.283 -15.277  1.00  0.00           C  
ATOM   1260  CE  LYS   158     -40.287  26.593 -15.136  1.00  0.00           C  
ATOM   1261  NZ  LYS   158     -40.068  25.668 -16.271  1.00  0.00           N  
ATOM   1262  N   GLU   159     -45.494  30.067 -12.712  1.00  0.00              
ATOM   1263  CA  GLU   159     -45.858  30.401 -11.362  1.00  0.00              
ATOM   1264  CB  GLU   159     -46.476  31.804 -11.217  1.00  0.00              
ATOM   1265  C   GLU   159     -46.851  29.408 -10.848  1.00  0.00              
ATOM   1266  O   GLU   159     -46.822  29.071  -9.666  1.00  0.00              
ATOM   1267  CG  GLU   159     -47.844  31.970 -11.880  1.00  0.00           C  
ATOM   1268  CD  GLU   159     -48.293  33.406 -11.639  1.00  0.00           C  
ATOM   1269  OE1 GLU   159     -47.464  34.199 -11.119  1.00  0.00           O  
ATOM   1270  OE2 GLU   159     -49.462  33.731 -11.978  1.00  0.00           O  
ATOM   1271  N   CYS   160     -47.760  28.908 -11.710  1.00  0.00              
ATOM   1272  CA  CYS   160     -48.758  28.001 -11.215  1.00  0.00              
ATOM   1273  CB  CYS   160     -49.707  27.490 -12.311  1.00  0.00              
ATOM   1274  C   CYS   160     -48.062  26.822 -10.618  1.00  0.00              
ATOM   1275  O   CYS   160     -48.329  26.462  -9.472  1.00  0.00              
ATOM   1276  SG  CYS   160     -50.993  26.387 -11.650  1.00  0.00           S  
ATOM   1277  N   MET   161     -47.127  26.192 -11.356  1.00  0.00              
ATOM   1278  CA  MET   161     -46.412  25.143 -10.696  1.00  0.00              
ATOM   1279  CB  MET   161     -45.469  24.322 -11.592  1.00  0.00              
ATOM   1280  C   MET   161     -45.613  25.882  -9.705  1.00  0.00              
ATOM   1281  O   MET   161     -45.299  27.052  -9.907  1.00  0.00              
ATOM   1282  CG  MET   161     -46.213  23.401 -12.560  1.00  0.00           C  
ATOM   1283  SD  MET   161     -45.145  22.261 -13.490  1.00  0.00           S  
ATOM   1284  CE  MET   161     -44.730  21.234 -12.051  1.00  0.00           C  
ATOM   1285  N   SER   162     -45.270  25.261  -8.576  1.00  0.00              
ATOM   1286  CA  SER   162     -44.682  26.194  -7.688  1.00  0.00              
ATOM   1287  CB  SER   162     -45.618  26.408  -6.519  1.00  0.00              
ATOM   1288  C   SER   162     -43.319  25.752  -7.281  1.00  0.00              
ATOM   1289  O   SER   162     -43.102  25.133  -6.241  1.00  0.00              
ATOM   1290  OG  SER   162     -46.874  26.858  -7.001  1.00  0.00           O  
ATOM   1291  N   ARG   163     -42.373  26.084  -8.173  1.00  0.00              
ATOM   1292  CA  ARG   163     -40.965  26.018  -8.033  1.00  0.00              
ATOM   1293  CB  ARG   163     -40.299  25.149  -9.097  1.00  0.00              
ATOM   1294  C   ARG   163     -40.648  27.440  -8.322  1.00  0.00              
ATOM   1295  O   ARG   163     -40.476  27.821  -9.478  1.00  0.00              
ATOM   1296  CG  ARG   163     -40.570  23.666  -8.869  1.00  0.00           C  
ATOM   1297  CD  ARG   163     -42.054  23.301  -8.858  1.00  0.00           C  
ATOM   1298  NE  ARG   163     -42.128  21.828  -8.653  1.00  0.00           N  
ATOM   1299  CZ  ARG   163     -42.005  20.994  -9.727  1.00  0.00           C  
ATOM   1300  NH1 ARG   163     -41.828  21.516 -10.976  1.00  0.00           N  
ATOM   1301  NH2 ARG   163     -42.054  19.641  -9.557  1.00  0.00           N  
ATOM   1302  N   ASP   164     -40.604  28.281  -7.275  1.00  0.00              
ATOM   1303  CA  ASP   164     -40.535  29.671  -7.592  1.00  0.00              
ATOM   1304  CB  ASP   164     -40.911  30.613  -6.418  1.00  0.00              
ATOM   1305  C   ASP   164     -39.249  30.015  -8.261  1.00  0.00              
ATOM   1306  O   ASP   164     -39.222  30.653  -9.311  1.00  0.00              
ATOM   1307  CG  ASP   164     -41.075  32.027  -6.957  1.00  0.00           C  
ATOM   1308  OD1 ASP   164     -40.083  32.569  -7.512  1.00  0.00           O  
ATOM   1309  OD2 ASP   164     -42.195  32.588  -6.809  1.00  0.00           O  
ATOM   1310  N   PRO   165     -38.174  29.587  -7.697  1.00  0.00              
ATOM   1311  CA  PRO   165     -36.931  29.764  -8.392  1.00  0.00              
ATOM   1312  CB  PRO   165     -35.996  30.246  -7.256  1.00  0.00              
ATOM   1313  C   PRO   165     -36.907  28.430  -9.175  1.00  0.00              
ATOM   1314  O   PRO   165     -37.955  27.804  -9.191  1.00  0.00              
ATOM   1315  CD  PRO   165     -38.049  29.775  -6.255  1.00  0.00           C  
ATOM   1316  CG  PRO   165     -36.576  29.768  -5.939  1.00  0.00           C  
ATOM   1317  N   LEU   166     -35.847  27.909  -9.859  1.00  0.00              
ATOM   1318  CA  LEU   166     -35.741  26.673 -10.637  1.00  0.00              
ATOM   1319  CB  LEU   166     -35.517  26.946 -12.132  1.00  0.00              
ATOM   1320  C   LEU   166     -34.565  25.778 -10.222  1.00  0.00              
ATOM   1321  O   LEU   166     -34.612  25.010  -9.262  1.00  0.00              
ATOM   1322  CG  LEU   166     -36.624  27.789 -12.790  1.00  0.00           C  
ATOM   1323  CD1 LEU   166     -36.656  29.220 -12.227  1.00  0.00           C  
ATOM   1324  CD2 LEU   166     -36.503  27.760 -14.322  1.00  0.00           C  
ATOM   1325  N   ASN   167     -33.433  25.789 -10.966  1.00  0.00              
ATOM   1326  CA  ASN   167     -32.253  24.990 -10.637  1.00  0.00              
ATOM   1327  CB  ASN   167     -31.447  24.605 -11.891  1.00  0.00              
ATOM   1328  C   ASN   167     -31.305  25.582  -9.607  1.00  0.00              
ATOM   1329  O   ASN   167     -30.749  24.876  -8.772  1.00  0.00              
ATOM   1330  CG  ASN   167     -30.596  23.378 -11.585  1.00  0.00           C  
ATOM   1331  OD1 ASN   167     -29.888  23.324 -10.582  1.00  0.00           O  
ATOM   1332  ND2 ASN   167     -30.676  22.351 -12.474  1.00  0.00           N  
ATOM   1333  N   PRO   168     -31.146  26.887  -9.624  1.00  0.00              
ATOM   1334  CA  PRO   168     -30.271  27.545  -8.677  1.00  0.00              
ATOM   1335  CB  PRO   168     -30.025  28.933  -9.230  1.00  0.00              
ATOM   1336  C   PRO   168     -30.288  27.406  -7.183  1.00  0.00              
ATOM   1337  O   PRO   168     -29.277  27.782  -6.598  1.00  0.00              
ATOM   1338  CD  PRO   168     -30.852  27.409 -10.937  1.00  0.00           C  
ATOM   1339  CG  PRO   168     -29.897  28.596 -10.725  1.00  0.00           C  
ATOM   1340  N   GLU   169     -31.353  26.983  -6.487  1.00  0.00              
ATOM   1341  CA  GLU   169     -30.950  26.571  -5.176  1.00  0.00              
ATOM   1342  CB  GLU   169     -31.521  27.264  -3.938  1.00  0.00              
ATOM   1343  C   GLU   169     -31.207  25.113  -5.118  1.00  0.00              
ATOM   1344  O   GLU   169     -32.058  24.597  -5.841  1.00  0.00              
ATOM   1345  CG  GLU   169     -31.105  28.731  -3.925  1.00  0.00           C  
ATOM   1346  CD  GLU   169     -31.573  29.335  -2.626  1.00  0.00           C  
ATOM   1347  OE1 GLU   169     -32.491  28.739  -2.006  1.00  0.00           O  
ATOM   1348  OE2 GLU   169     -31.029  30.401  -2.238  1.00  0.00           O  
ATOM   1349  N   LYS   170     -30.407  24.408  -4.298  1.00  0.00              
ATOM   1350  CA  LYS   170     -30.495  22.982  -4.205  1.00  0.00              
ATOM   1351  CB  LYS   170     -29.221  22.282  -4.714  1.00  0.00              
ATOM   1352  C   LYS   170     -30.653  22.612  -2.762  1.00  0.00              
ATOM   1353  O   LYS   170     -29.908  23.075  -1.899  1.00  0.00              
ATOM   1354  CG  LYS   170     -29.250  20.753  -4.642  1.00  0.00           C  
ATOM   1355  CD  LYS   170     -30.201  20.083  -5.634  1.00  0.00           C  
ATOM   1356  CE  LYS   170     -30.194  18.557  -5.532  1.00  0.00           C  
ATOM   1357  NZ  LYS   170     -31.223  17.986  -6.425  1.00  0.00           N  
ATOM   1358  N   GLN   171     -31.658  21.760  -2.481  1.00  0.00              
ATOM   1359  CA  GLN   171     -31.946  21.279  -1.164  1.00  0.00              
ATOM   1360  CB  GLN   171     -33.254  20.461  -1.114  1.00  0.00              
ATOM   1361  C   GLN   171     -30.824  20.388  -0.712  1.00  0.00              
ATOM   1362  O   GLN   171     -30.447  20.368   0.456  1.00  0.00              
ATOM   1363  CG  GLN   171     -33.651  19.965   0.282  1.00  0.00           C  
ATOM   1364  CD  GLN   171     -32.847  18.715   0.610  1.00  0.00           C  
ATOM   1365  OE1 GLN   171     -32.275  18.083  -0.276  1.00  0.00           O  
ATOM   1366  NE2 GLN   171     -32.798  18.346   1.918  1.00  0.00           N  
ATOM   1367  N   SER   172     -30.295  19.577  -1.636  1.00  0.00              
ATOM   1368  CA  SER   172     -29.252  18.623  -1.374  1.00  0.00              
ATOM   1369  CB  SER   172     -29.232  17.485  -2.412  1.00  0.00              
ATOM   1370  C   SER   172     -27.902  19.281  -1.382  1.00  0.00              
ATOM   1371  O   SER   172     -26.884  18.592  -1.335  1.00  0.00              
ATOM   1372  OG  SER   172     -28.231  16.531  -2.091  1.00  0.00           O  
ATOM   1373  N   GLY   173     -27.828  20.623  -1.447  1.00  0.00              
ATOM   1374  CA  GLY   173     -26.531  21.232  -1.591  1.00  0.00              
ATOM   1375  C   GLY   173     -25.671  20.921  -0.404  1.00  0.00              
ATOM   1376  O   GLY   173     -26.156  20.672   0.697  1.00  0.00              
ATOM   1377  N   GLU   174     -24.338  20.937  -0.623  1.00  0.00              
ATOM   1378  CA  GLU   174     -23.378  20.655   0.409  1.00  0.00              
ATOM   1379  CB  GLU   174     -22.248  19.749  -0.108  1.00  0.00              
ATOM   1380  C   GLU   174     -22.795  21.981   0.809  1.00  0.00              
ATOM   1381  O   GLU   174     -22.274  22.702  -0.040  1.00  0.00              
ATOM   1382  CG  GLU   174     -21.347  19.150   0.969  1.00  0.00           C  
ATOM   1383  CD  GLU   174     -20.527  18.060   0.292  1.00  0.00           C  
ATOM   1384  OE1 GLU   174     -21.035  17.471  -0.701  1.00  0.00           O  
ATOM   1385  OE2 GLU   174     -19.385  17.800   0.754  1.00  0.00           O  
ATOM   1386  N   ARG   175     -22.732  22.269   2.131  1.00  0.00              
ATOM   1387  CA  ARG   175     -22.363  23.578   2.625  1.00  0.00              
ATOM   1388  CB  ARG   175     -21.108  24.173   1.963  1.00  0.00              
ATOM   1389  C   ARG   175     -23.459  24.583   2.384  1.00  0.00              
ATOM   1390  O   ARG   175     -23.401  25.366   1.439  1.00  0.00              
ATOM   1391  CG  ARG   175     -19.800  23.476   2.323  1.00  0.00           C  
ATOM   1392  CD  ARG   175     -18.575  24.168   1.720  1.00  0.00           C  
ATOM   1393  NE  ARG   175     -18.448  25.496   2.385  1.00  0.00           N  
ATOM   1394  CZ  ARG   175     -17.768  25.603   3.563  1.00  0.00           C  
ATOM   1395  NH1 ARG   175     -17.178  24.502   4.113  1.00  0.00           N  
ATOM   1396  NH2 ARG   175     -17.681  26.809   4.197  1.00  0.00           N  
ATOM   1397  N   ALA   176     -24.498  24.558   3.256  1.00  0.00              
ATOM   1398  CA  ALA   176     -25.691  25.363   3.149  1.00  0.00              
ATOM   1399  CB  ALA   176     -26.847  24.832   4.016  1.00  0.00              
ATOM   1400  C   ALA   176     -25.520  26.818   3.492  1.00  0.00              
ATOM   1401  O   ALA   176     -24.842  27.188   4.452  1.00  0.00              
ATOM   1402  N   ASP   177     -26.128  27.673   2.632  1.00  0.00              
ATOM   1403  CA  ASP   177     -26.270  29.094   2.781  1.00  0.00              
ATOM   1404  CB  ASP   177     -26.814  29.747   1.518  1.00  0.00              
ATOM   1405  C   ASP   177     -27.324  29.363   3.803  1.00  0.00              
ATOM   1406  O   ASP   177     -27.102  30.083   4.768  1.00  0.00              
ATOM   1407  CG  ASP   177     -25.801  29.428   0.463  1.00  0.00           C  
ATOM   1408  OD1 ASP   177     -24.827  30.212   0.321  1.00  0.00           O  
ATOM   1409  OD2 ASP   177     -25.989  28.375  -0.203  1.00  0.00           O  
ATOM   1410  N   LEU   178     -28.513  28.761   3.604  1.00  0.00              
ATOM   1411  CA  LEU   178     -29.641  28.945   4.471  1.00  0.00              
ATOM   1412  CB  LEU   178     -30.997  29.128   3.778  1.00  0.00              
ATOM   1413  C   LEU   178     -29.851  27.682   5.225  1.00  0.00              
ATOM   1414  O   LEU   178     -29.602  26.593   4.712  1.00  0.00              
ATOM   1415  CG  LEU   178     -31.182  30.475   3.093  1.00  0.00           C  
ATOM   1416  CD1 LEU   178     -32.556  30.596   2.419  1.00  0.00           C  
ATOM   1417  CD2 LEU   178     -30.889  31.630   4.061  1.00  0.00           C  
ATOM   1418  N   VAL   179     -30.315  27.799   6.482  1.00  0.00              
ATOM   1419  CA  VAL   179     -30.627  26.601   7.201  1.00  0.00              
ATOM   1420  CB  VAL   179     -29.676  26.316   8.331  1.00  0.00              
ATOM   1421  C   VAL   179     -31.996  26.780   7.792  1.00  0.00              
ATOM   1422  O   VAL   179     -32.278  27.780   8.450  1.00  0.00              
ATOM   1423  CG1 VAL   179     -30.113  25.024   9.042  1.00  0.00           C  
ATOM   1424  CG2 VAL   179     -28.249  26.252   7.762  1.00  0.00           C  
ATOM   1425  N   VAL   180     -32.888  25.793   7.581  1.00  0.00              
ATOM   1426  CA  VAL   180     -34.242  25.896   8.061  1.00  0.00              
ATOM   1427  CB  VAL   180     -35.262  25.719   6.970  1.00  0.00              
ATOM   1428  C   VAL   180     -34.499  24.818   9.070  1.00  0.00              
ATOM   1429  O   VAL   180     -34.089  23.676   8.885  1.00  0.00              
ATOM   1430  CG1 VAL   180     -36.665  25.663   7.598  1.00  0.00           C  
ATOM   1431  CG2 VAL   180     -35.086  26.852   5.944  1.00  0.00           C  
ATOM   1432  N   SER   181     -35.186  25.151  10.184  1.00  0.00              
ATOM   1433  CA  SER   181     -35.480  24.118  11.144  1.00  0.00              
ATOM   1434  CB  SER   181     -34.935  24.429  12.550  1.00  0.00              
ATOM   1435  C   SER   181     -36.969  24.002  11.260  1.00  0.00              
ATOM   1436  O   SER   181     -37.666  24.997  11.448  1.00  0.00              
ATOM   1437  OG  SER   181     -35.252  23.380  13.452  1.00  0.00           O  
ATOM   1438  N   VAL   182     -37.507  22.774  11.124  1.00  0.00              
ATOM   1439  CA  VAL   182     -38.918  22.600  11.270  1.00  0.00              
ATOM   1440  CB  VAL   182     -39.533  21.987  10.047  1.00  0.00              
ATOM   1441  C   VAL   182     -39.079  21.603  12.384  1.00  0.00              
ATOM   1442  O   VAL   182     -39.679  20.544  12.194  1.00  0.00              
ATOM   1443  CG1 VAL   182     -41.047  21.911  10.253  1.00  0.00           C  
ATOM   1444  CG2 VAL   182     -39.094  22.770   8.801  1.00  0.00           C  
ATOM   1445  N   HIS   183     -38.565  21.936  13.587  1.00  0.00              
ATOM   1446  CA  HIS   183     -38.621  21.031  14.698  1.00  0.00              
ATOM   1447  CB  HIS   183     -37.622  19.853  14.551  1.00  0.00              
ATOM   1448  C   HIS   183     -38.240  21.822  15.917  1.00  0.00              
ATOM   1449  O   HIS   183     -37.352  22.670  15.867  1.00  0.00              
ATOM   1450  ND1 HIS   183     -37.182  18.913  16.860  1.00  0.00           N  
ATOM   1451  CG  HIS   183     -37.745  18.798  15.613  1.00  0.00           C  
ATOM   1452  NE2 HIS   183     -38.211  16.947  16.818  1.00  0.00           N  
ATOM   1453  CD2 HIS   183     -38.372  17.589  15.602  1.00  0.00           C  
ATOM   1454  CE1 HIS   183     -37.489  17.783  17.541  1.00  0.00           C  
ATOM   1455  N   PRO   184     -38.912  21.557  17.004  1.00  0.00              
ATOM   1456  CA  PRO   184     -38.733  22.208  18.280  1.00  0.00              
ATOM   1457  CB  PRO   184     -39.894  21.720  19.143  1.00  0.00              
ATOM   1458  C   PRO   184     -37.413  21.965  18.957  1.00  0.00              
ATOM   1459  O   PRO   184     -37.117  22.698  19.894  1.00  0.00              
ATOM   1460  CD  PRO   184     -39.946  20.537  17.037  1.00  0.00           C  
ATOM   1461  CG  PRO   184     -40.276  20.363  18.527  1.00  0.00           C  
ATOM   1462  N   LEU   185     -36.621  20.950  18.573  1.00  0.00              
ATOM   1463  CA  LEU   185     -35.411  20.715  19.304  1.00  0.00              
ATOM   1464  CB  LEU   185     -35.397  19.326  19.959  1.00  0.00              
ATOM   1465  C   LEU   185     -34.258  20.723  18.352  1.00  0.00              
ATOM   1466  O   LEU   185     -33.281  20.003  18.556  1.00  0.00              
ATOM   1467  CG  LEU   185     -36.521  19.102  20.988  1.00  0.00           C  
ATOM   1468  CD1 LEU   185     -36.441  17.693  21.597  1.00  0.00           C  
ATOM   1469  CD2 LEU   185     -36.534  20.207  22.055  1.00  0.00           C  
ATOM   1470  N   CYS   186     -34.327  21.538  17.287  1.00  0.00              
ATOM   1471  CA  CYS   186     -33.201  21.624  16.409  1.00  0.00              
ATOM   1472  CB  CYS   186     -33.452  21.023  15.016  1.00  0.00              
ATOM   1473  C   CYS   186     -32.972  23.080  16.209  1.00  0.00              
ATOM   1474  O   CYS   186     -32.892  23.554  15.077  1.00  0.00              
ATOM   1475  SG  CYS   186     -33.672  19.221  15.061  1.00  0.00           S  
ATOM   1476  N   GLN   187     -32.842  23.820  17.324  1.00  0.00              
ATOM   1477  CA  GLN   187     -32.657  25.234  17.253  1.00  0.00              
ATOM   1478  CB  GLN   187     -33.664  26.041  18.097  1.00  0.00              
ATOM   1479  C   GLN   187     -31.345  25.508  17.909  1.00  0.00              
ATOM   1480  O   GLN   187     -30.354  25.852  17.268  1.00  0.00              
ATOM   1481  CG  GLN   187     -35.141  25.639  17.994  1.00  0.00           C  
ATOM   1482  CD  GLN   187     -35.651  25.671  16.566  1.00  0.00           C  
ATOM   1483  OE1 GLN   187     -34.887  25.715  15.604  1.00  0.00           O  
ATOM   1484  NE2 GLN   187     -37.001  25.622  16.429  1.00  0.00           N  
ATOM   1485  N   ALA   188     -31.324  25.339  19.243  1.00  0.00              
ATOM   1486  CA  ALA   188     -30.192  25.703  20.035  1.00  0.00              
ATOM   1487  CB  ALA   188     -30.430  25.441  21.519  1.00  0.00              
ATOM   1488  C   ALA   188     -28.946  24.965  19.646  1.00  0.00              
ATOM   1489  O   ALA   188     -27.918  25.598  19.418  1.00  0.00              
ATOM   1490  N   LEU   189     -28.985  23.624  19.524  1.00  0.00              
ATOM   1491  CA  LEU   189     -27.742  22.943  19.241  1.00  0.00              
ATOM   1492  CB  LEU   189     -27.789  21.410  19.216  1.00  0.00              
ATOM   1493  C   LEU   189     -27.250  23.338  17.885  1.00  0.00              
ATOM   1494  O   LEU   189     -26.066  23.620  17.719  1.00  0.00              
ATOM   1495  CG  LEU   189     -26.404  20.842  18.822  1.00  0.00           C  
ATOM   1496  CD1 LEU   189     -25.407  20.931  19.988  1.00  0.00           C  
ATOM   1497  CD2 LEU   189     -26.487  19.463  18.156  1.00  0.00           C  
ATOM   1498  N   PRO   190     -28.103  23.370  16.899  1.00  0.00              
ATOM   1499  CA  PRO   190     -27.633  23.716  15.594  1.00  0.00              
ATOM   1500  CB  PRO   190     -28.801  23.455  14.651  1.00  0.00              
ATOM   1501  C   PRO   190     -27.115  25.119  15.571  1.00  0.00              
ATOM   1502  O   PRO   190     -26.298  25.427  14.708  1.00  0.00              
ATOM   1503  CD  PRO   190     -29.289  22.522  16.842  1.00  0.00           C  
ATOM   1504  CG  PRO   190     -29.569  22.314  15.346  1.00  0.00           C  
ATOM   1505  N   LEU   191     -27.626  25.988  16.458  1.00  0.00              
ATOM   1506  CA  LEU   191     -27.199  27.354  16.544  1.00  0.00              
ATOM   1507  CB  LEU   191     -28.156  28.238  17.367  1.00  0.00              
ATOM   1508  C   LEU   191     -25.820  27.460  17.127  1.00  0.00              
ATOM   1509  O   LEU   191     -25.039  28.322  16.722  1.00  0.00              
ATOM   1510  CG  LEU   191     -29.496  28.480  16.648  1.00  0.00           C  
ATOM   1511  CD1 LEU   191     -30.446  29.369  17.467  1.00  0.00           C  
ATOM   1512  CD2 LEU   191     -29.248  29.028  15.237  1.00  0.00           C  
ATOM   1513  N   LYS   192     -25.483  26.589  18.102  1.00  0.00              
ATOM   1514  CA  LYS   192     -24.205  26.708  18.750  1.00  0.00              
ATOM   1515  CB  LYS   192     -24.098  25.882  20.042  1.00  0.00              
ATOM   1516  C   LYS   192     -23.125  26.195  17.839  1.00  0.00              
ATOM   1517  O   LYS   192     -22.127  25.640  18.293  1.00  0.00              
ATOM   1518  CG  LYS   192     -24.213  24.377  19.794  1.00  0.00           C  
ATOM   1519  CD  LYS   192     -23.675  23.521  20.940  1.00  0.00           C  
ATOM   1520  CE  LYS   192     -22.147  23.486  20.986  1.00  0.00           C  
ATOM   1521  NZ  LYS   192     -21.689  22.572  22.055  1.00  0.00           N  
ATOM   1522  N   ILE   193     -23.233  26.465  16.529  1.00  0.00              
ATOM   1523  CA  ILE   193     -22.263  25.953  15.607  1.00  0.00              
ATOM   1524  CB  ILE   193     -22.474  26.380  14.184  1.00  0.00              
ATOM   1525  C   ILE   193     -20.919  26.486  15.991  1.00  0.00              
ATOM   1526  O   ILE   193     -19.915  25.786  15.890  1.00  0.00              
ATOM   1527  CG2 ILE   193     -21.263  25.882  13.381  1.00  0.00           C  
ATOM   1528  CG1 ILE   193     -23.812  25.865  13.634  1.00  0.00           C  
ATOM   1529  CD1 ILE   193     -24.214  26.513  12.309  1.00  0.00           C  
ATOM   1530  N   LEU   194     -20.885  27.750  16.445  1.00  0.00              
ATOM   1531  CA  LEU   194     -19.701  28.493  16.782  1.00  0.00              
ATOM   1532  CB  LEU   194     -20.027  29.951  17.138  1.00  0.00              
ATOM   1533  C   LEU   194     -18.981  27.880  17.946  1.00  0.00              
ATOM   1534  O   LEU   194     -17.778  28.078  18.092  1.00  0.00              
ATOM   1535  CG  LEU   194     -20.831  30.642  16.023  1.00  0.00           C  
ATOM   1536  CD1 LEU   194     -20.941  32.159  16.248  1.00  0.00           C  
ATOM   1537  CD2 LEU   194     -20.302  30.244  14.636  1.00  0.00           C  
ATOM   1538  N   ASN   195     -19.685  27.157  18.835  1.00  0.00              
ATOM   1539  CA  ASN   195     -19.049  26.660  20.028  1.00  0.00              
ATOM   1540  CB  ASN   195     -19.995  25.810  20.890  1.00  0.00              
ATOM   1541  C   ASN   195     -17.869  25.794  19.703  1.00  0.00              
ATOM   1542  O   ASN   195     -16.779  26.007  20.234  1.00  0.00              
ATOM   1543  CG  ASN   195     -21.093  26.726  21.399  1.00  0.00           C  
ATOM   1544  OD1 ASN   195     -22.050  26.280  22.030  1.00  0.00           O  
ATOM   1545  ND2 ASN   195     -20.957  28.047  21.109  1.00  0.00           N  
ATOM   1546  N   SER   196     -18.040  24.804  18.809  1.00  0.00              
ATOM   1547  CA  SER   196     -16.966  23.900  18.507  1.00  0.00              
ATOM   1548  CB  SER   196     -17.380  22.771  17.548  1.00  0.00              
ATOM   1549  C   SER   196     -15.863  24.663  17.851  1.00  0.00              
ATOM   1550  O   SER   196     -14.688  24.333  18.008  1.00  0.00              
ATOM   1551  OG  SER   196     -18.325  21.919  18.177  1.00  0.00           O  
ATOM   1552  N   LEU   197     -16.217  25.725  17.107  1.00  0.00              
ATOM   1553  CA  LEU   197     -15.241  26.496  16.395  1.00  0.00              
ATOM   1554  CB  LEU   197     -15.862  27.664  15.604  1.00  0.00              
ATOM   1555  C   LEU   197     -14.288  27.078  17.389  1.00  0.00              
ATOM   1556  O   LEU   197     -13.086  27.142  17.137  1.00  0.00              
ATOM   1557  CG  LEU   197     -16.786  27.209  14.458  1.00  0.00           C  
ATOM   1558  CD1 LEU   197     -17.376  28.412  13.703  1.00  0.00           C  
ATOM   1559  CD2 LEU   197     -16.068  26.216  13.527  1.00  0.00           C  
ATOM   1560  N   ASP   198     -14.805  27.531  18.546  1.00  0.00              
ATOM   1561  CA  ASP   198     -13.975  28.119  19.560  1.00  0.00              
ATOM   1562  CB  ASP   198     -14.778  28.751  20.711  1.00  0.00              
ATOM   1563  C   ASP   198     -13.060  27.090  20.144  1.00  0.00              
ATOM   1564  O   ASP   198     -11.933  27.408  20.519  1.00  0.00              
ATOM   1565  CG  ASP   198     -15.397  30.044  20.195  1.00  0.00           C  
ATOM   1566  OD1 ASP   198     -15.055  30.450  19.052  1.00  0.00           O  
ATOM   1567  OD2 ASP   198     -16.212  30.649  20.941  1.00  0.00           O  
ATOM   1568  N   THR   199     -13.510  25.823  20.231  1.00  0.00              
ATOM   1569  CA  THR   199     -12.705  24.819  20.865  1.00  0.00              
ATOM   1570  CB  THR   199     -13.301  23.446  20.769  1.00  0.00              
ATOM   1571  C   THR   199     -11.370  24.745  20.183  1.00  0.00              
ATOM   1572  O   THR   199     -10.330  24.771  20.840  1.00  0.00              
ATOM   1573  OG1 THR   199     -14.572  23.409  21.400  1.00  0.00           O  
ATOM   1574  CG2 THR   199     -12.336  22.450  21.431  1.00  0.00           C  
ATOM   1575  N   ASN   200     -11.369  24.663  18.839  1.00  0.00              
ATOM   1576  CA  ASN   200     -10.162  24.575  18.067  1.00  0.00              
ATOM   1577  CB  ASN   200     -10.424  24.347  16.566  1.00  0.00              
ATOM   1578  C   ASN   200      -9.403  25.859  18.213  1.00  0.00              
ATOM   1579  O   ASN   200      -8.173  25.851  18.259  1.00  0.00              
ATOM   1580  CG  ASN   200     -11.021  22.956  16.389  1.00  0.00           C  
ATOM   1581  OD1 ASN   200     -11.667  22.423  17.290  1.00  0.00           O  
ATOM   1582  ND2 ASN   200     -10.793  22.343  15.196  1.00  0.00           N  
ATOM   1583  N   GLY   201     -10.121  26.999  18.318  1.00  0.00              
ATOM   1584  CA  GLY   201      -9.460  28.268  18.444  1.00  0.00              
ATOM   1585  C   GLY   201      -9.778  29.166  17.279  1.00  0.00              
ATOM   1586  O   GLY   201      -9.391  30.334  17.290  1.00  0.00              
ATOM   1587  N   ALA   202     -10.472  28.667  16.233  1.00  0.00              
ATOM   1588  CA  ALA   202     -10.790  29.538  15.129  1.00  0.00              
ATOM   1589  CB  ALA   202     -11.331  28.792  13.896  1.00  0.00              
ATOM   1590  C   ALA   202     -11.843  30.517  15.567  1.00  0.00              
ATOM   1591  O   ALA   202     -12.839  30.144  16.184  1.00  0.00              
ATOM   1592  N   SER   203     -11.622  31.816  15.268  1.00  0.00              
ATOM   1593  CA  SER   203     -12.527  32.878  15.628  1.00  0.00              
ATOM   1594  CB  SER   203     -11.880  34.270  15.533  1.00  0.00              
ATOM   1595  C   SER   203     -13.736  32.915  14.750  1.00  0.00              
ATOM   1596  O   SER   203     -14.859  32.986  15.249  1.00  0.00              
ATOM   1597  OG  SER   203     -11.589  34.585  14.179  1.00  0.00           O  
ATOM   1598  N   ARG   204     -13.526  32.827  13.417  1.00  0.00              
ATOM   1599  CA  ARG   204     -14.579  33.040  12.463  1.00  0.00              
ATOM   1600  CB  ARG   204     -14.175  32.723  11.012  1.00  0.00              
ATOM   1601  C   ARG   204     -15.752  32.185  12.797  1.00  0.00              
ATOM   1602  O   ARG   204     -15.612  31.000  13.094  1.00  0.00              
ATOM   1603  CG  ARG   204     -15.305  32.957  10.008  1.00  0.00           C  
ATOM   1604  CD  ARG   204     -14.981  32.463   8.597  1.00  0.00           C  
ATOM   1605  NE  ARG   204     -15.060  30.975   8.617  1.00  0.00           N  
ATOM   1606  CZ  ARG   204     -14.968  30.274   7.450  1.00  0.00           C  
ATOM   1607  NH1 ARG   204     -14.793  30.937   6.271  1.00  0.00           N  
ATOM   1608  NH2 ARG   204     -15.051  28.911   7.462  1.00  0.00           N  
ATOM   1609  N   LYS   205     -16.952  32.807  12.775  1.00  0.00              
ATOM   1610  CA  LYS   205     -18.168  32.120  13.082  1.00  0.00              
ATOM   1611  CB  LYS   205     -19.094  32.863  14.064  1.00  0.00              
ATOM   1612  C   LYS   205     -18.925  31.917  11.812  1.00  0.00              
ATOM   1613  O   LYS   205     -18.946  32.772  10.929  1.00  0.00              
ATOM   1614  CG  LYS   205     -19.587  34.237  13.606  1.00  0.00           C  
ATOM   1615  CD  LYS   205     -20.839  34.695  14.362  1.00  0.00           C  
ATOM   1616  CE  LYS   205     -21.184  36.178  14.220  1.00  0.00           C  
ATOM   1617  NZ  LYS   205     -20.964  36.634  12.832  1.00  0.00           N  
ATOM   1618  N   GLU   206     -19.542  30.729  11.694  1.00  0.00              
ATOM   1619  CA  GLU   206     -20.322  30.331  10.559  1.00  0.00              
ATOM   1620  CB  GLU   206     -20.641  28.827  10.545  1.00  0.00              
ATOM   1621  C   GLU   206     -21.626  31.070  10.548  1.00  0.00              
ATOM   1622  O   GLU   206     -22.286  31.153   9.515  1.00  0.00              
ATOM   1623  CG  GLU   206     -19.399  27.948  10.375  1.00  0.00           C  
ATOM   1624  CD  GLU   206     -19.845  26.492  10.373  1.00  0.00           C  
ATOM   1625  OE1 GLU   206     -20.968  26.220   9.872  1.00  0.00           O  
ATOM   1626  OE2 GLU   206     -19.072  25.634  10.877  1.00  0.00           O  
ATOM   1627  N   GLY   207     -22.071  31.586  11.709  1.00  0.00              
ATOM   1628  CA  GLY   207     -23.383  32.173  11.770  1.00  0.00              
ATOM   1629  C   GLY   207     -23.531  33.318  10.815  1.00  0.00              
ATOM   1630  O   GLY   207     -24.507  33.394  10.069  1.00  0.00              
ATOM   1631  N   ARG   208     -22.545  34.225  10.773  1.00  0.00              
ATOM   1632  CA  ARG   208     -22.674  35.396   9.952  1.00  0.00              
ATOM   1633  CB  ARG   208     -21.417  36.282   9.980  1.00  0.00              
ATOM   1634  C   ARG   208     -22.841  34.979   8.535  1.00  0.00              
ATOM   1635  O   ARG   208     -23.540  35.646   7.775  1.00  0.00              
ATOM   1636  CG  ARG   208     -20.153  35.552   9.511  1.00  0.00           C  
ATOM   1637  CD  ARG   208     -18.863  36.364   9.658  1.00  0.00           C  
ATOM   1638  NE  ARG   208     -18.376  36.193  11.056  1.00  0.00           N  
ATOM   1639  CZ  ARG   208     -17.046  35.998  11.294  1.00  0.00           C  
ATOM   1640  NH1 ARG   208     -16.167  35.946  10.251  1.00  0.00           N  
ATOM   1641  NH2 ARG   208     -16.595  35.848  12.573  1.00  0.00           N  
ATOM   1642  N   THR   209     -22.145  33.900   8.133  1.00  0.00              
ATOM   1643  CA  THR   209     -22.188  33.469   6.767  1.00  0.00              
ATOM   1644  CB  THR   209     -21.175  32.410   6.425  1.00  0.00              
ATOM   1645  C   THR   209     -23.536  32.941   6.368  1.00  0.00              
ATOM   1646  O   THR   209     -24.076  33.356   5.344  1.00  0.00              
ATOM   1647  OG1 THR   209     -21.472  31.186   7.075  1.00  0.00           O  
ATOM   1648  CG2 THR   209     -19.789  32.910   6.860  1.00  0.00           C  
ATOM   1649  N   THR   210     -24.146  32.046   7.177  1.00  0.00              
ATOM   1650  CA  THR   210     -25.349  31.392   6.719  1.00  0.00              
ATOM   1651  CB  THR   210     -25.241  29.894   6.769  1.00  0.00              
ATOM   1652  C   THR   210     -26.524  31.762   7.581  1.00  0.00              
ATOM   1653  O   THR   210     -26.389  31.935   8.791  1.00  0.00              
ATOM   1654  OG1 THR   210     -25.025  29.459   8.104  1.00  0.00           O  
ATOM   1655  CG2 THR   210     -24.073  29.451   5.874  1.00  0.00           C  
ATOM   1656  N   PRO   211     -27.676  31.925   6.957  1.00  0.00              
ATOM   1657  CA  PRO   211     -28.865  32.244   7.707  1.00  0.00              
ATOM   1658  CB  PRO   211     -29.882  32.793   6.718  1.00  0.00              
ATOM   1659  C   PRO   211     -29.443  31.072   8.436  1.00  0.00              
ATOM   1660  O   PRO   211     -29.319  29.945   7.956  1.00  0.00              
ATOM   1661  CD  PRO   211     -27.691  32.647   5.687  1.00  0.00           C  
ATOM   1662  CG  PRO   211     -29.017  33.422   5.632  1.00  0.00           C  
ATOM   1663  N   PHE   212     -30.100  31.326   9.587  1.00  0.00              
ATOM   1664  CA  PHE   212     -30.748  30.278  10.319  1.00  0.00              
ATOM   1665  CB  PHE   212     -30.083  30.002  11.680  1.00  0.00              
ATOM   1666  C   PHE   212     -32.158  30.729  10.569  1.00  0.00              
ATOM   1667  O   PHE   212     -32.394  31.720  11.259  1.00  0.00              
ATOM   1668  CG  PHE   212     -30.772  28.875  12.379  1.00  0.00           C  
ATOM   1669  CD1 PHE   212     -30.563  27.572  11.985  1.00  0.00           C  
ATOM   1670  CD2 PHE   212     -31.602  29.120  13.452  1.00  0.00           C  
ATOM   1671  CE1 PHE   212     -31.187  26.533  12.637  1.00  0.00           C  
ATOM   1672  CE2 PHE   212     -32.228  28.086  14.108  1.00  0.00           C  
ATOM   1673  CZ  PHE   212     -32.021  26.789  13.699  1.00  0.00           C  
ATOM   1674  N   VAL   213     -33.135  29.968  10.039  1.00  0.00              
ATOM   1675  CA  VAL   213     -34.529  30.319  10.101  1.00  0.00              
ATOM   1676  CB  VAL   213     -35.095  30.464   8.715  1.00  0.00              
ATOM   1677  C   VAL   213     -35.268  29.218  10.820  1.00  0.00              
ATOM   1678  O   VAL   213     -34.687  28.185  11.149  1.00  0.00              
ATOM   1679  CG1 VAL   213     -34.918  29.122   7.990  1.00  0.00           C  
ATOM   1680  CG2 VAL   213     -36.549  30.949   8.777  1.00  0.00           C  
ATOM   1681  N   THR   214     -36.560  29.443  11.164  1.00  0.00              
ATOM   1682  CA  THR   214     -37.323  28.417  11.825  1.00  0.00              
ATOM   1683  CB  THR   214     -37.323  28.555  13.322  1.00  0.00              
ATOM   1684  C   THR   214     -38.762  28.491  11.392  1.00  0.00              
ATOM   1685  O   THR   214     -39.343  29.572  11.288  1.00  0.00              
ATOM   1686  OG1 THR   214     -35.994  28.531  13.820  1.00  0.00           O  
ATOM   1687  CG2 THR   214     -38.131  27.391  13.922  1.00  0.00           C  
ATOM   1688  N   VAL   215     -39.380  27.316  11.138  1.00  0.00              
ATOM   1689  CA  VAL   215     -40.768  27.272  10.761  1.00  0.00              
ATOM   1690  CB  VAL   215     -40.998  26.536   9.474  1.00  0.00              
ATOM   1691  C   VAL   215     -41.505  26.506  11.825  1.00  0.00              
ATOM   1692  O   VAL   215     -41.415  25.278  11.878  1.00  0.00              
ATOM   1693  CG1 VAL   215     -42.511  26.471   9.207  1.00  0.00           C  
ATOM   1694  CG2 VAL   215     -40.194  27.226   8.361  1.00  0.00           C  
ATOM   1695  N   VAL   216     -42.287  27.209  12.679  1.00  0.00              
ATOM   1696  CA  VAL   216     -43.003  26.538  13.736  1.00  0.00              
ATOM   1697  CB  VAL   216     -43.384  27.383  14.921  1.00  0.00              
ATOM   1698  C   VAL   216     -44.230  25.840  13.235  1.00  0.00              
ATOM   1699  O   VAL   216     -45.002  26.361  12.432  1.00  0.00              
ATOM   1700  CG1 VAL   216     -42.177  27.516  15.845  1.00  0.00           C  
ATOM   1701  CG2 VAL   216     -43.827  28.755  14.414  1.00  0.00           C  
ATOM   1702  N   THR   217     -44.341  24.561  13.648  1.00  0.00              
ATOM   1703  CA  THR   217     -45.394  23.630  13.348  1.00  0.00              
ATOM   1704  CB  THR   217     -44.893  22.221  13.269  1.00  0.00              
ATOM   1705  C   THR   217     -46.569  23.651  14.291  1.00  0.00              
ATOM   1706  O   THR   217     -47.648  23.191  13.919  1.00  0.00              
ATOM   1707  OG1 THR   217     -44.400  21.795  14.531  1.00  0.00           O  
ATOM   1708  CG2 THR   217     -43.768  22.182  12.219  1.00  0.00           C  
ATOM   1709  N   ASP   218     -46.382  24.052  15.567  1.00  0.00              
ATOM   1710  CA  ASP   218     -47.490  24.054  16.491  1.00  0.00              
ATOM   1711  CB  ASP   218     -47.057  24.145  17.965  1.00  0.00              
ATOM   1712  C   ASP   218     -48.320  25.270  16.207  1.00  0.00              
ATOM   1713  O   ASP   218     -47.789  26.321  15.859  1.00  0.00              
ATOM   1714  CG  ASP   218     -46.292  22.880  18.327  1.00  0.00           C  
ATOM   1715  OD1 ASP   218     -46.046  22.051  17.412  1.00  0.00           O  
ATOM   1716  OD2 ASP   218     -45.943  22.727  19.528  1.00  0.00           O  
ATOM   1717  N   LEU   219     -49.658  25.118  16.276  1.00  0.00              
ATOM   1718  CA  LEU   219     -50.625  26.160  16.049  1.00  0.00              
ATOM   1719  CB  LEU   219     -51.989  25.600  15.617  1.00  0.00              
ATOM   1720  C   LEU   219     -50.835  27.066  17.232  1.00  0.00              
ATOM   1721  O   LEU   219     -51.221  28.219  17.053  1.00  0.00              
ATOM   1722  CG  LEU   219     -51.895  24.774  14.318  1.00  0.00           C  
ATOM   1723  CD1 LEU   219     -53.287  24.392  13.793  1.00  0.00           C  
ATOM   1724  CD2 LEU   219     -51.023  25.475  13.262  1.00  0.00           C  
ATOM   1725  N   GLY   220     -50.684  26.563  18.477  1.00  0.00              
ATOM   1726  CA  GLY   220     -50.928  27.413  19.614  1.00  0.00              
ATOM   1727  C   GLY   220     -50.383  26.739  20.837  1.00  0.00              
ATOM   1728  O   GLY   220     -50.158  25.531  20.838  1.00  0.00              
ATOM   1729  N   GLY   221     -50.142  27.519  21.916  1.00  0.00              
ATOM   1730  CA  GLY   221     -49.667  26.947  23.147  1.00  0.00              
ATOM   1731  C   GLY   221     -48.411  26.193  22.846  1.00  0.00              
ATOM   1732  O   GLY   221     -48.280  25.019  23.187  1.00  0.00              
ATOM   1733  N   ALA   222     -47.447  26.865  22.196  1.00  0.00              
ATOM   1734  CA  ALA   222     -46.245  26.233  21.732  1.00  0.00              
ATOM   1735  CB  ALA   222     -45.478  27.073  20.697  1.00  0.00              
ATOM   1736  C   ALA   222     -45.301  25.933  22.848  1.00  0.00              
ATOM   1737  O   ALA   222     -45.517  26.301  24.001  1.00  0.00              
ATOM   1738  N   HIS   223     -44.244  25.168  22.503  1.00  0.00              
ATOM   1739  CA  HIS   223     -43.183  24.850  23.412  1.00  0.00              
ATOM   1740  CB  HIS   223     -42.576  23.464  23.147  1.00  0.00              
ATOM   1741  C   HIS   223     -42.124  25.869  23.107  1.00  0.00              
ATOM   1742  O   HIS   223     -41.652  25.981  21.977  1.00  0.00              
ATOM   1743  ND1 HIS   223     -44.467  21.955  23.949  1.00  0.00           N  
ATOM   1744  CG  HIS   223     -43.630  22.413  22.957  1.00  0.00           C  
ATOM   1745  NE2 HIS   223     -45.027  20.866  22.092  1.00  0.00           N  
ATOM   1746  CD2 HIS   223     -43.984  21.736  21.829  1.00  0.00           C  
ATOM   1747  CE1 HIS   223     -45.283  21.033  23.377  1.00  0.00           C  
ATOM   1748  N   PRO   224     -41.706  26.576  24.116  1.00  0.00              
ATOM   1749  CA  PRO   224     -40.823  27.712  23.995  1.00  0.00              
ATOM   1750  CB  PRO   224     -40.549  28.158  25.430  1.00  0.00              
ATOM   1751  C   PRO   224     -39.554  27.402  23.262  1.00  0.00              
ATOM   1752  O   PRO   224     -38.857  28.334  22.862  1.00  0.00              
ATOM   1753  CD  PRO   224     -41.776  26.070  25.475  1.00  0.00           C  
ATOM   1754  CG  PRO   224     -40.711  26.863  26.246  1.00  0.00           C  
ATOM   1755  N   THR   225     -39.234  26.116  23.073  1.00  0.00              
ATOM   1756  CA  THR   225     -38.012  25.683  22.464  1.00  0.00              
ATOM   1757  CB  THR   225     -37.863  24.199  22.550  1.00  0.00              
ATOM   1758  C   THR   225     -37.937  26.149  21.034  1.00  0.00              
ATOM   1759  O   THR   225     -36.856  26.209  20.451  1.00  0.00              
ATOM   1760  OG1 THR   225     -36.562  23.812  22.136  1.00  0.00           O  
ATOM   1761  CG2 THR   225     -38.973  23.536  21.714  1.00  0.00           C  
ATOM   1762  N   TRP   226     -39.090  26.439  20.406  1.00  0.00              
ATOM   1763  CA  TRP   226     -39.122  26.913  19.048  1.00  0.00              
ATOM   1764  CB  TRP   226     -40.545  27.092  18.495  1.00  0.00              
ATOM   1765  C   TRP   226     -38.451  28.256  18.942  1.00  0.00              
ATOM   1766  O   TRP   226     -37.880  28.585  17.903  1.00  0.00              
ATOM   1767  CG  TRP   226     -41.277  25.797  18.247  1.00  0.00           C  
ATOM   1768  CD2 TRP   226     -41.046  24.960  17.105  1.00  0.00           C  
ATOM   1769  CD1 TRP   226     -42.234  25.177  18.996  1.00  0.00           C  
ATOM   1770  NE1 TRP   226     -42.616  24.004  18.389  1.00  0.00           N  
ATOM   1771  CE2 TRP   226     -41.892  23.858  17.224  1.00  0.00           C  
ATOM   1772  CE3 TRP   226     -40.197  25.098  16.044  1.00  0.00           C  
ATOM   1773  CZ2 TRP   226     -41.901  22.872  16.278  1.00  0.00           C  
ATOM   1774  CZ3 TRP   226     -40.211  24.104  15.092  1.00  0.00           C  
ATOM   1775  CH2 TRP   226     -41.047  23.012  15.207  1.00  0.00           C  
ATOM   1776  N   PHE   227     -38.520  29.086  20.001  1.00  0.00              
ATOM   1777  CA  PHE   227     -38.054  30.440  19.875  1.00  0.00              
ATOM   1778  CB  PHE   227     -38.933  31.436  20.645  1.00  0.00              
ATOM   1779  C   PHE   227     -36.648  30.589  20.376  1.00  0.00              
ATOM   1780  O   PHE   227     -36.300  30.104  21.452  1.00  0.00              
ATOM   1781  CG  PHE   227     -40.328  31.199  20.175  1.00  0.00           C  
ATOM   1782  CD1 PHE   227     -40.713  31.529  18.896  1.00  0.00           C  
ATOM   1783  CD2 PHE   227     -41.257  30.651  21.029  1.00  0.00           C  
ATOM   1784  CE1 PHE   227     -42.003  31.304  18.476  1.00  0.00           C  
ATOM   1785  CE2 PHE   227     -42.548  30.424  20.615  1.00  0.00           C  
ATOM   1786  CZ  PHE   227     -42.923  30.750  19.334  1.00  0.00           C  
ATOM   1787  N   ASN   228     -35.791  31.265  19.575  1.00  0.00              
ATOM   1788  CA  ASN   228     -34.435  31.518  19.978  1.00  0.00              
ATOM   1789  CB  ASN   228     -33.451  30.472  19.430  1.00  0.00              
ATOM   1790  C   ASN   228     -34.050  32.869  19.441  1.00  0.00              
ATOM   1791  O   ASN   228     -34.276  33.166  18.273  1.00  0.00              
ATOM   1792  CG  ASN   228     -33.794  29.145  20.097  1.00  0.00           C  
ATOM   1793  OD1 ASN   228     -34.512  28.319  19.535  1.00  0.00           O  
ATOM   1794  ND2 ASN   228     -33.277  28.934  21.337  1.00  0.00           N  
ATOM   1795  N   ALA   229     -33.408  33.708  20.279  1.00  0.00              
ATOM   1796  CA  ALA   229     -33.057  35.067  19.945  1.00  0.00              
ATOM   1797  CB  ALA   229     -32.363  35.805  21.102  1.00  0.00              
ATOM   1798  C   ALA   229     -32.123  35.099  18.776  1.00  0.00              
ATOM   1799  O   ALA   229     -32.178  36.004  17.946  1.00  0.00              
ATOM   1800  N   GLY   230     -31.236  34.100  18.699  1.00  0.00              
ATOM   1801  CA  GLY   230     -30.209  33.971  17.708  1.00  0.00              
ATOM   1802  C   GLY   230     -30.802  33.833  16.337  1.00  0.00              
ATOM   1803  O   GLY   230     -30.077  33.986  15.353  1.00  0.00              
ATOM   1804  N   VAL   231     -32.090  33.430  16.223  1.00  0.00              
ATOM   1805  CA  VAL   231     -32.644  33.206  14.911  1.00  0.00              
ATOM   1806  CB  VAL   231     -33.970  32.496  14.839  1.00  0.00              
ATOM   1807  C   VAL   231     -32.838  34.466  14.141  1.00  0.00              
ATOM   1808  O   VAL   231     -33.248  35.500  14.666  1.00  0.00              
ATOM   1809  CG1 VAL   231     -33.795  31.046  15.276  1.00  0.00           C  
ATOM   1810  CG2 VAL   231     -35.019  33.269  15.645  1.00  0.00           C  
ATOM   1811  N   ASP   232     -32.502  34.383  12.838  1.00  0.00              
ATOM   1812  CA  ASP   232     -32.696  35.471  11.932  1.00  0.00              
ATOM   1813  CB  ASP   232     -32.084  35.225  10.541  1.00  0.00              
ATOM   1814  C   ASP   232     -34.171  35.658  11.739  1.00  0.00              
ATOM   1815  O   ASP   232     -34.673  36.779  11.816  1.00  0.00              
ATOM   1816  CG  ASP   232     -30.567  35.301  10.650  1.00  0.00           C  
ATOM   1817  OD1 ASP   232     -30.061  35.559  11.775  1.00  0.00           O  
ATOM   1818  OD2 ASP   232     -29.891  35.109   9.605  1.00  0.00           O  
ATOM   1819  N   LYS   233     -34.914  34.554  11.498  1.00  0.00              
ATOM   1820  CA  LYS   233     -36.324  34.674  11.242  1.00  0.00              
ATOM   1821  CB  LYS   233     -36.667  34.593   9.745  1.00  0.00              
ATOM   1822  C   LYS   233     -37.036  33.508  11.859  1.00  0.00              
ATOM   1823  O   LYS   233     -36.580  32.369  11.775  1.00  0.00              
ATOM   1824  CG  LYS   233     -36.145  35.761   8.909  1.00  0.00           C  
ATOM   1825  CD  LYS   233     -36.807  37.099   9.238  1.00  0.00           C  
ATOM   1826  CE  LYS   233     -38.211  37.237   8.649  1.00  0.00           C  
ATOM   1827  NZ  LYS   233     -38.742  38.589   8.929  1.00  0.00           N  
ATOM   1828  N   CYS   234     -38.192  33.776  12.498  1.00  0.00              
ATOM   1829  CA  CYS   234     -39.024  32.732  13.031  1.00  0.00              
ATOM   1830  CB  CYS   234     -39.254  32.830  14.548  1.00  0.00              
ATOM   1831  C   CYS   234     -40.368  32.853  12.375  1.00  0.00              
ATOM   1832  O   CYS   234     -41.087  33.833  12.570  1.00  0.00              
ATOM   1833  SG  CYS   234     -40.345  31.509  15.157  1.00  0.00           S  
ATOM   1834  N   PHE   235     -40.757  31.827  11.595  1.00  0.00              
ATOM   1835  CA  PHE   235     -42.008  31.895  10.880  1.00  0.00              
ATOM   1836  CB  PHE   235     -42.029  31.045   9.603  1.00  0.00              
ATOM   1837  C   PHE   235     -43.094  31.362  11.756  1.00  0.00              
ATOM   1838  O   PHE   235     -43.005  30.248  12.262  1.00  0.00              
ATOM   1839  CG  PHE   235     -41.163  31.747   8.629  1.00  0.00           C  
ATOM   1840  CD1 PHE   235     -39.795  31.682   8.743  1.00  0.00           C  
ATOM   1841  CD2 PHE   235     -41.733  32.459   7.601  1.00  0.00           C  
ATOM   1842  CE1 PHE   235     -38.994  32.337   7.843  1.00  0.00           C  
ATOM   1843  CE2 PHE   235     -40.939  33.118   6.700  1.00  0.00           C  
ATOM   1844  CZ  PHE   235     -39.573  33.054   6.827  1.00  0.00           C  
ATOM   1845  N   VAL   236     -44.174  32.145  11.938  1.00  0.00              
ATOM   1846  CA  VAL   236     -45.261  31.752  12.797  1.00  0.00              
ATOM   1847  CB  VAL   236     -45.703  32.804  13.756  1.00  0.00              
ATOM   1848  C   VAL   236     -46.484  31.446  11.990  1.00  0.00              
ATOM   1849  O   VAL   236     -46.799  32.101  10.995  1.00  0.00              
ATOM   1850  CG1 VAL   236     -44.596  33.093  14.768  1.00  0.00           C  
ATOM   1851  CG2 VAL   236     -46.109  34.048  12.955  1.00  0.00           C  
ATOM   1852  N   PRO   237     -47.152  30.402  12.416  1.00  0.00              
ATOM   1853  CA  PRO   237     -48.362  29.961  11.780  1.00  0.00              
ATOM   1854  CB  PRO   237     -48.536  28.493  12.194  1.00  0.00              
ATOM   1855  C   PRO   237     -49.535  30.807  12.148  1.00  0.00              
ATOM   1856  O   PRO   237     -50.546  30.753  11.449  1.00  0.00              
ATOM   1857  CD  PRO   237     -46.531  29.362  13.209  1.00  0.00           C  
ATOM   1858  CG  PRO   237     -47.647  28.334  13.439  1.00  0.00           C  
ATOM   1859  N   SER   238     -49.452  31.573  13.256  1.00  0.00              
ATOM   1860  CA  SER   238     -50.602  32.316  13.685  1.00  0.00              
ATOM   1861  CB  SER   238     -51.508  31.487  14.604  1.00  0.00              
ATOM   1862  C   SER   238     -50.143  33.481  14.503  1.00  0.00              
ATOM   1863  O   SER   238     -48.986  33.566  14.907  1.00  0.00              
ATOM   1864  OG  SER   238     -50.794  31.127  15.779  1.00  0.00           O  
ATOM   1865  N   THR   239     -51.075  34.422  14.747  1.00  0.00              
ATOM   1866  CA  THR   239     -50.828  35.587  15.545  1.00  0.00              
ATOM   1867  CB  THR   239     -51.949  36.580  15.494  1.00  0.00              
ATOM   1868  C   THR   239     -50.621  35.181  16.974  1.00  0.00              
ATOM   1869  O   THR   239     -49.818  35.779  17.691  1.00  0.00              
ATOM   1870  OG1 THR   239     -53.143  35.998  15.994  1.00  0.00           O  
ATOM   1871  CG2 THR   239     -52.139  37.026  14.034  1.00  0.00           C  
ATOM   1872  N   VAL   240     -51.342  34.140  17.431  1.00  0.00              
ATOM   1873  CA  VAL   240     -51.232  33.730  18.801  1.00  0.00              
ATOM   1874  CB  VAL   240     -52.058  32.514  19.110  1.00  0.00              
ATOM   1875  C   VAL   240     -49.799  33.387  19.057  1.00  0.00              
ATOM   1876  O   VAL   240     -49.234  33.735  20.093  1.00  0.00              
ATOM   1877  CG1 VAL   240     -51.783  32.088  20.563  1.00  0.00           C  
ATOM   1878  CG2 VAL   240     -53.535  32.842  18.831  1.00  0.00           C  
ATOM   1879  N   LEU   241     -49.185  32.669  18.105  1.00  0.00              
ATOM   1880  CA  LEU   241     -47.822  32.245  18.211  1.00  0.00              
ATOM   1881  CB  LEU   241     -47.486  31.242  17.092  1.00  0.00              
ATOM   1882  C   LEU   241     -46.911  33.438  18.112  1.00  0.00              
ATOM   1883  O   LEU   241     -45.936  33.551  18.858  1.00  0.00              
ATOM   1884  CG  LEU   241     -46.158  30.497  17.282  1.00  0.00           C  
ATOM   1885  CD1 LEU   241     -44.954  31.436  17.177  1.00  0.00           C  
ATOM   1886  CD2 LEU   241     -46.171  29.678  18.583  1.00  0.00           C  
ATOM   1887  N   ARG   242     -47.214  34.374  17.187  1.00  0.00              
ATOM   1888  CA  ARG   242     -46.360  35.514  16.985  1.00  0.00              
ATOM   1889  CB  ARG   242     -46.887  36.430  15.866  1.00  0.00              
ATOM   1890  C   ARG   242     -46.298  36.299  18.261  1.00  0.00              
ATOM   1891  O   ARG   242     -45.222  36.680  18.725  1.00  0.00              
ATOM   1892  CG  ARG   242     -45.889  37.487  15.388  1.00  0.00           C  
ATOM   1893  CD  ARG   242     -46.097  38.867  16.011  1.00  0.00           C  
ATOM   1894  NE  ARG   242     -47.457  39.336  15.629  1.00  0.00           N  
ATOM   1895  CZ  ARG   242     -47.991  40.422  16.260  1.00  0.00           C  
ATOM   1896  NH1 ARG   242     -47.268  41.082  17.211  1.00  0.00           N  
ATOM   1897  NH2 ARG   242     -49.248  40.849  15.942  1.00  0.00           N  
ATOM   1898  N   GLU   243     -47.462  36.522  18.897  1.00  0.00              
ATOM   1899  CA  GLU   243     -47.480  37.267  20.127  1.00  0.00              
ATOM   1900  CB  GLU   243     -48.883  37.391  20.736  1.00  0.00              
ATOM   1901  C   GLU   243     -46.648  36.514  21.114  1.00  0.00              
ATOM   1902  O   GLU   243     -45.984  37.107  21.963  1.00  0.00              
ATOM   1903  CG  GLU   243     -49.842  38.254  19.918  1.00  0.00           C  
ATOM   1904  CD  GLU   243     -51.170  38.265  20.660  1.00  0.00           C  
ATOM   1905  OE1 GLU   243     -51.196  37.787  21.826  1.00  0.00           O  
ATOM   1906  OE2 GLU   243     -52.173  38.757  20.077  1.00  0.00           O  
ATOM   1907  N   ALA   244     -46.699  35.172  21.042  1.00  0.00              
ATOM   1908  CA  ALA   244     -45.939  34.328  21.926  1.00  0.00              
ATOM   1909  CB  ALA   244     -46.237  32.832  21.720  1.00  0.00              
ATOM   1910  C   ALA   244     -44.464  34.518  21.691  1.00  0.00              
ATOM   1911  O   ALA   244     -43.672  34.420  22.628  1.00  0.00              
ATOM   1912  N   ALA   245     -44.054  34.717  20.419  1.00  0.00              
ATOM   1913  CA  ALA   245     -42.672  34.914  20.059  1.00  0.00              
ATOM   1914  CB  ALA   245     -42.466  35.002  18.538  1.00  0.00              
ATOM   1915  C   ALA   245     -42.200  36.189  20.664  1.00  0.00              
ATOM   1916  O   ALA   245     -41.103  36.273  21.215  1.00  0.00              
ATOM   1917  N   MET   246     -43.042  37.238  20.601  1.00  0.00              
ATOM   1918  CA  MET   246     -42.708  38.418  21.339  1.00  0.00              
ATOM   1919  CB  MET   246     -43.637  39.609  21.052  1.00  0.00              
ATOM   1920  C   MET   246     -42.904  37.918  22.725  1.00  0.00              
ATOM   1921  O   MET   246     -43.509  36.891  22.910  1.00  0.00              
ATOM   1922  CG  MET   246     -43.540  40.074  19.594  1.00  0.00           C  
ATOM   1923  SD  MET   246     -44.568  41.510  19.166  1.00  0.00           S  
ATOM   1924  CE  MET   246     -43.432  42.721  19.902  1.00  0.00           C  
ATOM   1925  N   ARG   247     -42.399  38.540  23.770  1.00  0.00              
ATOM   1926  CA  ARG   247     -42.490  37.951  25.084  1.00  0.00              
ATOM   1927  CB  ARG   247     -43.884  37.447  25.527  1.00  0.00              
ATOM   1928  C   ARG   247     -41.474  36.852  25.194  1.00  0.00              
ATOM   1929  O   ARG   247     -40.935  36.614  26.272  1.00  0.00              
ATOM   1930  CG  ARG   247     -43.917  36.873  26.941  1.00  0.00           C  
ATOM   1931  CD  ARG   247     -43.641  37.927  28.013  1.00  0.00           C  
ATOM   1932  NE  ARG   247     -44.019  39.245  27.430  1.00  0.00           N  
ATOM   1933  CZ  ARG   247     -45.325  39.639  27.406  1.00  0.00           C  
ATOM   1934  NH1 ARG   247     -46.298  38.811  27.886  1.00  0.00           N  
ATOM   1935  NH2 ARG   247     -45.658  40.860  26.894  1.00  0.00           N  
ATOM   1936  N   ARG   248     -41.157  36.165  24.079  1.00  0.00              
ATOM   1937  CA  ARG   248     -40.035  35.274  24.055  1.00  0.00              
ATOM   1938  CB  ARG   248     -39.979  34.357  22.820  1.00  0.00              
ATOM   1939  C   ARG   248     -38.865  36.194  24.011  1.00  0.00              
ATOM   1940  O   ARG   248     -37.761  35.855  24.435  1.00  0.00              
ATOM   1941  CG  ARG   248     -38.746  33.454  22.814  1.00  0.00           C  
ATOM   1942  CD  ARG   248     -38.683  32.508  24.013  1.00  0.00           C  
ATOM   1943  NE  ARG   248     -37.441  31.699  23.877  1.00  0.00           N  
ATOM   1944  CZ  ARG   248     -36.249  32.235  24.270  1.00  0.00           C  
ATOM   1945  NH1 ARG   248     -36.200  33.528  24.704  1.00  0.00           N  
ATOM   1946  NH2 ARG   248     -35.110  31.486  24.221  1.00  0.00           N  
ATOM   1947  N   GLY   249     -39.103  37.408  23.471  1.00  0.00              
ATOM   1948  CA  GLY   249     -38.049  38.377  23.371  1.00  0.00              
ATOM   1949  C   GLY   249     -37.576  38.458  21.955  1.00  0.00              
ATOM   1950  O   GLY   249     -36.572  39.110  21.666  1.00  0.00              
ATOM   1951  N   VAL   250     -38.284  37.783  21.030  1.00  0.00              
ATOM   1952  CA  VAL   250     -37.900  37.843  19.648  1.00  0.00              
ATOM   1953  CB  VAL   250     -38.583  36.773  18.847  1.00  0.00              
ATOM   1954  C   VAL   250     -38.346  39.180  19.126  1.00  0.00              
ATOM   1955  O   VAL   250     -39.493  39.582  19.304  1.00  0.00              
ATOM   1956  CG1 VAL   250     -38.260  36.963  17.363  1.00  0.00           C  
ATOM   1957  CG2 VAL   250     -38.158  35.404  19.403  1.00  0.00           C  
ATOM   1958  N   LYS   251     -37.442  39.906  18.442  1.00  0.00              
ATOM   1959  CA  LYS   251     -37.752  41.217  17.939  1.00  0.00              
ATOM   1960  CB  LYS   251     -36.518  42.028  17.510  1.00  0.00              
ATOM   1961  C   LYS   251     -38.658  41.080  16.755  1.00  0.00              
ATOM   1962  O   LYS   251     -38.709  40.037  16.108  1.00  0.00              
ATOM   1963  CG  LYS   251     -35.622  42.419  18.686  1.00  0.00           C  
ATOM   1964  CD  LYS   251     -34.269  42.993  18.263  1.00  0.00           C  
ATOM   1965  CE  LYS   251     -33.431  43.503  19.437  1.00  0.00           C  
ATOM   1966  NZ  LYS   251     -32.145  44.046  18.944  1.00  0.00           N  
ATOM   1967  N   ASP   252     -39.392  42.164  16.436  1.00  0.00              
ATOM   1968  CA  ASP   252     -40.363  42.165  15.375  1.00  0.00              
ATOM   1969  CB  ASP   252     -41.138  43.494  15.247  1.00  0.00              
ATOM   1970  C   ASP   252     -39.710  41.842  14.066  1.00  0.00              
ATOM   1971  O   ASP   252     -40.320  41.210  13.207  1.00  0.00              
ATOM   1972  CG  ASP   252     -40.170  44.629  14.958  1.00  0.00           C  
ATOM   1973  OD1 ASP   252     -39.009  44.551  15.440  1.00  0.00           O  
ATOM   1974  OD2 ASP   252     -40.579  45.594  14.258  1.00  0.00           O  
ATOM   1975  N   GLU   253     -38.450  42.264  13.869  1.00  0.00              
ATOM   1976  CA  GLU   253     -37.769  42.004  12.630  1.00  0.00              
ATOM   1977  CB  GLU   253     -36.385  42.669  12.549  1.00  0.00              
ATOM   1978  C   GLU   253     -37.575  40.526  12.484  1.00  0.00              
ATOM   1979  O   GLU   253     -37.471  40.003  11.376  1.00  0.00              
ATOM   1980  CG  GLU   253     -35.741  42.531  11.169  1.00  0.00           C  
ATOM   1981  CD  GLU   253     -34.403  43.257  11.189  1.00  0.00           C  
ATOM   1982  OE1 GLU   253     -33.646  43.081  12.180  1.00  0.00           O  
ATOM   1983  OE2 GLU   253     -34.123  44.002  10.212  1.00  0.00           O  
ATOM   1984  N   GLN   254     -37.442  39.836  13.627  1.00  0.00              
ATOM   1985  CA  GLN   254     -37.212  38.424  13.753  1.00  0.00              
ATOM   1986  CB  GLN   254     -36.679  38.065  15.146  1.00  0.00              
ATOM   1987  C   GLN   254     -38.441  37.601  13.446  1.00  0.00              
ATOM   1988  O   GLN   254     -38.323  36.400  13.210  1.00  0.00              
ATOM   1989  CG  GLN   254     -35.325  38.718  15.438  1.00  0.00           C  
ATOM   1990  CD  GLN   254     -34.957  38.467  16.893  1.00  0.00           C  
ATOM   1991  OE1 GLN   254     -35.579  37.656  17.576  1.00  0.00           O  
ATOM   1992  NE2 GLN   254     -33.918  39.191  17.388  1.00  0.00           N  
ATOM   1993  N   ILE   255     -39.659  38.183  13.507  1.00  0.00              
ATOM   1994  CA  ILE   255     -40.845  37.364  13.396  1.00  0.00              
ATOM   1995  CB  ILE   255     -41.830  37.641  14.497  1.00  0.00              
ATOM   1996  C   ILE   255     -41.613  37.615  12.126  1.00  0.00              
ATOM   1997  O   ILE   255     -41.746  38.746  11.661  1.00  0.00              
ATOM   1998  CG2 ILE   255     -43.060  36.749  14.259  1.00  0.00           C  
ATOM   1999  CG1 ILE   255     -41.197  37.446  15.884  1.00  0.00           C  
ATOM   2000  CD1 ILE   255     -40.790  36.007  16.185  1.00  0.00           C  
ATOM   2001  N   VAL   256     -42.144  36.521  11.534  1.00  0.00              
ATOM   2002  CA  VAL   256     -42.970  36.582  10.359  1.00  0.00              
ATOM   2003  CB  VAL   256     -42.281  36.020   9.156  1.00  0.00              
ATOM   2004  C   VAL   256     -44.178  35.733  10.614  1.00  0.00              
ATOM   2005  O   VAL   256     -44.081  34.677  11.234  1.00  0.00              
ATOM   2006  CG1 VAL   256     -41.147  36.965   8.730  1.00  0.00           C  
ATOM   2007  CG2 VAL   256     -41.754  34.637   9.561  1.00  0.00           C  
ATOM   2008  N   GLN   257     -45.357  36.180  10.132  1.00  0.00              
ATOM   2009  CA  GLN   257     -46.569  35.420  10.265  1.00  0.00              
ATOM   2010  CB  GLN   257     -47.841  36.279  10.140  1.00  0.00              
ATOM   2011  C   GLN   257     -46.526  34.472   9.107  1.00  0.00              
ATOM   2012  O   GLN   257     -45.774  33.521   9.092  1.00  0.00              
ATOM   2013  CG  GLN   257     -48.085  37.224  11.319  1.00  0.00           C  
ATOM   2014  CD  GLN   257     -48.815  36.463  12.420  1.00  0.00           C  
ATOM   2015  OE1 GLN   257     -48.880  36.911  13.563  1.00  0.00           O  
ATOM   2016  NE2 GLN   257     -49.388  35.280  12.070  1.00  0.00           N  
ATOM   2017  N   TYR   258     -47.321  34.688   8.073  1.00  0.00              
ATOM   2018  CA  TYR   258     -47.339  33.896   6.868  1.00  0.00              
ATOM   2019  CB  TYR   258     -45.962  33.435   6.353  1.00  0.00              
ATOM   2020  C   TYR   258     -48.128  32.622   7.001  1.00  0.00              
ATOM   2021  O   TYR   258     -48.718  32.176   6.019  1.00  0.00              
ATOM   2022  CG  TYR   258     -45.129  34.605   5.970  1.00  0.00           C  
ATOM   2023  CD1 TYR   258     -45.587  35.529   5.064  1.00  0.00           C  
ATOM   2024  CD2 TYR   258     -43.860  34.738   6.482  1.00  0.00           C  
ATOM   2025  CE1 TYR   258     -44.800  36.599   4.709  1.00  0.00           C  
ATOM   2026  CE2 TYR   258     -43.069  35.804   6.130  1.00  0.00           C  
ATOM   2027  CZ  TYR   258     -43.543  36.739   5.245  1.00  0.00           C  
ATOM   2028  OH  TYR   258     -42.737  37.837   4.879  1.00  0.00           O  
ATOM   2029  N   GLY   259     -48.249  32.022   8.199  1.00  0.00              
ATOM   2030  CA  GLY   259     -49.034  30.811   8.269  1.00  0.00              
ATOM   2031  C   GLY   259     -48.172  29.586   8.130  1.00  0.00              
ATOM   2032  O   GLY   259     -46.970  29.667   7.881  1.00  0.00              
ATOM   2033  N   LEU   260     -48.800  28.392   8.304  1.00  0.00              
ATOM   2034  CA  LEU   260     -48.123  27.119   8.249  1.00  0.00              
ATOM   2035  CB  LEU   260     -48.977  25.992   8.851  1.00  0.00              
ATOM   2036  C   LEU   260     -47.918  26.801   6.791  1.00  0.00              
ATOM   2037  O   LEU   260     -48.862  26.877   6.005  1.00  0.00              
ATOM   2038  CG  LEU   260     -48.243  24.679   9.195  1.00  0.00           C  
ATOM   2039  CD1 LEU   260     -49.246  23.534   9.368  1.00  0.00           C  
ATOM   2040  CD2 LEU   260     -47.110  24.345   8.222  1.00  0.00           C  
ATOM   2041  N   PRO   261     -46.727  26.415   6.406  1.00  0.00              
ATOM   2042  CA  PRO   261     -46.438  26.094   5.035  1.00  0.00              
ATOM   2043  CB  PRO   261     -44.913  26.027   4.924  1.00  0.00              
ATOM   2044  C   PRO   261     -47.150  24.879   4.535  1.00  0.00              
ATOM   2045  O   PRO   261     -47.089  23.841   5.186  1.00  0.00              
ATOM   2046  CD  PRO   261     -45.527  26.714   7.166  1.00  0.00           C  
ATOM   2047  CG  PRO   261     -44.417  25.992   6.384  1.00  0.00           C  
ATOM   2048  N   ILE   262     -47.791  24.994   3.354  1.00  0.00              
ATOM   2049  CA  ILE   262     -48.498  23.890   2.775  1.00  0.00              
ATOM   2050  CB  ILE   262     -49.986  24.093   2.725  1.00  0.00              
ATOM   2051  C   ILE   262     -47.977  23.713   1.384  1.00  0.00              
ATOM   2052  O   ILE   262     -47.511  24.661   0.755  1.00  0.00              
ATOM   2053  CG2 ILE   262     -50.624  22.939   1.933  1.00  0.00           C  
ATOM   2054  CG1 ILE   262     -50.523  24.214   4.161  1.00  0.00           C  
ATOM   2055  CD1 ILE   262     -51.978  24.661   4.250  1.00  0.00           C  
ATOM   2056  N   ARG   263     -48.044  22.468   0.876  1.00  0.00              
ATOM   2057  CA  ARG   263     -47.495  22.114  -0.400  1.00  0.00              
ATOM   2058  CB  ARG   263     -47.813  20.657  -0.777  1.00  0.00              
ATOM   2059  C   ARG   263     -48.070  23.000  -1.453  1.00  0.00              
ATOM   2060  O   ARG   263     -49.267  23.278  -1.485  1.00  0.00              
ATOM   2061  CG  ARG   263     -47.261  20.213  -2.129  1.00  0.00           C  
ATOM   2062  CD  ARG   263     -47.603  18.762  -2.475  1.00  0.00           C  
ATOM   2063  NE  ARG   263     -49.089  18.630  -2.457  1.00  0.00           N  
ATOM   2064  CZ  ARG   263     -49.732  18.237  -1.317  1.00  0.00           C  
ATOM   2065  NH1 ARG   263     -49.018  17.964  -0.187  1.00  0.00           N  
ATOM   2066  NH2 ARG   263     -51.091  18.103  -1.308  1.00  0.00           N  
ATOM   2067  N   ARG   264     -47.189  23.464  -2.354  1.00  0.00              
ATOM   2068  CA  ARG   264     -47.547  24.322  -3.440  1.00  0.00              
ATOM   2069  CB  ARG   264     -46.307  24.895  -4.122  1.00  0.00              
ATOM   2070  C   ARG   264     -48.456  23.579  -4.367  1.00  0.00              
ATOM   2071  O   ARG   264     -49.365  24.152  -4.965  1.00  0.00              
ATOM   2072  CG  ARG   264     -45.704  26.012  -3.257  1.00  0.00           C  
ATOM   2073  CD  ARG   264     -44.316  26.508  -3.666  1.00  0.00           C  
ATOM   2074  NE  ARG   264     -44.437  27.812  -4.376  1.00  0.00           N  
ATOM   2075  CZ  ARG   264     -43.629  28.868  -4.083  1.00  0.00           C  
ATOM   2076  NH1 ARG   264     -42.823  28.830  -2.985  1.00  0.00           N  
ATOM   2077  NH2 ARG   264     -43.659  29.976  -4.877  1.00  0.00           N  
ATOM   2078  N   GLY   265     -48.245  22.262  -4.491  1.00  0.00              
ATOM   2079  CA  GLY   265     -49.071  21.445  -5.332  1.00  0.00              
ATOM   2080  C   GLY   265     -50.476  21.488  -4.810  1.00  0.00              
ATOM   2081  O   GLY   265     -51.440  21.306  -5.553  1.00  0.00              
ATOM   2082  N   PHE   266     -50.617  21.636  -3.483  1.00  0.00              
ATOM   2083  CA  PHE   266     -51.899  21.640  -2.843  1.00  0.00              
ATOM   2084  CB  PHE   266     -51.766  21.551  -1.315  1.00  0.00              
ATOM   2085  C   PHE   266     -52.689  22.886  -3.163  1.00  0.00              
ATOM   2086  O   PHE   266     -53.895  22.824  -3.392  1.00  0.00              
ATOM   2087  CG  PHE   266     -53.103  21.209  -0.762  1.00  0.00           C  
ATOM   2088  CD1 PHE   266     -54.049  22.181  -0.547  1.00  0.00           C  
ATOM   2089  CD2 PHE   266     -53.404  19.902  -0.457  1.00  0.00           C  
ATOM   2090  CE1 PHE   266     -55.280  21.853  -0.033  1.00  0.00           C  
ATOM   2091  CE2 PHE   266     -54.632  19.567   0.057  1.00  0.00           C  
ATOM   2092  CZ  PHE   266     -55.572  20.545   0.269  1.00  0.00           C  
ATOM   2093  N   TRP   267     -52.030  24.059  -3.183  1.00  0.00              
ATOM   2094  CA  TRP   267     -52.718  25.321  -3.281  1.00  0.00              
ATOM   2095  CB  TRP   267     -51.985  26.547  -2.693  1.00  0.00              
ATOM   2096  C   TRP   267     -53.336  25.660  -4.599  1.00  0.00              
ATOM   2097  O   TRP   267     -54.132  26.596  -4.649  1.00  0.00              
ATOM   2098  CG  TRP   267     -50.594  26.855  -3.170  1.00  0.00           C  
ATOM   2099  CD2 TRP   267     -50.267  27.728  -4.262  1.00  0.00           C  
ATOM   2100  CD1 TRP   267     -49.412  26.437  -2.642  1.00  0.00           C  
ATOM   2101  NE1 TRP   267     -48.364  26.984  -3.341  1.00  0.00           N  
ATOM   2102  CE2 TRP   267     -48.876  27.785  -4.339  1.00  0.00           C  
ATOM   2103  CE3 TRP   267     -51.061  28.433  -5.120  1.00  0.00           C  
ATOM   2104  CZ2 TRP   267     -48.253  28.552  -5.280  1.00  0.00           C  
ATOM   2105  CZ3 TRP   267     -50.429  29.196  -6.076  1.00  0.00           C  
ATOM   2106  CH2 TRP   267     -49.052  29.254  -6.155  1.00  0.00           C  
ATOM   2107  N   ARG   268     -52.958  24.996  -5.706  1.00  0.00              
ATOM   2108  CA  ARG   268     -53.540  25.370  -6.970  1.00  0.00              
ATOM   2109  CB  ARG   268     -53.086  24.446  -8.112  1.00  0.00              
ATOM   2110  C   ARG   268     -55.027  25.245  -6.852  1.00  0.00              
ATOM   2111  O   ARG   268     -55.550  24.156  -6.629  1.00  0.00              
ATOM   2112  CG  ARG   268     -51.564  24.376  -8.249  1.00  0.00           C  
ATOM   2113  CD  ARG   268     -51.080  23.222  -9.129  1.00  0.00           C  
ATOM   2114  NE  ARG   268     -49.591  23.268  -9.147  1.00  0.00           N  
ATOM   2115  CZ  ARG   268     -48.870  22.121  -8.983  1.00  0.00           C  
ATOM   2116  NH1 ARG   268     -49.509  20.930  -8.788  1.00  0.00           N  
ATOM   2117  NH2 ARG   268     -47.506  22.165  -9.010  1.00  0.00           N  
ATOM   2118  N   PHE   269     -55.749  26.386  -6.903  1.00  0.00              
ATOM   2119  CA  PHE   269     -57.180  26.307  -6.904  1.00  0.00              
ATOM   2120  CB  PHE   269     -57.867  27.673  -6.722  1.00  0.00              
ATOM   2121  C   PHE   269     -57.566  25.828  -8.265  1.00  0.00              
ATOM   2122  O   PHE   269     -58.228  24.820  -8.500  1.00  0.00              
ATOM   2123  CG  PHE   269     -57.383  28.314  -5.465  1.00  0.00           C  
ATOM   2124  CD1 PHE   269     -57.972  28.049  -4.250  1.00  0.00           C  
ATOM   2125  CD2 PHE   269     -56.325  29.191  -5.510  1.00  0.00           C  
ATOM   2126  CE1 PHE   269     -57.514  28.651  -3.101  1.00  0.00           C  
ATOM   2127  CE2 PHE   269     -55.862  29.797  -4.366  1.00  0.00           C  
ATOM   2128  CZ  PHE   269     -56.457  29.528  -3.158  1.00  0.00           C  
ATOM   2129  N   GLY   270     -57.024  26.589  -9.204  1.00  0.00              
ATOM   2130  CA  GLY   270     -57.149  26.620 -10.616  1.00  0.00              
ATOM   2131  C   GLY   270     -56.528  27.953 -10.698  1.00  0.00              
ATOM   2132  O   GLY   270     -56.950  28.836  -9.952  1.00  0.00              
ATOM   2133  N   ALA   271     -55.517  28.144 -11.555  1.00  0.00              
ATOM   2134  CA  ALA   271     -54.789  29.366 -11.420  1.00  0.00              
ATOM   2135  CB  ALA   271     -53.605  29.490 -12.394  1.00  0.00              
ATOM   2136  C   ALA   271     -55.688  30.539 -11.647  1.00  0.00              
ATOM   2137  O   ALA   271     -56.467  30.579 -12.597  1.00  0.00              
ATOM   2138  N   ASP   272     -55.593  31.520 -10.727  1.00  0.00              
ATOM   2139  CA  ASP   272     -56.428  32.683 -10.746  1.00  0.00              
ATOM   2140  CB  ASP   272     -56.157  33.619  -9.556  1.00  0.00              
ATOM   2141  C   ASP   272     -56.149  33.470 -11.975  1.00  0.00              
ATOM   2142  O   ASP   272     -57.066  33.839 -12.706  1.00  0.00              
ATOM   2143  CG  ASP   272     -56.610  32.933  -8.274  1.00  0.00           C  
ATOM   2144  OD1 ASP   272     -57.500  32.045  -8.357  1.00  0.00           O  
ATOM   2145  OD2 ASP   272     -56.070  33.291  -7.194  1.00  0.00           O  
ATOM   2146  N   TYR   273     -54.861  33.736 -12.252  1.00  0.00              
ATOM   2147  CA  TYR   273     -54.591  34.507 -13.422  1.00  0.00              
ATOM   2148  CB  TYR   273     -53.563  35.627 -13.206  1.00  0.00              
ATOM   2149  C   TYR   273     -54.012  33.544 -14.394  1.00  0.00              
ATOM   2150  O   TYR   273     -52.839  33.183 -14.312  1.00  0.00              
ATOM   2151  CG  TYR   273     -53.546  36.418 -14.466  1.00  0.00           C  
ATOM   2152  CD1 TYR   273     -52.832  35.986 -15.559  1.00  0.00           C  
ATOM   2153  CD2 TYR   273     -54.254  37.595 -14.549  1.00  0.00           C  
ATOM   2154  CE1 TYR   273     -52.826  36.722 -16.720  1.00  0.00           C  
ATOM   2155  CE2 TYR   273     -54.251  38.335 -15.707  1.00  0.00           C  
ATOM   2156  CZ  TYR   273     -53.535  37.896 -16.794  1.00  0.00           C  
ATOM   2157  OH  TYR   273     -53.529  38.651 -17.985  1.00  0.00           O  
ATOM   2158  N   SER   274     -54.844  33.096 -15.348  1.00  0.00              
ATOM   2159  CA  SER   274     -54.372  32.155 -16.309  1.00  0.00              
ATOM   2160  CB  SER   274     -55.409  31.067 -16.632  1.00  0.00              
ATOM   2161  C   SER   274     -54.149  32.945 -17.561  1.00  0.00              
ATOM   2162  O   SER   274     -55.057  33.629 -18.030  1.00  0.00              
ATOM   2163  OG  SER   274     -55.680  30.288 -15.476  1.00  0.00           O  
ATOM   2164  N   GLN   275     -52.924  32.900 -18.128  1.00  0.00              
ATOM   2165  CA  GLN   275     -52.728  33.639 -19.342  1.00  0.00              
ATOM   2166  CB  GLN   275     -51.323  33.486 -19.941  1.00  0.00              
ATOM   2167  C   GLN   275     -53.658  33.002 -20.303  1.00  0.00              
ATOM   2168  O   GLN   275     -54.443  33.637 -21.005  1.00  0.00              
ATOM   2169  CG  GLN   275     -50.202  34.028 -19.060  1.00  0.00           C  
ATOM   2170  CD  GLN   275     -48.906  33.801 -19.820  1.00  0.00           C  
ATOM   2171  OE1 GLN   275     -48.303  34.746 -20.324  1.00  0.00           O  
ATOM   2172  NE2 GLN   275     -48.476  32.515 -19.925  1.00  0.00           N  
ATOM   2173  N   SER   276     -53.557  31.674 -20.287  1.00  0.00              
ATOM   2174  CA  SER   276     -54.377  30.701 -20.913  1.00  0.00              
ATOM   2175  CB  SER   276     -53.671  29.904 -22.020  1.00  0.00              
ATOM   2176  C   SER   276     -54.488  29.823 -19.710  1.00  0.00              
ATOM   2177  O   SER   276     -53.866  30.173 -18.709  1.00  0.00              
ATOM   2178  OG  SER   276     -52.579  29.183 -21.472  1.00  0.00           O  
ATOM   2179  N   PRO   277     -55.187  28.743 -19.651  1.00  0.00              
ATOM   2180  CA  PRO   277     -55.985  28.299 -20.745  1.00  0.00              
ATOM   2181  CB  PRO   277     -55.795  26.797 -20.805  1.00  0.00              
ATOM   2182  C   PRO   277     -57.422  28.640 -20.573  1.00  0.00              
ATOM   2183  O   PRO   277     -57.810  29.189 -19.543  1.00  0.00              
ATOM   2184  CD  PRO   277     -54.631  27.632 -18.895  1.00  0.00           C  
ATOM   2185  CG  PRO   277     -55.393  26.399 -19.381  1.00  0.00           C  
ATOM   2186  N   THR   278     -58.214  28.308 -21.605  1.00  0.00              
ATOM   2187  CA  THR   278     -59.639  28.343 -21.546  1.00  0.00              
ATOM   2188  CB  THR   278     -60.262  28.677 -22.875  1.00  0.00              
ATOM   2189  C   THR   278     -59.954  26.932 -21.170  1.00  0.00              
ATOM   2190  O   THR   278     -59.262  26.346 -20.338  1.00  0.00              
ATOM   2191  OG1 THR   278     -61.678  28.703 -22.770  1.00  0.00           O  
ATOM   2192  CG2 THR   278     -59.803  27.658 -23.933  1.00  0.00           C  
ATOM   2193  N   VAL   279     -61.006  26.341 -21.751  1.00  0.00              
ATOM   2194  CA  VAL   279     -61.272  24.972 -21.444  1.00  0.00              
ATOM   2195  CB  VAL   279     -62.672  24.619 -21.872  1.00  0.00              
ATOM   2196  C   VAL   279     -60.275  24.193 -22.271  1.00  0.00              
ATOM   2197  O   VAL   279     -60.571  23.821 -23.405  1.00  0.00              
ATOM   2198  CG1 VAL   279     -62.984  23.155 -21.552  1.00  0.00           C  
ATOM   2199  CG2 VAL   279     -63.637  25.612 -21.204  1.00  0.00           C  
ATOM   2200  N   GLU   280     -59.053  23.933 -21.732  1.00  0.00              
ATOM   2201  CA  GLU   280     -58.060  23.235 -22.519  1.00  0.00              
ATOM   2202  CB  GLU   280     -56.697  23.005 -21.845  1.00  0.00              
ATOM   2203  C   GLU   280     -58.520  21.870 -22.857  1.00  0.00              
ATOM   2204  O   GLU   280     -58.640  21.501 -24.024  1.00  0.00              
ATOM   2205  CG  GLU   280     -55.674  24.099 -22.110  1.00  0.00           C  
ATOM   2206  CD  GLU   280     -54.407  23.764 -21.337  1.00  0.00           C  
ATOM   2207  OE1 GLU   280     -54.368  22.674 -20.707  1.00  0.00           O  
ATOM   2208  OE2 GLU   280     -53.461  24.596 -21.366  1.00  0.00           O  
ATOM   2209  N   ASN   281     -58.809  21.094 -21.811  1.00  0.00              
ATOM   2210  CA  ASN   281     -59.331  19.785 -21.983  1.00  0.00              
ATOM   2211  CB  ASN   281     -58.647  18.702 -21.132  1.00  0.00              
ATOM   2212  C   ASN   281     -60.675  20.015 -21.435  1.00  0.00              
ATOM   2213  O   ASN   281     -61.132  21.154 -21.441  1.00  0.00              
ATOM   2214  CG  ASN   281     -59.091  17.338 -21.649  1.00  0.00           C  
ATOM   2215  OD1 ASN   281     -60.052  17.223 -22.408  1.00  0.00           O  
ATOM   2216  ND2 ASN   281     -58.367  16.267 -21.224  1.00  0.00           N  
ATOM   2217  N   GLU   282     -61.360  18.973 -20.966  1.00  0.00              
ATOM   2218  CA  GLU   282     -62.632  19.262 -20.401  1.00  0.00              
ATOM   2219  CB  GLU   282     -63.355  17.993 -19.914  1.00  0.00              
ATOM   2220  C   GLU   282     -62.375  20.146 -19.226  1.00  0.00              
ATOM   2221  O   GLU   282     -63.127  21.082 -18.957  1.00  0.00              
ATOM   2222  CG  GLU   282     -63.724  17.032 -21.048  1.00  0.00           C  
ATOM   2223  CD  GLU   282     -64.278  15.755 -20.431  1.00  0.00           C  
ATOM   2224  OE1 GLU   282     -64.620  15.787 -19.219  1.00  0.00           O  
ATOM   2225  OE2 GLU   282     -64.367  14.732 -21.162  1.00  0.00           O  
ATOM   2226  N   ALA   283     -61.271  19.874 -18.507  1.00  0.00              
ATOM   2227  CA  ALA   283     -60.907  20.676 -17.379  1.00  0.00              
ATOM   2228  CB  ALA   283     -60.752  19.872 -16.078  1.00  0.00              
ATOM   2229  C   ALA   283     -59.578  21.280 -17.692  1.00  0.00              
ATOM   2230  O   ALA   283     -58.860  20.818 -18.578  1.00  0.00              
ATOM   2231  N   GLU   284     -59.229  22.358 -16.961  1.00  0.00              
ATOM   2232  CA  GLU   284     -57.949  23.006 -17.057  1.00  0.00              
ATOM   2233  CB  GLU   284     -57.879  24.339 -16.300  1.00  0.00              
ATOM   2234  C   GLU   284     -57.047  22.072 -16.315  1.00  0.00              
ATOM   2235  O   GLU   284     -57.367  20.894 -16.159  1.00  0.00              
ATOM   2236  CG  GLU   284     -58.088  24.149 -14.795  1.00  0.00           C  
ATOM   2237  CD  GLU   284     -57.960  25.498 -14.107  1.00  0.00           C  
ATOM   2238  OE1 GLU   284     -57.515  26.468 -14.777  1.00  0.00           O  
ATOM   2239  OE2 GLU   284     -58.301  25.574 -12.896  1.00  0.00           O  
ATOM   2240  N   GLU   285     -55.857  22.527 -15.883  1.00  0.00              
ATOM   2241  CA  GLU   285     -55.123  21.558 -15.131  1.00  0.00              
ATOM   2242  CB  GLU   285     -53.688  21.960 -14.752  1.00  0.00              
ATOM   2243  C   GLU   285     -55.917  21.294 -13.891  1.00  0.00              
ATOM   2244  O   GLU   285     -56.326  22.216 -13.187  1.00  0.00              
ATOM   2245  CG  GLU   285     -52.890  20.773 -14.206  1.00  0.00           C  
ATOM   2246  CD  GLU   285     -51.407  21.099 -14.296  1.00  0.00           C  
ATOM   2247  OE1 GLU   285     -51.075  22.218 -14.770  1.00  0.00           O  
ATOM   2248  OE2 GLU   285     -50.585  20.229 -13.900  1.00  0.00           O  
ATOM   2249  N   MET   286     -56.171  20.000 -13.612  1.00  0.00              
ATOM   2250  CA  MET   286     -57.058  19.652 -12.542  1.00  0.00              
ATOM   2251  CB  MET   286     -57.725  18.280 -12.732  1.00  0.00              
ATOM   2252  C   MET   286     -56.323  19.618 -11.246  1.00  0.00              
ATOM   2253  O   MET   286     -55.290  18.964 -11.111  1.00  0.00              
ATOM   2254  CG  MET   286     -58.763  17.948 -11.660  1.00  0.00           C  
ATOM   2255  SD  MET   286     -59.565  16.333 -11.878  1.00  0.00           S  
ATOM   2256  CE  MET   286     -60.369  16.791 -13.441  1.00  0.00           C  
ATOM   2257  N   LYS   287     -56.852  20.359 -10.254  1.00  0.00              
ATOM   2258  CA  LYS   287     -56.291  20.357  -8.937  1.00  0.00              
ATOM   2259  CB  LYS   287     -54.771  20.584  -8.922  1.00  0.00              
ATOM   2260  C   LYS   287     -56.917  21.502  -8.202  1.00  0.00              
ATOM   2261  O   LYS   287     -57.069  22.587  -8.759  1.00  0.00              
ATOM   2262  CG  LYS   287     -54.369  21.959  -9.456  1.00  0.00           C  
ATOM   2263  CD  LYS   287     -54.779  22.204 -10.909  1.00  0.00           C  
ATOM   2264  CE  LYS   287     -54.529  23.640 -11.372  1.00  0.00           C  
ATOM   2265  NZ  LYS   287     -53.114  24.004 -11.145  1.00  0.00           N  
ATOM   2266  N   GLY   288     -57.316  21.281  -6.934  1.00  0.00              
ATOM   2267  CA  GLY   288     -57.795  22.340  -6.086  1.00  0.00              
ATOM   2268  C   GLY   288     -59.178  22.780  -6.403  1.00  0.00              
ATOM   2269  O   GLY   288     -60.040  21.948  -6.675  1.00  0.00              
ATOM   2270  N   VAL   289     -59.410  24.119  -6.333  1.00  0.00              
ATOM   2271  CA  VAL   289     -60.712  24.671  -6.531  1.00  0.00              
ATOM   2272  CB  VAL   289     -60.754  26.160  -6.396  1.00  0.00              
ATOM   2273  C   VAL   289     -61.187  24.283  -7.886  1.00  0.00              
ATOM   2274  O   VAL   289     -60.882  24.907  -8.902  1.00  0.00              
ATOM   2275  CG1 VAL   289     -62.148  26.658  -6.816  1.00  0.00           C  
ATOM   2276  CG2 VAL   289     -60.392  26.499  -4.941  1.00  0.00           C  
ATOM   2277  N   HIS   290     -61.972  23.195  -7.881  1.00  0.00              
ATOM   2278  CA  HIS   290     -62.646  22.628  -8.998  1.00  0.00              
ATOM   2279  CB  HIS   290     -62.103  21.273  -9.488  1.00  0.00              
ATOM   2280  C   HIS   290     -64.006  22.369  -8.462  1.00  0.00              
ATOM   2281  O   HIS   290     -64.198  22.325  -7.246  1.00  0.00              
ATOM   2282  ND1 HIS   290     -61.174  21.626 -11.814  1.00  0.00           N  
ATOM   2283  CG  HIS   290     -60.977  21.393 -10.470  1.00  0.00           C  
ATOM   2284  NE2 HIS   290     -58.978  21.469 -11.512  1.00  0.00           N  
ATOM   2285  CD2 HIS   290     -59.630  21.300 -10.303  1.00  0.00           C  
ATOM   2286  CE1 HIS   290     -59.946  21.662 -12.389  1.00  0.00           C  
ATOM   2287  N   HIS   291     -64.993  22.191  -9.352  1.00  0.00              
ATOM   2288  CA  HIS   291     -66.321  22.035  -8.850  1.00  0.00              
ATOM   2289  CB  HIS   291     -67.407  22.059  -9.941  1.00  0.00              
ATOM   2290  C   HIS   291     -66.394  20.750  -8.095  1.00  0.00              
ATOM   2291  O   HIS   291     -65.732  19.769  -8.424  1.00  0.00              
ATOM   2292  ND1 HIS   291     -69.930  21.707  -9.757  1.00  0.00           N  
ATOM   2293  CG  HIS   291     -68.766  22.334  -9.370  1.00  0.00           C  
ATOM   2294  NE2 HIS   291     -70.488  23.159  -8.166  1.00  0.00           N  
ATOM   2295  CD2 HIS   291     -69.126  23.216  -8.397  1.00  0.00           C  
ATOM   2296  CE1 HIS   291     -70.929  22.241  -9.008  1.00  0.00           C  
ATOM   2297  N   LYS   292     -67.209  20.758  -7.028  1.00  0.00              
ATOM   2298  CA  LYS   292     -67.353  19.646  -6.120  1.00  0.00              
ATOM   2299  CB  LYS   292     -68.199  19.999  -4.904  1.00  0.00              
ATOM   2300  C   LYS   292     -67.927  18.459  -6.836  1.00  0.00              
ATOM   2301  O   LYS   292     -67.519  17.334  -6.561  1.00  0.00              
ATOM   2302  CG  LYS   292     -67.996  19.043  -3.729  1.00  0.00           C  
ATOM   2303  CD  LYS   292     -68.434  19.640  -2.391  1.00  0.00           C  
ATOM   2304  CE  LYS   292     -67.524  20.777  -1.917  1.00  0.00           C  
ATOM   2305  NZ  LYS   292     -68.038  21.353  -0.655  1.00  0.00           N  
ATOM   2306  N   PRO   293     -68.881  18.635  -7.708  1.00  0.00              
ATOM   2307  CA  PRO   293     -69.441  17.494  -8.376  1.00  0.00              
ATOM   2308  CB  PRO   293     -70.671  18.003  -9.118  1.00  0.00              
ATOM   2309  C   PRO   293     -68.432  16.788  -9.243  1.00  0.00              
ATOM   2310  O   PRO   293     -68.493  15.562  -9.336  1.00  0.00              
ATOM   2311  CD  PRO   293     -69.864  19.703  -7.569  1.00  0.00           C  
ATOM   2312  CG  PRO   293     -71.147  19.175  -8.235  1.00  0.00           C  
ATOM   2313  N   THR   294     -67.517  17.536  -9.879  1.00  0.00              
ATOM   2314  CA  THR   294     -66.543  16.946 -10.749  1.00  0.00              
ATOM   2315  CB  THR   294     -65.718  17.975 -11.462  1.00  0.00              
ATOM   2316  C   THR   294     -65.593  16.115  -9.947  1.00  0.00              
ATOM   2317  O   THR   294     -65.261  14.993 -10.326  1.00  0.00              
ATOM   2318  OG1 THR   294     -66.554  18.833 -12.226  1.00  0.00           O  
ATOM   2319  CG2 THR   294     -64.724  17.248 -12.379  1.00  0.00           C  
ATOM   2320  N   ILE   295     -65.145  16.653  -8.797  1.00  0.00              
ATOM   2321  CA  ILE   295     -64.168  15.994  -7.978  1.00  0.00              
ATOM   2322  CB  ILE   295     -63.779  16.803  -6.775  1.00  0.00              
ATOM   2323  C   ILE   295     -64.733  14.699  -7.491  1.00  0.00              
ATOM   2324  O   ILE   295     -64.041  13.682  -7.479  1.00  0.00              
ATOM   2325  CG2 ILE   295     -62.867  15.937  -5.889  1.00  0.00           C  
ATOM   2326  CG1 ILE   295     -63.128  18.123  -7.219  1.00  0.00           C  
ATOM   2327  CD1 ILE   295     -61.877  17.922  -8.074  1.00  0.00           C  
ATOM   2328  N   ARG   296     -66.009  14.705  -7.065  1.00  0.00              
ATOM   2329  CA  ARG   296     -66.616  13.501  -6.574  1.00  0.00              
ATOM   2330  CB  ARG   296     -68.054  13.682  -6.048  1.00  0.00              
ATOM   2331  C   ARG   296     -66.697  12.477  -7.660  1.00  0.00              
ATOM   2332  O   ARG   296     -66.451  11.297  -7.417  1.00  0.00              
ATOM   2333  CG  ARG   296     -68.142  14.124  -4.587  1.00  0.00           C  
ATOM   2334  CD  ARG   296     -67.838  15.597  -4.327  1.00  0.00           C  
ATOM   2335  NE  ARG   296     -69.135  16.278  -4.049  1.00  0.00           N  
ATOM   2336  CZ  ARG   296     -69.697  16.172  -2.809  1.00  0.00           C  
ATOM   2337  NH1 ARG   296     -69.158  15.317  -1.893  1.00  0.00           N  
ATOM   2338  NH2 ARG   296     -70.795  16.913  -2.478  1.00  0.00           N  
ATOM   2339  N   ASP   297     -67.026  12.905  -8.893  1.00  0.00              
ATOM   2340  CA  ASP   297     -67.261  11.995  -9.981  1.00  0.00              
ATOM   2341  CB  ASP   297     -67.636  12.721 -11.284  1.00  0.00              
ATOM   2342  C   ASP   297     -66.041  11.180 -10.268  1.00  0.00              
ATOM   2343  O   ASP   297     -66.146   9.977 -10.504  1.00  0.00              
ATOM   2344  CG  ASP   297     -69.012  13.345 -11.097  1.00  0.00           C  
ATOM   2345  OD1 ASP   297     -69.688  12.998 -10.092  1.00  0.00           O  
ATOM   2346  OD2 ASP   297     -69.406  14.174 -11.960  1.00  0.00           O  
ATOM   2347  N   GLN   298     -64.847  11.798 -10.243  1.00  0.00              
ATOM   2348  CA  GLN   298     -63.668  11.056 -10.578  1.00  0.00              
ATOM   2349  CB  GLN   298     -62.400  11.915 -10.439  1.00  0.00              
ATOM   2350  C   GLN   298     -63.555   9.917  -9.607  1.00  0.00              
ATOM   2351  O   GLN   298     -63.309   8.779 -10.003  1.00  0.00              
ATOM   2352  CG  GLN   298     -61.097  11.197 -10.793  1.00  0.00           C  
ATOM   2353  CD  GLN   298     -59.967  12.198 -10.592  1.00  0.00           C  
ATOM   2354  OE1 GLN   298     -60.159  13.250  -9.983  1.00  0.00           O  
ATOM   2355  NE2 GLN   298     -58.756  11.870 -11.115  1.00  0.00           N  
ATOM   2356  N   LEU   299     -63.747  10.202  -8.305  1.00  0.00              
ATOM   2357  CA  LEU   299     -63.669   9.206  -7.270  1.00  0.00              
ATOM   2358  CB  LEU   299     -63.679   9.782  -5.842  1.00  0.00              
ATOM   2359  C   LEU   299     -64.820   8.248  -7.343  1.00  0.00              
ATOM   2360  O   LEU   299     -64.649   7.057  -7.089  1.00  0.00              
ATOM   2361  CG  LEU   299     -62.397  10.543  -5.462  1.00  0.00           C  
ATOM   2362  CD1 LEU   299     -62.473  11.068  -4.019  1.00  0.00           C  
ATOM   2363  CD2 LEU   299     -61.145   9.685  -5.714  1.00  0.00           C  
ATOM   2364  N   GLY   300     -66.026   8.732  -7.707  1.00  0.00              
ATOM   2365  CA  GLY   300     -67.179   7.873  -7.696  1.00  0.00              
ATOM   2366  C   GLY   300     -68.048   8.180  -6.501  1.00  0.00              
ATOM   2367  O   GLY   300     -68.847   7.341  -6.085  1.00  0.00              
ATOM   2368  N   LEU   301     -67.910   9.385  -5.904  1.00  0.00              
ATOM   2369  CA  LEU   301     -68.722   9.779  -4.776  1.00  0.00              
ATOM   2370  CB  LEU   301     -68.033  10.806  -3.870  1.00  0.00              
ATOM   2371  C   LEU   301     -69.918  10.525  -5.309  1.00  0.00              
ATOM   2372  O   LEU   301     -69.791  11.339  -6.220  1.00  0.00              
ATOM   2373  CG  LEU   301     -66.737  10.335  -3.204  1.00  0.00           C  
ATOM   2374  CD1 LEU   301     -66.163  11.467  -2.347  1.00  0.00           C  
ATOM   2375  CD2 LEU   301     -66.933   9.025  -2.424  1.00  0.00           C  
ATOM   2376  N   LEU   302     -71.107  10.308  -4.706  1.00  0.00              
ATOM   2377  CA  LEU   302     -72.352  10.892  -5.138  1.00  0.00              
ATOM   2378  CB  LEU   302     -73.602  10.173  -4.605  1.00  0.00              
ATOM   2379  C   LEU   302     -72.462  12.325  -4.693  1.00  0.00              
ATOM   2380  O   LEU   302     -71.529  12.914  -4.153  1.00  0.00              
ATOM   2381  CG  LEU   302     -73.735   8.725  -5.101  1.00  0.00           C  
ATOM   2382  CD1 LEU   302     -72.614   7.838  -4.538  1.00  0.00           C  
ATOM   2383  CD2 LEU   302     -75.140   8.170  -4.826  1.00  0.00           C  
ATOM   2384  N   ASP   303     -73.632  12.937  -4.978  1.00  0.00              
ATOM   2385  CA  ASP   303     -73.921  14.312  -4.671  1.00  0.00              
ATOM   2386  CB  ASP   303     -75.313  14.742  -5.162  1.00  0.00              
ATOM   2387  C   ASP   303     -73.892  14.515  -3.186  1.00  0.00              
ATOM   2388  O   ASP   303     -73.406  15.537  -2.703  1.00  0.00              
ATOM   2389  CG  ASP   303     -75.299  14.726  -6.684  1.00  0.00           C  
ATOM   2390  OD1 ASP   303     -74.191  14.566  -7.262  1.00  0.00           O  
ATOM   2391  OD2 ASP   303     -76.395  14.872  -7.289  1.00  0.00           O  
ATOM   2392  N   ILE   304     -74.408  13.515  -2.444  1.00  0.00              
ATOM   2393  CA  ILE   304     -74.538  13.485  -1.016  1.00  0.00              
ATOM   2394  CB  ILE   304     -74.627  12.079  -0.499  1.00  0.00              
ATOM   2395  C   ILE   304     -73.363  14.148  -0.344  1.00  0.00              
ATOM   2396  O   ILE   304     -72.246  14.129  -0.859  1.00  0.00              
ATOM   2397  CG2 ILE   304     -74.757  12.205   1.009  1.00  0.00           C  
ATOM   2398  CG1 ILE   304     -75.796  11.313  -1.137  1.00  0.00           C  
ATOM   2399  CD1 ILE   304     -75.758   9.812  -0.845  1.00  0.00           C  
ATOM   2400  N   PRO   305     -73.596  14.784   0.783  1.00  0.00              
ATOM   2401  CA  PRO   305     -72.550  15.456   1.516  1.00  0.00              
ATOM   2402  CB  PRO   305     -73.240  16.167   2.672  1.00  0.00              
ATOM   2403  C   PRO   305     -71.548  14.426   1.952  1.00  0.00              
ATOM   2404  O   PRO   305     -71.945  13.299   2.241  1.00  0.00              
ATOM   2405  CD  PRO   305     -74.919  15.270   1.145  1.00  0.00           C  
ATOM   2406  CG  PRO   305     -74.667  16.413   2.143  1.00  0.00           C  
ATOM   2407  N   THR   306     -70.251  14.795   2.014  1.00  0.00              
ATOM   2408  CA  THR   306     -69.255  13.794   2.272  1.00  0.00              
ATOM   2409  CB  THR   306     -68.341  13.603   1.098  1.00  0.00              
ATOM   2410  C   THR   306     -68.356  14.203   3.401  1.00  0.00              
ATOM   2411  O   THR   306     -67.995  15.372   3.536  1.00  0.00              
ATOM   2412  OG1 THR   306     -69.088  13.316  -0.074  1.00  0.00           O  
ATOM   2413  CG2 THR   306     -67.378  12.444   1.408  1.00  0.00           C  
ATOM   2414  N   VAL   307     -67.952  13.221   4.239  1.00  0.00              
ATOM   2415  CA  VAL   307     -67.007  13.505   5.285  1.00  0.00              
ATOM   2416  CB  VAL   307     -67.402  13.031   6.657  1.00  0.00              
ATOM   2417  C   VAL   307     -65.731  12.794   4.945  1.00  0.00              
ATOM   2418  O   VAL   307     -65.731  11.625   4.558  1.00  0.00              
ATOM   2419  CG1 VAL   307     -67.474  11.496   6.661  1.00  0.00           C  
ATOM   2420  CG2 VAL   307     -66.373  13.575   7.664  1.00  0.00           C  
ATOM   2421  N   LEU   308     -64.595  13.506   5.074  1.00  0.00              
ATOM   2422  CA  LEU   308     -63.310  12.922   4.808  1.00  0.00              
ATOM   2423  CB  LEU   308     -62.301  13.941   4.244  1.00  0.00              
ATOM   2424  C   LEU   308     -62.766  12.416   6.109  1.00  0.00              
ATOM   2425  O   LEU   308     -62.687  13.160   7.085  1.00  0.00              
ATOM   2426  CG  LEU   308     -60.875  13.391   4.057  1.00  0.00           C  
ATOM   2427  CD1 LEU   308     -60.845  12.211   3.073  1.00  0.00           C  
ATOM   2428  CD2 LEU   308     -59.896  14.514   3.672  1.00  0.00           C  
ATOM   2429  N   ILE   309     -62.390  11.119   6.160  1.00  0.00              
ATOM   2430  CA  ILE   309     -61.847  10.565   7.373  1.00  0.00              
ATOM   2431  CB  ILE   309     -62.630   9.406   7.914  1.00  0.00              
ATOM   2432  C   ILE   309     -60.457  10.086   7.090  1.00  0.00              
ATOM   2433  O   ILE   309     -60.232   9.301   6.170  1.00  0.00              
ATOM   2434  CG2 ILE   309     -61.858   8.810   9.104  1.00  0.00           C  
ATOM   2435  CG1 ILE   309     -64.050   9.865   8.274  1.00  0.00           C  
ATOM   2436  CD1 ILE   309     -64.969   8.715   8.671  1.00  0.00           C  
ATOM   2437  N   VAL   310     -59.476  10.558   7.886  1.00  0.00              
ATOM   2438  CA  VAL   310     -58.111  10.169   7.652  1.00  0.00              
ATOM   2439  CB  VAL   310     -57.432  11.034   6.631  1.00  0.00              
ATOM   2440  C   VAL   310     -57.348  10.297   8.937  1.00  0.00              
ATOM   2441  O   VAL   310     -57.888  10.715   9.960  1.00  0.00              
ATOM   2442  CG1 VAL   310     -58.134  10.828   5.278  1.00  0.00           C  
ATOM   2443  CG2 VAL   310     -57.477  12.493   7.114  1.00  0.00           C  
ATOM   2444  N   GLY   311     -56.058   9.898   8.923  1.00  0.00              
ATOM   2445  CA  GLY   311     -55.259  10.014  10.109  1.00  0.00              
ATOM   2446  C   GLY   311     -53.812  10.097   9.724  1.00  0.00              
ATOM   2447  O   GLY   311     -53.012   9.237  10.088  1.00  0.00              
ATOM   2448  N   GLY   312     -53.433  11.159   8.989  1.00  0.00              
ATOM   2449  CA  GLY   312     -52.052  11.364   8.654  1.00  0.00              
ATOM   2450  C   GLY   312     -51.617  10.384   7.609  1.00  0.00              
ATOM   2451  O   GLY   312     -52.423   9.682   7.000  1.00  0.00              
ATOM   2452  N   GLY   313     -50.289  10.336   7.382  1.00  0.00              
ATOM   2453  CA  GLY   313     -49.687   9.488   6.393  1.00  0.00              
ATOM   2454  C   GLY   313     -49.854   8.039   6.746  1.00  0.00              
ATOM   2455  O   GLY   313     -50.006   7.199   5.864  1.00  0.00              
ATOM   2456  N   ASP   314     -49.730   7.714   8.046  1.00  0.00              
ATOM   2457  CA  ASP   314     -49.788   6.382   8.594  1.00  0.00              
ATOM   2458  CB  ASP   314     -49.089   6.268   9.955  1.00  0.00              
ATOM   2459  C   ASP   314     -51.171   5.821   8.736  1.00  0.00              
ATOM   2460  O   ASP   314     -51.313   4.609   8.879  1.00  0.00              
ATOM   2461  CG  ASP   314     -47.600   6.375   9.676  1.00  0.00           C  
ATOM   2462  OD1 ASP   314     -47.235   6.575   8.487  1.00  0.00           O  
ATOM   2463  OD2 ASP   314     -46.804   6.250  10.643  1.00  0.00           O  
ATOM   2464  N   GLY   315     -52.226   6.657   8.786  1.00  0.00              
ATOM   2465  CA  GLY   315     -53.544   6.094   8.919  1.00  0.00              
ATOM   2466  C   GLY   315     -53.801   5.682  10.343  1.00  0.00              
ATOM   2467  O   GLY   315     -54.248   4.565  10.598  1.00  0.00              
ATOM   2468  N   MET   316     -53.498   6.571  11.314  1.00  0.00              
ATOM   2469  CA  MET   316     -53.712   6.287  12.710  1.00  0.00              
ATOM   2470  CB  MET   316     -52.724   7.024  13.631  1.00  0.00              
ATOM   2471  C   MET   316     -55.101   6.713  13.100  1.00  0.00              
ATOM   2472  O   MET   316     -55.784   7.404  12.347  1.00  0.00              
ATOM   2473  CG  MET   316     -51.263   6.623  13.415  1.00  0.00           C  
ATOM   2474  SD  MET   316     -50.083   7.497  14.491  1.00  0.00           S  
ATOM   2475  CE  MET   316     -48.594   6.744  13.775  1.00  0.00           C  
ATOM   2476  N   GLY   317     -55.556   6.293  14.305  1.00  0.00              
ATOM   2477  CA  GLY   317     -56.855   6.659  14.807  1.00  0.00              
ATOM   2478  C   GLY   317     -57.786   5.497  14.656  1.00  0.00              
ATOM   2479  O   GLY   317     -57.514   4.565  13.902  1.00  0.00              
ATOM   2480  N   GLY   318     -58.925   5.532  15.384  1.00  0.00              
ATOM   2481  CA  GLY   318     -59.870   4.454  15.301  1.00  0.00              
ATOM   2482  C   GLY   318     -60.720   4.720  14.103  1.00  0.00              
ATOM   2483  O   GLY   318     -61.900   5.052  14.213  1.00  0.00              
ATOM   2484  N   ILE   319     -60.118   4.532  12.916  1.00  0.00              
ATOM   2485  CA  ILE   319     -60.762   4.808  11.667  1.00  0.00              
ATOM   2486  CB  ILE   319     -59.852   4.574  10.499  1.00  0.00              
ATOM   2487  C   ILE   319     -61.912   3.882  11.470  1.00  0.00              
ATOM   2488  O   ILE   319     -63.012   4.314  11.130  1.00  0.00              
ATOM   2489  CG2 ILE   319     -60.689   4.641   9.209  1.00  0.00           C  
ATOM   2490  CG1 ILE   319     -58.662   5.547  10.547  1.00  0.00           C  
ATOM   2491  CD1 ILE   319     -57.545   5.185   9.570  1.00  0.00           C  
ATOM   2492  N   VAL   320     -61.680   2.577  11.696  1.00  0.00              
ATOM   2493  CA  VAL   320     -62.695   1.593  11.456  1.00  0.00              
ATOM   2494  CB  VAL   320     -62.245   0.198  11.759  1.00  0.00              
ATOM   2495  C   VAL   320     -63.891   1.850  12.317  1.00  0.00              
ATOM   2496  O   VAL   320     -65.027   1.834  11.846  1.00  0.00              
ATOM   2497  CG1 VAL   320     -61.263   0.217  12.939  1.00  0.00           C  
ATOM   2498  CG2 VAL   320     -63.516  -0.565  12.151  1.00  0.00           C  
ATOM   2499  N   SER   321     -63.682   2.113  13.613  1.00  0.00              
ATOM   2500  CA  SER   321     -64.823   2.268  14.462  1.00  0.00              
ATOM   2501  CB  SER   321     -64.435   2.472  15.936  1.00  0.00              
ATOM   2502  C   SER   321     -65.596   3.470  14.016  1.00  0.00              
ATOM   2503  O   SER   321     -66.825   3.482  14.071  1.00  0.00              
ATOM   2504  OG  SER   321     -65.602   2.622  16.729  1.00  0.00           O  
ATOM   2505  N   GLN   322     -64.886   4.523  13.571  1.00  0.00              
ATOM   2506  CA  GLN   322     -65.527   5.741  13.162  1.00  0.00              
ATOM   2507  CB  GLN   322     -64.515   6.867  12.872  1.00  0.00              
ATOM   2508  C   GLN   322     -66.338   5.526  11.925  1.00  0.00              
ATOM   2509  O   GLN   322     -67.468   6.007  11.831  1.00  0.00              
ATOM   2510  CG  GLN   322     -63.712   7.277  14.111  1.00  0.00           C  
ATOM   2511  CD  GLN   322     -62.735   8.386  13.739  1.00  0.00           C  
ATOM   2512  OE1 GLN   322     -62.457   8.629  12.565  1.00  0.00           O  
ATOM   2513  NE2 GLN   322     -62.202   9.088  14.774  1.00  0.00           N  
ATOM   2514  N   ALA   323     -65.789   4.796  10.935  1.00  0.00              
ATOM   2515  CA  ALA   323     -66.533   4.644   9.723  1.00  0.00              
ATOM   2516  CB  ALA   323     -65.730   4.118   8.526  1.00  0.00              
ATOM   2517  C   ALA   323     -67.781   3.846   9.968  1.00  0.00              
ATOM   2518  O   ALA   323     -68.821   4.138   9.381  1.00  0.00              
ATOM   2519  N   LYS   324     -67.720   2.816  10.840  1.00  0.00              
ATOM   2520  CA  LYS   324     -68.895   2.031  11.113  1.00  0.00              
ATOM   2521  CB  LYS   324     -68.655   0.838  12.054  1.00  0.00              
ATOM   2522  C   LYS   324     -69.951   2.884  11.751  1.00  0.00              
ATOM   2523  O   LYS   324     -71.121   2.805  11.380  1.00  0.00              
ATOM   2524  CG  LYS   324     -69.931   0.028  12.317  1.00  0.00           C  
ATOM   2525  CD  LYS   324     -70.512  -0.633  11.063  1.00  0.00           C  
ATOM   2526  CE  LYS   324     -71.786  -1.445  11.314  1.00  0.00           C  
ATOM   2527  NZ  LYS   324     -71.454  -2.719  11.988  1.00  0.00           N  
ATOM   2528  N   ALA   325     -69.566   3.738  12.719  1.00  0.00              
ATOM   2529  CA  ALA   325     -70.532   4.558  13.404  1.00  0.00              
ATOM   2530  CB  ALA   325     -69.892   5.484  14.454  1.00  0.00              
ATOM   2531  C   ALA   325     -71.169   5.421  12.381  1.00  0.00              
ATOM   2532  O   ALA   325     -72.377   5.646  12.372  1.00  0.00              
ATOM   2533  N   VAL   326     -70.338   5.916  11.466  1.00  0.00              
ATOM   2534  CA  VAL   326     -70.773   6.766  10.419  1.00  0.00              
ATOM   2535  CB  VAL   326     -69.637   7.129   9.567  1.00  0.00              
ATOM   2536  C   VAL   326     -71.768   6.087   9.521  1.00  0.00              
ATOM   2537  O   VAL   326     -72.778   6.670   9.131  1.00  0.00              
ATOM   2538  CG1 VAL   326     -70.305   7.523   8.284  1.00  0.00           C  
ATOM   2539  CG2 VAL   326     -68.801   8.239  10.231  1.00  0.00           C  
ATOM   2540  N   GLY   327     -71.518   4.825   9.150  1.00  0.00              
ATOM   2541  CA  GLY   327     -72.402   4.195   8.219  1.00  0.00              
ATOM   2542  C   GLY   327     -73.773   4.121   8.786  1.00  0.00              
ATOM   2543  O   GLY   327     -74.759   4.334   8.082  1.00  0.00              
ATOM   2544  N   GLU   328     -73.866   3.770  10.075  1.00  0.00              
ATOM   2545  CA  GLU   328     -75.143   3.647  10.702  1.00  0.00              
ATOM   2546  CB  GLU   328     -75.040   2.990  12.090  1.00  0.00              
ATOM   2547  C   GLU   328     -75.755   4.998  10.854  1.00  0.00              
ATOM   2548  O   GLU   328     -76.960   5.174  10.686  1.00  0.00              
ATOM   2549  CG  GLU   328     -76.385   2.593  12.695  1.00  0.00           C  
ATOM   2550  CD  GLU   328     -76.103   1.747  13.930  1.00  0.00           C  
ATOM   2551  OE1 GLU   328     -75.227   0.845  13.838  1.00  0.00           O  
ATOM   2552  OE2 GLU   328     -76.763   1.984  14.977  1.00  0.00           O  
ATOM   2553  N   LYS   329     -74.927   5.997  11.196  1.00  0.00              
ATOM   2554  CA  LYS   329     -75.442   7.292  11.482  1.00  0.00              
ATOM   2555  CB  LYS   329     -74.394   8.181  12.164  1.00  0.00              
ATOM   2556  C   LYS   329     -76.008   7.958  10.256  1.00  0.00              
ATOM   2557  O   LYS   329     -77.125   8.462  10.345  1.00  0.00              
ATOM   2558  CG  LYS   329     -73.829   7.666  13.492  1.00  0.00           C  
ATOM   2559  CD  LYS   329     -74.836   7.289  14.581  1.00  0.00           C  
ATOM   2560  CE  LYS   329     -74.150   6.621  15.780  1.00  0.00           C  
ATOM   2561  NZ  LYS   329     -75.142   5.991  16.677  1.00  0.00           N  
ATOM   2562  N   LEU   330     -75.340   7.979   9.068  1.00  0.00              
ATOM   2563  CA  LEU   330     -76.073   8.796   8.138  1.00  0.00              
ATOM   2564  CB  LEU   330     -75.340   9.929   7.388  1.00  0.00              
ATOM   2565  C   LEU   330     -76.789   7.981   7.129  1.00  0.00              
ATOM   2566  O   LEU   330     -76.758   8.283   5.939  1.00  0.00              
ATOM   2567  CG  LEU   330     -76.259  11.170   7.286  1.00  0.00           C  
ATOM   2568  CD1 LEU   330     -75.695  12.417   6.615  1.00  0.00           C  
ATOM   2569  CD2 LEU   330     -77.652  10.783   6.846  1.00  0.00           C  
ATOM   2570  N   GLN   331     -77.531   6.972   7.606  1.00  0.00              
ATOM   2571  CA  GLN   331     -78.355   6.184   6.747  1.00  0.00              
ATOM   2572  CB  GLN   331     -78.093   4.689   6.938  1.00  0.00              
ATOM   2573  C   GLN   331     -79.746   6.478   7.209  1.00  0.00              
ATOM   2574  O   GLN   331     -80.079   6.220   8.365  1.00  0.00              
ATOM   2575  CG  GLN   331     -78.929   3.791   6.043  1.00  0.00           C  
ATOM   2576  CD  GLN   331     -78.646   2.368   6.473  1.00  0.00           C  
ATOM   2577  OE1 GLN   331     -77.742   2.123   7.269  1.00  0.00           O  
ATOM   2578  NE2 GLN   331     -79.432   1.397   5.941  1.00  0.00           N  
ATOM   2579  N   ALA   332     -80.600   7.055   6.339  1.00  0.00              
ATOM   2580  CA  ALA   332     -81.926   7.310   6.812  1.00  0.00              
ATOM   2581  CB  ALA   332     -82.598   8.538   6.162  1.00  0.00              
ATOM   2582  C   ALA   332     -82.721   6.101   6.461  1.00  0.00              
ATOM   2583  O   ALA   332     -83.201   5.955   5.338  1.00  0.00              
ATOM   2584  N   LEU   333     -82.868   5.180   7.430  1.00  0.00              
ATOM   2585  CA  LEU   333     -83.677   4.032   7.169  1.00  0.00              
ATOM   2586  CB  LEU   333     -82.925   2.720   6.912  1.00  0.00              
ATOM   2587  C   LEU   333     -84.712   3.830   8.236  1.00  0.00              
ATOM   2588  O   LEU   333     -85.875   3.584   7.923  1.00  0.00              
ATOM   2589  CG  LEU   333     -82.590   2.589   5.415  1.00  0.00           C  
ATOM   2590  CD1 LEU   333     -81.637   3.683   4.930  1.00  0.00           C  
ATOM   2591  CD2 LEU   333     -82.143   1.171   5.053  1.00  0.00           C  
ATOM   2592  N   ALA   334     -84.317   3.901   9.519  1.00  0.00              
ATOM   2593  CA  ALA   334     -85.203   3.671  10.632  1.00  0.00              
ATOM   2594  CB  ALA   334     -84.454   3.572  11.972  1.00  0.00              
ATOM   2595  C   ALA   334     -86.268   4.723  10.797  1.00  0.00              
ATOM   2596  O   ALA   334     -87.411   4.385  11.104  1.00  0.00              
ATOM   2597  N   SER   335     -85.935   6.020  10.612  1.00  0.00              
ATOM   2598  CA  SER   335     -86.878   7.062  10.930  1.00  0.00              
ATOM   2599  CB  SER   335     -86.260   8.250  11.683  1.00  0.00              
ATOM   2600  C   SER   335     -87.524   7.610   9.702  1.00  0.00              
ATOM   2601  O   SER   335     -87.074   7.408   8.576  1.00  0.00              
ATOM   2602  OG  SER   335     -85.331   8.921  10.846  1.00  0.00           O  
ATOM   2603  N   LYS   336     -88.629   8.344   9.927  1.00  0.00              
ATOM   2604  CA  LYS   336     -89.440   8.861   8.870  1.00  0.00              
ATOM   2605  CB  LYS   336     -90.807   9.277   9.442  1.00  0.00              
ATOM   2606  C   LYS   336     -88.730  10.031   8.264  1.00  0.00              
ATOM   2607  O   LYS   336     -88.437  11.015   8.942  1.00  0.00              
ATOM   2608  CG  LYS   336     -92.008   9.149   8.509  1.00  0.00           C  
ATOM   2609  CD  LYS   336     -92.146  10.197   7.415  1.00  0.00           C  
ATOM   2610  CE  LYS   336     -93.509  10.084   6.733  1.00  0.00           C  
ATOM   2611  NZ  LYS   336     -93.987  11.422   6.332  1.00  0.00           N  
ATOM   2612  N   ARG   337     -88.415   9.936   6.955  1.00  0.00              
ATOM   2613  CA  ARG   337     -87.763  11.009   6.258  1.00  0.00              
ATOM   2614  CB  ARG   337     -86.259  11.130   6.472  1.00  0.00              
ATOM   2615  C   ARG   337     -88.091  10.974   4.805  1.00  0.00              
ATOM   2616  O   ARG   337     -88.620   9.993   4.285  1.00  0.00              
ATOM   2617  CG  ARG   337     -86.125  12.311   7.411  1.00  0.00           C  
ATOM   2618  CD  ARG   337     -87.192  13.324   6.977  1.00  0.00           C  
ATOM   2619  NE  ARG   337     -87.118  14.554   7.802  1.00  0.00           N  
ATOM   2620  CZ  ARG   337     -88.125  15.469   7.689  1.00  0.00           C  
ATOM   2621  NH1 ARG   337     -89.247  15.163   6.972  1.00  0.00           N  
ATOM   2622  NH2 ARG   337     -88.015  16.686   8.294  1.00  0.00           N  
ATOM   2623  N   GLY   338     -87.794  12.100   4.128  1.00  0.00              
ATOM   2624  CA  GLY   338     -88.104  12.300   2.743  1.00  0.00              
ATOM   2625  C   GLY   338     -87.376  11.310   1.898  1.00  0.00              
ATOM   2626  O   GLY   338     -87.930  10.817   0.917  1.00  0.00              
ATOM   2627  N   ASP   339     -86.099  11.031   2.223  1.00  0.00              
ATOM   2628  CA  ASP   339     -85.353  10.069   1.459  1.00  0.00              
ATOM   2629  CB  ASP   339     -83.930  10.548   1.123  1.00  0.00              
ATOM   2630  C   ASP   339     -85.241   8.861   2.329  1.00  0.00              
ATOM   2631  O   ASP   339     -84.332   8.748   3.150  1.00  0.00              
ATOM   2632  CG  ASP   339     -83.295   9.558   0.159  1.00  0.00           C  
ATOM   2633  OD1 ASP   339     -83.293   8.337   0.467  1.00  0.00           O  
ATOM   2634  OD2 ASP   339     -82.809  10.012  -0.911  1.00  0.00           O  
ATOM   2635  N   LYS   340     -86.184   7.920   2.149  1.00  0.00              
ATOM   2636  CA  LYS   340     -86.262   6.746   2.963  1.00  0.00              
ATOM   2637  CB  LYS   340     -87.668   6.129   2.965  1.00  0.00              
ATOM   2638  C   LYS   340     -85.341   5.690   2.433  1.00  0.00              
ATOM   2639  O   LYS   340     -85.024   5.662   1.245  1.00  0.00              
ATOM   2640  CG  LYS   340     -87.846   5.019   3.996  1.00  0.00           C  
ATOM   2641  CD  LYS   340     -88.005   5.526   5.429  1.00  0.00           C  
ATOM   2642  CE  LYS   340     -89.468   5.611   5.866  1.00  0.00           C  
ATOM   2643  NZ  LYS   340     -90.041   4.249   5.966  1.00  0.00           N  
ATOM   2644  N   ASP   341     -84.895   4.791   3.339  1.00  0.00              
ATOM   2645  CA  ASP   341     -84.051   3.671   3.033  1.00  0.00              
ATOM   2646  CB  ASP   341     -84.766   2.446   2.425  1.00  0.00              
ATOM   2647  C   ASP   341     -82.950   4.101   2.129  1.00  0.00              
ATOM   2648  O   ASP   341     -82.725   3.492   1.085  1.00  0.00              
ATOM   2649  CG  ASP   341     -85.420   2.826   1.106  1.00  0.00           C  
ATOM   2650  OD1 ASP   341     -86.461   3.533   1.153  1.00  0.00           O  
ATOM   2651  OD2 ASP   341     -84.896   2.418   0.035  1.00  0.00           O  
ATOM   2652  N   GLY   342     -82.222   5.166   2.516  1.00  0.00              
ATOM   2653  CA  GLY   342     -81.154   5.622   1.675  1.00  0.00              
ATOM   2654  C   GLY   342     -80.168   6.390   2.501  1.00  0.00              
ATOM   2655  O   GLY   342     -80.402   6.741   3.659  1.00  0.00              
ATOM   2656  N   PRO   343     -79.039   6.617   1.881  1.00  0.00              
ATOM   2657  CA  PRO   343     -77.963   7.356   2.489  1.00  0.00              
ATOM   2658  CB  PRO   343     -76.734   7.067   1.623  1.00  0.00              
ATOM   2659  C   PRO   343     -78.249   8.817   2.513  1.00  0.00              
ATOM   2660  O   PRO   343     -78.797   9.315   1.535  1.00  0.00              
ATOM   2661  CD  PRO   343     -78.574   5.692   0.862  1.00  0.00           C  
ATOM   2662  CG  PRO   343     -77.042   5.721   0.948  1.00  0.00           C  
ATOM   2663  N   VAL   344     -77.879   9.545   3.589  1.00  0.00              
ATOM   2664  CA  VAL   344     -78.051  10.959   3.464  1.00  0.00              
ATOM   2665  CB  VAL   344     -79.086  11.517   4.413  1.00  0.00              
ATOM   2666  C   VAL   344     -76.680  11.571   3.661  1.00  0.00              
ATOM   2667  O   VAL   344     -76.533  12.786   3.794  1.00  0.00              
ATOM   2668  CG1 VAL   344     -79.226  13.030   4.224  1.00  0.00           C  
ATOM   2669  CG2 VAL   344     -80.401  10.754   4.201  1.00  0.00           C  
ATOM   2670  N   SER   345     -75.619  10.722   3.631  1.00  0.00              
ATOM   2671  CA  SER   345     -74.253  11.191   3.696  1.00  0.00              
ATOM   2672  CB  SER   345     -73.594  11.212   5.067  1.00  0.00              
ATOM   2673  C   SER   345     -73.413  10.185   3.009  1.00  0.00              
ATOM   2674  O   SER   345     -73.929   9.131   2.652  1.00  0.00              
ATOM   2675  OG  SER   345     -72.390  11.954   5.028  1.00  0.00           O  
ATOM   2676  N   GLN   346     -72.107  10.514   2.823  1.00  0.00              
ATOM   2677  CA  GLN   346     -71.120   9.615   2.302  1.00  0.00              
ATOM   2678  CB  GLN   346     -70.964   9.607   0.781  1.00  0.00              
ATOM   2679  C   GLN   346     -69.785   9.850   2.945  1.00  0.00              
ATOM   2680  O   GLN   346     -69.568  10.856   3.618  1.00  0.00              
ATOM   2681  CG  GLN   346     -70.406  10.894   0.214  1.00  0.00           C  
ATOM   2682  CD  GLN   346     -70.338  10.670  -1.279  1.00  0.00           C  
ATOM   2683  OE1 GLN   346     -69.537   9.877  -1.771  1.00  0.00           O  
ATOM   2684  NE2 GLN   346     -71.225  11.373  -2.023  1.00  0.00           N  
ATOM   2685  N   MET   347     -68.852   8.886   2.776  1.00  0.00              
ATOM   2686  CA  MET   347     -67.573   9.008   3.412  1.00  0.00              
ATOM   2687  CB  MET   347     -67.343   8.067   4.594  1.00  0.00              
ATOM   2688  C   MET   347     -66.478   8.697   2.453  1.00  0.00              
ATOM   2689  O   MET   347     -66.597   7.819   1.599  1.00  0.00              
ATOM   2690  CG  MET   347     -68.098   8.434   5.862  1.00  0.00           C  
ATOM   2691  SD  MET   347     -67.428   7.530   7.278  1.00  0.00           S  
ATOM   2692  CE  MET   347     -67.906   5.928   6.584  1.00  0.00           C  
ATOM   2693  N   VAL   348     -65.365   9.446   2.588  1.00  0.00              
ATOM   2694  CA  VAL   348     -64.190   9.184   1.814  1.00  0.00              
ATOM   2695  CB  VAL   348     -63.714  10.370   1.044  1.00  0.00              
ATOM   2696  C   VAL   348     -63.129   8.899   2.833  1.00  0.00              
ATOM   2697  O   VAL   348     -62.856   9.739   3.691  1.00  0.00              
ATOM   2698  CG1 VAL   348     -62.465   9.973   0.240  1.00  0.00           C  
ATOM   2699  CG2 VAL   348     -64.885  10.916   0.228  1.00  0.00           C  
ATOM   2700  N   VAL   349     -62.497   7.709   2.770  1.00  0.00              
ATOM   2701  CA  VAL   349     -61.507   7.384   3.759  1.00  0.00              
ATOM   2702  CB  VAL   349     -61.759   6.063   4.430  1.00  0.00              
ATOM   2703  C   VAL   349     -60.155   7.316   3.113  1.00  0.00              
ATOM   2704  O   VAL   349     -59.972   6.653   2.094  1.00  0.00              
ATOM   2705  CG1 VAL   349     -60.594   5.751   5.384  1.00  0.00           C  
ATOM   2706  CG2 VAL   349     -63.133   6.123   5.121  1.00  0.00           C  
ATOM   2707  N   VAL   350     -59.164   8.027   3.696  1.00  0.00              
ATOM   2708  CA  VAL   350     -57.818   7.980   3.181  1.00  0.00              
ATOM   2709  CB  VAL   350     -57.225   9.336   2.903  1.00  0.00              
ATOM   2710  C   VAL   350     -56.965   7.321   4.226  1.00  0.00              
ATOM   2711  O   VAL   350     -56.704   7.880   5.291  1.00  0.00              
ATOM   2712  CG1 VAL   350     -55.756   9.161   2.477  1.00  0.00           C  
ATOM   2713  CG2 VAL   350     -58.091  10.051   1.851  1.00  0.00           C  
ATOM   2714  N   CYS   351     -56.537   6.081   3.929  1.00  0.00              
ATOM   2715  CA  CYS   351     -55.728   5.235   4.764  1.00  0.00              
ATOM   2716  CB  CYS   351     -55.779   3.763   4.326  1.00  0.00              
ATOM   2717  C   CYS   351     -54.295   5.660   4.765  1.00  0.00              
ATOM   2718  O   CYS   351     -53.531   5.269   5.648  1.00  0.00              
ATOM   2719  SG  CYS   351     -57.464   3.087   4.418  1.00  0.00           S  
ATOM   2720  N   GLY   352     -53.864   6.404   3.732  1.00  0.00              
ATOM   2721  CA  GLY   352     -52.482   6.767   3.688  1.00  0.00              
ATOM   2722  C   GLY   352     -51.720   5.528   3.354  1.00  0.00              
ATOM   2723  O   GLY   352     -52.042   4.810   2.409  1.00  0.00              
ATOM   2724  N   ASN   353     -50.635   5.305   4.106  1.00  0.00              
ATOM   2725  CA  ASN   353     -49.736   4.200   3.976  1.00  0.00              
ATOM   2726  CB  ASN   353     -48.380   4.513   4.618  1.00  0.00              
ATOM   2727  C   ASN   353     -50.289   2.932   4.563  1.00  0.00              
ATOM   2728  O   ASN   353     -49.840   1.849   4.191  1.00  0.00              
ATOM   2729  CG  ASN   353     -47.839   5.699   3.829  1.00  0.00           C  
ATOM   2730  OD1 ASN   353     -47.976   5.758   2.608  1.00  0.00           O  
ATOM   2731  ND2 ASN   353     -47.232   6.684   4.543  1.00  0.00           N  
ATOM   2732  N   ASN   354     -51.246   3.012   5.514  1.00  0.00              
ATOM   2733  CA  ASN   354     -51.659   1.811   6.197  1.00  0.00              
ATOM   2734  CB  ASN   354     -52.533   2.066   7.439  1.00  0.00              
ATOM   2735  C   ASN   354     -52.412   0.905   5.268  1.00  0.00              
ATOM   2736  O   ASN   354     -53.633   0.984   5.134  1.00  0.00              
ATOM   2737  CG  ASN   354     -52.477   0.819   8.316  1.00  0.00           C  
ATOM   2738  OD1 ASN   354     -51.893  -0.196   7.941  1.00  0.00           O  
ATOM   2739  ND2 ASN   354     -53.102   0.893   9.521  1.00  0.00           N  
ATOM   2740  N   LYS   355     -51.666  -0.013   4.623  1.00  0.00              
ATOM   2741  CA  LYS   355     -52.192  -0.952   3.673  1.00  0.00              
ATOM   2742  CB  LYS   355     -51.082  -1.750   2.969  1.00  0.00              
ATOM   2743  C   LYS   355     -53.088  -1.932   4.363  1.00  0.00              
ATOM   2744  O   LYS   355     -54.141  -2.295   3.841  1.00  0.00              
ATOM   2745  CG  LYS   355     -51.500  -2.409   1.652  1.00  0.00           C  
ATOM   2746  CD  LYS   355     -52.689  -3.362   1.765  1.00  0.00           C  
ATOM   2747  CE  LYS   355     -53.923  -2.886   0.999  1.00  0.00           C  
ATOM   2748  NZ  LYS   355     -53.739  -3.118  -0.450  1.00  0.00           N  
ATOM   2749  N   ALA   356     -52.696  -2.390   5.566  1.00  0.00              
ATOM   2750  CA  ALA   356     -53.482  -3.378   6.251  1.00  0.00              
ATOM   2751  CB  ALA   356     -52.870  -3.788   7.601  1.00  0.00              
ATOM   2752  C   ALA   356     -54.825  -2.791   6.514  1.00  0.00              
ATOM   2753  O   ALA   356     -55.854  -3.447   6.341  1.00  0.00              
ATOM   2754  N   ALA   357     -54.849  -1.518   6.939  1.00  0.00              
ATOM   2755  CA  ALA   357     -56.113  -0.907   7.185  1.00  0.00              
ATOM   2756  CB  ALA   357     -55.992   0.546   7.676  1.00  0.00              
ATOM   2757  C   ALA   357     -56.834  -0.885   5.896  1.00  0.00              
ATOM   2758  O   ALA   357     -57.936  -1.374   5.854  1.00  0.00              
ATOM   2759  N   GLN   358     -56.223  -0.476   4.775  1.00  0.00              
ATOM   2760  CA  GLN   358     -56.967  -0.282   3.555  1.00  0.00              
ATOM   2761  CB  GLN   358     -56.046   0.089   2.382  1.00  0.00              
ATOM   2762  C   GLN   358     -57.704  -1.519   3.141  1.00  0.00              
ATOM   2763  O   GLN   358     -58.854  -1.435   2.715  1.00  0.00              
ATOM   2764  CG  GLN   358     -56.776   0.307   1.056  1.00  0.00           C  
ATOM   2765  CD  GLN   358     -55.719   0.442  -0.031  1.00  0.00           C  
ATOM   2766  OE1 GLN   358     -54.522   0.460   0.251  1.00  0.00           O  
ATOM   2767  NE2 GLN   358     -56.169   0.531  -1.311  1.00  0.00           N  
ATOM   2768  N   MET   359     -57.070  -2.697   3.253  1.00  0.00              
ATOM   2769  CA  MET   359     -57.666  -3.921   2.796  1.00  0.00              
ATOM   2770  CB  MET   359     -56.668  -5.091   2.804  1.00  0.00              
ATOM   2771  C   MET   359     -58.876  -4.347   3.582  1.00  0.00              
ATOM   2772  O   MET   359     -59.872  -4.776   3.003  1.00  0.00              
ATOM   2773  CG  MET   359     -57.218  -6.361   2.156  1.00  0.00           C  
ATOM   2774  SD  MET   359     -57.448  -6.248   0.357  1.00  0.00           S  
ATOM   2775  CE  MET   359     -55.675  -6.180  -0.029  1.00  0.00           C  
ATOM   2776  N   SER   360     -58.873  -4.202   4.916  1.00  0.00              
ATOM   2777  CA  SER   360     -59.900  -4.913   5.633  1.00  0.00              
ATOM   2778  CB  SER   360     -59.458  -5.212   7.075  1.00  0.00              
ATOM   2779  C   SER   360     -61.233  -4.243   5.744  1.00  0.00              
ATOM   2780  O   SER   360     -61.622  -3.969   6.860  1.00  0.00              
ATOM   2781  OG  SER   360     -59.206  -4.002   7.773  1.00  0.00           O  
ATOM   2782  N   LEU   361     -62.089  -4.137   4.703  1.00  0.00              
ATOM   2783  CA  LEU   361     -63.202  -3.216   4.891  1.00  0.00              
ATOM   2784  CB  LEU   361     -64.043  -2.689   3.698  1.00  0.00              
ATOM   2785  C   LEU   361     -64.118  -3.542   5.995  1.00  0.00              
ATOM   2786  O   LEU   361     -64.851  -2.650   6.398  1.00  0.00              
ATOM   2787  CG  LEU   361     -65.041  -1.510   3.869  1.00  0.00           C  
ATOM   2788  CD1 LEU   361     -65.241  -0.859   2.496  1.00  0.00           C  
ATOM   2789  CD2 LEU   361     -66.448  -1.890   4.368  1.00  0.00           C  
ATOM   2790  N   SER   362     -64.153  -4.798   6.490  1.00  0.00              
ATOM   2791  CA  SER   362     -65.018  -5.034   7.615  1.00  0.00              
ATOM   2792  CB  SER   362     -65.056  -6.500   8.118  1.00  0.00              
ATOM   2793  C   SER   362     -64.704  -4.040   8.703  1.00  0.00              
ATOM   2794  O   SER   362     -65.665  -3.418   9.159  1.00  0.00              
ATOM   2795  OG  SER   362     -63.760  -7.045   8.302  1.00  0.00           O  
ATOM   2796  N   PRO   363     -63.500  -3.789   9.178  1.00  0.00              
ATOM   2797  CA  PRO   363     -63.323  -2.629  10.007  1.00  0.00              
ATOM   2798  CB  PRO   363     -62.112  -2.913  10.895  1.00  0.00              
ATOM   2799  C   PRO   363     -63.067  -1.428   9.136  1.00  0.00              
ATOM   2800  O   PRO   363     -61.948  -0.941   9.194  1.00  0.00              
ATOM   2801  CD  PRO   363     -62.464  -4.773   9.422  1.00  0.00           C  
ATOM   2802  CG  PRO   363     -61.348  -4.004  10.144  1.00  0.00           C  
ATOM   2803  N   PRO   364     -64.031  -0.758   8.624  1.00  0.00              
ATOM   2804  CA  PRO   364     -63.958   0.002   7.393  1.00  0.00              
ATOM   2805  CB  PRO   364     -64.869   1.206   7.584  1.00  0.00              
ATOM   2806  C   PRO   364     -62.731   0.338   6.615  1.00  0.00              
ATOM   2807  O   PRO   364     -62.056   1.343   6.829  1.00  0.00              
ATOM   2808  CD  PRO   364     -64.985  -0.193   9.545  1.00  0.00           C  
ATOM   2809  CG  PRO   364     -65.105   1.250   9.097  1.00  0.00           C  
ATOM   2810  N   GLU   365     -62.559  -0.461   5.542  1.00  0.00              
ATOM   2811  CA  GLU   365     -61.409  -0.414   4.707  1.00  0.00              
ATOM   2812  CB  GLU   365     -60.499  -1.477   5.198  1.00  0.00              
ATOM   2813  C   GLU   365     -61.877  -0.753   3.309  1.00  0.00              
ATOM   2814  O   GLU   365     -62.556   0.054   2.682  1.00  0.00              
ATOM   2815  CG  GLU   365     -60.487  -1.556   6.747  1.00  0.00           C  
ATOM   2816  CD  GLU   365     -59.823  -0.442   7.539  1.00  0.00           C  
ATOM   2817  OE1 GLU   365     -59.620   0.668   6.989  1.00  0.00           O  
ATOM   2818  OE2 GLU   365     -59.478  -0.717   8.718  1.00  0.00           O  
ATOM   2819  N   THR   366     -61.534  -1.945   2.750  1.00  0.00              
ATOM   2820  CA  THR   366     -61.984  -2.212   1.394  1.00  0.00              
ATOM   2821  CB  THR   366     -60.840  -2.253   0.427  1.00  0.00              
ATOM   2822  C   THR   366     -62.781  -3.498   1.226  1.00  0.00              
ATOM   2823  O   THR   366     -63.624  -3.586   0.334  1.00  0.00              
ATOM   2824  OG1 THR   366     -59.894  -3.234   0.825  1.00  0.00           O  
ATOM   2825  CG2 THR   366     -60.187  -0.861   0.385  1.00  0.00           C  
ATOM   2826  N   LYS   367     -62.572  -4.514   2.090  1.00  0.00              
ATOM   2827  CA  LYS   367     -63.220  -5.804   1.989  1.00  0.00              
ATOM   2828  CB  LYS   367     -62.599  -6.833   2.950  1.00  0.00              
ATOM   2829  C   LYS   367     -64.702  -5.805   2.282  1.00  0.00              
ATOM   2830  O   LYS   367     -65.480  -6.374   1.525  1.00  0.00              
ATOM   2831  CG  LYS   367     -61.141  -7.186   2.640  1.00  0.00           C  
ATOM   2832  CD  LYS   367     -60.452  -7.956   3.772  1.00  0.00           C  
ATOM   2833  CE  LYS   367     -58.993  -8.323   3.488  1.00  0.00           C  
ATOM   2834  NZ  LYS   367     -58.427  -9.063   4.639  1.00  0.00           N  
ATOM   2835  N   TRP   368     -65.146  -5.176   3.384  1.00  0.00              
ATOM   2836  CA  TRP   368     -66.513  -5.209   3.830  1.00  0.00              
ATOM   2837  CB  TRP   368     -66.689  -4.690   5.253  1.00  0.00              
ATOM   2838  C   TRP   368     -67.390  -4.387   2.956  1.00  0.00              
ATOM   2839  O   TRP   368     -66.956  -3.500   2.222  1.00  0.00              
ATOM   2840  CG  TRP   368     -67.963  -4.953   6.007  1.00  0.00           C  
ATOM   2841  CD2 TRP   368     -68.277  -6.214   6.613  1.00  0.00           C  
ATOM   2842  CD1 TRP   368     -68.995  -4.116   6.298  1.00  0.00           C  
ATOM   2843  NE1 TRP   368     -69.942  -4.777   7.042  1.00  0.00           N  
ATOM   2844  CE2 TRP   368     -69.510  -6.070   7.246  1.00  0.00           C  
ATOM   2845  CE3 TRP   368     -67.588  -7.393   6.645  1.00  0.00           C  
ATOM   2846  CZ2 TRP   368     -70.078  -7.110   7.925  1.00  0.00           C  
ATOM   2847  CZ3 TRP   368     -68.166  -8.442   7.324  1.00  0.00           C  
ATOM   2848  CH2 TRP   368     -69.387  -8.301   7.952  1.00  0.00           C  
ATOM   2849  N   GLY   369     -68.691  -4.704   3.004  1.00  0.00              
ATOM   2850  CA  GLY   369     -69.621  -3.938   2.240  1.00  0.00              
ATOM   2851  C   GLY   369     -70.316  -3.068   3.218  1.00  0.00              
ATOM   2852  O   GLY   369     -70.725  -3.512   4.287  1.00  0.00              
ATOM   2853  N   SER   370     -70.474  -1.778   2.901  1.00  0.00              
ATOM   2854  CA  SER   370     -71.186  -1.052   3.889  1.00  0.00              
ATOM   2855  CB  SER   370     -70.283  -0.128   4.707  1.00  0.00              
ATOM   2856  C   SER   370     -72.428  -0.480   3.244  1.00  0.00              
ATOM   2857  O   SER   370     -72.568  -0.452   2.022  1.00  0.00              
ATOM   2858  OG  SER   370     -69.207  -0.838   5.298  1.00  0.00           O  
ATOM   2859  N   ASP   371     -73.347   0.016   4.091  1.00  0.00              
ATOM   2860  CA  ASP   371     -74.699   0.435   3.813  1.00  0.00              
ATOM   2861  CB  ASP   371     -75.501   0.598   5.112  1.00  0.00              
ATOM   2862  C   ASP   371     -74.867   1.693   3.004  1.00  0.00              
ATOM   2863  O   ASP   371     -75.952   1.976   2.501  1.00  0.00              
ATOM   2864  CG  ASP   371     -75.605  -0.793   5.723  1.00  0.00           C  
ATOM   2865  OD1 ASP   371     -75.728  -1.772   4.938  1.00  0.00           O  
ATOM   2866  OD2 ASP   371     -75.544  -0.901   6.977  1.00  0.00           O  
ATOM   2867  N   ILE   372     -73.841   2.535   2.909  1.00  0.00              
ATOM   2868  CA  ILE   372     -73.996   3.819   2.323  1.00  0.00              
ATOM   2869  CB  ILE   372     -74.399   4.537   3.588  1.00  0.00              
ATOM   2870  C   ILE   372     -72.751   4.034   1.465  1.00  0.00              
ATOM   2871  O   ILE   372     -71.933   3.149   1.375  1.00  0.00              
ATOM   2872  CG2 ILE   372     -73.628   3.938   4.758  1.00  0.00           C  
ATOM   2873  CG1 ILE   372     -74.705   6.002   3.576  1.00  0.00           C  
ATOM   2874  CD1 ILE   372     -75.008   6.457   4.987  1.00  0.00           C  
ATOM   2875  N   ALA   373     -72.545   5.070   0.644  1.00  0.00              
ATOM   2876  CA  ALA   373     -71.309   4.970  -0.119  1.00  0.00              
ATOM   2877  CB  ALA   373     -71.317   5.838  -1.390  1.00  0.00              
ATOM   2878  C   ALA   373     -70.050   5.340   0.649  1.00  0.00              
ATOM   2879  O   ALA   373     -69.956   6.439   1.186  1.00  0.00              
ATOM   2880  N   VAL   374     -69.027   4.439   0.717  1.00  0.00              
ATOM   2881  CA  VAL   374     -67.721   4.879   1.172  1.00  0.00              
ATOM   2882  CB  VAL   374     -67.127   4.569   2.536  1.00  0.00              
ATOM   2883  C   VAL   374     -66.661   4.441   0.233  1.00  0.00              
ATOM   2884  O   VAL   374     -66.643   3.317  -0.268  1.00  0.00              
ATOM   2885  CG1 VAL   374     -67.871   5.303   3.637  1.00  0.00           C  
ATOM   2886  CG2 VAL   374     -66.883   3.079   2.741  1.00  0.00           C  
ATOM   2887  N   ASN   375     -65.722   5.374   0.005  1.00  0.00              
ATOM   2888  CA  ASN   375     -64.588   5.144  -0.833  1.00  0.00              
ATOM   2889  CB  ASN   375     -64.300   6.286  -1.825  1.00  0.00              
ATOM   2890  C   ASN   375     -63.401   5.065   0.077  1.00  0.00              
ATOM   2891  O   ASN   375     -63.167   5.956   0.889  1.00  0.00              
ATOM   2892  CG  ASN   375     -63.157   5.837  -2.728  1.00  0.00           C  
ATOM   2893  OD1 ASN   375     -62.741   4.680  -2.694  1.00  0.00           O  
ATOM   2894  ND2 ASN   375     -62.617   6.774  -3.551  1.00  0.00           N  
ATOM   2895  N   VAL   376     -62.626   3.969  -0.019  1.00  0.00              
ATOM   2896  CA  VAL   376     -61.452   3.819   0.767  1.00  0.00              
ATOM   2897  CB  VAL   376     -61.455   2.570   1.583  1.00  0.00              
ATOM   2898  C   VAL   376     -60.270   3.888  -0.130  1.00  0.00              
ATOM   2899  O   VAL   376     -60.136   3.121  -1.075  1.00  0.00              
ATOM   2900  CG1 VAL   376     -60.067   2.355   2.207  1.00  0.00           C  
ATOM   2901  CG2 VAL   376     -62.567   2.775   2.630  1.00  0.00           C  
ATOM   2902  N   LEU   377     -59.370   4.846   0.140  1.00  0.00              
ATOM   2903  CA  LEU   377     -58.227   5.001  -0.710  1.00  0.00              
ATOM   2904  CB  LEU   377     -58.107   6.391  -1.352  1.00  0.00              
ATOM   2905  C   LEU   377     -57.009   4.741   0.110  1.00  0.00              
ATOM   2906  O   LEU   377     -57.085   4.567   1.325  1.00  0.00              
ATOM   2907  CG  LEU   377     -59.219   6.665  -2.381  1.00  0.00           C  
ATOM   2908  CD1 LEU   377     -59.035   8.035  -3.033  1.00  0.00           C  
ATOM   2909  CD2 LEU   377     -59.314   5.543  -3.426  1.00  0.00           C  
ATOM   2910  N   GLY   378     -55.845   4.680  -0.559  1.00  0.00              
ATOM   2911  CA  GLY   378     -54.599   4.403   0.097  1.00  0.00              
ATOM   2912  C   GLY   378     -53.901   5.706   0.320  1.00  0.00              
ATOM   2913  O   GLY   378     -54.344   6.533   1.116  1.00  0.00              
ATOM   2914  N   PHE   379     -52.749   5.891  -0.353  1.00  0.00              
ATOM   2915  CA  PHE   379     -51.989   7.102  -0.228  1.00  0.00              
ATOM   2916  CB  PHE   379     -50.474   6.858  -0.382  1.00  0.00              
ATOM   2917  C   PHE   379     -52.436   8.019  -1.327  1.00  0.00              
ATOM   2918  O   PHE   379     -52.461   7.633  -2.495  1.00  0.00              
ATOM   2919  CG  PHE   379     -49.731   8.143  -0.240  1.00  0.00           C  
ATOM   2920  CD1 PHE   379     -49.408   8.628   1.006  1.00  0.00           C  
ATOM   2921  CD2 PHE   379     -49.345   8.855  -1.353  1.00  0.00           C  
ATOM   2922  CE1 PHE   379     -48.718   9.810   1.142  1.00  0.00           C  
ATOM   2923  CE2 PHE   379     -48.655  10.037  -1.222  1.00  0.00           C  
ATOM   2924  CZ  PHE   379     -48.340  10.518   0.027  1.00  0.00           C  
ATOM   2925  N   VAL   380     -52.818   9.266  -0.973  1.00  0.00              
ATOM   2926  CA  VAL   380     -53.297  10.206  -1.953  1.00  0.00              
ATOM   2927  CB  VAL   380     -54.590  10.871  -1.565  1.00  0.00              
ATOM   2928  C   VAL   380     -52.296  11.306  -2.133  1.00  0.00              
ATOM   2929  O   VAL   380     -51.811  11.884  -1.161  1.00  0.00              
ATOM   2930  CG1 VAL   380     -54.837  12.050  -2.518  1.00  0.00           C  
ATOM   2931  CG2 VAL   380     -55.714   9.820  -1.586  1.00  0.00           C  
ATOM   2932  N   ASP   381     -51.896  11.543  -3.402  1.00  0.00              
ATOM   2933  CA  ASP   381     -51.018  12.612  -3.792  1.00  0.00              
ATOM   2934  CB  ASP   381     -50.418  12.366  -5.186  1.00  0.00              
ATOM   2935  C   ASP   381     -51.760  13.914  -3.863  1.00  0.00              
ATOM   2936  O   ASP   381     -51.283  14.943  -3.383  1.00  0.00              
ATOM   2937  CG  ASP   381     -49.571  11.105  -5.101  1.00  0.00           C  
ATOM   2938  OD1 ASP   381     -48.895  10.915  -4.056  1.00  0.00           O  
ATOM   2939  OD2 ASP   381     -49.603  10.304  -6.073  1.00  0.00           O  
ATOM   2940  N   ASN   382     -52.964  13.896  -4.475  1.00  0.00              
ATOM   2941  CA  ASN   382     -53.681  15.120  -4.682  1.00  0.00              
ATOM   2942  CB  ASN   382     -54.456  15.153  -6.010  1.00  0.00              
ATOM   2943  C   ASN   382     -54.692  15.268  -3.601  1.00  0.00              
ATOM   2944  O   ASN   382     -55.894  15.124  -3.828  1.00  0.00              
ATOM   2945  CG  ASN   382     -53.451  15.125  -7.150  1.00  0.00           C  
ATOM   2946  OD1 ASN   382     -52.521  15.929  -7.199  1.00  0.00           O  
ATOM   2947  ND2 ASN   382     -53.639  14.165  -8.094  1.00  0.00           N  
ATOM   2948  N   MET   383     -54.225  15.640  -2.400  1.00  0.00              
ATOM   2949  CA  MET   383     -55.121  15.783  -1.299  1.00  0.00              
ATOM   2950  CB  MET   383     -54.463  16.115   0.046  1.00  0.00              
ATOM   2951  C   MET   383     -56.068  16.889  -1.581  1.00  0.00              
ATOM   2952  O   MET   383     -57.217  16.816  -1.148  1.00  0.00              
ATOM   2953  CG  MET   383     -53.906  14.890   0.757  1.00  0.00           C  
ATOM   2954  SD  MET   383     -53.631  15.126   2.534  1.00  0.00           S  
ATOM   2955  CE  MET   383     -53.232  13.381   2.841  1.00  0.00           C  
ATOM   2956  N   ASP   384     -55.620  17.936  -2.308  1.00  0.00              
ATOM   2957  CA  ASP   384     -56.498  19.051  -2.455  1.00  0.00              
ATOM   2958  CB  ASP   384     -55.919  20.318  -3.114  1.00  0.00              
ATOM   2959  C   ASP   384     -57.763  18.614  -3.122  1.00  0.00              
ATOM   2960  O   ASP   384     -58.828  19.076  -2.735  1.00  0.00              
ATOM   2961  CG  ASP   384     -55.648  20.175  -4.592  1.00  0.00           C  
ATOM   2962  OD1 ASP   384     -55.725  19.046  -5.142  1.00  0.00           O  
ATOM   2963  OD2 ASP   384     -55.362  21.242  -5.192  1.00  0.00           O  
ATOM   2964  N   GLU   385     -57.710  17.689  -4.101  1.00  0.00              
ATOM   2965  CA  GLU   385     -58.925  17.256  -4.740  1.00  0.00              
ATOM   2966  CB  GLU   385     -58.682  16.367  -5.973  1.00  0.00              
ATOM   2967  C   GLU   385     -59.791  16.499  -3.771  1.00  0.00              
ATOM   2968  O   GLU   385     -61.009  16.668  -3.742  1.00  0.00              
ATOM   2969  CG  GLU   385     -58.086  17.138  -7.155  1.00  0.00           C  
ATOM   2970  CD  GLU   385     -57.922  16.183  -8.329  1.00  0.00           C  
ATOM   2971  OE1 GLU   385     -58.238  14.975  -8.158  1.00  0.00           O  
ATOM   2972  OE2 GLU   385     -57.482  16.648  -9.413  1.00  0.00           O  
ATOM   2973  N   TYR   386     -59.189  15.642  -2.931  1.00  0.00              
ATOM   2974  CA  TYR   386     -59.982  14.856  -2.029  1.00  0.00              
ATOM   2975  CB  TYR   386     -59.161  13.810  -1.260  1.00  0.00              
ATOM   2976  C   TYR   386     -60.704  15.756  -1.074  1.00  0.00              
ATOM   2977  O   TYR   386     -61.879  15.547  -0.780  1.00  0.00              
ATOM   2978  CG  TYR   386     -58.831  12.807  -2.306  1.00  0.00           C  
ATOM   2979  CD1 TYR   386     -59.731  11.810  -2.598  1.00  0.00           C  
ATOM   2980  CD2 TYR   386     -57.658  12.879  -3.021  1.00  0.00           C  
ATOM   2981  CE1 TYR   386     -59.451  10.886  -3.572  1.00  0.00           C  
ATOM   2982  CE2 TYR   386     -57.376  11.953  -3.997  1.00  0.00           C  
ATOM   2983  CZ  TYR   386     -58.272  10.952  -4.273  1.00  0.00           C  
ATOM   2984  OH  TYR   386     -57.985  10.000  -5.274  1.00  0.00           O  
ATOM   2985  N   MET   387     -60.013  16.784  -0.555  1.00  0.00              
ATOM   2986  CA  MET   387     -60.609  17.702   0.372  1.00  0.00              
ATOM   2987  CB  MET   387     -59.567  18.630   1.018  1.00  0.00              
ATOM   2988  C   MET   387     -61.667  18.524  -0.318  1.00  0.00              
ATOM   2989  O   MET   387     -62.691  18.837   0.289  1.00  0.00              
ATOM   2990  CG  MET   387     -58.595  17.860   1.923  1.00  0.00           C  
ATOM   2991  SD  MET   387     -57.321  18.869   2.737  1.00  0.00           S  
ATOM   2992  CE  MET   387     -56.596  17.500   3.688  1.00  0.00           C  
ATOM   2993  N   ARG   388     -61.452  18.888  -1.604  1.00  0.00              
ATOM   2994  CA  ARG   388     -62.371  19.724  -2.342  1.00  0.00              
ATOM   2995  CB  ARG   388     -61.933  20.052  -3.787  1.00  0.00              
ATOM   2996  C   ARG   388     -63.693  19.018  -2.474  1.00  0.00              
ATOM   2997  O   ARG   388     -64.750  19.645  -2.540  1.00  0.00              
ATOM   2998  CG  ARG   388     -60.587  20.769  -3.940  1.00  0.00           C  
ATOM   2999  CD  ARG   388     -60.450  22.104  -3.208  1.00  0.00           C  
ATOM   3000  NE  ARG   388     -59.008  22.483  -3.271  1.00  0.00           N  
ATOM   3001  CZ  ARG   388     -58.590  23.686  -2.782  1.00  0.00           C  
ATOM   3002  NH1 ARG   388     -59.500  24.576  -2.290  1.00  0.00           N  
ATOM   3003  NH2 ARG   388     -57.261  24.000  -2.783  1.00  0.00           N  
ATOM   3004  N   ALA   389     -63.653  17.681  -2.593  1.00  0.00              
ATOM   3005  CA  ALA   389     -64.817  16.851  -2.743  1.00  0.00              
ATOM   3006  CB  ALA   389     -64.463  15.384  -3.042  1.00  0.00              
ATOM   3007  C   ALA   389     -65.680  16.859  -1.507  1.00  0.00              
ATOM   3008  O   ALA   389     -66.895  16.688  -1.596  1.00  0.00              
ATOM   3009  N   SER   390     -65.071  16.991  -0.312  1.00  0.00              
ATOM   3010  CA  SER   390     -65.785  16.826   0.932  1.00  0.00              
ATOM   3011  CB  SER   390     -64.924  16.162   2.018  1.00  0.00              
ATOM   3012  C   SER   390     -66.339  18.096   1.519  1.00  0.00              
ATOM   3013  O   SER   390     -66.094  19.200   1.036  1.00  0.00              
ATOM   3014  OG  SER   390     -63.808  16.986   2.321  1.00  0.00           O  
ATOM   3015  N   ASP   391     -67.121  17.936   2.620  1.00  0.00              
ATOM   3016  CA  ASP   391     -67.777  19.037   3.277  1.00  0.00              
ATOM   3017  CB  ASP   391     -69.299  18.832   3.351  1.00  0.00              
ATOM   3018  C   ASP   391     -67.252  19.216   4.681  1.00  0.00              
ATOM   3019  O   ASP   391     -67.420  20.294   5.251  1.00  0.00              
ATOM   3020  CG  ASP   391     -69.840  18.947   1.929  1.00  0.00           C  
ATOM   3021  OD1 ASP   391     -69.714  20.050   1.334  1.00  0.00           O  
ATOM   3022  OD2 ASP   391     -70.371  17.928   1.412  1.00  0.00           O  
ATOM   3023  N   ILE   392     -66.656  18.167   5.297  1.00  0.00              
ATOM   3024  CA  ILE   392     -66.017  18.282   6.591  1.00  0.00              
ATOM   3025  CB  ILE   392     -66.899  18.192   7.814  1.00  0.00              
ATOM   3026  C   ILE   392     -64.983  17.196   6.699  1.00  0.00              
ATOM   3027  O   ILE   392     -64.895  16.329   5.831  1.00  0.00              
ATOM   3028  CG2 ILE   392     -67.849  19.395   7.797  1.00  0.00           C  
ATOM   3029  CG1 ILE   392     -67.627  16.847   7.935  1.00  0.00           C  
ATOM   3030  CD1 ILE   392     -68.763  16.671   6.936  1.00  0.00           C  
ATOM   3031  N   LEU   393     -64.147  17.226   7.762  1.00  0.00              
ATOM   3032  CA  LEU   393     -63.088  16.253   7.876  1.00  0.00              
ATOM   3033  CB  LEU   393     -61.766  16.818   7.296  1.00  0.00              
ATOM   3034  C   LEU   393     -62.897  15.786   9.297  1.00  0.00              
ATOM   3035  O   LEU   393     -63.023  16.559  10.246  1.00  0.00              
ATOM   3036  CG  LEU   393     -60.452  16.071   7.605  1.00  0.00           C  
ATOM   3037  CD1 LEU   393     -59.326  16.536   6.667  1.00  0.00           C  
ATOM   3038  CD2 LEU   393     -60.022  16.311   9.063  1.00  0.00           C  
ATOM   3039  N   VAL   394     -62.595  14.475   9.468  1.00  0.00              
ATOM   3040  CA  VAL   394     -62.292  13.908  10.760  1.00  0.00              
ATOM   3041  CB  VAL   394     -63.104  12.690  11.102  1.00  0.00              
ATOM   3042  C   VAL   394     -60.856  13.467  10.701  1.00  0.00              
ATOM   3043  O   VAL   394     -60.477  12.706   9.811  1.00  0.00              
ATOM   3044  CG1 VAL   394     -62.609  12.143  12.452  1.00  0.00           C  
ATOM   3045  CG2 VAL   394     -64.598  13.058  11.092  1.00  0.00           C  
ATOM   3046  N   THR   395     -60.007  13.952  11.638  1.00  0.00              
ATOM   3047  CA  THR   395     -58.615  13.578  11.617  1.00  0.00              
ATOM   3048  CB  THR   395     -57.833  14.356  10.578  1.00  0.00              
ATOM   3049  C   THR   395     -58.014  13.855  12.971  1.00  0.00              
ATOM   3050  O   THR   395     -58.610  14.536  13.805  1.00  0.00              
ATOM   3051  OG1 THR   395     -58.368  14.100   9.295  1.00  0.00           O  
ATOM   3052  CG2 THR   395     -56.358  13.948  10.544  1.00  0.00           C  
ATOM   3053  N   LYS   396     -56.809  13.297  13.229  1.00  0.00              
ATOM   3054  CA  LYS   396     -56.060  13.590  14.419  1.00  0.00              
ATOM   3055  CB  LYS   396     -54.726  12.848  14.574  1.00  0.00              
ATOM   3056  C   LYS   396     -55.579  14.987  14.214  1.00  0.00              
ATOM   3057  O   LYS   396     -55.548  15.469  13.082  1.00  0.00              
ATOM   3058  CG  LYS   396     -54.760  11.331  14.563  1.00  0.00           C  
ATOM   3059  CD  LYS   396     -53.356  10.754  14.366  1.00  0.00           C  
ATOM   3060  CE  LYS   396     -52.663  11.254  13.092  1.00  0.00           C  
ATOM   3061  NZ  LYS   396     -52.126  12.622  13.287  1.00  0.00           N  
ATOM   3062  N   ALA   397     -55.145  15.670  15.293  1.00  0.00              
ATOM   3063  CA  ALA   397     -54.796  17.048  15.100  1.00  0.00              
ATOM   3064  CB  ALA   397     -54.902  17.873  16.395  1.00  0.00              
ATOM   3065  C   ALA   397     -53.396  17.203  14.585  1.00  0.00              
ATOM   3066  O   ALA   397     -52.528  17.748  15.269  1.00  0.00              
ATOM   3067  N   GLY   398     -53.153  16.793  13.322  1.00  0.00              
ATOM   3068  CA  GLY   398     -51.875  17.019  12.716  1.00  0.00              
ATOM   3069  C   GLY   398     -51.915  18.402  12.138  1.00  0.00              
ATOM   3070  O   GLY   398     -52.881  18.768  11.471  1.00  0.00              
ATOM   3071  N   PRO   399     -50.889  19.179  12.365  1.00  0.00              
ATOM   3072  CA  PRO   399     -50.824  20.533  11.873  1.00  0.00              
ATOM   3073  CB  PRO   399     -49.448  21.042  12.298  1.00  0.00              
ATOM   3074  C   PRO   399     -50.982  20.639  10.380  1.00  0.00              
ATOM   3075  O   PRO   399     -51.662  21.559   9.926  1.00  0.00              
ATOM   3076  CD  PRO   399     -49.582  18.651  12.710  1.00  0.00           C  
ATOM   3077  CG  PRO   399     -48.591  19.760  12.315  1.00  0.00           C  
ATOM   3078  N   GLY   400     -50.356  19.737   9.600  1.00  0.00              
ATOM   3079  CA  GLY   400     -50.422  19.854   8.166  1.00  0.00              
ATOM   3080  C   GLY   400     -51.833  19.689   7.697  1.00  0.00              
ATOM   3081  O   GLY   400     -52.310  20.457   6.863  1.00  0.00              
ATOM   3082  N   THR   401     -52.540  18.673   8.227  1.00  0.00              
ATOM   3083  CA  THR   401     -53.882  18.396   7.795  1.00  0.00              
ATOM   3084  CB  THR   401     -54.482  17.167   8.424  1.00  0.00              
ATOM   3085  C   THR   401     -54.770  19.539   8.164  1.00  0.00              
ATOM   3086  O   THR   401     -55.632  19.932   7.379  1.00  0.00              
ATOM   3087  OG1 THR   401     -54.466  17.277   9.839  1.00  0.00           O  
ATOM   3088  CG2 THR   401     -53.713  15.920   7.969  1.00  0.00           C  
ATOM   3089  N   ILE   402     -54.588  20.108   9.372  1.00  0.00              
ATOM   3090  CA  ILE   402     -55.461  21.162   9.795  1.00  0.00              
ATOM   3091  CB  ILE   402     -55.204  21.649  11.195  1.00  0.00              
ATOM   3092  C   ILE   402     -55.323  22.331   8.870  1.00  0.00              
ATOM   3093  O   ILE   402     -56.321  22.913   8.449  1.00  0.00              
ATOM   3094  CG2 ILE   402     -56.032  22.929  11.415  1.00  0.00           C  
ATOM   3095  CG1 ILE   402     -55.514  20.536  12.211  1.00  0.00           C  
ATOM   3096  CD1 ILE   402     -55.080  20.871  13.637  1.00  0.00           C  
ATOM   3097  N   ALA   403     -54.081  22.705   8.518  1.00  0.00              
ATOM   3098  CA  ALA   403     -53.871  23.841   7.665  1.00  0.00              
ATOM   3099  CB  ALA   403     -52.381  24.142   7.432  1.00  0.00              
ATOM   3100  C   ALA   403     -54.491  23.589   6.324  1.00  0.00              
ATOM   3101  O   ALA   403     -55.117  24.477   5.748  1.00  0.00              
ATOM   3102  N   GLU   404     -54.329  22.365   5.790  1.00  0.00              
ATOM   3103  CA  GLU   404     -54.833  22.037   4.486  1.00  0.00              
ATOM   3104  CB  GLU   404     -54.356  20.652   4.008  1.00  0.00              
ATOM   3105  C   GLU   404     -56.333  22.076   4.488  1.00  0.00              
ATOM   3106  O   GLU   404     -56.948  22.548   3.533  1.00  0.00              
ATOM   3107  CG  GLU   404     -52.845  20.630   3.746  1.00  0.00           C  
ATOM   3108  CD  GLU   404     -52.421  19.241   3.287  1.00  0.00           C  
ATOM   3109  OE1 GLU   404     -53.265  18.308   3.339  1.00  0.00           O  
ATOM   3110  OE2 GLU   404     -51.236  19.093   2.883  1.00  0.00           O  
ATOM   3111  N   ALA   405     -56.963  21.586   5.570  1.00  0.00              
ATOM   3112  CA  ALA   405     -58.396  21.533   5.653  1.00  0.00              
ATOM   3113  CB  ALA   405     -58.894  20.856   6.941  1.00  0.00              
ATOM   3114  C   ALA   405     -58.950  22.924   5.628  1.00  0.00              
ATOM   3115  O   ALA   405     -59.981  23.185   5.010  1.00  0.00              
ATOM   3116  N   SER   406     -58.269  23.855   6.315  1.00  0.00              
ATOM   3117  CA  SER   406     -58.707  25.214   6.442  1.00  0.00              
ATOM   3118  CB  SER   406     -57.758  25.987   7.374  1.00  0.00              
ATOM   3119  C   SER   406     -58.724  25.882   5.094  1.00  0.00              
ATOM   3120  O   SER   406     -59.648  26.632   4.780  1.00  0.00              
ATOM   3121  OG  SER   406     -58.192  27.324   7.547  1.00  0.00           O  
ATOM   3122  N   ILE   407     -57.704  25.630   4.249  1.00  0.00              
ATOM   3123  CA  ILE   407     -57.650  26.259   2.957  1.00  0.00              
ATOM   3124  CB  ILE   407     -56.342  26.078   2.231  1.00  0.00              
ATOM   3125  C   ILE   407     -58.801  25.770   2.129  1.00  0.00              
ATOM   3126  O   ILE   407     -59.333  26.498   1.293  1.00  0.00              
ATOM   3127  CG2 ILE   407     -55.250  26.697   3.108  1.00  0.00           C  
ATOM   3128  CG1 ILE   407     -56.030  24.624   1.881  1.00  0.00           C  
ATOM   3129  CD1 ILE   407     -54.710  24.515   1.122  1.00  0.00           C  
ATOM   3130  N   CYS   408     -59.162  24.487   2.301  1.00  0.00              
ATOM   3131  CA  CYS   408     -60.265  23.836   1.650  1.00  0.00              
ATOM   3132  CB  CYS   408     -60.171  22.304   1.688  1.00  0.00              
ATOM   3133  C   CYS   408     -61.585  24.270   2.231  1.00  0.00              
ATOM   3134  O   CYS   408     -62.635  23.932   1.686  1.00  0.00              
ATOM   3135  SG  CYS   408     -58.805  21.704   0.649  1.00  0.00           S  
ATOM   3136  N   GLY   409     -61.588  24.933   3.407  1.00  0.00              
ATOM   3137  CA  GLY   409     -62.836  25.405   3.949  1.00  0.00              
ATOM   3138  C   GLY   409     -63.555  24.254   4.581  1.00  0.00              
ATOM   3139  O   GLY   409     -64.785  24.224   4.614  1.00  0.00              
ATOM   3140  N   LEU   410     -62.806  23.264   5.105  1.00  0.00              
ATOM   3141  CA  LEU   410     -63.455  22.119   5.683  1.00  0.00              
ATOM   3142  CB  LEU   410     -62.765  20.788   5.327  1.00  0.00              
ATOM   3143  C   LEU   410     -63.446  22.221   7.180  1.00  0.00              
ATOM   3144  O   LEU   410     -62.393  22.345   7.803  1.00  0.00              
ATOM   3145  CG  LEU   410     -62.835  20.414   3.834  1.00  0.00           C  
ATOM   3146  CD1 LEU   410     -62.130  19.076   3.563  1.00  0.00           C  
ATOM   3147  CD2 LEU   410     -64.283  20.425   3.326  1.00  0.00           C  
ATOM   3148  N   PRO   411     -64.614  22.157   7.775  1.00  0.00              
ATOM   3149  CA  PRO   411     -64.715  22.239   9.208  1.00  0.00              
ATOM   3150  CB  PRO   411     -66.203  22.404   9.514  1.00  0.00              
ATOM   3151  C   PRO   411     -64.096  20.991   9.749  1.00  0.00              
ATOM   3152  O   PRO   411     -64.260  19.948   9.118  1.00  0.00              
ATOM   3153  CD  PRO   411     -65.811  22.657   7.122  1.00  0.00           C  
ATOM   3154  CG  PRO   411     -66.749  23.108   8.256  1.00  0.00           C  
ATOM   3155  N   CYS   412     -63.411  21.055  10.909  1.00  0.00              
ATOM   3156  CA  CYS   412     -62.672  19.897  11.329  1.00  0.00              
ATOM   3157  CB  CYS   412     -61.187  20.205  11.588  1.00  0.00              
ATOM   3158  C   CYS   412     -63.202  19.321  12.603  1.00  0.00              
ATOM   3159  O   CYS   412     -63.569  20.032  13.538  1.00  0.00              
ATOM   3160  SG  CYS   412     -60.322  20.781  10.098  1.00  0.00           S  
ATOM   3161  N   ILE   413     -63.249  17.974  12.648  1.00  0.00              
ATOM   3162  CA  ILE   413     -63.596  17.264  13.844  1.00  0.00              
ATOM   3163  CB  ILE   413     -64.635  16.205  13.614  1.00  0.00              
ATOM   3164  C   ILE   413     -62.330  16.574  14.264  1.00  0.00              
ATOM   3165  O   ILE   413     -61.902  15.608  13.631  1.00  0.00              
ATOM   3166  CG2 ILE   413     -64.804  15.415  14.922  1.00  0.00           C  
ATOM   3167  CG1 ILE   413     -65.941  16.835  13.094  1.00  0.00           C  
ATOM   3168  CD1 ILE   413     -66.948  15.820  12.550  1.00  0.00           C  
ATOM   3169  N   LEU   414     -61.692  17.060  15.350  1.00  0.00              
ATOM   3170  CA  LEU   414     -60.458  16.479  15.810  1.00  0.00              
ATOM   3171  CB  LEU   414     -59.586  17.467  16.604  1.00  0.00              
ATOM   3172  C   LEU   414     -60.778  15.326  16.713  1.00  0.00              
ATOM   3173  O   LEU   414     -61.483  15.468  17.711  1.00  0.00              
ATOM   3174  CG  LEU   414     -59.054  18.631  15.747  1.00  0.00           C  
ATOM   3175  CD1 LEU   414     -58.192  19.590  16.584  1.00  0.00           C  
ATOM   3176  CD2 LEU   414     -58.318  18.111  14.500  1.00  0.00           C  
ATOM   3177  N   SER   415     -60.305  14.128  16.318  1.00  0.00              
ATOM   3178  CA  SER   415     -60.524  12.893  17.022  1.00  0.00              
ATOM   3179  CB  SER   415     -60.604  11.686  16.069  1.00  0.00              
ATOM   3180  C   SER   415     -59.490  12.593  18.068  1.00  0.00              
ATOM   3181  O   SER   415     -59.680  11.661  18.846  1.00  0.00              
ATOM   3182  OG  SER   415     -59.394  11.553  15.339  1.00  0.00           O  
ATOM   3183  N   SER   416     -58.344  13.303  18.085  1.00  0.00              
ATOM   3184  CA  SER   416     -57.330  12.996  19.061  1.00  0.00              
ATOM   3185  CB  SER   416     -56.978  11.500  19.170  1.00  0.00              
ATOM   3186  C   SER   416     -56.081  13.686  18.631  1.00  0.00              
ATOM   3187  O   SER   416     -56.087  14.446  17.664  1.00  0.00              
ATOM   3188  OG  SER   416     -56.500  11.018  17.923  1.00  0.00           O  
ATOM   3189  N   PHE   417     -54.974  13.454  19.367  1.00  0.00              
ATOM   3190  CA  PHE   417     -53.732  14.059  18.990  1.00  0.00              
ATOM   3191  CB  PHE   417     -53.583  15.499  19.517  1.00  0.00              
ATOM   3192  C   PHE   417     -52.609  13.222  19.523  1.00  0.00              
ATOM   3193  O   PHE   417     -52.778  12.483  20.491  1.00  0.00              
ATOM   3194  CG  PHE   417     -53.646  15.456  21.005  1.00  0.00           C  
ATOM   3195  CD1 PHE   417     -52.499  15.284  21.745  1.00  0.00           C  
ATOM   3196  CD2 PHE   417     -54.850  15.583  21.659  1.00  0.00           C  
ATOM   3197  CE1 PHE   417     -52.546  15.242  23.118  1.00  0.00           C  
ATOM   3198  CE2 PHE   417     -54.902  15.541  23.032  1.00  0.00           C  
ATOM   3199  CZ  PHE   417     -53.751  15.371  23.764  1.00  0.00           C  
ATOM   3200  N   LEU   418     -51.425  13.299  18.878  1.00  0.00              
ATOM   3201  CA  LEU   418     -50.291  12.559  19.353  1.00  0.00              
ATOM   3202  CB  LEU   418     -49.143  12.473  18.334  1.00  0.00              
ATOM   3203  C   LEU   418     -49.816  13.251  20.588  1.00  0.00              
ATOM   3204  O   LEU   418     -49.868  14.476  20.683  1.00  0.00              
ATOM   3205  CG  LEU   418     -49.506  11.616  17.107  1.00  0.00           C  
ATOM   3206  CD1 LEU   418     -50.665  12.230  16.312  1.00  0.00           C  
ATOM   3207  CD2 LEU   418     -48.275  11.333  16.236  1.00  0.00           C  
ATOM   3208  N   PRO   419     -49.343  12.503  21.545  1.00  0.00              
ATOM   3209  CA  PRO   419     -48.890  13.114  22.760  1.00  0.00              
ATOM   3210  CB  PRO   419     -48.653  11.965  23.738  1.00  0.00              
ATOM   3211  C   PRO   419     -47.727  14.035  22.610  1.00  0.00              
ATOM   3212  O   PRO   419     -46.697  13.635  22.072  1.00  0.00              
ATOM   3213  CD  PRO   419     -49.792  11.134  21.753  1.00  0.00           C  
ATOM   3214  CG  PRO   419     -49.639  10.880  23.263  1.00  0.00           C  
ATOM   3215  N   GLY   420     -47.892  15.283  23.083  1.00  0.00              
ATOM   3216  CA  GLY   420     -46.850  16.262  23.135  1.00  0.00              
ATOM   3217  C   GLY   420     -46.804  17.013  21.840  1.00  0.00              
ATOM   3218  O   GLY   420     -46.869  18.241  21.815  1.00  0.00              
ATOM   3219  N   GLN   421     -46.738  16.271  20.720  1.00  0.00              
ATOM   3220  CA  GLN   421     -46.550  16.850  19.422  1.00  0.00              
ATOM   3221  CB  GLN   421     -46.387  15.778  18.333  1.00  0.00              
ATOM   3222  C   GLN   421     -47.726  17.683  19.001  1.00  0.00              
ATOM   3223  O   GLN   421     -47.545  18.790  18.495  1.00  0.00              
ATOM   3224  CG  GLN   421     -45.182  14.859  18.534  1.00  0.00           C  
ATOM   3225  CD  GLN   421     -45.264  13.766  17.479  1.00  0.00           C  
ATOM   3226  OE1 GLN   421     -45.349  14.043  16.283  1.00  0.00           O  
ATOM   3227  NE2 GLN   421     -45.252  12.483  17.931  1.00  0.00           N  
ATOM   3228  N   GLU   422     -48.968  17.192  19.207  1.00  0.00              
ATOM   3229  CA  GLU   422     -50.062  17.897  18.593  1.00  0.00              
ATOM   3230  CB  GLU   422     -50.829  16.989  17.613  1.00  0.00              
ATOM   3231  C   GLU   422     -51.092  18.373  19.581  1.00  0.00              
ATOM   3232  O   GLU   422     -52.228  18.636  19.184  1.00  0.00              
ATOM   3233  CG  GLU   422     -49.988  16.480  16.439  1.00  0.00           C  
ATOM   3234  CD  GLU   422     -50.799  15.418  15.703  1.00  0.00           C  
ATOM   3235  OE1 GLU   422     -51.953  15.153  16.134  1.00  0.00           O  
ATOM   3236  OE2 GLU   422     -50.275  14.853  14.705  1.00  0.00           O  
ATOM   3237  N   GLU   423     -50.747  18.546  20.869  1.00  0.00              
ATOM   3238  CA  GLU   423     -51.752  18.954  21.820  1.00  0.00              
ATOM   3239  CB  GLU   423     -51.282  18.885  23.283  1.00  0.00              
ATOM   3240  C   GLU   423     -52.197  20.368  21.581  1.00  0.00              
ATOM   3241  O   GLU   423     -53.384  20.683  21.664  1.00  0.00              
ATOM   3242  CG  GLU   423     -52.384  19.295  24.264  1.00  0.00           C  
ATOM   3243  CD  GLU   423     -51.844  19.203  25.684  1.00  0.00           C  
ATOM   3244  OE1 GLU   423     -51.024  18.285  25.951  1.00  0.00           O  
ATOM   3245  OE2 GLU   423     -52.249  20.052  26.522  1.00  0.00           O  
ATOM   3246  N   GLY   424     -51.238  21.251  21.256  1.00  0.00              
ATOM   3247  CA  GLY   424     -51.428  22.671  21.120  1.00  0.00              
ATOM   3248  C   GLY   424     -52.378  23.007  20.012  1.00  0.00              
ATOM   3249  O   GLY   424     -52.925  24.108  19.982  1.00  0.00              
ATOM   3250  N   ASN   425     -52.501  22.114  19.018  1.00  0.00              
ATOM   3251  CA  ASN   425     -53.300  22.318  17.841  1.00  0.00              
ATOM   3252  CB  ASN   425     -53.059  21.220  16.792  1.00  0.00              
ATOM   3253  C   ASN   425     -54.775  22.354  18.126  1.00  0.00              
ATOM   3254  O   ASN   425     -55.525  23.020  17.413  1.00  0.00              
ATOM   3255  CG  ASN   425     -51.598  21.310  16.374  1.00  0.00           C  
ATOM   3256  OD1 ASN   425     -50.915  22.288  16.676  1.00  0.00           O  
ATOM   3257  ND2 ASN   425     -51.101  20.266  15.660  1.00  0.00           N  
ATOM   3258  N   VAL   426     -55.253  21.608  19.139  1.00  0.00              
ATOM   3259  CA  VAL   426     -56.671  21.531  19.353  1.00  0.00              
ATOM   3260  CB  VAL   426     -57.062  20.497  20.382  1.00  0.00              
ATOM   3261  C   VAL   426     -57.312  22.864  19.681  1.00  0.00              
ATOM   3262  O   VAL   426     -58.318  23.177  19.044  1.00  0.00              
ATOM   3263  CG1 VAL   426     -56.769  20.997  21.803  1.00  0.00           C  
ATOM   3264  CG2 VAL   426     -58.525  20.110  20.139  1.00  0.00           C  
ATOM   3265  N   PRO   427     -56.845  23.700  20.589  1.00  0.00              
ATOM   3266  CA  PRO   427     -57.495  24.959  20.854  1.00  0.00              
ATOM   3267  CB  PRO   427     -56.680  25.616  21.967  1.00  0.00              
ATOM   3268  C   PRO   427     -57.542  25.836  19.648  1.00  0.00              
ATOM   3269  O   PRO   427     -58.463  26.641  19.531  1.00  0.00              
ATOM   3270  CD  PRO   427     -55.498  23.663  21.148  1.00  0.00           C  
ATOM   3271  CG  PRO   427     -55.260  25.070  21.722  1.00  0.00           C  
ATOM   3272  N   TYR   428     -56.555  25.718  18.748  1.00  0.00              
ATOM   3273  CA  TYR   428     -56.456  26.576  17.605  1.00  0.00              
ATOM   3274  CB  TYR   428     -55.213  26.239  16.762  1.00  0.00              
ATOM   3275  C   TYR   428     -57.674  26.377  16.762  1.00  0.00              
ATOM   3276  O   TYR   428     -58.230  27.337  16.230  1.00  0.00              
ATOM   3277  CG  TYR   428     -55.104  27.203  15.634  1.00  0.00           C  
ATOM   3278  CD1 TYR   428     -54.645  28.480  15.857  1.00  0.00           C  
ATOM   3279  CD2 TYR   428     -55.433  26.824  14.353  1.00  0.00           C  
ATOM   3280  CE1 TYR   428     -54.532  29.374  14.820  1.00  0.00           C  
ATOM   3281  CE2 TYR   428     -55.322  27.713  13.311  1.00  0.00           C  
ATOM   3282  CZ  TYR   428     -54.872  28.991  13.544  1.00  0.00           C  
ATOM   3283  OH  TYR   428     -54.756  29.908  12.478  1.00  0.00           O  
ATOM   3284  N   VAL   429     -58.089  25.111  16.575  1.00  0.00              
ATOM   3285  CA  VAL   429     -59.245  24.809  15.786  1.00  0.00              
ATOM   3286  CB  VAL   429     -59.298  23.355  15.385  1.00  0.00              
ATOM   3287  C   VAL   429     -60.523  25.196  16.486  1.00  0.00              
ATOM   3288  O   VAL   429     -61.400  25.814  15.886  1.00  0.00              
ATOM   3289  CG1 VAL   429     -59.670  22.478  16.590  1.00  0.00           C  
ATOM   3290  CG2 VAL   429     -60.236  23.215  14.180  1.00  0.00           C  
ATOM   3291  N   GLU   430     -60.661  24.835  17.779  1.00  0.00              
ATOM   3292  CA  GLU   430     -61.875  25.034  18.529  1.00  0.00              
ATOM   3293  CB  GLU   430     -61.835  24.286  19.875  1.00  0.00              
ATOM   3294  C   GLU   430     -62.144  26.480  18.822  1.00  0.00              
ATOM   3295  O   GLU   430     -63.257  26.964  18.621  1.00  0.00              
ATOM   3296  CG  GLU   430     -63.102  24.418  20.722  1.00  0.00           C  
ATOM   3297  CD  GLU   430     -62.889  23.599  21.989  1.00  0.00           C  
ATOM   3298  OE1 GLU   430     -61.753  23.087  22.175  1.00  0.00           O  
ATOM   3299  OE2 GLU   430     -63.857  23.472  22.786  1.00  0.00           O  
ATOM   3300  N   GLU   431     -61.119  27.215  19.285  1.00  0.00              
ATOM   3301  CA  GLU   431     -61.311  28.568  19.723  1.00  0.00              
ATOM   3302  CB  GLU   431     -60.033  29.158  20.341  1.00  0.00              
ATOM   3303  C   GLU   431     -61.732  29.415  18.563  1.00  0.00              
ATOM   3304  O   GLU   431     -62.580  30.296  18.695  1.00  0.00              
ATOM   3305  CG  GLU   431     -60.271  30.417  21.173  1.00  0.00           C  
ATOM   3306  CD  GLU   431     -59.024  30.640  22.017  1.00  0.00           C  
ATOM   3307  OE1 GLU   431     -58.104  29.783  21.939  1.00  0.00           O  
ATOM   3308  OE2 GLU   431     -58.976  31.661  22.754  1.00  0.00           O  
ATOM   3309  N   ASN   432     -61.128  29.152  17.393  1.00  0.00              
ATOM   3310  CA  ASN   432     -61.333  29.863  16.166  1.00  0.00              
ATOM   3311  CB  ASN   432     -60.205  29.625  15.157  1.00  0.00              
ATOM   3312  C   ASN   432     -62.672  29.555  15.542  1.00  0.00              
ATOM   3313  O   ASN   432     -63.091  30.242  14.611  1.00  0.00              
ATOM   3314  CG  ASN   432     -58.991  30.370  15.702  1.00  0.00           C  
ATOM   3315  OD1 ASN   432     -59.108  31.203  16.600  1.00  0.00           O  
ATOM   3316  ND2 ASN   432     -57.792  30.075  15.137  1.00  0.00           N  
ATOM   3317  N   GLY   433     -63.351  28.466  15.957  1.00  0.00              
ATOM   3318  CA  GLY   433     -64.656  28.194  15.410  1.00  0.00              
ATOM   3319  C   GLY   433     -64.516  27.366  14.169  1.00  0.00              
ATOM   3320  O   GLY   433     -65.427  27.298  13.344  1.00  0.00              
ATOM   3321  N   PHE   434     -63.328  26.771  13.983  1.00  0.00              
ATOM   3322  CA  PHE   434     -63.015  25.925  12.868  1.00  0.00              
ATOM   3323  CB  PHE   434     -61.512  25.826  12.570  1.00  0.00              
ATOM   3324  C   PHE   434     -63.547  24.527  13.016  1.00  0.00              
ATOM   3325  O   PHE   434     -63.648  23.802  12.028  1.00  0.00              
ATOM   3326  CG  PHE   434     -61.059  27.224  12.338  1.00  0.00           C  
ATOM   3327  CD1 PHE   434     -61.908  28.127  11.746  1.00  0.00           C  
ATOM   3328  CD2 PHE   434     -59.780  27.618  12.656  1.00  0.00           C  
ATOM   3329  CE1 PHE   434     -61.497  29.417  11.521  1.00  0.00           C  
ATOM   3330  CE2 PHE   434     -59.366  28.908  12.424  1.00  0.00           C  
ATOM   3331  CZ  PHE   434     -60.229  29.815  11.860  1.00  0.00           C  
ATOM   3332  N   GLY   435     -63.794  24.043  14.250  1.00  0.00              
ATOM   3333  CA  GLY   435     -64.257  22.681  14.339  1.00  0.00              
ATOM   3334  C   GLY   435     -64.523  22.317  15.767  1.00  0.00              
ATOM   3335  O   GLY   435     -64.687  23.184  16.624  1.00  0.00              
ATOM   3336  N   CYS   436     -64.604  20.995  16.045  1.00  0.00              
ATOM   3337  CA  CYS   436     -64.878  20.522  17.374  1.00  0.00              
ATOM   3338  CB  CYS   436     -66.305  19.978  17.556  1.00  0.00              
ATOM   3339  C   CYS   436     -63.933  19.401  17.684  1.00  0.00              
ATOM   3340  O   CYS   436     -63.191  18.937  16.819  1.00  0.00              
ATOM   3341  SG  CYS   436     -66.612  18.492  16.558  1.00  0.00           S  
ATOM   3342  N   TYR   437     -63.926  18.955  18.959  1.00  0.00              
ATOM   3343  CA  TYR   437     -63.039  17.904  19.376  1.00  0.00              
ATOM   3344  CB  TYR   437     -61.980  18.422  20.365  1.00  0.00              
ATOM   3345  C   TYR   437     -63.832  16.826  20.060  1.00  0.00              
ATOM   3346  O   TYR   437     -64.649  17.107  20.936  1.00  0.00              
ATOM   3347  CG  TYR   437     -61.119  17.293  20.806  1.00  0.00           C  
ATOM   3348  CD1 TYR   437     -60.077  16.851  20.023  1.00  0.00           C  
ATOM   3349  CD2 TYR   437     -61.353  16.682  22.016  1.00  0.00           C  
ATOM   3350  CE1 TYR   437     -59.283  15.810  20.441  1.00  0.00           C  
ATOM   3351  CE2 TYR   437     -60.563  15.641  22.438  1.00  0.00           C  
ATOM   3352  CZ  TYR   437     -59.526  15.203  21.650  1.00  0.00           C  
ATOM   3353  OH  TYR   437     -58.715  14.134  22.085  1.00  0.00           O  
ATOM   3354  N   ARG   438     -63.632  15.552  19.651  1.00  0.00              
ATOM   3355  CA  ARG   438     -64.294  14.469  20.329  1.00  0.00              
ATOM   3356  CB  ARG   438     -65.775  14.299  19.950  1.00  0.00              
ATOM   3357  C   ARG   438     -63.584  13.179  20.027  1.00  0.00              
ATOM   3358  O   ARG   438     -63.261  12.872  18.881  1.00  0.00              
ATOM   3359  CG  ARG   438     -66.448  13.183  20.751  1.00  0.00           C  
ATOM   3360  CD  ARG   438     -66.378  13.412  22.263  1.00  0.00           C  
ATOM   3361  NE  ARG   438     -67.058  12.265  22.926  1.00  0.00           N  
ATOM   3362  CZ  ARG   438     -68.231  12.459  23.594  1.00  0.00           C  
ATOM   3363  NH1 ARG   438     -68.745  13.718  23.707  1.00  0.00           N  
ATOM   3364  NH2 ARG   438     -68.880  11.396  24.153  1.00  0.00           N  
ATOM   3365  N   GLY   439     -63.277  12.417  21.095  1.00  0.00              
ATOM   3366  CA  GLY   439     -62.631  11.131  21.061  1.00  0.00              
ATOM   3367  C   GLY   439     -63.556  10.036  20.611  1.00  0.00              
ATOM   3368  O   GLY   439     -63.104   9.019  20.088  1.00  0.00              
ATOM   3369  N   SER   440     -64.870  10.177  20.887  1.00  0.00              
ATOM   3370  CA  SER   440     -65.810   9.112  20.651  1.00  0.00              
ATOM   3371  CB  SER   440     -67.102   9.266  21.476  1.00  0.00              
ATOM   3372  C   SER   440     -66.213   9.012  19.214  1.00  0.00              
ATOM   3373  O   SER   440     -66.634   9.981  18.588  1.00  0.00              
ATOM   3374  OG  SER   440     -67.992   8.192  21.207  1.00  0.00           O  
ATOM   3375  N   VAL   441     -66.128   7.779  18.676  1.00  0.00              
ATOM   3376  CA  VAL   441     -66.497   7.464  17.326  1.00  0.00              
ATOM   3377  CB  VAL   441     -66.271   6.015  17.027  1.00  0.00              
ATOM   3378  C   VAL   441     -67.958   7.733  17.149  1.00  0.00              
ATOM   3379  O   VAL   441     -68.375   8.289  16.133  1.00  0.00              
ATOM   3380  CG1 VAL   441     -66.983   5.676  15.712  1.00  0.00           C  
ATOM   3381  CG2 VAL   441     -64.755   5.753  17.005  1.00  0.00           C  
ATOM   3382  N   GLU   442     -68.780   7.329  18.136  1.00  0.00              
ATOM   3383  CA  GLU   442     -70.199   7.505  18.026  1.00  0.00              
ATOM   3384  CB  GLU   442     -70.979   6.847  19.179  1.00  0.00              
ATOM   3385  C   GLU   442     -70.530   8.963  18.042  1.00  0.00              
ATOM   3386  O   GLU   442     -71.357   9.426  17.258  1.00  0.00              
ATOM   3387  CG  GLU   442     -70.879   5.319  19.197  1.00  0.00           C  
ATOM   3388  CD  GLU   442     -71.700   4.808  20.373  1.00  0.00           C  
ATOM   3389  OE1 GLU   442     -71.727   5.503  21.424  1.00  0.00           O  
ATOM   3390  OE2 GLU   442     -72.317   3.718  20.233  1.00  0.00           O  
ATOM   3391  N   GLY   443     -69.882   9.728  18.941  1.00  0.00              
ATOM   3392  CA  GLY   443     -70.166  11.128  19.081  1.00  0.00              
ATOM   3393  C   GLY   443     -69.801  11.846  17.822  1.00  0.00              
ATOM   3394  O   GLY   443     -70.520  12.741  17.379  1.00  0.00              
ATOM   3395  N   ILE   444     -68.661  11.475  17.214  1.00  0.00              
ATOM   3396  CA  ILE   444     -68.221  12.140  16.024  1.00  0.00              
ATOM   3397  CB  ILE   444     -66.909  11.635  15.498  1.00  0.00              
ATOM   3398  C   ILE   444     -69.244  11.931  14.954  1.00  0.00              
ATOM   3399  O   ILE   444     -69.576  12.855  14.214  1.00  0.00              
ATOM   3400  CG2 ILE   444     -66.708  12.231  14.094  1.00  0.00           C  
ATOM   3401  CG1 ILE   444     -65.772  11.959  16.483  1.00  0.00           C  
ATOM   3402  CD1 ILE   444     -64.455  11.261  16.145  1.00  0.00           C  
ATOM   3403  N   ALA   445     -69.781  10.704  14.850  1.00  0.00              
ATOM   3404  CA  ALA   445     -70.737  10.390  13.831  1.00  0.00              
ATOM   3405  CB  ALA   445     -71.182   8.919  13.861  1.00  0.00              
ATOM   3406  C   ALA   445     -71.948  11.249  14.018  1.00  0.00              
ATOM   3407  O   ALA   445     -72.577  11.671  13.048  1.00  0.00              
ATOM   3408  N   GLU   446     -72.322  11.509  15.281  1.00  0.00              
ATOM   3409  CA  GLU   446     -73.477  12.301  15.592  1.00  0.00              
ATOM   3410  CB  GLU   446     -73.716  12.363  17.111  1.00  0.00              
ATOM   3411  C   GLU   446     -73.265  13.702  15.093  1.00  0.00              
ATOM   3412  O   GLU   446     -74.177  14.317  14.541  1.00  0.00              
ATOM   3413  CG  GLU   446     -73.986  10.990  17.738  1.00  0.00           C  
ATOM   3414  CD  GLU   446     -75.490  10.775  17.803  1.00  0.00           C  
ATOM   3415  OE1 GLU   446     -76.179  11.672  18.356  1.00  0.00           O  
ATOM   3416  OE2 GLU   446     -75.970   9.720  17.309  1.00  0.00           O  
ATOM   3417  N   THR   447     -72.044  14.241  15.272  1.00  0.00              
ATOM   3418  CA  THR   447     -71.744  15.595  14.896  1.00  0.00              
ATOM   3419  CB  THR   447     -70.343  15.988  15.262  1.00  0.00              
ATOM   3420  C   THR   447     -71.879  15.755  13.418  1.00  0.00              
ATOM   3421  O   THR   447     -72.470  16.728  12.949  1.00  0.00              
ATOM   3422  OG1 THR   447     -70.157  15.881  16.665  1.00  0.00           O  
ATOM   3423  CG2 THR   447     -70.093  17.431  14.795  1.00  0.00           C  
ATOM   3424  N   VAL   448     -71.329  14.816  12.627  1.00  0.00              
ATOM   3425  CA  VAL   448     -71.472  15.043  11.229  1.00  0.00              
ATOM   3426  CB  VAL   448     -70.357  14.574  10.312  1.00  0.00              
ATOM   3427  C   VAL   448     -72.893  14.885  10.776  1.00  0.00              
ATOM   3428  O   VAL   448     -73.313  15.522   9.812  1.00  0.00              
ATOM   3429  CG1 VAL   448     -69.607  13.337  10.800  1.00  0.00           C  
ATOM   3430  CG2 VAL   448     -70.960  14.411   8.927  1.00  0.00           C  
ATOM   3431  N   GLU   449     -73.689  14.042  11.464  1.00  0.00              
ATOM   3432  CA  GLU   449     -75.077  13.870  11.160  1.00  0.00              
ATOM   3433  CB  GLU   449     -75.829  13.400  12.379  1.00  0.00              
ATOM   3434  C   GLU   449     -75.662  15.195  11.238  1.00  0.00              
ATOM   3435  O   GLU   449     -76.380  15.630  10.354  1.00  0.00              
ATOM   3436  CG  GLU   449     -77.330  13.691  12.247  1.00  0.00           C  
ATOM   3437  CD  GLU   449     -78.044  13.235  13.515  1.00  0.00           C  
ATOM   3438  OE1 GLU   449     -77.442  12.454  14.301  1.00  0.00           O  
ATOM   3439  OE2 GLU   449     -79.209  13.675  13.715  1.00  0.00           O  
ATOM   3440  N   SER   450     -75.386  15.852  12.363  1.00  0.00              
ATOM   3441  CA  SER   450     -76.041  17.090  12.593  1.00  0.00              
ATOM   3442  CB  SER   450     -75.643  17.749  13.922  1.00  0.00              
ATOM   3443  C   SER   450     -75.660  18.023  11.505  1.00  0.00              
ATOM   3444  O   SER   450     -76.509  18.677  10.905  1.00  0.00              
ATOM   3445  OG  SER   450     -76.202  17.022  15.004  1.00  0.00           O  
ATOM   3446  N   TRP   451     -74.362  18.070  11.183  1.00  0.00              
ATOM   3447  CA  TRP   451     -73.932  19.023  10.211  1.00  0.00              
ATOM   3448  CB  TRP   451     -72.417  18.982   9.986  1.00  0.00              
ATOM   3449  C   TRP   451     -74.606  18.759   8.896  1.00  0.00              
ATOM   3450  O   TRP   451     -75.064  19.691   8.237  1.00  0.00              
ATOM   3451  CG  TRP   451     -71.654  19.580  11.138  1.00  0.00           C  
ATOM   3452  CD2 TRP   451     -70.243  19.430  11.340  1.00  0.00           C  
ATOM   3453  CD1 TRP   451     -72.113  20.357  12.161  1.00  0.00           C  
ATOM   3454  NE1 TRP   451     -71.072  20.716  12.980  1.00  0.00           N  
ATOM   3455  CE2 TRP   451     -69.915  20.148  12.488  1.00  0.00           C  
ATOM   3456  CE3 TRP   451     -69.300  18.754  10.621  1.00  0.00           C  
ATOM   3457  CZ2 TRP   451     -68.629  20.200  12.939  1.00  0.00           C  
ATOM   3458  CZ3 TRP   451     -68.005  18.804  11.082  1.00  0.00           C  
ATOM   3459  CH2 TRP   451     -67.677  19.514  12.218  1.00  0.00           C  
ATOM   3460  N   LEU   452     -74.613  17.489   8.447  1.00  0.00              
ATOM   3461  CA  LEU   452     -75.194  17.101   7.185  1.00  0.00              
ATOM   3462  CB  LEU   452     -74.623  15.785   6.635  1.00  0.00              
ATOM   3463  C   LEU   452     -76.687  16.981   7.120  1.00  0.00              
ATOM   3464  O   LEU   452     -77.248  17.266   6.073  1.00  0.00              
ATOM   3465  CG  LEU   452     -73.211  15.941   6.060  1.00  0.00           C  
ATOM   3466  CD1 LEU   452     -72.207  16.386   7.123  1.00  0.00           C  
ATOM   3467  CD2 LEU   452     -72.775  14.685   5.311  1.00  0.00           C  
ATOM   3468  N   GLY   453     -77.390  16.480   8.151  1.00  0.00              
ATOM   3469  CA  GLY   453     -78.822  16.376   8.046  1.00  0.00              
ATOM   3470  C   GLY   453     -79.429  16.241   9.410  1.00  0.00              
ATOM   3471  O   GLY   453     -78.904  15.553  10.283  1.00  0.00              
ATOM   3472  N   SER   454     -80.587  16.903   9.609  1.00  0.00              
ATOM   3473  CA  SER   454     -81.298  16.867  10.854  1.00  0.00              
ATOM   3474  CB  SER   454     -80.588  17.589  12.011  1.00  0.00              
ATOM   3475  C   SER   454     -82.588  17.590  10.633  1.00  0.00              
ATOM   3476  O   SER   454     -82.876  18.058   9.533  1.00  0.00              
ATOM   3477  OG  SER   454     -80.591  18.991  11.788  1.00  0.00           O  
ATOM   3478  N   ALA   455     -83.417  17.651  11.690  1.00  0.00              
ATOM   3479  CA  ALA   455     -84.685  18.322  11.667  1.00  0.00              
ATOM   3480  CB  ALA   455     -85.504  18.088  12.949  1.00  0.00              
ATOM   3481  C   ALA   455     -84.509  19.806  11.526  1.00  0.00              
ATOM   3482  O   ALA   455     -85.298  20.457  10.842  1.00  0.00              
ATOM   3483  N   LYS   456     -83.479  20.386  12.184  1.00  0.00              
ATOM   3484  CA  LYS   456     -83.354  21.821  12.215  1.00  0.00              
ATOM   3485  CB  LYS   456     -82.887  22.369  13.573  1.00  0.00              
ATOM   3486  C   LYS   456     -82.367  22.325  11.198  1.00  0.00              
ATOM   3487  O   LYS   456     -81.307  21.747  10.969  1.00  0.00              
ATOM   3488  CG  LYS   456     -83.869  22.102  14.714  1.00  0.00           C  
ATOM   3489  CD  LYS   456     -85.277  22.632  14.439  1.00  0.00           C  
ATOM   3490  CE  LYS   456     -85.319  24.110  14.051  1.00  0.00           C  
ATOM   3491  NZ  LYS   456     -86.669  24.456  13.554  1.00  0.00           N  
ATOM   3492  N   ASP   457     -82.707  23.483  10.598  1.00  0.00              
ATOM   3493  CA  ASP   457     -81.944  24.175   9.594  1.00  0.00              
ATOM   3494  CB  ASP   457     -82.643  25.444   9.070  1.00  0.00              
ATOM   3495  C   ASP   457     -80.671  24.661  10.210  1.00  0.00              
ATOM   3496  O   ASP   457     -79.688  24.913   9.515  1.00  0.00              
ATOM   3497  CG  ASP   457     -83.868  25.069   8.251  1.00  0.00           C  
ATOM   3498  OD1 ASP   457     -83.797  24.061   7.499  1.00  0.00           O  
ATOM   3499  OD2 ASP   457     -84.895  25.789   8.370  1.00  0.00           O  
ATOM   3500  N   ILE   458     -80.678  24.832  11.542  1.00  0.00              
ATOM   3501  CA  ILE   458     -79.574  25.404  12.255  1.00  0.00              
ATOM   3502  CB  ILE   458     -79.818  25.467  13.734  1.00  0.00              
ATOM   3503  C   ILE   458     -78.334  24.593  12.039  1.00  0.00              
ATOM   3504  O   ILE   458     -77.252  25.157  11.890  1.00  0.00              
ATOM   3505  CG2 ILE   458     -78.508  25.905  14.408  1.00  0.00           C  
ATOM   3506  CG1 ILE   458     -81.014  26.384  14.044  1.00  0.00           C  
ATOM   3507  CD1 ILE   458     -80.817  27.824  13.573  1.00  0.00           C  
ATOM   3508  N   ASP   459     -78.446  23.251  12.030  1.00  0.00              
ATOM   3509  CA  ASP   459     -77.277  22.425  11.900  1.00  0.00              
ATOM   3510  CB  ASP   459     -77.620  20.932  11.966  1.00  0.00              
ATOM   3511  C   ASP   459     -76.579  22.695  10.599  1.00  0.00              
ATOM   3512  O   ASP   459     -75.379  22.964  10.574  1.00  0.00              
ATOM   3513  CG  ASP   459     -77.979  20.589  13.404  1.00  0.00           C  
ATOM   3514  OD1 ASP   459     -77.645  21.402  14.306  1.00  0.00           O  
ATOM   3515  OD2 ASP   459     -78.584  19.505  13.621  1.00  0.00           O  
ATOM   3516  N   GLY   460     -77.330  22.702   9.485  1.00  0.00              
ATOM   3517  CA  GLY   460     -76.756  22.879   8.181  1.00  0.00              
ATOM   3518  C   GLY   460     -76.067  24.207   8.136  1.00  0.00              
ATOM   3519  O   GLY   460     -75.122  24.397   7.373  1.00  0.00              
ATOM   3520  N   SER   461     -76.595  25.188   8.890  1.00  0.00              
ATOM   3521  CA  SER   461     -76.059  26.521   8.940  1.00  0.00              
ATOM   3522  CB  SER   461     -76.955  27.498   9.717  1.00  0.00              
ATOM   3523  C   SER   461     -74.731  26.556   9.634  1.00  0.00              
ATOM   3524  O   SER   461     -73.804  27.222   9.176  1.00  0.00              
ATOM   3525  OG  SER   461     -78.201  27.649   9.059  1.00  0.00           O  
ATOM   3526  N   VAL   462     -74.602  25.826  10.758  1.00  0.00              
ATOM   3527  CA  VAL   462     -73.417  25.878  11.570  1.00  0.00              
ATOM   3528  CB  VAL   462     -73.503  24.980  12.770  1.00  0.00              
ATOM   3529  C   VAL   462     -72.242  25.433  10.760  1.00  0.00              
ATOM   3530  O   VAL   462     -71.148  25.985  10.875  1.00  0.00              
ATOM   3531  CG1 VAL   462     -72.161  25.034  13.519  1.00  0.00           C  
ATOM   3532  CG2 VAL   462     -74.707  25.413  13.625  1.00  0.00           C  
ATOM   3533  N   LEU   463     -72.446  24.421   9.902  1.00  0.00              
ATOM   3534  CA  LEU   463     -71.362  23.869   9.143  1.00  0.00              
ATOM   3535  CB  LEU   463     -71.822  22.733   8.215  1.00  0.00              
ATOM   3536  C   LEU   463     -70.803  24.949   8.262  1.00  0.00              
ATOM   3537  O   LEU   463     -69.588  25.099   8.145  1.00  0.00              
ATOM   3538  CG  LEU   463     -70.693  21.822   7.689  1.00  0.00           C  
ATOM   3539  CD1 LEU   463     -69.565  22.585   6.991  1.00  0.00           C  
ATOM   3540  CD2 LEU   463     -70.171  20.913   8.800  1.00  0.00           C  
ATOM   3541  N   GLU   464     -71.687  25.746   7.630  1.00  0.00              
ATOM   3542  CA  GLU   464     -71.269  26.779   6.720  1.00  0.00              
ATOM   3543  CB  GLU   464     -72.453  27.497   6.053  1.00  0.00              
ATOM   3544  C   GLU   464     -70.468  27.814   7.446  1.00  0.00              
ATOM   3545  O   GLU   464     -69.448  28.284   6.944  1.00  0.00              
ATOM   3546  CG  GLU   464     -72.024  28.608   5.093  1.00  0.00           C  
ATOM   3547  CD  GLU   464     -71.341  27.975   3.889  1.00  0.00           C  
ATOM   3548  OE1 GLU   464     -71.400  26.724   3.750  1.00  0.00           O  
ATOM   3549  OE2 GLU   464     -70.749  28.747   3.089  1.00  0.00           O  
ATOM   3550  N   GLN   465     -70.906  28.183   8.662  1.00  0.00              
ATOM   3551  CA  GLN   465     -70.262  29.216   9.423  1.00  0.00              
ATOM   3552  CB  GLN   465     -70.972  29.431  10.771  1.00  0.00              
ATOM   3553  C   GLN   465     -68.857  28.788   9.713  1.00  0.00              
ATOM   3554  O   GLN   465     -67.916  29.571   9.590  1.00  0.00              
ATOM   3555  CG  GLN   465     -72.447  29.817  10.618  1.00  0.00           C  
ATOM   3556  CD  GLN   465     -73.105  29.746  11.990  1.00  0.00           C  
ATOM   3557  OE1 GLN   465     -72.451  29.460  12.991  1.00  0.00           O  
ATOM   3558  NE2 GLN   465     -74.439  30.007  12.038  1.00  0.00           N  
ATOM   3559  N   MET   466     -68.683  27.513  10.096  1.00  0.00              
ATOM   3560  CA  MET   466     -67.393  26.982  10.427  1.00  0.00              
ATOM   3561  CB  MET   466     -67.482  25.531  10.923  1.00  0.00              
ATOM   3562  C   MET   466     -66.548  26.998   9.192  1.00  0.00              
ATOM   3563  O   MET   466     -65.348  27.263   9.251  1.00  0.00              
ATOM   3564  CG  MET   466     -68.321  25.401  12.194  1.00  0.00           C  
ATOM   3565  SD  MET   466     -68.612  23.693  12.738  1.00  0.00           S  
ATOM   3566  CE  MET   466     -66.894  23.435  13.260  1.00  0.00           C  
ATOM   3567  N   ARG   467     -67.165  26.703   8.034  1.00  0.00              
ATOM   3568  CA  ARG   467     -66.453  26.673   6.789  1.00  0.00              
ATOM   3569  CB  ARG   467     -67.365  26.352   5.592  1.00  0.00              
ATOM   3570  C   ARG   467     -65.889  28.033   6.528  1.00  0.00              
ATOM   3571  O   ARG   467     -64.725  28.167   6.152  1.00  0.00              
ATOM   3572  CG  ARG   467     -66.633  26.364   4.248  1.00  0.00           C  
ATOM   3573  CD  ARG   467     -67.570  26.512   3.047  1.00  0.00           C  
ATOM   3574  NE  ARG   467     -68.389  25.273   2.940  1.00  0.00           N  
ATOM   3575  CZ  ARG   467     -68.070  24.324   2.013  1.00  0.00           C  
ATOM   3576  NH1 ARG   467     -66.989  24.502   1.198  1.00  0.00           N  
ATOM   3577  NH2 ARG   467     -68.842  23.206   1.889  1.00  0.00           N  
ATOM   3578  N   ASP   468     -66.707  29.083   6.734  1.00  0.00              
ATOM   3579  CA  ASP   468     -66.280  30.424   6.454  1.00  0.00              
ATOM   3580  CB  ASP   468     -67.396  31.465   6.643  1.00  0.00              
ATOM   3581  C   ASP   468     -65.155  30.789   7.361  1.00  0.00              
ATOM   3582  O   ASP   468     -64.183  31.410   6.933  1.00  0.00              
ATOM   3583  CG  ASP   468     -68.376  31.288   5.493  1.00  0.00           C  
ATOM   3584  OD1 ASP   468     -67.920  30.898   4.385  1.00  0.00           O  
ATOM   3585  OD2 ASP   468     -69.593  31.534   5.706  1.00  0.00           O  
ATOM   3586  N   CYS   469     -65.243  30.397   8.644  1.00  0.00              
ATOM   3587  CA  CYS   469     -64.203  30.758   9.558  1.00  0.00              
ATOM   3588  CB  CYS   469     -64.434  30.237  10.985  1.00  0.00              
ATOM   3589  C   CYS   469     -62.929  30.156   9.074  1.00  0.00              
ATOM   3590  O   CYS   469     -61.877  30.791   9.115  1.00  0.00              
ATOM   3591  SG  CYS   469     -65.843  31.049  11.790  1.00  0.00           S  
ATOM   3592  N   ALA   470     -62.988  28.900   8.602  1.00  0.00              
ATOM   3593  CA  ALA   470     -61.797  28.217   8.187  1.00  0.00              
ATOM   3594  CB  ALA   470     -62.071  26.780   7.712  1.00  0.00              
ATOM   3595  C   ALA   470     -61.159  28.960   7.053  1.00  0.00              
ATOM   3596  O   ALA   470     -59.942  29.130   7.020  1.00  0.00              
ATOM   3597  N   LEU   471     -61.966  29.443   6.094  1.00  0.00              
ATOM   3598  CA  LEU   471     -61.419  30.106   4.943  1.00  0.00              
ATOM   3599  CB  LEU   471     -62.488  30.467   3.898  1.00  0.00              
ATOM   3600  C   LEU   471     -60.721  31.368   5.360  1.00  0.00              
ATOM   3601  O   LEU   471     -59.661  31.700   4.831  1.00  0.00              
ATOM   3602  CG  LEU   471     -63.168  29.226   3.288  1.00  0.00           C  
ATOM   3603  CD1 LEU   471     -64.208  29.615   2.225  1.00  0.00           C  
ATOM   3604  CD2 LEU   471     -62.129  28.221   2.766  1.00  0.00           C  
ATOM   3605  N   ARG   472     -61.288  32.101   6.335  1.00  0.00              
ATOM   3606  CA  ARG   472     -60.738  33.366   6.738  1.00  0.00              
ATOM   3607  CB  ARG   472     -61.544  33.990   7.889  1.00  0.00              
ATOM   3608  C   ARG   472     -59.340  33.153   7.246  1.00  0.00              
ATOM   3609  O   ARG   472     -58.438  33.938   6.956  1.00  0.00              
ATOM   3610  CG  ARG   472     -61.351  35.496   8.069  1.00  0.00           C  
ATOM   3611  CD  ARG   472     -61.900  36.005   9.404  1.00  0.00           C  
ATOM   3612  NE  ARG   472     -63.217  35.343   9.628  1.00  0.00           N  
ATOM   3613  CZ  ARG   472     -64.369  35.866   9.115  1.00  0.00           C  
ATOM   3614  NH1 ARG   472     -64.335  37.007   8.368  1.00  0.00           N  
ATOM   3615  NH2 ARG   472     -65.558  35.239   9.352  1.00  0.00           N  
ATOM   3616  N   ALA   473     -59.156  32.095   8.059  1.00  0.00              
ATOM   3617  CA  ALA   473     -57.920  31.697   8.682  1.00  0.00              
ATOM   3618  CB  ALA   473     -58.123  30.606   9.747  1.00  0.00              
ATOM   3619  C   ALA   473     -56.918  31.161   7.697  1.00  0.00              
ATOM   3620  O   ALA   473     -55.714  31.264   7.914  1.00  0.00              
ATOM   3621  N   ALA   474     -57.380  30.521   6.611  1.00  0.00              
ATOM   3622  CA  ALA   474     -56.507  29.822   5.706  1.00  0.00              
ATOM   3623  CB  ALA   474     -57.249  29.210   4.505  1.00  0.00              
ATOM   3624  C   ALA   474     -55.420  30.706   5.161  1.00  0.00              
ATOM   3625  O   ALA   474     -55.632  31.886   4.884  1.00  0.00              
ATOM   3626  N   ARG   475     -54.199  30.133   5.029  1.00  0.00              
ATOM   3627  CA  ARG   475     -53.091  30.852   4.448  1.00  0.00              
ATOM   3628  CB  ARG   475     -51.990  31.178   5.466  1.00  0.00              
ATOM   3629  C   ARG   475     -52.478  29.982   3.389  1.00  0.00              
ATOM   3630  O   ARG   475     -51.441  29.353   3.605  1.00  0.00              
ATOM   3631  CG  ARG   475     -52.392  32.296   6.422  1.00  0.00           C  
ATOM   3632  CD  ARG   475     -52.518  33.638   5.703  1.00  0.00           C  
ATOM   3633  NE  ARG   475     -52.865  34.673   6.711  1.00  0.00           N  
ATOM   3634  CZ  ARG   475     -52.181  35.853   6.720  1.00  0.00           C  
ATOM   3635  NH1 ARG   475     -51.156  36.053   5.840  1.00  0.00           N  
ATOM   3636  NH2 ARG   475     -52.522  36.826   7.613  1.00  0.00           N  
ATOM   3637  N   PRO   476     -53.073  29.982   2.225  1.00  0.00              
ATOM   3638  CA  PRO   476     -52.599  29.207   1.108  1.00  0.00              
ATOM   3639  CB  PRO   476     -53.726  29.231   0.071  1.00  0.00              
ATOM   3640  C   PRO   476     -51.262  29.587   0.564  1.00  0.00              
ATOM   3641  O   PRO   476     -50.561  28.711   0.060  1.00  0.00              
ATOM   3642  CD  PRO   476     -54.453  30.392   2.065  1.00  0.00           C  
ATOM   3643  CG  PRO   476     -54.674  30.350   0.545  1.00  0.00           C  
ATOM   3644  N   ASP   477     -50.864  30.871   0.644  1.00  0.00              
ATOM   3645  CA  ASP   477     -49.623  31.262   0.036  1.00  0.00              
ATOM   3646  CB  ASP   477     -49.676  32.696  -0.520  1.00  0.00              
ATOM   3647  C   ASP   477     -48.534  31.253   1.065  1.00  0.00              
ATOM   3648  O   ASP   477     -47.468  31.829   0.848  1.00  0.00              
ATOM   3649  CG  ASP   477     -49.891  33.657   0.645  1.00  0.00           C  
ATOM   3650  OD1 ASP   477     -50.347  33.203   1.729  1.00  0.00           O  
ATOM   3651  OD2 ASP   477     -49.599  34.869   0.460  1.00  0.00           O  
ATOM   3652  N   ALA   478     -48.731  30.529   2.179  1.00  0.00              
ATOM   3653  CA  ALA   478     -47.786  30.609   3.259  1.00  0.00              
ATOM   3654  CB  ALA   478     -48.188  29.740   4.464  1.00  0.00              
ATOM   3655  C   ALA   478     -46.419  30.170   2.828  1.00  0.00              
ATOM   3656  O   ALA   478     -45.436  30.861   3.093  1.00  0.00              
ATOM   3657  N   THR   479     -46.317  29.036   2.112  1.00  0.00              
ATOM   3658  CA  THR   479     -45.027  28.501   1.775  1.00  0.00              
ATOM   3659  CB  THR   479     -45.111  27.171   1.085  1.00  0.00              
ATOM   3660  C   THR   479     -44.298  29.444   0.871  1.00  0.00              
ATOM   3661  O   THR   479     -43.077  29.568   0.961  1.00  0.00              
ATOM   3662  OG1 THR   479     -45.787  26.235   1.912  1.00  0.00           O  
ATOM   3663  CG2 THR   479     -43.682  26.678   0.793  1.00  0.00           C  
ATOM   3664  N   LEU   480     -45.029  30.115  -0.041  1.00  0.00              
ATOM   3665  CA  LEU   480     -44.431  30.981  -1.021  1.00  0.00              
ATOM   3666  CB  LEU   480     -45.491  31.657  -1.905  1.00  0.00              
ATOM   3667  C   LEU   480     -43.742  32.127  -0.336  1.00  0.00              
ATOM   3668  O   LEU   480     -42.573  32.417  -0.582  1.00  0.00              
ATOM   3669  CG  LEU   480     -46.625  30.727  -2.372  1.00  0.00           C  
ATOM   3670  CD1 LEU   480     -47.407  31.344  -3.540  1.00  0.00           C  
ATOM   3671  CD2 LEU   480     -46.141  29.298  -2.620  1.00  0.00           C  
ATOM   3672  N   ASP   481     -44.461  32.802   0.576  1.00  0.00              
ATOM   3673  CA  ASP   481     -43.941  33.975   1.217  1.00  0.00              
ATOM   3674  CB  ASP   481     -44.984  34.685   2.096  1.00  0.00              
ATOM   3675  C   ASP   481     -42.762  33.606   2.057  1.00  0.00              
ATOM   3676  O   ASP   481     -41.819  34.384   2.193  1.00  0.00              
ATOM   3677  CG  ASP   481     -45.975  35.348   1.147  1.00  0.00           C  
ATOM   3678  OD1 ASP   481     -45.668  35.401  -0.074  1.00  0.00           O  
ATOM   3679  OD2 ASP   481     -47.043  35.814   1.627  1.00  0.00           O  
ATOM   3680  N   ILE   482     -42.787  32.403   2.656  1.00  0.00              
ATOM   3681  CA  ILE   482     -41.736  32.002   3.545  1.00  0.00              
ATOM   3682  CB  ILE   482     -42.022  30.667   4.170  1.00  0.00              
ATOM   3683  C   ILE   482     -40.432  31.876   2.809  1.00  0.00              
ATOM   3684  O   ILE   482     -39.421  32.439   3.225  1.00  0.00              
ATOM   3685  CG2 ILE   482     -40.756  30.181   4.896  1.00  0.00           C  
ATOM   3686  CG1 ILE   482     -43.271  30.759   5.063  1.00  0.00           C  
ATOM   3687  CD1 ILE   482     -43.793  29.399   5.520  1.00  0.00           C  
ATOM   3688  N   ALA   483     -40.423  31.143   1.682  1.00  0.00              
ATOM   3689  CA  ALA   483     -39.218  30.899   0.936  1.00  0.00              
ATOM   3690  CB  ALA   483     -39.424  29.903  -0.219  1.00  0.00              
ATOM   3691  C   ALA   483     -38.702  32.174   0.352  1.00  0.00              
ATOM   3692  O   ALA   483     -37.493  32.400   0.305  1.00  0.00              
ATOM   3693  N   ARG   484     -39.613  33.039  -0.130  1.00  0.00              
ATOM   3694  CA  ARG   484     -39.195  34.261  -0.749  1.00  0.00              
ATOM   3695  CB  ARG   484     -40.376  35.093  -1.276  1.00  0.00              
ATOM   3696  C   ARG   484     -38.463  35.080   0.261  1.00  0.00              
ATOM   3697  O   ARG   484     -37.412  35.642  -0.045  1.00  0.00              
ATOM   3698  CG  ARG   484     -41.013  34.488  -2.528  1.00  0.00           C  
ATOM   3699  CD  ARG   484     -42.247  35.244  -3.023  1.00  0.00           C  
ATOM   3700  NE  ARG   484     -42.681  34.590  -4.288  1.00  0.00           N  
ATOM   3701  CZ  ARG   484     -43.994  34.278  -4.483  1.00  0.00           C  
ATOM   3702  NH1 ARG   484     -44.905  34.534  -3.500  1.00  0.00           N  
ATOM   3703  NH2 ARG   484     -44.394  33.704  -5.654  1.00  0.00           N  
ATOM   3704  N   ASP   485     -38.977  35.169   1.504  1.00  0.00              
ATOM   3705  CA  ASP   485     -38.250  35.988   2.426  1.00  0.00              
ATOM   3706  CB  ASP   485     -38.977  36.435   3.713  1.00  0.00              
ATOM   3707  C   ASP   485     -36.946  35.320   2.729  1.00  0.00              
ATOM   3708  O   ASP   485     -35.965  35.985   3.057  1.00  0.00              
ATOM   3709  CG  ASP   485     -39.198  35.294   4.670  1.00  0.00           C  
ATOM   3710  OD1 ASP   485     -40.165  34.513   4.471  1.00  0.00           O  
ATOM   3711  OD2 ASP   485     -38.389  35.206   5.631  1.00  0.00           O  
ATOM   3712  N   LEU   486     -36.900  33.975   2.639  1.00  0.00              
ATOM   3713  CA  LEU   486     -35.676  33.257   2.861  1.00  0.00              
ATOM   3714  CB  LEU   486     -35.855  31.726   2.805  1.00  0.00              
ATOM   3715  C   LEU   486     -34.704  33.649   1.787  1.00  0.00              
ATOM   3716  O   LEU   486     -33.509  33.793   2.043  1.00  0.00              
ATOM   3717  CG  LEU   486     -36.692  31.149   3.965  1.00  0.00           C  
ATOM   3718  CD1 LEU   486     -36.835  29.621   3.852  1.00  0.00           C  
ATOM   3719  CD2 LEU   486     -36.131  31.586   5.329  1.00  0.00           C  
ATOM   3720  N   ALA   487     -35.198  33.813   0.542  1.00  0.00              
ATOM   3721  CA  ALA   487     -34.353  34.172  -0.562  1.00  0.00              
ATOM   3722  CB  ALA   487     -35.104  34.211  -1.904  1.00  0.00              
ATOM   3723  C   ALA   487     -33.772  35.531  -0.327  1.00  0.00              
ATOM   3724  O   ALA   487     -32.572  35.738  -0.489  1.00  0.00              
ATOM   3725  N   ASP   488     -34.604  36.486   0.124  1.00  0.00              
ATOM   3726  CA  ASP   488     -34.161  37.838   0.317  1.00  0.00              
ATOM   3727  CB  ASP   488     -35.276  38.738   0.873  1.00  0.00              
ATOM   3728  C   ASP   488     -33.064  37.811   1.325  1.00  0.00              
ATOM   3729  O   ASP   488     -32.123  38.598   1.249  1.00  0.00              
ATOM   3730  CG  ASP   488     -36.288  38.897  -0.245  1.00  0.00           C  
ATOM   3731  OD1 ASP   488     -35.840  38.845  -1.421  1.00  0.00           O  
ATOM   3732  OD2 ASP   488     -37.504  39.062   0.046  1.00  0.00           O  
ATOM   3733  N   MET   489     -33.182  36.907   2.311  1.00  0.00              
ATOM   3734  CA  MET   489     -32.229  36.809   3.379  1.00  0.00              
ATOM   3735  CB  MET   489     -32.664  35.789   4.444  1.00  0.00              
ATOM   3736  C   MET   489     -30.869  36.390   2.886  1.00  0.00              
ATOM   3737  O   MET   489     -29.865  36.976   3.287  1.00  0.00              
ATOM   3738  CG  MET   489     -31.777  35.798   5.688  1.00  0.00           C  
ATOM   3739  SD  MET   489     -31.942  37.295   6.705  1.00  0.00           S  
ATOM   3740  CE  MET   489     -33.639  36.939   7.244  1.00  0.00           C  
ATOM   3741  N   VAL   490     -30.786  35.365   2.007  1.00  0.00              
ATOM   3742  CA  VAL   490     -29.504  34.907   1.534  1.00  0.00              
ATOM   3743  CB  VAL   490     -29.537  33.724   0.608  1.00  0.00              
ATOM   3744  C   VAL   490     -28.868  35.977   0.729  1.00  0.00              
ATOM   3745  O   VAL   490     -27.658  36.181   0.807  1.00  0.00              
ATOM   3746  CG1 VAL   490     -29.991  32.509   1.392  1.00  0.00           C  
ATOM   3747  CG2 VAL   490     -30.428  34.030  -0.606  1.00  0.00           C  
ATOM   3748  N   TYR   491     -29.680  36.695  -0.065  1.00  0.00              
ATOM   3749  CA  TYR   491     -29.121  37.674  -0.937  1.00  0.00              
ATOM   3750  CB  TYR   491     -30.147  38.444  -1.791  1.00  0.00              
ATOM   3751  C   TYR   491     -28.355  38.661  -0.118  1.00  0.00              
ATOM   3752  O   TYR   491     -27.270  39.079  -0.518  1.00  0.00              
ATOM   3753  CG  TYR   491     -30.521  37.571  -2.940  1.00  0.00           C  
ATOM   3754  CD1 TYR   491     -31.554  36.669  -2.852  1.00  0.00           C  
ATOM   3755  CD2 TYR   491     -29.818  37.655  -4.120  1.00  0.00           C  
ATOM   3756  CE1 TYR   491     -31.885  35.869  -3.921  1.00  0.00           C  
ATOM   3757  CE2 TYR   491     -30.141  36.859  -5.194  1.00  0.00           C  
ATOM   3758  CZ  TYR   491     -31.178  35.964  -5.095  1.00  0.00           C  
ATOM   3759  OH  TYR   491     -31.515  35.143  -6.192  1.00  0.00           O  
ATOM   3760  N   LYS   492     -28.873  39.057   1.061  1.00  0.00              
ATOM   3761  CA  LYS   492     -28.145  40.056   1.785  1.00  0.00              
ATOM   3762  CB  LYS   492     -29.055  41.181   2.305  1.00  0.00              
ATOM   3763  C   LYS   492     -27.465  39.475   2.985  1.00  0.00              
ATOM   3764  O   LYS   492     -27.593  40.006   4.087  1.00  0.00              
ATOM   3765  CG  LYS   492     -30.124  40.688   3.283  1.00  0.00           C  
ATOM   3766  CD  LYS   492     -30.800  41.811   4.068  1.00  0.00           C  
ATOM   3767  CE  LYS   492     -32.059  42.363   3.398  1.00  0.00           C  
ATOM   3768  NZ  LYS   492     -33.232  41.539   3.767  1.00  0.00           N  
ATOM   3769  N   ARG   493     -26.681  38.398   2.803  1.00  0.00              
ATOM   3770  CA  ARG   493     -25.964  37.852   3.914  1.00  0.00              
ATOM   3771  CB  ARG   493     -25.343  36.483   3.629  1.00  0.00              
ATOM   3772  C   ARG   493     -24.917  38.821   4.335  1.00  0.00              
ATOM   3773  O   ARG   493     -24.599  38.896   5.519  1.00  0.00              
ATOM   3774  CG  ARG   493     -26.464  35.460   3.672  1.00  0.00           C  
ATOM   3775  CD  ARG   493     -27.448  35.837   4.780  1.00  0.00           C  
ATOM   3776  NE  ARG   493     -26.792  35.530   6.084  1.00  0.00           N  
ATOM   3777  CZ  ARG   493     -27.387  35.868   7.266  1.00  0.00           C  
ATOM   3778  NH1 ARG   493     -28.591  36.512   7.270  1.00  0.00           N  
ATOM   3779  NH2 ARG   493     -26.776  35.558   8.446  1.00  0.00           N  
ATOM   3780  N   ARG   494     -24.331  39.568   3.374  1.00  0.00              
ATOM   3781  CA  ARG   494     -23.343  40.544   3.737  1.00  0.00              
ATOM   3782  CB  ARG   494     -22.156  40.592   2.761  1.00  0.00              
ATOM   3783  C   ARG   494     -24.017  41.877   3.732  1.00  0.00              
ATOM   3784  O   ARG   494     -24.180  42.505   2.686  1.00  0.00              
ATOM   3785  CG  ARG   494     -21.060  41.566   3.188  1.00  0.00           C  
ATOM   3786  CD  ARG   494     -19.832  41.546   2.276  1.00  0.00           C  
ATOM   3787  NE  ARG   494     -19.169  40.222   2.428  1.00  0.00           N  
ATOM   3788  CZ  ARG   494     -18.010  39.967   1.754  1.00  0.00           C  
ATOM   3789  NH1 ARG   494     -17.471  40.924   0.943  1.00  0.00           N  
ATOM   3790  NH2 ARG   494     -17.390  38.759   1.893  1.00  0.00           N  
ATOM   3791  N   GLU   495     -24.448  42.327   4.926  1.00  0.00              
ATOM   3792  CA  GLU   495     -25.136  43.577   5.062  1.00  0.00              
ATOM   3793  CB  GLU   495     -25.747  43.779   6.460  1.00  0.00              
ATOM   3794  C   GLU   495     -24.201  44.726   4.822  1.00  0.00              
ATOM   3795  O   GLU   495     -24.542  45.678   4.123  1.00  0.00              
ATOM   3796  CG  GLU   495     -26.493  45.108   6.612  1.00  0.00           C  
ATOM   3797  CD  GLU   495     -27.782  45.022   5.809  1.00  0.00           C  
ATOM   3798  OE1 GLU   495     -28.012  43.959   5.174  1.00  0.00           O  
ATOM   3799  OE2 GLU   495     -28.554  46.018   5.818  1.00  0.00           O  
ATOM   3800  N   GLU   496     -22.982  44.643   5.386  1.00  0.00              
ATOM   3801  CA  GLU   496     -22.033  45.723   5.376  1.00  0.00              
ATOM   3802  CB  GLU   496     -20.778  45.380   6.191  1.00  0.00              
ATOM   3803  C   GLU   496     -21.588  46.040   3.982  1.00  0.00              
ATOM   3804  O   GLU   496     -21.442  47.211   3.635  1.00  0.00              
ATOM   3805  CG  GLU   496     -21.084  45.113   7.665  1.00  0.00           C  
ATOM   3806  CD  GLU   496     -19.796  44.676   8.346  1.00  0.00           C  
ATOM   3807  OE1 GLU   496     -18.705  44.927   7.768  1.00  0.00           O  
ATOM   3808  OE2 GLU   496     -19.886  44.085   9.455  1.00  0.00           O  
ATOM   3809  N   LEU   497     -21.349  45.015   3.140  1.00  0.00              
ATOM   3810  CA  LEU   497     -20.870  45.307   1.818  1.00  0.00              
ATOM   3811  CB  LEU   497     -20.655  44.045   0.958  1.00  0.00              
ATOM   3812  C   LEU   497     -21.937  46.108   1.171  1.00  0.00              
ATOM   3813  O   LEU   497     -21.664  47.130   0.542  1.00  0.00              
ATOM   3814  CG  LEU   497     -19.945  44.238  -0.407  1.00  0.00           C  
ATOM   3815  CD1 LEU   497     -19.811  42.889  -1.130  1.00  0.00           C  
ATOM   3816  CD2 LEU   497     -20.602  45.296  -1.309  1.00  0.00           C  
ATOM   3817  N   LYS   498     -23.194  45.657   1.321  1.00  0.00              
ATOM   3818  CA  LYS   498     -24.256  46.439   0.787  1.00  0.00              
ATOM   3819  CB  LYS   498     -25.645  45.837   1.052  1.00  0.00              
ATOM   3820  C   LYS   498     -24.141  47.703   1.564  1.00  0.00              
ATOM   3821  O   LYS   498     -23.769  47.658   2.735  1.00  0.00              
ATOM   3822  CG  LYS   498     -26.801  46.659   0.482  1.00  0.00           C  
ATOM   3823  CD  LYS   498     -28.138  45.917   0.508  1.00  0.00           C  
ATOM   3824  CE  LYS   498     -28.680  45.695   1.921  1.00  0.00           C  
ATOM   3825  NZ  LYS   498     -29.972  44.976   1.863  1.00  0.00           N  
ATOM   3826  N   LYS   499     -24.405  48.866   0.938  1.00  0.00              
ATOM   3827  CA  LYS   499     -24.240  50.077   1.687  1.00  0.00              
ATOM   3828  CB  LYS   499     -24.602  51.352   0.904  1.00  0.00              
ATOM   3829  C   LYS   499     -25.183  49.983   2.843  1.00  0.00              
ATOM   3830  O   LYS   499     -26.383  49.776   2.671  1.00  0.00              
ATOM   3831  CG  LYS   499     -24.413  52.635   1.716  1.00  0.00           C  
ATOM   3832  CD  LYS   499     -24.526  53.915   0.884  1.00  0.00           C  
ATOM   3833  CE  LYS   499     -25.971  54.358   0.643  1.00  0.00           C  
ATOM   3834  NZ  LYS   499     -25.995  55.598  -0.163  1.00  0.00           N  
ATOM   3835  N   LEU   500     -24.635  50.111   4.063  1.00  0.00              
ATOM   3836  CA  LEU   500     -25.423  49.973   5.247  1.00  0.00              
ATOM   3837  CB  LEU   500     -24.564  49.863   6.518  1.00  0.00              
ATOM   3838  C   LEU   500     -26.275  51.227   5.377  1.00  0.00              
ATOM   3839  O   LEU   500     -25.683  52.338   5.432  1.00  0.00              
ATOM   3840  CG  LEU   500     -23.654  48.619   6.549  1.00  0.00           C  
ATOM   3841  CD1 LEU   500     -22.822  48.564   7.841  1.00  0.00           C  
ATOM   3842  CD2 LEU   500     -24.458  47.332   6.311  1.00  0.00           C  
ATOM   3843  OXT LEU   500     -27.526  51.093   5.428  1.00  0.00           O  
TER
