# Supplementary material for: Monogalactosyldiacylglycerol and Sulfolipid Synthesis in Microalgae
Source: Mar Drugs. 2020 May 1;18(5):237. doi: 10.3390/md18050237 (PMC7281551; doi:10.3390/md18050237)
Supplement: Supplementary file 1 [file marinedrugs-18-00237-s001.zip › S12 Data.pdb]

REMARK  99  Chain ID : 1
REMARK  99  Residues : 690
REMARK  99  Atoms    : 5232
REMARK  99  File     : final.sc.pdb
ATOM      1  N   MET     1     -16.232 -63.709  17.690  1.00  0.00              
ATOM      2  CA  MET     1     -15.625 -63.417  16.465  1.00  0.00              
ATOM      3  CB  MET     1     -14.160 -63.037  16.581  1.00  0.00              
ATOM      4  C   MET     1     -16.215 -64.177  15.252  1.00  0.00              
ATOM      5  O   MET     1     -16.245 -63.699  14.120  1.00  0.00              
ATOM      6  CG  MET     1     -13.759 -62.092  17.676  1.00  0.00           C  
ATOM      7  SD  MET     1     -12.112 -61.461  17.507  1.00  0.00           S  
ATOM      8  CE  MET     1     -11.634 -61.069  19.177  1.00  0.00           C  
ATOM      9  N   SER     2     -16.634 -65.407  15.535  1.00  0.00              
ATOM     10  CA  SER     2     -17.145 -66.329  14.555  1.00  0.00              
ATOM     11  CB  SER     2     -18.328 -65.750  13.771  1.00  0.00              
ATOM     12  C   SER     2     -16.135 -66.814  13.532  1.00  0.00              
ATOM     13  O   SER     2     -16.517 -67.063  12.397  1.00  0.00              
ATOM     14  OG  SER     2     -19.283 -65.222  14.658  1.00  0.00           O  
ATOM     15  N   GLY     3     -14.862 -66.929  13.890  1.00  0.00              
ATOM     16  CA  GLY     3     -13.854 -67.362  12.959  1.00  0.00              
ATOM     17  C   GLY     3     -13.234 -66.149  12.260  1.00  0.00              
ATOM     18  O   GLY     3     -12.034 -66.101  11.952  1.00  0.00              
ATOM     19  N   GLN     4     -14.067 -65.152  11.930  1.00  0.00              
ATOM     20  CA  GLN     4     -13.637 -64.034  11.137  1.00  0.00              
ATOM     21  CB  GLN     4     -12.501 -63.299  11.849  1.00  0.00              
ATOM     22  C   GLN     4     -14.114 -64.450   9.664  1.00  0.00              
ATOM     23  O   GLN     4     -14.965 -63.934   8.953  1.00  0.00              
ATOM     24  CG  GLN     4     -12.958 -62.579  13.114  1.00  0.00           C  
ATOM     25  CD  GLN     4     -11.845 -61.758  13.737  1.00  0.00           C  
ATOM     26  OE1 GLN     4     -10.855 -62.303  14.220  1.00  0.00           O  
ATOM     27  NE2 GLN     4     -12.001 -60.444  13.721  1.00  0.00           N  
ATOM     28  N   SER     5     -13.286 -65.429   9.261  1.00  0.00              
ATOM     29  CA  SER     5     -13.684 -65.852   7.799  1.00  0.00              
ATOM     30  CB  SER     5     -12.852 -64.969   6.864  1.00  0.00              
ATOM     31  C   SER     5     -13.384 -67.255   7.762  1.00  0.00              
ATOM     32  O   SER     5     -12.242 -67.693   7.829  1.00  0.00              
ATOM     33  OG  SER     5     -13.470 -63.707   6.678  1.00  0.00           O  
ATOM     34  N   ASP     6     -14.421 -68.057   7.821  1.00  0.00              
ATOM     35  CA  ASP     6     -14.184 -69.621   7.762  1.00  0.00              
ATOM     36  CB  ASP     6     -14.456 -70.098   9.195  1.00  0.00              
ATOM     37  C   ASP     6     -14.160 -70.459   6.393  1.00  0.00              
ATOM     38  O   ASP     6     -13.243 -70.961   5.730  1.00  0.00              
ATOM     39  CG  ASP     6     -13.926 -71.512   9.465  1.00  0.00           C  
ATOM     40  OD1 ASP     6     -14.051 -72.404   8.594  1.00  0.00           O  
ATOM     41  OD2 ASP     6     -13.378 -71.729  10.567  1.00  0.00           O  
ATOM     42  N   ALA     7     -15.438 -70.555   6.041  1.00  0.00              
ATOM     43  CA  ALA     7     -15.621 -71.139   4.582  1.00  0.00              
ATOM     44  CB  ALA     7     -14.737 -72.135   3.848  1.00  0.00              
ATOM     45  C   ALA     7     -17.041 -71.760   4.317  1.00  0.00              
ATOM     46  O   ALA     7     -17.737 -72.470   5.017  1.00  0.00              
ATOM     47  N   SER     8     -17.509 -71.141   3.245  1.00  0.00              
ATOM     48  CA  SER     8     -19.026 -71.506   2.922  1.00  0.00              
ATOM     49  CB  SER     8     -19.913 -71.980   4.081  1.00  0.00              
ATOM     50  C   SER     8     -19.414 -70.253   2.014  1.00  0.00              
ATOM     51  O   SER     8     -18.685 -69.363   1.546  1.00  0.00              
ATOM     52  OG  SER     8     -19.510 -73.260   4.532  1.00  0.00           O  
ATOM     53  N   ASN     9     -20.665 -70.354   1.565  1.00  0.00              
ATOM     54  CA  ASN     9     -21.162 -69.271   0.701  1.00  0.00              
ATOM     55  CB  ASN     9     -22.401 -68.590   1.300  1.00  0.00              
ATOM     56  C   ASN     9     -20.452 -68.078  -0.065  1.00  0.00              
ATOM     57  O   ASN     9     -19.594 -67.312   0.390  1.00  0.00              
ATOM     58  CG  ASN     9     -23.490 -68.301   0.266  1.00  0.00           C  
ATOM     59  OD1 ASN     9     -24.511 -67.669   0.580  1.00  0.00           O  
ATOM     60  ND2 ASN     9     -23.307 -68.798  -0.954  1.00  0.00           N  
ATOM     61  N   SER    10     -20.794 -68.091  -1.349  1.00  0.00              
ATOM     62  CA  SER    10     -19.994 -67.070  -2.175  1.00  0.00              
ATOM     63  CB  SER    10     -18.858 -66.163  -1.669  1.00  0.00              
ATOM     64  C   SER    10     -19.759 -67.947  -3.508  1.00  0.00              
ATOM     65  O   SER    10     -19.747 -69.170  -3.522  1.00  0.00              
ATOM     66  OG  SER    10     -17.609 -66.818  -1.521  1.00  0.00           O  
ATOM     67  N   ASN    11     -19.832 -67.140  -4.572  1.00  0.00              
ATOM     68  CA  ASN    11     -19.355 -67.367  -5.913  1.00  0.00              
ATOM     69  CB  ASN    11     -19.686 -68.737  -6.527  1.00  0.00              
ATOM     70  C   ASN    11     -20.297 -66.147  -6.493  1.00  0.00              
ATOM     71  O   ASN    11     -21.490 -66.200  -6.777  1.00  0.00              
ATOM     72  CG  ASN    11     -18.639 -69.182  -7.559  1.00  0.00           C  
ATOM     73  OD1 ASN    11     -17.933 -68.351  -8.138  1.00  0.00           O  
ATOM     74  ND2 ASN    11     -18.533 -70.493  -7.787  1.00  0.00           N  
ATOM     75  N   ALA    12     -19.577 -65.041  -6.602  1.00  0.00              
ATOM     76  CA  ALA    12     -19.864 -63.846  -7.250  1.00  0.00              
ATOM     77  CB  ALA    12     -18.790 -62.754  -7.271  1.00  0.00              
ATOM     78  C   ALA    12     -20.400 -63.730  -8.656  1.00  0.00              
ATOM     79  O   ALA    12     -19.522 -63.919  -9.508  1.00  0.00              
ATOM     80  N   ASP    13     -21.679 -63.507  -8.972  1.00  0.00              
ATOM     81  CA  ASP    13     -21.981 -63.334 -10.364  1.00  0.00              
ATOM     82  CB  ASP    13     -23.219 -64.239 -10.505  1.00  0.00              
ATOM     83  C   ASP    13     -22.691 -62.002 -10.436  1.00  0.00              
ATOM     84  O   ASP    13     -23.918 -62.047 -10.418  1.00  0.00              
ATOM     85  CG  ASP    13     -24.319 -63.909  -9.499  1.00  0.00           C  
ATOM     86  OD1 ASP    13     -24.059 -63.190  -8.507  1.00  0.00           O  
ATOM     87  OD2 ASP    13     -25.460 -64.379  -9.700  1.00  0.00           O  
ATOM     88  N   VAL    14     -22.009 -60.872 -10.485  1.00  0.00              
ATOM     89  CA  VAL    14     -22.536 -59.576 -10.472  1.00  0.00              
ATOM     90  CB  VAL    14     -23.631 -58.781 -11.216  1.00  0.00              
ATOM     91  C   VAL    14     -22.418 -59.279  -8.910  1.00  0.00              
ATOM     92  O   VAL    14     -21.480 -58.806  -8.286  1.00  0.00              
ATOM     93  CG1 VAL    14     -23.469 -58.960 -12.719  1.00  0.00           C  
ATOM     94  CG2 VAL    14     -25.001 -59.218 -10.748  1.00  0.00           C  
ATOM     95  N   ALA    15     -23.573 -59.616  -8.348  1.00  0.00              
ATOM     96  CA  ALA    15     -23.597 -59.530  -6.823  1.00  0.00              
ATOM     97  CB  ALA    15     -24.094 -58.121  -6.453  1.00  0.00              
ATOM     98  C   ALA    15     -24.215 -60.628  -6.262  1.00  0.00              
ATOM     99  O   ALA    15     -25.420 -60.428  -6.424  1.00  0.00              
ATOM    100  N   ALA    16     -23.745 -61.747  -5.687  1.00  0.00              
ATOM    101  CA  ALA    16     -24.988 -62.810  -5.501  1.00  0.00              
ATOM    102  CB  ALA    16     -24.253 -64.120  -5.491  1.00  0.00              
ATOM    103  C   ALA    16     -25.236 -62.484  -3.794  1.00  0.00              
ATOM    104  O   ALA    16     -24.412 -62.108  -2.962  1.00  0.00              
ATOM    105  N   SER    17     -26.537 -62.589  -3.494  1.00  0.00              
ATOM    106  CA  SER    17     -26.925 -62.546  -2.243  1.00  0.00              
ATOM    107  CB  SER    17     -28.451 -62.464  -2.158  1.00  0.00              
ATOM    108  C   SER    17     -26.637 -63.436  -1.235  1.00  0.00              
ATOM    109  O   SER    17     -26.428 -64.591  -1.605  1.00  0.00              
ATOM    110  OG  SER    17     -29.043 -63.745  -2.243  1.00  0.00           O  
ATOM    111  N   GLY    18     -26.606 -63.064   0.042  1.00  0.00              
ATOM    112  CA  GLY    18     -26.275 -64.014   1.201  1.00  0.00              
ATOM    113  C   GLY    18     -27.554 -63.699   2.019  1.00  0.00              
ATOM    114  O   GLY    18     -27.585 -62.818   2.872  1.00  0.00              
ATOM    115  N   GLU    19     -28.597 -64.472   1.781  1.00  0.00              
ATOM    116  CA  GLU    19     -29.823 -64.321   2.526  1.00  0.00              
ATOM    117  CB  GLU    19     -30.777 -65.506   2.295  1.00  0.00              
ATOM    118  C   GLU    19     -29.629 -64.859   3.959  1.00  0.00              
ATOM    119  O   GLU    19     -29.958 -65.989   4.319  1.00  0.00              
ATOM    120  CG  GLU    19     -31.128 -65.666   0.820  1.00  0.00           C  
ATOM    121  CD  GLU    19     -32.235 -66.683   0.582  1.00  0.00           C  
ATOM    122  OE1 GLU    19     -32.834 -67.168   1.564  1.00  0.00           O  
ATOM    123  OE2 GLU    19     -32.497 -66.994  -0.601  1.00  0.00           O  
ATOM    124  N   VAL    20     -29.025 -63.973   4.763  1.00  0.00              
ATOM    125  CA  VAL    20     -28.696 -64.134   6.152  1.00  0.00              
ATOM    126  CB  VAL    20     -30.060 -64.187   6.885  1.00  0.00              
ATOM    127  C   VAL    20     -27.267 -64.735   6.365  1.00  0.00              
ATOM    128  O   VAL    20     -26.360 -63.969   6.724  1.00  0.00              
ATOM    129  CG1 VAL    20     -29.924 -63.605   8.279  1.00  0.00           C  
ATOM    130  CG2 VAL    20     -31.106 -63.394   6.094  1.00  0.00           C  
ATOM    131  N   SER    21     -27.066 -66.022   6.070  1.00  0.00              
ATOM    132  CA  SER    21     -25.853 -66.659   6.316  1.00  0.00              
ATOM    133  CB  SER    21     -24.698 -65.767   6.794  1.00  0.00              
ATOM    134  C   SER    21     -25.672 -67.472   7.590  1.00  0.00              
ATOM    135  O   SER    21     -25.776 -66.925   8.688  1.00  0.00              
ATOM    136  OG  SER    21     -24.681 -65.643   8.207  1.00  0.00           O  
ATOM    137  N   ALA    22     -25.483 -68.780   7.447  1.00  0.00              
ATOM    138  CA  ALA    22     -25.404 -69.731   8.519  1.00  0.00              
ATOM    139  CB  ALA    22     -26.166 -69.924   9.824  1.00  0.00              
ATOM    140  C   ALA    22     -26.086 -71.046   8.120  1.00  0.00              
ATOM    141  O   ALA    22     -27.203 -71.062   7.608  1.00  0.00              
ATOM    142  N   SER    23     -25.324 -72.119   8.334  1.00  0.00              
ATOM    143  CA  SER    23     -25.833 -73.454   7.859  1.00  0.00              
ATOM    144  CB  SER    23     -27.192 -73.452   7.163  1.00  0.00              
ATOM    145  C   SER    23     -25.215 -74.138   6.898  1.00  0.00              
ATOM    146  O   SER    23     -25.707 -73.690   5.856  1.00  0.00              
ATOM    147  OG  SER    23     -27.790 -74.727   7.290  1.00  0.00           O  
ATOM    148  N   ALA    24     -24.288 -75.089   6.929  1.00  0.00              
ATOM    149  CA  ALA    24     -24.069 -75.813   5.449  1.00  0.00              
ATOM    150  CB  ALA    24     -23.233 -75.107   4.405  1.00  0.00              
ATOM    151  C   ALA    24     -23.356 -76.873   6.034  1.00  0.00              
ATOM    152  O   ALA    24     -22.552 -76.663   6.938  1.00  0.00              
ATOM    153  N   GLY    25     -23.647 -78.101   5.607  1.00  0.00              
ATOM    154  CA  GLY    25     -23.185 -79.393   6.380  1.00  0.00              
ATOM    155  C   GLY    25     -22.745 -80.784   6.156  1.00  0.00              
ATOM    156  O   GLY    25     -22.592 -81.230   7.312  1.00  0.00              
ATOM    157  N   ASN    26     -22.211 -81.535   5.231  1.00  0.00              
ATOM    158  CA  ASN    26     -21.640 -82.699   5.305  1.00  0.00              
ATOM    159  CB  ASN    26     -22.055 -83.311   3.963  1.00  0.00              
ATOM    160  C   ASN    26     -20.227 -82.743   5.527  1.00  0.00              
ATOM    161  O   ASN    26     -19.554 -81.729   5.298  1.00  0.00              
ATOM    162  CG  ASN    26     -23.553 -83.274   3.735  1.00  0.00           C  
ATOM    163  OD1 ASN    26     -24.021 -83.022   2.619  1.00  0.00           O  
ATOM    164  ND2 ASN    26     -24.311 -83.539   4.790  1.00  0.00           N  
ATOM    165  N   GLU    27     -19.696 -83.869   5.981  1.00  0.00              
ATOM    166  CA  GLU    27     -18.219 -84.065   6.243  1.00  0.00              
ATOM    167  CB  GLU    27     -18.051 -84.863   7.535  1.00  0.00              
ATOM    168  C   GLU    27     -16.941 -84.381   5.475  1.00  0.00              
ATOM    169  O   GLU    27     -15.839 -84.379   6.082  1.00  0.00              
ATOM    170  CG  GLU    27     -18.697 -84.216   8.759  1.00  0.00           C  
ATOM    171  CD  GLU    27     -18.313 -84.876  10.089  1.00  0.00           C  
ATOM    172  OE1 GLU    27     -17.407 -85.743  10.119  1.00  0.00           O  
ATOM    173  OE2 GLU    27     -18.920 -84.508  11.118  1.00  0.00           O  
ATOM    174  N   GLY    28     -17.024 -84.632   4.175  1.00  0.00              
ATOM    175  CA  GLY    28     -15.859 -84.959   3.400  1.00  0.00              
ATOM    176  C   GLY    28     -14.601 -84.305   2.814  1.00  0.00              
ATOM    177  O   GLY    28     -13.816 -84.886   2.055  1.00  0.00              
ATOM    178  N   THR    29     -14.463 -83.017   3.117  1.00  0.00              
ATOM    179  CA  THR    29     -13.234 -82.450   2.261  1.00  0.00              
ATOM    180  CB  THR    29     -13.535 -81.718   0.936  1.00  0.00              
ATOM    181  C   THR    29     -12.612 -81.492   3.273  1.00  0.00              
ATOM    182  O   THR    29     -13.287 -81.057   4.218  1.00  0.00              
ATOM    183  OG1 THR    29     -14.530 -80.685   1.128  1.00  0.00           O  
ATOM    184  CG2 THR    29     -14.132 -82.687  -0.086  1.00  0.00           C  
ATOM    185  N   SER    30     -11.331 -81.179   3.075  1.00  0.00              
ATOM    186  CA  SER    30     -10.606 -80.274   3.958  1.00  0.00              
ATOM    187  CB  SER    30     -11.458 -79.106   4.471  1.00  0.00              
ATOM    188  C   SER    30      -9.699 -81.017   4.971  1.00  0.00              
ATOM    189  O   SER    30      -9.685 -82.224   5.259  1.00  0.00              
ATOM    190  OG  SER    30     -12.036 -78.392   3.394  1.00  0.00           O  
ATOM    191  N   LYS    31      -8.752 -80.228   5.479  1.00  0.00              
ATOM    192  CA  LYS    31      -7.780 -80.726   6.471  1.00  0.00              
ATOM    193  CB  LYS    31      -7.742 -79.728   7.632  1.00  0.00              
ATOM    194  C   LYS    31      -7.033 -82.043   6.233  1.00  0.00              
ATOM    195  O   LYS    31      -6.821 -82.389   5.074  1.00  0.00              
ATOM    196  CG  LYS    31      -6.372 -79.617   8.288  1.00  0.00           C  
ATOM    197  CD  LYS    31      -6.351 -78.567   9.388  1.00  0.00           C  
ATOM    198  CE  LYS    31      -4.956 -78.432   9.989  1.00  0.00           C  
ATOM    199  NZ  LYS    31      -4.890 -77.393  11.054  1.00  0.00           N  
ATOM    200  N   VAL    32      -6.504 -82.663   7.282  1.00  0.00              
ATOM    201  CA  VAL    32      -5.769 -83.912   7.006  1.00  0.00              
ATOM    202  CB  VAL    32      -6.417 -85.344   6.938  1.00  0.00              
ATOM    203  C   VAL    32      -4.406 -83.999   6.309  1.00  0.00              
ATOM    204  O   VAL    32      -4.445 -84.117   5.082  1.00  0.00              
ATOM    205  CG1 VAL    32      -7.760 -85.364   7.614  1.00  0.00           C  
ATOM    206  CG2 VAL    32      -6.473 -85.886   5.534  1.00  0.00           C  
ATOM    207  N   PRO    33      -3.277 -84.107   7.005  1.00  0.00              
ATOM    208  CA  PRO    33      -2.051 -84.212   6.269  1.00  0.00              
ATOM    209  CB  PRO    33      -0.955 -83.961   7.306  1.00  0.00              
ATOM    210  C   PRO    33      -1.867 -85.411   5.595  1.00  0.00              
ATOM    211  O   PRO    33      -2.019 -86.370   6.358  1.00  0.00              
ATOM    212  CG  PRO    33      -1.717 -84.248   8.581  1.00  0.00           C  
ATOM    213  CD  PRO    33      -3.145 -83.735   8.351  1.00  0.00           C  
ATOM    214  N   LEU    34      -1.536 -85.581   4.307  1.00  0.00              
ATOM    215  CA  LEU    34      -1.531 -87.095   3.848  1.00  0.00              
ATOM    216  CB  LEU    34      -1.628 -86.912   2.331  1.00  0.00              
ATOM    217  C   LEU    34      -0.091 -87.754   4.237  1.00  0.00              
ATOM    218  O   LEU    34       0.938 -87.100   4.290  1.00  0.00              
ATOM    219  CG  LEU    34      -3.027 -86.615   1.723  1.00  0.00           C  
ATOM    220  CD1 LEU    34      -2.919 -86.236   0.248  1.00  0.00           C  
ATOM    221  CD2 LEU    34      -3.900 -87.846   1.902  1.00  0.00           C  
ATOM    222  N   GLN    35      -0.117 -89.077   4.431  1.00  0.00              
ATOM    223  CA  GLN    35       1.050 -89.693   4.862  1.00  0.00              
ATOM    224  CB  GLN    35       2.164 -89.491   3.831  1.00  0.00              
ATOM    225  C   GLN    35       1.123 -89.764   6.369  1.00  0.00              
ATOM    226  O   GLN    35       1.344 -90.844   6.910  1.00  0.00              
ATOM    227  CG  GLN    35       1.791 -89.985   2.429  1.00  0.00           C  
ATOM    228  CD  GLN    35       1.505 -91.489   2.390  1.00  0.00           C  
ATOM    229  OE1 GLN    35       2.365 -92.291   2.722  1.00  0.00           O  
ATOM    230  NE2 GLN    35       0.296 -91.867   1.983  1.00  0.00           N  
ATOM    231  N   GLU    36       0.876 -88.651   7.047  1.00  0.00              
ATOM    232  CA  GLU    36       0.891 -88.562   8.486  1.00  0.00              
ATOM    233  CB  GLU    36       1.467 -87.218   8.962  1.00  0.00              
ATOM    234  C   GLU    36      -0.611 -88.135   8.999  1.00  0.00              
ATOM    235  O   GLU    36      -0.832 -87.274   9.858  1.00  0.00              
ATOM    236  CG  GLU    36       2.989 -87.276   9.091  1.00  0.00           C  
ATOM    237  CD  GLU    36       3.554 -86.029   9.739  1.00  0.00           C  
ATOM    238  OE1 GLU    36       2.841 -85.401  10.549  1.00  0.00           O  
ATOM    239  OE2 GLU    36       4.714 -85.676   9.440  1.00  0.00           O  
ATOM    240  N   CYS    37      -1.556 -88.918   8.482  1.00  0.00              
ATOM    241  CA  CYS    37      -2.825 -89.157   9.011  1.00  0.00              
ATOM    242  CB  CYS    37      -3.464 -90.524   8.804  1.00  0.00              
ATOM    243  C   CYS    37      -3.185 -88.874  10.594  1.00  0.00              
ATOM    244  O   CYS    37      -2.800 -89.549  11.539  1.00  0.00              
ATOM    245  SG  CYS    37      -3.342 -91.129   7.112  1.00  0.00           S  
ATOM    246  N   ARG    38      -3.913 -87.770  10.736  1.00  0.00              
ATOM    247  CA  ARG    38      -4.355 -87.188  11.879  1.00  0.00              
ATOM    248  CB  ARG    38      -4.188 -85.674  11.764  1.00  0.00              
ATOM    249  C   ARG    38      -5.790 -87.285  12.216  1.00  0.00              
ATOM    250  O   ARG    38      -6.073 -87.089  13.393  1.00  0.00              
ATOM    251  CG  ARG    38      -2.785 -85.226  11.443  1.00  0.00           C  
ATOM    252  CD  ARG    38      -1.880 -85.351  12.653  1.00  0.00           C  
ATOM    253  NE  ARG    38      -0.501 -85.041  12.301  1.00  0.00           N  
ATOM    254  CZ  ARG    38       0.384 -85.944  11.886  1.00  0.00           C  
ATOM    255  NH1 ARG    38       0.042 -87.226  11.778  1.00  0.00           N  
ATOM    256  NH2 ARG    38       1.605 -85.555  11.540  1.00  0.00           N  
ATOM    257  N   GLU    39      -6.683 -87.713  11.315  1.00  0.00              
ATOM    258  CA  GLU    39      -8.049 -88.077  11.923  1.00  0.00              
ATOM    259  CB  GLU    39      -8.635 -89.041  12.935  1.00  0.00              
ATOM    260  C   GLU    39      -8.934 -86.790  11.724  1.00  0.00              
ATOM    261  O   GLU    39      -9.502 -86.371  10.719  1.00  0.00              
ATOM    262  CG  GLU    39      -8.321 -90.491  12.613  1.00  0.00           C  
ATOM    263  CD  GLU    39      -8.728 -90.891  11.190  1.00  0.00           C  
ATOM    264  OE1 GLU    39      -9.899 -90.731  10.819  1.00  0.00           O  
ATOM    265  OE2 GLU    39      -7.849 -91.347  10.460  1.00  0.00           O  
ATOM    266  N   PRO    40      -8.993 -86.166  12.886  1.00  0.00              
ATOM    267  CA  PRO    40      -9.866 -84.873  12.860  1.00  0.00              
ATOM    268  CB  PRO    40     -11.312 -84.584  13.202  1.00  0.00              
ATOM    269  C   PRO    40      -8.971 -84.343  13.666  1.00  0.00              
ATOM    270  O   PRO    40      -8.845 -84.965  14.722  1.00  0.00              
ATOM    271  CG  PRO    40     -11.258 -84.618  14.700  1.00  0.00           C  
ATOM    272  CD  PRO    40     -10.404 -85.856  14.996  1.00  0.00           C  
ATOM    273  N   THR    41      -8.275 -83.249  13.380  1.00  0.00              
ATOM    274  CA  THR    41      -7.090 -82.773  14.382  1.00  0.00              
ATOM    275  CB  THR    41      -5.964 -82.269  13.492  1.00  0.00              
ATOM    276  C   THR    41      -7.645 -81.979  15.528  1.00  0.00              
ATOM    277  O   THR    41      -7.309 -82.220  16.687  1.00  0.00              
ATOM    278  OG1 THR    41      -6.418 -81.147  12.725  1.00  0.00           O  
ATOM    279  CG2 THR    41      -5.499 -83.367  12.536  1.00  0.00           C  
ATOM    280  N   GLU    42      -8.542 -81.046  15.226  1.00  0.00              
ATOM    281  CA  GLU    42      -9.137 -80.178  16.258  1.00  0.00              
ATOM    282  CB  GLU    42     -10.186 -79.217  15.688  1.00  0.00              
ATOM    283  C   GLU    42      -9.636 -81.058  17.500  1.00  0.00              
ATOM    284  O   GLU    42      -9.582 -80.731  18.678  1.00  0.00              
ATOM    285  CG  GLU    42      -9.580 -78.009  14.976  1.00  0.00           C  
ATOM    286  CD  GLU    42      -8.536 -77.279  15.828  1.00  0.00           C  
ATOM    287  OE1 GLU    42      -8.852 -76.921  16.986  1.00  0.00           O  
ATOM    288  OE2 GLU    42      -7.398 -77.073  15.343  1.00  0.00           O  
ATOM    289  N   ALA    43     -10.245 -82.170  17.052  1.00  0.00              
ATOM    290  CA  ALA    43     -10.743 -83.035  18.182  1.00  0.00              
ATOM    291  CB  ALA    43     -12.135 -83.440  17.726  1.00  0.00              
ATOM    292  C   ALA    43     -10.468 -84.334  17.958  1.00  0.00              
ATOM    293  O   ALA    43     -11.141 -84.705  17.013  1.00  0.00              
ATOM    294  N   THR    44      -9.589 -85.125  18.548  1.00  0.00              
ATOM    295  CA  THR    44      -9.366 -86.573  18.014  1.00  0.00              
ATOM    296  CB  THR    44      -8.157 -87.110  18.798  1.00  0.00              
ATOM    297  C   THR    44     -10.565 -87.468  17.306  1.00  0.00              
ATOM    298  O   THR    44     -10.560 -87.972  16.180  1.00  0.00              
ATOM    299  OG1 THR    44      -7.022 -86.315  18.499  1.00  0.00           O  
ATOM    300  CG2 THR    44      -7.834 -88.544  18.425  1.00  0.00           C  
ATOM    301  N   THR    45     -11.533 -87.674  18.188  1.00  0.00              
ATOM    302  CA  THR    45     -12.597 -88.545  17.674  1.00  0.00              
ATOM    303  CB  THR    45     -13.242 -89.193  18.889  1.00  0.00              
ATOM    304  C   THR    45     -13.798 -87.899  16.913  1.00  0.00              
ATOM    305  O   THR    45     -14.482 -88.576  16.176  1.00  0.00              
ATOM    306  OG1 THR    45     -13.914 -88.170  19.639  1.00  0.00           O  
ATOM    307  CG2 THR    45     -12.191 -89.874  19.767  1.00  0.00           C  
ATOM    308  N   PRO    46     -14.064 -86.627  17.146  1.00  0.00              
ATOM    309  CA  PRO    46     -15.178 -86.061  16.404  1.00  0.00              
ATOM    310  CB  PRO    46     -15.623 -86.291  14.965  1.00  0.00              
ATOM    311  C   PRO    46     -16.392 -85.890  17.497  1.00  0.00              
ATOM    312  O   PRO    46     -16.219 -86.282  18.647  1.00  0.00              
ATOM    313  CG  PRO    46     -16.001 -87.789  15.022  1.00  0.00           C  
ATOM    314  CD  PRO    46     -14.917 -88.423  15.883  1.00  0.00           C  
ATOM    315  N   ALA    47     -17.152 -84.916  17.089  1.00  0.00              
ATOM    316  CA  ALA    47     -18.168 -84.114  17.710  1.00  0.00              
ATOM    317  CB  ALA    47     -18.840 -85.093  18.676  1.00  0.00              
ATOM    318  C   ALA    47     -17.623 -82.689  18.058  1.00  0.00              
ATOM    319  O   ALA    47     -17.293 -82.737  19.233  1.00  0.00              
ATOM    320  N   ASP    48     -17.629 -81.554  17.369  1.00  0.00              
ATOM    321  CA  ASP    48     -17.058 -80.513  18.203  1.00  0.00              
ATOM    322  CB  ASP    48     -16.846 -79.559  17.005  1.00  0.00              
ATOM    323  C   ASP    48     -18.374 -79.809  18.521  1.00  0.00              
ATOM    324  O   ASP    48     -18.909 -79.287  17.547  1.00  0.00              
ATOM    325  CG  ASP    48     -15.867 -80.212  16.016  1.00  0.00           C  
ATOM    326  OD1 ASP    48     -14.734 -80.521  16.422  1.00  0.00           O  
ATOM    327  OD2 ASP    48     -16.301 -80.401  14.902  1.00  0.00           O  
ATOM    328  N   ALA    49     -18.925 -79.827  19.729  1.00  0.00              
ATOM    329  CA  ALA    49     -20.238 -79.174  19.795  1.00  0.00              
ATOM    330  CB  ALA    49     -20.718 -79.696  21.121  1.00  0.00              
ATOM    331  C   ALA    49     -20.272 -77.657  19.568  1.00  0.00              
ATOM    332  O   ALA    49     -21.073 -77.007  18.913  1.00  0.00              
ATOM    333  N   THR    50     -19.282 -77.100  20.266  1.00  0.00              
ATOM    334  CA  THR    50     -19.253 -75.525  20.186  1.00  0.00              
ATOM    335  CB  THR    50     -18.131 -74.973  21.089  1.00  0.00              
ATOM    336  C   THR    50     -18.308 -75.251  19.049  1.00  0.00              
ATOM    337  O   THR    50     -17.371 -74.464  19.159  1.00  0.00              
ATOM    338  OG1 THR    50     -18.540 -75.203  22.453  1.00  0.00           O  
ATOM    339  CG2 THR    50     -17.947 -73.482  20.897  1.00  0.00           C  
ATOM    340  N   THR    51     -18.581 -75.895  17.911  1.00  0.00              
ATOM    341  CA  THR    51     -17.723 -75.732  16.714  1.00  0.00              
ATOM    342  CB  THR    51     -17.328 -77.115  16.164  1.00  0.00              
ATOM    343  C   THR    51     -18.496 -75.103  15.475  1.00  0.00              
ATOM    344  O   THR    51     -18.152 -75.370  14.324  1.00  0.00              
ATOM    345  OG1 THR    51     -18.510 -77.861  15.865  1.00  0.00           O  
ATOM    346  CG2 THR    51     -16.507 -77.906  17.173  1.00  0.00           C  
ATOM    347  N   ALA    52     -19.386 -74.160  15.756  1.00  0.00              
ATOM    348  CA  ALA    52     -20.080 -73.460  14.784  1.00  0.00              
ATOM    349  CB  ALA    52     -20.750 -72.198  15.293  1.00  0.00              
ATOM    350  C   ALA    52     -19.279 -72.528  13.798  1.00  0.00              
ATOM    351  O   ALA    52     -19.866 -71.696  13.119  1.00  0.00              
ATOM    352  N   ALA    53     -17.982 -72.794  13.668  1.00  0.00              
ATOM    353  CA  ALA    53     -17.111 -72.291  12.720  1.00  0.00              
ATOM    354  CB  ALA    53     -15.765 -73.049  12.816  1.00  0.00              
ATOM    355  C   ALA    53     -17.791 -71.817  11.446  1.00  0.00              
ATOM    356  O   ALA    53     -17.750 -70.621  11.176  1.00  0.00              
ATOM    357  N   THR    54     -18.485 -72.684  10.712  1.00  0.00              
ATOM    358  CA  THR    54     -19.245 -72.315   9.576  1.00  0.00              
ATOM    359  CB  THR    54     -20.100 -73.573   9.145  1.00  0.00              
ATOM    360  C   THR    54     -20.587 -71.726  10.040  1.00  0.00              
ATOM    361  O   THR    54     -21.662 -72.200   9.649  1.00  0.00              
ATOM    362  OG1 THR    54     -19.134 -74.499   8.546  1.00  0.00           O  
ATOM    363  CG2 THR    54     -21.254 -73.315   8.180  1.00  0.00           C  
ATOM    364  N   ALA    55     -20.504 -70.681  10.855  1.00  0.00              
ATOM    365  CA  ALA    55     -21.696 -70.029  11.364  1.00  0.00              
ATOM    366  CB  ALA    55     -22.035 -70.192  12.845  1.00  0.00              
ATOM    367  C   ALA    55     -21.612 -68.576  11.256  1.00  0.00              
ATOM    368  O   ALA    55     -20.542 -68.088  11.604  1.00  0.00              
ATOM    369  N   THR    56     -22.608 -67.842  10.795  1.00  0.00              
ATOM    370  CA  THR    56     -22.493 -66.368  10.741  1.00  0.00              
ATOM    371  CB  THR    56     -23.788 -65.836  10.118  1.00  0.00              
ATOM    372  C   THR    56     -23.267 -65.961  12.082  1.00  0.00              
ATOM    373  O   THR    56     -24.488 -65.816  12.241  1.00  0.00              
ATOM    374  OG1 THR    56     -24.915 -66.468  10.699  1.00  0.00           O  
ATOM    375  CG2 THR    56     -23.851 -66.068   8.607  1.00  0.00           C  
ATOM    376  N   SER    57     -22.374 -65.774  13.053  1.00  0.00              
ATOM    377  CA  SER    57     -22.584 -65.343  14.399  1.00  0.00              
ATOM    378  CB  SER    57     -21.596 -65.951  15.424  1.00  0.00              
ATOM    379  C   SER    57     -23.018 -63.887  14.500  1.00  0.00              
ATOM    380  O   SER    57     -23.789 -63.498  15.378  1.00  0.00              
ATOM    381  OG  SER    57     -20.273 -65.709  15.028  1.00  0.00           O  
ATOM    382  N   PRO    58     -22.527 -63.072  13.576  1.00  0.00              
ATOM    383  CA  PRO    58     -22.895 -61.641  13.598  1.00  0.00              
ATOM    384  CB  PRO    58     -22.178 -61.058  12.381  1.00  0.00              
ATOM    385  C   PRO    58     -24.439 -61.458  13.331  1.00  0.00              
ATOM    386  O   PRO    58     -25.061 -60.422  13.622  1.00  0.00              
ATOM    387  CG  PRO    58     -20.898 -61.851  12.297  1.00  0.00           C  
ATOM    388  CD  PRO    58     -21.286 -63.265  12.746  1.00  0.00           C  
ATOM    389  N   ALA    59     -25.035 -62.505  12.782  1.00  0.00              
ATOM    390  CA  ALA    59     -26.451 -62.355  12.463  1.00  0.00              
ATOM    391  CB  ALA    59     -26.713 -62.779  11.024  1.00  0.00              
ATOM    392  C   ALA    59     -27.293 -63.529  13.061  1.00  0.00              
ATOM    393  O   ALA    59     -28.293 -63.971  12.503  1.00  0.00              
ATOM    394  N   THR    60     -26.819 -64.026  14.198  1.00  0.00              
ATOM    395  CA  THR    60     -27.493 -65.160  14.804  1.00  0.00              
ATOM    396  CB  THR    60     -26.825 -66.513  15.071  1.00  0.00              
ATOM    397  C   THR    60     -27.514 -64.422  16.333  1.00  0.00              
ATOM    398  O   THR    60     -26.806 -63.655  16.984  1.00  0.00              
ATOM    399  OG1 THR    60     -25.687 -66.317  15.900  1.00  0.00           O  
ATOM    400  CG2 THR    60     -26.412 -67.195  13.763  1.00  0.00           C  
ATOM    401  N   SER    61     -28.763 -64.721  16.667  1.00  0.00              
ATOM    402  CA  SER    61     -29.661 -64.468  17.847  1.00  0.00              
ATOM    403  CB  SER    61     -31.128 -64.807  17.817  1.00  0.00              
ATOM    404  C   SER    61     -29.339 -65.475  18.831  1.00  0.00              
ATOM    405  O   SER    61     -30.046 -66.479  18.753  1.00  0.00              
ATOM    406  OG  SER    61     -31.321 -66.204  17.888  1.00  0.00           O  
ATOM    407  N   GLN    62     -28.380 -65.330  19.746  1.00  0.00              
ATOM    408  CA  GLN    62     -28.062 -66.493  20.636  1.00  0.00              
ATOM    409  CB  GLN    62     -26.829 -66.063  21.419  1.00  0.00              
ATOM    410  C   GLN    62     -29.163 -67.061  21.543  1.00  0.00              
ATOM    411  O   GLN    62     -29.173 -68.233  21.898  1.00  0.00              
ATOM    412  CG  GLN    62     -25.535 -66.264  20.677  1.00  0.00           C  
ATOM    413  CD  GLN    62     -25.226 -67.718  20.361  1.00  0.00           C  
ATOM    414  OE1 GLN    62     -25.821 -68.646  20.923  1.00  0.00           O  
ATOM    415  NE2 GLN    62     -24.287 -67.923  19.457  1.00  0.00           N  
ATOM    416  N   PRO    63     -30.071 -66.174  21.936  1.00  0.00              
ATOM    417  CA  PRO    63     -31.169 -66.612  22.821  1.00  0.00              
ATOM    418  CB  PRO    63     -31.480 -65.458  23.771  1.00  0.00              
ATOM    419  C   PRO    63     -32.521 -66.046  22.042  1.00  0.00              
ATOM    420  O   PRO    63     -33.275 -65.135  22.378  1.00  0.00              
ATOM    421  CG  PRO    63     -31.236 -64.268  22.920  1.00  0.00           C  
ATOM    422  CD  PRO    63     -29.943 -64.621  22.218  1.00  0.00           C  
ATOM    423  N   SER    64     -32.795 -66.844  21.017  1.00  0.00              
ATOM    424  CA  SER    64     -33.913 -66.811  20.200  1.00  0.00              
ATOM    425  CB  SER    64     -33.939 -67.886  19.108  1.00  0.00              
ATOM    426  C   SER    64     -35.185 -66.518  20.953  1.00  0.00              
ATOM    427  O   SER    64     -35.929 -65.623  20.573  1.00  0.00              
ATOM    428  OG  SER    64     -34.120 -69.185  19.653  1.00  0.00           O  
ATOM    429  N   PRO    65     -35.454 -67.304  21.990  1.00  0.00              
ATOM    430  CA  PRO    65     -36.612 -67.126  22.856  1.00  0.00              
ATOM    431  CB  PRO    65     -36.634 -68.375  23.751  1.00  0.00              
ATOM    432  C   PRO    65     -36.306 -66.179  24.017  1.00  0.00              
ATOM    433  O   PRO    65     -36.454 -66.559  25.162  1.00  0.00              
ATOM    434  CG  PRO    65     -35.944 -69.424  22.909  1.00  0.00           C  
ATOM    435  CD  PRO    65     -34.831 -68.620  22.324  1.00  0.00           C  
ATOM    436  N   LEU    66     -35.801 -65.003  23.759  1.00  0.00              
ATOM    437  CA  LEU    66     -35.495 -64.124  24.899  1.00  0.00              
ATOM    438  CB  LEU    66     -34.124 -63.480  24.640  1.00  0.00              
ATOM    439  C   LEU    66     -36.717 -63.376  25.445  1.00  0.00              
ATOM    440  O   LEU    66     -36.954 -63.382  26.658  1.00  0.00              
ATOM    441  CG  LEU    66     -33.007 -64.515  24.462  1.00  0.00           C  
ATOM    442  CD1 LEU    66     -31.769 -63.785  24.005  1.00  0.00           C  
ATOM    443  CD2 LEU    66     -32.783 -65.319  25.770  1.00  0.00           C  
ATOM    444  N   GLN    67     -37.447 -62.698  24.572  1.00  0.00              
ATOM    445  CA  GLN    67     -38.599 -61.934  24.998  1.00  0.00              
ATOM    446  CB  GLN    67     -38.661 -60.535  24.377  1.00  0.00              
ATOM    447  C   GLN    67     -39.893 -62.632  24.698  1.00  0.00              
ATOM    448  O   GLN    67     -40.980 -62.060  24.856  1.00  0.00              
ATOM    449  CG  GLN    67     -37.676 -59.553  25.006  1.00  0.00           C  
ATOM    450  CD  GLN    67     -37.689 -59.616  26.530  1.00  0.00           C  
ATOM    451  OE1 GLN    67     -38.749 -59.593  27.150  1.00  0.00           O  
ATOM    452  NE2 GLN    67     -36.508 -59.693  27.136  1.00  0.00           N  
ATOM    453  N   THR    68     -39.792 -63.898  24.298  1.00  0.00              
ATOM    454  CA  THR    68     -40.978 -64.715  23.975  1.00  0.00              
ATOM    455  CB  THR    68     -40.862 -65.389  22.572  1.00  0.00              
ATOM    456  C   THR    68     -41.396 -65.532  25.328  1.00  0.00              
ATOM    457  O   THR    68     -42.562 -65.761  25.611  1.00  0.00              
ATOM    458  OG1 THR    68     -39.677 -66.193  22.519  1.00  0.00           O  
ATOM    459  CG2 THR    68     -40.845 -64.358  21.473  1.00  0.00           C  
ATOM    460  N   SER    69     -40.401 -66.204  25.880  1.00  0.00              
ATOM    461  CA  SER    69     -40.715 -66.943  27.042  1.00  0.00              
ATOM    462  CB  SER    69     -40.721 -68.402  26.575  1.00  0.00              
ATOM    463  C   SER    69     -39.607 -67.378  27.898  1.00  0.00              
ATOM    464  O   SER    69     -39.144 -68.543  27.861  1.00  0.00              
ATOM    465  OG  SER    69     -39.405 -68.886  26.384  1.00  0.00           O  
ATOM    466  N   THR    70     -39.049 -66.481  28.724  1.00  0.00              
ATOM    467  CA  THR    70     -37.784 -66.791  29.457  1.00  0.00              
ATOM    468  CB  THR    70     -37.320 -65.467  30.143  1.00  0.00              
ATOM    469  C   THR    70     -37.769 -68.210  30.079  1.00  0.00              
ATOM    470  O   THR    70     -36.804 -68.971  30.099  1.00  0.00              
ATOM    471  OG1 THR    70     -38.388 -64.994  30.946  1.00  0.00           O  
ATOM    472  CG2 THR    70     -36.883 -64.417  29.096  1.00  0.00           C  
ATOM    473  N   SER    71     -38.943 -68.516  30.628  1.00  0.00              
ATOM    474  CA  SER    71     -38.991 -69.867  31.334  1.00  0.00              
ATOM    475  CB  SER    71     -40.282 -69.980  32.166  1.00  0.00              
ATOM    476  C   SER    71     -38.925 -71.029  30.342  1.00  0.00              
ATOM    477  O   SER    71     -38.383 -72.085  30.652  1.00  0.00              
ATOM    478  OG  SER    71     -41.430 -70.040  31.333  1.00  0.00           O  
ATOM    479  N   HIS    72     -39.421 -70.821  29.124  1.00  0.00              
ATOM    480  CA  HIS    72     -39.350 -71.852  28.113  1.00  0.00              
ATOM    481  CB  HIS    72     -40.128 -71.283  26.900  1.00  0.00              
ATOM    482  C   HIS    72     -37.894 -71.976  27.674  1.00  0.00              
ATOM    483  O   HIS    72     -37.457 -73.093  27.428  1.00  0.00              
ATOM    484  CG  HIS    72     -40.149 -72.139  25.669  1.00  0.00           C  
ATOM    485  ND1 HIS    72     -40.930 -71.820  24.555  1.00  0.00           N  
ATOM    486  CD2 HIS    72     -39.514 -73.273  25.325  1.00  0.00           C  
ATOM    487  CE1 HIS    72     -40.764 -72.715  23.616  1.00  0.00           C  
ATOM    488  NE2 HIS    72     -39.919 -73.603  24.060  1.00  0.00           N  
ATOM    489  N   PRO    73     -37.188 -70.862  27.518  1.00  0.00              
ATOM    490  CA  PRO    73     -35.819 -70.796  27.186  1.00  0.00              
ATOM    491  CB  PRO    73     -35.527 -69.306  26.955  1.00  0.00              
ATOM    492  C   PRO    73     -34.934 -71.531  28.107  1.00  0.00              
ATOM    493  O   PRO    73     -34.239 -72.460  27.644  1.00  0.00              
ATOM    494  CG  PRO    73     -36.873 -68.741  26.561  1.00  0.00           C  
ATOM    495  CD  PRO    73     -37.766 -69.459  27.517  1.00  0.00           C  
ATOM    496  N   ARG    74     -34.937 -71.244  29.391  1.00  0.00              
ATOM    497  CA  ARG    74     -34.178 -71.910  30.426  1.00  0.00              
ATOM    498  CB  ARG    74     -34.395 -71.264  31.820  1.00  0.00              
ATOM    499  C   ARG    74     -34.419 -73.354  30.792  1.00  0.00              
ATOM    500  O   ARG    74     -33.592 -73.930  31.512  1.00  0.00              
ATOM    501  CG  ARG    74     -33.268 -71.637  32.792  1.00  0.00           C  
ATOM    502  CD  ARG    74     -33.471 -70.863  34.102  1.00  0.00           C  
ATOM    503  NE  ARG    74     -33.172 -69.437  33.864  1.00  0.00           N  
ATOM    504  CZ  ARG    74     -33.584 -68.461  34.684  1.00  0.00           C  
ATOM    505  NH1 ARG    74     -34.318 -68.842  35.741  1.00  0.00           N  
ATOM    506  NH2 ARG    74     -33.270 -67.188  34.420  1.00  0.00           N  
ATOM    507  N   ALA    75     -35.493 -73.959  30.286  1.00  0.00              
ATOM    508  CA  ALA    75     -35.802 -75.343  30.390  1.00  0.00              
ATOM    509  CB  ALA    75     -37.216 -75.750  30.004  1.00  0.00              
ATOM    510  C   ALA    75     -35.017 -76.256  29.503  1.00  0.00              
ATOM    511  O   ALA    75     -35.045 -76.128  28.295  1.00  0.00              
ATOM    512  N   LEU    76     -34.308 -77.192  30.116  1.00  0.00              
ATOM    513  CA  LEU    76     -33.489 -78.212  29.466  1.00  0.00              
ATOM    514  CB  LEU    76     -32.470 -78.838  30.419  1.00  0.00              
ATOM    515  C   LEU    76     -34.314 -79.345  28.883  1.00  0.00              
ATOM    516  O   LEU    76     -35.055 -80.088  29.522  1.00  0.00              
ATOM    517  CG  LEU    76     -31.622 -79.946  29.805  1.00  0.00           C  
ATOM    518  CD1 LEU    76     -30.872 -79.432  28.581  1.00  0.00           C  
ATOM    519  CD2 LEU    76     -30.670 -80.482  30.845  1.00  0.00           C  
ATOM    520  N   LYS    77     -34.220 -79.398  27.564  1.00  0.00              
ATOM    521  CA  LYS    77     -35.072 -80.454  26.837  1.00  0.00              
ATOM    522  CB  LYS    77     -36.571 -80.210  26.859  1.00  0.00              
ATOM    523  C   LYS    77     -34.945 -80.933  25.597  1.00  0.00              
ATOM    524  O   LYS    77     -36.027 -80.543  25.135  1.00  0.00              
ATOM    525  CG  LYS    77     -37.022 -78.877  26.265  1.00  0.00           C  
ATOM    526  CD  LYS    77     -38.455 -78.569  26.640  1.00  0.00           C  
ATOM    527  CE  LYS    77     -39.499 -79.548  26.158  1.00  0.00           C  
ATOM    528  NZ  LYS    77     -39.554 -79.616  24.660  1.00  0.00           N  
ATOM    529  N   ILE    78     -33.964 -81.459  24.839  1.00  0.00              
ATOM    530  CA  ILE    78     -34.369 -81.641  23.297  1.00  0.00              
ATOM    531  CB  ILE    78     -33.324 -80.771  22.533  1.00  0.00              
ATOM    532  C   ILE    78     -34.011 -83.016  22.964  1.00  0.00              
ATOM    533  O   ILE    78     -32.899 -83.490  23.264  1.00  0.00              
ATOM    534  CG1 ILE    78     -33.582 -80.812  21.029  1.00  0.00           C  
ATOM    535  CG2 ILE    78     -31.927 -81.254  22.797  1.00  0.00           C  
ATOM    536  CD1 ILE    78     -34.539 -79.743  20.567  1.00  0.00           C  
ATOM    537  N   LEU    79     -34.982 -83.725  22.389  1.00  0.00              
ATOM    538  CA  LEU    79     -34.818 -85.170  21.971  1.00  0.00              
ATOM    539  CB  LEU    79     -36.021 -85.867  22.587  1.00  0.00              
ATOM    540  C   LEU    79     -34.753 -85.226  20.541  1.00  0.00              
ATOM    541  O   LEU    79     -35.641 -84.631  19.938  1.00  0.00              
ATOM    542  CG  LEU    79     -35.989 -87.406  22.513  1.00  0.00           C  
ATOM    543  CD1 LEU    79     -34.664 -87.936  23.046  1.00  0.00           C  
ATOM    544  CD2 LEU    79     -37.162 -87.999  23.260  1.00  0.00           C  
ATOM    545  N   PHE    80     -33.773 -85.882  19.934  1.00  0.00              
ATOM    546  CA  PHE    80     -33.767 -85.927  18.403  1.00  0.00              
ATOM    547  CB  PHE    80     -32.607 -85.233  17.674  1.00  0.00              
ATOM    548  C   PHE    80     -33.830 -87.353  18.068  1.00  0.00              
ATOM    549  O   PHE    80     -32.900 -88.011  18.538  1.00  0.00              
ATOM    550  CG  PHE    80     -32.680 -83.738  17.881  1.00  0.00           C  
ATOM    551  CD1 PHE    80     -32.150 -83.170  19.019  1.00  0.00           C  
ATOM    552  CD2 PHE    80     -33.355 -82.949  16.947  1.00  0.00           C  
ATOM    553  CE1 PHE    80     -32.270 -81.803  19.243  1.00  0.00           C  
ATOM    554  CE2 PHE    80     -33.443 -81.597  17.176  1.00  0.00           C  
ATOM    555  CZ  PHE    80     -32.922 -81.019  18.305  1.00  0.00           C  
ATOM    556  N   LEU    81     -34.801 -87.885  17.337  1.00  0.00              
ATOM    557  CA  LEU    81     -34.600 -89.430  17.189  1.00  0.00              
ATOM    558  CB  LEU    81     -35.810 -90.214  17.708  1.00  0.00              
ATOM    559  C   LEU    81     -34.442 -89.892  15.763  1.00  0.00              
ATOM    560  O   LEU    81     -35.310 -89.596  14.936  1.00  0.00              
ATOM    561  CG  LEU    81     -36.079 -90.190  19.217  1.00  0.00           C  
ATOM    562  CD1 LEU    81     -37.235 -91.151  19.528  1.00  0.00           C  
ATOM    563  CD2 LEU    81     -34.836 -90.586  19.986  1.00  0.00           C  
ATOM    564  N   SER    82     -33.372 -90.611  15.440  1.00  0.00              
ATOM    565  CA  SER    82     -33.219 -90.996  14.012  1.00  0.00              
ATOM    566  CB  SER    82     -31.904 -90.381  13.524  1.00  0.00              
ATOM    567  C   SER    82     -33.224 -92.618  13.995  1.00  0.00              
ATOM    568  O   SER    82     -32.759 -93.236  14.950  1.00  0.00              
ATOM    569  OG  SER    82     -30.806 -90.870  14.271  1.00  0.00           O  
ATOM    570  N   SER    83     -33.443 -93.161  12.807  1.00  0.00              
ATOM    571  CA  SER    83     -33.013 -94.528  12.622  1.00  0.00              
ATOM    572  CB  SER    83     -33.773 -94.807  11.312  1.00  0.00              
ATOM    573  C   SER    83     -31.698 -94.631  12.103  1.00  0.00              
ATOM    574  O   SER    83     -31.508 -94.212  10.922  1.00  0.00              
ATOM    575  OG  SER    83     -33.154 -94.187  10.192  1.00  0.00           O  
ATOM    576  N   ASP    84     -30.781 -95.059  12.901  1.00  0.00              
ATOM    577  CA  ASP    84     -29.262 -95.138  12.584  1.00  0.00              
ATOM    578  CB  ASP    84     -28.411 -95.555  13.805  1.00  0.00              
ATOM    579  C   ASP    84     -29.002 -96.406  11.764  1.00  0.00              
ATOM    580  O   ASP    84     -27.839 -96.737  11.598  1.00  0.00              
ATOM    581  CG  ASP    84     -28.196 -94.412  14.801  1.00  0.00           C  
ATOM    582  OD1 ASP    84     -28.545 -93.278  14.590  1.00  0.00           O  
ATOM    583  OD2 ASP    84     -27.614 -94.764  15.915  1.00  0.00           O  
ATOM    584  N   THR    85     -30.034 -97.062  11.234  1.00  0.00              
ATOM    585  CA  THR    85     -29.976 -98.173  10.413  1.00  0.00              
ATOM    586  CB  THR    85     -31.416 -98.621  10.063  1.00  0.00              
ATOM    587  C   THR    85     -29.718 -97.715   8.925  1.00  0.00              
ATOM    588  O   THR    85     -30.209 -98.334   7.979  1.00  0.00              
ATOM    589  OG1 THR    85     -31.847 -99.518  11.098  1.00  0.00           O  
ATOM    590  CG2 THR    85     -31.542 -99.244   8.700  1.00  0.00           C  
ATOM    591  N   GLY    86     -28.852 -96.716   8.764  1.00  0.00              
ATOM    592  CA  GLY    86     -28.518 -96.190   7.516  1.00  0.00              
ATOM    593  C   GLY    86     -29.088 -94.918   7.149  1.00  0.00              
ATOM    594  O   GLY    86     -28.307 -93.966   7.175  1.00  0.00              
ATOM    595  N   GLY    87     -30.393 -94.787   6.932  1.00  0.00              
ATOM    596  CA  GLY    87     -31.159 -93.584   6.690  1.00  0.00              
ATOM    597  C   GLY    87     -31.581 -92.847   7.969  1.00  0.00              
ATOM    598  O   GLY    87     -32.792 -92.583   8.158  1.00  0.00              
ATOM    599  N   GLY    88     -30.613 -92.571   8.825  1.00  0.00              
ATOM    600  CA  GLY    88     -30.961 -91.891  10.092  1.00  0.00              
ATOM    601  C   GLY    88     -30.840 -90.349  10.150  1.00  0.00              
ATOM    602  O   GLY    88     -31.159 -89.764  11.176  1.00  0.00              
ATOM    603  N   HIS    89     -30.475 -89.708   9.046  1.00  0.00              
ATOM    604  CA  HIS    89     -30.400 -88.266   9.093  1.00  0.00              
ATOM    605  CB  HIS    89     -31.642 -87.653   9.782  1.00  0.00              
ATOM    606  C   HIS    89     -29.416 -87.773  10.137  1.00  0.00              
ATOM    607  O   HIS    89     -29.489 -86.632  10.615  1.00  0.00              
ATOM    608  CG  HIS    89     -31.565 -86.175  10.044  1.00  0.00           C  
ATOM    609  ND1 HIS    89     -32.676 -85.432  10.393  1.00  0.00           N  
ATOM    610  CD2 HIS    89     -30.524 -85.308  10.048  1.00  0.00           C  
ATOM    611  CE1 HIS    89     -32.321 -84.177  10.594  1.00  0.00           C  
ATOM    612  NE2 HIS    89     -31.020 -84.073  10.391  1.00  0.00           N  
ATOM    613  N   ARG    90     -28.459 -88.639  10.467  1.00  0.00              
ATOM    614  CA  ARG    90     -27.435 -88.360  11.465  1.00  0.00              
ATOM    615  CB  ARG    90     -26.606 -89.598  11.839  1.00  0.00              
ATOM    616  C   ARG    90     -26.806 -87.020  11.228  1.00  0.00              
ATOM    617  O   ARG    90     -26.641 -86.318  12.221  1.00  0.00              
ATOM    618  CG  ARG    90     -27.453 -90.668  12.540  1.00  0.00           C  
ATOM    619  CD  ARG    90     -26.621 -91.804  13.135  1.00  0.00           C  
ATOM    620  NE  ARG    90     -27.366 -93.062  13.158  1.00  0.00           N  
ATOM    621  CZ  ARG    90     -27.823 -93.660  14.254  1.00  0.00           C  
ATOM    622  NH1 ARG    90     -27.618 -93.129  15.451  1.00  0.00           N  
ATOM    623  NH2 ARG    90     -28.495 -94.798  14.148  1.00  0.00           N  
ATOM    624  N   ALA    91     -26.557 -86.597   9.995  1.00  0.00              
ATOM    625  CA  ALA    91     -26.094 -85.360   9.557  1.00  0.00              
ATOM    626  CB  ALA    91     -25.677 -85.549   8.091  1.00  0.00              
ATOM    627  C   ALA    91     -27.036 -84.143  10.065  1.00  0.00              
ATOM    628  O   ALA    91     -26.656 -83.074  10.517  1.00  0.00              
ATOM    629  N   SER    92     -28.316 -84.405   9.798  1.00  0.00              
ATOM    630  CA  SER    92     -29.256 -83.334  10.143  1.00  0.00              
ATOM    631  CB  SER    92     -30.648 -83.660   9.607  1.00  0.00              
ATOM    632  C   SER    92     -29.333 -83.231  11.616  1.00  0.00              
ATOM    633  O   SER    92     -29.301 -82.124  12.139  1.00  0.00              
ATOM    634  OG  SER    92     -30.674 -83.626   8.194  1.00  0.00           O  
ATOM    635  N   ALA    93     -29.453 -84.363  12.300  1.00  0.00              
ATOM    636  CA  ALA    93     -29.481 -84.451  13.768  1.00  0.00              
ATOM    637  CB  ALA    93     -29.597 -85.876  14.306  1.00  0.00              
ATOM    638  C   ALA    93     -28.262 -83.585  14.353  1.00  0.00              
ATOM    639  O   ALA    93     -28.357 -82.621  15.096  1.00  0.00              
ATOM    640  N   GLN    94     -27.092 -84.130  14.016  1.00  0.00              
ATOM    641  CA  GLN    94     -25.898 -83.457  14.552  1.00  0.00              
ATOM    642  CB  GLN    94     -24.623 -84.173  14.039  1.00  0.00              
ATOM    643  C   GLN    94     -25.924 -81.940  14.277  1.00  0.00              
ATOM    644  O   GLN    94     -25.779 -81.137  15.192  1.00  0.00              
ATOM    645  CG  GLN    94     -24.632 -85.619  14.565  1.00  0.00           C  
ATOM    646  CD  GLN    94     -23.594 -86.502  13.960  1.00  0.00           C  
ATOM    647  OE1 GLN    94     -23.371 -86.634  12.757  1.00  0.00           O  
ATOM    648  NE2 GLN    94     -22.900 -87.209  14.886  1.00  0.00           N  
ATOM    649  N   SER    95     -26.168 -81.549  13.027  1.00  0.00              
ATOM    650  CA  SER    95     -26.277 -80.160  12.700  1.00  0.00              
ATOM    651  CB  SER    95     -26.671 -80.004  11.234  1.00  0.00              
ATOM    652  C   SER    95     -27.268 -79.459  13.703  1.00  0.00              
ATOM    653  O   SER    95     -26.916 -78.495  14.375  1.00  0.00              
ATOM    654  OG  SER    95     -25.752 -80.676  10.393  1.00  0.00           O  
ATOM    655  N   LEU    96     -28.493 -79.973  13.792  1.00  0.00              
ATOM    656  CA  LEU    96     -29.427 -79.412  14.690  1.00  0.00              
ATOM    657  CB  LEU    96     -30.751 -80.155  14.555  1.00  0.00              
ATOM    658  C   LEU    96     -28.850 -79.279  16.119  1.00  0.00              
ATOM    659  O   LEU    96     -28.885 -78.202  16.705  1.00  0.00              
ATOM    660  CG  LEU    96     -31.531 -80.003  13.245  1.00  0.00           C  
ATOM    661  CD1 LEU    96     -32.746 -80.917  13.242  1.00  0.00           C  
ATOM    662  CD2 LEU    96     -31.930 -78.543  13.094  1.00  0.00           C  
ATOM    663  N   ALA    97     -28.278 -80.356  16.656  1.00  0.00              
ATOM    664  CA  ALA    97     -27.669 -80.300  17.940  1.00  0.00              
ATOM    665  CB  ALA    97     -27.017 -81.630  18.258  1.00  0.00              
ATOM    666  C   ALA    97     -26.670 -79.160  18.021  1.00  0.00              
ATOM    667  O   ALA    97     -26.791 -78.333  18.919  1.00  0.00              
ATOM    668  N   GLN    98     -25.739 -79.045  17.075  1.00  0.00              
ATOM    669  CA  GLN    98     -24.813 -77.964  17.031  1.00  0.00              
ATOM    670  CB  GLN    98     -23.598 -78.349  16.170  1.00  0.00              
ATOM    671  C   GLN    98     -25.482 -76.662  17.119  1.00  0.00              
ATOM    672  O   GLN    98     -24.977 -75.898  17.933  1.00  0.00              
ATOM    673  CG  GLN    98     -23.892 -78.667  14.718  1.00  0.00           C  
ATOM    674  CD  GLN    98     -22.728 -79.358  14.015  1.00  0.00           C  
ATOM    675  OE1 GLN    98     -22.475 -79.123  12.831  1.00  0.00           O  
ATOM    676  NE2 GLN    98     -22.024 -80.226  14.741  1.00  0.00           N  
ATOM    677  N   GLN    99     -26.556 -76.362  16.398  1.00  0.00              
ATOM    678  CA  GLN    99     -27.437 -75.275  16.462  1.00  0.00              
ATOM    679  CB  GLN    99     -28.721 -75.457  15.662  1.00  0.00              
ATOM    680  C   GLN    99     -27.845 -74.796  17.868  1.00  0.00              
ATOM    681  O   GLN    99     -27.791 -73.607  18.187  1.00  0.00              
ATOM    682  CG  GLN    99     -28.501 -75.854  14.209  1.00  0.00           C  
ATOM    683  CD  GLN    99     -29.808 -76.023  13.466  1.00  0.00           C  
ATOM    684  OE1 GLN    99     -30.668 -76.811  13.864  1.00  0.00           O  
ATOM    685  NE2 GLN    99     -29.965 -75.284  12.382  1.00  0.00           N  
ATOM    686  N   PHE   100     -28.251 -75.755  18.708  1.00  0.00              
ATOM    687  CA  PHE   100     -28.644 -75.419  20.062  1.00  0.00              
ATOM    688  CB  PHE   100     -29.443 -76.588  20.688  1.00  0.00              
ATOM    689  C   PHE   100     -27.432 -74.978  20.866  1.00  0.00              
ATOM    690  O   PHE   100     -27.452 -73.934  21.527  1.00  0.00              
ATOM    691  CG  PHE   100     -30.844 -76.693  20.120  1.00  0.00           C  
ATOM    692  CD1 PHE   100     -31.705 -75.595  20.036  1.00  0.00           C  
ATOM    693  CD2 PHE   100     -31.324 -77.917  19.656  1.00  0.00           C  
ATOM    694  CE1 PHE   100     -32.994 -75.672  19.504  1.00  0.00           C  
ATOM    695  CE2 PHE   100     -32.587 -78.010  19.082  1.00  0.00           C  
ATOM    696  CZ  PHE   100     -33.448 -76.903  19.038  1.00  0.00           C  
ATOM    697  N   HIS   101     -26.385 -75.803  20.849  1.00  0.00              
ATOM    698  CA  HIS   101     -25.164 -75.491  21.588  1.00  0.00              
ATOM    699  CB  HIS   101     -24.114 -76.583  21.334  1.00  0.00              
ATOM    700  C   HIS   101     -24.698 -74.075  21.268  1.00  0.00              
ATOM    701  O   HIS   101     -24.550 -73.201  22.117  1.00  0.00              
ATOM    702  CG  HIS   101     -24.413 -77.884  22.035  1.00  0.00           C  
ATOM    703  ND1 HIS   101     -23.580 -78.984  21.940  1.00  0.00           N  
ATOM    704  CD2 HIS   101     -25.407 -78.240  22.870  1.00  0.00           C  
ATOM    705  CE1 HIS   101     -24.077 -79.970  22.686  1.00  0.00           C  
ATOM    706  NE2 HIS   101     -25.203 -79.555  23.254  1.00  0.00           N  
ATOM    707  N   LEU   102     -24.509 -73.862  19.972  1.00  0.00              
ATOM    708  CA  LEU   102     -24.007 -72.535  19.499  1.00  0.00              
ATOM    709  CB  LEU   102     -23.734 -72.635  18.009  1.00  0.00              
ATOM    710  C   LEU   102     -24.973 -71.310  19.873  1.00  0.00              
ATOM    711  O   LEU   102     -24.500 -70.220  20.168  1.00  0.00              
ATOM    712  CG  LEU   102     -22.575 -73.353  17.431  1.00  0.00           C  
ATOM    713  CD1 LEU   102     -22.445 -73.030  15.913  1.00  0.00           C  
ATOM    714  CD2 LEU   102     -21.320 -72.890  18.173  1.00  0.00           C  
ATOM    715  N   LEU   103     -26.253 -71.616  19.761  1.00  0.00              
ATOM    716  CA  LEU   103     -27.263 -70.638  19.989  1.00  0.00              
ATOM    717  CB  LEU   103     -27.964 -70.490  18.630  1.00  0.00              
ATOM    718  C   LEU   103     -27.897 -71.396  21.204  1.00  0.00              
ATOM    719  O   LEU   103     -28.255 -72.512  21.004  1.00  0.00              
ATOM    720  CG  LEU   103     -29.154 -69.536  18.676  1.00  0.00           C  
ATOM    721  CD1 LEU   103     -28.799 -68.178  19.287  1.00  0.00           C  
ATOM    722  CD2 LEU   103     -29.717 -69.245  17.278  1.00  0.00           C  
ATOM    723  N   PHE   104     -28.066 -70.696  22.301  1.00  0.00              
ATOM    724  CA  PHE   104     -28.665 -71.185  23.478  1.00  0.00              
ATOM    725  CB  PHE   104     -30.076 -71.725  23.644  1.00  0.00              
ATOM    726  C   PHE   104     -27.976 -72.083  24.394  1.00  0.00              
ATOM    727  O   PHE   104     -28.498 -72.814  25.256  1.00  0.00              
ATOM    728  CG  PHE   104     -31.012 -71.272  22.549  1.00  0.00           C  
ATOM    729  CD1 PHE   104     -31.720 -70.083  22.680  1.00  0.00           C  
ATOM    730  CD2 PHE   104     -31.171 -72.071  21.421  1.00  0.00           C  
ATOM    731  CE1 PHE   104     -32.601 -69.689  21.677  1.00  0.00           C  
ATOM    732  CE2 PHE   104     -32.048 -71.671  20.421  1.00  0.00           C  
ATOM    733  CZ  PHE   104     -32.760 -70.484  20.554  1.00  0.00           C  
ATOM    734  N   PRO   105     -26.666 -72.019  24.218  1.00  0.00              
ATOM    735  CA  PRO   105     -25.558 -72.571  25.171  1.00  0.00              
ATOM    736  CB  PRO   105     -24.379 -71.689  25.559  1.00  0.00              
ATOM    737  C   PRO   105     -25.988 -73.061  26.511  1.00  0.00              
ATOM    738  O   PRO   105     -26.583 -72.271  27.245  1.00  0.00              
ATOM    739  CG  PRO   105     -24.886 -70.252  25.567  1.00  0.00           C  
ATOM    740  CD  PRO   105     -26.101 -70.247  24.686  1.00  0.00           C  
ATOM    741  N   GLY   106     -25.722 -74.317  26.844  1.00  0.00              
ATOM    742  CA  GLY   106     -26.060 -74.931  28.107  1.00  0.00              
ATOM    743  C   GLY   106     -27.451 -74.866  28.571  1.00  0.00              
ATOM    744  O   GLY   106     -27.813 -75.583  29.513  1.00  0.00              
ATOM    745  N   SER   107     -28.270 -74.085  27.890  1.00  0.00              
ATOM    746  CA  SER   107     -29.723 -73.929  28.239  1.00  0.00              
ATOM    747  CB  SER   107     -30.371 -72.808  27.432  1.00  0.00              
ATOM    748  C   SER   107     -30.472 -75.105  27.760  1.00  0.00              
ATOM    749  O   SER   107     -31.530 -75.344  28.334  1.00  0.00              
ATOM    750  OG  SER   107     -30.569 -73.215  26.085  1.00  0.00           O  
ATOM    751  N   THR   108     -29.909 -75.954  26.906  1.00  0.00              
ATOM    752  CA  THR   108     -30.428 -77.126  26.301  1.00  0.00              
ATOM    753  CB  THR   108     -30.948 -76.838  24.829  1.00  0.00              
ATOM    754  C   THR   108     -29.416 -78.138  26.126  1.00  0.00              
ATOM    755  O   THR   108     -28.252 -77.829  25.891  1.00  0.00              
ATOM    756  OG1 THR   108     -29.847 -76.480  23.982  1.00  0.00           O  
ATOM    757  CG2 THR   108     -31.954 -75.694  24.818  1.00  0.00           C  
ATOM    758  N   HIS   109     -29.833 -79.392  26.225  1.00  0.00              
ATOM    759  CA  HIS   109     -28.832 -80.583  26.061  1.00  0.00              
ATOM    760  CB  HIS   109     -28.290 -81.093  27.374  1.00  0.00              
ATOM    761  C   HIS   109     -29.804 -81.463  25.192  1.00  0.00              
ATOM    762  O   HIS   109     -31.021 -81.260  25.188  1.00  0.00              
ATOM    763  CG  HIS   109     -27.105 -81.951  27.200  1.00  0.00           C  
ATOM    764  ND1 HIS   109     -27.074 -83.024  26.333  1.00  0.00           N  
ATOM    765  CD2 HIS   109     -25.917 -81.878  27.847  1.00  0.00           C  
ATOM    766  CE1 HIS   109     -25.865 -83.582  26.466  1.00  0.00           C  
ATOM    767  NE2 HIS   109     -25.146 -82.904  27.353  1.00  0.00           N  
ATOM    768  N   HIS   110     -29.227 -82.410  24.456  1.00  0.00              
ATOM    769  CA  HIS   110     -29.949 -83.253  23.546  1.00  0.00              
ATOM    770  CB  HIS   110     -29.577 -82.793  22.134  1.00  0.00              
ATOM    771  C   HIS   110     -29.453 -84.831  24.134  1.00  0.00              
ATOM    772  O   HIS   110     -28.547 -85.209  24.885  1.00  0.00              
ATOM    773  CG  HIS   110     -28.117 -82.515  21.952  1.00  0.00           C  
ATOM    774  ND1 HIS   110     -27.256 -83.407  21.353  1.00  0.00           N  
ATOM    775  CD2 HIS   110     -27.371 -81.433  22.279  1.00  0.00           C  
ATOM    776  CE1 HIS   110     -26.041 -82.886  21.313  1.00  0.00           C  
ATOM    777  NE2 HIS   110     -26.084 -81.689  21.871  1.00  0.00           N  
ATOM    778  N   LEU   111     -30.406 -85.651  23.672  1.00  0.00              
ATOM    779  CA  LEU   111     -30.723 -87.033  23.489  1.00  0.00              
ATOM    780  CB  LEU   111     -32.233 -87.190  23.270  1.00  0.00              
ATOM    781  C   LEU   111     -29.831 -87.859  22.243  1.00  0.00              
ATOM    782  O   LEU   111     -29.347 -87.321  21.235  1.00  0.00              
ATOM    783  CG  LEU   111     -32.911 -88.255  24.133  1.00  0.00           C  
ATOM    784  CD1 LEU   111     -33.324 -87.619  25.447  1.00  0.00           C  
ATOM    785  CD2 LEU   111     -34.115 -88.827  23.432  1.00  0.00           C  
ATOM    786  N   CYS   112     -29.600 -89.140  22.555  1.00  0.00              
ATOM    787  CA  CYS   112     -29.099 -90.401  22.444  1.00  0.00              
ATOM    788  CB  CYS   112     -28.935 -91.169  23.776  1.00  0.00              
ATOM    789  C   CYS   112     -29.434 -91.288  21.280  1.00  0.00              
ATOM    790  O   CYS   112     -30.011 -90.753  20.331  1.00  0.00              
ATOM    791  SG  CYS   112     -30.373 -91.956  24.489  1.00  0.00           S  
ATOM    792  N   ASP   113     -28.783 -92.442  21.165  1.00  0.00              
ATOM    793  CA  ASP   113     -28.467 -93.329  19.987  1.00  0.00              
ATOM    794  CB  ASP   113     -27.033 -93.412  19.522  1.00  0.00              
ATOM    795  C   ASP   113     -29.388 -94.564  20.019  1.00  0.00              
ATOM    796  O   ASP   113     -29.642 -95.004  21.161  1.00  0.00              
ATOM    797  CG  ASP   113     -26.168 -94.285  20.450  1.00  0.00           C  
ATOM    798  OD1 ASP   113     -26.162 -95.495  20.214  1.00  0.00           O  
ATOM    799  OD2 ASP   113     -25.543 -93.758  21.371  1.00  0.00           O  
ATOM    800  N   ILE   114     -29.673 -95.219  18.898  1.00  0.00              
ATOM    801  CA  ILE   114     -30.222 -96.610  19.065  1.00  0.00              
ATOM    802  CB  ILE   114     -31.660 -96.720  18.542  1.00  0.00              
ATOM    803  C   ILE   114     -29.352 -97.886  19.077  1.00  0.00              
ATOM    804  O   ILE   114     -29.529 -98.822  19.858  1.00  0.00              
ATOM    805  CG1 ILE   114     -32.600 -95.959  19.462  1.00  0.00           C  
ATOM    806  CG2 ILE   114     -32.086 -98.185  18.501  1.00  0.00           C  
ATOM    807  CD1 ILE   114     -33.902 -95.545  18.808  1.00  0.00           C  
ATOM    808  N   VAL   115     -28.440 -97.913  18.110  1.00  0.00              
ATOM    809  CA  VAL   115     -27.637 -99.142  17.879  1.00  0.00              
ATOM    810  CB  VAL   115     -26.606 -99.144  16.785  1.00  0.00              
ATOM    811  C   VAL   115     -26.972 -99.589  19.256  1.00  0.00              
ATOM    812  O   VAL   115     -26.107 -99.041  19.953  1.00  0.00              
ATOM    813  CG1 VAL   115     -25.871-100.482  16.686  1.00  0.00           C  
ATOM    814  CG2 VAL   115     -27.202 -98.791  15.421  1.00  0.00           C  
ATOM    815  N   GLN   116     -27.571-100.719  19.584  1.00  0.00              
ATOM    816  CA  GLN   116     -27.154-101.261  20.997  1.00  0.00              
ATOM    817  CB  GLN   116     -25.846-100.742  21.612  1.00  0.00              
ATOM    818  C   GLN   116     -28.512-101.354  21.714  1.00  0.00              
ATOM    819  O   GLN   116     -28.655-102.240  22.561  1.00  0.00              
ATOM    820  CG  GLN   116     -25.369-101.404  22.828  1.00  0.00           C  
ATOM    821  CD  GLN   116     -24.074-100.800  23.348  1.00  0.00           C  
ATOM    822  OE1 GLN   116     -23.969 -99.701  23.880  1.00  0.00           O  
ATOM    823  NE2 GLN   116     -23.040-101.597  23.204  1.00  0.00           N  
ATOM    824  N   LEU   117     -29.508-100.534  21.389  1.00  0.00              
ATOM    825  CA  LEU   117     -30.784-100.565  21.876  1.00  0.00              
ATOM    826  CB  LEU   117     -31.434 -99.178  21.947  1.00  0.00              
ATOM    827  C   LEU   117     -31.778-101.442  20.981  1.00  0.00              
ATOM    828  O   LEU   117     -32.595-102.258  21.413  1.00  0.00              
ATOM    829  CG  LEU   117     -30.994 -98.222  23.051  1.00  0.00           C  
ATOM    830  CD1 LEU   117     -31.667 -96.874  22.863  1.00  0.00           C  
ATOM    831  CD2 LEU   117     -31.338 -98.821  24.401  1.00  0.00           C  
ATOM    832  N   ASP   118     -31.663-101.144  19.694  1.00  0.00              
ATOM    833  CA  ASP   118     -32.582-101.839  18.780  1.00  0.00              
ATOM    834  CB  ASP   118     -32.926-100.862  17.642  1.00  0.00              
ATOM    835  C   ASP   118     -32.033-103.001  17.920  1.00  0.00              
ATOM    836  O   ASP   118     -32.618-103.407  16.909  1.00  0.00              
ATOM    837  CG  ASP   118     -33.397 -99.503  18.131  1.00  0.00           C  
ATOM    838  OD1 ASP   118     -33.987 -99.423  19.222  1.00  0.00           O  
ATOM    839  OD2 ASP   118     -33.178 -98.505  17.410  1.00  0.00           O  
ATOM    840  N   GLY   119     -30.859-103.483  18.299  1.00  0.00              
ATOM    841  CA  GLY   119     -30.227-104.489  17.412  1.00  0.00              
ATOM    842  C   GLY   119     -30.992-105.805  17.400  1.00  0.00              
ATOM    843  O   GLY   119     -31.109-106.336  18.457  1.00  0.00              
ATOM    844  N   PRO   120     -31.377-106.270  16.234  1.00  0.00              
ATOM    845  CA  PRO   120     -32.047-107.507  15.990  1.00  0.00              
ATOM    846  CB  PRO   120     -32.056-108.808  16.788  1.00  0.00              
ATOM    847  C   PRO   120     -33.425-107.060  15.453  1.00  0.00              
ATOM    848  O   PRO   120     -33.745-107.251  14.278  1.00  0.00              
ATOM    849  CG  PRO   120     -32.120-108.329  18.198  1.00  0.00           C  
ATOM    850  CD  PRO   120     -31.143-107.187  18.215  1.00  0.00           C  
ATOM    851  N   PRO   121     -34.226-106.441  16.321  1.00  0.00              
ATOM    852  CA  PRO   121     -35.521-105.970  15.884  1.00  0.00              
ATOM    853  CB  PRO   121     -36.213-105.538  17.197  1.00  0.00              
ATOM    854  C   PRO   121     -35.593-104.936  14.846  1.00  0.00              
ATOM    855  O   PRO   121     -36.506-104.900  14.013  1.00  0.00              
ATOM    856  CG  PRO   121     -35.115-105.271  18.162  1.00  0.00           C  
ATOM    857  CD  PRO   121     -34.032-106.318  17.753  1.00  0.00           C  
ATOM    858  N   PRO   122     -34.510-104.168  14.788  1.00  0.00              
ATOM    859  CA  PRO   122     -34.342-103.049  13.759  1.00  0.00              
ATOM    860  CB  PRO   122     -33.131-102.234  14.198  1.00  0.00              
ATOM    861  C   PRO   122     -34.030-103.520  12.325  1.00  0.00              
ATOM    862  O   PRO   122     -34.366-102.822  11.369  1.00  0.00              
ATOM    863  CG  PRO   122     -33.220-102.301  15.692  1.00  0.00           C  
ATOM    864  CD  PRO   122     -33.542-103.756  15.930  1.00  0.00           C  
ATOM    865  N   TYR   123     -33.398-104.681  12.180  1.00  0.00              
ATOM    866  CA  TYR   123     -33.107-105.241  10.911  1.00  0.00              
ATOM    867  CB  TYR   123     -31.963-106.264  11.032  1.00  0.00              
ATOM    868  C   TYR   123     -34.439-105.834  10.262  1.00  0.00              
ATOM    869  O   TYR   123     -34.828-105.678   9.108  1.00  0.00              
ATOM    870  CG  TYR   123     -31.603-107.012   9.745  1.00  0.00           C  
ATOM    871  CD1 TYR   123     -30.653-106.484   8.877  1.00  0.00           C  
ATOM    872  CD2 TYR   123     -32.227-108.227   9.430  1.00  0.00           C  
ATOM    873  CE1 TYR   123     -30.327-107.166   7.701  1.00  0.00           C  
ATOM    874  CE2 TYR   123     -31.914-108.908   8.262  1.00  0.00           C  
ATOM    875  CZ  TYR   123     -30.962-108.371   7.397  1.00  0.00           C  
ATOM    876  OH  TYR   123     -30.686-109.007   6.201  1.00  0.00           O  
ATOM    877  N   ASN   124     -35.067-106.627  11.129  1.00  0.00              
ATOM    878  CA  ASN   124     -36.267-107.308  10.487  1.00  0.00              
ATOM    879  CB  ASN   124     -36.434-108.597  11.283  1.00  0.00              
ATOM    880  C   ASN   124     -37.351-106.285  10.031  1.00  0.00              
ATOM    881  O   ASN   124     -37.990-106.272   8.980  1.00  0.00              
ATOM    882  CG  ASN   124     -35.249-109.529  11.162  1.00  0.00           C  
ATOM    883  OD1 ASN   124     -34.723-109.836  10.089  1.00  0.00           O  
ATOM    884  ND2 ASN   124     -34.782-110.011  12.309  1.00  0.00           N  
ATOM    885  N   THR   125     -37.587-105.433  11.029  1.00  0.00              
ATOM    886  CA  THR   125     -38.833-104.516  10.733  1.00  0.00              
ATOM    887  CB  THR   125     -39.225-103.727  11.981  1.00  0.00              
ATOM    888  C   THR   125     -38.669-103.601   9.551  1.00  0.00              
ATOM    889  O   THR   125     -39.633-103.094   8.951  1.00  0.00              
ATOM    890  OG1 THR   125     -38.202-102.786  12.388  1.00  0.00           O  
ATOM    891  CG2 THR   125     -39.532-104.589  13.192  1.00  0.00           C  
ATOM    892  N   LEU   126     -37.401-103.432   9.179  1.00  0.00              
ATOM    893  CA  LEU   126     -37.070-102.501   8.036  1.00  0.00              
ATOM    894  CB  LEU   126     -35.667-101.855   8.150  1.00  0.00              
ATOM    895  C   LEU   126     -37.311-103.155   6.744  1.00  0.00              
ATOM    896  O   LEU   126     -37.367-102.409   5.769  1.00  0.00              
ATOM    897  CG  LEU   126     -35.504-100.844   9.301  1.00  0.00           C  
ATOM    898  CD1 LEU   126     -34.099-100.304   9.284  1.00  0.00           C  
ATOM    899  CD2 LEU   126     -36.465 -99.693   9.126  1.00  0.00           C  
ATOM    900  N   VAL   127     -37.596-104.449   6.683  1.00  0.00              
ATOM    901  CA  VAL   127     -37.937-105.238   5.547  1.00  0.00              
ATOM    902  CB  VAL   127     -37.707-106.772   5.696  1.00  0.00              
ATOM    903  C   VAL   127     -39.447-105.115   5.179  1.00  0.00              
ATOM    904  O   VAL   127     -39.852-105.327   4.040  1.00  0.00              
ATOM    905  CG1 VAL   127     -38.152-107.526   4.424  1.00  0.00           C  
ATOM    906  CG2 VAL   127     -36.224-107.047   5.955  1.00  0.00           C  
ATOM    907  N   SER   128     -40.260-104.777   6.178  1.00  0.00              
ATOM    908  CA  SER   128     -41.679-104.680   5.901  1.00  0.00              
ATOM    909  CB  SER   128     -42.442-104.929   7.206  1.00  0.00              
ATOM    910  C   SER   128     -41.933-103.351   5.155  1.00  0.00              
ATOM    911  O   SER   128     -42.680-103.200   4.189  1.00  0.00              
ATOM    912  OG  SER   128     -42.568-103.741   7.947  1.00  0.00           O  
ATOM    913  N   VAL   129     -41.295-102.336   5.739  1.00  0.00              
ATOM    914  CA  VAL   129     -41.637-100.951   5.170  1.00  0.00              
ATOM    915  CB  VAL   129     -40.900 -99.895   5.993  1.00  0.00              
ATOM    916  C   VAL   129     -41.248-100.749   3.726  1.00  0.00              
ATOM    917  O   VAL   129     -41.748 -99.822   3.093  1.00  0.00              
ATOM    918  CG1 VAL   129     -41.007 -98.546   5.323  1.00  0.00           C  
ATOM    919  CG2 VAL   129     -41.493 -99.847   7.390  1.00  0.00           C  
ATOM    920  N   TYR   130     -40.416-101.629   3.186  1.00  0.00              
ATOM    921  CA  TYR   130     -39.954-101.562   1.818  1.00  0.00              
ATOM    922  CB  TYR   130     -38.495-102.024   1.713  1.00  0.00              
ATOM    923  C   TYR   130     -41.018-102.206   0.805  1.00  0.00              
ATOM    924  O   TYR   130     -41.163-101.923  -0.380  1.00  0.00              
ATOM    925  CG  TYR   130     -37.571-101.184   2.561  1.00  0.00           C  
ATOM    926  CD1 TYR   130     -37.411 -99.818   2.299  1.00  0.00           C  
ATOM    927  CD2 TYR   130     -36.909-101.726   3.662  1.00  0.00           C  
ATOM    928  CE1 TYR   130     -36.621 -99.019   3.115  1.00  0.00           C  
ATOM    929  CE2 TYR   130     -36.120-100.932   4.490  1.00  0.00           C  
ATOM    930  CZ  TYR   130     -35.980 -99.586   4.211  1.00  0.00           C  
ATOM    931  OH  TYR   130     -35.204 -98.809   5.031  1.00  0.00           O  
ATOM    932  N   LYS   131     -41.692-103.193   1.396  1.00  0.00              
ATOM    933  CA  LYS   131     -42.603-103.900   0.418  1.00  0.00              
ATOM    934  CB  LYS   131     -42.821-105.384   0.807  1.00  0.00              
ATOM    935  C   LYS   131     -43.990-103.089   0.294  1.00  0.00              
ATOM    936  O   LYS   131     -44.628-102.827  -0.730  1.00  0.00              
ATOM    937  CG  LYS   131     -41.516-106.165   1.015  1.00  0.00           C  
ATOM    938  CD  LYS   131     -41.727-107.660   0.832  1.00  0.00           C  
ATOM    939  CE  LYS   131     -42.342-108.284   2.090  1.00  0.00           C  
ATOM    940  NZ  LYS   131     -43.272-109.422   1.745  1.00  0.00           N  
ATOM    941  N   HIS   132     -44.385-102.709   1.500  1.00  0.00              
ATOM    942  CA  HIS   132     -45.716-102.009   1.503  1.00  0.00              
ATOM    943  CB  HIS   132     -46.255-101.988   2.940  1.00  0.00              
ATOM    944  C   HIS   132     -45.586-100.493   0.992  1.00  0.00              
ATOM    945  O   HIS   132     -46.378 -99.830   0.331  1.00  0.00              
ATOM    946  CG  HIS   132     -46.978-103.290   3.258  1.00  0.00           C  
ATOM    947  ND1 HIS   132     -47.491-103.577   4.496  1.00  0.00           N  
ATOM    948  CD2 HIS   132     -47.322-104.342   2.477  1.00  0.00           C  
ATOM    949  CE1 HIS   132     -48.089-104.773   4.486  1.00  0.00           C  
ATOM    950  NE2 HIS   132     -48.011-105.255   3.259  1.00  0.00           N  
ATOM    951  N   LEU   133     -44.473 -99.974   1.510  1.00  0.00              
ATOM    952  CA  LEU   133     -44.419 -98.454   1.160  1.00  0.00              
ATOM    953  CB  LEU   133     -43.748 -97.750   2.330  1.00  0.00              
ATOM    954  C   LEU   133     -43.877 -98.184  -0.328  1.00  0.00              
ATOM    955  O   LEU   133     -44.053 -97.207  -1.049  1.00  0.00              
ATOM    956  CG  LEU   133     -44.522 -97.912   3.639  1.00  0.00           C  
ATOM    957  CD1 LEU   133     -43.808 -97.177   4.745  1.00  0.00           C  
ATOM    958  CD2 LEU   133     -45.946 -97.391   3.475  1.00  0.00           C  
ATOM    959  N   SER   134     -43.061 -99.184  -0.662  1.00  0.00              
ATOM    960  CA  SER   134     -42.398 -98.853  -2.033  1.00  0.00              
ATOM    961  CB  SER   134     -40.999 -99.474  -2.048  1.00  0.00              
ATOM    962  C   SER   134     -42.791-100.020  -2.866  1.00  0.00              
ATOM    963  O   SER   134     -42.006-100.888  -3.249  1.00  0.00              
ATOM    964  OG  SER   134     -41.061-100.840  -2.381  1.00  0.00           O  
ATOM    965  N   GLN   135     -44.091-100.041  -3.146  1.00  0.00              
ATOM    966  CA  GLN   135     -44.745-101.136  -3.961  1.00  0.00              
ATOM    967  CB  GLN   135     -45.908-101.652  -3.116  1.00  0.00              
ATOM    968  C   GLN   135     -44.631-101.069  -5.477  1.00  0.00              
ATOM    969  O   GLN   135     -45.603-100.979  -6.228  1.00  0.00              
ATOM    970  CG  GLN   135     -47.166-100.813  -3.311  1.00  0.00           C  
ATOM    971  CD  GLN   135     -48.206-101.066  -2.254  1.00  0.00           C  
ATOM    972  OE1 GLN   135     -48.991-102.011  -2.353  1.00  0.00           O  
ATOM    973  NE2 GLN   135     -48.215-100.226  -1.221  1.00  0.00           N  
ATOM    974  N   HIS   136     -43.385-101.118  -5.929  1.00  0.00              
ATOM    975  CA  HIS   136     -42.920-101.197  -7.294  1.00  0.00              
ATOM    976  CB  HIS   136     -42.032-100.014  -7.639  1.00  0.00              
ATOM    977  C   HIS   136     -42.089-102.511  -7.517  1.00  0.00              
ATOM    978  O   HIS   136     -41.488-103.182  -6.596  1.00  0.00              
ATOM    979  CG  HIS   136     -42.729 -98.694  -7.528  1.00  0.00           C  
ATOM    980  ND1 HIS   136     -42.094 -97.498  -7.758  1.00  0.00           N  
ATOM    981  CD2 HIS   136     -44.006 -98.396  -7.216  1.00  0.00           C  
ATOM    982  CE1 HIS   136     -42.950 -96.509  -7.594  1.00  0.00           C  
ATOM    983  NE2 HIS   136     -44.125 -97.032  -7.261  1.00  0.00           N  
ATOM    984  N   PRO   137     -42.196-102.896  -8.772  1.00  0.00              
ATOM    985  CA  PRO   137     -41.655-104.123  -9.362  1.00  0.00              
ATOM    986  CB  PRO   137     -42.424-104.455 -10.643  1.00  0.00              
ATOM    987  C   PRO   137     -40.160-103.898  -9.690  1.00  0.00              
ATOM    988  O   PRO   137     -39.273-104.685  -9.350  1.00  0.00              
ATOM    989  CG  PRO   137     -43.823-104.001 -10.366  1.00  0.00           C  
ATOM    990  CD  PRO   137     -43.634-102.711  -9.602  1.00  0.00           C  
ATOM    991  N   GLN   138     -39.902-102.779 -10.368  1.00  0.00              
ATOM    992  CA  GLN   138     -38.497-102.517 -10.735  1.00  0.00              
ATOM    993  CB  GLN   138     -38.449-101.235 -11.546  1.00  0.00              
ATOM    994  C   GLN   138     -37.556-102.230  -9.612  1.00  0.00              
ATOM    995  O   GLN   138     -36.327-102.388  -9.709  1.00  0.00              
ATOM    996  CG  GLN   138     -37.074-101.024 -12.150  1.00  0.00           C  
ATOM    997  CD  GLN   138     -36.942 -99.791 -12.957  1.00  0.00           C  
ATOM    998  OE1 GLN   138     -37.602 -98.776 -12.738  1.00  0.00           O  
ATOM    999  NE2 GLN   138     -36.060 -99.871 -13.953  1.00  0.00           N  
ATOM   1000  N   GLN   139     -38.164-101.857  -8.487  1.00  0.00              
ATOM   1001  CA  GLN   139     -37.339-101.489  -7.265  1.00  0.00              
ATOM   1002  CB  GLN   139     -38.150-100.653  -6.271  1.00  0.00              
ATOM   1003  C   GLN   139     -36.805-102.733  -6.613  1.00  0.00              
ATOM   1004  O   GLN   139     -35.815-102.660  -5.865  1.00  0.00              
ATOM   1005  CG  GLN   139     -38.442 -99.244  -6.765  1.00  0.00           C  
ATOM   1006  CD  GLN   139     -39.431 -98.497  -5.893  1.00  0.00           C  
ATOM   1007  OE1 GLN   139     -40.504 -98.104  -6.352  1.00  0.00           O  
ATOM   1008  NE2 GLN   139     -39.073 -98.286  -4.634  1.00  0.00           N  
ATOM   1009  N   TRP   140     -37.391-103.881  -6.948  1.00  0.00              
ATOM   1010  CA  TRP   140     -36.984-105.181  -6.437  1.00  0.00              
ATOM   1011  CB  TRP   140     -38.019-106.255  -6.759  1.00  0.00              
ATOM   1012  C   TRP   140     -35.637-105.613  -7.041  1.00  0.00              
ATOM   1013  O   TRP   140     -34.988-106.471  -6.447  1.00  0.00              
ATOM   1014  CG  TRP   140     -38.455-107.026  -5.546  1.00  0.00           C  
ATOM   1015  CD1 TRP   140     -37.649-107.630  -4.613  1.00  0.00           C  
ATOM   1016  CD2 TRP   140     -39.800-107.266  -5.130  1.00  0.00           C  
ATOM   1017  NE1 TRP   140     -38.417-108.224  -3.643  1.00  0.00           N  
ATOM   1018  CE2 TRP   140     -39.740-108.019  -3.933  1.00  0.00           C  
ATOM   1019  CE3 TRP   140     -41.057-106.917  -5.650  1.00  0.00           C  
ATOM   1020  CZ2 TRP   140     -40.889-108.431  -3.246  1.00  0.00           C  
ATOM   1021  CZ3 TRP   140     -42.203-107.325  -4.966  1.00  0.00           C  
ATOM   1022  CH2 TRP   140     -42.108-108.075  -3.774  1.00  0.00           C  
ATOM   1023  N   LYS   141     -35.211-105.021  -8.148  1.00  0.00              
ATOM   1024  CA  LYS   141     -34.013-105.288  -8.804  1.00  0.00              
ATOM   1025  CB  LYS   141     -34.098-104.960 -10.287  1.00  0.00              
ATOM   1026  C   LYS   141     -32.746-104.590  -8.161  1.00  0.00              
ATOM   1027  O   LYS   141     -31.584-104.982  -8.194  1.00  0.00              
ATOM   1028  CG  LYS   141     -33.281-105.887 -11.201  1.00  0.00           C  
ATOM   1029  CD  LYS   141     -33.488-105.565 -12.649  1.00  0.00           C  
ATOM   1030  CE  LYS   141     -32.958-106.639 -13.592  1.00  0.00           C  
ATOM   1031  NZ  LYS   141     -34.144-107.652 -13.690  1.00  0.00           N  
ATOM   1032  N   LEU   142     -33.095-103.425  -7.617  1.00  0.00              
ATOM   1033  CA  LEU   142     -31.856-102.662  -7.105  1.00  0.00              
ATOM   1034  CB  LEU   142     -32.011-101.183  -7.425  1.00  0.00              
ATOM   1035  C   LEU   142     -31.559-103.125  -5.696  1.00  0.00              
ATOM   1036  O   LEU   142     -30.428-103.306  -5.256  1.00  0.00              
ATOM   1037  CG  LEU   142     -32.076-100.909  -8.928  1.00  0.00           C  
ATOM   1038  CD1 LEU   142     -32.213 -99.427  -9.168  1.00  0.00           C  
ATOM   1039  CD2 LEU   142     -30.829-101.455  -9.616  1.00  0.00           C  
ATOM   1040  N   VAL   143     -32.655-103.344  -4.970  1.00  0.00              
ATOM   1041  CA  VAL   143     -32.413-103.763  -3.511  1.00  0.00              
ATOM   1042  CB  VAL   143     -33.796-103.806  -2.876  1.00  0.00              
ATOM   1043  C   VAL   143     -31.757-105.132  -3.393  1.00  0.00              
ATOM   1044  O   VAL   143     -30.899-105.341  -2.542  1.00  0.00              
ATOM   1045  CG1 VAL   143     -33.786-104.358  -1.454  1.00  0.00           C  
ATOM   1046  CG2 VAL   143     -34.440-102.418  -2.785  1.00  0.00           C  
ATOM   1047  N   TYR   144     -32.131-106.056  -4.278  1.00  0.00              
ATOM   1048  CA  TYR   144     -31.542-107.392  -4.227  1.00  0.00              
ATOM   1049  CB  TYR   144     -32.240-108.281  -5.271  1.00  0.00              
ATOM   1050  C   TYR   144     -30.000-107.457  -4.457  1.00  0.00              
ATOM   1051  O   TYR   144     -29.297-108.212  -3.779  1.00  0.00              
ATOM   1052  CG  TYR   144     -31.713-109.715  -5.382  1.00  0.00           C  
ATOM   1053  CD1 TYR   144     -32.256-110.719  -4.587  1.00  0.00           C  
ATOM   1054  CD2 TYR   144     -30.681-110.026  -6.279  1.00  0.00           C  
ATOM   1055  CE1 TYR   144     -31.771-112.027  -4.687  1.00  0.00           C  
ATOM   1056  CE2 TYR   144     -30.190-111.320  -6.380  1.00  0.00           C  
ATOM   1057  CZ  TYR   144     -30.739-112.320  -5.579  1.00  0.00           C  
ATOM   1058  OH  TYR   144     -30.217-113.599  -5.626  1.00  0.00           O  
ATOM   1059  N   ASN   145     -29.497-106.636  -5.367  1.00  0.00              
ATOM   1060  CA  ASN   145     -28.110-106.576  -5.642  1.00  0.00              
ATOM   1061  CB  ASN   145     -27.927-106.136  -7.097  1.00  0.00              
ATOM   1062  C   ASN   145     -27.300-106.035  -4.508  1.00  0.00              
ATOM   1063  O   ASN   145     -26.244-106.525  -4.113  1.00  0.00              
ATOM   1064  CG  ASN   145     -28.680-107.016  -8.078  1.00  0.00           C  
ATOM   1065  OD1 ASN   145     -28.610-108.243  -8.017  1.00  0.00           O  
ATOM   1066  ND2 ASN   145     -29.405-106.386  -8.994  1.00  0.00           N  
ATOM   1067  N   VAL   146     -27.834-104.940  -3.966  1.00  0.00              
ATOM   1068  CA  VAL   146     -26.999-104.230  -2.867  1.00  0.00              
ATOM   1069  CB  VAL   146     -27.727-102.966  -2.410  1.00  0.00              
ATOM   1070  C   VAL   146     -26.846-105.094  -1.575  1.00  0.00              
ATOM   1071  O   VAL   146     -26.145-104.725  -0.631  1.00  0.00              
ATOM   1072  CG1 VAL   146     -27.065-102.402  -1.174  1.00  0.00           C  
ATOM   1073  CG2 VAL   146     -27.712-101.947  -3.535  1.00  0.00           C  
ATOM   1074  N   SER   147     -27.490-106.252  -1.569  1.00  0.00              
ATOM   1075  CA  SER   147     -27.409-107.125  -0.440  1.00  0.00              
ATOM   1076  CB  SER   147     -28.712-107.829  -0.158  1.00  0.00              
ATOM   1077  C   SER   147     -26.319-108.172  -0.566  1.00  0.00              
ATOM   1078  O   SER   147     -26.474-109.233   0.035  1.00  0.00              
ATOM   1079  OG  SER   147     -29.007-108.854  -1.093  1.00  0.00           O  
ATOM   1080  N   ASN   148     -25.333-107.964  -1.426  1.00  0.00              
ATOM   1081  CA  ASN   148     -24.640-109.343  -1.800  1.00  0.00              
ATOM   1082  CB  ASN   148     -23.621-108.883  -2.835  1.00  0.00              
ATOM   1083  C   ASN   148     -23.651-109.890  -0.694  1.00  0.00              
ATOM   1084  O   ASN   148     -22.658-109.331  -0.220  1.00  0.00              
ATOM   1085  CG  ASN   148     -22.732-110.005  -3.313  1.00  0.00           C  
ATOM   1086  OD1 ASN   148     -21.510-109.885  -3.320  1.00  0.00           O  
ATOM   1087  ND2 ASN   148     -23.337-111.097  -3.727  1.00  0.00           N  
ATOM   1088  N   THR   149     -24.039-111.089  -0.248  1.00  0.00              
ATOM   1089  CA  THR   149     -23.211-111.694   0.821  1.00  0.00              
ATOM   1090  CB  THR   149     -21.772-112.278   0.703  1.00  0.00              
ATOM   1091  C   THR   149     -23.160-110.999   2.119  1.00  0.00              
ATOM   1092  O   THR   149     -22.127-111.033   2.787  1.00  0.00              
ATOM   1093  OG1 THR   149     -20.842-111.199   0.898  1.00  0.00           O  
ATOM   1094  CG2 THR   149     -21.545-112.893  -0.751  1.00  0.00           C  
ATOM   1095  N   ARG   150     -24.232-110.294   2.468  1.00  0.00              
ATOM   1096  CA  ARG   150     -24.369-109.489   3.691  1.00  0.00              
ATOM   1097  CB  ARG   150     -23.908-110.332   4.886  1.00  0.00              
ATOM   1098  C   ARG   150     -23.428-108.210   3.511  1.00  0.00              
ATOM   1099  O   ARG   150     -22.342-108.234   4.084  1.00  0.00              
ATOM   1100  CG  ARG   150     -24.423-111.759   4.798  1.00  0.00           C  
ATOM   1101  CD  ARG   150     -24.503-112.431   6.155  1.00  0.00           C  
ATOM   1102  NE  ARG   150     -24.929-113.826   6.016  1.00  0.00           N  
ATOM   1103  CZ  ARG   150     -24.093-114.848   5.856  1.00  0.00           C  
ATOM   1104  NH1 ARG   150     -22.784-114.636   5.813  1.00  0.00           N  
ATOM   1105  NH2 ARG   150     -24.573-116.083   5.751  1.00  0.00           N  
ATOM   1106  N   ALA   151     -23.847-107.158   2.822  1.00  0.00              
ATOM   1107  CA  ALA   151     -22.947-106.107   2.700  1.00  0.00              
ATOM   1108  CB  ALA   151     -23.162-105.552   1.307  1.00  0.00              
ATOM   1109  C   ALA   151     -23.316-104.907   3.564  1.00  0.00              
ATOM   1110  O   ALA   151     -23.793-103.987   2.903  1.00  0.00              
ATOM   1111  N   TYR   152     -23.222-104.846   4.899  1.00  0.00              
ATOM   1112  CA  TYR   152     -23.933-103.754   5.517  1.00  0.00              
ATOM   1113  CB  TYR   152     -24.595-104.233   6.841  1.00  0.00              
ATOM   1114  C   TYR   152     -22.962-102.706   5.725  1.00  0.00              
ATOM   1115  O   TYR   152     -22.434-102.598   6.832  1.00  0.00              
ATOM   1116  CG  TYR   152     -25.819-105.054   6.433  1.00  0.00           C  
ATOM   1117  CD1 TYR   152     -26.986-104.384   6.047  1.00  0.00           C  
ATOM   1118  CD2 TYR   152     -25.736-106.434   6.332  1.00  0.00           C  
ATOM   1119  CE1 TYR   152     -28.083-105.111   5.601  1.00  0.00           C  
ATOM   1120  CE2 TYR   152     -26.852-107.157   5.854  1.00  0.00           C  
ATOM   1121  CZ  TYR   152     -27.998-106.478   5.523  1.00  0.00           C  
ATOM   1122  OH  TYR   152     -29.091-107.206   5.076  1.00  0.00           O  
ATOM   1123  N   GLU   153     -22.620-101.957   4.681  1.00  0.00              
ATOM   1124  CA  GLU   153     -21.441-100.959   4.873  1.00  0.00              
ATOM   1125  CB  GLU   153     -21.196-100.310   3.507  1.00  0.00              
ATOM   1126  C   GLU   153     -21.603 -99.821   5.859  1.00  0.00              
ATOM   1127  O   GLU   153     -20.695 -99.311   6.508  1.00  0.00              
ATOM   1128  CG  GLU   153     -20.667-101.261   2.434  1.00  0.00           C  
ATOM   1129  CD  GLU   153     -21.760-101.977   1.649  1.00  0.00           C  
ATOM   1130  OE1 GLU   153     -22.792-102.374   2.222  1.00  0.00           O  
ATOM   1131  OE2 GLU   153     -21.581-102.165   0.437  1.00  0.00           O  
ATOM   1132  N   MET   154     -22.871 -99.423   5.964  1.00  0.00              
ATOM   1133  CA  MET   154     -23.082 -98.204   6.911  1.00  0.00              
ATOM   1134  CB  MET   154     -24.392 -97.492   6.527  1.00  0.00              
ATOM   1135  C   MET   154     -23.132 -98.607   8.355  1.00  0.00              
ATOM   1136  O   MET   154     -22.956 -97.793   9.261  1.00  0.00              
ATOM   1137  CG  MET   154     -24.291 -96.810   5.172  1.00  0.00           C  
ATOM   1138  SD  MET   154     -25.702 -95.818   4.641  1.00  0.00           S  
ATOM   1139  CE  MET   154     -25.416 -94.382   5.736  1.00  0.00           C  
ATOM   1140  N   VAL   155     -23.379 -99.897   8.582  1.00  0.00              
ATOM   1141  CA  VAL   155     -23.524-100.389   9.988  1.00  0.00              
ATOM   1142  CB  VAL   155     -24.201-101.758  10.031  1.00  0.00              
ATOM   1143  C   VAL   155     -22.129-100.476  10.629  1.00  0.00              
ATOM   1144  O   VAL   155     -21.988-100.476  11.864  1.00  0.00              
ATOM   1145  CG1 VAL   155     -24.028-102.381  11.396  1.00  0.00           C  
ATOM   1146  CG2 VAL   155     -25.674-101.598   9.701  1.00  0.00           C  
ATOM   1147  N   ALA   156     -21.109-100.515   9.772  1.00  0.00              
ATOM   1148  CA  ALA   156     -19.737-100.610  10.210  1.00  0.00              
ATOM   1149  CB  ALA   156     -18.780-100.892   9.053  1.00  0.00              
ATOM   1150  C   ALA   156     -19.244 -99.301  10.864  1.00  0.00              
ATOM   1151  O   ALA   156     -18.279 -99.316  11.625  1.00  0.00              
ATOM   1152  N   ASP   157     -19.916 -98.197  10.569  1.00  0.00              
ATOM   1153  CA  ASP   157     -19.544 -96.916  11.084  1.00  0.00              
ATOM   1154  CB  ASP   157     -19.704 -95.827  10.014  1.00  0.00              
ATOM   1155  C   ASP   157     -20.062 -96.613  12.454  1.00  0.00              
ATOM   1156  O   ASP   157     -19.560 -95.833  13.262  1.00  0.00              
ATOM   1157  CG  ASP   157     -21.094 -95.798   9.394  1.00  0.00           C  
ATOM   1158  OD1 ASP   157     -21.681 -96.873   9.132  1.00  0.00           O  
ATOM   1159  OD2 ASP   157     -21.589 -94.681   9.144  1.00  0.00           O  
ATOM   1160  N   VAL   158     -21.189 -97.281  12.700  1.00  0.00              
ATOM   1161  CA  VAL   158     -21.903 -96.889  14.063  1.00  0.00              
ATOM   1162  CB  VAL   158     -23.378 -97.291  14.048  1.00  0.00              
ATOM   1163  C   VAL   158     -21.084 -97.601  15.126  1.00  0.00              
ATOM   1164  O   VAL   158     -20.956 -97.034  16.208  1.00  0.00              
ATOM   1165  CG1 VAL   158     -23.927 -97.307  15.455  1.00  0.00           C  
ATOM   1166  CG2 VAL   158     -24.154 -96.312  13.184  1.00  0.00           C  
ATOM   1167  N   HIS   159     -20.491 -98.751  14.836  1.00  0.00              
ATOM   1168  CA  HIS   159     -19.678 -99.512  15.677  1.00  0.00              
ATOM   1169  CB  HIS   159     -19.291-100.886  15.151  1.00  0.00              
ATOM   1170  C   HIS   159     -18.345 -98.818  16.236  1.00  0.00              
ATOM   1171  O   HIS   159     -17.791 -99.045  17.307  1.00  0.00              
ATOM   1172  CG  HIS   159     -20.419-101.870  15.099  1.00  0.00           C  
ATOM   1173  ND1 HIS   159     -21.386-101.943  14.130  1.00  0.00           N  
ATOM   1174  CD2 HIS   159     -20.692-102.844  16.021  1.00  0.00           C  
ATOM   1175  CE1 HIS   159     -22.219-102.942  14.456  1.00  0.00           C  
ATOM   1176  NE2 HIS   159     -21.824-103.499  15.595  1.00  0.00           N  
ATOM   1177  N   MET   160     -17.832 -97.995  15.322  1.00  0.00              
ATOM   1178  CA  MET   160     -16.499 -97.432  15.781  1.00  0.00              
ATOM   1179  CB  MET   160     -15.601 -97.198  14.552  1.00  0.00              
ATOM   1180  C   MET   160     -16.732 -96.204  16.622  1.00  0.00              
ATOM   1181  O   MET   160     -16.164 -95.947  17.674  1.00  0.00              
ATOM   1182  CG  MET   160     -15.139 -98.505  13.930  1.00  0.00           C  
ATOM   1183  SD  MET   160     -13.969 -98.398  12.560  1.00  0.00           S  
ATOM   1184  CE  MET   160     -12.484 -97.976  13.540  1.00  0.00           C  
ATOM   1185  N   LYS   161     -17.654 -95.394  16.106  1.00  0.00              
ATOM   1186  CA  LYS   161     -17.965 -94.131  16.960  1.00  0.00              
ATOM   1187  CB  LYS   161     -18.866 -93.230  16.115  1.00  0.00              
ATOM   1188  C   LYS   161     -18.777 -94.528  18.150  1.00  0.00              
ATOM   1189  O   LYS   161     -18.574 -94.008  19.260  1.00  0.00              
ATOM   1190  CG  LYS   161     -18.215 -92.636  14.876  1.00  0.00           C  
ATOM   1191  CD  LYS   161     -17.951 -91.151  15.041  1.00  0.00           C  
ATOM   1192  CE  LYS   161     -17.708 -90.480  13.698  1.00  0.00           C  
ATOM   1193  NZ  LYS   161     -18.904 -90.603  12.817  1.00  0.00           N  
ATOM   1194  N   SER   162     -19.651 -95.513  17.948  1.00  0.00              
ATOM   1195  CA  SER   162     -20.527 -96.034  19.021  1.00  0.00              
ATOM   1196  CB  SER   162     -21.557 -97.117  18.605  1.00  0.00              
ATOM   1197  C   SER   162     -19.779 -96.478  20.298  1.00  0.00              
ATOM   1198  O   SER   162     -20.412 -96.528  21.350  1.00  0.00              
ATOM   1199  OG  SER   162     -20.854 -98.164  17.959  1.00  0.00           O  
ATOM   1200  N   LEU   163     -18.485 -96.756  20.217  1.00  0.00              
ATOM   1201  CA  LEU   163     -17.675 -97.149  21.271  1.00  0.00              
ATOM   1202  CB  LEU   163     -16.531 -98.082  20.843  1.00  0.00              
ATOM   1203  C   LEU   163     -17.441 -95.788  22.284  1.00  0.00              
ATOM   1204  O   LEU   163     -17.590 -95.479  23.468  1.00  0.00              
ATOM   1205  CG  LEU   163     -16.867 -99.397  20.138  1.00  0.00           C  
ATOM   1206  CD1 LEU   163     -15.656-100.318  20.185  1.00  0.00           C  
ATOM   1207  CD2 LEU   163     -18.056-100.066  20.806  1.00  0.00           C  
ATOM   1208  N   MET   164     -16.835 -94.991  21.397  1.00  0.00              
ATOM   1209  CA  MET   164     -16.403 -93.737  22.355  1.00  0.00              
ATOM   1210  CB  MET   164     -14.887 -93.568  22.413  1.00  0.00              
ATOM   1211  C   MET   164     -17.452 -92.684  22.333  1.00  0.00              
ATOM   1212  O   MET   164     -17.615 -91.819  23.193  1.00  0.00              
ATOM   1213  CG  MET   164     -14.214 -93.345  21.065  1.00  0.00           C  
ATOM   1214  SD  MET   164     -12.425 -93.392  21.224  1.00  0.00           S  
ATOM   1215  CE  MET   164     -12.098 -92.069  22.377  1.00  0.00           C  
ATOM   1216  N   GLU   165     -18.213 -92.770  21.242  1.00  0.00              
ATOM   1217  CA  GLU   165     -19.265 -91.599  21.057  1.00  0.00              
ATOM   1218  CB  GLU   165     -19.791 -91.472  19.621  1.00  0.00              
ATOM   1219  C   GLU   165     -20.385 -91.900  21.997  1.00  0.00              
ATOM   1220  O   GLU   165     -21.018 -90.955  22.499  1.00  0.00              
ATOM   1221  CG  GLU   165     -18.854 -90.663  18.732  1.00  0.00           C  
ATOM   1222  CD  GLU   165     -17.727 -91.479  18.135  1.00  0.00           C  
ATOM   1223  OE1 GLU   165     -17.518 -92.647  18.536  1.00  0.00           O  
ATOM   1224  OE2 GLU   165     -16.994 -90.925  17.283  1.00  0.00           O  
ATOM   1225  N   ARG   166     -20.583 -93.175  22.328  1.00  0.00              
ATOM   1226  CA  ARG   166     -21.577 -93.648  23.270  1.00  0.00              
ATOM   1227  CB  ARG   166     -21.489 -95.166  23.450  1.00  0.00              
ATOM   1228  C   ARG   166     -21.446 -93.053  24.664  1.00  0.00              
ATOM   1229  O   ARG   166     -22.449 -93.077  25.374  1.00  0.00              
ATOM   1230  CG  ARG   166     -21.471 -95.971  22.166  1.00  0.00           C  
ATOM   1231  CD  ARG   166     -21.119 -97.410  22.480  1.00  0.00           C  
ATOM   1232  NE  ARG   166     -20.808 -98.190  21.286  1.00  0.00           N  
ATOM   1233  CZ  ARG   166     -19.930 -99.193  21.250  1.00  0.00           C  
ATOM   1234  NH1 ARG   166     -19.262 -99.540  22.347  1.00  0.00           N  
ATOM   1235  NH2 ARG   166     -19.732 -99.864  20.118  1.00  0.00           N  
ATOM   1236  N   SER   167     -20.309 -92.481  25.036  1.00  0.00              
ATOM   1237  CA  SER   167     -20.033 -91.856  26.243  1.00  0.00              
ATOM   1238  CB  SER   167     -18.552 -91.956  26.650  1.00  0.00              
ATOM   1239  C   SER   167     -20.914 -90.400  26.260  1.00  0.00              
ATOM   1240  O   SER   167     -21.724 -89.856  27.013  1.00  0.00              
ATOM   1241  OG  SER   167     -17.714 -91.218  25.777  1.00  0.00           O  
ATOM   1242  N   VAL   168     -20.397 -89.792  25.188  1.00  0.00              
ATOM   1243  CA  VAL   168     -21.048 -88.330  25.256  1.00  0.00              
ATOM   1244  CB  VAL   168     -19.962 -87.255  25.154  1.00  0.00              
ATOM   1245  C   VAL   168     -22.341 -88.327  24.524  1.00  0.00              
ATOM   1246  O   VAL   168     -23.296 -87.592  24.769  1.00  0.00              
ATOM   1247  CG1 VAL   168     -19.069 -87.304  26.375  1.00  0.00           C  
ATOM   1248  CG2 VAL   168     -19.161 -87.432  23.878  1.00  0.00           C  
ATOM   1249  N   ARG   169     -22.353 -89.221  23.536  1.00  0.00              
ATOM   1250  CA  ARG   169     -23.633 -89.193  22.608  1.00  0.00              
ATOM   1251  CB  ARG   169     -23.432 -89.783  21.202  1.00  0.00              
ATOM   1252  C   ARG   169     -24.798 -89.687  23.454  1.00  0.00              
ATOM   1253  O   ARG   169     -25.895 -89.174  23.241  1.00  0.00              
ATOM   1254  CG  ARG   169     -22.887 -91.179  21.122  1.00  0.00           C  
ATOM   1255  CD  ARG   169     -22.646 -91.581  19.662  1.00  0.00           C  
ATOM   1256  NE  ARG   169     -23.878 -91.571  18.868  1.00  0.00           N  
ATOM   1257  CZ  ARG   169     -23.969 -91.976  17.600  1.00  0.00           C  
ATOM   1258  NH1 ARG   169     -22.901 -92.430  16.953  1.00  0.00           N  
ATOM   1259  NH2 ARG   169     -25.140 -91.931  16.975  1.00  0.00           N  
ATOM   1260  N   LYS   170     -24.588 -90.577  24.414  1.00  0.00              
ATOM   1261  CA  LYS   170     -25.517 -91.095  25.304  1.00  0.00              
ATOM   1262  CB  LYS   170     -24.923 -92.236  26.117  1.00  0.00              
ATOM   1263  C   LYS   170     -26.263 -90.167  26.269  1.00  0.00              
ATOM   1264  O   LYS   170     -27.383 -90.387  26.714  1.00  0.00              
ATOM   1265  CG  LYS   170     -25.876 -93.415  26.367  1.00  0.00           C  
ATOM   1266  CD  LYS   170     -25.197 -94.538  27.088  1.00  0.00           C  
ATOM   1267  CE  LYS   170     -25.995 -95.836  27.080  1.00  0.00           C  
ATOM   1268  NZ  LYS   170     -25.582 -96.507  25.731  1.00  0.00           N  
ATOM   1269  N   ARG   171     -25.533 -89.114  26.623  1.00  0.00              
ATOM   1270  CA  ARG   171     -26.172 -88.151  27.613  1.00  0.00              
ATOM   1271  CB  ARG   171     -25.246 -87.609  28.716  1.00  0.00              
ATOM   1272  C   ARG   171     -26.515 -86.824  26.964  1.00  0.00              
ATOM   1273  O   ARG   171     -27.309 -86.188  27.694  1.00  0.00              
ATOM   1274  CG  ARG   171     -24.893 -88.742  29.675  1.00  0.00           C  
ATOM   1275  CD  ARG   171     -23.801 -88.309  30.652  1.00  0.00           C  
ATOM   1276  NE  ARG   171     -23.541 -89.318  31.702  1.00  0.00           N  
ATOM   1277  CZ  ARG   171     -22.342 -89.647  32.161  1.00  0.00           C  
ATOM   1278  NH1 ARG   171     -21.197 -89.155  31.679  1.00  0.00           N  
ATOM   1279  NH2 ARG   171     -22.228 -90.597  33.126  1.00  0.00           N  
ATOM   1280  N   ILE   172     -26.123 -86.466  25.769  1.00  0.00              
ATOM   1281  CA  ILE   172     -26.386 -85.331  25.073  1.00  0.00              
ATOM   1282  CB  ILE   172     -24.945 -84.860  24.629  1.00  0.00              
ATOM   1283  C   ILE   172     -27.187 -85.246  23.683  1.00  0.00              
ATOM   1284  O   ILE   172     -27.488 -84.192  23.110  1.00  0.00              
ATOM   1285  CG1 ILE   172     -24.009 -84.618  25.836  1.00  0.00           C  
ATOM   1286  CG2 ILE   172     -25.048 -83.655  23.718  1.00  0.00           C  
ATOM   1287  CD1 ILE   172     -22.548 -84.379  25.520  1.00  0.00           C  
ATOM   1288  N   LEU   173     -27.295 -86.429  23.083  1.00  0.00              
ATOM   1289  CA  LEU   173     -27.914 -86.039  21.652  1.00  0.00              
ATOM   1290  CB  LEU   173     -26.906 -85.957  20.501  1.00  0.00              
ATOM   1291  C   LEU   173     -28.882 -87.211  21.466  1.00  0.00              
ATOM   1292  O   LEU   173     -28.960 -88.148  22.254  1.00  0.00              
ATOM   1293  CG  LEU   173     -25.801 -84.910  20.549  1.00  0.00           C  
ATOM   1294  CD1 LEU   173     -24.818 -85.125  19.411  1.00  0.00           C  
ATOM   1295  CD2 LEU   173     -26.408 -83.516  20.481  1.00  0.00           C  
ATOM   1296  N   GLY   174     -29.606 -87.123  20.358  1.00  0.00              
ATOM   1297  CA  GLY   174     -30.497 -88.272  19.933  1.00  0.00              
ATOM   1298  C   GLY   174     -31.855 -88.648  20.442  1.00  0.00              
ATOM   1299  O   GLY   174     -32.848 -88.299  19.822  1.00  0.00              
ATOM   1300  N   TYR   175     -31.936 -89.338  21.572  1.00  0.00              
ATOM   1301  CA  TYR   175     -33.282 -89.827  22.044  1.00  0.00              
ATOM   1302  CB  TYR   175     -33.295 -91.376  22.081  1.00  0.00              
ATOM   1303  C   TYR   175     -33.448 -88.966  23.423  1.00  0.00              
ATOM   1304  O   TYR   175     -32.895 -87.875  23.652  1.00  0.00              
ATOM   1305  CG  TYR   175     -32.634 -92.054  20.891  1.00  0.00           C  
ATOM   1306  CD1 TYR   175     -33.113 -91.922  19.606  1.00  0.00           C  
ATOM   1307  CD2 TYR   175     -31.482 -92.810  21.081  1.00  0.00           C  
ATOM   1308  CE1 TYR   175     -32.475 -92.526  18.522  1.00  0.00           C  
ATOM   1309  CE2 TYR   175     -30.846 -93.423  20.019  1.00  0.00           C  
ATOM   1310  CZ  TYR   175     -31.339 -93.273  18.750  1.00  0.00           C  
ATOM   1311  OH  TYR   175     -30.680 -93.881  17.703  1.00  0.00           O  
ATOM   1312  N   ASP   176     -34.514 -89.490  24.111  1.00  0.00              
ATOM   1313  CA  ASP   176     -34.853 -88.798  25.440  1.00  0.00              
ATOM   1314  CB  ASP   176     -34.209 -88.959  26.820  1.00  0.00              
ATOM   1315  C   ASP   176     -35.561 -87.307  24.879  1.00  0.00              
ATOM   1316  O   ASP   176     -35.219 -86.750  23.848  1.00  0.00              
ATOM   1317  CG  ASP   176     -33.991 -90.408  27.196  1.00  0.00           C  
ATOM   1318  OD1 ASP   176     -34.722 -91.278  26.673  1.00  0.00           O  
ATOM   1319  OD2 ASP   176     -33.095 -90.674  28.025  1.00  0.00           O  
ATOM   1320  N   PRO   177     -36.532 -86.829  25.641  1.00  0.00              
ATOM   1321  CA  PRO   177     -37.060 -85.596  25.319  1.00  0.00              
ATOM   1322  CB  PRO   177     -37.636 -86.388  26.474  1.00  0.00              
ATOM   1323  C   PRO   177     -37.656 -84.887  25.670  1.00  0.00              
ATOM   1324  O   PRO   177     -38.190 -85.418  26.641  1.00  0.00              
ATOM   1325  CG  PRO   177     -38.560 -85.409  27.123  1.00  0.00           C  
ATOM   1326  CD  PRO   177     -39.150 -84.567  26.040  1.00  0.00           C  
ATOM   1327  N   ASP   178     -37.707 -83.573  25.427  1.00  0.00              
ATOM   1328  CA  ASP   178     -38.714 -82.296  26.490  1.00  0.00              
ATOM   1329  CB  ASP   178     -37.902 -81.796  27.686  1.00  0.00              
ATOM   1330  C   ASP   178     -39.331 -81.574  25.269  1.00  0.00              
ATOM   1331  O   ASP   178     -40.469 -81.163  25.454  1.00  0.00              
ATOM   1332  CG  ASP   178     -38.327 -82.439  28.990  1.00  0.00           C  
ATOM   1333  OD1 ASP   178     -39.064 -83.448  28.965  1.00  0.00           O  
ATOM   1334  OD2 ASP   178     -37.916 -81.926  30.044  1.00  0.00           O  
ATOM   1335  N   VAL   179     -38.707 -81.455  24.097  1.00  0.00              
ATOM   1336  CA  VAL   179     -39.229 -80.748  22.986  1.00  0.00              
ATOM   1337  CB  VAL   179     -38.425 -79.448  22.733  1.00  0.00              
ATOM   1338  C   VAL   179     -38.666 -81.927  22.093  1.00  0.00              
ATOM   1339  O   VAL   179     -37.485 -82.274  22.148  1.00  0.00              
ATOM   1340  CG1 VAL   179     -38.651 -78.464  23.898  1.00  0.00           C  
ATOM   1341  CG2 VAL   179     -36.955 -79.776  22.533  1.00  0.00           C  
ATOM   1342  N   VAL   180     -39.553 -82.485  21.272  1.00  0.00              
ATOM   1343  CA  VAL   180     -39.183 -83.530  20.372  1.00  0.00              
ATOM   1344  CB  VAL   180     -40.239 -84.665  20.547  1.00  0.00              
ATOM   1345  C   VAL   180     -38.869 -83.241  18.886  1.00  0.00              
ATOM   1346  O   VAL   180     -39.669 -82.532  18.287  1.00  0.00              
ATOM   1347  CG1 VAL   180     -39.957 -85.817  19.588  1.00  0.00           C  
ATOM   1348  CG2 VAL   180     -40.239 -85.168  22.005  1.00  0.00           C  
ATOM   1349  N   VAL   181     -37.831 -83.814  18.293  1.00  0.00              
ATOM   1350  CA  VAL   181     -37.755 -83.629  16.843  1.00  0.00              
ATOM   1351  CB  VAL   181     -36.441 -82.851  16.539  1.00  0.00              
ATOM   1352  C   VAL   181     -37.304 -84.950  16.204  1.00  0.00              
ATOM   1353  O   VAL   181     -36.459 -85.770  16.609  1.00  0.00              
ATOM   1354  CG1 VAL   181     -36.501 -81.452  17.114  1.00  0.00           C  
ATOM   1355  CG2 VAL   181     -35.220 -83.540  17.088  1.00  0.00           C  
ATOM   1356  N   SER   182     -38.095 -85.166  15.154  1.00  0.00              
ATOM   1357  CA  SER   182     -38.112 -86.322  14.178  1.00  0.00              
ATOM   1358  CB  SER   182     -39.412 -87.083  13.979  1.00  0.00              
ATOM   1359  C   SER   182     -37.803 -85.925  12.606  1.00  0.00              
ATOM   1360  O   SER   182     -38.456 -85.540  11.636  1.00  0.00              
ATOM   1361  OG  SER   182     -39.173 -88.117  13.027  1.00  0.00           O  
ATOM   1362  N   VAL   183     -36.543 -86.334  12.517  1.00  0.00              
ATOM   1363  CA  VAL   183     -35.679 -86.427  11.259  1.00  0.00              
ATOM   1364  CB  VAL   183     -34.168 -86.468  11.599  1.00  0.00              
ATOM   1365  C   VAL   183     -36.002 -87.468  10.239  1.00  0.00              
ATOM   1366  O   VAL   183     -35.853 -87.190   9.048  1.00  0.00              
ATOM   1367  CG1 VAL   183     -33.791 -85.465  12.687  1.00  0.00           C  
ATOM   1368  CG2 VAL   183     -33.764 -87.879  12.059  1.00  0.00           C  
ATOM   1369  N   HIS   184     -36.593 -88.575  10.649  1.00  0.00              
ATOM   1370  CA  HIS   184     -37.068 -89.683   9.877  1.00  0.00              
ATOM   1371  CB  HIS   184     -36.023 -90.801   9.813  1.00  0.00              
ATOM   1372  C   HIS   184     -38.551 -90.098  10.243  1.00  0.00              
ATOM   1373  O   HIS   184     -38.657 -90.354  11.443  1.00  0.00              
ATOM   1374  CG  HIS   184     -34.710 -90.370   9.249  1.00  0.00           C  
ATOM   1375  ND1 HIS   184     -33.717 -89.794  10.018  1.00  0.00           N  
ATOM   1376  CD2 HIS   184     -34.227 -90.409   7.985  1.00  0.00           C  
ATOM   1377  CE1 HIS   184     -32.687 -89.499   9.253  1.00  0.00           C  
ATOM   1378  NE2 HIS   184     -32.970 -89.862   8.012  1.00  0.00           N  
ATOM   1379  N   PRO   185     -39.538 -90.329   9.382  1.00  0.00              
ATOM   1380  CA  PRO   185     -40.685 -90.844   9.985  1.00  0.00              
ATOM   1381  CB  PRO   185     -41.843 -89.943   9.578  1.00  0.00              
ATOM   1382  C   PRO   185     -40.668 -92.028   8.952  1.00  0.00              
ATOM   1383  O   PRO   185     -40.214 -91.894   7.789  1.00  0.00              
ATOM   1384  CG  PRO   185     -41.220 -88.955   8.646  1.00  0.00           C  
ATOM   1385  CD  PRO   185     -39.814 -88.745   9.145  1.00  0.00           C  
ATOM   1386  N   LEU   186     -41.022 -93.221   9.444  1.00  0.00              
ATOM   1387  CA  LEU   186     -40.938 -94.430   8.754  1.00  0.00              
ATOM   1388  CB  LEU   186     -39.727 -95.274   9.161  1.00  0.00              
ATOM   1389  C   LEU   186     -42.048 -94.939   9.744  1.00  0.00              
ATOM   1390  O   LEU   186     -41.961 -94.815  10.966  1.00  0.00              
ATOM   1391  CG  LEU   186     -38.399 -94.499   9.149  1.00  0.00           C  
ATOM   1392  CD1 LEU   186     -37.288 -95.321   9.782  1.00  0.00           C  
ATOM   1393  CD2 LEU   186     -38.040 -94.078   7.722  1.00  0.00           C  
ATOM   1394  N   MET   187     -43.133 -95.439   9.156  1.00  0.00              
ATOM   1395  CA  MET   187     -44.225 -95.943   9.912  1.00  0.00              
ATOM   1396  CB  MET   187     -45.415 -96.347   9.028  1.00  0.00              
ATOM   1397  C   MET   187     -43.748 -97.077  10.871  1.00  0.00              
ATOM   1398  O   MET   187     -44.112 -97.218  12.037  1.00  0.00              
ATOM   1399  CG  MET   187     -46.161 -95.178   8.361  1.00  0.00           C  
ATOM   1400  SD  MET   187     -46.771 -93.930   9.551  1.00  0.00           S  
ATOM   1401  CE  MET   187     -48.041 -94.815  10.469  1.00  0.00           C  
ATOM   1402  N   THR   188     -42.908 -97.916  10.268  1.00  0.00              
ATOM   1403  CA  THR   188     -42.453 -99.086  11.104  1.00  0.00              
ATOM   1404  CB  THR   188     -41.559-100.034  10.258  1.00  0.00              
ATOM   1405  C   THR   188     -41.210 -98.855  11.991  1.00  0.00              
ATOM   1406  O   THR   188     -40.573 -99.798  12.457  1.00  0.00              
ATOM   1407  OG1 THR   188     -42.388-100.529   9.188  1.00  0.00           O  
ATOM   1408  CG2 THR   188     -41.190-101.294  11.055  1.00  0.00           C  
ATOM   1409  N   ASN   189     -41.067 -97.585  12.287  1.00  0.00              
ATOM   1410  CA  ASN   189     -39.912 -97.100  13.115  1.00  0.00              
ATOM   1411  CB  ASN   189     -38.855 -96.148  12.552  1.00  0.00              
ATOM   1412  C   ASN   189     -40.631 -96.443  14.264  1.00  0.00              
ATOM   1413  O   ASN   189     -41.796 -96.069  14.131  1.00  0.00              
ATOM   1414  CG  ASN   189     -37.968 -96.775  11.507  1.00  0.00           C  
ATOM   1415  OD1 ASN   189     -37.663 -97.991  11.594  1.00  0.00           O  
ATOM   1416  ND2 ASN   189     -37.550 -95.974  10.526  1.00  0.00           N  
ATOM   1417  N   VAL   190     -39.940 -96.283  15.390  1.00  0.00              
ATOM   1418  CA  VAL   190     -40.511 -95.630  16.567  1.00  0.00              
ATOM   1419  CB  VAL   190     -39.577 -95.633  17.820  1.00  0.00              
ATOM   1420  C   VAL   190     -40.688 -94.129  16.406  1.00  0.00              
ATOM   1421  O   VAL   190     -41.372 -93.508  17.221  1.00  0.00              
ATOM   1422  CG1 VAL   190     -40.197 -94.885  18.997  1.00  0.00           C  
ATOM   1423  CG2 VAL   190     -39.323 -97.080  18.283  1.00  0.00           C  
ATOM   1424  N   PRO   191     -40.217 -93.566  15.303  1.00  0.00              
ATOM   1425  CA  PRO   191     -40.402 -92.211  14.912  1.00  0.00              
ATOM   1426  CB  PRO   191     -39.268 -91.838  13.954  1.00  0.00              
ATOM   1427  C   PRO   191     -41.888 -91.883  14.553  1.00  0.00              
ATOM   1428  O   PRO   191     -42.456 -90.842  14.943  1.00  0.00              
ATOM   1429  CG  PRO   191     -38.156 -92.854  14.182  1.00  0.00           C  
ATOM   1430  CD  PRO   191     -38.706 -93.943  15.092  1.00  0.00           C  
ATOM   1431  N   VAL   192     -42.494 -92.748  13.768  1.00  0.00              
ATOM   1432  CA  VAL   192     -43.840 -92.537  13.329  1.00  0.00              
ATOM   1433  CB  VAL   192     -44.182 -93.372  12.065  1.00  0.00              
ATOM   1434  C   VAL   192     -44.777 -92.780  14.399  1.00  0.00              
ATOM   1435  O   VAL   192     -45.629 -91.932  14.686  1.00  0.00              
ATOM   1436  CG1 VAL   192     -45.674 -93.457  11.818  1.00  0.00           C  
ATOM   1437  CG2 VAL   192     -43.490 -92.856  10.809  1.00  0.00           C  
ATOM   1438  N   LEU   193     -44.654 -93.934  15.055  1.00  0.00              
ATOM   1439  CA  LEU   193     -45.574 -94.308  16.209  1.00  0.00              
ATOM   1440  CB  LEU   193     -45.205 -95.687  16.786  1.00  0.00              
ATOM   1441  C   LEU   193     -45.451 -93.351  17.373  1.00  0.00              
ATOM   1442  O   LEU   193     -46.278 -93.386  18.290  1.00  0.00              
ATOM   1443  CG  LEU   193     -45.710 -96.911  16.005  1.00  0.00           C  
ATOM   1444  CD1 LEU   193     -45.015 -98.195  16.452  1.00  0.00           C  
ATOM   1445  CD2 LEU   193     -47.226 -97.027  16.176  1.00  0.00           C  
ATOM   1446  N   ALA   194     -44.407 -92.521  17.358  1.00  0.00              
ATOM   1447  CA  ALA   194     -44.181 -91.600  18.482  1.00  0.00              
ATOM   1448  CB  ALA   194     -42.712 -91.224  18.615  1.00  0.00              
ATOM   1449  C   ALA   194     -45.300 -90.618  18.881  1.00  0.00              
ATOM   1450  O   ALA   194     -45.378 -90.165  20.018  1.00  0.00              
ATOM   1451  N   CYS   195     -46.181 -90.317  17.927  1.00  0.00              
ATOM   1452  CA  CYS   195     -47.268 -89.398  18.234  1.00  0.00              
ATOM   1453  CB  CYS   195     -47.669 -88.610  16.990  1.00  0.00              
ATOM   1454  C   CYS   195     -48.368 -89.996  18.943  1.00  0.00              
ATOM   1455  O   CYS   195     -48.970 -89.302  19.770  1.00  0.00              
ATOM   1456  SG  CYS   195     -46.304 -87.645  16.269  1.00  0.00           S  
ATOM   1457  N   ARG   196     -48.671 -91.274  18.713  1.00  0.00              
ATOM   1458  CA  ARG   196     -49.739 -92.028  19.422  1.00  0.00              
ATOM   1459  CB  ARG   196     -49.796 -93.461  18.877  1.00  0.00              
ATOM   1460  C   ARG   196     -49.332 -92.082  20.898  1.00  0.00              
ATOM   1461  O   ARG   196     -50.140 -91.808  21.784  1.00  0.00              
ATOM   1462  CG  ARG   196     -51.003 -94.302  19.334  1.00  0.00           C  
ATOM   1463  CD  ARG   196     -50.879 -95.688  18.691  1.00  0.00           C  
ATOM   1464  NE  ARG   196     -51.769 -96.694  19.274  1.00  0.00           N  
ATOM   1465  CZ  ARG   196     -52.971 -96.919  18.738  1.00  0.00           C  
ATOM   1466  NH1 ARG   196     -53.354 -96.193  17.694  1.00  0.00           N  
ATOM   1467  NH2 ARG   196     -53.800 -97.825  19.219  1.00  0.00           N  
ATOM   1468  N   ASN   197     -48.066 -92.411  21.151  1.00  0.00              
ATOM   1469  CA  ASN   197     -47.558 -92.451  22.504  1.00  0.00              
ATOM   1470  CB  ASN   197     -46.028 -92.599  22.438  1.00  0.00              
ATOM   1471  C   ASN   197     -47.889 -91.192  23.368  1.00  0.00              
ATOM   1472  O   ASN   197     -48.250 -91.235  24.552  1.00  0.00              
ATOM   1473  CG  ASN   197     -45.394 -92.815  23.793  1.00  0.00           C  
ATOM   1474  OD1 ASN   197     -45.487 -91.967  24.673  1.00  0.00           O  
ATOM   1475  ND2 ASN   197     -44.708 -93.938  23.954  1.00  0.00           N  
ATOM   1476  N   ILE   198     -47.753 -90.053  22.692  1.00  0.00              
ATOM   1477  CA  ILE   198     -48.033 -88.795  23.427  1.00  0.00              
ATOM   1478  CB  ILE   198     -47.493 -87.604  22.610  1.00  0.00              
ATOM   1479  C   ILE   198     -49.545 -88.604  23.613  1.00  0.00              
ATOM   1480  O   ILE   198     -49.991 -88.004  24.583  1.00  0.00              
ATOM   1481  CG1 ILE   198     -45.960 -87.594  22.690  1.00  0.00           C  
ATOM   1482  CG2 ILE   198     -48.084 -86.287  23.118  1.00  0.00           C  
ATOM   1483  CD1 ILE   198     -45.313 -86.552  21.809  1.00  0.00           C  
ATOM   1484  N   SER   199     -50.301 -89.059  22.620  1.00  0.00              
ATOM   1485  CA  SER   199     -51.750 -88.972  22.653  1.00  0.00              
ATOM   1486  CB  SER   199     -52.341 -89.242  21.265  1.00  0.00              
ATOM   1487  C   SER   199     -52.523 -90.119  23.284  1.00  0.00              
ATOM   1488  O   SER   199     -53.742 -90.245  23.134  1.00  0.00              
ATOM   1489  OG  SER   199     -52.019 -88.207  20.345  1.00  0.00           O  
ATOM   1490  N   ARG   200     -51.792 -91.001  23.956  1.00  0.00              
ATOM   1491  CA  ARG   200     -52.488 -92.159  24.587  1.00  0.00              
ATOM   1492  CB  ARG   200     -51.880 -93.463  24.059  1.00  0.00              
ATOM   1493  C   ARG   200     -51.820 -92.187  26.050  1.00  0.00              
ATOM   1494  O   ARG   200     -50.956 -92.959  26.477  1.00  0.00              
ATOM   1495  CG  ARG   200     -51.679 -93.439  22.539  1.00  0.00           C  
ATOM   1496  CD  ARG   200     -51.560 -94.825  21.945  1.00  0.00           C  
ATOM   1497  NE  ARG   200     -50.346 -95.520  22.363  1.00  0.00           N  
ATOM   1498  CZ  ARG   200     -50.342 -96.600  23.134  1.00  0.00           C  
ATOM   1499  NH1 ARG   200     -51.485 -97.108  23.572  1.00  0.00           N  
ATOM   1500  NH2 ARG   200     -49.198 -97.197  23.440  1.00  0.00           N  
ATOM   1501  N   GLU   201     -52.389 -91.236  26.787  1.00  0.00              
ATOM   1502  CA  GLU   201     -52.010 -91.179  28.227  1.00  0.00              
ATOM   1503  CB  GLU   201     -52.401 -92.008  29.451  1.00  0.00              
ATOM   1504  C   GLU   201     -50.633 -90.821  28.469  1.00  0.00              
ATOM   1505  O   GLU   201     -50.057 -91.482  29.328  1.00  0.00              
ATOM   1506  CG  GLU   201     -51.553 -93.245  29.684  1.00  0.00           C  
ATOM   1507  CD  GLU   201     -51.578 -94.201  28.507  1.00  0.00           C  
ATOM   1508  OE1 GLU   201     -52.671 -94.418  27.935  1.00  0.00           O  
ATOM   1509  OE2 GLU   201     -50.507 -94.745  28.161  1.00  0.00           O  
ATOM   1510  N   THR   202     -50.003 -89.915  27.738  1.00  0.00              
ATOM   1511  CA  THR   202     -48.428 -89.920  28.031  1.00  0.00              
ATOM   1512  CB  THR   202     -48.043 -89.208  26.719  1.00  0.00              
ATOM   1513  C   THR   202     -47.823 -89.128  29.121  1.00  0.00              
ATOM   1514  O   THR   202     -46.609 -89.168  29.269  1.00  0.00              
ATOM   1515  OG1 THR   202     -48.815 -88.009  26.614  1.00  0.00           O  
ATOM   1516  CG2 THR   202     -48.321 -90.091  25.504  1.00  0.00           C  
ATOM   1517  N   GLY   203     -48.631 -88.555  30.004  1.00  0.00              
ATOM   1518  CA  GLY   203     -47.881 -87.913  31.218  1.00  0.00              
ATOM   1519  C   GLY   203     -47.964 -86.570  30.792  1.00  0.00              
ATOM   1520  O   GLY   203     -48.303 -85.723  31.606  1.00  0.00              
ATOM   1521  N   ARG   204     -47.490 -86.221  29.577  1.00  0.00              
ATOM   1522  CA  ARG   204     -47.204 -85.003  28.861  1.00  0.00              
ATOM   1523  CB  ARG   204     -47.571 -84.741  27.398  1.00  0.00              
ATOM   1524  C   ARG   204     -46.634 -83.621  29.146  1.00  0.00              
ATOM   1525  O   ARG   204     -45.714 -83.711  29.954  1.00  0.00              
ATOM   1526  CG  ARG   204     -49.070 -84.637  27.150  1.00  0.00           C  
ATOM   1527  CD  ARG   204     -49.612 -83.264  27.555  1.00  0.00           C  
ATOM   1528  NE  ARG   204     -49.090 -82.805  28.843  1.00  0.00           N  
ATOM   1529  CZ  ARG   204     -49.764 -82.821  29.990  1.00  0.00           C  
ATOM   1530  NH1 ARG   204     -51.010 -83.276  30.032  1.00  0.00           N  
ATOM   1531  NH2 ARG   204     -49.192 -82.362  31.094  1.00  0.00           N  
ATOM   1532  N   HIS   205     -46.912 -82.493  28.480  1.00  0.00              
ATOM   1533  CA  HIS   205     -46.022 -81.438  28.229  1.00  0.00              
ATOM   1534  CB  HIS   205     -45.134 -80.509  29.063  1.00  0.00              
ATOM   1535  C   HIS   205     -44.740 -81.542  27.382  1.00  0.00              
ATOM   1536  O   HIS   205     -43.626 -81.512  27.900  1.00  0.00              
ATOM   1537  CG  HIS   205     -45.902 -79.593  29.963  1.00  0.00           C  
ATOM   1538  ND1 HIS   205     -45.392 -79.119  31.153  1.00  0.00           N  
ATOM   1539  CD2 HIS   205     -47.141 -79.058  29.845  1.00  0.00           C  
ATOM   1540  CE1 HIS   205     -46.285 -78.335  31.730  1.00  0.00           C  
ATOM   1541  NE2 HIS   205     -47.355 -78.281  30.957  1.00  0.00           N  
ATOM   1542  N   LEU   206     -44.966 -81.719  26.052  1.00  0.00              
ATOM   1543  CA  LEU   206     -43.899 -81.732  25.083  1.00  0.00              
ATOM   1544  CB  LEU   206     -43.288 -83.137  25.022  1.00  0.00              
ATOM   1545  C   LEU   206     -44.351 -81.171  23.736  1.00  0.00              
ATOM   1546  O   LEU   206     -45.528 -81.280  23.396  1.00  0.00              
ATOM   1547  CG  LEU   206     -42.517 -83.622  26.251  1.00  0.00           C  
ATOM   1548  CD1 LEU   206     -42.041 -85.058  26.034  1.00  0.00           C  
ATOM   1549  CD2 LEU   206     -41.331 -82.692  26.491  1.00  0.00           C  
ATOM   1550  N   PRO   207     -43.406 -80.671  22.950  1.00  0.00              
ATOM   1551  CA  PRO   207     -43.746 -80.167  21.618  1.00  0.00              
ATOM   1552  CB  PRO   207     -42.982 -78.855  21.449  1.00  0.00              
ATOM   1553  C   PRO   207     -43.479 -81.248  20.634  1.00  0.00              
ATOM   1554  O   PRO   207     -42.552 -81.996  20.966  1.00  0.00              
ATOM   1555  CG  PRO   207     -41.734 -79.073  22.316  1.00  0.00           C  
ATOM   1556  CD  PRO   207     -42.302 -79.780  23.533  1.00  0.00           C  
ATOM   1557  N   ILE   208     -44.101 -81.344  19.461  1.00  0.00              
ATOM   1558  CA  ILE   208     -43.505 -82.449  18.585  1.00  0.00              
ATOM   1559  CB  ILE   208     -44.587 -83.550  18.412  1.00  0.00              
ATOM   1560  C   ILE   208     -43.206 -81.675  17.337  1.00  0.00              
ATOM   1561  O   ILE   208     -43.986 -80.819  16.920  1.00  0.00              
ATOM   1562  CG1 ILE   208     -44.839 -84.256  19.747  1.00  0.00           C  
ATOM   1563  CG2 ILE   208     -44.163 -84.557  17.342  1.00  0.00           C  
ATOM   1564  CD1 ILE   208     -46.093 -85.076  19.762  1.00  0.00           C  
ATOM   1565  N   PHE   209     -42.083 -81.988  16.705  1.00  0.00              
ATOM   1566  CA  PHE   209     -41.804 -81.224  15.412  1.00  0.00              
ATOM   1567  CB  PHE   209     -41.063 -79.900  15.685  1.00  0.00              
ATOM   1568  C   PHE   209     -40.957 -82.121  14.590  1.00  0.00              
ATOM   1569  O   PHE   209     -40.101 -82.864  15.083  1.00  0.00              
ATOM   1570  CG  PHE   209     -39.771 -80.062  16.438  1.00  0.00           C  
ATOM   1571  CD1 PHE   209     -39.770 -80.278  17.814  1.00  0.00           C  
ATOM   1572  CD2 PHE   209     -38.552 -80.030  15.761  1.00  0.00           C  
ATOM   1573  CE1 PHE   209     -38.577 -80.467  18.510  1.00  0.00           C  
ATOM   1574  CE2 PHE   209     -37.354 -80.215  16.449  1.00  0.00           C  
ATOM   1575  CZ  PHE   209     -37.367 -80.436  17.828  1.00  0.00           C  
ATOM   1576  N   THR   210     -41.180 -82.042  13.272  1.00  0.00              
ATOM   1577  CA  THR   210     -40.498 -82.757  12.186  1.00  0.00              
ATOM   1578  CB  THR   210     -41.488 -83.390  11.169  1.00  0.00              
ATOM   1579  C   THR   210     -39.192 -82.129  11.546  1.00  0.00              
ATOM   1580  O   THR   210     -39.251 -80.880  11.519  1.00  0.00              
ATOM   1581  OG1 THR   210     -42.128 -82.352  10.428  1.00  0.00           O  
ATOM   1582  CG2 THR   210     -42.547 -84.205  11.866  1.00  0.00           C  
ATOM   1583  N   VAL   211     -38.317 -82.840  10.844  1.00  0.00              
ATOM   1584  CA  VAL   211     -37.536 -82.020   9.920  1.00  0.00              
ATOM   1585  CB  VAL   211     -36.143 -81.718  10.471  1.00  0.00              
ATOM   1586  C   VAL   211     -37.698 -82.763   8.800  1.00  0.00              
ATOM   1587  O   VAL   211     -37.445 -83.942   9.019  1.00  0.00              
ATOM   1588  CG1 VAL   211     -35.226 -81.268   9.345  1.00  0.00           C  
ATOM   1589  CG2 VAL   211     -36.235 -80.640  11.527  1.00  0.00           C  
ATOM   1590  N   CYS   212     -37.968 -82.299   7.590  1.00  0.00              
ATOM   1591  CA  CYS   212     -38.139 -83.461   6.456  1.00  0.00              
ATOM   1592  CB  CYS   212     -39.205 -82.984   5.475  1.00  0.00              
ATOM   1593  C   CYS   212     -36.764 -83.603   5.598  1.00  0.00              
ATOM   1594  O   CYS   212     -36.435 -82.561   5.051  1.00  0.00              
ATOM   1595  SG  CYS   212     -40.863 -83.355   6.022  1.00  0.00           S  
ATOM   1596  N   THR   213     -36.079 -84.703   5.427  1.00  0.00              
ATOM   1597  CA  THR   213     -35.014 -84.690   4.677  1.00  0.00              
ATOM   1598  CB  THR   213     -34.052 -85.513   5.521  1.00  0.00              
ATOM   1599  C   THR   213     -35.640 -84.374   3.188  1.00  0.00              
ATOM   1600  O   THR   213     -35.895 -83.278   2.671  1.00  0.00              
ATOM   1601  OG1 THR   213     -34.579 -86.829   5.668  1.00  0.00           O  
ATOM   1602  CG2 THR   213     -33.909 -84.899   6.906  1.00  0.00           C  
ATOM   1603  N   ASP   214     -35.896 -85.533   2.611  1.00  0.00              
ATOM   1604  CA  ASP   214     -36.269 -85.647   1.221  1.00  0.00              
ATOM   1605  CB  ASP   214     -37.330 -86.730   1.020  1.00  0.00              
ATOM   1606  C   ASP   214     -36.996 -84.250   0.863  1.00  0.00              
ATOM   1607  O   ASP   214     -37.742 -83.479   1.450  1.00  0.00              
ATOM   1608  CG  ASP   214     -37.351 -87.283  -0.389  1.00  0.00           C  
ATOM   1609  OD1 ASP   214     -37.252 -86.506  -1.361  1.00  0.00           O  
ATOM   1610  OD2 ASP   214     -37.483 -88.512  -0.531  1.00  0.00           O  
ATOM   1611  N   LEU   215     -36.410 -83.958  -0.290  1.00  0.00              
ATOM   1612  CA  LEU   215     -36.229 -82.719  -1.201  1.00  0.00              
ATOM   1613  CB  LEU   215     -34.923 -81.988  -1.538  1.00  0.00              
ATOM   1614  C   LEU   215     -37.336 -82.569  -2.281  1.00  0.00              
ATOM   1615  O   LEU   215     -37.484 -81.469  -2.839  1.00  0.00              
ATOM   1616  CG  LEU   215     -33.806 -81.777  -0.505  1.00  0.00           C  
ATOM   1617  CD1 LEU   215     -33.273 -80.368  -0.651  1.00  0.00           C  
ATOM   1618  CD2 LEU   215     -34.297 -82.019   0.911  1.00  0.00           C  
ATOM   1619  N   GLY   216     -38.001 -83.663  -2.662  1.00  0.00              
ATOM   1620  CA  GLY   216     -39.058 -83.653  -3.560  1.00  0.00              
ATOM   1621  C   GLY   216     -39.598 -84.917  -3.649  1.00  0.00              
ATOM   1622  O   GLY   216     -38.793 -85.829  -3.397  1.00  0.00              
ATOM   1623  N   SER   217     -40.859 -85.116  -4.059  1.00  0.00              
ATOM   1624  CA  SER   217     -41.691 -86.306  -4.241  1.00  0.00              
ATOM   1625  CB  SER   217     -41.131 -87.101  -5.420  1.00  0.00              
ATOM   1626  C   SER   217     -42.312 -86.560  -2.779  1.00  0.00              
ATOM   1627  O   SER   217     -43.527 -86.454  -2.611  1.00  0.00              
ATOM   1628  OG  SER   217     -41.094 -86.306  -6.594  1.00  0.00           O  
ATOM   1629  N   ALA   218     -41.462 -86.844  -1.809  1.00  0.00              
ATOM   1630  CA  ALA   218     -41.712 -87.252  -0.561  1.00  0.00              
ATOM   1631  CB  ALA   218     -41.839 -86.183   0.514  1.00  0.00              
ATOM   1632  C   ALA   218     -42.740 -88.300  -0.190  1.00  0.00              
ATOM   1633  O   ALA   218     -43.858 -88.298  -0.680  1.00  0.00              
ATOM   1634  N   HIS   219     -42.324 -89.193   0.711  1.00  0.00              
ATOM   1635  CA  HIS   219     -43.128 -90.275   1.255  1.00  0.00              
ATOM   1636  CB  HIS   219     -42.171 -91.335   1.806  1.00  0.00              
ATOM   1637  C   HIS   219     -44.044 -89.470   2.353  1.00  0.00              
ATOM   1638  O   HIS   219     -43.668 -88.821   3.331  1.00  0.00              
ATOM   1639  CG  HIS   219     -42.811 -92.668   2.035  1.00  0.00           C  
ATOM   1640  ND1 HIS   219     -43.270 -93.461   1.009  1.00  0.00           N  
ATOM   1641  CD2 HIS   219     -43.057 -93.355   3.180  1.00  0.00           C  
ATOM   1642  CE1 HIS   219     -43.772 -94.578   1.505  1.00  0.00           C  
ATOM   1643  NE2 HIS   219     -43.652 -94.536   2.821  1.00  0.00           N  
ATOM   1644  N   SER   220     -45.322 -89.643   2.046  1.00  0.00              
ATOM   1645  CA  SER   220     -46.385 -89.114   2.830  1.00  0.00              
ATOM   1646  CB  SER   220     -47.784 -89.617   2.488  1.00  0.00              
ATOM   1647  C   SER   220     -46.203 -89.250   4.331  1.00  0.00              
ATOM   1648  O   SER   220     -46.807 -88.517   5.089  1.00  0.00              
ATOM   1649  OG  SER   220     -47.966 -90.928   2.989  1.00  0.00           O  
ATOM   1650  N   MET   221     -45.412 -90.225   4.755  1.00  0.00              
ATOM   1651  CA  MET   221     -45.333 -90.497   6.210  1.00  0.00              
ATOM   1652  CB  MET   221     -44.332 -91.636   6.417  1.00  0.00              
ATOM   1653  C   MET   221     -44.705 -89.421   7.013  1.00  0.00              
ATOM   1654  O   MET   221     -44.891 -89.333   8.239  1.00  0.00              
ATOM   1655  CG  MET   221     -44.947 -93.007   6.492  1.00  0.00           C  
ATOM   1656  SD  MET   221     -45.878 -93.234   8.013  1.00  0.00           S  
ATOM   1657  CE  MET   221     -46.623 -94.810   7.696  1.00  0.00           C  
ATOM   1658  N   TRP   222     -44.020 -88.522   6.307  1.00  0.00              
ATOM   1659  CA  TRP   222     -43.326 -87.361   6.969  1.00  0.00              
ATOM   1660  CB  TRP   222     -42.345 -86.691   6.011  1.00  0.00              
ATOM   1661  C   TRP   222     -44.510 -86.455   7.521  1.00  0.00              
ATOM   1662  O   TRP   222     -44.488 -85.997   8.662  1.00  0.00              
ATOM   1663  CG  TRP   222     -40.974 -86.526   6.600  1.00  0.00           C  
ATOM   1664  CD1 TRP   222     -40.656 -85.977   7.818  1.00  0.00           C  
ATOM   1665  CD2 TRP   222     -39.738 -86.924   6.004  1.00  0.00           C  
ATOM   1666  NE1 TRP   222     -39.297 -86.017   8.010  1.00  0.00           N  
ATOM   1667  CE2 TRP   222     -38.708 -86.591   6.914  1.00  0.00           C  
ATOM   1668  CE3 TRP   222     -39.397 -87.533   4.785  1.00  0.00           C  
ATOM   1669  CZ2 TRP   222     -37.357 -86.846   6.645  1.00  0.00           C  
ATOM   1670  CZ3 TRP   222     -38.052 -87.790   4.517  1.00  0.00           C  
ATOM   1671  CH2 TRP   222     -37.049 -87.446   5.447  1.00  0.00           C  
ATOM   1672  N   PHE   223     -45.545 -86.289   6.703  1.00  0.00              
ATOM   1673  CA  PHE   223     -46.636 -85.508   7.191  1.00  0.00              
ATOM   1674  CB  PHE   223     -47.515 -85.424   5.957  1.00  0.00              
ATOM   1675  C   PHE   223     -47.484 -85.875   8.164  1.00  0.00              
ATOM   1676  O   PHE   223     -47.854 -87.043   8.191  1.00  0.00              
ATOM   1677  CG  PHE   223     -46.912 -84.657   4.808  1.00  0.00           C  
ATOM   1678  CD1 PHE   223     -46.701 -83.274   4.905  1.00  0.00           C  
ATOM   1679  CD2 PHE   223     -46.679 -85.294   3.588  1.00  0.00           C  
ATOM   1680  CE1 PHE   223     -46.276 -82.534   3.799  1.00  0.00           C  
ATOM   1681  CE2 PHE   223     -46.258 -84.570   2.483  1.00  0.00           C  
ATOM   1682  CZ  PHE   223     -46.059 -83.189   2.586  1.00  0.00           C  
ATOM   1683  N   ALA   224     -47.816 -85.010   9.106  1.00  0.00              
ATOM   1684  CA  ALA   224     -48.900 -85.760  10.233  1.00  0.00              
ATOM   1685  CB  ALA   224     -48.399 -86.510  11.456  1.00  0.00              
ATOM   1686  C   ALA   224     -49.698 -84.713  10.773  1.00  0.00              
ATOM   1687  O   ALA   224     -49.005 -83.853  11.309  1.00  0.00              
ATOM   1688  N   ASN   225     -51.014 -84.628  10.719  1.00  0.00              
ATOM   1689  CA  ASN   225     -51.728 -83.485  11.359  1.00  0.00              
ATOM   1690  CB  ASN   225     -53.185 -83.682  11.191  1.00  0.00              
ATOM   1691  C   ASN   225     -51.456 -83.086  12.777  1.00  0.00              
ATOM   1692  O   ASN   225     -51.538 -81.920  13.160  1.00  0.00              
ATOM   1693  CG  ASN   225     -53.524 -83.243   9.805  1.00  0.00           C  
ATOM   1694  OD1 ASN   225     -53.761 -84.070   8.943  1.00  0.00           O  
ATOM   1695  ND2 ASN   225     -53.523 -81.957   9.502  1.00  0.00           N  
ATOM   1696  N   GLY   226     -51.126 -84.090  13.588  1.00  0.00              
ATOM   1697  CA  GLY   226     -50.924 -83.805  15.060  1.00  0.00              
ATOM   1698  C   GLY   226     -49.582 -83.178  15.360  1.00  0.00              
ATOM   1699  O   GLY   226     -49.280 -82.831  16.541  1.00  0.00              
ATOM   1700  N   VAL   227     -48.831 -82.954  14.321  1.00  0.00              
ATOM   1701  CA  VAL   227     -47.565 -82.190  14.318  1.00  0.00              
ATOM   1702  CB  VAL   227     -46.767 -82.377  13.008  1.00  0.00              
ATOM   1703  C   VAL   227     -47.773 -80.412  14.493  1.00  0.00              
ATOM   1704  O   VAL   227     -48.318 -79.554  13.790  1.00  0.00              
ATOM   1705  CG1 VAL   227     -45.335 -81.903  13.191  1.00  0.00           C  
ATOM   1706  CG2 VAL   227     -46.798 -83.835  12.571  1.00  0.00           C  
ATOM   1707  N   GLU   228     -47.053 -80.114  15.569  1.00  0.00              
ATOM   1708  CA  GLU   228     -46.828 -78.847  15.969  1.00  0.00              
ATOM   1709  CB  GLU   228     -46.033 -78.644  17.259  1.00  0.00              
ATOM   1710  C   GLU   228     -46.307 -78.062  14.807  1.00  0.00              
ATOM   1711  O   GLU   228     -47.045 -77.257  14.234  1.00  0.00              
ATOM   1712  CG  GLU   228     -46.718 -79.138  18.516  1.00  0.00           C  
ATOM   1713  CD  GLU   228     -46.385 -80.580  18.845  1.00  0.00           C  
ATOM   1714  OE1 GLU   228     -46.166 -81.397  17.925  1.00  0.00           O  
ATOM   1715  OE2 GLU   228     -46.344 -80.900  20.046  1.00  0.00           O  
ATOM   1716  N   LYS   229     -45.078 -78.355  14.378  1.00  0.00              
ATOM   1717  CA  LYS   229     -44.493 -77.856  13.139  1.00  0.00              
ATOM   1718  CB  LYS   229     -43.381 -76.828  13.380  1.00  0.00              
ATOM   1719  C   LYS   229     -43.740 -78.795  12.167  1.00  0.00              
ATOM   1720  O   LYS   229     -42.967 -79.610  12.672  1.00  0.00              
ATOM   1721  CG  LYS   229     -42.068 -77.473  13.826  1.00  0.00           C  
ATOM   1722  CD  LYS   229     -41.277 -76.531  14.720  1.00  0.00           C  
ATOM   1723  CE  LYS   229     -40.832 -75.290  13.977  1.00  0.00           C  
ATOM   1724  NZ  LYS   229     -39.722 -74.565  14.674  1.00  0.00           N  
ATOM   1725  N   LEU   230     -43.929 -78.724  10.852  1.00  0.00              
ATOM   1726  CA  LEU   230     -43.226 -79.611  10.016  1.00  0.00              
ATOM   1727  CB  LEU   230     -44.206 -80.379   9.133  1.00  0.00              
ATOM   1728  C   LEU   230     -42.332 -78.901   9.089  1.00  0.00              
ATOM   1729  O   LEU   230     -42.778 -78.330   8.093  1.00  0.00              
ATOM   1730  CG  LEU   230     -43.498 -81.257   8.100  1.00  0.00           C  
ATOM   1731  CD1 LEU   230     -42.762 -82.390   8.794  1.00  0.00           C  
ATOM   1732  CD2 LEU   230     -44.503 -81.791   7.098  1.00  0.00           C  
ATOM   1733  N   PHE   231     -41.038 -78.815   9.445  1.00  0.00              
ATOM   1734  CA  PHE   231     -40.045 -78.058   8.636  1.00  0.00              
ATOM   1735  CB  PHE   231     -38.757 -78.124   9.460  1.00  0.00              
ATOM   1736  C   PHE   231     -39.887 -78.425   7.236  1.00  0.00              
ATOM   1737  O   PHE   231     -39.555 -79.596   7.054  1.00  0.00              
ATOM   1738  CG  PHE   231     -37.574 -77.393   8.872  1.00  0.00           C  
ATOM   1739  CD1 PHE   231     -37.399 -76.046   9.079  1.00  0.00           C  
ATOM   1740  CD2 PHE   231     -36.634 -78.082   8.119  1.00  0.00           C  
ATOM   1741  CE1 PHE   231     -36.287 -75.387   8.549  1.00  0.00           C  
ATOM   1742  CE2 PHE   231     -35.528 -77.448   7.583  1.00  0.00           C  
ATOM   1743  CZ  PHE   231     -35.374 -76.091   7.802  1.00  0.00           C  
ATOM   1744  N   VAL   232     -40.068 -77.572   6.224  1.00  0.00              
ATOM   1745  CA  VAL   232     -39.900 -78.259   4.844  1.00  0.00              
ATOM   1746  CB  VAL   232     -41.082 -77.674   4.043  1.00  0.00              
ATOM   1747  C   VAL   232     -38.718 -77.997   4.042  1.00  0.00              
ATOM   1748  O   VAL   232     -38.784 -76.804   3.760  1.00  0.00              
ATOM   1749  CG1 VAL   232     -40.967 -78.144   2.600  1.00  0.00           C  
ATOM   1750  CG2 VAL   232     -42.458 -78.052   4.641  1.00  0.00           C  
ATOM   1751  N   ALA   233     -37.751 -78.776   3.595  1.00  0.00              
ATOM   1752  CA  ALA   233     -36.736 -78.149   2.743  1.00  0.00              
ATOM   1753  CB  ALA   233     -35.874 -79.352   2.404  1.00  0.00              
ATOM   1754  C   ALA   233     -36.919 -77.425   1.442  1.00  0.00              
ATOM   1755  O   ALA   233     -35.948 -76.911   0.887  1.00  0.00              
ATOM   1756  N   SER   234     -38.157 -77.332   0.959  1.00  0.00              
ATOM   1757  CA  SER   234     -38.476 -76.662  -0.290  1.00  0.00              
ATOM   1758  CB  SER   234     -38.048 -77.501  -1.492  1.00  0.00              
ATOM   1759  C   SER   234     -39.954 -76.491  -0.444  1.00  0.00              
ATOM   1760  O   SER   234     -40.756 -77.211   0.160  1.00  0.00              
ATOM   1761  OG  SER   234     -38.941 -78.580  -1.679  1.00  0.00           O  
ATOM   1762  N   GLU   235     -40.321 -75.511  -1.266  1.00  0.00              
ATOM   1763  CA  GLU   235     -41.720 -75.147  -1.561  1.00  0.00              
ATOM   1764  CB  GLU   235     -41.749 -73.990  -2.588  1.00  0.00              
ATOM   1765  C   GLU   235     -42.469 -76.258  -2.173  1.00  0.00              
ATOM   1766  O   GLU   235     -43.649 -76.419  -1.867  1.00  0.00              
ATOM   1767  CG  GLU   235     -43.124 -73.521  -3.057  1.00  0.00           C  
ATOM   1768  CD  GLU   235     -43.699 -74.339  -4.209  1.00  0.00           C  
ATOM   1769  OE1 GLU   235     -42.930 -74.886  -5.017  1.00  0.00           O  
ATOM   1770  OE2 GLU   235     -44.926 -74.447  -4.319  1.00  0.00           O  
ATOM   1771  N   MET   236     -41.799 -77.114  -2.942  1.00  0.00              
ATOM   1772  CA  MET   236     -42.392 -78.342  -3.506  1.00  0.00              
ATOM   1773  CB  MET   236     -41.419 -79.070  -4.438  1.00  0.00              
ATOM   1774  C   MET   236     -42.783 -79.426  -2.492  1.00  0.00              
ATOM   1775  O   MET   236     -43.370 -80.458  -2.815  1.00  0.00              
ATOM   1776  CG  MET   236     -42.013 -80.288  -5.136  1.00  0.00           C  
ATOM   1777  SD  MET   236     -43.440 -79.913  -6.177  1.00  0.00           S  
ATOM   1778  CE  MET   236     -42.647 -79.616  -7.792  1.00  0.00           C  
ATOM   1779  N   ILE   237     -42.372 -79.190  -1.249  1.00  0.00              
ATOM   1780  CA  ILE   237     -42.650 -80.134  -0.165  1.00  0.00              
ATOM   1781  CB  ILE   237     -41.482 -80.429   0.796  1.00  0.00              
ATOM   1782  C   ILE   237     -43.728 -79.416   0.531  1.00  0.00              
ATOM   1783  O   ILE   237     -44.798 -80.010   0.703  1.00  0.00              
ATOM   1784  CG1 ILE   237     -40.482 -81.403   0.171  1.00  0.00           C  
ATOM   1785  CG2 ILE   237     -42.008 -81.000   2.124  1.00  0.00           C  
ATOM   1786  CD1 ILE   237     -39.164 -81.477   0.955  1.00  0.00           C  
ATOM   1787  N   ARG   238     -43.524 -78.161   0.935  1.00  0.00              
ATOM   1788  CA  ARG   238     -44.525 -77.316   1.559  1.00  0.00              
ATOM   1789  CB  ARG   238     -44.102 -75.843   1.491  1.00  0.00              
ATOM   1790  C   ARG   238     -45.872 -77.500   0.916  1.00  0.00              
ATOM   1791  O   ARG   238     -46.849 -77.901   1.564  1.00  0.00              
ATOM   1792  CG  ARG   238     -44.838 -74.891   2.452  1.00  0.00           C  
ATOM   1793  CD  ARG   238     -44.281 -73.480   2.233  1.00  0.00           C  
ATOM   1794  NE  ARG   238     -45.091 -72.421   2.838  1.00  0.00           N  
ATOM   1795  CZ  ARG   238     -44.812 -71.981   4.068  1.00  0.00           C  
ATOM   1796  NH1 ARG   238     -43.813 -72.543   4.739  1.00  0.00           N  
ATOM   1797  NH2 ARG   238     -45.504 -71.020   4.647  1.00  0.00           N  
ATOM   1798  N   ASP   239     -45.919 -77.265  -0.394  1.00  0.00              
ATOM   1799  CA  ASP   239     -47.197 -77.438  -1.140  1.00  0.00              
ATOM   1800  CB  ASP   239     -47.001 -77.053  -2.604  1.00  0.00              
ATOM   1801  C   ASP   239     -47.716 -78.856  -1.033  1.00  0.00              
ATOM   1802  O   ASP   239     -48.941 -79.033  -0.979  1.00  0.00              
ATOM   1803  CG  ASP   239     -47.439 -75.627  -2.891  1.00  0.00           C  
ATOM   1804  OD1 ASP   239     -47.385 -74.778  -1.972  1.00  0.00           O  
ATOM   1805  OD2 ASP   239     -47.859 -75.354  -4.033  1.00  0.00           O  
ATOM   1806  N   LEU   240     -46.835 -79.849  -0.925  1.00  0.00              
ATOM   1807  CA  LEU   240     -47.193 -81.214  -0.713  1.00  0.00              
ATOM   1808  CB  LEU   240     -46.042 -82.199  -0.861  1.00  0.00              
ATOM   1809  C   LEU   240     -47.856 -81.296   0.672  1.00  0.00              
ATOM   1810  O   LEU   240     -48.926 -81.875   0.848  1.00  0.00              
ATOM   1811  CG  LEU   240     -45.377 -82.434  -2.180  1.00  0.00           C  
ATOM   1812  CD1 LEU   240     -44.384 -83.605  -2.108  1.00  0.00           C  
ATOM   1813  CD2 LEU   240     -46.444 -82.789  -3.226  1.00  0.00           C  
ATOM   1814  N   ALA   241     -47.192 -80.689   1.654  1.00  0.00              
ATOM   1815  CA  ALA   241     -47.740 -80.703   3.012  1.00  0.00              
ATOM   1816  CB  ALA   241     -46.837 -79.985   4.009  1.00  0.00              
ATOM   1817  C   ALA   241     -49.274 -80.367   2.946  1.00  0.00              
ATOM   1818  O   ALA   241     -50.170 -81.113   3.333  1.00  0.00              
ATOM   1819  N   MET   242     -49.507 -79.172   2.421  1.00  0.00              
ATOM   1820  CA  MET   242     -50.899 -78.692   2.361  1.00  0.00              
ATOM   1821  CB  MET   242     -50.940 -77.261   1.814  1.00  0.00              
ATOM   1822  C   MET   242     -51.858 -79.492   1.441  1.00  0.00              
ATOM   1823  O   MET   242     -53.072 -79.555   1.686  1.00  0.00              
ATOM   1824  CG  MET   242     -50.579 -76.243   2.890  1.00  0.00           C  
ATOM   1825  SD  MET   242     -50.367 -74.569   2.291  1.00  0.00           S  
ATOM   1826  CE  MET   242     -51.999 -74.232   1.629  1.00  0.00           C  
ATOM   1827  N   GLN   243     -51.321 -80.076   0.366  1.00  0.00              
ATOM   1828  CA  GLN   243     -52.137 -80.848  -0.513  1.00  0.00              
ATOM   1829  CB  GLN   243     -51.607 -80.641  -1.939  1.00  0.00              
ATOM   1830  C   GLN   243     -52.386 -82.309  -0.086  1.00  0.00              
ATOM   1831  O   GLN   243     -53.495 -82.830  -0.054  1.00  0.00              
ATOM   1832  CG  GLN   243     -51.528 -79.194  -2.361  1.00  0.00           C  
ATOM   1833  CD  GLN   243     -51.315 -79.031  -3.846  1.00  0.00           C  
ATOM   1834  OE1 GLN   243     -50.354 -79.545  -4.404  1.00  0.00           O  
ATOM   1835  NE2 GLN   243     -52.206 -78.304  -4.489  1.00  0.00           N  
ATOM   1836  N   ARG   244     -51.284 -82.917   0.337  1.00  0.00              
ATOM   1837  CA  ARG   244     -51.337 -84.358   0.704  1.00  0.00              
ATOM   1838  CB  ARG   244     -50.088 -84.954  -0.052  1.00  0.00              
ATOM   1839  C   ARG   244     -50.534 -84.199   2.127  1.00  0.00              
ATOM   1840  O   ARG   244     -49.379 -83.828   2.295  1.00  0.00              
ATOM   1841  CG  ARG   244     -50.095 -84.914  -1.540  1.00  0.00           C  
ATOM   1842  CD  ARG   244     -51.111 -85.834  -2.223  1.00  0.00           C  
ATOM   1843  NE  ARG   244     -50.882 -85.890  -3.671  1.00  0.00           N  
ATOM   1844  CZ  ARG   244     -51.676 -86.427  -4.596  1.00  0.00           C  
ATOM   1845  NH1 ARG   244     -52.839 -86.992  -4.296  1.00  0.00           N  
ATOM   1846  NH2 ARG   244     -51.333 -86.408  -5.882  1.00  0.00           N  
ATOM   1847  N   GLY   245     -51.352 -84.442   3.138  1.00  0.00              
ATOM   1848  CA  GLY   245     -50.690 -84.203   4.446  1.00  0.00              
ATOM   1849  C   GLY   245     -51.341 -82.727   4.717  1.00  0.00              
ATOM   1850  O   GLY   245     -50.843 -81.616   4.512  1.00  0.00              
ATOM   1851  N   LYS   246     -52.590 -82.917   5.137  1.00  0.00              
ATOM   1852  CA  LYS   246     -53.524 -81.930   5.559  1.00  0.00              
ATOM   1853  CB  LYS   246     -54.495 -82.874   6.265  1.00  0.00              
ATOM   1854  C   LYS   246     -53.028 -80.958   6.474  1.00  0.00              
ATOM   1855  O   LYS   246     -53.673 -80.602   7.461  1.00  0.00              
ATOM   1856  CG  LYS   246     -55.699 -83.212   5.419  1.00  0.00           C  
ATOM   1857  CD  LYS   246     -56.726 -83.956   6.276  1.00  0.00           C  
ATOM   1858  CE  LYS   246     -57.888 -84.411   5.421  1.00  0.00           C  
ATOM   1859  NZ  LYS   246     -58.780 -85.342   6.175  1.00  0.00           N  
ATOM   1860  N   VAL   247     -51.838 -80.452   6.173  1.00  0.00              
ATOM   1861  CA  VAL   247     -51.086 -79.492   7.158  1.00  0.00              
ATOM   1862  CB  VAL   247     -49.568 -79.501   6.848  1.00  0.00              
ATOM   1863  C   VAL   247     -51.446 -78.087   7.114  1.00  0.00              
ATOM   1864  O   VAL   247     -51.237 -77.441   6.086  1.00  0.00              
ATOM   1865  CG1 VAL   247     -48.827 -78.606   7.812  1.00  0.00           C  
ATOM   1866  CG2 VAL   247     -49.038 -80.924   6.917  1.00  0.00           C  
ATOM   1867  N   PRO   248     -52.007 -77.538   8.205  1.00  0.00              
ATOM   1868  CA  PRO   248     -52.408 -76.084   8.196  1.00  0.00              
ATOM   1869  CB  PRO   248     -52.947 -75.908   9.615  1.00  0.00              
ATOM   1870  C   PRO   248     -51.064 -75.176   8.150  1.00  0.00              
ATOM   1871  O   PRO   248     -49.941 -75.537   8.518  1.00  0.00              
ATOM   1872  CG  PRO   248     -52.578 -77.159  10.344  1.00  0.00           C  
ATOM   1873  CD  PRO   248     -52.527 -78.259   9.316  1.00  0.00           C  
ATOM   1874  N   PRO   249     -51.283 -74.003   7.565  1.00  0.00              
ATOM   1875  CA  PRO   249     -50.247 -73.059   7.411  1.00  0.00              
ATOM   1876  CB  PRO   249     -50.895 -71.731   6.999  1.00  0.00              
ATOM   1877  C   PRO   249     -49.434 -72.778   8.625  1.00  0.00              
ATOM   1878  O   PRO   249     -48.210 -72.710   8.504  1.00  0.00              
ATOM   1879  CG  PRO   249     -52.154 -72.211   6.271  1.00  0.00           C  
ATOM   1880  CD  PRO   249     -52.648 -73.343   7.235  1.00  0.00           C  
ATOM   1881  N   GLU   250     -50.050 -72.738   9.803  1.00  0.00              
ATOM   1882  CA  GLU   250     -49.374 -72.602  11.081  1.00  0.00              
ATOM   1883  CB  GLU   250     -50.381 -72.477  12.228  1.00  0.00              
ATOM   1884  C   GLU   250     -48.482 -73.789  11.385  1.00  0.00              
ATOM   1885  O   GLU   250     -47.494 -73.562  12.071  1.00  0.00              
ATOM   1886  CG  GLU   250     -51.330 -71.298  12.051  1.00  0.00           C  
ATOM   1887  CD  GLU   250     -52.403 -71.167  13.137  1.00  0.00           C  
ATOM   1888  OE1 GLU   250     -52.758 -72.179  13.791  1.00  0.00           O  
ATOM   1889  OE2 GLU   250     -52.917 -70.035  13.313  1.00  0.00           O  
ATOM   1890  N   LYS   251     -48.810 -75.000  10.949  1.00  0.00              
ATOM   1891  CA  LYS   251     -48.068 -76.170  11.021  1.00  0.00              
ATOM   1892  CB  LYS   251     -48.990 -77.321  10.724  1.00  0.00              
ATOM   1893  C   LYS   251     -46.892 -76.423  10.222  1.00  0.00              
ATOM   1894  O   LYS   251     -46.022 -77.181  10.675  1.00  0.00              
ATOM   1895  CG  LYS   251     -48.561 -78.729  11.079  1.00  0.00           C  
ATOM   1896  CD  LYS   251     -49.606 -79.730  10.539  1.00  0.00           C  
ATOM   1897  CE  LYS   251     -50.979 -79.576  11.167  1.00  0.00           C  
ATOM   1898  NZ  LYS   251     -52.078 -79.939  10.239  1.00  0.00           N  
ATOM   1899  N   ILE   252     -46.683 -75.675   9.136  1.00  0.00              
ATOM   1900  CA  ILE   252     -45.588 -75.650   8.187  1.00  0.00              
ATOM   1901  CB  ILE   252     -46.098 -75.626   6.685  1.00  0.00              
ATOM   1902  C   ILE   252     -44.589 -74.460   8.062  1.00  0.00              
ATOM   1903  O   ILE   252     -44.987 -73.286   8.040  1.00  0.00              
ATOM   1904  CG1 ILE   252     -46.795 -74.288   6.370  1.00  0.00           C  
ATOM   1905  CG2 ILE   252     -47.052 -76.871   6.418  1.00  0.00           C  
ATOM   1906  CD1 ILE   252     -46.984 -73.991   4.867  1.00  0.00           C  
ATOM   1907  N   VAL   253     -43.285 -74.800   8.040  1.00  0.00              
ATOM   1908  CA  VAL   253     -42.223 -73.905   7.871  1.00  0.00              
ATOM   1909  CB  VAL   253     -41.453 -73.846   9.187  1.00  0.00              
ATOM   1910  C   VAL   253     -41.130 -73.953   6.972  1.00  0.00              
ATOM   1911  O   VAL   253     -40.133 -74.513   7.436  1.00  0.00              
ATOM   1912  CG1 VAL   253     -40.888 -75.173   9.644  1.00  0.00           C  
ATOM   1913  CG2 VAL   253     -40.298 -72.849   9.111  1.00  0.00           C  
ATOM   1914  N   MET   254     -41.199 -73.522   5.718  1.00  0.00              
ATOM   1915  CA  MET   254     -40.018 -73.613   4.787  1.00  0.00              
ATOM   1916  CB  MET   254     -40.457 -73.010   3.442  1.00  0.00              
ATOM   1917  C   MET   254     -38.577 -73.241   4.841  1.00  0.00              
ATOM   1918  O   MET   254     -37.945 -73.051   3.795  1.00  0.00              
ATOM   1919  CG  MET   254     -41.502 -73.771   2.668  1.00  0.00           C  
ATOM   1920  SD  MET   254     -41.905 -72.886   1.142  1.00  0.00           S  
ATOM   1921  CE  MET   254     -40.306 -72.902   0.324  1.00  0.00           C  
ATOM   1922  N   SER   255     -38.046 -73.071   6.048  1.00  0.00              
ATOM   1923  CA  SER   255     -36.583 -72.836   6.215  1.00  0.00              
ATOM   1924  CB  SER   255     -36.318 -72.404   7.654  1.00  0.00              
ATOM   1925  C   SER   255     -35.455 -73.575   5.461  1.00  0.00              
ATOM   1926  O   SER   255     -34.320 -73.097   5.482  1.00  0.00              
ATOM   1927  OG  SER   255     -37.105 -71.279   7.986  1.00  0.00           O  
ATOM   1928  N   GLY   256     -35.698 -74.664   4.757  1.00  0.00              
ATOM   1929  CA  GLY   256     -34.664 -75.324   4.077  1.00  0.00              
ATOM   1930  C   GLY   256     -33.518 -76.161   4.471  1.00  0.00              
ATOM   1931  O   GLY   256     -32.452 -75.661   4.854  1.00  0.00              
ATOM   1932  N   LEU   257     -33.761 -77.469   4.454  1.00  0.00              
ATOM   1933  CA  LEU   257     -32.716 -78.485   4.887  1.00  0.00              
ATOM   1934  CB  LEU   257     -32.240 -79.480   3.821  1.00  0.00              
ATOM   1935  C   LEU   257     -31.550 -78.062   5.807  1.00  0.00              
ATOM   1936  O   LEU   257     -30.538 -77.506   5.358  1.00  0.00              
ATOM   1937  CG  LEU   257     -31.742 -80.828   4.403  1.00  0.00           C  
ATOM   1938  CD1 LEU   257     -32.852 -81.543   5.139  1.00  0.00           C  
ATOM   1939  CD2 LEU   257     -31.184 -81.689   3.268  1.00  0.00           C  
ATOM   1940  N   PRO   258     -31.763 -78.297   7.092  1.00  0.00              
ATOM   1941  CA  PRO   258     -30.786 -78.001   8.125  1.00  0.00              
ATOM   1942  CB  PRO   258     -31.126 -78.776   9.400  1.00  0.00              
ATOM   1943  C   PRO   258     -29.447 -78.372   7.819  1.00  0.00              
ATOM   1944  O   PRO   258     -29.217 -79.539   7.524  1.00  0.00              
ATOM   1945  CG  PRO   258     -32.598 -79.004   9.295  1.00  0.00           C  
ATOM   1946  CD  PRO   258     -32.869 -79.222   7.822  1.00  0.00           C  
ATOM   1947  N   ILE   259     -28.496 -77.441   7.840  1.00  0.00              
ATOM   1948  CA  ILE   259     -27.051 -77.853   7.436  1.00  0.00              
ATOM   1949  CB  ILE   259     -26.610 -77.447   6.010  1.00  0.00              
ATOM   1950  C   ILE   259     -26.273 -77.386   8.634  1.00  0.00              
ATOM   1951  O   ILE   259     -26.717 -76.460   9.340  1.00  0.00              
ATOM   1952  CG1 ILE   259     -27.464 -78.189   4.980  1.00  0.00           C  
ATOM   1953  CG2 ILE   259     -25.136 -77.784   5.792  1.00  0.00           C  
ATOM   1954  CD1 ILE   259     -27.086 -77.899   3.553  1.00  0.00           C  
ATOM   1955  N   ARG   260     -25.119 -78.010   8.925  1.00  0.00              
ATOM   1956  CA  ARG   260     -24.303 -77.635  10.052  1.00  0.00              
ATOM   1957  CB  ARG   260     -23.102 -78.564   9.999  1.00  0.00              
ATOM   1958  C   ARG   260     -24.454 -76.150  10.491  1.00  0.00              
ATOM   1959  O   ARG   260     -25.349 -75.433  10.018  1.00  0.00              
ATOM   1960  CG  ARG   260     -22.439 -78.790  11.331  1.00  0.00           C  
ATOM   1961  CD  ARG   260     -21.539 -79.993  11.271  1.00  0.00           C  
ATOM   1962  NE  ARG   260     -20.546 -79.816  10.224  1.00  0.00           N  
ATOM   1963  CZ  ARG   260     -20.082 -80.794   9.458  1.00  0.00           C  
ATOM   1964  NH1 ARG   260     -19.203 -80.515   8.505  1.00  0.00           N  
ATOM   1965  NH2 ARG   260     -20.446 -82.053   9.687  1.00  0.00           N  
ATOM   1966  N   ARG   261     -23.510 -75.704  11.298  1.00  0.00              
ATOM   1967  CA  ARG   261     -23.536 -74.273  11.648  1.00  0.00              
ATOM   1968  CB  ARG   261     -23.965 -73.861  13.047  1.00  0.00              
ATOM   1969  C   ARG   261     -22.037 -74.111  11.667  1.00  0.00              
ATOM   1970  O   ARG   261     -21.503 -73.015  11.851  1.00  0.00              
ATOM   1971  CG  ARG   261     -22.954 -74.180  14.114  1.00  0.00           C  
ATOM   1972  CD  ARG   261     -23.286 -73.422  15.381  1.00  0.00           C  
ATOM   1973  NE  ARG   261     -24.545 -73.886  15.937  1.00  0.00           N  
ATOM   1974  CZ  ARG   261     -24.632 -74.739  16.950  1.00  0.00           C  
ATOM   1975  NH1 ARG   261     -23.532 -75.218  17.515  1.00  0.00           N  
ATOM   1976  NH2 ARG   261     -25.818 -75.131  17.386  1.00  0.00           N  
ATOM   1977  N   ASP   262     -21.353 -75.222  11.406  1.00  0.00              
ATOM   1978  CA  ASP   262     -19.892 -75.296  11.303  1.00  0.00              
ATOM   1979  CB  ASP   262     -19.310 -76.680  11.591  1.00  0.00              
ATOM   1980  C   ASP   262     -19.698 -75.083   9.807  1.00  0.00              
ATOM   1981  O   ASP   262     -18.740 -74.373   9.506  1.00  0.00              
ATOM   1982  CG  ASP   262     -19.357 -77.048  13.062  1.00  0.00           C  
ATOM   1983  OD1 ASP   262     -19.498 -76.141  13.903  1.00  0.00           O  
ATOM   1984  OD2 ASP   262     -19.255 -78.249  13.377  1.00  0.00           O  
ATOM   1985  N   PHE   263     -20.553 -75.566   8.902  1.00  0.00              
ATOM   1986  CA  PHE   263     -20.516 -75.379   7.555  1.00  0.00              
ATOM   1987  CB  PHE   263     -20.797 -76.746   6.926  1.00  0.00              
ATOM   1988  C   PHE   263     -20.902 -74.055   6.866  1.00  0.00              
ATOM   1989  O   PHE   263     -20.582 -73.936   5.683  1.00  0.00              
ATOM   1990  CG  PHE   263     -19.866 -77.844   7.394  1.00  0.00           C  
ATOM   1991  CD1 PHE   263     -18.560 -77.923   6.920  1.00  0.00           C  
ATOM   1992  CD2 PHE   263     -20.308 -78.812   8.288  1.00  0.00           C  
ATOM   1993  CE1 PHE   263     -17.710 -78.952   7.328  1.00  0.00           C  
ATOM   1994  CE2 PHE   263     -19.465 -79.845   8.703  1.00  0.00           C  
ATOM   1995  CZ  PHE   263     -18.167 -79.914   8.221  1.00  0.00           C  
ATOM   1996  N   SER   264     -21.612 -73.189   7.580  1.00  0.00              
ATOM   1997  CA  SER   264     -22.086 -71.968   6.975  1.00  0.00              
ATOM   1998  CB  SER   264     -23.577 -71.674   7.047  1.00  0.00              
ATOM   1999  C   SER   264     -21.440 -70.601   6.967  1.00  0.00              
ATOM   2000  O   SER   264     -21.787 -69.752   6.138  1.00  0.00              
ATOM   2001  OG  SER   264     -24.302 -72.539   6.198  1.00  0.00           O  
ATOM   2002  N   ILE   265     -20.449 -70.405   7.834  1.00  0.00              
ATOM   2003  CA  ILE   265     -19.640 -69.192   7.840  1.00  0.00              
ATOM   2004  CB  ILE   265     -18.637 -69.115   8.995  1.00  0.00              
ATOM   2005  C   ILE   265     -19.121 -68.200   6.931  1.00  0.00              
ATOM   2006  O   ILE   265     -18.299 -67.372   7.250  1.00  0.00              
ATOM   2007  CG1 ILE   265     -18.198 -67.634   9.144  1.00  0.00           C  
ATOM   2008  CG2 ILE   265     -17.482 -70.083   8.815  1.00  0.00           C  
ATOM   2009  CD1 ILE   265     -17.377 -67.433  10.422  1.00  0.00           C  
ATOM   2010  N   GLN   266     -19.479 -68.367   5.682  1.00  0.00              
ATOM   2011  CA  GLN   266     -18.975 -67.352   4.582  1.00  0.00              
ATOM   2012  CB  GLN   266     -18.673 -65.897   4.969  1.00  0.00              
ATOM   2013  C   GLN   266     -17.607 -67.760   3.829  1.00  0.00              
ATOM   2014  O   GLN   266     -16.661 -68.319   4.376  1.00  0.00              
ATOM   2015  CG  GLN   266     -17.391 -65.700   5.798  1.00  0.00           C  
ATOM   2016  CD  GLN   266     -17.352 -64.338   6.526  1.00  0.00           C  
ATOM   2017  OE1 GLN   266     -17.883 -63.349   6.038  1.00  0.00           O  
ATOM   2018  NE2 GLN   266     -16.715 -64.306   7.692  1.00  0.00           N  
ATOM   2019  N   ALA   267     -17.631 -67.457   2.539  1.00  0.00              
ATOM   2020  CA  ALA   267     -16.594 -67.896   1.670  1.00  0.00              
ATOM   2021  CB  ALA   267     -16.958 -67.411   0.268  1.00  0.00              
ATOM   2022  C   ALA   267     -15.279 -67.056   1.725  1.00  0.00              
ATOM   2023  O   ALA   267     -15.073 -65.854   1.982  1.00  0.00              
ATOM   2024  N   GLU   268     -14.306 -67.955   1.587  1.00  0.00              
ATOM   2025  CA  GLU   268     -12.795 -67.834   1.580  1.00  0.00              
ATOM   2026  CB  GLU   268     -12.072 -68.623   2.606  1.00  0.00              
ATOM   2027  C   GLU   268     -12.553 -67.836   0.131  1.00  0.00              
ATOM   2028  O   GLU   268     -13.346 -68.352  -0.669  1.00  0.00              
ATOM   2029  CG  GLU   268     -10.652 -68.197   2.905  1.00  0.00           C  
ATOM   2030  CD  GLU   268     -10.303 -68.808   4.296  1.00  0.00           C  
ATOM   2031  OE1 GLU   268     -11.014 -68.325   5.226  1.00  0.00           O  
ATOM   2032  OE2 GLU   268      -9.432 -69.684   4.226  1.00  0.00           O  
ATOM   2033  N   LYS   269     -11.472 -67.182  -0.286  1.00  0.00              
ATOM   2034  CA  LYS   269     -11.007 -67.091  -1.689  1.00  0.00              
ATOM   2035  CB  LYS   269      -9.573 -66.540  -1.758  1.00  0.00              
ATOM   2036  C   LYS   269     -10.733 -68.495  -2.342  1.00  0.00              
ATOM   2037  O   LYS   269      -9.775 -69.101  -1.878  1.00  0.00              
ATOM   2038  CG  LYS   269      -9.550 -65.019  -1.619  1.00  0.00           C  
ATOM   2039  CD  LYS   269      -8.112 -64.549  -1.499  1.00  0.00           C  
ATOM   2040  CE  LYS   269      -7.967 -63.038  -1.653  1.00  0.00           C  
ATOM   2041  NZ  LYS   269      -6.505 -62.705  -1.757  1.00  0.00           N  
ATOM   2042  N   MET   270     -11.499 -68.990  -3.325  1.00  0.00              
ATOM   2043  CA  MET   270     -11.206 -70.135  -3.954  1.00  0.00              
ATOM   2044  CB  MET   270     -12.108 -71.252  -3.422  1.00  0.00              
ATOM   2045  C   MET   270     -10.394 -69.916  -5.278  1.00  0.00              
ATOM   2046  O   MET   270      -9.216 -70.120  -5.480  1.00  0.00              
ATOM   2047  CG  MET   270     -11.747 -72.652  -3.860  1.00  0.00           C  
ATOM   2048  SD  MET   270     -12.691 -73.874  -2.873  1.00  0.00           S  
ATOM   2049  CE  MET   270     -11.918 -75.402  -3.417  1.00  0.00           C  
ATOM   2050  N   GLY   271     -11.189 -69.355  -6.159  1.00  0.00              
ATOM   2051  CA  GLY   271     -10.611 -69.341  -7.621  1.00  0.00              
ATOM   2052  C   GLY   271     -11.024 -67.900  -8.118  1.00  0.00              
ATOM   2053  O   GLY   271     -12.115 -67.301  -8.065  1.00  0.00              
ATOM   2054  N   ASN   272      -9.895 -67.336  -8.546  1.00  0.00              
ATOM   2055  CA  ASN   272      -9.618 -65.996  -9.128  1.00  0.00              
ATOM   2056  CB  ASN   272      -8.610 -65.113  -8.336  1.00  0.00              
ATOM   2057  C   ASN   272      -9.260 -66.332 -10.751  1.00  0.00              
ATOM   2058  O   ASN   272      -8.552 -67.175 -11.299  1.00  0.00              
ATOM   2059  CG  ASN   272      -8.639 -63.673  -8.807  1.00  0.00           C  
ATOM   2060  OD1 ASN   272      -8.672 -63.396 -10.003  1.00  0.00           O  
ATOM   2061  ND2 ASN   272      -8.626 -62.723  -7.892  1.00  0.00           N  
ATOM   2062  N   ARG   273     -10.125 -65.573 -11.411  1.00  0.00              
ATOM   2063  CA  ARG   273     -10.358 -65.309 -12.792  1.00  0.00              
ATOM   2064  CB  ARG   273     -11.792 -65.035 -13.248  1.00  0.00              
ATOM   2065  C   ARG   273      -9.181 -64.279 -13.027  1.00  0.00              
ATOM   2066  O   ARG   273      -8.722 -63.602 -12.074  1.00  0.00              
ATOM   2067  CG  ARG   273     -11.986 -65.255 -14.750  1.00  0.00           C  
ATOM   2068  CD  ARG   273     -13.001 -64.288 -15.359  1.00  0.00           C  
ATOM   2069  NE  ARG   273     -14.343 -64.451 -14.805  1.00  0.00           N  
ATOM   2070  CZ  ARG   273     -15.214 -65.375 -15.204  1.00  0.00           C  
ATOM   2071  NH1 ARG   273     -14.889 -66.233 -16.166  1.00  0.00           N  
ATOM   2072  NH2 ARG   273     -16.419 -65.432 -14.652  1.00  0.00           N  
ATOM   2073  N   HIS   274      -8.716 -64.262 -14.263  1.00  0.00              
ATOM   2074  CA  HIS   274      -7.495 -63.604 -14.618  1.00  0.00              
ATOM   2075  CB  HIS   274      -6.865 -64.134 -15.901  1.00  0.00              
ATOM   2076  C   HIS   274      -7.583 -62.128 -14.357  1.00  0.00              
ATOM   2077  O   HIS   274      -6.643 -61.427 -13.986  1.00  0.00              
ATOM   2078  CG  HIS   274      -6.338 -65.534 -15.777  1.00  0.00           C  
ATOM   2079  ND1 HIS   274      -5.374 -66.039 -16.621  1.00  0.00           N  
ATOM   2080  CD2 HIS   274      -6.667 -66.541 -14.933  1.00  0.00           C  
ATOM   2081  CE1 HIS   274      -5.130 -67.295 -16.307  1.00  0.00           C  
ATOM   2082  NE2 HIS   274      -5.903 -67.630 -15.286  1.00  0.00           N  
ATOM   2083  N   SER   275      -8.796 -61.635 -14.607  1.00  0.00              
ATOM   2084  CA  SER   275      -8.936 -60.089 -14.519  1.00  0.00              
ATOM   2085  CB  SER   275     -10.240 -59.676 -15.183  1.00  0.00              
ATOM   2086  C   SER   275      -8.697 -59.721 -12.997  1.00  0.00              
ATOM   2087  O   SER   275      -8.122 -58.683 -12.637  1.00  0.00              
ATOM   2088  OG  SER   275     -11.290 -60.313 -14.494  1.00  0.00           O  
ATOM   2089  N   ILE   276      -9.177 -60.618 -12.137  1.00  0.00              
ATOM   2090  CA  ILE   276      -9.012 -60.377 -10.730  1.00  0.00              
ATOM   2091  CB  ILE   276      -9.906 -61.357  -9.943  1.00  0.00              
ATOM   2092  C   ILE   276      -7.552 -60.519 -10.356  1.00  0.00              
ATOM   2093  O   ILE   276      -6.951 -59.734  -9.602  1.00  0.00              
ATOM   2094  CG1 ILE   276     -11.374 -60.945 -10.116  1.00  0.00           C  
ATOM   2095  CG2 ILE   276      -9.508 -61.385  -8.466  1.00  0.00           C  
ATOM   2096  CD1 ILE   276     -12.354 -61.919  -9.503  1.00  0.00           C  
ATOM   2097  N   GLU   277      -6.969 -61.558 -10.951  1.00  0.00              
ATOM   2098  CA  GLU   277      -5.521 -61.874 -10.609  1.00  0.00              
ATOM   2099  CB  GLU   277      -5.161 -63.207 -11.254  1.00  0.00              
ATOM   2100  C   GLU   277      -4.654 -60.638 -10.719  1.00  0.00              
ATOM   2101  O   GLU   277      -3.808 -60.362  -9.851  1.00  0.00              
ATOM   2102  CG  GLU   277      -5.996 -64.406 -10.754  1.00  0.00           C  
ATOM   2103  CD  GLU   277      -5.586 -65.606 -11.602  1.00  0.00           C  
ATOM   2104  OE1 GLU   277      -5.929 -65.781 -12.764  1.00  0.00           O  
ATOM   2105  OE2 GLU   277      -4.774 -66.423 -11.073  1.00  0.00           O  
ATOM   2106  N   GLY   278      -4.908 -59.862 -11.772  1.00  0.00              
ATOM   2107  CA  GLY   278      -4.133 -58.636 -12.035  1.00  0.00              
ATOM   2108  C   GLY   278      -4.080 -57.700 -10.824  1.00  0.00              
ATOM   2109  O   GLY   278      -3.051 -57.062 -10.627  1.00  0.00              
ATOM   2110  N   ARG   279      -5.113 -57.649  -9.986  1.00  0.00              
ATOM   2111  CA  ARG   279      -5.118 -56.885  -8.809  1.00  0.00              
ATOM   2112  CB  ARG   279      -6.544 -56.669  -8.306  1.00  0.00              
ATOM   2113  C   ARG   279      -4.449 -57.583  -7.658  1.00  0.00              
ATOM   2114  O   ARG   279      -4.398 -57.215  -6.478  1.00  0.00              
ATOM   2115  CG  ARG   279      -7.305 -55.669  -9.162  1.00  0.00           C  
ATOM   2116  CD  ARG   279      -8.494 -55.081  -8.437  1.00  0.00           C  
ATOM   2117  NE  ARG   279      -9.728 -55.827  -8.673  1.00  0.00           N  
ATOM   2118  CZ  ARG   279     -10.711 -55.935  -7.785  1.00  0.00           C  
ATOM   2119  NH1 ARG   279     -10.600 -55.358  -6.594  1.00  0.00           N  
ATOM   2120  NH2 ARG   279     -11.834 -56.564  -8.109  1.00  0.00           N  
ATOM   2121  N   VAL   280      -3.973 -58.765  -7.996  1.00  0.00              
ATOM   2122  CA  VAL   280      -3.206 -59.570  -6.919  1.00  0.00              
ATOM   2123  CB  VAL   280      -2.448 -59.322  -5.599  1.00  0.00              
ATOM   2124  C   VAL   280      -4.137 -60.253  -5.992  1.00  0.00              
ATOM   2125  O   VAL   280      -3.871 -60.488  -4.813  1.00  0.00              
ATOM   2126  CG1 VAL   280      -2.033 -60.631  -4.967  1.00  0.00           C  
ATOM   2127  CG2 VAL   280      -1.228 -58.477  -5.869  1.00  0.00           C  
ATOM   2128  N   TYR   281      -5.270 -60.655  -6.567  1.00  0.00              
ATOM   2129  CA  TYR   281      -6.364 -61.402  -5.863  1.00  0.00              
ATOM   2130  CB  TYR   281      -7.793 -61.137  -6.357  1.00  0.00              
ATOM   2131  C   TYR   281      -5.700 -62.841  -5.866  1.00  0.00              
ATOM   2132  O   TYR   281      -5.029 -63.185  -6.814  1.00  0.00              
ATOM   2133  CG  TYR   281      -8.887 -62.069  -5.851  1.00  0.00           C  
ATOM   2134  CD1 TYR   281      -9.045 -62.294  -4.476  1.00  0.00           C  
ATOM   2135  CD2 TYR   281      -9.762 -62.693  -6.764  1.00  0.00           C  
ATOM   2136  CE1 TYR   281     -10.037 -63.156  -3.996  1.00  0.00           C  
ATOM   2137  CE2 TYR   281     -10.811 -63.502  -6.311  1.00  0.00           C  
ATOM   2138  CZ  TYR   281     -10.937 -63.704  -4.923  1.00  0.00           C  
ATOM   2139  OH  TYR   281     -11.924 -64.542  -4.467  1.00  0.00           O  
ATOM   2140  N   ARG   282      -5.936 -63.646  -4.842  1.00  0.00              
ATOM   2141  CA  ARG   282      -5.442 -65.020  -5.150  1.00  0.00              
ATOM   2142  CB  ARG   282      -3.980 -65.126  -4.709  1.00  0.00              
ATOM   2143  C   ARG   282      -6.473 -66.100  -4.600  1.00  0.00              
ATOM   2144  O   ARG   282      -7.067 -65.803  -3.566  1.00  0.00              
ATOM   2145  CG  ARG   282      -3.323 -66.469  -4.996  1.00  0.00           C  
ATOM   2146  CD  ARG   282      -1.910 -66.535  -4.415  1.00  0.00           C  
ATOM   2147  NE  ARG   282      -1.128 -65.331  -4.707  1.00  0.00           N  
ATOM   2148  CZ  ARG   282      -0.117 -64.898  -3.953  1.00  0.00           C  
ATOM   2149  NH1 ARG   282       0.255 -65.562  -2.859  1.00  0.00           N  
ATOM   2150  NH2 ARG   282       0.516 -63.784  -4.282  1.00  0.00           N  
ATOM   2151  N   GLN   283      -6.423 -67.338  -5.074  1.00  0.00              
ATOM   2152  CA  GLN   283      -7.215 -68.258  -4.245  1.00  0.00              
ATOM   2153  CB  GLN   283      -7.644 -69.312  -5.281  1.00  0.00              
ATOM   2154  C   GLN   283      -6.348 -68.883  -3.111  1.00  0.00              
ATOM   2155  O   GLN   283      -5.158 -69.160  -3.323  1.00  0.00              
ATOM   2156  CG  GLN   283      -8.572 -68.770  -6.381  1.00  0.00           C  
ATOM   2157  CD  GLN   283     -10.056 -68.638  -6.016  1.00  0.00           C  
ATOM   2158  OE1 GLN   283     -10.743 -69.644  -5.827  1.00  0.00           O  
ATOM   2159  NE2 GLN   283     -10.597 -67.438  -5.907  1.00  0.00           N  
ATOM   2160  N   TYR   284      -6.979 -69.168  -1.965  1.00  0.00              
ATOM   2161  CA  TYR   284      -6.332 -69.772  -0.872  1.00  0.00              
ATOM   2162  CB  TYR   284      -6.085 -68.648   0.143  1.00  0.00              
ATOM   2163  C   TYR   284      -6.731 -71.177  -0.590  1.00  0.00              
ATOM   2164  O   TYR   284      -5.847 -72.014  -0.763  1.00  0.00              
ATOM   2165  CG  TYR   284      -5.304 -67.463  -0.386  1.00  0.00           C  
ATOM   2166  CD1 TYR   284      -3.908 -67.512  -0.517  1.00  0.00           C  
ATOM   2167  CD2 TYR   284      -5.961 -66.288  -0.761  1.00  0.00           C  
ATOM   2168  CE1 TYR   284      -3.184 -66.416  -1.010  1.00  0.00           C  
ATOM   2169  CE2 TYR   284      -5.250 -65.190  -1.248  1.00  0.00           C  
ATOM   2170  CZ  TYR   284      -3.867 -65.256  -1.374  1.00  0.00           C  
ATOM   2171  OH  TYR   284      -3.192 -64.156  -1.853  1.00  0.00           O  
ATOM   2172  N   VAL   285      -8.003 -71.490  -0.327  1.00  0.00              
ATOM   2173  CA  VAL   285      -8.554 -72.775  -0.177  1.00  0.00              
ATOM   2174  CB  VAL   285     -10.073 -72.791  -0.179  1.00  0.00              
ATOM   2175  C   VAL   285      -7.815 -73.904  -0.872  1.00  0.00              
ATOM   2176  O   VAL   285      -7.451 -74.885  -0.229  1.00  0.00              
ATOM   2177  CG1 VAL   285     -10.611 -74.090   0.185  1.00  0.00           C  
ATOM   2178  CG2 VAL   285     -10.536 -71.815   0.840  1.00  0.00           C  
ATOM   2179  N   ARG   286      -7.532 -73.738  -2.157  1.00  0.00              
ATOM   2180  CA  ARG   286      -6.812 -74.686  -2.962  1.00  0.00              
ATOM   2181  CB  ARG   286      -6.840 -74.261  -4.429  1.00  0.00              
ATOM   2182  C   ARG   286      -5.397 -74.858  -2.545  1.00  0.00              
ATOM   2183  O   ARG   286      -4.908 -75.993  -2.565  1.00  0.00              
ATOM   2184  CG  ARG   286      -6.830 -75.416  -5.397  1.00  0.00           C  
ATOM   2185  CD  ARG   286      -7.201 -74.953  -6.792  1.00  0.00           C  
ATOM   2186  NE  ARG   286      -7.958 -75.974  -7.512  1.00  0.00           N  
ATOM   2187  CZ  ARG   286      -9.263 -76.189  -7.353  1.00  0.00           C  
ATOM   2188  NH1 ARG   286      -9.960 -75.448  -6.498  1.00  0.00           N  
ATOM   2189  NH2 ARG   286      -9.869 -77.154  -8.036  1.00  0.00           N  
ATOM   2190  N   GLU   287      -4.705 -73.778  -2.181  1.00  0.00              
ATOM   2191  CA  GLU   287      -3.325 -73.816  -1.727  1.00  0.00              
ATOM   2192  CB  GLU   287      -2.798 -72.409  -1.423  1.00  0.00              
ATOM   2193  C   GLU   287      -3.250 -74.595  -0.383  1.00  0.00              
ATOM   2194  O   GLU   287      -2.377 -75.442  -0.227  1.00  0.00              
ATOM   2195  CG  GLU   287      -1.539 -72.048  -2.167  1.00  0.00           C  
ATOM   2196  CD  GLU   287      -1.801 -71.622  -3.597  1.00  0.00           C  
ATOM   2197  OE1 GLU   287      -2.311 -70.496  -3.807  1.00  0.00           O  
ATOM   2198  OE2 GLU   287      -1.496 -72.414  -4.513  1.00  0.00           O  
ATOM   2199  N   THR   288      -4.175 -74.356   0.545  1.00  0.00              
ATOM   2200  CA  THR   288      -4.244 -75.076   1.738  1.00  0.00              
ATOM   2201  CB  THR   288      -5.519 -74.547   2.509  1.00  0.00              
ATOM   2202  C   THR   288      -4.223 -76.594   1.428  1.00  0.00              
ATOM   2203  O   THR   288      -3.402 -77.344   1.942  1.00  0.00              
ATOM   2204  OG1 THR   288      -5.134 -73.224   3.010  1.00  0.00           O  
ATOM   2205  CG2 THR   288      -6.034 -75.416   3.652  1.00  0.00           C  
ATOM   2206  N   LEU   289      -5.221 -77.014   0.659  1.00  0.00              
ATOM   2207  CA  LEU   289      -5.344 -78.414   0.295  1.00  0.00              
ATOM   2208  CB  LEU   289      -6.641 -78.606  -0.487  1.00  0.00              
ATOM   2209  C   LEU   289      -4.169 -79.155  -0.358  1.00  0.00              
ATOM   2210  O   LEU   289      -3.913 -80.346  -0.150  1.00  0.00              
ATOM   2211  CG  LEU   289      -7.890 -78.001   0.182  1.00  0.00           C  
ATOM   2212  CD1 LEU   289      -9.168 -78.404  -0.554  1.00  0.00           C  
ATOM   2213  CD2 LEU   289      -7.953 -78.503   1.611  1.00  0.00           C  
ATOM   2214  N   GLY   290      -3.463 -78.416  -1.221  1.00  0.00              
ATOM   2215  CA  GLY   290      -2.368 -78.932  -2.010  1.00  0.00              
ATOM   2216  C   GLY   290      -2.835 -79.446  -3.363  1.00  0.00              
ATOM   2217  O   GLY   290      -2.384 -80.442  -3.929  1.00  0.00              
ATOM   2218  N   LEU   291      -3.715 -78.638  -3.939  1.00  0.00              
ATOM   2219  CA  LEU   291      -4.387 -78.532  -5.203  1.00  0.00              
ATOM   2220  CB  LEU   291      -5.915 -78.594  -5.245  1.00  0.00              
ATOM   2221  C   LEU   291      -3.524 -77.744  -6.184  1.00  0.00              
ATOM   2222  O   LEU   291      -2.350 -77.475  -5.925  1.00  0.00              
ATOM   2223  CG  LEU   291      -6.536 -79.897  -4.750  1.00  0.00           C  
ATOM   2224  CD1 LEU   291      -8.051 -79.861  -4.931  1.00  0.00           C  
ATOM   2225  CD2 LEU   291      -5.923 -81.049  -5.520  1.00  0.00           C  
ATOM   2226  N   LYS   292      -4.105 -77.340  -7.310  1.00  0.00              
ATOM   2227  CA  LYS   292      -3.291 -76.561  -8.260  1.00  0.00              
ATOM   2228  CB  LYS   292      -4.084 -76.538  -9.566  1.00  0.00              
ATOM   2229  C   LYS   292      -3.918 -75.149  -8.277  1.00  0.00              
ATOM   2230  O   LYS   292      -4.004 -74.479  -9.310  1.00  0.00              
ATOM   2231  CG  LYS   292      -3.951 -77.697 -10.528  1.00  0.00           C  
ATOM   2232  CD  LYS   292      -2.525 -78.182 -10.684  1.00  0.00           C  
ATOM   2233  CE  LYS   292      -2.353 -79.518 -11.404  1.00  0.00           C  
ATOM   2234  NZ  LYS   292      -0.946 -80.081 -11.293  1.00  0.00           N  
ATOM   2235  N   PRO   293      -4.222 -74.673  -7.065  1.00  0.00              
ATOM   2236  CA  PRO   293      -4.688 -73.385  -6.708  1.00  0.00              
ATOM   2237  CB  PRO   293      -4.690 -73.288  -5.185  1.00  0.00              
ATOM   2238  C   PRO   293      -4.085 -72.176  -7.349  1.00  0.00              
ATOM   2239  O   PRO   293      -4.816 -71.330  -7.870  1.00  0.00              
ATOM   2240  CG  PRO   293      -3.399 -73.939  -4.828  1.00  0.00           C  
ATOM   2241  CD  PRO   293      -3.428 -75.173  -5.690  1.00  0.00           C  
ATOM   2242  N   TYR   294      -2.755 -72.099  -7.394  1.00  0.00              
ATOM   2243  CA  TYR   294      -2.084 -70.964  -8.049  1.00  0.00              
ATOM   2244  CB  TYR   294      -0.556 -71.029  -7.786  1.00  0.00              
ATOM   2245  C   TYR   294      -2.469 -70.874  -9.564  1.00  0.00              
ATOM   2246  O   TYR   294      -2.642 -69.790 -10.139  1.00  0.00              
ATOM   2247  CG  TYR   294       0.166 -70.110  -8.744  1.00  0.00           C  
ATOM   2248  CD1 TYR   294       0.099 -68.728  -8.577  1.00  0.00           C  
ATOM   2249  CD2 TYR   294       0.862 -70.621  -9.827  1.00  0.00           C  
ATOM   2250  CE1 TYR   294       0.737 -67.882  -9.473  1.00  0.00           C  
ATOM   2251  CE2 TYR   294       1.503 -69.776 -10.715  1.00  0.00           C  
ATOM   2252  CZ  TYR   294       1.437 -68.418 -10.524  1.00  0.00           C  
ATOM   2253  OH  TYR   294       2.075 -67.591 -11.435  1.00  0.00           O  
ATOM   2254  N   GLY   295      -2.605 -72.049 -10.175  1.00  0.00              
ATOM   2255  CA  GLY   295      -2.981 -72.082 -11.568  1.00  0.00              
ATOM   2256  C   GLY   295      -4.452 -71.961 -11.839  1.00  0.00              
ATOM   2257  O   GLY   295      -4.894 -71.934 -12.984  1.00  0.00              
ATOM   2258  N   GLU   296      -5.220 -71.917 -10.760  1.00  0.00              
ATOM   2259  CA  GLU   296      -6.700 -71.773 -10.853  1.00  0.00              
ATOM   2260  CB  GLU   296      -7.204 -70.392 -11.254  1.00  0.00              
ATOM   2261  C   GLU   296      -7.354 -72.867 -11.614  1.00  0.00              
ATOM   2262  O   GLU   296      -8.376 -72.654 -12.254  1.00  0.00              
ATOM   2263  CG  GLU   296      -6.743 -69.288 -10.266  1.00  0.00           C  
ATOM   2264  CD  GLU   296      -7.913 -68.367  -9.981  1.00  0.00           C  
ATOM   2265  OE1 GLU   296      -8.886 -68.461 -10.761  1.00  0.00           O  
ATOM   2266  OE2 GLU   296      -7.896 -67.595  -9.009  1.00  0.00           O  
ATOM   2267  N   ARG   297      -6.763 -74.055 -11.581  1.00  0.00              
ATOM   2268  CA  ARG   297      -7.338 -75.177 -12.414  1.00  0.00              
ATOM   2269  CB  ARG   297      -6.329 -76.326 -12.496  1.00  0.00              
ATOM   2270  C   ARG   297      -8.659 -75.545 -12.128  1.00  0.00              
ATOM   2271  O   ARG   297      -8.987 -75.291 -10.974  1.00  0.00              
ATOM   2272  CG  ARG   297      -5.110 -75.983 -13.374  1.00  0.00           C  
ATOM   2273  CD  ARG   297      -4.328 -77.230 -13.752  1.00  0.00           C  
ATOM   2274  NE  ARG   297      -3.066 -76.940 -14.437  1.00  0.00           N  
ATOM   2275  CZ  ARG   297      -2.947 -76.626 -15.724  1.00  0.00           C  
ATOM   2276  NH1 ARG   297      -1.745 -76.388 -16.231  1.00  0.00           N  
ATOM   2277  NH2 ARG   297      -4.014 -76.557 -16.510  1.00  0.00           N  
ATOM   2278  N   ARG   298      -9.477 -76.152 -12.982  1.00  0.00              
ATOM   2279  CA  ARG   298     -10.888 -76.526 -12.556  1.00  0.00              
ATOM   2280  CB  ARG   298     -11.630 -77.044 -13.771  1.00  0.00              
ATOM   2281  C   ARG   298     -10.780 -77.794 -11.586  1.00  0.00              
ATOM   2282  O   ARG   298     -10.085 -78.764 -11.878  1.00  0.00              
ATOM   2283  CG  ARG   298     -12.154 -75.887 -14.605  1.00  0.00           C  
ATOM   2284  CD  ARG   298     -12.857 -76.535 -15.786  1.00  0.00           C  
ATOM   2285  NE  ARG   298     -13.220 -75.551 -16.784  1.00  0.00           N  
ATOM   2286  CZ  ARG   298     -14.230 -75.709 -17.625  1.00  0.00           C  
ATOM   2287  NH1 ARG   298     -14.984 -76.804 -17.570  1.00  0.00           N  
ATOM   2288  NH2 ARG   298     -14.555 -74.762 -18.527  1.00  0.00           N  
ATOM   2289  N   THR   299     -11.444 -77.699 -10.440  1.00  0.00              
ATOM   2290  CA  THR   299     -11.481 -78.765  -9.542  1.00  0.00              
ATOM   2291  CB  THR   299     -10.914 -78.365  -8.165  1.00  0.00              
ATOM   2292  C   THR   299     -12.830 -79.460  -9.482  1.00  0.00              
ATOM   2293  O   THR   299     -13.795 -78.719  -9.242  1.00  0.00              
ATOM   2294  OG1 THR   299      -9.519 -78.040  -8.292  1.00  0.00           O  
ATOM   2295  CG2 THR   299     -11.097 -79.508  -7.164  1.00  0.00           C  
ATOM   2296  N   VAL   300     -12.952 -80.774  -9.644  1.00  0.00              
ATOM   2297  CA  VAL   300     -14.294 -81.319  -9.465  1.00  0.00              
ATOM   2298  CB  VAL   300     -14.381 -82.319 -10.688  1.00  0.00              
ATOM   2299  C   VAL   300     -14.309 -82.314  -8.350  1.00  0.00              
ATOM   2300  O   VAL   300     -13.774 -83.422  -8.399  1.00  0.00              
ATOM   2301  CG1 VAL   300     -15.774 -82.932 -10.786  1.00  0.00           C  
ATOM   2302  CG2 VAL   300     -13.989 -81.656 -12.002  1.00  0.00           C  
ATOM   2303  N   LEU   301     -14.900 -81.852  -7.233  1.00  0.00              
ATOM   2304  CA  LEU   301     -15.098 -82.660  -6.001  1.00  0.00              
ATOM   2305  CB  LEU   301     -15.737 -81.874  -4.848  1.00  0.00              
ATOM   2306  C   LEU   301     -15.977 -83.827  -6.048  1.00  0.00              
ATOM   2307  O   LEU   301     -17.196 -83.799  -6.167  1.00  0.00              
ATOM   2308  CG  LEU   301     -15.067 -80.518  -4.603  1.00  0.00           C  
ATOM   2309  CD1 LEU   301     -15.710 -79.826  -3.402  1.00  0.00           C  
ATOM   2310  CD2 LEU   301     -13.568 -80.719  -4.358  1.00  0.00           C  
ATOM   2311  N   VAL   302     -15.291 -84.965  -6.012  1.00  0.00              
ATOM   2312  CA  VAL   302     -15.794 -86.397  -6.020  1.00  0.00              
ATOM   2313  CB  VAL   302     -14.939 -87.321  -6.920  1.00  0.00              
ATOM   2314  C   VAL   302     -16.098 -86.952  -4.598  1.00  0.00              
ATOM   2315  O   VAL   302     -15.127 -87.123  -3.863  1.00  0.00              
ATOM   2316  CG1 VAL   302     -15.558 -88.706  -6.989  1.00  0.00           C  
ATOM   2317  CG2 VAL   302     -14.847 -86.736  -8.324  1.00  0.00           C  
ATOM   2318  N   MET   303     -17.327 -87.277  -4.227  1.00  0.00              
ATOM   2319  CA  MET   303     -17.305 -87.953  -2.897  1.00  0.00              
ATOM   2320  CB  MET   303     -17.415 -87.046  -1.681  1.00  0.00              
ATOM   2321  C   MET   303     -18.499 -88.784  -2.796  1.00  0.00              
ATOM   2322  O   MET   303     -19.483 -88.209  -3.311  1.00  0.00              
ATOM   2323  CG  MET   303     -17.735 -85.663  -2.132  1.00  0.00           C  
ATOM   2324  SD  MET   303     -16.515 -84.517  -1.530  1.00  0.00           S  
ATOM   2325  CE  MET   303     -17.678 -83.528  -0.577  1.00  0.00           C  
ATOM   2326  N   GLY   304     -18.590 -89.899  -2.079  1.00  0.00              
ATOM   2327  CA  GLY   304     -19.945 -90.447  -1.772  1.00  0.00              
ATOM   2328  C   GLY   304     -19.816 -90.182  -0.193  1.00  0.00              
ATOM   2329  O   GLY   304     -18.752 -90.217   0.439  1.00  0.00              
ATOM   2330  N   GLY   305     -20.993 -89.844   0.348  1.00  0.00              
ATOM   2331  CA  GLY   305     -21.190 -89.558   1.708  1.00  0.00              
ATOM   2332  C   GLY   305     -20.213 -89.629   2.845  1.00  0.00              
ATOM   2333  O   GLY   305     -19.167 -88.993   2.807  1.00  0.00              
ATOM   2334  N   GLY   306     -20.516 -90.435   3.856  1.00  0.00              
ATOM   2335  CA  GLY   306     -19.631 -90.545   5.031  1.00  0.00              
ATOM   2336  C   GLY   306     -18.928 -91.915   4.977  1.00  0.00              
ATOM   2337  O   GLY   306     -18.034 -92.182   5.795  1.00  0.00              
ATOM   2338  N   GLU   307     -19.309 -92.784   4.037  1.00  0.00              
ATOM   2339  CA  GLU   307     -18.696 -94.049   3.894  1.00  0.00              
ATOM   2340  CB  GLU   307     -19.786 -95.131   3.781  1.00  0.00              
ATOM   2341  C   GLU   307     -18.228 -94.332   2.479  1.00  0.00              
ATOM   2342  O   GLU   307     -18.059 -95.487   2.089  1.00  0.00              
ATOM   2343  CG  GLU   307     -20.401 -95.526   5.138  1.00  0.00           C  
ATOM   2344  CD  GLU   307     -21.515 -94.656   5.646  1.00  0.00           C  
ATOM   2345  OE1 GLU   307     -22.030 -93.889   4.796  1.00  0.00           O  
ATOM   2346  OE2 GLU   307     -21.895 -94.684   6.812  1.00  0.00           O  
ATOM   2347  N   GLY   308     -17.929 -93.251   1.760  1.00  0.00              
ATOM   2348  CA  GLY   308     -17.334 -93.356   0.415  1.00  0.00              
ATOM   2349  C   GLY   308     -17.829 -94.222  -0.805  1.00  0.00              
ATOM   2350  O   GLY   308     -17.099 -94.453  -1.776  1.00  0.00              
ATOM   2351  N   CYS   309     -19.091 -94.675  -0.718  1.00  0.00              
ATOM   2352  CA  CYS   309     -19.873 -95.205  -1.724  1.00  0.00              
ATOM   2353  CB  CYS   309     -21.237 -95.499  -1.086  1.00  0.00              
ATOM   2354  C   CYS   309     -19.969 -94.628  -3.234  1.00  0.00              
ATOM   2355  O   CYS   309     -19.829 -93.426  -3.505  1.00  0.00              
ATOM   2356  SG  CYS   309     -21.103 -96.453   0.450  1.00  0.00           S  
ATOM   2357  N   GLY   310     -20.124 -95.590  -4.111  1.00  0.00              
ATOM   2358  CA  GLY   310     -20.186 -95.151  -5.511  1.00  0.00              
ATOM   2359  C   GLY   310     -19.044 -95.919  -6.309  1.00  0.00              
ATOM   2360  O   GLY   310     -18.382 -96.857  -5.849  1.00  0.00              
ATOM   2361  N   ARG   311     -18.893 -95.452  -7.535  1.00  0.00              
ATOM   2362  CA  ARG   311     -17.884 -96.084  -8.386  1.00  0.00              
ATOM   2363  CB  ARG   311     -18.068 -95.779  -9.867  1.00  0.00              
ATOM   2364  C   ARG   311     -16.762 -95.020  -8.341  1.00  0.00              
ATOM   2365  O   ARG   311     -16.706 -94.293  -9.323  1.00  0.00              
ATOM   2366  CG  ARG   311     -19.303 -96.390 -10.476  1.00  0.00           C  
ATOM   2367  CD  ARG   311     -19.160 -96.631 -11.977  1.00  0.00           C  
ATOM   2368  NE  ARG   311     -19.414 -95.507 -12.853  1.00  0.00           N  
ATOM   2369  CZ  ARG   311     -20.602 -95.283 -13.377  1.00  0.00           C  
ATOM   2370  NH1 ARG   311     -21.604 -96.053 -13.051  1.00  0.00           N  
ATOM   2371  NH2 ARG   311     -20.808 -94.266 -14.204  1.00  0.00           N  
ATOM   2372  N   LEU   312     -16.057 -94.781  -7.231  1.00  0.00              
ATOM   2373  CA  LEU   312     -15.343 -93.530  -7.179  1.00  0.00              
ATOM   2374  CB  LEU   312     -15.620 -92.794  -5.861  1.00  0.00              
ATOM   2375  C   LEU   312     -14.071 -93.665  -7.970  1.00  0.00              
ATOM   2376  O   LEU   312     -13.687 -92.784  -8.745  1.00  0.00              
ATOM   2377  CG  LEU   312     -17.090 -92.332  -5.742  1.00  0.00           C  
ATOM   2378  CD1 LEU   312     -17.304 -91.531  -4.489  1.00  0.00           C  
ATOM   2379  CD2 LEU   312     -17.479 -91.499  -6.948  1.00  0.00           C  
ATOM   2380  N   SER   313     -13.457 -94.835  -7.857  1.00  0.00              
ATOM   2381  CA  SER   313     -12.196 -95.109  -8.608  1.00  0.00              
ATOM   2382  CB  SER   313     -11.570 -96.451  -8.195  1.00  0.00              
ATOM   2383  C   SER   313     -12.354 -95.116 -10.146  1.00  0.00              
ATOM   2384  O   SER   313     -11.500 -94.692 -10.910  1.00  0.00              
ATOM   2385  OG  SER   313     -12.401 -97.543  -8.536  1.00  0.00           O  
ATOM   2386  N   HIS   314     -13.488 -95.679 -10.564  1.00  0.00              
ATOM   2387  CA  HIS   314     -13.763 -95.750 -12.009  1.00  0.00              
ATOM   2388  CB  HIS   314     -14.922 -96.684 -12.342  1.00  0.00              
ATOM   2389  C   HIS   314     -13.891 -94.305 -12.467  1.00  0.00              
ATOM   2390  O   HIS   314     -13.204 -93.896 -13.399  1.00  0.00              
ATOM   2391  CG  HIS   314     -14.586 -98.136 -12.218  1.00  0.00           C  
ATOM   2392  ND1 HIS   314     -14.021 -98.867 -13.243  1.00  0.00           N  
ATOM   2393  CD2 HIS   314     -14.740 -98.998 -11.186  1.00  0.00           C  
ATOM   2394  CE1 HIS   314     -13.842-100.115 -12.848  1.00  0.00           C  
ATOM   2395  NE2 HIS   314     -14.272-100.218 -11.605  1.00  0.00           N  
ATOM   2396  N   ILE   315     -14.716 -93.525 -11.781  1.00  0.00              
ATOM   2397  CA  ILE   315     -14.943 -92.138 -12.063  1.00  0.00              
ATOM   2398  CB  ILE   315     -15.953 -91.509 -11.035  1.00  0.00              
ATOM   2399  C   ILE   315     -13.592 -91.382 -12.166  1.00  0.00              
ATOM   2400  O   ILE   315     -13.255 -90.759 -13.162  1.00  0.00              
ATOM   2401  CG1 ILE   315     -17.246 -92.340 -10.980  1.00  0.00           C  
ATOM   2402  CG2 ILE   315     -16.276 -90.051 -11.423  1.00  0.00           C  
ATOM   2403  CD1 ILE   315     -18.153 -92.061  -9.769  1.00  0.00           C  
ATOM   2404  N   VAL   316     -12.856 -91.429 -11.055  1.00  0.00              
ATOM   2405  CA  VAL   316     -11.551 -90.775 -11.024  1.00  0.00              
ATOM   2406  CB  VAL   316     -10.795 -91.061  -9.703  1.00  0.00              
ATOM   2407  C   VAL   316     -10.765 -91.057 -12.273  1.00  0.00              
ATOM   2408  O   VAL   316     -10.368 -90.119 -12.959  1.00  0.00              
ATOM   2409  CG1 VAL   316      -9.428 -90.378  -9.674  1.00  0.00           C  
ATOM   2410  CG2 VAL   316     -11.599 -90.685  -8.469  1.00  0.00           C  
ATOM   2411  N   ASP   317     -10.607 -92.326 -12.626  1.00  0.00              
ATOM   2412  CA  ASP   317      -9.920 -92.781 -13.809  1.00  0.00              
ATOM   2413  CB  ASP   317      -9.697 -94.272 -13.897  1.00  0.00              
ATOM   2414  C   ASP   317     -10.468 -91.980 -15.036  1.00  0.00              
ATOM   2415  O   ASP   317      -9.772 -91.283 -15.759  1.00  0.00              
ATOM   2416  CG  ASP   317      -8.734 -94.809 -12.838  1.00  0.00           C  
ATOM   2417  OD1 ASP   317      -7.960 -94.020 -12.284  1.00  0.00           O  
ATOM   2418  OD2 ASP   317      -8.903 -95.983 -12.471  1.00  0.00           O  
ATOM   2419  N   SER   318     -11.763 -92.198 -15.266  1.00  0.00              
ATOM   2420  CA  SER   318     -12.392 -91.527 -16.408  1.00  0.00              
ATOM   2421  CB  SER   318     -13.910 -91.692 -16.375  1.00  0.00              
ATOM   2422  C   SER   318     -12.017 -89.988 -16.392  1.00  0.00              
ATOM   2423  O   SER   318     -11.548 -89.451 -17.390  1.00  0.00              
ATOM   2424  OG  SER   318     -14.280 -93.054 -16.469  1.00  0.00           O  
ATOM   2425  N   LEU   319     -12.218 -89.318 -15.259  1.00  0.00              
ATOM   2426  CA  LEU   319     -11.859 -87.983 -15.146  1.00  0.00              
ATOM   2427  CB  LEU   319     -12.274 -87.473 -13.771  1.00  0.00              
ATOM   2428  C   LEU   319     -10.430 -87.684 -15.575  1.00  0.00              
ATOM   2429  O   LEU   319     -10.126 -86.796 -16.369  1.00  0.00              
ATOM   2430  CG  LEU   319     -13.771 -87.389 -13.456  1.00  0.00           C  
ATOM   2431  CD1 LEU   319     -13.987 -86.993 -12.004  1.00  0.00           C  
ATOM   2432  CD2 LEU   319     -14.404 -86.386 -14.409  1.00  0.00           C  
ATOM   2433  N   TYR   320      -9.534 -88.502 -15.027  1.00  0.00              
ATOM   2434  CA  TYR   320      -8.079 -88.291 -15.393  1.00  0.00              
ATOM   2435  CB  TYR   320      -7.273 -89.430 -14.757  1.00  0.00              
ATOM   2436  C   TYR   320      -7.921 -88.141 -16.947  1.00  0.00              
ATOM   2437  O   TYR   320      -7.383 -87.186 -17.501  1.00  0.00              
ATOM   2438  CG  TYR   320      -5.798 -89.144 -14.626  1.00  0.00           C  
ATOM   2439  CD1 TYR   320      -5.347 -87.958 -14.020  1.00  0.00           C  
ATOM   2440  CD2 TYR   320      -4.843 -90.058 -15.087  1.00  0.00           C  
ATOM   2441  CE1 TYR   320      -3.995 -87.688 -13.872  1.00  0.00           C  
ATOM   2442  CE2 TYR   320      -3.472 -89.799 -14.943  1.00  0.00           C  
ATOM   2443  CZ  TYR   320      -3.067 -88.607 -14.329  1.00  0.00           C  
ATOM   2444  OH  TYR   320      -1.737 -88.376 -14.143  1.00  0.00           O  
ATOM   2445  N   LEU   321      -8.437 -89.165 -17.614  1.00  0.00              
ATOM   2446  CA  LEU   321      -8.309 -89.193 -19.077  1.00  0.00              
ATOM   2447  CB  LEU   321      -8.765 -90.562 -19.550  1.00  0.00              
ATOM   2448  C   LEU   321      -9.021 -88.001 -19.738  1.00  0.00              
ATOM   2449  O   LEU   321      -8.548 -87.329 -20.654  1.00  0.00              
ATOM   2450  CG  LEU   321      -7.971 -91.799 -19.378  1.00  0.00           C  
ATOM   2451  CD1 LEU   321      -8.593 -92.959 -20.209  1.00  0.00           C  
ATOM   2452  CD2 LEU   321      -6.547 -91.514 -19.862  1.00  0.00           C  
ATOM   2453  N   GLN   322     -10.243 -87.793 -19.247  1.00  0.00              
ATOM   2454  CA  GLN   322     -11.068 -86.719 -19.918  1.00  0.00              
ATOM   2455  CB  GLN   322     -12.354 -86.536 -19.132  1.00  0.00              
ATOM   2456  C   GLN   322     -10.439 -85.394 -19.919  1.00  0.00              
ATOM   2457  O   GLN   322     -10.808 -84.582 -20.780  1.00  0.00              
ATOM   2458  CG  GLN   322     -13.329 -85.650 -19.882  1.00  0.00           C  
ATOM   2459  CD  GLN   322     -14.611 -85.419 -19.181  1.00  0.00           C  
ATOM   2460  OE1 GLN   322     -14.712 -85.423 -17.955  1.00  0.00           O  
ATOM   2461  NE2 GLN   322     -15.655 -85.220 -19.985  1.00  0.00           N  
ATOM   2462  N   PHE   323      -9.512 -85.140 -18.986  1.00  0.00              
ATOM   2463  CA  PHE   323      -8.869 -83.801 -18.874  1.00  0.00              
ATOM   2464  CB  PHE   323      -8.483 -83.832 -17.384  1.00  0.00              
ATOM   2465  C   PHE   323      -8.032 -83.158 -20.081  1.00  0.00              
ATOM   2466  O   PHE   323      -7.786 -81.975 -19.994  1.00  0.00              
ATOM   2467  CG  PHE   323      -9.631 -84.141 -16.462  1.00  0.00           C  
ATOM   2468  CD1 PHE   323      -9.953 -85.452 -16.135  1.00  0.00           C  
ATOM   2469  CD2 PHE   323     -10.400 -83.114 -15.931  1.00  0.00           C  
ATOM   2470  CE1 PHE   323     -11.038 -85.710 -15.293  1.00  0.00           C  
ATOM   2471  CE2 PHE   323     -11.475 -83.365 -15.095  1.00  0.00           C  
ATOM   2472  CZ  PHE   323     -11.792 -84.687 -14.780  1.00  0.00           C  
ATOM   2473  N   VAL   324      -7.588 -83.896 -21.083  1.00  0.00              
ATOM   2474  CA  VAL   324      -6.882 -83.235 -22.063  1.00  0.00              
ATOM   2475  CB  VAL   324      -7.789 -82.175 -22.764  1.00  0.00              
ATOM   2476  C   VAL   324      -5.439 -83.474 -22.258  1.00  0.00              
ATOM   2477  O   VAL   324      -4.755 -83.398 -21.239  1.00  0.00              
ATOM   2478  CG1 VAL   324      -8.884 -81.693 -21.820  1.00  0.00           C  
ATOM   2479  CG2 VAL   324      -6.947 -80.992 -23.231  1.00  0.00           C  
ATOM   2480  N   GLU   325      -4.891 -83.609 -23.469  1.00  0.00              
ATOM   2481  CA  GLU   325      -3.421 -83.809 -23.524  1.00  0.00              
ATOM   2482  CB  GLU   325      -3.211 -84.691 -24.748  1.00  0.00              
ATOM   2483  C   GLU   325      -2.172 -83.160 -23.268  1.00  0.00              
ATOM   2484  O   GLU   325      -1.570 -83.768 -22.389  1.00  0.00              
ATOM   2485  CG  GLU   325      -3.515 -86.156 -24.538  1.00  0.00           C  
ATOM   2486  CD  GLU   325      -2.779 -87.042 -25.541  1.00  0.00           C  
ATOM   2487  OE1 GLU   325      -1.524 -87.130 -25.441  1.00  0.00           O  
ATOM   2488  OE2 GLU   325      -3.458 -87.652 -26.410  1.00  0.00           O  
ATOM   2489  N   ARG   326      -1.711 -82.024 -23.773  1.00  0.00              
ATOM   2490  CA  ARG   326      -0.538 -81.334 -23.457  1.00  0.00              
ATOM   2491  CB  ARG   326      -0.842 -80.385 -24.616  1.00  0.00              
ATOM   2492  C   ARG   326      -0.289 -81.015 -21.948  1.00  0.00              
ATOM   2493  O   ARG   326       0.783 -80.587 -21.515  1.00  0.00              
ATOM   2494  CG  ARG   326      -0.999 -81.126 -25.938  1.00  0.00           C  
ATOM   2495  CD  ARG   326      -0.750 -80.244 -27.138  1.00  0.00           C  
ATOM   2496  NE  ARG   326       0.633 -79.775 -27.195  1.00  0.00           N  
ATOM   2497  CZ  ARG   326       1.152 -79.126 -28.232  1.00  0.00           C  
ATOM   2498  NH1 ARG   326       0.404 -78.876 -29.297  1.00  0.00           N  
ATOM   2499  NH2 ARG   326       2.413 -78.716 -28.201  1.00  0.00           N  
ATOM   2500  N   GLY   327      -1.369 -81.137 -21.193  1.00  0.00              
ATOM   2501  CA  GLY   327      -1.179 -80.926 -19.734  1.00  0.00              
ATOM   2502  C   GLY   327      -2.557 -80.688 -19.237  1.00  0.00              
ATOM   2503  O   GLY   327      -3.427 -80.289 -20.007  1.00  0.00              
ATOM   2504  N   LEU   328      -2.797 -81.028 -17.975  1.00  0.00              
ATOM   2505  CA  LEU   328      -4.105 -80.976 -17.309  1.00  0.00              
ATOM   2506  CB  LEU   328      -3.876 -81.066 -15.804  1.00  0.00              
ATOM   2507  C   LEU   328      -5.182 -79.758 -17.327  1.00  0.00              
ATOM   2508  O   LEU   328      -4.963 -78.795 -16.584  1.00  0.00              
ATOM   2509  CG  LEU   328      -4.022 -82.376 -15.017  1.00  0.00           C  
ATOM   2510  CD1 LEU   328      -3.604 -83.606 -15.810  1.00  0.00           C  
ATOM   2511  CD2 LEU   328      -3.225 -82.257 -13.723  1.00  0.00           C  
ATOM   2512  N   ASP   329      -6.253 -79.839 -18.111  1.00  0.00              
ATOM   2513  CA  ASP   329      -7.146 -78.833 -18.083  1.00  0.00              
ATOM   2514  CB  ASP   329      -8.112 -79.049 -19.250  1.00  0.00              
ATOM   2515  C   ASP   329      -7.836 -78.712 -16.742  1.00  0.00              
ATOM   2516  O   ASP   329      -8.075 -77.597 -16.285  1.00  0.00              
ATOM   2517  CG  ASP   329      -7.358 -79.137 -20.567  1.00  0.00           C  
ATOM   2518  OD1 ASP   329      -6.703 -78.136 -20.928  1.00  0.00           O  
ATOM   2519  OD2 ASP   329      -7.415 -80.196 -21.226  1.00  0.00           O  
ATOM   2520  N   ALA   330      -8.081 -79.832 -16.077  1.00  0.00              
ATOM   2521  CA  ALA   330      -8.842 -79.784 -14.811  1.00  0.00              
ATOM   2522  CB  ALA   330     -10.273 -80.210 -15.090  1.00  0.00              
ATOM   2523  C   ALA   330      -8.444 -80.830 -13.878  1.00  0.00              
ATOM   2524  O   ALA   330      -8.113 -81.948 -14.288  1.00  0.00              
ATOM   2525  N   LEU   331      -8.420 -80.493 -12.582  1.00  0.00              
ATOM   2526  CA  LEU   331      -8.077 -81.386 -11.442  1.00  0.00              
ATOM   2527  CB  LEU   331      -7.103 -80.480 -10.678  1.00  0.00              
ATOM   2528  C   LEU   331      -9.294 -81.674 -10.509  1.00  0.00              
ATOM   2529  O   LEU   331     -10.285 -80.954 -10.337  1.00  0.00              
ATOM   2530  CG  LEU   331      -5.979 -81.207  -9.938  1.00  0.00           C  
ATOM   2531  CD1 LEU   331      -4.815 -81.392 -10.893  1.00  0.00           C  
ATOM   2532  CD2 LEU   331      -5.539 -80.425  -8.729  1.00  0.00           C  
ATOM   2533  N   ILE   332      -9.137 -82.854  -9.896  1.00  0.00              
ATOM   2534  CA  ILE   332      -9.899 -83.556  -8.900  1.00  0.00              
ATOM   2535  CB  ILE   332      -9.881 -85.008  -9.380  1.00  0.00              
ATOM   2536  C   ILE   332      -9.890 -83.170  -7.374  1.00  0.00              
ATOM   2537  O   ILE   332      -8.713 -82.933  -7.026  1.00  0.00              
ATOM   2538  CG1 ILE   332     -10.991 -85.807  -8.685  1.00  0.00           C  
ATOM   2539  CG2 ILE   332      -8.541 -85.664  -9.046  1.00  0.00           C  
ATOM   2540  CD1 ILE   332     -11.097 -87.240  -9.208  1.00  0.00           C  
ATOM   2541  N   LEU   333     -10.883 -83.379  -6.516  1.00  0.00              
ATOM   2542  CA  LEU   333     -10.434 -83.494  -5.135  1.00  0.00              
ATOM   2543  CB  LEU   333     -10.990 -82.226  -4.477  1.00  0.00              
ATOM   2544  C   LEU   333     -11.504 -84.531  -4.738  1.00  0.00              
ATOM   2545  O   LEU   333     -12.717 -84.373  -4.803  1.00  0.00              
ATOM   2546  CG  LEU   333     -10.770 -81.885  -3.006  1.00  0.00           C  
ATOM   2547  CD1 LEU   333      -9.291 -81.782  -2.688  1.00  0.00           C  
ATOM   2548  CD2 LEU   333     -11.471 -80.560  -2.716  1.00  0.00           C  
ATOM   2549  N   VAL   334     -10.955 -85.682  -4.360  1.00  0.00              
ATOM   2550  CA  VAL   334     -11.572 -86.867  -3.800  1.00  0.00              
ATOM   2551  CB  VAL   334     -10.864 -88.126  -4.357  1.00  0.00              
ATOM   2552  C   VAL   334     -11.838 -86.995  -2.375  1.00  0.00              
ATOM   2553  O   VAL   334     -10.797 -87.025  -1.702  1.00  0.00              
ATOM   2554  CG1 VAL   334     -11.631 -89.376  -3.963  1.00  0.00           C  
ATOM   2555  CG2 VAL   334     -10.776 -88.042  -5.875  1.00  0.00           C  
ATOM   2556  N   VAL   335     -13.049 -87.101  -1.836  1.00  0.00              
ATOM   2557  CA  VAL   335     -13.109 -87.279  -0.348  1.00  0.00              
ATOM   2558  CB  VAL   335     -14.272 -86.289   0.064  1.00  0.00              
ATOM   2559  C   VAL   335     -13.278 -88.674  -0.028  1.00  0.00              
ATOM   2560  O   VAL   335     -14.371 -88.897  -0.522  1.00  0.00              
ATOM   2561  CG1 VAL   335     -14.451 -86.267   1.578  1.00  0.00           C  
ATOM   2562  CG2 VAL   335     -14.049 -84.883  -0.474  1.00  0.00           C  
ATOM   2563  N   CYS   336     -12.624 -89.580   0.688  1.00  0.00              
ATOM   2564  CA  CYS   336     -13.351 -90.937   0.653  1.00  0.00              
ATOM   2565  CB  CYS   336     -12.188 -91.874   0.981  1.00  0.00              
ATOM   2566  C   CYS   336     -13.504 -90.966   2.102  1.00  0.00              
ATOM   2567  O   CYS   336     -12.529 -91.208   2.817  1.00  0.00              
ATOM   2568  SG  CYS   336     -11.104 -92.280  -0.432  1.00  0.00           S  
ATOM   2569  N   GLY   337     -14.705 -90.605   2.540  1.00  0.00              
ATOM   2570  CA  GLY   337     -14.974 -90.278   4.025  1.00  0.00              
ATOM   2571  C   GLY   337     -15.049 -91.643   4.613  1.00  0.00              
ATOM   2572  O   GLY   337     -15.838 -92.376   4.024  1.00  0.00              
ATOM   2573  N   ARG   338     -14.336 -92.045   5.652  1.00  0.00              
ATOM   2574  CA  ARG   338     -14.348 -93.266   6.287  1.00  0.00              
ATOM   2575  CB  ARG   338     -15.466 -93.843   7.184  1.00  0.00              
ATOM   2576  C   ARG   338     -13.975 -94.546   5.515  1.00  0.00              
ATOM   2577  O   ARG   338     -13.855 -95.637   6.073  1.00  0.00              
ATOM   2578  CG  ARG   338     -16.370 -94.722   6.528  1.00  0.00           C  
ATOM   2579  CD  ARG   338     -17.266 -95.501   7.559  1.00  0.00           C  
ATOM   2580  NE  ARG   338     -18.431 -94.740   8.067  1.00  0.00           N  
ATOM   2581  CZ  ARG   338     -18.690 -94.484   9.360  1.00  0.00           C  
ATOM   2582  NH1 ARG   338     -17.856 -94.849  10.348  1.00  0.00           N  
ATOM   2583  NH2 ARG   338     -19.807 -93.860   9.692  1.00  0.00           N  
ATOM   2584  N   ASN   339     -13.774 -94.444   4.203  1.00  0.00              
ATOM   2585  CA  ASN   339     -13.547 -95.585   3.385  1.00  0.00              
ATOM   2586  CB  ASN   339     -13.381 -95.261   1.896  1.00  0.00              
ATOM   2587  C   ASN   339     -11.993 -95.443   3.216  1.00  0.00              
ATOM   2588  O   ASN   339     -11.409 -94.801   2.331  1.00  0.00              
ATOM   2589  CG  ASN   339     -14.642 -95.224   1.077  1.00  0.00           C  
ATOM   2590  OD1 ASN   339     -15.752 -95.559   1.556  1.00  0.00           O  
ATOM   2591  ND2 ASN   339     -14.501 -94.823  -0.200  1.00  0.00           N  
ATOM   2592  N   GLU   340     -11.357 -96.114   4.175  1.00  0.00              
ATOM   2593  CA  GLU   340      -9.928 -96.256   4.330  1.00  0.00              
ATOM   2594  CB  GLU   340      -9.387 -96.701   5.683  1.00  0.00              
ATOM   2595  C   GLU   340      -9.360 -97.070   3.265  1.00  0.00              
ATOM   2596  O   GLU   340      -8.372 -96.599   2.691  1.00  0.00              
ATOM   2597  CG  GLU   340      -9.783 -98.104   6.085  1.00  0.00           C  
ATOM   2598  CD  GLU   340      -9.350 -98.447   7.492  1.00  0.00           C  
ATOM   2599  OE1 GLU   340      -8.906 -99.586   7.694  1.00  0.00           O  
ATOM   2600  OE2 GLU   340      -9.458 -97.589   8.397  1.00  0.00           O  
ATOM   2601  N   LYS   341      -9.911 -98.234   2.920  1.00  0.00              
ATOM   2602  CA  LYS   341      -9.529 -99.076   1.815  1.00  0.00              
ATOM   2603  CB  LYS   341     -10.226-100.441   1.911  1.00  0.00              
ATOM   2604  C   LYS   341      -9.441 -98.341   0.474  1.00  0.00              
ATOM   2605  O   LYS   341      -8.533 -98.578  -0.318  1.00  0.00              
ATOM   2606  CG  LYS   341     -10.063-101.107   3.266  1.00  0.00           C  
ATOM   2607  CD  LYS   341     -10.006-102.625   3.153  1.00  0.00           C  
ATOM   2608  CE  LYS   341      -9.564-103.232   4.479  1.00  0.00           C  
ATOM   2609  NZ  LYS   341      -9.685-104.714   4.513  1.00  0.00           N  
ATOM   2610  N   LEU   342     -10.369 -97.419   0.254  1.00  0.00              
ATOM   2611  CA  LEU   342     -10.436 -96.647  -0.962  1.00  0.00              
ATOM   2612  CB  LEU   342     -11.831 -96.070  -1.127  1.00  0.00              
ATOM   2613  C   LEU   342      -9.385 -95.660  -0.909  1.00  0.00              
ATOM   2614  O   LEU   342      -8.612 -95.650  -1.874  1.00  0.00              
ATOM   2615  CG  LEU   342     -12.999 -96.858  -1.584  1.00  0.00           C  
ATOM   2616  CD1 LEU   342     -14.194 -95.914  -1.905  1.00  0.00           C  
ATOM   2617  CD2 LEU   342     -12.584 -97.624  -2.843  1.00  0.00           C  
ATOM   2618  N   ARG   343      -9.241 -94.850   0.141  1.00  0.00              
ATOM   2619  CA  ARG   343      -8.173 -93.903   0.374  1.00  0.00              
ATOM   2620  CB  ARG   343      -8.085 -93.506   1.854  1.00  0.00              
ATOM   2621  C   ARG   343      -6.818 -94.529  -0.164  1.00  0.00              
ATOM   2622  O   ARG   343      -6.178 -93.989  -1.062  1.00  0.00              
ATOM   2623  CG  ARG   343      -7.276 -92.232   2.157  1.00  0.00           C  
ATOM   2624  CD  ARG   343      -7.305 -92.008   3.673  1.00  0.00           C  
ATOM   2625  NE  ARG   343      -6.327 -91.027   4.147  1.00  0.00           N  
ATOM   2626  CZ  ARG   343      -6.675 -89.745   4.286  1.00  0.00           C  
ATOM   2627  NH1 ARG   343      -7.906 -89.375   3.955  1.00  0.00           N  
ATOM   2628  NH2 ARG   343      -5.832 -88.829   4.723  1.00  0.00           N  
ATOM   2629  N   GLU   344      -6.436 -95.659   0.416  1.00  0.00              
ATOM   2630  CA  GLU   344      -5.273 -96.338   0.050  1.00  0.00              
ATOM   2631  CB  GLU   344      -5.190 -97.748   0.701  1.00  0.00              
ATOM   2632  C   GLU   344      -5.069 -96.710  -1.387  1.00  0.00              
ATOM   2633  O   GLU   344      -3.981 -96.571  -1.957  1.00  0.00              
ATOM   2634  CG  GLU   344      -5.149 -97.657   2.218  1.00  0.00           C  
ATOM   2635  CD  GLU   344      -5.212 -99.019   2.889  1.00  0.00           C  
ATOM   2636  OE1 GLU   344      -5.604-100.028   2.253  1.00  0.00           O  
ATOM   2637  OE2 GLU   344      -4.841 -99.048   4.079  1.00  0.00           O  
ATOM   2638  N   SER   345      -6.142 -97.224  -1.990  1.00  0.00              
ATOM   2639  CA  SER   345      -6.061 -97.648  -3.428  1.00  0.00              
ATOM   2640  CB  SER   345      -7.377 -98.443  -3.724  1.00  0.00              
ATOM   2641  C   SER   345      -5.797 -96.374  -4.303  1.00  0.00              
ATOM   2642  O   SER   345      -4.927 -96.301  -5.167  1.00  0.00              
ATOM   2643  OG  SER   345      -8.450 -97.476  -3.784  1.00  0.00           O  
ATOM   2644  N   LEU   346      -6.608 -95.366  -4.010  1.00  0.00              
ATOM   2645  CA  LEU   346      -6.509 -94.123  -4.772  1.00  0.00              
ATOM   2646  CB  LEU   346      -7.730 -93.281  -4.444  1.00  0.00              
ATOM   2647  C   LEU   346      -5.152 -93.392  -4.527  1.00  0.00              
ATOM   2648  O   LEU   346      -4.464 -92.892  -5.411  1.00  0.00              
ATOM   2649  CG  LEU   346      -9.090 -93.571  -4.950  1.00  0.00           C  
ATOM   2650  CD1 LEU   346     -10.042 -92.375  -4.655  1.00  0.00           C  
ATOM   2651  CD2 LEU   346      -8.990 -93.799  -6.461  1.00  0.00           C  
ATOM   2652  N   ALA   347      -4.818 -93.334  -3.239  1.00  0.00              
ATOM   2653  CA  ALA   347      -3.554 -92.579  -2.950  1.00  0.00              
ATOM   2654  CB  ALA   347      -3.444 -92.481  -1.440  1.00  0.00              
ATOM   2655  C   ALA   347      -2.233 -92.973  -3.592  1.00  0.00              
ATOM   2656  O   ALA   347      -1.435 -92.214  -4.124  1.00  0.00              
ATOM   2657  N   THR   348      -2.044 -94.279  -3.403  1.00  0.00              
ATOM   2658  CA  THR   348      -0.970 -95.184  -3.938  1.00  0.00              
ATOM   2659  CB  THR   348       0.338 -94.621  -4.571  1.00  0.00              
ATOM   2660  C   THR   348      -0.268 -96.013  -2.781  1.00  0.00              
ATOM   2661  O   THR   348       0.452 -95.515  -1.921  1.00  0.00              
ATOM   2662  OG1 THR   348       0.005 -93.813  -5.699  1.00  0.00           O  
ATOM   2663  CG2 THR   348       1.265 -95.741  -5.060  1.00  0.00           C  
ATOM   2664  N   ARG   349      -0.544 -97.303  -2.813  1.00  0.00              
ATOM   2665  CA  ARG   349       0.069 -98.198  -1.871  1.00  0.00              
ATOM   2666  CB  ARG   349      -0.240 -99.675  -2.226  1.00  0.00              
ATOM   2667  C   ARG   349       1.457 -98.532  -1.826  1.00  0.00              
ATOM   2668  O   ARG   349       1.875 -99.684  -1.722  1.00  0.00              
ATOM   2669  CG  ARG   349      -1.705 -99.921  -2.461  1.00  0.00           C  
ATOM   2670  CD  ARG   349      -2.024-101.218  -3.121  1.00  0.00           C  
ATOM   2671  NE  ARG   349      -1.271-102.354  -2.552  1.00  0.00           N  
ATOM   2672  CZ  ARG   349      -1.152-103.460  -3.304  1.00  0.00           C  
ATOM   2673  NH1 ARG   349      -2.085-103.592  -4.284  1.00  0.00           N  
ATOM   2674  NH2 ARG   349      -0.226-104.333  -3.189  1.00  0.00           N  
ATOM   2675  N   ASP   350       2.253 -97.473  -1.849  1.00  0.00              
ATOM   2676  CA  ASP   350       3.814 -97.567  -1.750  1.00  0.00              
ATOM   2677  CB  ASP   350       4.576 -96.232  -1.704  1.00  0.00              
ATOM   2678  C   ASP   350       4.600 -98.292  -0.698  1.00  0.00              
ATOM   2679  O   ASP   350       5.205 -97.655   0.171  1.00  0.00              
ATOM   2680  CG  ASP   350       4.166 -95.444  -2.918  1.00  0.00           C  
ATOM   2681  OD1 ASP   350       2.992 -94.858  -2.763  1.00  0.00           O  
ATOM   2682  OD2 ASP   350       4.772 -95.477  -3.976  1.00  0.00           O  
ATOM   2683  N   TRP   351       4.602 -99.618  -0.745  1.00  0.00              
ATOM   2684  CA  TRP   351       5.367-100.305   0.378  1.00  0.00              
ATOM   2685  CB  TRP   351       4.193-100.875   1.178  1.00  0.00              
ATOM   2686  C   TRP   351       6.411-101.031  -0.441  1.00  0.00              
ATOM   2687  O   TRP   351       6.336-101.020  -1.666  1.00  0.00              
ATOM   2688  CG  TRP   351       4.651-101.428   2.486  1.00  0.00           C  
ATOM   2689  CD1 TRP   351       5.065-102.690   2.737  1.00  0.00           C  
ATOM   2690  CD2 TRP   351       4.918-100.672   3.666  1.00  0.00           C  
ATOM   2691  NE1 TRP   351       5.590-102.773   4.001  1.00  0.00           N  
ATOM   2692  CE2 TRP   351       5.513-101.543   4.595  1.00  0.00           C  
ATOM   2693  CE3 TRP   351       4.712 -99.328   4.026  1.00  0.00           C  
ATOM   2694  CZ2 TRP   351       5.913-101.124   5.873  1.00  0.00           C  
ATOM   2695  CZ3 TRP   351       5.103 -98.907   5.288  1.00  0.00           C  
ATOM   2696  CH2 TRP   351       5.700 -99.807   6.201  1.00  0.00           C  
ATOM   2697  N   ASP   352       7.337-101.715   0.224  1.00  0.00              
ATOM   2698  CA  ASP   352       8.374-102.430  -0.563  1.00  0.00              
ATOM   2699  CB  ASP   352       9.594-102.711   0.327  1.00  0.00              
ATOM   2700  C   ASP   352       7.759-103.495  -1.449  1.00  0.00              
ATOM   2701  O   ASP   352       6.630-103.395  -1.907  1.00  0.00              
ATOM   2702  CG  ASP   352      10.181-101.397   0.822  1.00  0.00           C  
ATOM   2703  OD1 ASP   352      10.359-100.494   0.004  1.00  0.00           O  
ATOM   2704  OD2 ASP   352      10.452-101.295   2.015  1.00  0.00           O  
ATOM   2705  N   GLU   353       8.488-104.591  -1.603  1.00  0.00              
ATOM   2706  CA  GLU   353       8.144-105.809  -2.287  1.00  0.00              
ATOM   2707  CB  GLU   353       7.007-106.647  -1.727  1.00  0.00              
ATOM   2708  C   GLU   353       8.166-105.527  -3.854  1.00  0.00              
ATOM   2709  O   GLU   353       7.487-104.693  -4.458  1.00  0.00              
ATOM   2710  CG  GLU   353       7.282-107.230  -0.368  1.00  0.00           C  
ATOM   2711  CD  GLU   353       6.505-108.499  -0.154  1.00  0.00           C  
ATOM   2712  OE1 GLU   353       5.539-108.722  -0.926  1.00  0.00           O  
ATOM   2713  OE2 GLU   353       6.869-109.261   0.776  1.00  0.00           O  
ATOM   2714  N   MET   354       9.151-106.209  -4.460  1.00  0.00              
ATOM   2715  CA  MET   354       9.343-106.202  -5.872  1.00  0.00              
ATOM   2716  CB  MET   354      10.563-107.037  -6.276  1.00  0.00              
ATOM   2717  C   MET   354       8.664-106.052  -7.173  1.00  0.00              
ATOM   2718  O   MET   354       9.406-106.127  -8.171  1.00  0.00              
ATOM   2719  CG  MET   354      11.850-106.691  -5.514  1.00  0.00           C  
ATOM   2720  SD  MET   354      12.264-104.938  -5.563  1.00  0.00           S  
ATOM   2721  CE  MET   354      13.057-104.835  -7.069  1.00  0.00           C  
ATOM   2722  N   LYS   355       7.355-106.035  -7.236  1.00  0.00              
ATOM   2723  CA  LYS   355       6.766-106.524  -8.645  1.00  0.00              
ATOM   2724  CB  LYS   355       5.331-106.879  -8.268  1.00  0.00              
ATOM   2725  C   LYS   355       6.713-105.368  -9.694  1.00  0.00              
ATOM   2726  O   LYS   355       6.609-104.216  -9.262  1.00  0.00              
ATOM   2727  CG  LYS   355       4.909-106.645  -6.836  1.00  0.00           C  
ATOM   2728  CD  LYS   355       3.411-106.879  -6.686  1.00  0.00           C  
ATOM   2729  CE  LYS   355       3.098-108.288  -6.210  1.00  0.00           C  
ATOM   2730  NZ  LYS   355       2.181-108.295  -5.031  1.00  0.00           N  
ATOM   2731  N   SER   356       6.802-105.652 -10.994  1.00  0.00              
ATOM   2732  CA  SER   356       6.778-104.525 -11.878  1.00  0.00              
ATOM   2733  CB  SER   356       6.964-105.208 -13.238  1.00  0.00              
ATOM   2734  C   SER   356       5.325-103.836 -11.856  1.00  0.00              
ATOM   2735  O   SER   356       4.236-104.362 -11.639  1.00  0.00              
ATOM   2736  OG  SER   356       6.608-104.362 -14.311  1.00  0.00           O  
ATOM   2737  N   ARG   357       5.475-102.529 -12.022  1.00  0.00              
ATOM   2738  CA  ARG   357       4.165-101.767 -11.938  1.00  0.00              
ATOM   2739  CB  ARG   357       2.851-101.902 -12.713  1.00  0.00              
ATOM   2740  C   ARG   357       4.264-101.046 -10.628  1.00  0.00              
ATOM   2741  O   ARG   357       4.082 -99.817 -10.594  1.00  0.00              
ATOM   2742  CG  ARG   357       2.298-100.588 -13.248  1.00  0.00           C  
ATOM   2743  CD  ARG   357       3.252 -99.971 -14.271  1.00  0.00           C  
ATOM   2744  NE  ARG   357       3.491-100.859 -15.409  1.00  0.00           N  
ATOM   2745  CZ  ARG   357       2.578-101.175 -16.325  1.00  0.00           C  
ATOM   2746  NH1 ARG   357       1.350-100.677 -16.248  1.00  0.00           N  
ATOM   2747  NH2 ARG   357       2.897-101.992 -17.323  1.00  0.00           N  
ATOM   2748  N   TYR   358       4.643-101.763  -9.571  1.00  0.00              
ATOM   2749  CA  TYR   358       4.853-101.225  -8.240  1.00  0.00              
ATOM   2750  CB  TYR   358       5.180-102.247  -7.136  1.00  0.00              
ATOM   2751  C   TYR   358       5.989-100.182  -8.326  1.00  0.00              
ATOM   2752  O   TYR   358       5.898 -99.078  -7.762  1.00  0.00              
ATOM   2753  CG  TYR   358       3.967-103.124  -6.793  1.00  0.00           C  
ATOM   2754  CD1 TYR   358       3.710-104.283  -7.530  1.00  0.00           C  
ATOM   2755  CD2 TYR   358       3.129-102.817  -5.719  1.00  0.00           C  
ATOM   2756  CE1 TYR   358       2.649-105.133  -7.217  1.00  0.00           C  
ATOM   2757  CE2 TYR   358       2.050-103.648  -5.390  1.00  0.00           C  
ATOM   2758  CZ  TYR   358       1.826-104.814  -6.135  1.00  0.00           C  
ATOM   2759  OH  TYR   358       0.776-105.665  -5.849  1.00  0.00           O  
ATOM   2760  N   LEU   359       7.038-100.549  -9.061  1.00  0.00              
ATOM   2761  CA  LEU   359       8.190 -99.698  -9.223  1.00  0.00              
ATOM   2762  CB  LEU   359       9.359-100.456  -9.900  1.00  0.00              
ATOM   2763  C   LEU   359       7.949 -98.319  -9.659  1.00  0.00              
ATOM   2764  O   LEU   359       8.742 -97.470  -9.270  1.00  0.00              
ATOM   2765  CG  LEU   359       9.882-101.679  -9.123  1.00  0.00           C  
ATOM   2766  CD1 LEU   359      11.008-102.309  -9.898  1.00  0.00           C  
ATOM   2767  CD2 LEU   359      10.404-101.255  -7.771  1.00  0.00           C  
ATOM   2768  N   VAL   360       6.900 -98.046 -10.426  1.00  0.00              
ATOM   2769  CA  VAL   360       6.426 -96.747 -10.843  1.00  0.00              
ATOM   2770  CB  VAL   360       5.281 -96.823 -11.907  1.00  0.00              
ATOM   2771  C   VAL   360       5.811 -95.891  -9.766  1.00  0.00              
ATOM   2772  O   VAL   360       5.790 -94.663  -9.850  1.00  0.00              
ATOM   2773  CG1 VAL   360       4.627 -95.459 -12.123  1.00  0.00           C  
ATOM   2774  CG2 VAL   360       5.827 -97.344 -13.219  1.00  0.00           C  
ATOM   2775  N   ALA   361       5.288 -96.552  -8.734  1.00  0.00              
ATOM   2776  CA  ALA   361       4.588 -95.805  -7.654  1.00  0.00              
ATOM   2777  CB  ALA   361       3.721 -96.719  -6.787  1.00  0.00              
ATOM   2778  C   ALA   361       5.619 -95.121  -6.763  1.00  0.00              
ATOM   2779  O   ALA   361       5.308 -94.151  -6.052  1.00  0.00              
ATOM   2780  N   ARG   362       6.858 -95.606  -6.844  1.00  0.00              
ATOM   2781  CA  ARG   362       7.956 -95.073  -6.055  1.00  0.00              
ATOM   2782  CB  ARG   362       9.175 -95.995  -6.156  1.00  0.00              
ATOM   2783  C   ARG   362       8.367 -93.663  -6.552  1.00  0.00              
ATOM   2784  O   ARG   362       8.973 -92.899  -5.804  1.00  0.00              
ATOM   2785  CG  ARG   362       8.921 -97.445  -5.794  1.00  0.00           C  
ATOM   2786  CD  ARG   362      10.122 -98.279  -6.188  1.00  0.00           C  
ATOM   2787  NE  ARG   362       9.858 -99.713  -6.134  1.00  0.00           N  
ATOM   2788  CZ  ARG   362      10.418-100.613  -6.943  1.00  0.00           C  
ATOM   2789  NH1 ARG   362      11.276-100.228  -7.884  1.00  0.00           N  
ATOM   2790  NH2 ARG   362      10.134-101.906  -6.800  1.00  0.00           N  
ATOM   2791  N   ASN   363       8.032 -93.345  -7.795  1.00  0.00              
ATOM   2792  CA  ASN   363       8.387 -92.100  -8.382  1.00  0.00              
ATOM   2793  CB  ASN   363       8.587 -92.238  -9.888  1.00  0.00              
ATOM   2794  C   ASN   363       7.451 -90.975  -7.988  1.00  0.00              
ATOM   2795  O   ASN   363       7.824 -89.850  -7.642  1.00  0.00              
ATOM   2796  CG  ASN   363       9.746 -93.215 -10.143  1.00  0.00           C  
ATOM   2797  OD1 ASN   363      10.897 -92.839  -9.937  1.00  0.00           O  
ATOM   2798  ND2 ASN   363       9.456 -94.460 -10.482  1.00  0.00           N  
ATOM   2799  N   LYS   364       6.177 -91.341  -7.975  1.00  0.00              
ATOM   2800  CA  LYS   364       5.132 -90.286  -7.641  1.00  0.00              
ATOM   2801  CB  LYS   364       3.754 -90.811  -8.056  1.00  0.00              
ATOM   2802  C   LYS   364       5.176 -90.056  -6.157  1.00  0.00              
ATOM   2803  O   LYS   364       5.066 -88.924  -5.688  1.00  0.00              
ATOM   2804  CG  LYS   364       2.573 -89.884  -7.830  1.00  0.00           C  
ATOM   2805  CD  LYS   364       1.261 -90.597  -8.211  1.00  0.00           C  
ATOM   2806  CE  LYS   364       1.312 -91.126  -9.645  1.00  0.00           C  
ATOM   2807  NZ  LYS   364       0.103 -91.905 -10.038  1.00  0.00           N  
ATOM   2808  N   GLY   365       5.343 -91.138  -5.397  1.00  0.00              
ATOM   2809  CA  GLY   365       5.343 -91.033  -3.921  1.00  0.00              
ATOM   2810  C   GLY   365       6.376 -89.992  -3.371  1.00  0.00              
ATOM   2811  O   GLY   365       6.236 -89.440  -2.266  1.00  0.00              
ATOM   2812  N   ALA   366       7.405 -89.757  -4.184  1.00  0.00              
ATOM   2813  CA  ALA   366       8.459 -88.861  -3.799  1.00  0.00              
ATOM   2814  CB  ALA   366       9.652 -88.954  -4.750  1.00  0.00              
ATOM   2815  C   ALA   366       7.909 -87.389  -3.668  1.00  0.00              
ATOM   2816  O   ALA   366       8.317 -86.580  -2.845  1.00  0.00              
ATOM   2817  N   ASP   367       7.052 -87.082  -4.636  1.00  0.00              
ATOM   2818  CA  ASP   367       6.491 -85.728  -4.663  1.00  0.00              
ATOM   2819  CB  ASP   367       6.002 -85.384  -6.063  1.00  0.00              
ATOM   2820  C   ASP   367       5.436 -85.496  -3.616  1.00  0.00              
ATOM   2821  O   ASP   367       5.355 -84.491  -2.918  1.00  0.00              
ATOM   2822  CG  ASP   367       7.128 -84.975  -7.008  1.00  0.00           C  
ATOM   2823  OD1 ASP   367       8.270 -84.711  -6.620  1.00  0.00           O  
ATOM   2824  OD2 ASP   367       6.802 -84.944  -8.215  1.00  0.00           O  
ATOM   2825  N   TYR   368       4.595 -86.523  -3.496  1.00  0.00              
ATOM   2826  CA  TYR   368       3.445 -86.315  -2.468  1.00  0.00              
ATOM   2827  CB  TYR   368       2.461 -87.491  -2.607  1.00  0.00              
ATOM   2828  C   TYR   368       4.054 -86.135  -1.035  1.00  0.00              
ATOM   2829  O   TYR   368       3.640 -85.314  -0.219  1.00  0.00              
ATOM   2830  CG  TYR   368       1.315 -87.520  -1.592  1.00  0.00           C  
ATOM   2831  CD1 TYR   368       0.121 -86.864  -1.874  1.00  0.00           C  
ATOM   2832  CD2 TYR   368       1.458 -88.202  -0.376  1.00  0.00           C  
ATOM   2833  CE1 TYR   368      -0.925 -86.889  -0.945  1.00  0.00           C  
ATOM   2834  CE2 TYR   368       0.427 -88.228   0.554  1.00  0.00           C  
ATOM   2835  CZ  TYR   368      -0.765 -87.566   0.264  1.00  0.00           C  
ATOM   2836  OH  TYR   368      -1.775 -87.531   1.207  1.00  0.00           O  
ATOM   2837  N   THR   369       5.012 -87.016  -0.750  1.00  0.00              
ATOM   2838  CA  THR   369       5.544 -87.011   0.623  1.00  0.00              
ATOM   2839  CB  THR   369       6.516 -88.170   0.837  1.00  0.00              
ATOM   2840  C   THR   369       6.127 -85.723   1.114  1.00  0.00              
ATOM   2841  O   THR   369       6.220 -85.438   2.320  1.00  0.00              
ATOM   2842  OG1 THR   369       7.739 -88.016   0.076  1.00  0.00           O  
ATOM   2843  CG2 THR   369       5.950 -89.532   0.481  1.00  0.00           C  
ATOM   2844  N   THR   370       6.483 -84.895   0.133  1.00  0.00              
ATOM   2845  CA  THR   370       7.149 -83.570   0.476  1.00  0.00              
ATOM   2846  CB  THR   370       7.863 -83.008  -0.822  1.00  0.00              
ATOM   2847  C   THR   370       6.116 -82.599   0.971  1.00  0.00              
ATOM   2848  O   THR   370       6.463 -81.624   1.658  1.00  0.00              
ATOM   2849  OG1 THR   370       6.799 -82.930  -1.809  1.00  0.00           O  
ATOM   2850  CG2 THR   370       8.980 -83.943  -1.304  1.00  0.00           C  
ATOM   2851  N   CYS   371       4.845 -82.894   0.702  1.00  0.00              
ATOM   2852  CA  CYS   371       3.714 -82.080   1.129  1.00  0.00              
ATOM   2853  CB  CYS   371       2.354 -82.585   0.585  1.00  0.00              
ATOM   2854  C   CYS   371       3.415 -82.254   2.553  1.00  0.00              
ATOM   2855  O   CYS   371       2.707 -81.379   3.045  1.00  0.00              
ATOM   2856  SG  CYS   371       2.315 -82.774  -1.205  1.00  0.00           S  
ATOM   2857  N   VAL   372       4.007 -83.197   3.273  1.00  0.00              
ATOM   2858  CA  VAL   372       3.935 -83.464   4.661  1.00  0.00              
ATOM   2859  CB  VAL   372       4.332 -84.907   5.100  1.00  0.00              
ATOM   2860  C   VAL   372       4.880 -82.481   5.492  1.00  0.00              
ATOM   2861  O   VAL   372       4.665 -82.184   6.662  1.00  0.00              
ATOM   2862  CG1 VAL   372       4.244 -85.064   6.634  1.00  0.00           C  
ATOM   2863  CG2 VAL   372       3.402 -85.922   4.433  1.00  0.00           C  
ATOM   2864  N   GLY   373       5.954 -82.055   4.828  1.00  0.00              
ATOM   2865  CA  GLY   373       6.865 -81.219   5.564  1.00  0.00              
ATOM   2866  C   GLY   373       6.188 -79.741   5.668  1.00  0.00              
ATOM   2867  O   GLY   373       5.921 -79.060   6.663  1.00  0.00              
ATOM   2868  N   VAL   374       5.958 -79.323   4.432  1.00  0.00              
ATOM   2869  CA  VAL   374       5.437 -77.888   4.421  1.00  0.00              
ATOM   2870  CB  VAL   374       5.525 -77.312   2.982  1.00  0.00              
ATOM   2871  C   VAL   374       4.059 -77.777   4.987  1.00  0.00              
ATOM   2872  O   VAL   374       3.668 -76.894   5.749  1.00  0.00              
ATOM   2873  CG1 VAL   374       4.688 -76.062   2.810  1.00  0.00           C  
ATOM   2874  CG2 VAL   374       6.957 -77.026   2.544  1.00  0.00           C  
ATOM   2875  N   LEU   375       3.266 -78.755   4.549  1.00  0.00              
ATOM   2876  CA  LEU   375       1.752 -78.635   4.972  1.00  0.00              
ATOM   2877  CB  LEU   375       0.931 -79.731   4.308  1.00  0.00              
ATOM   2878  C   LEU   375       1.543 -78.818   6.412  1.00  0.00              
ATOM   2879  O   LEU   375       0.436 -78.480   6.825  1.00  0.00              
ATOM   2880  CG  LEU   375       1.015 -79.609   2.763  1.00  0.00           C  
ATOM   2881  CD1 LEU   375       0.164 -80.745   2.195  1.00  0.00           C  
ATOM   2882  CD2 LEU   375       0.503 -78.240   2.321  1.00  0.00           C  
ATOM   2883  N   SER   376       2.540 -79.168   7.214  1.00  0.00              
ATOM   2884  CA  SER   376       2.570 -79.299   8.623  1.00  0.00              
ATOM   2885  CB  SER   376       3.574 -80.342   9.144  1.00  0.00              
ATOM   2886  C   SER   376       2.622 -77.846   9.295  1.00  0.00              
ATOM   2887  O   SER   376       1.908 -77.543  10.255  1.00  0.00              
ATOM   2888  OG  SER   376       4.915 -79.956   8.894  1.00  0.00           O  
ATOM   2889  N   ASP   377       3.478 -76.997   8.743  1.00  0.00              
ATOM   2890  CA  ASP   377       3.606 -75.697   9.252  1.00  0.00              
ATOM   2891  CB  ASP   377       5.048 -75.238   9.013  1.00  0.00              
ATOM   2892  C   ASP   377       2.253 -74.853   9.002  1.00  0.00              
ATOM   2893  O   ASP   377       1.604 -74.164   9.782  1.00  0.00              
ATOM   2894  CG  ASP   377       6.042 -76.040   9.827  1.00  0.00           C  
ATOM   2895  OD1 ASP   377       5.637 -76.922  10.612  1.00  0.00           O  
ATOM   2896  OD2 ASP   377       7.248 -75.806   9.629  1.00  0.00           O  
ATOM   2897  N   VAL   378       1.985 -74.907   7.698  1.00  0.00              
ATOM   2898  CA  VAL   378       0.784 -73.934   7.418  1.00  0.00              
ATOM   2899  CB  VAL   378       0.743 -73.873   5.897  1.00  0.00              
ATOM   2900  C   VAL   378      -0.526 -74.453   8.107  1.00  0.00              
ATOM   2901  O   VAL   378      -1.387 -73.809   8.702  1.00  0.00              
ATOM   2902  CG1 VAL   378      -0.477 -73.131   5.361  1.00  0.00           C  
ATOM   2903  CG2 VAL   378       1.964 -73.159   5.307  1.00  0.00           C  
ATOM   2904  N   GLY   379      -0.650 -75.754   7.844  1.00  0.00              
ATOM   2905  CA  GLY   379      -2.063 -76.293   8.293  1.00  0.00              
ATOM   2906  C   GLY   379      -2.282 -76.056   9.770  1.00  0.00              
ATOM   2907  O   GLY   379      -3.363 -75.676  10.252  1.00  0.00              
ATOM   2908  N   CYS   380      -1.183 -76.256  10.495  1.00  0.00              
ATOM   2909  CA  CYS   380      -1.265 -76.122  12.005  1.00  0.00              
ATOM   2910  CB  CYS   380       0.137 -76.188  12.663  1.00  0.00              
ATOM   2911  C   CYS   380      -1.648 -74.799  12.506  1.00  0.00              
ATOM   2912  O   CYS   380      -2.031 -74.754  13.673  1.00  0.00              
ATOM   2913  SG  CYS   380       1.114 -77.609  12.145  1.00  0.00           S  
ATOM   2914  N   ILE   381      -1.709 -73.761  11.683  1.00  0.00              
ATOM   2915  CA  ILE   381      -2.132 -72.423  11.967  1.00  0.00              
ATOM   2916  CB  ILE   381      -1.647 -71.424  10.897  1.00  0.00              
ATOM   2917  C   ILE   381      -3.640 -72.250  11.862  1.00  0.00              
ATOM   2918  O   ILE   381      -4.194 -71.330  12.454  1.00  0.00              
ATOM   2919  CG1 ILE   381      -0.123 -71.255  10.971  1.00  0.00           C  
ATOM   2920  CG2 ILE   381      -2.322 -70.069  11.035  1.00  0.00           C  
ATOM   2921  CD1 ILE   381       0.349 -70.744  12.326  1.00  0.00           C  
ATOM   2922  N   ASP   382      -4.312 -73.156  11.153  1.00  0.00              
ATOM   2923  CA  ASP   382      -5.755 -73.066  11.018  1.00  0.00              
ATOM   2924  CB  ASP   382      -6.229 -73.805   9.761  1.00  0.00              
ATOM   2925  C   ASP   382      -6.386 -73.599  12.384  1.00  0.00              
ATOM   2926  O   ASP   382      -7.337 -73.068  12.949  1.00  0.00              
ATOM   2927  CG  ASP   382      -5.909 -73.048   8.468  1.00  0.00           C  
ATOM   2928  OD1 ASP   382      -5.441 -71.885   8.523  1.00  0.00           O  
ATOM   2929  OD2 ASP   382      -6.141 -73.627   7.384  1.00  0.00           O  
ATOM   2930  N   GLY   383      -5.823 -74.722  12.829  1.00  0.00              
ATOM   2931  CA  GLY   383      -6.428 -75.281  14.032  1.00  0.00              
ATOM   2932  C   GLY   383      -6.398 -74.289  15.250  1.00  0.00              
ATOM   2933  O   GLY   383      -7.379 -73.843  15.850  1.00  0.00              
ATOM   2934  N   GLY   384      -5.155 -73.943  15.553  1.00  0.00              
ATOM   2935  CA  GLY   384      -5.000 -73.041  16.749  1.00  0.00              
ATOM   2936  C   GLY   384      -5.801 -71.719  16.600  1.00  0.00              
ATOM   2937  O   GLY   384      -6.503 -71.197  17.464  1.00  0.00              
ATOM   2938  N   VAL   385      -5.566 -71.148  15.419  1.00  0.00              
ATOM   2939  CA  VAL   385      -6.170 -69.743  15.266  1.00  0.00              
ATOM   2940  CB  VAL   385      -5.742 -69.182  13.910  1.00  0.00              
ATOM   2941  C   VAL   385      -7.691 -69.766  15.535  1.00  0.00              
ATOM   2942  O   VAL   385      -8.240 -68.852  16.145  1.00  0.00              
ATOM   2943  CG1 VAL   385      -6.507 -67.915  13.607  1.00  0.00           C  
ATOM   2944  CG2 VAL   385      -4.248 -68.912  13.931  1.00  0.00           C  
ATOM   2945  N   ALA   386      -8.344 -70.823  15.072  1.00  0.00              
ATOM   2946  CA  ALA   386      -9.777 -70.938  15.220  1.00  0.00              
ATOM   2947  CB  ALA   386     -10.270 -71.982  14.235  1.00  0.00              
ATOM   2948  C   ALA   386     -10.319 -70.964  16.740  1.00  0.00              
ATOM   2949  O   ALA   386     -11.235 -70.301  17.235  1.00  0.00              
ATOM   2950  N   ASN   387      -9.614 -71.842  17.438  1.00  0.00              
ATOM   2951  CA  ASN   387     -10.100 -72.005  18.853  1.00  0.00              
ATOM   2952  CB  ASN   387      -9.921 -73.471  19.263  1.00  0.00              
ATOM   2953  C   ASN   387      -9.672 -70.751  19.727  1.00  0.00              
ATOM   2954  O   ASN   387     -10.270 -70.189  20.643  1.00  0.00              
ATOM   2955  CG  ASN   387     -10.677 -74.430  18.361  1.00  0.00           C  
ATOM   2956  OD1 ASN   387     -11.857 -74.235  18.069  1.00  0.00           O  
ATOM   2957  ND2 ASN   387      -9.995 -75.480  17.919  1.00  0.00           N  
ATOM   2958  N   HIS   388      -8.412 -70.461  19.404  1.00  0.00              
ATOM   2959  CA  HIS   388      -7.826 -69.410  20.445  1.00  0.00              
ATOM   2960  CB  HIS   388      -6.316 -69.295  20.229  1.00  0.00              
ATOM   2961  C   HIS   388      -8.403 -68.100  20.190  1.00  0.00              
ATOM   2962  O   HIS   388      -8.606 -67.352  21.144  1.00  0.00              
ATOM   2963  CG  HIS   388      -5.918 -69.146  18.796  1.00  0.00           C  
ATOM   2964  ND1 HIS   388      -6.441 -69.932  17.792  1.00  0.00           N  
ATOM   2965  CD2 HIS   388      -5.033 -68.312  18.199  1.00  0.00           C  
ATOM   2966  CE1 HIS   388      -5.894 -69.591  16.639  1.00  0.00           C  
ATOM   2967  NE2 HIS   388      -5.037 -68.611  16.858  1.00  0.00           N  
ATOM   2968  N   LEU   389      -8.808 -67.827  18.957  1.00  0.00              
ATOM   2969  CA  LEU   389      -9.452 -66.555  18.536  1.00  0.00              
ATOM   2970  CB  LEU   389      -9.456 -66.355  17.012  1.00  0.00              
ATOM   2971  C   LEU   389     -10.893 -66.319  19.185  1.00  0.00              
ATOM   2972  O   LEU   389     -11.377 -65.202  19.339  1.00  0.00              
ATOM   2973  CG  LEU   389      -8.127 -66.375  16.256  1.00  0.00           C  
ATOM   2974  CD1 LEU   389      -8.323 -65.761  14.877  1.00  0.00           C  
ATOM   2975  CD2 LEU   389      -7.069 -65.603  17.025  1.00  0.00           C  
ATOM   2976  N   ARG   390     -11.553 -67.436  19.492  1.00  0.00              
ATOM   2977  CA  ARG   390     -12.877 -67.268  20.021  1.00  0.00              
ATOM   2978  CB  ARG   390     -13.677 -68.543  19.773  1.00  0.00              
ATOM   2979  C   ARG   390     -12.783 -66.806  21.587  1.00  0.00              
ATOM   2980  O   ARG   390     -13.329 -65.868  22.174  1.00  0.00              
ATOM   2981  CG  ARG   390     -15.129 -68.457  20.197  1.00  0.00           C  
ATOM   2982  CD  ARG   390     -15.897 -69.717  19.818  1.00  0.00           C  
ATOM   2983  NE  ARG   390     -15.989 -69.891  18.371  1.00  0.00           N  
ATOM   2984  CZ  ARG   390     -15.399 -70.870  17.686  1.00  0.00           C  
ATOM   2985  NH1 ARG   390     -14.662 -71.785  18.311  1.00  0.00           N  
ATOM   2986  NH2 ARG   390     -15.538 -70.924  16.368  1.00  0.00           N  
ATOM   2987  N   ARG   391     -11.983 -67.666  22.202  1.00  0.00              
ATOM   2988  CA  ARG   391     -11.930 -67.388  23.699  1.00  0.00              
ATOM   2989  CB  ARG   391     -11.480 -68.668  24.450  1.00  0.00              
ATOM   2990  C   ARG   391     -11.027 -66.136  24.022  1.00  0.00              
ATOM   2991  O   ARG   391     -11.204 -65.283  24.886  1.00  0.00              
ATOM   2992  CG  ARG   391     -11.678 -68.529  25.965  1.00  0.00           C  
ATOM   2993  CD  ARG   391     -11.341 -69.870  26.633  1.00  0.00           C  
ATOM   2994  NE  ARG   391     -12.399 -70.846  26.302  1.00  0.00           N  
ATOM   2995  CZ  ARG   391     -12.232 -72.168  26.426  1.00  0.00           C  
ATOM   2996  NH1 ARG   391     -11.026 -72.580  26.848  1.00  0.00           N  
ATOM   2997  NH2 ARG   391     -13.234 -73.001  26.122  1.00  0.00           N  
ATOM   2998  N   ILE   392      -9.944 -66.156  23.245  1.00  0.00              
ATOM   2999  CA  ILE   392      -8.967 -65.009  23.641  1.00  0.00              
ATOM   3000  CB  ILE   392      -7.602 -65.231  22.960  1.00  0.00              
ATOM   3001  C   ILE   392      -9.425 -63.576  23.090  1.00  0.00              
ATOM   3002  O   ILE   392      -9.103 -62.475  23.524  1.00  0.00              
ATOM   3003  CG1 ILE   392      -7.039 -66.605  23.335  1.00  0.00           C  
ATOM   3004  CG2 ILE   392      -6.636 -64.121  23.366  1.00  0.00           C  
ATOM   3005  CD1 ILE   392      -6.889 -66.792  24.809  1.00  0.00           C  
ATOM   3006  N   ILE   393     -10.157 -63.727  21.987  1.00  0.00              
ATOM   3007  CA  ILE   393     -10.484 -62.369  21.368  1.00  0.00              
ATOM   3008  CB  ILE   393     -10.822 -62.514  19.870  1.00  0.00              
ATOM   3009  C   ILE   393     -11.901 -62.199  21.520  1.00  0.00              
ATOM   3010  O   ILE   393     -12.589 -62.152  20.500  1.00  0.00              
ATOM   3011  CG1 ILE   393      -9.637 -63.124  19.115  1.00  0.00           C  
ATOM   3012  CG2 ILE   393     -11.189 -61.151  19.290  1.00  0.00           C  
ATOM   3013  CD1 ILE   393      -8.380 -62.331  19.262  1.00  0.00           C  
ATOM   3014  N   SER   394     -12.417 -62.197  22.746  1.00  0.00              
ATOM   3015  CA  SER   394     -13.981 -62.227  22.847  1.00  0.00              
ATOM   3016  CB  SER   394     -14.848 -63.451  23.145  1.00  0.00              
ATOM   3017  C   SER   394     -14.734 -61.014  22.701  1.00  0.00              
ATOM   3018  O   SER   394     -15.584 -60.674  23.521  1.00  0.00              
ATOM   3019  OG  SER   394     -14.326 -64.190  24.230  1.00  0.00           O  
ATOM   3020  N   SER   395     -14.429 -60.291  21.633  1.00  0.00              
ATOM   3021  CA  SER   395     -15.083 -58.872  21.445  1.00  0.00              
ATOM   3022  CB  SER   395     -14.806 -58.073  20.138  1.00  0.00              
ATOM   3023  C   SER   395     -16.548 -58.999  21.308  1.00  0.00              
ATOM   3024  O   SER   395     -16.895 -59.707  20.358  1.00  0.00              
ATOM   3025  OG  SER   395     -13.442 -58.155  19.844  1.00  0.00           O  
ATOM   3026  N   PRO   396     -17.402 -58.402  22.107  1.00  0.00              
ATOM   3027  CA  PRO   396     -18.804 -58.443  22.084  1.00  0.00              
ATOM   3028  CB  PRO   396     -19.492 -57.522  21.081  1.00  0.00              
ATOM   3029  C   PRO   396     -19.403 -59.846  22.283  1.00  0.00              
ATOM   3030  O   PRO   396     -20.499 -60.004  21.751  1.00  0.00              
ATOM   3031  CG  PRO   396     -18.783 -57.686  19.794  1.00  0.00           C  
ATOM   3032  CD  PRO   396     -17.525 -58.466  20.044  1.00  0.00           C  
ATOM   3033  N   SER   397     -18.712 -60.850  22.825  1.00  0.00              
ATOM   3034  CA  SER   397     -19.697 -62.110  22.524  1.00  0.00              
ATOM   3035  CB  SER   397     -18.742 -63.284  22.295  1.00  0.00              
ATOM   3036  C   SER   397     -19.994 -62.586  23.849  1.00  0.00              
ATOM   3037  O   SER   397     -19.228 -62.515  24.809  1.00  0.00              
ATOM   3038  OG  SER   397     -18.251 -63.283  20.967  1.00  0.00           O  
ATOM   3039  N   LEU   398     -21.274 -62.913  23.969  1.00  0.00              
ATOM   3040  CA  LEU   398     -22.024 -63.394  25.240  1.00  0.00              
ATOM   3041  CB  LEU   398     -23.396 -62.751  25.485  1.00  0.00              
ATOM   3042  C   LEU   398     -21.955 -64.812  25.879  1.00  0.00              
ATOM   3043  O   LEU   398     -22.820 -65.120  26.710  1.00  0.00              
ATOM   3044  CG  LEU   398     -23.925 -63.122  26.880  1.00  0.00           C  
ATOM   3045  CD1 LEU   398     -23.020 -62.526  27.948  1.00  0.00           C  
ATOM   3046  CD2 LEU   398     -25.371 -62.664  27.061  1.00  0.00           C  
ATOM   3047  N   MET   399     -21.038 -65.683  25.466  1.00  0.00              
ATOM   3048  CA  MET   399     -21.191 -67.036  25.934  1.00  0.00              
ATOM   3049  CB  MET   399     -20.760 -68.036  24.856  1.00  0.00              
ATOM   3050  C   MET   399     -20.229 -67.028  27.220  1.00  0.00              
ATOM   3051  O   MET   399     -19.125 -66.509  27.382  1.00  0.00              
ATOM   3052  CG  MET   399     -21.781 -68.183  23.745  1.00  0.00           C  
ATOM   3053  SD  MET   399     -23.382 -68.722  24.349  1.00  0.00           S  
ATOM   3054  CE  MET   399     -23.606 -70.218  23.383  1.00  0.00           C  
ATOM   3055  N   GLY   400     -20.894 -67.644  28.189  1.00  0.00              
ATOM   3056  CA  GLY   400     -20.485 -67.917  29.563  1.00  0.00              
ATOM   3057  C   GLY   400     -19.607 -69.101  29.997  1.00  0.00              
ATOM   3058  O   GLY   400     -19.431 -69.365  31.190  1.00  0.00              
ATOM   3059  N   SER   401     -19.005 -69.762  29.013  1.00  0.00              
ATOM   3060  CA  SER   401     -18.171 -70.912  29.222  1.00  0.00              
ATOM   3061  CB  SER   401     -17.976 -71.776  27.970  1.00  0.00              
ATOM   3062  C   SER   401     -16.766 -70.273  29.161  1.00  0.00              
ATOM   3063  O   SER   401     -16.049 -70.250  28.162  1.00  0.00              
ATOM   3064  OG  SER   401     -17.029 -71.241  27.053  1.00  0.00           O  
ATOM   3065  N   GLY   402     -16.428 -69.708  30.328  1.00  0.00              
ATOM   3066  CA  GLY   402     -15.174 -69.051  30.635  1.00  0.00              
ATOM   3067  C   GLY   402     -14.859 -67.860  29.905  1.00  0.00              
ATOM   3068  O   GLY   402     -13.776 -67.886  29.324  1.00  0.00              
ATOM   3069  N   VAL   403     -15.731 -66.870  29.772  1.00  0.00              
ATOM   3070  CA  VAL   403     -15.264 -65.753  28.749  1.00  0.00              
ATOM   3071  CB  VAL   403     -16.522 -65.101  28.178  1.00  0.00              
ATOM   3072  C   VAL   403     -14.431 -64.771  29.606  1.00  0.00              
ATOM   3073  O   VAL   403     -14.884 -64.230  30.617  1.00  0.00              
ATOM   3074  CG1 VAL   403     -16.207 -63.932  27.232  1.00  0.00           C  
ATOM   3075  CG2 VAL   403     -17.419 -66.083  27.441  1.00  0.00           C  
ATOM   3076  N   GLY   404     -13.191 -64.571  29.174  1.00  0.00              
ATOM   3077  CA  GLY   404     -12.349 -63.594  29.884  1.00  0.00              
ATOM   3078  C   GLY   404     -11.029 -63.479  29.177  1.00  0.00              
ATOM   3079  O   GLY   404     -11.120 -63.623  27.972  1.00  0.00              
ATOM   3080  N   ALA   405      -9.998 -62.862  29.718  1.00  0.00              
ATOM   3081  CA  ALA   405      -8.864 -62.632  28.713  1.00  0.00              
ATOM   3082  CB  ALA   405      -8.607 -63.665  27.604  1.00  0.00              
ATOM   3083  C   ALA   405      -8.972 -61.713  27.418  1.00  0.00              
ATOM   3084  O   ALA   405      -9.745 -61.738  26.461  1.00  0.00              
ATOM   3085  N   LEU   406      -8.118 -60.715  27.624  1.00  0.00              
ATOM   3086  CA  LEU   406      -7.808 -59.529  26.791  1.00  0.00              
ATOM   3087  CB  LEU   406      -7.908 -58.137  27.417  1.00  0.00              
ATOM   3088  C   LEU   406      -6.322 -59.493  26.254  1.00  0.00              
ATOM   3089  O   LEU   406      -5.296 -59.161  26.836  1.00  0.00              
ATOM   3090  CG  LEU   406      -7.567 -56.948  26.513  1.00  0.00           C  
ATOM   3091  CD1 LEU   406      -8.534 -56.885  25.345  1.00  0.00           C  
ATOM   3092  CD2 LEU   406      -7.611 -55.670  27.321  1.00  0.00           C  
ATOM   3093  N   THR   407      -6.281 -60.002  25.046  1.00  0.00              
ATOM   3094  CA  THR   407      -5.160 -60.108  24.128  1.00  0.00              
ATOM   3095  CB  THR   407      -5.466 -61.114  22.971  1.00  0.00              
ATOM   3096  C   THR   407      -5.109 -59.153  23.110  1.00  0.00              
ATOM   3097  O   THR   407      -6.082 -59.207  22.380  1.00  0.00              
ATOM   3098  OG1 THR   407      -6.432 -60.533  22.090  1.00  0.00           O  
ATOM   3099  CG2 THR   407      -6.040 -62.422  23.533  1.00  0.00           C  
ATOM   3100  N   SER   408      -4.149 -58.261  22.937  1.00  0.00              
ATOM   3101  CA  SER   408      -4.270 -57.222  21.822  1.00  0.00              
ATOM   3102  CB  SER   408      -3.205 -56.192  21.872  1.00  0.00              
ATOM   3103  C   SER   408      -3.842 -57.798  20.525  1.00  0.00              
ATOM   3104  O   SER   408      -2.621 -57.756  20.361  1.00  0.00              
ATOM   3105  OG  SER   408      -3.237 -55.522  20.612  1.00  0.00           O  
ATOM   3106  N   VAL   409      -4.678 -58.328  19.636  1.00  0.00              
ATOM   3107  CA  VAL   409      -4.389 -58.984  18.457  1.00  0.00              
ATOM   3108  CB  VAL   409      -4.156 -57.922  17.306  1.00  0.00              
ATOM   3109  C   VAL   409      -3.558 -60.148  18.423  1.00  0.00              
ATOM   3110  O   VAL   409      -2.722 -60.187  17.519  1.00  0.00              
ATOM   3111  CG1 VAL   409      -5.300 -56.911  17.278  1.00  0.00           C  
ATOM   3112  CG2 VAL   409      -2.816 -57.200  17.445  1.00  0.00           C  
ATOM   3113  N   PRO   410      -3.620 -61.055  19.394  1.00  0.00              
ATOM   3114  CA  PRO   410      -2.458 -62.128  19.366  1.00  0.00              
ATOM   3115  CB  PRO   410      -2.793 -62.764  20.712  1.00  0.00              
ATOM   3116  C   PRO   410      -2.438 -63.056  18.224  1.00  0.00              
ATOM   3117  O   PRO   410      -1.366 -63.359  17.660  1.00  0.00              
ATOM   3118  CG  PRO   410      -4.240 -62.457  20.897  1.00  0.00           C  
ATOM   3119  CD  PRO   410      -4.391 -61.057  20.366  1.00  0.00           C  
ATOM   3120  N   SER   411      -3.597 -63.505  17.791  1.00  0.00              
ATOM   3121  CA  SER   411      -3.743 -64.438  16.636  1.00  0.00              
ATOM   3122  CB  SER   411      -5.173 -64.981  16.486  1.00  0.00              
ATOM   3123  C   SER   411      -3.454 -63.834  15.292  1.00  0.00              
ATOM   3124  O   SER   411      -3.124 -64.527  14.330  1.00  0.00              
ATOM   3125  OG  SER   411      -6.097 -63.949  16.197  1.00  0.00           O  
ATOM   3126  N   VAL   412      -3.580 -62.509  15.217  1.00  0.00              
ATOM   3127  CA  VAL   412      -3.386 -61.816  13.908  1.00  0.00              
ATOM   3128  CB  VAL   412      -3.966 -60.401  13.937  1.00  0.00              
ATOM   3129  C   VAL   412      -1.888 -61.751  13.597  1.00  0.00              
ATOM   3130  O   VAL   412      -1.485 -61.587  12.433  1.00  0.00              
ATOM   3131  CG1 VAL   412      -3.466 -59.611  12.751  1.00  0.00           C  
ATOM   3132  CG2 VAL   412      -5.481 -60.483  13.924  1.00  0.00           C  
ATOM   3133  N   ASN   413      -1.077 -61.923  14.639  1.00  0.00              
ATOM   3134  CA  ASN   413       0.364 -61.883  14.518  1.00  0.00              
ATOM   3135  CB  ASN   413       1.178 -61.664  15.824  1.00  0.00              
ATOM   3136  C   ASN   413       0.914 -63.126  13.786  1.00  0.00              
ATOM   3137  O   ASN   413       2.024 -63.084  13.260  1.00  0.00              
ATOM   3138  CG  ASN   413       0.919 -62.719  16.889  1.00  0.00           C  
ATOM   3139  OD1 ASN   413       1.488 -63.817  16.854  1.00  0.00           O  
ATOM   3140  ND2 ASN   413       0.064 -62.390  17.852  1.00  0.00           N  
ATOM   3141  N   ALA   414       0.135 -64.198  13.747  1.00  0.00              
ATOM   3142  CA  ALA   414       0.525 -65.414  13.125  1.00  0.00              
ATOM   3143  CB  ALA   414      -0.061 -66.603  13.864  1.00  0.00              
ATOM   3144  C   ALA   414      -0.501 -65.583  12.024  1.00  0.00              
ATOM   3145  O   ALA   414      -1.503 -66.305  12.181  1.00  0.00              
ATOM   3146  N   PHE   415      -0.303 -64.799  10.956  1.00  0.00              
ATOM   3147  CA  PHE   415      -1.077 -64.794   9.736  1.00  0.00              
ATOM   3148  CB  PHE   415      -0.849 -63.525   8.908  1.00  0.00              
ATOM   3149  C   PHE   415      -1.625 -66.050   9.077  1.00  0.00              
ATOM   3150  O   PHE   415      -2.141 -66.896   9.815  1.00  0.00              
ATOM   3151  CG  PHE   415      -1.518 -63.549   7.559  1.00  0.00           C  
ATOM   3152  CD1 PHE   415      -2.871 -63.243   7.430  1.00  0.00           C  
ATOM   3153  CD2 PHE   415      -0.794 -63.893   6.414  1.00  0.00           C  
ATOM   3154  CE1 PHE   415      -3.493 -63.284   6.181  1.00  0.00           C  
ATOM   3155  CE2 PHE   415      -1.403 -63.937   5.158  1.00  0.00           C  
ATOM   3156  CZ  PHE   415      -2.757 -63.632   5.040  1.00  0.00           C  
ATOM   3157  N   SER   416      -1.693 -66.104   7.785  1.00  0.00              
ATOM   3158  CA  SER   416      -2.331 -67.363   7.233  1.00  0.00              
ATOM   3159  CB  SER   416      -1.879 -68.823   7.079  1.00  0.00              
ATOM   3160  C   SER   416      -3.735 -67.781   7.759  1.00  0.00              
ATOM   3161  O   SER   416      -4.030 -68.002   8.938  1.00  0.00              
ATOM   3162  OG  SER   416      -2.542 -69.472   6.007  1.00  0.00           O  
ATOM   3163  N   PRO   417      -4.709 -67.601   6.859  1.00  0.00              
ATOM   3164  CA  PRO   417      -6.101 -67.836   7.163  1.00  0.00              
ATOM   3165  CB  PRO   417      -6.734 -68.936   8.015  1.00  0.00              
ATOM   3166  C   PRO   417      -6.690 -66.450   7.462  1.00  0.00              
ATOM   3167  O   PRO   417      -7.425 -65.956   6.603  1.00  0.00              
ATOM   3168  CG  PRO   417      -5.800 -69.045   9.184  1.00  0.00           C  
ATOM   3169  CD  PRO   417      -4.453 -68.976   8.514  1.00  0.00           C  
ATOM   3170  N   THR   418      -6.363 -65.804   8.582  1.00  0.00              
ATOM   3171  CA  THR   418      -6.752 -64.511   8.883  1.00  0.00              
ATOM   3172  CB  THR   418      -6.297 -64.083  10.277  1.00  0.00              
ATOM   3173  C   THR   418      -6.557 -63.435   7.791  1.00  0.00              
ATOM   3174  O   THR   418      -7.361 -62.515   7.657  1.00  0.00              
ATOM   3175  OG1 THR   418      -4.876 -63.808  10.337  1.00  0.00           O  
ATOM   3176  CG2 THR   418      -6.591 -65.096  11.367  1.00  0.00           C  
ATOM   3177  N   SER   419      -5.483 -63.575   7.026  1.00  0.00              
ATOM   3178  CA  SER   419      -5.167 -62.609   6.001  1.00  0.00              
ATOM   3179  CB  SER   419      -3.657 -62.597   5.704  1.00  0.00              
ATOM   3180  C   SER   419      -5.444 -63.569   4.749  1.00  0.00              
ATOM   3181  O   SER   419      -4.654 -64.407   4.325  1.00  0.00              
ATOM   3182  OG  SER   419      -3.224 -63.812   5.117  1.00  0.00           O  
ATOM   3183  N   ALA   420      -6.656 -63.389   4.239  1.00  0.00              
ATOM   3184  CA  ALA   420      -7.174 -64.082   3.130  1.00  0.00              
ATOM   3185  CB  ALA   420      -8.549 -63.567   2.800  1.00  0.00              
ATOM   3186  C   ALA   420      -6.355 -64.218   1.856  1.00  0.00              
ATOM   3187  O   ALA   420      -6.392 -65.246   1.183  1.00  0.00              
ATOM   3188  N   ALA   421      -5.623 -63.160   1.492  1.00  0.00              
ATOM   3189  CA  ALA   421      -4.817 -63.258   0.266  1.00  0.00              
ATOM   3190  CB  ALA   421      -5.645 -63.166  -1.011  1.00  0.00              
ATOM   3191  C   ALA   421      -3.986 -61.889   0.411  1.00  0.00              
ATOM   3192  O   ALA   421      -4.155 -60.843  -0.217  1.00  0.00              
ATOM   3193  N   THR   422      -3.003 -62.030   1.318  1.00  0.00              
ATOM   3194  CA  THR   422      -1.931 -61.128   1.520  1.00  0.00              
ATOM   3195  CB  THR   422      -0.732 -61.679   2.310  1.00  0.00              
ATOM   3196  C   THR   422      -1.454 -60.211   0.442  1.00  0.00              
ATOM   3197  O   THR   422      -0.778 -60.563  -0.521  1.00  0.00              
ATOM   3198  OG1 THR   422      -1.195 -62.584   3.317  1.00  0.00           O  
ATOM   3199  CG2 THR   422       0.012 -60.536   2.985  1.00  0.00           C  
ATOM   3200  N   TYR   423      -1.923 -58.979   0.570  1.00  0.00              
ATOM   3201  CA  TYR   423      -1.335 -58.009  -0.569  1.00  0.00              
ATOM   3202  CB  TYR   423      -1.533 -58.370  -2.026  1.00  0.00              
ATOM   3203  C   TYR   423      -2.007 -56.617  -0.119  1.00  0.00              
ATOM   3204  O   TYR   423      -3.009 -56.550   0.600  1.00  0.00              
ATOM   3205  CG  TYR   423      -2.977 -58.334  -2.441  1.00  0.00           C  
ATOM   3206  CD1 TYR   423      -3.830 -59.389  -2.142  1.00  0.00           C  
ATOM   3207  CD2 TYR   423      -3.484 -57.240  -3.112  1.00  0.00           C  
ATOM   3208  CE1 TYR   423      -5.172 -59.335  -2.500  1.00  0.00           C  
ATOM   3209  CE2 TYR   423      -4.825 -57.188  -3.482  1.00  0.00           C  
ATOM   3210  CZ  TYR   423      -5.655 -58.229  -3.174  1.00  0.00           C  
ATOM   3211  OH  TYR   423      -6.988 -58.158  -3.580  1.00  0.00           O  
ATOM   3212  N   VAL   424      -1.355 -55.520  -0.535  1.00  0.00              
ATOM   3213  CA  VAL   424      -1.966 -54.284  -0.151  1.00  0.00              
ATOM   3214  CB  VAL   424      -0.712 -53.516  -0.572  1.00  0.00              
ATOM   3215  C   VAL   424      -3.058 -53.408   0.171  1.00  0.00              
ATOM   3216  O   VAL   424      -2.815 -52.196   0.322  1.00  0.00              
ATOM   3217  CG1 VAL   424      -0.736 -52.133   0.041  1.00  0.00           C  
ATOM   3218  CG2 VAL   424       0.524 -54.204  -0.042  1.00  0.00           C  
ATOM   3219  N   ASP   425      -4.266 -53.912   0.130  1.00  0.00              
ATOM   3220  CA  ASP   425      -5.478 -52.832  -0.104  1.00  0.00              
ATOM   3221  CB  ASP   425      -6.706 -53.646  -0.529  1.00  0.00              
ATOM   3222  C   ASP   425      -5.827 -51.991   1.365  1.00  0.00              
ATOM   3223  O   ASP   425      -5.699 -52.576   2.442  1.00  0.00              
ATOM   3224  CG  ASP   425      -6.994 -54.829   0.415  1.00  0.00           C  
ATOM   3225  OD1 ASP   425      -7.851 -54.668   1.323  1.00  0.00           O  
ATOM   3226  OD2 ASP   425      -6.358 -55.916   0.260  1.00  0.00           O  
ATOM   3227  N   LYS   426      -6.333 -50.764   1.285  1.00  0.00              
ATOM   3228  CA  LYS   426      -6.684 -50.278   2.439  1.00  0.00              
ATOM   3229  CB  LYS   426      -5.687 -49.152   2.650  1.00  0.00              
ATOM   3230  C   LYS   426      -8.037 -49.946   2.559  1.00  0.00              
ATOM   3231  O   LYS   426      -8.353 -48.913   1.958  1.00  0.00              
ATOM   3232  CG  LYS   426      -5.739 -48.423   3.980  1.00  0.00           C  
ATOM   3233  CD  LYS   426      -4.896 -47.147   3.928  1.00  0.00           C  
ATOM   3234  CE  LYS   426      -4.503 -46.688   5.320  1.00  0.00           C  
ATOM   3235  NZ  LYS   426      -3.346 -45.726   5.328  1.00  0.00           N  
ATOM   3236  N   GLN   427      -8.941 -50.810   3.016  1.00  0.00              
ATOM   3237  CA  GLN   427     -10.465 -50.048   2.747  1.00  0.00              
ATOM   3238  CB  GLN   427     -11.310 -50.919   1.821  1.00  0.00              
ATOM   3239  C   GLN   427     -11.102 -50.136   3.982  1.00  0.00              
ATOM   3240  O   GLN   427     -11.277 -51.254   4.469  1.00  0.00              
ATOM   3241  CG  GLN   427     -12.823 -50.892   2.009  1.00  0.00           C  
ATOM   3242  CD  GLN   427     -13.525 -49.634   1.594  1.00  0.00           C  
ATOM   3243  OE1 GLN   427     -13.356 -49.220   0.438  1.00  0.00           O  
ATOM   3244  NE2 GLN   427     -14.332 -49.010   2.442  1.00  0.00           N  
ATOM   3245  N   GLY   428     -11.450 -49.010   4.628  1.00  0.00              
ATOM   3246  CA  GLY   428     -12.100 -49.057   6.031  1.00  0.00              
ATOM   3247  C   GLY   428     -13.169 -49.544   6.894  1.00  0.00              
ATOM   3248  O   GLY   428     -13.069 -49.354   8.101  1.00  0.00              
ATOM   3249  N   TYR   429     -14.146 -50.271   6.338  1.00  0.00              
ATOM   3250  CA  TYR   429     -15.195 -51.024   7.030  1.00  0.00              
ATOM   3251  CB  TYR   429     -16.466 -50.699   6.245  1.00  0.00              
ATOM   3252  C   TYR   429     -14.831 -52.484   7.470  1.00  0.00              
ATOM   3253  O   TYR   429     -13.738 -52.945   7.173  1.00  0.00              
ATOM   3254  CG  TYR   429     -16.831 -49.244   6.191  1.00  0.00           C  
ATOM   3255  CD1 TYR   429     -17.357 -48.595   7.306  1.00  0.00           C  
ATOM   3256  CD2 TYR   429     -16.653 -48.509   5.021  1.00  0.00           C  
ATOM   3257  CE1 TYR   429     -17.695 -47.250   7.259  1.00  0.00           C  
ATOM   3258  CE2 TYR   429     -16.984 -47.161   4.963  1.00  0.00           C  
ATOM   3259  CZ  TYR   429     -17.510 -46.541   6.088  1.00  0.00           C  
ATOM   3260  OH  TYR   429     -17.871 -45.216   6.039  1.00  0.00           O  
ATOM   3261  N   ALA   430     -15.699 -53.167   8.204  1.00  0.00              
ATOM   3262  CA  ALA   430     -15.311 -54.498   8.567  1.00  0.00              
ATOM   3263  CB  ALA   430     -16.466 -54.903   9.479  1.00  0.00              
ATOM   3264  C   ALA   430     -14.533 -55.546   7.700  1.00  0.00              
ATOM   3265  O   ALA   430     -13.700 -55.246   6.839  1.00  0.00              
ATOM   3266  N   THR   431     -14.872 -56.769   7.960  1.00  0.00              
ATOM   3267  CA  THR   431     -14.237 -57.896   7.246  1.00  0.00              
ATOM   3268  CB  THR   431     -14.940 -58.633   6.082  1.00  0.00              
ATOM   3269  C   THR   431     -12.812 -57.927   6.714  1.00  0.00              
ATOM   3270  O   THR   431     -12.424 -57.301   5.731  1.00  0.00              
ATOM   3271  OG1 THR   431     -15.070 -57.753   4.958  1.00  0.00           O  
ATOM   3272  CG2 THR   431     -16.331 -59.055   6.511  1.00  0.00           C  
ATOM   3273  N   SER   432     -11.999 -58.651   7.479  1.00  0.00              
ATOM   3274  CA  SER   432     -10.561 -58.862   7.265  1.00  0.00              
ATOM   3275  CB  SER   432      -9.919 -59.800   8.302  1.00  0.00              
ATOM   3276  C   SER   432     -10.279 -59.624   6.025  1.00  0.00              
ATOM   3277  O   SER   432      -9.857 -60.747   6.335  1.00  0.00              
ATOM   3278  OG  SER   432     -10.275 -61.147   8.074  1.00  0.00           O  
ATOM   3279  N   LEU   433     -10.621 -59.287   4.782  1.00  0.00              
ATOM   3280  CA  LEU   433     -10.335 -60.480   3.834  1.00  0.00              
ATOM   3281  CB  LEU   433     -11.388 -60.227   2.751  1.00  0.00              
ATOM   3282  C   LEU   433      -9.296 -59.634   2.993  1.00  0.00              
ATOM   3283  O   LEU   433      -9.492 -58.960   1.979  1.00  0.00              
ATOM   3284  CG  LEU   433     -12.829 -60.557   3.123  1.00  0.00           C  
ATOM   3285  CD1 LEU   433     -13.748 -60.147   1.992  1.00  0.00           C  
ATOM   3286  CD2 LEU   433     -12.963 -62.047   3.408  1.00  0.00           C  
ATOM   3287  N   PRO   434      -8.087 -59.816   3.518  1.00  0.00              
ATOM   3288  CA  PRO   434      -6.980 -59.089   2.717  1.00  0.00              
ATOM   3289  CB  PRO   434      -7.184 -59.147   1.185  1.00  0.00              
ATOM   3290  C   PRO   434      -6.312 -58.292   3.778  1.00  0.00              
ATOM   3291  O   PRO   434      -5.122 -58.317   4.149  1.00  0.00              
ATOM   3292  CG  PRO   434      -6.432 -60.371   0.772  1.00  0.00           C  
ATOM   3293  CD  PRO   434      -5.267 -60.491   1.708  1.00  0.00           C  
ATOM   3294  N   ASN   435      -7.140 -57.325   4.228  1.00  0.00              
ATOM   3295  CA  ASN   435      -6.781 -56.071   5.018  1.00  0.00              
ATOM   3296  CB  ASN   435      -7.608 -55.907   6.288  1.00  0.00              
ATOM   3297  C   ASN   435      -5.394 -55.943   5.443  1.00  0.00              
ATOM   3298  O   ASN   435      -4.934 -56.749   6.251  1.00  0.00              
ATOM   3299  CG  ASN   435      -7.429 -54.550   6.925  1.00  0.00           C  
ATOM   3300  OD1 ASN   435      -7.157 -54.442   8.117  1.00  0.00           O  
ATOM   3301  ND2 ASN   435      -7.592 -53.508   6.140  1.00  0.00           N  
ATOM   3302  N   SER   436      -4.648 -54.953   4.941  1.00  0.00              
ATOM   3303  CA  SER   436      -3.229 -54.745   5.274  1.00  0.00              
ATOM   3304  CB  SER   436      -2.413 -54.320   4.057  1.00  0.00              
ATOM   3305  C   SER   436      -2.965 -54.698   6.838  1.00  0.00              
ATOM   3306  O   SER   436      -2.364 -55.610   7.398  1.00  0.00              
ATOM   3307  OG  SER   436      -3.246 -53.702   3.084  1.00  0.00           O  
ATOM   3308  N   ARG   437      -3.392 -53.622   7.481  1.00  0.00              
ATOM   3309  CA  ARG   437      -3.224 -53.505   8.866  1.00  0.00              
ATOM   3310  CB  ARG   437      -3.708 -52.099   9.248  1.00  0.00              
ATOM   3311  C   ARG   437      -4.259 -54.377   9.531  1.00  0.00              
ATOM   3312  O   ARG   437      -5.379 -53.878   9.585  1.00  0.00              
ATOM   3313  CG  ARG   437      -3.244 -50.985   8.326  1.00  0.00           C  
ATOM   3314  CD  ARG   437      -1.737 -50.842   8.338  1.00  0.00           C  
ATOM   3315  NE  ARG   437      -1.294 -49.816   7.398  1.00  0.00           N  
ATOM   3316  CZ  ARG   437      -0.944 -48.580   7.739  1.00  0.00           C  
ATOM   3317  NH1 ARG   437      -0.981 -48.200   9.009  1.00  0.00           N  
ATOM   3318  NH2 ARG   437      -0.562 -47.720   6.804  1.00  0.00           N  
ATOM   3319  N   PRO   438      -3.992 -55.609   9.947  1.00  0.00              
ATOM   3320  CA  PRO   438      -5.160 -56.348  10.481  1.00  0.00              
ATOM   3321  CB  PRO   438      -4.573 -57.761  10.466  1.00  0.00              
ATOM   3322  C   PRO   438      -5.711 -55.947  11.818  1.00  0.00              
ATOM   3323  O   PRO   438      -6.921 -56.000  12.048  1.00  0.00              
ATOM   3324  CG  PRO   438      -3.142 -57.595  10.505  1.00  0.00           C  
ATOM   3325  CD  PRO   438      -2.882 -56.377   9.641  1.00  0.00           C  
ATOM   3326  N   ASP   439      -4.834 -55.473  12.704  1.00  0.00              
ATOM   3327  CA  ASP   439      -5.306 -55.025  14.040  1.00  0.00              
ATOM   3328  CB  ASP   439      -4.086 -54.835  14.947  1.00  0.00              
ATOM   3329  C   ASP   439      -6.209 -53.773  14.000  1.00  0.00              
ATOM   3330  O   ASP   439      -6.937 -53.524  14.959  1.00  0.00              
ATOM   3331  CG  ASP   439      -3.560 -56.152  15.507  1.00  0.00           C  
ATOM   3332  OD1 ASP   439      -3.864 -57.212  14.914  1.00  0.00           O  
ATOM   3333  OD2 ASP   439      -2.848 -56.129  16.538  1.00  0.00           O  
ATOM   3334  N   SER   440      -6.168 -53.021  12.909  1.00  0.00              
ATOM   3335  CA  SER   440      -6.928 -51.843  12.743  1.00  0.00              
ATOM   3336  CB  SER   440      -6.204 -50.798  11.877  1.00  0.00              
ATOM   3337  C   SER   440      -8.447 -52.179  12.355  1.00  0.00              
ATOM   3338  O   SER   440      -9.474 -51.610  12.711  1.00  0.00              
ATOM   3339  OG  SER   440      -6.041 -51.240  10.540  1.00  0.00           O  
ATOM   3340  N   PRO   441      -8.445 -53.157  11.449  1.00  0.00              
ATOM   3341  CA  PRO   441      -9.899 -53.382  10.942  1.00  0.00              
ATOM   3342  CB  PRO   441      -9.596 -54.184   9.684  1.00  0.00              
ATOM   3343  C   PRO   441     -10.739 -54.212  11.974  1.00  0.00              
ATOM   3344  O   PRO   441     -11.920 -54.010  12.250  1.00  0.00              
ATOM   3345  CG  PRO   441      -8.472 -53.420   9.094  1.00  0.00           C  
ATOM   3346  CD  PRO   441      -7.589 -53.165  10.290  1.00  0.00           C  
ATOM   3347  N   GLU   442     -10.042 -55.222  12.487  1.00  0.00              
ATOM   3348  CA  GLU   442     -10.783 -56.091  13.456  1.00  0.00              
ATOM   3349  CB  GLU   442     -10.116 -57.466  13.456  1.00  0.00              
ATOM   3350  C   GLU   442     -11.085 -55.415  14.810  1.00  0.00              
ATOM   3351  O   GLU   442     -12.130 -55.513  15.445  1.00  0.00              
ATOM   3352  CG  GLU   442     -10.112 -58.181  12.100  1.00  0.00           C  
ATOM   3353  CD  GLU   442      -9.847 -59.677  12.228  1.00  0.00           C  
ATOM   3354  OE1 GLU   442      -8.670 -60.080  12.391  1.00  0.00           O  
ATOM   3355  OE2 GLU   442     -10.825 -60.459  12.175  1.00  0.00           O  
ATOM   3356  N   LEU   443     -10.044 -54.707  15.246  1.00  0.00              
ATOM   3357  CA  LEU   443     -10.270 -54.094  16.648  1.00  0.00              
ATOM   3358  CB  LEU   443      -8.893 -53.894  17.263  1.00  0.00              
ATOM   3359  C   LEU   443     -11.375 -52.952  16.591  1.00  0.00              
ATOM   3360  O   LEU   443     -12.221 -52.749  17.456  1.00  0.00              
ATOM   3361  CG  LEU   443      -8.099 -55.197  17.368  1.00  0.00           C  
ATOM   3362  CD1 LEU   443      -6.757 -54.925  18.000  1.00  0.00           C  
ATOM   3363  CD2 LEU   443      -8.880 -56.224  18.181  1.00  0.00           C  
ATOM   3364  N   ASN   444     -11.245 -52.175  15.517  1.00  0.00              
ATOM   3365  CA  ASN   444     -12.203 -51.035  15.488  1.00  0.00              
ATOM   3366  CB  ASN   444     -11.490 -49.953  14.684  1.00  0.00              
ATOM   3367  C   ASN   444     -13.718 -51.529  15.348  1.00  0.00              
ATOM   3368  O   ASN   444     -14.704 -51.127  15.957  1.00  0.00              
ATOM   3369  CG  ASN   444     -10.213 -49.473  15.335  1.00  0.00           C  
ATOM   3370  OD1 ASN   444     -10.126 -49.151  16.524  1.00  0.00           O  
ATOM   3371  ND2 ASN   444      -9.151 -49.417  14.539  1.00  0.00           N  
ATOM   3372  N   SER   445     -13.798 -52.418  14.358  1.00  0.00              
ATOM   3373  CA  SER   445     -15.276 -52.794  14.109  1.00  0.00              
ATOM   3374  CB  SER   445     -15.278 -53.504  12.752  1.00  0.00              
ATOM   3375  C   SER   445     -15.670 -53.995  14.687  1.00  0.00              
ATOM   3376  O   SER   445     -15.730 -55.003  13.980  1.00  0.00              
ATOM   3377  OG  SER   445     -15.040 -54.881  12.907  1.00  0.00           O  
ATOM   3378  N   SER   446     -15.762 -53.982  16.013  1.00  0.00              
ATOM   3379  CA  SER   446     -15.743 -55.402  16.832  1.00  0.00              
ATOM   3380  CB  SER   446     -15.669 -55.138  18.333  1.00  0.00              
ATOM   3381  C   SER   446     -16.941 -56.114  16.465  1.00  0.00              
ATOM   3382  O   SER   446     -17.944 -55.451  16.743  1.00  0.00              
ATOM   3383  OG  SER   446     -15.879 -56.351  19.041  1.00  0.00           O  
ATOM   3384  N   GLY   447     -16.999 -57.314  15.934  1.00  0.00              
ATOM   3385  CA  GLY   447     -18.083 -58.096  15.524  1.00  0.00              
ATOM   3386  C   GLY   447     -18.591 -57.664  14.358  1.00  0.00              
ATOM   3387  O   GLY   447     -18.073 -58.173  13.365  1.00  0.00              
ATOM   3388  N   ILE   448     -19.489 -56.678  14.312  1.00  0.00              
ATOM   3389  CA  ILE   448     -19.913 -55.893  13.025  1.00  0.00              
ATOM   3390  CB  ILE   448     -20.011 -54.367  12.923  1.00  0.00              
ATOM   3391  C   ILE   448     -19.372 -56.254  11.686  1.00  0.00              
ATOM   3392  O   ILE   448     -18.232 -56.013  11.271  1.00  0.00              
ATOM   3393  CG1 ILE   448     -19.974 -53.783  14.333  1.00  0.00           C  
ATOM   3394  CG2 ILE   448     -21.284 -53.903  12.179  1.00  0.00           C  
ATOM   3395  CD1 ILE   448     -20.767 -52.491  14.477  1.00  0.00           C  
ATOM   3396  N   SER   449     -20.291 -56.871  10.951  1.00  0.00              
ATOM   3397  CA  SER   449     -20.083 -57.832   9.761  1.00  0.00              
ATOM   3398  CB  SER   449     -19.687 -59.301   9.926  1.00  0.00              
ATOM   3399  C   SER   449     -21.323 -57.634   8.805  1.00  0.00              
ATOM   3400  O   SER   449     -22.463 -57.422   9.219  1.00  0.00              
ATOM   3401  OG  SER   449     -20.764 -60.032  10.496  1.00  0.00           O  
ATOM   3402  N   GLU   450     -21.025 -57.819   7.523  1.00  0.00              
ATOM   3403  CA  GLU   450     -22.010 -57.757   6.486  1.00  0.00              
ATOM   3404  CB  GLU   450     -23.462 -57.799   6.965  1.00  0.00              
ATOM   3405  C   GLU   450     -22.568 -56.804   5.563  1.00  0.00              
ATOM   3406  O   GLU   450     -23.763 -56.782   5.264  1.00  0.00              
ATOM   3407  CG  GLU   450     -24.274 -58.894   6.288  1.00  0.00           C  
ATOM   3408  CD  GLU   450     -24.542 -58.580   4.835  1.00  0.00           C  
ATOM   3409  OE1 GLU   450     -24.290 -57.426   4.430  1.00  0.00           O  
ATOM   3410  OE2 GLU   450     -25.010 -59.478   4.098  1.00  0.00           O  
ATOM   3411  N   ASP   451     -21.704 -55.880   5.163  1.00  0.00              
ATOM   3412  CA  ASP   451     -22.240 -54.683   4.264  1.00  0.00              
ATOM   3413  CB  ASP   451     -21.166 -53.559   4.238  1.00  0.00              
ATOM   3414  C   ASP   451     -21.692 -55.230   2.865  1.00  0.00              
ATOM   3415  O   ASP   451     -20.577 -55.006   2.445  1.00  0.00              
ATOM   3416  CG  ASP   451     -20.752 -53.108   5.618  1.00  0.00           C  
ATOM   3417  OD1 ASP   451     -21.615 -52.523   6.329  1.00  0.00           O  
ATOM   3418  OD2 ASP   451     -19.595 -53.331   6.078  1.00  0.00           O  
ATOM   3419  N   GLU   452     -22.579 -55.961   2.202  1.00  0.00              
ATOM   3420  CA  GLU   452     -22.227 -56.459   0.905  1.00  0.00              
ATOM   3421  CB  GLU   452     -22.313 -55.301  -0.104  1.00  0.00              
ATOM   3422  C   GLU   452     -20.829 -57.117   0.911  1.00  0.00              
ATOM   3423  O   GLU   452     -19.877 -56.499   0.443  1.00  0.00              
ATOM   3424  CG  GLU   452     -23.714 -54.778  -0.382  1.00  0.00           C  
ATOM   3425  CD  GLU   452     -24.157 -53.773   0.634  1.00  0.00           C  
ATOM   3426  OE1 GLU   452     -23.325 -52.914   1.025  1.00  0.00           O  
ATOM   3427  OE2 GLU   452     -25.341 -53.820   1.043  1.00  0.00           O  
ATOM   3428  N   SER   453     -20.711 -58.310   1.481  1.00  0.00              
ATOM   3429  CA  SER   453     -19.411 -58.929   1.547  1.00  0.00              
ATOM   3430  CB  SER   453     -19.559 -60.083   2.538  1.00  0.00              
ATOM   3431  C   SER   453     -18.710 -59.276   0.172  1.00  0.00              
ATOM   3432  O   SER   453     -17.515 -59.226  -0.102  1.00  0.00              
ATOM   3433  OG  SER   453     -20.025 -59.586   3.789  1.00  0.00           O  
ATOM   3434  N   ILE   454     -19.623 -59.738  -0.683  1.00  0.00              
ATOM   3435  CA  ILE   454     -18.933 -60.226  -1.992  1.00  0.00              
ATOM   3436  CB  ILE   454     -19.912 -61.094  -2.810  1.00  0.00              
ATOM   3437  C   ILE   454     -18.626 -59.053  -2.990  1.00  0.00              
ATOM   3438  O   ILE   454     -17.799 -59.070  -3.896  1.00  0.00              
ATOM   3439  CG1 ILE   454     -20.387 -62.287  -1.977  1.00  0.00           C  
ATOM   3440  CG2 ILE   454     -19.233 -61.566  -4.094  1.00  0.00           C  
ATOM   3441  CD1 ILE   454     -19.264 -63.141  -1.486  1.00  0.00           C  
ATOM   3442  N   GLU   455     -19.434 -58.016  -2.775  1.00  0.00              
ATOM   3443  CA  GLU   455     -19.238 -56.901  -3.806  1.00  0.00              
ATOM   3444  CB  GLU   455     -20.582 -56.248  -4.130  1.00  0.00              
ATOM   3445  C   GLU   455     -17.986 -56.053  -3.287  1.00  0.00              
ATOM   3446  O   GLU   455     -17.069 -55.600  -3.965  1.00  0.00              
ATOM   3447  CG  GLU   455     -21.583 -57.158  -4.850  1.00  0.00           C  
ATOM   3448  CD  GLU   455     -22.702 -56.375  -5.529  1.00  0.00           C  
ATOM   3449  OE1 GLU   455     -23.658 -55.948  -4.837  1.00  0.00           O  
ATOM   3450  OE2 GLU   455     -22.622 -56.175  -6.763  1.00  0.00           O  
ATOM   3451  N   VAL   456     -18.106 -55.803  -1.983  1.00  0.00              
ATOM   3452  CA  VAL   456     -16.995 -54.882  -1.497  1.00  0.00              
ATOM   3453  CB  VAL   456     -17.413 -54.556  -0.070  1.00  0.00              
ATOM   3454  C   VAL   456     -15.608 -55.481  -1.516  1.00  0.00              
ATOM   3455  O   VAL   456     -14.583 -54.891  -1.839  1.00  0.00              
ATOM   3456  CG1 VAL   456     -16.366 -53.749   0.691  1.00  0.00           C  
ATOM   3457  CG2 VAL   456     -18.704 -53.734  -0.012  1.00  0.00           C  
ATOM   3458  N   VAL   457     -15.613 -56.760  -1.139  1.00  0.00              
ATOM   3459  CA  VAL   457     -14.182 -57.398  -1.051  1.00  0.00              
ATOM   3460  CB  VAL   457     -14.396 -58.756  -0.398  1.00  0.00              
ATOM   3461  C   VAL   457     -13.562 -57.676  -2.495  1.00  0.00              
ATOM   3462  O   VAL   457     -12.360 -57.828  -2.687  1.00  0.00              
ATOM   3463  CG1 VAL   457     -13.146 -59.630  -0.412  1.00  0.00           C  
ATOM   3464  CG2 VAL   457     -14.813 -58.639   1.072  1.00  0.00           C  
ATOM   3465  N   THR   458     -14.464 -57.789  -3.470  1.00  0.00              
ATOM   3466  CA  THR   458     -13.948 -58.105  -4.778  1.00  0.00              
ATOM   3467  CB  THR   458     -14.936 -59.032  -5.522  1.00  0.00              
ATOM   3468  C   THR   458     -14.327 -56.765  -5.453  1.00  0.00              
ATOM   3469  O   THR   458     -15.464 -56.614  -5.889  1.00  0.00              
ATOM   3470  OG1 THR   458     -16.129 -58.355  -5.907  1.00  0.00           O  
ATOM   3471  CG2 THR   458     -15.437 -60.108  -4.525  1.00  0.00           C  
ATOM   3472  N   GLU   459     -13.407 -55.808  -5.476  1.00  0.00              
ATOM   3473  CA  GLU   459     -13.734 -54.532  -6.052  1.00  0.00              
ATOM   3474  CB  GLU   459     -12.398 -53.783  -6.114  1.00  0.00              
ATOM   3475  C   GLU   459     -14.288 -54.516  -7.446  1.00  0.00              
ATOM   3476  O   GLU   459     -15.254 -53.829  -7.734  1.00  0.00              
ATOM   3477  CG  GLU   459     -12.482 -52.390  -6.712  1.00  0.00           C  
ATOM   3478  CD  GLU   459     -13.442 -51.392  -6.129  1.00  0.00           C  
ATOM   3479  OE1 GLU   459     -13.992 -51.586  -5.027  1.00  0.00           O  
ATOM   3480  OE2 GLU   459     -13.718 -50.324  -6.758  1.00  0.00           O  
ATOM   3481  N   SER   460     -13.584 -55.208  -8.338  1.00  0.00              
ATOM   3482  CA  SER   460     -14.211 -55.185  -9.765  1.00  0.00              
ATOM   3483  CB  SER   460     -15.618 -55.459 -10.292  1.00  0.00              
ATOM   3484  C   SER   460     -13.488 -54.470 -10.880  1.00  0.00              
ATOM   3485  O   SER   460     -13.607 -53.244 -10.987  1.00  0.00              
ATOM   3486  OG  SER   460     -16.307 -56.336  -9.416  1.00  0.00           O  
ATOM   3487  N   PHE   461     -12.781 -55.211 -11.743  1.00  0.00              
ATOM   3488  CA  PHE   461     -12.186 -54.601 -12.928  1.00  0.00              
ATOM   3489  CB  PHE   461     -10.759 -55.176 -12.865  1.00  0.00              
ATOM   3490  C   PHE   461     -12.772 -54.820 -14.306  1.00  0.00              
ATOM   3491  O   PHE   461     -13.729 -55.577 -14.469  1.00  0.00              
ATOM   3492  CG  PHE   461     -10.657 -56.596 -13.320  1.00  0.00           C  
ATOM   3493  CD1 PHE   461     -10.461 -56.895 -14.668  1.00  0.00           C  
ATOM   3494  CD2 PHE   461     -10.741 -57.636 -12.402  1.00  0.00           C  
ATOM   3495  CE1 PHE   461     -10.347 -58.202 -15.095  1.00  0.00           C  
ATOM   3496  CE2 PHE   461     -10.626 -58.948 -12.817  1.00  0.00           C  
ATOM   3497  CZ  PHE   461     -10.428 -59.240 -14.163  1.00  0.00           C  
ATOM   3498  N   VAL   462     -12.290 -54.058 -15.279  1.00  0.00              
ATOM   3499  CA  VAL   462     -12.757 -54.167 -16.660  1.00  0.00              
ATOM   3500  CB  VAL   462     -12.451 -52.908 -17.473  1.00  0.00              
ATOM   3501  C   VAL   462     -12.025 -55.647 -17.144  1.00  0.00              
ATOM   3502  O   VAL   462     -11.010 -56.245 -16.793  1.00  0.00              
ATOM   3503  CG1 VAL   462     -12.865 -53.119 -18.919  1.00  0.00           C  
ATOM   3504  CG2 VAL   462     -13.186 -51.721 -16.867  1.00  0.00           C  
ATOM   3505  N   LYS   463     -12.922 -56.171 -17.969  1.00  0.00              
ATOM   3506  CA  LYS   463     -12.380 -57.577 -18.294  1.00  0.00              
ATOM   3507  CB  LYS   463     -11.101 -58.413 -18.395  1.00  0.00              
ATOM   3508  C   LYS   463     -13.404 -58.482 -17.632  1.00  0.00              
ATOM   3509  O   LYS   463     -13.907 -59.361 -18.327  1.00  0.00              
ATOM   3510  CG  LYS   463     -10.059 -57.827 -19.336  1.00  0.00           C  
ATOM   3511  CD  LYS   463      -8.886 -58.773 -19.531  1.00  0.00           C  
ATOM   3512  CE  LYS   463      -7.859 -58.182 -20.483  1.00  0.00           C  
ATOM   3513  NZ  LYS   463      -6.701 -59.099 -20.675  1.00  0.00           N  
ATOM   3514  N   ARG   464     -13.766 -58.256 -16.376  1.00  0.00              
ATOM   3515  CA  ARG   464     -14.717 -58.958 -15.634  1.00  0.00              
ATOM   3516  CB  ARG   464     -14.290 -59.140 -14.176  1.00  0.00              
ATOM   3517  C   ARG   464     -16.145 -58.554 -16.221  1.00  0.00              
ATOM   3518  O   ARG   464     -16.913 -59.322 -16.807  1.00  0.00              
ATOM   3519  CG  ARG   464     -12.908 -59.761 -14.036  1.00  0.00           C  
ATOM   3520  CD  ARG   464     -12.500 -59.915 -12.553  1.00  0.00           C  
ATOM   3521  NE  ARG   464     -13.164 -61.081 -11.982  1.00  0.00           N  
ATOM   3522  CZ  ARG   464     -12.595 -62.261 -11.769  1.00  0.00           C  
ATOM   3523  NH1 ARG   464     -11.281 -62.431 -11.776  1.00  0.00           N  
ATOM   3524  NH2 ARG   464     -13.375 -63.259 -11.384  1.00  0.00           N  
ATOM   3525  N   GLN   465     -16.425 -57.274 -16.026  1.00  0.00              
ATOM   3526  CA  GLN   465     -17.728 -56.806 -16.494  1.00  0.00              
ATOM   3527  CB  GLN   465     -17.825 -55.298 -16.163  1.00  0.00              
ATOM   3528  C   GLN   465     -18.139 -56.899 -17.970  1.00  0.00              
ATOM   3529  O   GLN   465     -19.288 -56.965 -18.395  1.00  0.00              
ATOM   3530  CG  GLN   465     -19.231 -54.688 -16.179  1.00  0.00           C  
ATOM   3531  CD  GLN   465     -19.229 -53.153 -15.986  1.00  0.00           C  
ATOM   3532  OE1 GLN   465     -18.335 -52.460 -16.473  1.00  0.00           O  
ATOM   3533  NE2 GLN   465     -20.251 -52.624 -15.297  1.00  0.00           N  
ATOM   3534  N   GLN   466     -17.076 -56.884 -18.774  1.00  0.00              
ATOM   3535  CA  GLN   466     -17.450 -56.880 -20.283  1.00  0.00              
ATOM   3536  CB  GLN   466     -16.266 -56.220 -21.079  1.00  0.00              
ATOM   3537  C   GLN   466     -17.492 -58.291 -20.813  1.00  0.00              
ATOM   3538  O   GLN   466     -18.063 -58.559 -21.865  1.00  0.00              
ATOM   3539  CG  GLN   466     -16.129 -54.704 -20.802  1.00  0.00           C  
ATOM   3540  CD  GLN   466     -15.204 -54.356 -19.611  1.00  0.00           C  
ATOM   3541  OE1 GLN   466     -14.999 -55.100 -18.639  1.00  0.00           O  
ATOM   3542  NE2 GLN   466     -14.649 -53.137 -19.696  1.00  0.00           N  
ATOM   3543  N   ASP   467     -16.923 -59.223 -20.048  1.00  0.00              
ATOM   3544  CA  ASP   467     -16.924 -60.637 -20.511  1.00  0.00              
ATOM   3545  CB  ASP   467     -15.771 -61.418 -19.870  1.00  0.00              
ATOM   3546  C   ASP   467     -18.341 -61.223 -20.173  1.00  0.00              
ATOM   3547  O   ASP   467     -18.937 -61.971 -20.941  1.00  0.00              
ATOM   3548  CG  ASP   467     -14.409 -61.088 -20.491  1.00  0.00           C  
ATOM   3549  OD1 ASP   467     -14.347 -60.357 -21.509  1.00  0.00           O  
ATOM   3550  OD2 ASP   467     -13.392 -61.578 -19.954  1.00  0.00           O  
ATOM   3551  N   SER   468     -18.835 -60.870 -18.986  1.00  0.00              
ATOM   3552  CA  SER   468     -20.119 -61.420 -18.608  1.00  0.00              
ATOM   3553  CB  SER   468     -20.320 -61.054 -17.135  1.00  0.00              
ATOM   3554  C   SER   468     -21.290 -61.043 -19.620  1.00  0.00              
ATOM   3555  O   SER   468     -22.145 -61.800 -20.068  1.00  0.00              
ATOM   3556  OG  SER   468     -20.993 -59.825 -17.011  1.00  0.00           O  
ATOM   3557  N   LYS   469     -21.287 -59.734 -19.872  1.00  0.00              
ATOM   3558  CA  LYS   469     -22.477 -59.331 -20.733  1.00  0.00              
ATOM   3559  CB  LYS   469     -22.612 -57.787 -20.721  1.00  0.00              
ATOM   3560  C   LYS   469     -22.415 -59.996 -22.189  1.00  0.00              
ATOM   3561  O   LYS   469     -23.324 -60.518 -22.826  1.00  0.00              
ATOM   3562  CG  LYS   469     -22.528 -57.173 -19.317  1.00  0.00           C  
ATOM   3563  CD  LYS   469     -23.203 -55.811 -19.263  1.00  0.00           C  
ATOM   3564  CE  LYS   469     -22.285 -54.723 -19.832  1.00  0.00           C  
ATOM   3565  NZ  LYS   469     -23.074 -53.647 -20.539  1.00  0.00           N  
ATOM   3566  N   GLU   470     -21.198 -59.807 -22.698  1.00  0.00              
ATOM   3567  CA  GLU   470     -21.168 -60.304 -24.166  1.00  0.00              
ATOM   3568  CB  GLU   470     -19.990 -59.591 -24.830  1.00  0.00              
ATOM   3569  C   GLU   470     -21.292 -61.839 -24.320  1.00  0.00              
ATOM   3570  O   GLU   470     -21.901 -62.439 -25.200  1.00  0.00              
ATOM   3571  CG  GLU   470     -20.103 -58.063 -24.870  1.00  0.00           C  
ATOM   3572  CD  GLU   470     -19.163 -57.434 -25.894  1.00  0.00           C  
ATOM   3573  OE1 GLU   470     -17.951 -57.291 -25.606  1.00  0.00           O  
ATOM   3574  OE2 GLU   470     -19.638 -57.088 -27.000  1.00  0.00           O  
ATOM   3575  N   LYS   471     -20.603 -62.468 -23.368  1.00  0.00              
ATOM   3576  CA  LYS   471     -20.610 -64.014 -23.559  1.00  0.00              
ATOM   3577  CB  LYS   471     -19.494 -64.669 -22.705  1.00  0.00              
ATOM   3578  C   LYS   471     -22.031 -64.574 -23.302  1.00  0.00              
ATOM   3579  O   LYS   471     -22.560 -65.481 -23.942  1.00  0.00              
ATOM   3580  CG  LYS   471     -18.118 -64.014 -22.882  1.00  0.00           C  
ATOM   3581  CD  LYS   471     -16.994 -64.970 -22.513  1.00  0.00           C  
ATOM   3582  CE  LYS   471     -16.807 -65.035 -20.993  1.00  0.00           C  
ATOM   3583  NZ  LYS   471     -16.382 -66.414 -20.547  1.00  0.00           N  
ATOM   3584  N   LYS   472     -22.605 -64.010 -22.239  1.00  0.00              
ATOM   3585  CA  LYS   472     -23.931 -64.620 -21.815  1.00  0.00              
ATOM   3586  CB  LYS   472     -24.336 -63.942 -20.517  1.00  0.00              
ATOM   3587  C   LYS   472     -24.939 -64.591 -22.985  1.00  0.00              
ATOM   3588  O   LYS   472     -25.702 -65.534 -23.182  1.00  0.00              
ATOM   3589  CG  LYS   472     -25.457 -64.675 -19.819  1.00  0.00           C  
ATOM   3590  CD  LYS   472     -25.817 -63.955 -18.525  1.00  0.00           C  
ATOM   3591  CE  LYS   472     -27.314 -64.058 -18.251  1.00  0.00           C  
ATOM   3592  NZ  LYS   472     -27.749 -63.079 -17.171  1.00  0.00           N  
ATOM   3593  N   GLN   473     -24.919 -63.504 -23.744  1.00  0.00              
ATOM   3594  CA  GLN   473     -25.840 -63.339 -24.841  1.00  0.00              
ATOM   3595  CB  GLN   473     -25.720 -61.887 -25.380  1.00  0.00              
ATOM   3596  C   GLN   473     -25.720 -64.408 -26.051  1.00  0.00              
ATOM   3597  O   GLN   473     -26.581 -64.837 -26.813  1.00  0.00              
ATOM   3598  CG  GLN   473     -26.009 -60.885 -24.208  1.00  0.00           C  
ATOM   3599  CD  GLN   473     -26.126 -59.499 -24.808  1.00  0.00           C  
ATOM   3600  OE1 GLN   473     -25.136 -58.842 -25.085  1.00  0.00           O  
ATOM   3601  NE2 GLN   473     -27.372 -59.078 -25.136  1.00  0.00           N  
ATOM   3602  N   GLN   474     -24.424 -64.677 -26.207  1.00  0.00              
ATOM   3603  CA  GLN   474     -24.286 -65.554 -27.508  1.00  0.00              
ATOM   3604  CB  GLN   474     -22.869 -65.270 -28.128  1.00  0.00              
ATOM   3605  C   GLN   474     -24.394 -67.018 -27.093  1.00  0.00              
ATOM   3606  O   GLN   474     -24.898 -67.917 -27.758  1.00  0.00              
ATOM   3607  CG  GLN   474     -22.757 -63.856 -28.744  1.00  0.00           C  
ATOM   3608  CD  GLN   474     -22.276 -62.767 -27.755  1.00  0.00           C  
ATOM   3609  OE1 GLN   474     -22.453 -62.806 -26.527  1.00  0.00           O  
ATOM   3610  NE2 GLN   474     -21.663 -61.731 -28.348  1.00  0.00           N  
ATOM   3611  N   HIS   475     -23.855 -67.229 -25.892  1.00  0.00              
ATOM   3612  CA  HIS   475     -23.856 -68.732 -25.470  1.00  0.00              
ATOM   3613  CB  HIS   475     -22.715 -69.049 -24.449  1.00  0.00              
ATOM   3614  C   HIS   475     -25.289 -69.160 -25.163  1.00  0.00              
ATOM   3615  O   HIS   475     -25.743 -70.259 -25.478  1.00  0.00              
ATOM   3616  CG  HIS   475     -21.348 -69.106 -25.079  1.00  0.00           C  
ATOM   3617  ND1 HIS   475     -20.852 -70.242 -25.683  1.00  0.00           N  
ATOM   3618  CD2 HIS   475     -20.395 -68.155 -25.242  1.00  0.00           C  
ATOM   3619  CE1 HIS   475     -19.633 -70.004 -26.143  1.00  0.00           C  
ATOM   3620  NE2 HIS   475     -19.333 -68.744 -25.893  1.00  0.00           N  
ATOM   3621  N   LEU   476     -25.995 -68.254 -24.487  1.00  0.00              
ATOM   3622  CA  LEU   476     -27.374 -68.629 -24.038  1.00  0.00              
ATOM   3623  CB  LEU   476     -27.987 -67.502 -23.220  1.00  0.00              
ATOM   3624  C   LEU   476     -28.329 -69.019 -25.189  1.00  0.00              
ATOM   3625  O   LEU   476     -29.340 -69.674 -24.944  1.00  0.00              
ATOM   3626  CG  LEU   476     -27.098 -67.180 -21.989  1.00  0.00           C  
ATOM   3627  CD1 LEU   476     -27.794 -66.046 -21.238  1.00  0.00           C  
ATOM   3628  CD2 LEU   476     -26.944 -68.427 -21.119  1.00  0.00           C  
ATOM   3629  N   GLU   477     -27.996 -68.631 -26.412  1.00  0.00              
ATOM   3630  CA  GLU   477     -28.790 -68.903 -27.554  1.00  0.00              
ATOM   3631  CB  GLU   477     -28.768 -67.722 -28.539  1.00  0.00              
ATOM   3632  C   GLU   477     -28.606 -70.446 -28.027  1.00  0.00              
ATOM   3633  O   GLU   477     -29.463 -71.293 -28.292  1.00  0.00              
ATOM   3634  CG  GLU   477     -29.850 -66.696 -28.203  1.00  0.00           C  
ATOM   3635  CD  GLU   477     -29.971 -65.625 -29.269  1.00  0.00           C  
ATOM   3636  OE1 GLU   477     -29.671 -65.918 -30.445  1.00  0.00           O  
ATOM   3637  OE2 GLU   477     -30.366 -64.490 -28.930  1.00  0.00           O  
ATOM   3638  N   VAL   478     -27.307 -70.693 -28.109  1.00  0.00              
ATOM   3639  CA  VAL   478     -27.030 -72.085 -28.659  1.00  0.00              
ATOM   3640  CB  VAL   478     -25.606 -72.164 -29.274  1.00  0.00              
ATOM   3641  C   VAL   478     -27.207 -73.137 -27.586  1.00  0.00              
ATOM   3642  O   VAL   478     -27.649 -74.274 -27.748  1.00  0.00              
ATOM   3643  CG1 VAL   478     -25.122 -73.592 -29.421  1.00  0.00           C  
ATOM   3644  CG2 VAL   478     -25.499 -71.452 -30.617  1.00  0.00           C  
ATOM   3645  N   ASP   479     -26.768 -72.694 -26.408  1.00  0.00              
ATOM   3646  CA  ASP   479     -26.750 -73.784 -25.272  1.00  0.00              
ATOM   3647  CB  ASP   479     -25.922 -73.253 -24.098  1.00  0.00              
ATOM   3648  C   ASP   479     -28.121 -74.167 -24.921  1.00  0.00              
ATOM   3649  O   ASP   479     -28.286 -75.339 -24.590  1.00  0.00              
ATOM   3650  CG  ASP   479     -24.426 -73.484 -24.283  1.00  0.00           C  
ATOM   3651  OD1 ASP   479     -23.996 -73.684 -25.441  1.00  0.00           O  
ATOM   3652  OD2 ASP   479     -23.683 -73.469 -23.274  1.00  0.00           O  
ATOM   3653  N   GLY   480     -29.124 -73.318 -25.104  1.00  0.00              
ATOM   3654  CA  GLY   480     -30.523 -73.533 -24.899  1.00  0.00              
ATOM   3655  C   GLY   480     -31.114 -74.730 -25.767  1.00  0.00              
ATOM   3656  O   GLY   480     -31.860 -75.577 -25.268  1.00  0.00              
ATOM   3657  N   VAL   481     -30.742 -74.765 -27.038  1.00  0.00              
ATOM   3658  CA  VAL   481     -31.182 -75.782 -27.891  1.00  0.00              
ATOM   3659  CB  VAL   481     -30.925 -75.407 -29.376  1.00  0.00              
ATOM   3660  C   VAL   481     -30.625 -77.173 -27.562  1.00  0.00              
ATOM   3661  O   VAL   481     -31.270 -78.215 -27.503  1.00  0.00              
ATOM   3662  CG1 VAL   481     -31.109 -76.587 -30.307  1.00  0.00           C  
ATOM   3663  CG2 VAL   481     -31.789 -74.246 -29.852  1.00  0.00           C  
ATOM   3664  N   GLU   482     -29.308 -77.133 -27.358  1.00  0.00              
ATOM   3665  CA  GLU   482     -28.685 -78.542 -27.123  1.00  0.00              
ATOM   3666  CB  GLU   482     -27.186 -78.431 -27.399  1.00  0.00              
ATOM   3667  C   GLU   482     -29.167 -79.163 -25.846  1.00  0.00              
ATOM   3668  O   GLU   482     -29.432 -80.361 -25.751  1.00  0.00              
ATOM   3669  CG  GLU   482     -26.823 -78.032 -28.833  1.00  0.00           C  
ATOM   3670  CD  GLU   482     -25.372 -78.353 -29.180  1.00  0.00           C  
ATOM   3671  OE1 GLU   482     -24.463 -77.583 -28.785  1.00  0.00           O  
ATOM   3672  OE2 GLU   482     -25.137 -79.387 -29.845  1.00  0.00           O  
ATOM   3673  N   LYS   483     -29.277 -78.316 -24.823  1.00  0.00              
ATOM   3674  CA  LYS   483     -29.666 -78.863 -23.465  1.00  0.00              
ATOM   3675  CB  LYS   483     -29.660 -77.714 -22.471  1.00  0.00              
ATOM   3676  C   LYS   483     -31.019 -79.481 -23.428  1.00  0.00              
ATOM   3677  O   LYS   483     -31.256 -80.200 -22.460  1.00  0.00              
ATOM   3678  CG  LYS   483     -29.686 -78.200 -21.042  1.00  0.00           C  
ATOM   3679  CD  LYS   483     -29.675 -77.009 -20.092  1.00  0.00           C  
ATOM   3680  CE  LYS   483     -30.505 -77.304 -18.847  1.00  0.00           C  
ATOM   3681  NZ  LYS   483     -30.790 -76.037 -18.056  1.00  0.00           N  
ATOM   3682  N   THR   484     -31.852 -79.346 -24.450  1.00  0.00              
ATOM   3683  CA  THR   484     -33.131 -79.909 -24.625  1.00  0.00              
ATOM   3684  CB  THR   484     -34.070 -78.913 -25.343  1.00  0.00              
ATOM   3685  C   THR   484     -32.965 -81.453 -24.970  1.00  0.00              
ATOM   3686  O   THR   484     -33.530 -82.342 -24.327  1.00  0.00              
ATOM   3687  OG1 THR   484     -33.559 -78.662 -26.677  1.00  0.00           O  
ATOM   3688  CG2 THR   484     -34.011 -77.555 -24.616  1.00  0.00           C  
ATOM   3689  N   PRO   485     -32.158 -81.711 -25.990  1.00  0.00              
ATOM   3690  CA  PRO   485     -31.934 -83.057 -26.385  1.00  0.00              
ATOM   3691  CB  PRO   485     -31.090 -82.953 -27.627  1.00  0.00              
ATOM   3692  C   PRO   485     -31.301 -83.989 -25.391  1.00  0.00              
ATOM   3693  O   PRO   485     -31.765 -85.103 -25.152  1.00  0.00              
ATOM   3694  CG  PRO   485     -31.604 -81.685 -28.256  1.00  0.00           C  
ATOM   3695  CD  PRO   485     -31.668 -80.773 -27.043  1.00  0.00           C  
ATOM   3696  N   GLU   486     -30.225 -83.509 -24.773  1.00  0.00              
ATOM   3697  CA  GLU   486     -29.526 -84.339 -23.739  1.00  0.00              
ATOM   3698  CB  GLU   486     -28.127 -83.767 -23.513  1.00  0.00              
ATOM   3699  C   GLU   486     -30.372 -84.658 -22.515  1.00  0.00              
ATOM   3700  O   GLU   486     -30.366 -85.776 -22.009  1.00  0.00              
ATOM   3701  CG  GLU   486     -27.247 -83.702 -24.766  1.00  0.00           C  
ATOM   3702  CD  GLU   486     -25.766 -83.549 -24.434  1.00  0.00           C  
ATOM   3703  OE1 GLU   486     -25.322 -82.418 -24.120  1.00  0.00           O  
ATOM   3704  OE2 GLU   486     -25.040 -84.569 -24.478  1.00  0.00           O  
ATOM   3705  N   THR   487     -31.136 -83.667 -22.057  1.00  0.00              
ATOM   3706  CA  THR   487     -31.972 -83.906 -20.863  1.00  0.00              
ATOM   3707  CB  THR   487     -32.385 -82.544 -20.262  1.00  0.00              
ATOM   3708  C   THR   487     -33.018 -85.087 -21.108  1.00  0.00              
ATOM   3709  O   THR   487     -33.259 -85.968 -20.289  1.00  0.00              
ATOM   3710  OG1 THR   487     -33.400 -81.899 -21.026  1.00  0.00           O  
ATOM   3711  CG2 THR   487     -31.178 -81.577 -20.377  1.00  0.00           C  
ATOM   3712  N   ILE   488     -33.662 -84.991 -22.270  1.00  0.00              
ATOM   3713  CA  ILE   488     -34.687 -86.010 -22.489  1.00  0.00              
ATOM   3714  CB  ILE   488     -35.411 -85.728 -23.821  1.00  0.00              
ATOM   3715  C   ILE   488     -34.204 -87.470 -22.540  1.00  0.00              
ATOM   3716  O   ILE   488     -34.699 -88.381 -21.870  1.00  0.00              
ATOM   3717  CG1 ILE   488     -35.891 -84.274 -23.867  1.00  0.00           C  
ATOM   3718  CG2 ILE   488     -36.584 -86.691 -23.984  1.00  0.00           C  
ATOM   3719  CD1 ILE   488     -36.794 -83.922 -22.732  1.00  0.00           C  
ATOM   3720  N   PRO   489     -33.151 -87.649 -23.324  1.00  0.00              
ATOM   3721  CA  PRO   489     -32.594 -89.027 -23.467  1.00  0.00              
ATOM   3722  CB  PRO   489     -31.547 -88.920 -24.543  1.00  0.00              
ATOM   3723  C   PRO   489     -31.958 -89.577 -22.241  1.00  0.00              
ATOM   3724  O   PRO   489     -32.233 -90.739 -21.935  1.00  0.00              
ATOM   3725  CG  PRO   489     -32.161 -87.919 -25.486  1.00  0.00           C  
ATOM   3726  CD  PRO   489     -32.658 -86.873 -24.504  1.00  0.00           C  
ATOM   3727  N   VAL   490     -31.207 -88.792 -21.468  1.00  0.00              
ATOM   3728  CA  VAL   490     -30.642 -89.203 -20.212  1.00  0.00              
ATOM   3729  CB  VAL   490     -29.827 -88.070 -19.588  1.00  0.00              
ATOM   3730  C   VAL   490     -31.607 -89.733 -19.175  1.00  0.00              
ATOM   3731  O   VAL   490     -31.209 -90.510 -18.290  1.00  0.00              
ATOM   3732  CG1 VAL   490     -29.341 -88.474 -18.215  1.00  0.00           C  
ATOM   3733  CG2 VAL   490     -28.654 -87.742 -20.493  1.00  0.00           C  
ATOM   3734  N   SER   491     -32.882 -89.372 -19.317  1.00  0.00              
ATOM   3735  CA  SER   491     -33.940 -89.803 -18.422  1.00  0.00              
ATOM   3736  CB  SER   491     -35.249 -88.970 -18.419  1.00  0.00              
ATOM   3737  C   SER   491     -34.259 -91.303 -18.615  1.00  0.00              
ATOM   3738  O   SER   491     -34.827 -91.910 -17.710  1.00  0.00              
ATOM   3739  OG  SER   491     -35.666 -88.805 -19.763  1.00  0.00           O  
ATOM   3740  N   THR   492     -33.884 -91.879 -19.750  1.00  0.00              
ATOM   3741  CA  THR   492     -34.110 -93.226 -20.064  1.00  0.00              
ATOM   3742  CB  THR   492     -34.471 -93.343 -21.563  1.00  0.00              
ATOM   3743  C   THR   492     -33.053 -94.226 -19.368  1.00  0.00              
ATOM   3744  O   THR   492     -33.198 -95.392 -19.017  1.00  0.00              
ATOM   3745  OG1 THR   492     -33.340 -92.902 -22.355  1.00  0.00           O  
ATOM   3746  CG2 THR   492     -35.609 -92.356 -21.882  1.00  0.00           C  
ATOM   3747  N   THR   493     -31.873 -93.608 -19.335  1.00  0.00              
ATOM   3748  CA  THR   493     -30.803 -94.639 -18.835  1.00  0.00              
ATOM   3749  CB  THR   493     -29.484 -94.511 -19.631  1.00  0.00              
ATOM   3750  C   THR   493     -30.819 -94.554 -17.283  1.00  0.00              
ATOM   3751  O   THR   493     -30.742 -95.492 -16.497  1.00  0.00              
ATOM   3752  OG1 THR   493     -28.832 -93.264 -19.404  1.00  0.00           O  
ATOM   3753  CG2 THR   493     -29.832 -94.466 -21.141  1.00  0.00           C  
ATOM   3754  N   SER   494     -30.886 -93.285 -16.882  1.00  0.00              
ATOM   3755  CA  SER   494     -30.787 -93.155 -15.336  1.00  0.00              
ATOM   3756  CB  SER   494     -30.535 -91.671 -15.057  1.00  0.00              
ATOM   3757  C   SER   494     -32.002 -93.845 -14.647  1.00  0.00              
ATOM   3758  O   SER   494     -31.956 -94.542 -13.634  1.00  0.00              
ATOM   3759  OG  SER   494     -31.749 -90.967 -14.954  1.00  0.00           O  
ATOM   3760  N   SER   495     -33.147 -93.511 -15.242  1.00  0.00              
ATOM   3761  CA  SER   495     -34.401 -93.994 -14.513  1.00  0.00              
ATOM   3762  CB  SER   495     -35.589 -93.381 -15.239  1.00  0.00              
ATOM   3763  C   SER   495     -34.503 -95.532 -14.370  1.00  0.00              
ATOM   3764  O   SER   495     -35.234 -96.054 -13.531  1.00  0.00              
ATOM   3765  OG  SER   495     -35.608 -93.909 -16.545  1.00  0.00           O  
ATOM   3766  N   PHE   496     -33.758 -96.230 -15.216  1.00  0.00              
ATOM   3767  CA  PHE   496     -33.824 -97.683 -15.218  1.00  0.00              
ATOM   3768  CB  PHE   496     -33.343 -98.260 -16.563  1.00  0.00              
ATOM   3769  C   PHE   496     -32.858 -98.425 -14.273  1.00  0.00              
ATOM   3770  O   PHE   496     -33.082 -99.606 -13.944  1.00  0.00              
ATOM   3771  CG  PHE   496     -34.418 -98.461 -17.571  1.00  0.00           C  
ATOM   3772  CD1 PHE   496     -35.760 -98.262 -17.256  1.00  0.00           C  
ATOM   3773  CD2 PHE   496     -34.069 -98.816 -18.868  1.00  0.00           C  
ATOM   3774  CE1 PHE   496     -36.755 -98.464 -18.213  1.00  0.00           C  
ATOM   3775  CE2 PHE   496     -35.038 -99.021 -19.843  1.00  0.00           C  
ATOM   3776  CZ  PHE   496     -36.379 -98.854 -19.496  1.00  0.00           C  
ATOM   3777  N   THR   497     -31.840 -97.624 -13.893  1.00  0.00              
ATOM   3778  CA  THR   497     -30.755 -98.233 -13.046  1.00  0.00              
ATOM   3779  CB  THR   497     -30.801 -98.207 -11.490  1.00  0.00              
ATOM   3780  C   THR   497     -29.880 -99.426 -13.367  1.00  0.00              
ATOM   3781  O   THR   497     -30.370-100.543 -13.291  1.00  0.00              
ATOM   3782  OG1 THR   497     -31.773 -97.251 -11.049  1.00  0.00           O  
ATOM   3783  CG2 THR   497     -29.440 -97.808 -10.920  1.00  0.00           C  
ATOM   3784  N   HIS   498     -28.651 -99.252 -13.778  1.00  0.00              
ATOM   3785  CA  HIS   498     -27.767-100.275 -14.202  1.00  0.00              
ATOM   3786  CB  HIS   498     -26.764 -99.608 -15.190  1.00  0.00              
ATOM   3787  C   HIS   498     -26.592-100.605 -13.265  1.00  0.00              
ATOM   3788  O   HIS   498     -25.631-101.279 -13.652  1.00  0.00              
ATOM   3789  CG  HIS   498     -27.440 -99.396 -16.526  1.00  0.00           C  
ATOM   3790  ND1 HIS   498     -27.005 -99.870 -17.732  1.00  0.00           N  
ATOM   3791  CD2 HIS   498     -28.560 -98.682 -16.779  1.00  0.00           C  
ATOM   3792  CE1 HIS   498     -27.850 -99.457 -18.676  1.00  0.00           C  
ATOM   3793  NE2 HIS   498     -28.799 -98.738 -18.135  1.00  0.00           N  
ATOM   3794  N   ASP   499     -26.735-100.240 -11.999  1.00  0.00              
ATOM   3795  CA  ASP   499     -25.890-100.795 -10.938  1.00  0.00              
ATOM   3796  CB  ASP   499     -26.636-101.194  -9.664  1.00  0.00              
ATOM   3797  C   ASP   499     -25.313-102.280 -11.015  1.00  0.00              
ATOM   3798  O   ASP   499     -26.049-103.242 -10.868  1.00  0.00              
ATOM   3799  CG  ASP   499     -27.872-100.335  -9.435  1.00  0.00           C  
ATOM   3800  OD1 ASP   499     -27.683 -99.148  -9.127  1.00  0.00           O  
ATOM   3801  OD2 ASP   499     -29.022-100.829  -9.584  1.00  0.00           O  
ATOM   3802  N   GLU   500     -23.998-102.405 -11.145  1.00  0.00              
ATOM   3803  CA  GLU   500     -23.458-103.704 -11.195  1.00  0.00              
ATOM   3804  CB  GLU   500     -21.978-103.652 -11.600  1.00  0.00              
ATOM   3805  C   GLU   500     -22.823-103.980  -9.878  1.00  0.00              
ATOM   3806  O   GLU   500     -21.618-103.855  -9.653  1.00  0.00              
ATOM   3807  CG  GLU   500     -21.764-102.996 -12.952  1.00  0.00           C  
ATOM   3808  CD  GLU   500     -22.484-103.680 -14.094  1.00  0.00           C  
ATOM   3809  OE1 GLU   500     -22.551-104.926 -14.182  1.00  0.00           O  
ATOM   3810  OE2 GLU   500     -23.000-102.893 -14.908  1.00  0.00           O  
ATOM   3811  N   THR   501     -23.697-104.368  -8.956  1.00  0.00              
ATOM   3812  CA  THR   501     -23.316-104.698  -7.530  1.00  0.00              
ATOM   3813  CB  THR   501     -24.526-104.704  -6.598  1.00  0.00              
ATOM   3814  C   THR   501     -22.199-105.657  -7.284  1.00  0.00              
ATOM   3815  O   THR   501     -21.342-105.556  -6.407  1.00  0.00              
ATOM   3816  OG1 THR   501     -25.307-105.876  -6.826  1.00  0.00           O  
ATOM   3817  CG2 THR   501     -25.389-103.471  -6.855  1.00  0.00           C  
ATOM   3818  N   GLN   502     -22.245-106.684  -8.133  1.00  0.00              
ATOM   3819  CA  GLN   502     -21.193-107.834  -7.848  1.00  0.00              
ATOM   3820  CB  GLN   502     -21.437-108.979  -8.814  1.00  0.00              
ATOM   3821  C   GLN   502     -19.819-107.373  -8.241  1.00  0.00              
ATOM   3822  O   GLN   502     -18.820-107.961  -7.790  1.00  0.00              
ATOM   3823  CG  GLN   502     -20.513-110.145  -8.522  1.00  0.00           C  
ATOM   3824  CD  GLN   502     -20.686-111.305  -9.424  1.00  0.00           C  
ATOM   3825  OE1 GLN   502     -21.072-111.195 -10.586  1.00  0.00           O  
ATOM   3826  NE2 GLN   502     -20.404-112.484  -8.870  1.00  0.00           N  
ATOM   3827  N   GLU   503     -19.749-106.285  -9.006  1.00  0.00              
ATOM   3828  CA  GLU   503     -18.503-105.684  -9.455  1.00  0.00              
ATOM   3829  CB  GLU   503     -18.738-104.816 -10.686  1.00  0.00              
ATOM   3830  C   GLU   503     -17.785-104.983  -8.311  1.00  0.00              
ATOM   3831  O   GLU   503     -16.584-104.762  -8.449  1.00  0.00              
ATOM   3832  CG  GLU   503     -19.232-105.589 -11.929  1.00  0.00           C  
ATOM   3833  CD  GLU   503     -19.535-104.544 -12.998  1.00  0.00           C  
ATOM   3834  OE1 GLU   503     -20.518-103.814 -12.993  1.00  0.00           O  
ATOM   3835  OE2 GLU   503     -18.659-104.385 -13.900  1.00  0.00           O  
ATOM   3836  N   TYR   504     -18.451-104.696  -7.200  1.00  0.00              
ATOM   3837  CA  TYR   504     -17.938-104.089  -6.052  1.00  0.00              
ATOM   3838  CB  TYR   504     -18.997-103.196  -5.392  1.00  0.00              
ATOM   3839  C   TYR   504     -17.126-105.094  -5.110  1.00  0.00              
ATOM   3840  O   TYR   504     -16.207-104.810  -4.349  1.00  0.00              
ATOM   3841  CG  TYR   504     -19.519-102.142  -6.338  1.00  0.00           C  
ATOM   3842  CD1 TYR   504     -18.664-101.161  -6.854  1.00  0.00           C  
ATOM   3843  CD2 TYR   504     -20.845-102.156  -6.774  1.00  0.00           C  
ATOM   3844  CE1 TYR   504     -19.115-100.230  -7.779  1.00  0.00           C  
ATOM   3845  CE2 TYR   504     -21.304-101.232  -7.708  1.00  0.00           C  
ATOM   3846  CZ  TYR   504     -20.439-100.275  -8.203  1.00  0.00           C  
ATOM   3847  OH  TYR   504     -20.898 -99.369  -9.123  1.00  0.00           O  
ATOM   3848  N   ASN   505     -17.648-106.318  -5.180  1.00  0.00              
ATOM   3849  CA  ASN   505     -16.977-107.258  -4.190  1.00  0.00              
ATOM   3850  CB  ASN   505     -18.062-108.088  -3.511  1.00  0.00              
ATOM   3851  C   ASN   505     -15.660-107.769  -4.833  1.00  0.00              
ATOM   3852  O   ASN   505     -14.532-107.824  -4.340  1.00  0.00              
ATOM   3853  CG  ASN   505     -18.960-107.271  -2.610  1.00  0.00           C  
ATOM   3854  OD1 ASN   505     -18.543-106.469  -1.769  1.00  0.00           O  
ATOM   3855  ND2 ASN   505     -20.263-107.460  -2.779  1.00  0.00           N  
ATOM   3856  N   THR   506     -15.930-108.181  -6.077  1.00  0.00              
ATOM   3857  CA  THR   506     -14.680-108.806  -6.791  1.00  0.00              
ATOM   3858  CB  THR   506     -15.219-109.954  -7.737  1.00  0.00              
ATOM   3859  C   THR   506     -13.726-107.710  -7.162  1.00  0.00              
ATOM   3860  O   THR   506     -12.507-107.839  -7.058  1.00  0.00              
ATOM   3861  OG1 THR   506     -16.034-109.224  -8.686  1.00  0.00           O  
ATOM   3862  CG2 THR   506     -16.005-111.103  -7.121  1.00  0.00           C  
ATOM   3863  N   SER   507     -14.297-106.594  -7.616  1.00  0.00              
ATOM   3864  CA  SER   507     -13.425-105.465  -8.095  1.00  0.00              
ATOM   3865  CB  SER   507     -14.321-104.367  -8.647  1.00  0.00              
ATOM   3866  C   SER   507     -12.479-104.934  -7.053  1.00  0.00              
ATOM   3867  O   SER   507     -11.462-104.311  -7.400  1.00  0.00              
ATOM   3868  OG  SER   507     -15.082-103.860  -7.576  1.00  0.00           O  
ATOM   3869  N   GLU   508     -12.758-105.239  -5.786  1.00  0.00              
ATOM   3870  CA  GLU   508     -11.939-104.833  -4.655  1.00  0.00              
ATOM   3871  CB  GLU   508     -12.752-104.867  -3.366  1.00  0.00              
ATOM   3872  C   GLU   508     -10.520-105.551  -4.765  1.00  0.00              
ATOM   3873  O   GLU   508      -9.482-104.981  -4.440  1.00  0.00              
ATOM   3874  CG  GLU   508     -13.935-103.875  -3.329  1.00  0.00           C  
ATOM   3875  CD  GLU   508     -14.694-104.152  -2.035  1.00  0.00           C  
ATOM   3876  OE1 GLU   508     -15.427-105.117  -1.857  1.00  0.00           O  
ATOM   3877  OE2 GLU   508     -14.478-103.360  -1.070  1.00  0.00           O  
ATOM   3878  N   ASP   509     -10.545-106.795  -5.226  1.00  0.00              
ATOM   3879  CA  ASP   509      -9.388-107.551  -5.392  1.00  0.00              
ATOM   3880  CB  ASP   509      -9.605-109.045  -5.333  1.00  0.00              
ATOM   3881  C   ASP   509      -8.493-106.991  -6.545  1.00  0.00              
ATOM   3882  O   ASP   509      -7.312-106.641  -6.522  1.00  0.00              
ATOM   3883  CG  ASP   509      -9.987-109.552  -3.943  1.00  0.00           C  
ATOM   3884  OD1 ASP   509      -9.729-108.846  -2.962  1.00  0.00           O  
ATOM   3885  OD2 ASP   509     -10.692-110.572  -3.893  1.00  0.00           O  
ATOM   3886  N   GLY   510      -9.239-106.959  -7.655  1.00  0.00              
ATOM   3887  CA  GLY   510      -8.397-106.507  -8.909  1.00  0.00              
ATOM   3888  C   GLY   510      -8.128-105.035  -8.832  1.00  0.00              
ATOM   3889  O   GLY   510      -7.061-104.542  -9.197  1.00  0.00              
ATOM   3890  N   ASP   511      -9.130-104.305  -8.344  1.00  0.00              
ATOM   3891  CA  ASP   511      -8.992-102.802  -8.306  1.00  0.00              
ATOM   3892  CB  ASP   511     -10.323-102.190  -7.858  1.00  0.00              
ATOM   3893  C   ASP   511      -7.770-102.393  -7.529  1.00  0.00              
ATOM   3894  O   ASP   511      -7.148-101.421  -7.951  1.00  0.00              
ATOM   3895  CG  ASP   511     -11.339-102.102  -8.991  1.00  0.00           C  
ATOM   3896  OD1 ASP   511     -11.181-102.844  -9.987  1.00  0.00           O  
ATOM   3897  OD2 ASP   511     -12.291-101.293  -8.889  1.00  0.00           O  
ATOM   3898  N   ASP   512      -7.361-103.123  -6.499  1.00  0.00              
ATOM   3899  CA  ASP   512      -6.227-102.923  -5.702  1.00  0.00              
ATOM   3900  CB  ASP   512      -6.381-103.663  -4.366  1.00  0.00              
ATOM   3901  C   ASP   512      -4.850-102.805  -6.605  1.00  0.00              
ATOM   3902  O   ASP   512      -3.962-101.951  -6.617  1.00  0.00              
ATOM   3903  CG  ASP   512      -6.558-105.166  -4.532  1.00  0.00           C  
ATOM   3904  OD1 ASP   512      -7.276-105.608  -5.458  1.00  0.00           O  
ATOM   3905  OD2 ASP   512      -5.988-105.907  -3.707  1.00  0.00           O  
ATOM   3906  N   ASP   513      -4.788-103.928  -7.329  1.00  0.00              
ATOM   3907  CA  ASP   513      -3.464-103.951  -8.100  1.00  0.00              
ATOM   3908  CB  ASP   513      -3.060-105.398  -8.365  1.00  0.00              
ATOM   3909  C   ASP   513      -3.522-103.205  -9.365  1.00  0.00              
ATOM   3910  O   ASP   513      -2.545-102.577  -9.791  1.00  0.00              
ATOM   3911  CG  ASP   513      -2.449-106.030  -7.118  1.00  0.00           C  
ATOM   3912  OD1 ASP   513      -1.474-105.496  -6.581  1.00  0.00           O  
ATOM   3913  OD2 ASP   513      -2.993-107.058  -6.668  1.00  0.00           O  
ATOM   3914  N   THR   514      -4.691-103.245 -10.004  1.00  0.00              
ATOM   3915  CA  THR   514      -4.888-102.505 -11.313  1.00  0.00              
ATOM   3916  CB  THR   514      -6.230-102.924 -11.944  1.00  0.00              
ATOM   3917  C   THR   514      -4.908-100.976 -11.084  1.00  0.00              
ATOM   3918  O   THR   514      -4.520-100.217 -11.969  1.00  0.00              
ATOM   3919  OG1 THR   514      -5.960-104.117 -12.703  1.00  0.00           O  
ATOM   3920  CG2 THR   514      -6.800-101.902 -12.920  1.00  0.00           C  
ATOM   3921  N   PRO   515      -5.346-100.550  -9.907  1.00  0.00              
ATOM   3922  CA  PRO   515      -5.440 -99.171  -9.575  1.00  0.00              
ATOM   3923  CB  PRO   515      -6.296 -99.130  -8.315  1.00  0.00              
ATOM   3924  C   PRO   515      -4.201 -98.678  -8.912  1.00  0.00              
ATOM   3925  O   PRO   515      -4.423 -98.244  -7.782  1.00  0.00              
ATOM   3926  CG  PRO   515      -7.249-100.266  -8.534  1.00  0.00           C  
ATOM   3927  CD  PRO   515      -6.340-101.353  -9.048  1.00  0.00           C  
ATOM   3928  N   LEU   516      -2.974 -98.838  -9.404  1.00  0.00              
ATOM   3929  CA  LEU   516      -1.907 -98.551  -8.318  1.00  0.00              
ATOM   3930  CB  LEU   516      -1.178 -99.785  -7.776  1.00  0.00              
ATOM   3931  C   LEU   516      -1.608 -97.139  -7.959  1.00  0.00              
ATOM   3932  O   LEU   516      -0.735 -96.858  -7.136  1.00  0.00              
ATOM   3933  CG  LEU   516      -0.037-100.323  -8.634  1.00  0.00           C  
ATOM   3934  CD1 LEU   516       0.561-101.557  -7.960  1.00  0.00           C  
ATOM   3935  CD2 LEU   516      -0.551-100.648 -10.040  1.00  0.00           C  
ATOM   3936  N   SER   517      -2.307 -96.179  -8.532  1.00  0.00              
ATOM   3937  CA  SER   517      -2.011 -94.758  -8.092  1.00  0.00              
ATOM   3938  CB  SER   517      -2.135 -94.455  -6.564  1.00  0.00              
ATOM   3939  C   SER   517      -0.980 -94.167  -8.999  1.00  0.00              
ATOM   3940  O   SER   517       0.117 -94.699  -8.954  1.00  0.00              
ATOM   3941  OG  SER   517      -1.141 -95.004  -5.713  1.00  0.00           O  
ATOM   3942  N   ASN   518      -1.191 -93.005  -9.579  1.00  0.00              
ATOM   3943  CA  ASN   518      -0.139 -92.318 -10.325  1.00  0.00              
ATOM   3944  CB  ASN   518      -0.078 -93.111 -11.642  1.00  0.00              
ATOM   3945  C   ASN   518      -1.282 -91.678 -11.252  1.00  0.00              
ATOM   3946  O   ASN   518      -1.903 -92.286 -12.120  1.00  0.00              
ATOM   3947  CG  ASN   518       0.769 -92.432 -12.700  1.00  0.00           C  
ATOM   3948  OD1 ASN   518       1.008 -91.227 -12.653  1.00  0.00           O  
ATOM   3949  ND2 ASN   518       1.221 -93.209 -13.672  1.00  0.00           N  
ATOM   3950  N   GLU   519      -1.550 -90.421 -10.918  1.00  0.00              
ATOM   3951  CA  GLU   519      -2.423 -89.535 -11.538  1.00  0.00              
ATOM   3952  CB  GLU   519      -3.306 -88.770 -10.550  1.00  0.00              
ATOM   3953  C   GLU   519      -1.748 -88.353 -12.500  1.00  0.00              
ATOM   3954  O   GLU   519      -1.093 -87.345 -12.212  1.00  0.00              
ATOM   3955  CG  GLU   519      -4.247 -87.792 -11.205  1.00  0.00           C  
ATOM   3956  CD  GLU   519      -5.180 -87.122 -10.220  1.00  0.00           C  
ATOM   3957  OE1 GLU   519      -5.952 -87.837  -9.545  1.00  0.00           O  
ATOM   3958  OE2 GLU   519      -5.142 -85.880 -10.122  1.00  0.00           O  
ATOM   3959  N   ARG   520      -2.123 -88.641 -13.741  1.00  0.00              
ATOM   3960  CA  ARG   520      -1.832 -87.804 -14.868  1.00  0.00              
ATOM   3961  CB  ARG   520      -2.214 -88.428 -16.209  1.00  0.00              
ATOM   3962  C   ARG   520      -2.353 -86.330 -14.723  1.00  0.00              
ATOM   3963  O   ARG   520      -1.901 -85.409 -15.401  1.00  0.00              
ATOM   3964  CG  ARG   520      -1.602 -89.793 -16.442  1.00  0.00           C  
ATOM   3965  CD  ARG   520      -2.031 -90.354 -17.782  1.00  0.00           C  
ATOM   3966  NE  ARG   520      -3.193 -91.227 -17.669  1.00  0.00           N  
ATOM   3967  CZ  ARG   520      -4.032 -91.490 -18.668  1.00  0.00           C  
ATOM   3968  NH1 ARG   520      -3.986 -90.768 -19.783  1.00  0.00           N  
ATOM   3969  NH2 ARG   520      -4.975 -92.414 -18.514  1.00  0.00           N  
ATOM   3970  N   VAL   521      -3.423 -86.203 -13.942  1.00  0.00              
ATOM   3971  CA  VAL   521      -3.793 -84.818 -13.574  1.00  0.00              
ATOM   3972  CB  VAL   521      -5.182 -84.625 -14.244  1.00  0.00              
ATOM   3973  C   VAL   521      -3.786 -84.686 -12.079  1.00  0.00              
ATOM   3974  O   VAL   521      -4.071 -85.666 -11.386  1.00  0.00              
ATOM   3975  CG1 VAL   521      -5.743 -83.250 -13.914  1.00  0.00           C  
ATOM   3976  CG2 VAL   521      -5.086 -84.822 -15.760  1.00  0.00           C  
ATOM   3977  N   LYS   522      -3.597 -83.478 -11.564  1.00  0.00              
ATOM   3978  CA  LYS   522      -3.597 -83.255 -10.116  1.00  0.00              
ATOM   3979  CB  LYS   522      -3.645 -81.752  -9.808  1.00  0.00              
ATOM   3980  C   LYS   522      -4.782 -83.721  -9.389  1.00  0.00              
ATOM   3981  O   LYS   522      -5.900 -83.238  -9.558  1.00  0.00              
ATOM   3982  CG  LYS   522      -3.748 -81.458  -8.340  1.00  0.00           C  
ATOM   3983  CD  LYS   522      -4.030 -79.988  -8.033  1.00  0.00           C  
ATOM   3984  CE  LYS   522      -4.331 -79.791  -6.539  1.00  0.00           C  
ATOM   3985  NZ  LYS   522      -4.817 -78.422  -6.196  1.00  0.00           N  
ATOM   3986  N   VAL   523      -4.551 -84.722  -8.550  1.00  0.00              
ATOM   3987  CA  VAL   523      -5.663 -85.405  -7.759  1.00  0.00              
ATOM   3988  CB  VAL   523      -5.952 -86.837  -8.276  1.00  0.00              
ATOM   3989  C   VAL   523      -5.304 -85.534  -6.285  1.00  0.00              
ATOM   3990  O   VAL   523      -4.319 -86.182  -5.933  1.00  0.00              
ATOM   3991  CG1 VAL   523      -7.046 -87.488  -7.438  1.00  0.00           C  
ATOM   3992  CG2 VAL   523      -6.370 -86.803  -9.742  1.00  0.00           C  
ATOM   3993  N   ILE   524      -6.073 -84.873  -5.425  1.00  0.00              
ATOM   3994  CA  ILE   524      -5.837 -84.984  -3.985  1.00  0.00              
ATOM   3995  CB  ILE   524      -6.051 -83.602  -3.322  1.00  0.00              
ATOM   3996  C   ILE   524      -6.904 -86.028  -3.539  1.00  0.00              
ATOM   3997  O   ILE   524      -8.049 -86.076  -3.980  1.00  0.00              
ATOM   3998  CG1 ILE   524      -5.149 -82.542  -3.969  1.00  0.00           C  
ATOM   3999  CG2 ILE   524      -5.852 -83.682  -1.818  1.00  0.00           C  
ATOM   4000  CD1 ILE   524      -3.688 -82.914  -4.068  1.00  0.00           C  
ATOM   4001  N   GLY   525      -6.436 -86.875  -2.633  1.00  0.00              
ATOM   4002  CA  GLY   525      -7.181 -87.946  -2.018  1.00  0.00              
ATOM   4003  C   GLY   525      -7.232 -87.632  -0.586  1.00  0.00              
ATOM   4004  O   GLY   525      -6.204 -87.457   0.057  1.00  0.00              
ATOM   4005  N   LEU   526      -8.430 -87.529  -0.039  1.00  0.00              
ATOM   4006  CA  LEU   526      -8.476 -87.144   1.467  1.00  0.00              
ATOM   4007  CB  LEU   526      -9.476 -86.002   1.456  1.00  0.00              
ATOM   4008  C   LEU   526      -9.897 -87.742   2.004  1.00  0.00              
ATOM   4009  O   LEU   526     -11.062 -87.751   1.563  1.00  0.00              
ATOM   4010  CG  LEU   526      -9.183 -84.764   0.596  1.00  0.00           C  
ATOM   4011  CD1 LEU   526     -10.387 -83.812   0.633  1.00  0.00           C  
ATOM   4012  CD2 LEU   526      -7.948 -84.028   1.113  1.00  0.00           C  
ATOM   4013  N   GLY   527      -9.498 -88.473   3.044  1.00  0.00              
ATOM   4014  CA  GLY   527     -10.182 -89.332   4.067  1.00  0.00              
ATOM   4015  C   GLY   527     -10.903 -88.329   5.170  1.00  0.00              
ATOM   4016  O   GLY   527     -10.502 -87.234   5.589  1.00  0.00              
ATOM   4017  N   PHE   528     -12.102 -88.794   5.474  1.00  0.00              
ATOM   4018  CA  PHE   528     -12.765 -87.942   6.485  1.00  0.00              
ATOM   4019  CB  PHE   528     -12.880 -88.476   7.924  1.00  0.00              
ATOM   4020  C   PHE   528     -12.381 -86.492   6.889  1.00  0.00              
ATOM   4021  O   PHE   528     -11.571 -86.187   7.757  1.00  0.00              
ATOM   4022  CG  PHE   528     -13.795 -87.630   8.798  1.00  0.00           C  
ATOM   4023  CD1 PHE   528     -15.169 -87.625   8.603  1.00  0.00           C  
ATOM   4024  CD2 PHE   528     -13.243 -86.844   9.810  1.00  0.00           C  
ATOM   4025  CE1 PHE   528     -16.008 -86.843   9.398  1.00  0.00           C  
ATOM   4026  CE2 PHE   528     -14.096 -86.068  10.635  1.00  0.00           C  
ATOM   4027  CZ  PHE   528     -15.425 -86.082  10.394  1.00  0.00           C  
ATOM   4028  N   VAL   529     -12.991 -85.582   6.135  1.00  0.00              
ATOM   4029  CA  VAL   529     -13.014 -84.156   6.268  1.00  0.00              
ATOM   4030  CB  VAL   529     -12.996 -83.534   4.851  1.00  0.00              
ATOM   4031  C   VAL   529     -13.949 -83.149   6.811  1.00  0.00              
ATOM   4032  O   VAL   529     -14.827 -82.586   6.147  1.00  0.00              
ATOM   4033  CG1 VAL   529     -12.786 -82.032   4.940  1.00  0.00           C  
ATOM   4034  CG2 VAL   529     -11.875 -84.155   4.027  1.00  0.00           C  
ATOM   4035  N   THR   530     -13.809 -82.933   8.114  1.00  0.00              
ATOM   4036  CA  THR   530     -14.707 -82.015   8.912  1.00  0.00              
ATOM   4037  CB  THR   530     -14.447 -82.252  10.417  1.00  0.00              
ATOM   4038  C   THR   530     -14.979 -80.559   8.492  1.00  0.00              
ATOM   4039  O   THR   530     -15.841 -79.863   9.010  1.00  0.00              
ATOM   4040  OG1 THR   530     -13.041 -82.246  10.679  1.00  0.00           O  
ATOM   4041  CG2 THR   530     -15.049 -83.590  10.829  1.00  0.00           C  
ATOM   4042  N   LYS   531     -14.152 -80.106   7.556  1.00  0.00              
ATOM   4043  CA  LYS   531     -14.291 -78.704   7.096  1.00  0.00              
ATOM   4044  CB  LYS   531     -12.988 -77.892   6.960  1.00  0.00              
ATOM   4045  C   LYS   531     -14.758 -78.627   5.603  1.00  0.00              
ATOM   4046  O   LYS   531     -14.406 -77.708   4.821  1.00  0.00              
ATOM   4047  CG  LYS   531     -12.367 -77.803   5.596  1.00  0.00           C  
ATOM   4048  CD  LYS   531     -11.458 -76.570   5.485  1.00  0.00           C  
ATOM   4049  CE  LYS   531     -10.333 -76.619   6.503  1.00  0.00           C  
ATOM   4050  NZ  LYS   531      -9.851 -75.253   6.833  1.00  0.00           N  
ATOM   4051  N   MET   532     -15.642 -79.522   5.256  1.00  0.00              
ATOM   4052  CA  MET   532     -16.344 -79.616   4.031  1.00  0.00              
ATOM   4053  CB  MET   532     -17.190 -80.887   3.945  1.00  0.00              
ATOM   4054  C   MET   532     -16.498 -78.282   3.350  1.00  0.00              
ATOM   4055  O   MET   532     -16.136 -78.143   2.169  1.00  0.00              
ATOM   4056  CG  MET   532     -16.477 -82.089   4.522  1.00  0.00           C  
ATOM   4057  SD  MET   532     -14.893 -82.429   3.721  1.00  0.00           S  
ATOM   4058  CE  MET   532     -15.453 -82.793   2.022  1.00  0.00           C  
ATOM   4059  N   ALA   533     -16.956 -77.282   4.101  1.00  0.00              
ATOM   4060  CA  ALA   533     -17.137 -75.923   3.616  1.00  0.00              
ATOM   4061  CB  ALA   533     -17.514 -74.941   4.725  1.00  0.00              
ATOM   4062  C   ALA   533     -15.917 -75.423   2.778  1.00  0.00              
ATOM   4063  O   ALA   533     -16.065 -74.769   1.750  1.00  0.00              
ATOM   4064  N   GLU   534     -14.725 -75.767   3.250  1.00  0.00              
ATOM   4065  CA  GLU   534     -13.515 -75.367   2.613  1.00  0.00              
ATOM   4066  CB  GLU   534     -12.262 -75.730   3.461  1.00  0.00              
ATOM   4067  C   GLU   534     -13.176 -76.208   1.426  1.00  0.00              
ATOM   4068  O   GLU   534     -12.704 -75.652   0.430  1.00  0.00              
ATOM   4069  CG  GLU   534     -12.174 -74.874   4.714  1.00  0.00           C  
ATOM   4070  CD  GLU   534     -11.043 -75.299   5.636  1.00  0.00           C  
ATOM   4071  OE1 GLU   534     -10.506 -76.428   5.513  1.00  0.00           O  
ATOM   4072  OE2 GLU   534     -10.698 -74.454   6.485  1.00  0.00           O  
ATOM   4073  N   TYR   535     -13.501 -77.493   1.441  1.00  0.00              
ATOM   4074  CA  TYR   535     -13.303 -78.403   0.337  1.00  0.00              
ATOM   4075  CB  TYR   535     -13.143 -79.838   0.797  1.00  0.00              
ATOM   4076  C   TYR   535     -14.233 -78.085  -0.799  1.00  0.00              
ATOM   4077  O   TYR   535     -13.790 -78.022  -1.937  1.00  0.00              
ATOM   4078  CG  TYR   535     -12.018 -80.001   1.780  1.00  0.00           C  
ATOM   4079  CD1 TYR   535     -10.691 -79.894   1.372  1.00  0.00           C  
ATOM   4080  CD2 TYR   535     -12.279 -80.281   3.118  1.00  0.00           C  
ATOM   4081  CE1 TYR   535      -9.648 -80.069   2.285  1.00  0.00           C  
ATOM   4082  CE2 TYR   535     -11.249 -80.453   4.037  1.00  0.00           C  
ATOM   4083  CZ  TYR   535      -9.936 -80.348   3.615  1.00  0.00           C  
ATOM   4084  OH  TYR   535      -8.927 -80.535   4.532  1.00  0.00           O  
ATOM   4085  N   MET   536     -15.514 -77.845  -0.530  1.00  0.00              
ATOM   4086  CA  MET   536     -16.441 -77.432  -1.574  1.00  0.00              
ATOM   4087  CB  MET   536     -17.887 -77.563  -1.089  1.00  0.00              
ATOM   4088  C   MET   536     -16.061 -76.071  -2.079  1.00  0.00              
ATOM   4089  O   MET   536     -16.021 -75.843  -3.287  1.00  0.00              
ATOM   4090  CG  MET   536     -18.370 -79.003  -0.984  1.00  0.00           C  
ATOM   4091  SD  MET   536     -17.975 -80.023  -2.441  1.00  0.00           S  
ATOM   4092  CE  MET   536     -18.794 -79.170  -3.764  1.00  0.00           C  
ATOM   4093  N   VAL   537     -15.715 -75.169  -1.162  1.00  0.00              
ATOM   4094  CA  VAL   537     -15.263 -73.819  -1.540  1.00  0.00              
ATOM   4095  CB  VAL   537     -14.863 -72.988  -0.322  1.00  0.00              
ATOM   4096  C   VAL   537     -14.250 -73.877  -2.650  1.00  0.00              
ATOM   4097  O   VAL   537     -14.449 -73.185  -3.641  1.00  0.00              
ATOM   4098  CG1 VAL   537     -14.379 -71.590  -0.680  1.00  0.00           C  
ATOM   4099  CG2 VAL   537     -16.069 -72.945   0.641  1.00  0.00           C  
ATOM   4100  N   ALA   538     -13.173 -74.638  -2.491  1.00  0.00              
ATOM   4101  CA  ALA   538     -12.158 -74.870  -3.462  1.00  0.00              
ATOM   4102  CB  ALA   538     -11.106 -75.897  -3.048  1.00  0.00              
ATOM   4103  C   ALA   538     -12.355 -75.555  -4.761  1.00  0.00              
ATOM   4104  O   ALA   538     -11.425 -75.563  -5.581  1.00  0.00              
ATOM   4105  N   ALA   539     -13.571 -76.013  -5.065  1.00  0.00              
ATOM   4106  CA  ALA   539     -14.064 -76.613  -6.250  1.00  0.00              
ATOM   4107  CB  ALA   539     -14.698 -77.856  -5.621  1.00  0.00              
ATOM   4108  C   ALA   539     -15.085 -75.902  -7.151  1.00  0.00              
ATOM   4109  O   ALA   539     -15.684 -74.940  -6.702  1.00  0.00              
ATOM   4110  N   ASP   540     -15.296 -76.374  -8.379  1.00  0.00              
ATOM   4111  CA  ASP   540     -16.251 -75.771  -9.243  1.00  0.00              
ATOM   4112  CB  ASP   540     -15.644 -75.128 -10.488  1.00  0.00              
ATOM   4113  C   ASP   540     -17.478 -76.632  -9.604  1.00  0.00              
ATOM   4114  O   ASP   540     -18.341 -76.180 -10.376  1.00  0.00              
ATOM   4115  CG  ASP   540     -16.572 -74.145 -11.151  1.00  0.00           C  
ATOM   4116  OD1 ASP   540     -17.770 -74.156 -10.826  1.00  0.00           O  
ATOM   4117  OD2 ASP   540     -16.096 -73.365 -12.001  1.00  0.00           O  
ATOM   4118  N   VAL   541     -17.503 -77.891  -9.159  1.00  0.00              
ATOM   4119  CA  VAL   541     -18.621 -78.741  -9.407  1.00  0.00              
ATOM   4120  CB  VAL   541     -18.818 -78.929 -10.938  1.00  0.00              
ATOM   4121  C   VAL   541     -18.208 -80.090  -8.779  1.00  0.00              
ATOM   4122  O   VAL   541     -17.075 -80.583  -8.809  1.00  0.00              
ATOM   4123  CG1 VAL   541     -17.673 -79.655 -11.573  1.00  0.00           C  
ATOM   4124  CG2 VAL   541     -20.128 -79.599 -11.337  1.00  0.00           C  
ATOM   4125  N   LEU   542     -19.237 -80.667  -8.144  1.00  0.00              
ATOM   4126  CA  LEU   542     -19.355 -81.944  -7.489  1.00  0.00              
ATOM   4127  CB  LEU   542     -20.178 -81.584  -6.246  1.00  0.00              
ATOM   4128  C   LEU   542     -19.625 -83.302  -8.197  1.00  0.00              
ATOM   4129  O   LEU   542     -20.504 -83.161  -9.075  1.00  0.00              
ATOM   4130  CG  LEU   542     -19.775 -82.312  -4.963  1.00  0.00           C  
ATOM   4131  CD1 LEU   542     -18.681 -81.512  -4.279  1.00  0.00           C  
ATOM   4132  CD2 LEU   542     -20.955 -82.470  -4.041  1.00  0.00           C  
ATOM   4133  N   VAL   543     -19.197 -84.484  -7.766  1.00  0.00              
ATOM   4134  CA  VAL   543     -19.970 -85.619  -8.253  1.00  0.00              
ATOM   4135  CB  VAL   543     -19.101 -86.368  -9.262  1.00  0.00              
ATOM   4136  C   VAL   543     -20.178 -86.333  -6.963  1.00  0.00              
ATOM   4137  O   VAL   543     -19.313 -86.431  -6.084  1.00  0.00              
ATOM   4138  CG1 VAL   543     -19.691 -87.741  -9.538  1.00  0.00           C  
ATOM   4139  CG2 VAL   543     -19.011 -85.574 -10.546  1.00  0.00           C  
ATOM   4140  N   THR   544     -21.406 -86.820  -6.824  1.00  0.00              
ATOM   4141  CA  THR   544     -21.844 -87.429  -5.482  1.00  0.00              
ATOM   4142  CB  THR   544     -22.013 -86.527  -4.239  1.00  0.00              
ATOM   4143  C   THR   544     -23.097 -88.214  -5.613  1.00  0.00              
ATOM   4144  O   THR   544     -23.788 -88.039  -6.629  1.00  0.00              
ATOM   4145  OG1 THR   544     -22.980 -85.510  -4.530  1.00  0.00           O  
ATOM   4146  CG2 THR   544     -20.693 -85.880  -3.846  1.00  0.00           C  
ATOM   4147  N   LYS   545     -23.406 -89.156  -4.727  1.00  0.00              
ATOM   4148  CA  LYS   545     -24.690 -89.853  -4.793  1.00  0.00              
ATOM   4149  CB  LYS   545     -24.453 -91.186  -4.099  1.00  0.00              
ATOM   4150  C   LYS   545     -25.599 -88.639  -4.089  1.00  0.00              
ATOM   4151  O   LYS   545     -25.268 -87.644  -3.463  1.00  0.00              
ATOM   4152  CG  LYS   545     -25.664 -92.079  -4.051  1.00  0.00           C  
ATOM   4153  CD  LYS   545     -25.287 -93.471  -3.528  1.00  0.00           C  
ATOM   4154  CE  LYS   545     -24.606 -94.342  -4.596  1.00  0.00           C  
ATOM   4155  NZ  LYS   545     -23.321 -93.807  -5.155  1.00  0.00           N  
ATOM   4156  N   ALA   546     -26.863 -88.847  -4.450  1.00  0.00              
ATOM   4157  CA  ALA   546     -27.982 -88.099  -4.067  1.00  0.00              
ATOM   4158  CB  ALA   546     -28.996 -89.221  -4.250  1.00  0.00              
ATOM   4159  C   ALA   546     -28.208 -87.649  -2.672  1.00  0.00              
ATOM   4160  O   ALA   546     -29.360 -87.472  -2.281  1.00  0.00              
ATOM   4161  N   GLY   547     -27.155 -87.593  -1.870  1.00  0.00              
ATOM   4162  CA  GLY   547     -27.576 -87.570  -0.326  1.00  0.00              
ATOM   4163  C   GLY   547     -28.118 -86.208   0.004  1.00  0.00              
ATOM   4164  O   GLY   547     -27.413 -85.267  -0.367  1.00  0.00              
ATOM   4165  N   PRO   548     -29.246 -86.053   0.697  1.00  0.00              
ATOM   4166  CA  PRO   548     -29.721 -84.701   0.941  1.00  0.00              
ATOM   4167  CB  PRO   548     -31.057 -85.069   1.574  1.00  0.00              
ATOM   4168  C   PRO   548     -28.853 -83.686   1.628  1.00  0.00              
ATOM   4169  O   PRO   548     -28.960 -82.501   1.315  1.00  0.00              
ATOM   4170  CG  PRO   548     -30.758 -86.347   2.260  1.00  0.00           C  
ATOM   4171  CD  PRO   548     -29.949 -87.085   1.235  1.00  0.00           C  
ATOM   4172  N   GLY   549     -27.970 -84.116   2.525  1.00  0.00              
ATOM   4173  CA  GLY   549     -27.038 -83.249   3.206  1.00  0.00              
ATOM   4174  C   GLY   549     -25.938 -82.632   2.224  1.00  0.00              
ATOM   4175  O   GLY   549     -25.492 -81.495   2.269  1.00  0.00              
ATOM   4176  N   THR   550     -25.470 -83.563   1.392  1.00  0.00              
ATOM   4177  CA  THR   550     -24.404 -83.124   0.470  1.00  0.00              
ATOM   4178  CB  THR   550     -23.812 -84.344  -0.266  1.00  0.00              
ATOM   4179  C   THR   550     -25.057 -82.117  -0.504  1.00  0.00              
ATOM   4180  O   THR   550     -24.589 -81.018  -0.796  1.00  0.00              
ATOM   4181  OG1 THR   550     -23.097 -85.119   0.718  1.00  0.00           O  
ATOM   4182  CG2 THR   550     -22.830 -83.921  -1.338  1.00  0.00           C  
ATOM   4183  N   ILE   551     -26.198 -82.575  -1.015  1.00  0.00              
ATOM   4184  CA  ILE   551     -26.885 -81.675  -2.016  1.00  0.00              
ATOM   4185  CB  ILE   551     -28.209 -82.310  -2.410  1.00  0.00              
ATOM   4186  C   ILE   551     -27.032 -80.225  -1.413  1.00  0.00              
ATOM   4187  O   ILE   551     -26.593 -79.219  -1.961  1.00  0.00              
ATOM   4188  CG1 ILE   551     -28.106 -83.706  -3.018  1.00  0.00           C  
ATOM   4189  CG2 ILE   551     -29.017 -81.421  -3.357  1.00  0.00           C  
ATOM   4190  CD1 ILE   551     -27.218 -83.820  -4.218  1.00  0.00           C  
ATOM   4191  N   ALA   552     -27.674 -80.171  -0.248  1.00  0.00              
ATOM   4192  CA  ALA   552     -27.848 -78.866   0.355  1.00  0.00              
ATOM   4193  CB  ALA   552     -28.532 -79.041   1.695  1.00  0.00              
ATOM   4194  C   ALA   552     -26.465 -78.123   0.464  1.00  0.00              
ATOM   4195  O   ALA   552     -26.291 -77.006  -0.010  1.00  0.00              
ATOM   4196  N   GLU   553     -25.491 -78.788   1.083  1.00  0.00              
ATOM   4197  CA  GLU   553     -24.203 -78.193   1.188  1.00  0.00              
ATOM   4198  CB  GLU   553     -23.266 -79.189   1.878  1.00  0.00              
ATOM   4199  C   GLU   553     -23.705 -77.655  -0.161  1.00  0.00              
ATOM   4200  O   GLU   553     -23.284 -76.515  -0.347  1.00  0.00              
ATOM   4201  CG  GLU   553     -23.803 -79.668   3.221  1.00  0.00           C  
ATOM   4202  CD  GLU   553     -22.937 -80.720   3.923  1.00  0.00           C  
ATOM   4203  OE1 GLU   553     -22.167 -81.448   3.248  1.00  0.00           O  
ATOM   4204  OE2 GLU   553     -23.056 -80.835   5.168  1.00  0.00           O  
ATOM   4205  N   ALA   554     -23.773 -78.567  -1.128  1.00  0.00              
ATOM   4206  CA  ALA   554     -23.248 -78.140  -2.489  1.00  0.00              
ATOM   4207  CB  ALA   554     -23.289 -79.288  -3.492  1.00  0.00              
ATOM   4208  C   ALA   554     -23.866 -76.871  -2.927  1.00  0.00              
ATOM   4209  O   ALA   554     -23.140 -75.967  -3.323  1.00  0.00              
ATOM   4210  N   ALA   555     -25.191 -76.785  -2.890  1.00  0.00              
ATOM   4211  CA  ALA   555     -25.964 -75.589  -3.239  1.00  0.00              
ATOM   4212  CB  ALA   555     -27.470 -75.727  -3.026  1.00  0.00              
ATOM   4213  C   ALA   555     -25.434 -74.337  -2.562  1.00  0.00              
ATOM   4214  O   ALA   555     -25.104 -73.359  -3.215  1.00  0.00              
ATOM   4215  N   ALA   556     -25.371 -74.377  -1.230  1.00  0.00              
ATOM   4216  CA  ALA   556     -24.827 -73.270  -0.452  1.00  0.00              
ATOM   4217  CB  ALA   556     -24.607 -73.705   1.011  1.00  0.00              
ATOM   4218  C   ALA   556     -23.529 -72.775  -1.196  1.00  0.00              
ATOM   4219  O   ALA   556     -23.421 -71.617  -1.623  1.00  0.00              
ATOM   4220  N   LEU   557     -22.570 -73.689  -1.332  1.00  0.00              
ATOM   4221  CA  LEU   557     -21.365 -73.356  -2.014  1.00  0.00              
ATOM   4222  CB  LEU   557     -20.414 -74.537  -2.153  1.00  0.00              
ATOM   4223  C   LEU   557     -21.344 -73.060  -3.499  1.00  0.00              
ATOM   4224  O   LEU   557     -20.302 -72.975  -4.146  1.00  0.00              
ATOM   4225  CG  LEU   557     -19.847 -75.230  -0.955  1.00  0.00           C  
ATOM   4226  CD1 LEU   557     -18.774 -76.254  -1.353  1.00  0.00           C  
ATOM   4227  CD2 LEU   557     -19.185 -74.191  -0.038  1.00  0.00           C  
ATOM   4228  N   SER   558     -22.551 -72.961  -4.047  1.00  0.00              
ATOM   4229  CA  SER   558     -22.747 -72.737  -5.499  1.00  0.00              
ATOM   4230  CB  SER   558     -22.174 -71.392  -5.962  1.00  0.00              
ATOM   4231  C   SER   558     -21.944 -73.665  -6.431  1.00  0.00              
ATOM   4232  O   SER   558     -21.330 -73.230  -7.402  1.00  0.00              
ATOM   4233  OG  SER   558     -22.613 -70.362  -5.113  1.00  0.00           O  
ATOM   4234  N   LEU   559     -22.077 -74.957  -6.149  1.00  0.00              
ATOM   4235  CA  LEU   559     -21.551 -76.112  -6.771  1.00  0.00              
ATOM   4236  CB  LEU   559     -20.938 -77.257  -5.951  1.00  0.00              
ATOM   4237  C   LEU   559     -22.607 -76.727  -7.474  1.00  0.00              
ATOM   4238  O   LEU   559     -23.618 -77.036  -6.874  1.00  0.00              
ATOM   4239  CG  LEU   559     -19.670 -76.971  -5.185  1.00  0.00           C  
ATOM   4240  CD1 LEU   559     -19.189 -78.146  -4.387  1.00  0.00           C  
ATOM   4241  CD2 LEU   559     -18.552 -76.547  -6.089  1.00  0.00           C  
ATOM   4242  N   PRO   560     -22.439 -76.944  -8.770  1.00  0.00              
ATOM   4243  CA  PRO   560     -23.401 -77.580  -9.748  1.00  0.00              
ATOM   4244  CB  PRO   560     -22.944 -77.340 -11.186  1.00  0.00              
ATOM   4245  C   PRO   560     -23.284 -79.118  -9.309  1.00  0.00              
ATOM   4246  O   PRO   560     -22.208 -79.560  -8.893  1.00  0.00              
ATOM   4247  CG  PRO   560     -21.508 -76.937 -11.059  1.00  0.00           C  
ATOM   4248  CD  PRO   560     -21.428 -76.149  -9.782  1.00  0.00           C  
ATOM   4249  N   VAL   561     -24.390 -79.843  -9.374  1.00  0.00              
ATOM   4250  CA  VAL   561     -24.132 -81.222  -8.944  1.00  0.00              
ATOM   4251  CB  VAL   561     -25.227 -81.777  -8.033  1.00  0.00              
ATOM   4252  C   VAL   561     -24.285 -82.394  -9.659  1.00  0.00              
ATOM   4253  O   VAL   561     -25.474 -82.580  -9.935  1.00  0.00              
ATOM   4254  CG1 VAL   561     -25.255 -81.029  -6.736  1.00  0.00           C  
ATOM   4255  CG2 VAL   561     -26.585 -81.759  -8.761  1.00  0.00           C  
ATOM   4256  N   MET   562     -23.304 -83.140 -10.151  1.00  0.00              
ATOM   4257  CA  MET   562     -23.602 -84.349 -11.037  1.00  0.00              
ATOM   4258  CB  MET   562     -22.284 -84.730 -11.731  1.00  0.00              
ATOM   4259  C   MET   562     -23.811 -85.465  -9.965  1.00  0.00              
ATOM   4260  O   MET   562     -22.978 -85.880  -9.162  1.00  0.00              
ATOM   4261  CG  MET   562     -21.835 -83.846 -12.864  1.00  0.00           C  
ATOM   4262  SD  MET   562     -20.256 -84.438 -13.521  1.00  0.00           S  
ATOM   4263  CE  MET   562     -20.730 -86.076 -14.083  1.00  0.00           C  
ATOM   4264  N   LEU   563     -25.065 -85.891  -9.994  1.00  0.00              
ATOM   4265  CA  LEU   563     -25.671 -87.000  -9.267  1.00  0.00              
ATOM   4266  CB  LEU   563     -27.155 -86.866  -8.921  1.00  0.00              
ATOM   4267  C   LEU   563     -25.511 -88.245  -9.966  1.00  0.00              
ATOM   4268  O   LEU   563     -26.000 -88.488 -11.061  1.00  0.00              
ATOM   4269  CG  LEU   563     -27.845 -88.080  -8.285  1.00  0.00           C  
ATOM   4270  CD1 LEU   563     -27.207 -88.467  -6.948  1.00  0.00           C  
ATOM   4271  CD2 LEU   563     -29.323 -87.794  -8.138  1.00  0.00           C  
ATOM   4272  N   THR   564     -24.729 -89.095  -9.316  1.00  0.00              
ATOM   4273  CA  THR   564     -24.217 -90.458  -9.872  1.00  0.00              
ATOM   4274  CB  THR   564     -22.667 -90.612  -9.837  1.00  0.00              
ATOM   4275  C   THR   564     -25.040 -91.735  -9.601  1.00  0.00              
ATOM   4276  O   THR   564     -24.871 -92.767 -10.266  1.00  0.00              
ATOM   4277  OG1 THR   564     -22.253 -90.740  -8.483  1.00  0.00           O  
ATOM   4278  CG2 THR   564     -22.009 -89.425 -10.510  1.00  0.00           C  
ATOM   4279  N   SER   565     -25.845 -91.646  -8.582  1.00  0.00              
ATOM   4280  CA  SER   565     -26.845 -92.615  -8.178  1.00  0.00              
ATOM   4281  CB  SER   565     -26.624 -94.041  -8.673  1.00  0.00              
ATOM   4282  C   SER   565     -26.969 -92.716  -6.626  1.00  0.00              
ATOM   4283  O   SER   565     -26.072 -92.670  -5.776  1.00  0.00              
ATOM   4284  OG  SER   565     -25.695 -94.706  -7.856  1.00  0.00           O  
ATOM   4285  N   PHE   566     -28.271 -92.720  -6.311  1.00  0.00              
ATOM   4286  CA  PHE   566     -29.076 -92.874  -5.116  1.00  0.00              
ATOM   4287  CB  PHE   566     -30.465 -92.240  -5.310  1.00  0.00              
ATOM   4288  C   PHE   566     -28.951 -94.178  -4.209  1.00  0.00              
ATOM   4289  O   PHE   566     -28.732 -95.280  -4.705  1.00  0.00              
ATOM   4290  CG  PHE   566     -31.487 -93.177  -5.868  1.00  0.00           C  
ATOM   4291  CD1 PHE   566     -32.241 -93.987  -5.019  1.00  0.00           C  
ATOM   4292  CD2 PHE   566     -31.710 -93.240  -7.238  1.00  0.00           C  
ATOM   4293  CE1 PHE   566     -33.200 -94.842  -5.522  1.00  0.00           C  
ATOM   4294  CE2 PHE   566     -32.668 -94.090  -7.753  1.00  0.00           C  
ATOM   4295  CZ  PHE   566     -33.420 -94.895  -6.901  1.00  0.00           C  
ATOM   4296  N   LEU   567     -29.303 -94.001  -2.944  1.00  0.00              
ATOM   4297  CA  LEU   567     -29.616 -95.154  -2.126  1.00  0.00              
ATOM   4298  CB  LEU   567     -29.292 -94.904  -0.639  1.00  0.00              
ATOM   4299  C   LEU   567     -31.159 -95.429  -2.495  1.00  0.00              
ATOM   4300  O   LEU   567     -31.986 -94.533  -2.676  1.00  0.00              
ATOM   4301  CG  LEU   567     -27.826 -95.156  -0.300  1.00  0.00           C  
ATOM   4302  CD1 LEU   567     -26.947 -94.217  -1.140  1.00  0.00           C  
ATOM   4303  CD2 LEU   567     -27.504 -94.945   1.165  1.00  0.00           C  
ATOM   4304  N   PRO   568     -31.457 -96.716  -2.618  1.00  0.00              
ATOM   4305  CA  PRO   568     -32.802 -97.077  -2.886  1.00  0.00              
ATOM   4306  CB  PRO   568     -32.736 -98.597  -2.987  1.00  0.00              
ATOM   4307  C   PRO   568     -33.741 -96.672  -1.806  1.00  0.00              
ATOM   4308  O   PRO   568     -33.450 -96.900  -0.630  1.00  0.00              
ATOM   4309  CG  PRO   568     -31.317 -98.893  -3.346  1.00  0.00           C  
ATOM   4310  CD  PRO   568     -30.491 -97.830  -2.664  1.00  0.00           C  
ATOM   4311  N   GLY   569     -34.861 -96.030  -2.136  1.00  0.00              
ATOM   4312  CA  GLY   569     -35.922 -95.630  -1.272  1.00  0.00              
ATOM   4313  C   GLY   569     -35.585 -94.338  -0.509  1.00  0.00              
ATOM   4314  O   GLY   569     -36.374 -93.414  -0.428  1.00  0.00              
ATOM   4315  N   GLN   570     -34.394 -94.314   0.081  1.00  0.00              
ATOM   4316  CA  GLN   570     -34.055 -93.124   0.889  1.00  0.00              
ATOM   4317  CB  GLN   570     -32.935 -93.525   1.850  1.00  0.00              
ATOM   4318  C   GLN   570     -33.749 -91.745   0.100  1.00  0.00              
ATOM   4319  O   GLN   570     -33.926 -90.609   0.522  1.00  0.00              
ATOM   4320  CG  GLN   570     -33.386 -94.244   3.101  1.00  0.00           C  
ATOM   4321  CD  GLN   570     -32.158 -94.791   3.827  1.00  0.00           C  
ATOM   4322  OE1 GLN   570     -31.019 -94.438   3.529  1.00  0.00           O  
ATOM   4323  NE2 GLN   570     -32.448 -95.661   4.778  1.00  0.00           N  
ATOM   4324  N   GLU   571     -33.147 -92.089  -1.024  1.00  0.00              
ATOM   4325  CA  GLU   571     -32.681 -90.867  -1.841  1.00  0.00              
ATOM   4326  CB  GLU   571     -31.155 -90.747  -1.846  1.00  0.00              
ATOM   4327  C   GLU   571     -33.385 -90.490  -3.205  1.00  0.00              
ATOM   4328  O   GLU   571     -33.191 -89.410  -3.768  1.00  0.00              
ATOM   4329  CG  GLU   571     -30.633 -89.639  -0.994  1.00  0.00           C  
ATOM   4330  CD  GLU   571     -30.313 -90.121   0.387  1.00  0.00           C  
ATOM   4331  OE1 GLU   571     -29.255 -90.779   0.546  1.00  0.00           O  
ATOM   4332  OE2 GLU   571     -31.121 -89.843   1.301  1.00  0.00           O  
ATOM   4333  N   GLU   572     -34.204 -91.413  -3.703  1.00  0.00              
ATOM   4334  CA  GLU   572     -34.797 -91.208  -4.978  1.00  0.00              
ATOM   4335  CB  GLU   572     -35.613 -92.479  -5.201  1.00  0.00              
ATOM   4336  C   GLU   572     -35.464 -89.849  -5.351  1.00  0.00              
ATOM   4337  O   GLU   572     -35.556 -89.356  -6.475  1.00  0.00              
ATOM   4338  CG  GLU   572     -34.831 -93.737  -4.821  1.00  0.00           C  
ATOM   4339  CD  GLU   572     -35.508 -95.016  -5.254  1.00  0.00           C  
ATOM   4340  OE1 GLU   572     -36.674 -95.226  -4.875  1.00  0.00           O  
ATOM   4341  OE2 GLU   572     -34.873 -95.817  -5.969  1.00  0.00           O  
ATOM   4342  N   GLY   573     -36.020 -89.297  -4.273  1.00  0.00              
ATOM   4343  CA  GLY   573     -36.853 -88.036  -4.585  1.00  0.00              
ATOM   4344  C   GLY   573     -36.014 -86.788  -4.579  1.00  0.00              
ATOM   4345  O   GLY   573     -36.472 -85.671  -4.830  1.00  0.00              
ATOM   4346  N   ASN   574     -34.718 -86.997  -4.398  1.00  0.00              
ATOM   4347  CA  ASN   574     -33.752 -85.846  -4.441  1.00  0.00              
ATOM   4348  CB  ASN   574     -32.733 -85.893  -3.317  1.00  0.00              
ATOM   4349  C   ASN   574     -33.169 -85.614  -5.796  1.00  0.00              
ATOM   4350  O   ASN   574     -32.588 -84.570  -6.035  1.00  0.00              
ATOM   4351  CG  ASN   574     -33.283 -85.331  -2.039  1.00  0.00           C  
ATOM   4352  OD1 ASN   574     -34.426 -84.882  -2.002  1.00  0.00           O  
ATOM   4353  ND2 ASN   574     -32.481 -85.329  -0.985  1.00  0.00           N  
ATOM   4354  N   VAL   575     -33.350 -86.557  -6.716  1.00  0.00              
ATOM   4355  CA  VAL   575     -32.814 -86.395  -8.082  1.00  0.00              
ATOM   4356  CB  VAL   575     -33.030 -87.693  -8.911  1.00  0.00              
ATOM   4357  C   VAL   575     -33.496 -85.297  -8.887  1.00  0.00              
ATOM   4358  O   VAL   575     -32.878 -84.529  -9.632  1.00  0.00              
ATOM   4359  CG1 VAL   575     -32.709 -87.438 -10.382  1.00  0.00           C  
ATOM   4360  CG2 VAL   575     -32.149 -88.810  -8.376  1.00  0.00           C  
ATOM   4361  N   ASP   576     -34.824 -85.276  -8.767  1.00  0.00              
ATOM   4362  CA  ASP   576     -35.608 -84.280  -9.554  1.00  0.00              
ATOM   4363  CB  ASP   576     -37.105 -84.554  -9.406  1.00  0.00              
ATOM   4364  C   ASP   576     -35.552 -82.920  -8.988  1.00  0.00              
ATOM   4365  O   ASP   576     -35.737 -81.934  -9.699  1.00  0.00              
ATOM   4366  CG  ASP   576     -37.603 -85.643 -10.329  1.00  0.00           C  
ATOM   4367  OD1 ASP   576     -36.972 -85.878 -11.384  1.00  0.00           O  
ATOM   4368  OD2 ASP   576     -38.642 -86.256 -10.004  1.00  0.00           O  
ATOM   4369  N   TYR   577     -35.183 -82.833  -7.712  1.00  0.00              
ATOM   4370  CA  TYR   577     -34.987 -81.495  -7.045  1.00  0.00              
ATOM   4371  CB  TYR   577     -34.771 -81.718  -5.543  1.00  0.00              
ATOM   4372  C   TYR   577     -33.717 -80.819  -7.555  1.00  0.00              
ATOM   4373  O   TYR   577     -33.549 -79.623  -7.308  1.00  0.00              
ATOM   4374  CG  TYR   577     -34.914 -80.470  -4.707  1.00  0.00           C  
ATOM   4375  CD1 TYR   577     -36.052 -79.654  -4.824  1.00  0.00           C  
ATOM   4376  CD2 TYR   577     -33.927 -80.106  -3.784  1.00  0.00           C  
ATOM   4377  CE1 TYR   577     -36.210 -78.515  -4.048  1.00  0.00           C  
ATOM   4378  CE2 TYR   577     -34.073 -78.957  -2.991  1.00  0.00           C  
ATOM   4379  CZ  TYR   577     -35.226 -78.174  -3.137  1.00  0.00           C  
ATOM   4380  OH  TYR   577     -35.393 -77.086  -2.334  1.00  0.00           O  
ATOM   4381  N   VAL   578     -32.797 -81.560  -8.167  1.00  0.00              
ATOM   4382  CA  VAL   578     -31.516 -81.079  -8.535  1.00  0.00              
ATOM   4383  CB  VAL   578     -30.342 -82.048  -8.416  1.00  0.00              
ATOM   4384  C   VAL   578     -31.765 -80.737 -10.083  1.00  0.00              
ATOM   4385  O   VAL   578     -31.615 -79.602 -10.526  1.00  0.00              
ATOM   4386  CG1 VAL   578     -29.142 -81.553  -9.251  1.00  0.00           C  
ATOM   4387  CG2 VAL   578     -29.906 -82.108  -6.949  1.00  0.00           C  
ATOM   4388  N   VAL   579     -32.092 -81.767 -10.849  1.00  0.00              
ATOM   4389  CA  VAL   579     -32.327 -81.562 -12.216  1.00  0.00              
ATOM   4390  CB  VAL   579     -32.274 -82.992 -12.820  1.00  0.00              
ATOM   4391  C   VAL   579     -33.388 -80.478 -12.617  1.00  0.00              
ATOM   4392  O   VAL   579     -33.359 -79.672 -13.545  1.00  0.00              
ATOM   4393  CG1 VAL   579     -32.500 -82.975 -14.308  1.00  0.00           C  
ATOM   4394  CG2 VAL   579     -30.919 -83.612 -12.524  1.00  0.00           C  
ATOM   4395  N   ASP   580     -34.455 -80.641 -11.835  1.00  0.00              
ATOM   4396  CA  ASP   580     -35.667 -79.756 -12.354  1.00  0.00              
ATOM   4397  CB  ASP   580     -36.959 -80.305 -11.740  1.00  0.00              
ATOM   4398  C   ASP   580     -35.418 -78.322 -12.059  1.00  0.00              
ATOM   4399  O   ASP   580     -35.951 -77.466 -12.754  1.00  0.00              
ATOM   4400  CG  ASP   580     -37.556 -81.448 -12.553  1.00  0.00           C  
ATOM   4401  OD1 ASP   580     -36.806 -82.071 -13.339  1.00  0.00           O  
ATOM   4402  OD2 ASP   580     -38.770 -81.724 -12.409  1.00  0.00           O  
ATOM   4403  N   GLY   581     -34.635 -78.043 -11.023  1.00  0.00              
ATOM   4404  CA  GLY   581     -34.236 -76.689 -10.627  1.00  0.00              
ATOM   4405  C   GLY   581     -33.090 -76.067 -11.340  1.00  0.00              
ATOM   4406  O   GLY   581     -32.625 -74.981 -11.050  1.00  0.00              
ATOM   4407  N   GLY   582     -32.496 -76.861 -12.212  1.00  0.00              
ATOM   4408  CA  GLY   582     -31.303 -76.371 -13.022  1.00  0.00              
ATOM   4409  C   GLY   582     -29.975 -76.479 -12.306  1.00  0.00              
ATOM   4410  O   GLY   582     -28.962 -76.433 -12.999  1.00  0.00              
ATOM   4411  N   PHE   583     -29.902 -76.759 -11.010  1.00  0.00              
ATOM   4412  CA  PHE   583     -28.770 -77.304 -10.349  1.00  0.00              
ATOM   4413  CB  PHE   583     -29.039 -77.772  -8.914  1.00  0.00              
ATOM   4414  C   PHE   583     -27.601 -78.223 -10.803  1.00  0.00              
ATOM   4415  O   PHE   583     -26.355 -77.991 -10.508  1.00  0.00              
ATOM   4416  CG  PHE   583     -27.790 -78.064  -8.128  1.00  0.00           C  
ATOM   4417  CD1 PHE   583     -26.968 -77.044  -7.688  1.00  0.00           C  
ATOM   4418  CD2 PHE   583     -27.431 -79.369  -7.831  1.00  0.00           C  
ATOM   4419  CE1 PHE   583     -25.815 -77.333  -6.974  1.00  0.00           C  
ATOM   4420  CE2 PHE   583     -26.287 -79.671  -7.121  1.00  0.00           C  
ATOM   4421  CZ  PHE   583     -25.474 -78.636  -6.695  1.00  0.00           C  
ATOM   4422  N   GLY   584     -28.058 -79.308 -11.440  1.00  0.00              
ATOM   4423  CA  GLY   584     -27.113 -80.270 -12.037  1.00  0.00              
ATOM   4424  C   GLY   584     -27.914 -81.392 -12.758  1.00  0.00              
ATOM   4425  O   GLY   584     -28.992 -81.122 -13.291  1.00  0.00              
ATOM   4426  N   SER   585     -27.215 -82.481 -13.067  1.00  0.00              
ATOM   4427  CA  SER   585     -27.481 -83.501 -13.988  1.00  0.00              
ATOM   4428  CB  SER   585     -26.680 -83.381 -15.306  1.00  0.00              
ATOM   4429  C   SER   585     -27.586 -84.903 -13.369  1.00  0.00              
ATOM   4430  O   SER   585     -27.037 -85.044 -12.280  1.00  0.00              
ATOM   4431  OG  SER   585     -26.827 -84.505 -16.157  1.00  0.00           O  
ATOM   4432  N   PHE   586     -28.088 -85.920 -14.061  1.00  0.00              
ATOM   4433  CA  PHE   586     -27.896 -87.224 -13.391  1.00  0.00              
ATOM   4434  CB  PHE   586     -29.282 -87.840 -13.253  1.00  0.00              
ATOM   4435  C   PHE   586     -27.386 -88.204 -14.513  1.00  0.00              
ATOM   4436  O   PHE   586     -27.810 -88.118 -15.673  1.00  0.00              
ATOM   4437  CG  PHE   586     -30.158 -87.138 -12.286  1.00  0.00           C  
ATOM   4438  CD1 PHE   586     -29.845 -87.113 -10.933  1.00  0.00           C  
ATOM   4439  CD2 PHE   586     -31.305 -86.497 -12.726  1.00  0.00           C  
ATOM   4440  CE1 PHE   586     -30.671 -86.461 -10.029  1.00  0.00           C  
ATOM   4441  CE2 PHE   586     -32.135 -85.843 -11.834  1.00  0.00           C  
ATOM   4442  CZ  PHE   586     -31.821 -85.824 -10.479  1.00  0.00           C  
ATOM   4443  N   VAL   587     -26.487 -89.105 -14.116  1.00  0.00              
ATOM   4444  CA  VAL   587     -25.828 -90.053 -14.856  1.00  0.00              
ATOM   4445  CB  VAL   587     -24.661 -89.741 -15.800  1.00  0.00              
ATOM   4446  C   VAL   587     -25.221 -91.159 -14.092  1.00  0.00              
ATOM   4447  O   VAL   587     -24.325 -90.805 -13.335  1.00  0.00              
ATOM   4448  CG1 VAL   587     -25.181 -88.942 -17.028  1.00  0.00           C  
ATOM   4449  CG2 VAL   587     -23.462 -89.116 -15.169  1.00  0.00           C  
ATOM   4450  N   SER   588     -25.556 -92.429 -14.268  1.00  0.00              
ATOM   4451  CA  SER   588     -24.710 -93.427 -13.513  1.00  0.00              
ATOM   4452  CB  SER   588     -25.696 -94.317 -12.727  1.00  0.00              
ATOM   4453  C   SER   588     -24.173 -94.374 -14.436  1.00  0.00              
ATOM   4454  O   SER   588     -24.948 -94.610 -15.362  1.00  0.00              
ATOM   4455  OG  SER   588     -26.215 -93.627 -11.603  1.00  0.00           O  
ATOM   4456  N   ASP   589     -23.014 -95.012 -14.305  1.00  0.00              
ATOM   4457  CA  ASP   589     -22.412 -95.932 -15.213  1.00  0.00              
ATOM   4458  CB  ASP   589     -22.966 -97.354 -15.097  1.00  0.00              
ATOM   4459  C   ASP   589     -21.818 -94.998 -16.291  1.00  0.00              
ATOM   4460  O   ASP   589     -20.608 -94.796 -16.279  1.00  0.00              
ATOM   4461  CG  ASP   589     -22.719 -97.918 -13.706  1.00  0.00           C  
ATOM   4462  OD1 ASP   589     -21.574 -97.911 -13.209  1.00  0.00           O  
ATOM   4463  OD2 ASP   589     -23.702 -98.377 -13.083  1.00  0.00           O  
ATOM   4464  N   ALA   590     -22.626 -94.444 -17.198  1.00  0.00              
ATOM   4465  CA  ALA   590     -22.200 -93.442 -18.075  1.00  0.00              
ATOM   4466  CB  ALA   590     -23.363 -92.917 -18.883  1.00  0.00              
ATOM   4467  C   ALA   590     -21.731 -92.098 -17.420  1.00  0.00              
ATOM   4468  O   ALA   590     -21.186 -91.199 -18.087  1.00  0.00              
ATOM   4469  N   ASP   591     -21.980 -92.006 -16.114  1.00  0.00              
ATOM   4470  CA  ASP   591     -21.558 -90.927 -15.299  1.00  0.00              
ATOM   4471  CB  ASP   591     -22.216 -90.900 -13.913  1.00  0.00              
ATOM   4472  C   ASP   591     -20.027 -91.077 -14.996  1.00  0.00              
ATOM   4473  O   ASP   591     -19.329 -90.163 -14.550  1.00  0.00              
ATOM   4474  CG  ASP   591     -22.152 -92.243 -13.200  1.00  0.00           C  
ATOM   4475  OD1 ASP   591     -21.835 -92.266 -11.988  1.00  0.00           O  
ATOM   4476  OD2 ASP   591     -22.439 -93.272 -13.839  1.00  0.00           O  
ATOM   4477  N   PRO   592     -19.574 -92.312 -15.194  1.00  0.00              
ATOM   4478  CA  PRO   592     -18.178 -92.623 -14.924  1.00  0.00              
ATOM   4479  CB  PRO   592     -17.101 -93.317 -14.094  1.00  0.00              
ATOM   4480  C   PRO   592     -17.527 -91.983 -16.281  1.00  0.00              
ATOM   4481  O   PRO   592     -16.696 -91.080 -16.407  1.00  0.00              
ATOM   4482  CG  PRO   592     -17.654 -94.690 -13.678  1.00  0.00           C  
ATOM   4483  CD  PRO   592     -19.193 -94.524 -13.711  1.00  0.00           C  
ATOM   4484  N   HIS   593     -18.047 -92.635 -17.323  1.00  0.00              
ATOM   4485  CA  HIS   593     -17.404 -92.122 -18.611  1.00  0.00              
ATOM   4486  CB  HIS   593     -17.298 -93.320 -19.563  1.00  0.00              
ATOM   4487  C   HIS   593     -18.172 -90.899 -19.086  1.00  0.00              
ATOM   4488  O   HIS   593     -17.638 -89.917 -19.604  1.00  0.00              
ATOM   4489  CG  HIS   593     -16.380 -94.403 -19.076  1.00  0.00           C  
ATOM   4490  ND1 HIS   593     -15.006 -94.288 -19.125  1.00  0.00           N  
ATOM   4491  CD2 HIS   593     -16.638 -95.602 -18.507  1.00  0.00           C  
ATOM   4492  CE1 HIS   593     -14.459 -95.370 -18.601  1.00  0.00           C  
ATOM   4493  NE2 HIS   593     -15.426 -96.184 -18.217  1.00  0.00           N  
ATOM   4494  N   GLY   594     -19.489 -90.978 -18.867  1.00  0.00              
ATOM   4495  CA  GLY   594     -20.351 -89.829 -19.312  1.00  0.00              
ATOM   4496  C   GLY   594     -20.079 -88.716 -18.394  1.00  0.00              
ATOM   4497  O   GLY   594     -19.736 -87.635 -18.886  1.00  0.00              
ATOM   4498  N   ILE   595     -20.210 -88.904 -17.080  1.00  0.00              
ATOM   4499  CA  ILE   595     -19.930 -87.900 -16.066  1.00  0.00              
ATOM   4500  CB  ILE   595     -20.089 -88.433 -14.606  1.00  0.00              
ATOM   4501  C   ILE   595     -18.672 -87.166 -16.383  1.00  0.00              
ATOM   4502  O   ILE   595     -18.720 -85.936 -16.530  1.00  0.00              
ATOM   4503  CG1 ILE   595     -19.057 -89.521 -14.305  1.00  0.00           C  
ATOM   4504  CG2 ILE   595     -21.513 -88.933 -14.375  1.00  0.00           C  
ATOM   4505  CD1 ILE   595     -19.172 -90.106 -12.906  1.00  0.00           C  
ATOM   4506  N   ALA   596     -17.565 -87.878 -16.588  1.00  0.00              
ATOM   4507  CA  ALA   596     -16.297 -87.287 -16.998  1.00  0.00              
ATOM   4508  CB  ALA   596     -15.273 -88.379 -17.237  1.00  0.00              
ATOM   4509  C   ALA   596     -16.454 -86.383 -18.279  1.00  0.00              
ATOM   4510  O   ALA   596     -15.782 -85.361 -18.366  1.00  0.00              
ATOM   4511  N   ASP   597     -17.325 -86.739 -19.222  1.00  0.00              
ATOM   4512  CA  ASP   597     -17.579 -85.978 -20.327  1.00  0.00              
ATOM   4513  CB  ASP   597     -18.390 -86.779 -21.343  1.00  0.00              
ATOM   4514  C   ASP   597     -18.380 -84.677 -19.974  1.00  0.00              
ATOM   4515  O   ASP   597     -18.187 -83.631 -20.585  1.00  0.00              
ATOM   4516  CG  ASP   597     -17.722 -88.010 -21.908  1.00  0.00           C  
ATOM   4517  OD1 ASP   597     -16.493 -88.174 -21.762  1.00  0.00           O  
ATOM   4518  OD2 ASP   597     -18.446 -88.822 -22.525  1.00  0.00           O  
ATOM   4519  N   GLU   598     -19.246 -84.756 -18.966  1.00  0.00              
ATOM   4520  CA  GLU   598     -19.964 -83.613 -18.550  1.00  0.00              
ATOM   4521  CB  GLU   598     -21.096 -84.051 -17.615  1.00  0.00              
ATOM   4522  C   GLU   598     -18.997 -82.622 -17.956  1.00  0.00              
ATOM   4523  O   GLU   598     -18.939 -81.467 -18.370  1.00  0.00              
ATOM   4524  CG  GLU   598     -22.068 -85.017 -18.283  1.00  0.00           C  
ATOM   4525  CD  GLU   598     -23.182 -85.541 -17.370  1.00  0.00           C  
ATOM   4526  OE1 GLU   598     -23.012 -85.566 -16.125  1.00  0.00           O  
ATOM   4527  OE2 GLU   598     -24.232 -85.962 -17.917  1.00  0.00           O  
ATOM   4528  N   VAL   599     -18.178 -83.098 -17.028  1.00  0.00              
ATOM   4529  CA  VAL   599     -17.166 -82.275 -16.354  1.00  0.00              
ATOM   4530  CB  VAL   599     -16.382 -83.094 -15.293  1.00  0.00              
ATOM   4531  C   VAL   599     -16.312 -81.559 -17.413  1.00  0.00              
ATOM   4532  O   VAL   599     -16.200 -80.344 -17.464  1.00  0.00              
ATOM   4533  CG1 VAL   599     -15.278 -82.252 -14.659  1.00  0.00           C  
ATOM   4534  CG2 VAL   599     -17.326 -83.654 -14.221  1.00  0.00           C  
ATOM   4535  N   VAL   600     -15.662 -82.383 -18.235  1.00  0.00              
ATOM   4536  CA  VAL   600     -14.799 -81.824 -19.293  1.00  0.00              
ATOM   4537  CB  VAL   600     -14.224 -82.926 -20.216  1.00  0.00              
ATOM   4538  C   VAL   600     -15.553 -80.700 -19.983  1.00  0.00              
ATOM   4539  O   VAL   600     -15.045 -79.583 -20.032  1.00  0.00              
ATOM   4540  CG1 VAL   600     -13.373 -82.336 -21.341  1.00  0.00           C  
ATOM   4541  CG2 VAL   600     -13.437 -83.981 -19.457  1.00  0.00           C  
ATOM   4542  N   SER   601     -16.766 -80.962 -20.454  1.00  0.00              
ATOM   4543  CA  SER   601     -17.621 -80.031 -21.098  1.00  0.00              
ATOM   4544  CB  SER   601     -19.017 -80.675 -21.389  1.00  0.00              
ATOM   4545  C   SER   601     -17.688 -78.721 -20.216  1.00  0.00              
ATOM   4546  O   SER   601     -17.355 -77.611 -20.601  1.00  0.00              
ATOM   4547  OG  SER   601     -18.780 -81.628 -22.441  1.00  0.00           O  
ATOM   4548  N   TRP   602     -18.240 -78.940 -19.023  1.00  0.00              
ATOM   4549  CA  TRP   602     -18.388 -77.796 -18.122  1.00  0.00              
ATOM   4550  CB  TRP   602     -19.429 -78.107 -17.018  1.00  0.00              
ATOM   4551  C   TRP   602     -17.105 -76.965 -18.049  1.00  0.00              
ATOM   4552  O   TRP   602     -17.108 -75.753 -18.245  1.00  0.00              
ATOM   4553  CG  TRP   602     -20.724 -78.488 -17.682  1.00  0.00           C  
ATOM   4554  CD1 TRP   602     -21.295 -79.733 -17.711  1.00  0.00           C  
ATOM   4555  CD2 TRP   602     -21.566 -77.698 -18.544  1.00  0.00           C  
ATOM   4556  NE1 TRP   602     -22.434 -79.767 -18.481  1.00  0.00           N  
ATOM   4557  CE2 TRP   602     -22.635 -78.512 -19.018  1.00  0.00           C  
ATOM   4558  CE3 TRP   602     -21.526 -76.353 -18.913  1.00  0.00           C  
ATOM   4559  CZ2 TRP   602     -23.625 -77.978 -19.845  1.00  0.00           C  
ATOM   4560  CZ3 TRP   602     -22.545 -75.825 -19.718  1.00  0.00           C  
ATOM   4561  CH2 TRP   602     -23.563 -76.653 -20.172  1.00  0.00           C  
ATOM   4562  N   LEU   603     -15.997 -77.654 -17.808  1.00  0.00              
ATOM   4563  CA  LEU   603     -14.694 -77.014 -17.698  1.00  0.00              
ATOM   4564  CB  LEU   603     -13.686 -78.047 -17.226  1.00  0.00              
ATOM   4565  C   LEU   603     -13.900 -76.735 -19.006  1.00  0.00              
ATOM   4566  O   LEU   603     -12.680 -76.636 -18.942  1.00  0.00              
ATOM   4567  CG  LEU   603     -13.631 -78.569 -15.841  1.00  0.00           C  
ATOM   4568  CD1 LEU   603     -12.326 -79.392 -15.628  1.00  0.00           C  
ATOM   4569  CD2 LEU   603     -13.657 -77.373 -14.887  1.00  0.00           C  
ATOM   4570  N   LEU   604     -14.589 -76.658 -20.137  1.00  0.00              
ATOM   4571  CA  LEU   604     -14.108 -76.417 -21.405  1.00  0.00              
ATOM   4572  CB  LEU   604     -14.617 -77.277 -22.582  1.00  0.00              
ATOM   4573  C   LEU   604     -14.715 -75.099 -21.721  1.00  0.00              
ATOM   4574  O   LEU   604     -14.351 -74.552 -22.764  1.00  0.00              
ATOM   4575  CG  LEU   604     -14.146 -78.736 -22.487  1.00  0.00           C  
ATOM   4576  CD1 LEU   604     -14.670 -79.535 -23.765  1.00  0.00           C  
ATOM   4577  CD2 LEU   604     -12.598 -78.767 -22.469  1.00  0.00           C  
ATOM   4578  N   ASP   605     -15.631 -74.507 -20.935  1.00  0.00              
ATOM   4579  CA  ASP   605     -16.019 -73.133 -21.362  1.00  0.00              
ATOM   4580  CB  ASP   605     -15.125 -72.272 -22.264  1.00  0.00              
ATOM   4581  C   ASP   605     -17.479 -73.533 -21.870  1.00  0.00              
ATOM   4582  O   ASP   605     -17.540 -73.737 -23.087  1.00  0.00              
ATOM   4583  CG  ASP   605     -14.096 -71.530 -21.414  1.00  0.00           C  
ATOM   4584  OD1 ASP   605     -14.490 -70.992 -20.355  1.00  0.00           O  
ATOM   4585  OD2 ASP   605     -12.908 -71.497 -21.797  1.00  0.00           O  
ATOM   4586  N   GLU   606     -18.516 -73.609 -21.040  1.00  0.00              
ATOM   4587  CA  GLU   606     -19.752 -73.815 -21.574  1.00  0.00              
ATOM   4588  CB  GLU   606     -20.118 -75.264 -21.306  1.00  0.00              
ATOM   4589  C   GLU   606     -20.315 -72.946 -20.491  1.00  0.00              
ATOM   4590  O   GLU   606     -20.266 -73.303 -19.312  1.00  0.00              
ATOM   4591  CG  GLU   606     -19.213 -76.190 -22.074  1.00  0.00           C  
ATOM   4592  CD  GLU   606     -19.544 -77.639 -21.902  1.00  0.00           C  
ATOM   4593  OE1 GLU   606     -20.113 -78.018 -20.859  1.00  0.00           O  
ATOM   4594  OE2 GLU   606     -19.213 -78.408 -22.825  1.00  0.00           O  
ATOM   4595  N   ARG   607     -20.896 -71.820 -20.883  1.00  0.00              
ATOM   4596  CA  ARG   607     -21.490 -70.881 -19.897  1.00  0.00              
ATOM   4597  CB  ARG   607     -21.666 -69.771 -20.941  1.00  0.00              
ATOM   4598  C   ARG   607     -22.551 -71.440 -19.048  1.00  0.00              
ATOM   4599  O   ARG   607     -23.006 -70.755 -18.143  1.00  0.00              
ATOM   4600  CG  ARG   607     -20.604 -68.683 -20.858  1.00  0.00           C  
ATOM   4601  CD  ARG   607     -20.662 -68.020 -19.482  1.00  0.00           C  
ATOM   4602  NE  ARG   607     -19.767 -66.873 -19.334  1.00  0.00           N  
ATOM   4603  CZ  ARG   607     -18.521 -66.942 -18.870  1.00  0.00           C  
ATOM   4604  NH1 ARG   607     -18.001 -68.109 -18.511  1.00  0.00           N  
ATOM   4605  NH2 ARG   607     -17.799 -65.834 -18.741  1.00  0.00           N  
ATOM   4606  N   LYS   608     -22.960 -72.691 -19.194  1.00  0.00              
ATOM   4607  CA  LYS   608     -23.898 -73.422 -18.419  1.00  0.00              
ATOM   4608  CB  LYS   608     -24.810 -74.366 -19.212  1.00  0.00              
ATOM   4609  C   LYS   608     -23.478 -73.697 -16.965  1.00  0.00              
ATOM   4610  O   LYS   608     -24.293 -73.839 -16.055  1.00  0.00              
ATOM   4611  CG  LYS   608     -25.662 -73.719 -20.280  1.00  0.00           C  
ATOM   4612  CD  LYS   608     -26.660 -72.745 -19.702  1.00  0.00           C  
ATOM   4613  CE  LYS   608     -27.543 -72.146 -20.800  1.00  0.00           C  
ATOM   4614  NZ  LYS   608     -28.480 -73.141 -21.418  1.00  0.00           N  
ATOM   4615  N   LEU   609     -22.162 -73.807 -16.778  1.00  0.00              
ATOM   4616  CA  LEU   609     -21.661 -74.157 -15.436  1.00  0.00              
ATOM   4617  CB  LEU   609     -20.219 -74.637 -15.489  1.00  0.00              
ATOM   4618  C   LEU   609     -21.874 -73.003 -14.477  1.00  0.00              
ATOM   4619  O   LEU   609     -22.135 -73.203 -13.293  1.00  0.00              
ATOM   4620  CG  LEU   609     -20.106 -75.921 -16.355  1.00  0.00           C  
ATOM   4621  CD1 LEU   609     -18.630 -76.319 -16.345  1.00  0.00           C  
ATOM   4622  CD2 LEU   609     -20.995 -77.019 -15.774  1.00  0.00           C  
ATOM   4623  N   LYS   610     -21.824 -71.790 -15.010  1.00  0.00              
ATOM   4624  CA  LYS   610     -22.010 -70.571 -14.230  1.00  0.00              
ATOM   4625  CB  LYS   610     -21.496 -69.327 -14.954  1.00  0.00              
ATOM   4626  C   LYS   610     -23.485 -70.389 -13.926  1.00  0.00              
ATOM   4627  O   LYS   610     -23.832 -69.956 -12.821  1.00  0.00              
ATOM   4628  CG  LYS   610     -20.003 -69.238 -15.251  1.00  0.00           C  
ATOM   4629  CD  LYS   610     -19.653 -67.867 -15.873  1.00  0.00           C  
ATOM   4630  CE  LYS   610     -20.026 -66.766 -14.856  1.00  0.00           C  
ATOM   4631  NZ  LYS   610     -19.673 -65.466 -15.464  1.00  0.00           N  
ATOM   4632  N   GLU   611     -24.352 -70.664 -14.901  1.00  0.00              
ATOM   4633  CA  GLU   611     -25.776 -70.537 -14.732  1.00  0.00              
ATOM   4634  CB  GLU   611     -26.512 -70.867 -16.036  1.00  0.00              
ATOM   4635  C   GLU   611     -26.224 -71.489 -13.656  1.00  0.00              
ATOM   4636  O   GLU   611     -26.853 -71.109 -12.659  1.00  0.00              
ATOM   4637  CG  GLU   611     -27.424 -69.772 -16.524  1.00  0.00           C  
ATOM   4638  CD  GLU   611     -26.681 -68.665 -17.245  1.00  0.00           C  
ATOM   4639  OE1 GLU   611     -26.241 -68.887 -18.398  1.00  0.00           O  
ATOM   4640  OE2 GLU   611     -26.536 -67.573 -16.658  1.00  0.00           O  
ATOM   4641  N   LEU   612     -25.829 -72.749 -13.827  1.00  0.00              
ATOM   4642  CA  LEU   612     -26.189 -73.781 -12.798  1.00  0.00              
ATOM   4643  CB  LEU   612     -25.655 -75.171 -13.119  1.00  0.00              
ATOM   4644  C   LEU   612     -25.699 -73.286 -11.410  1.00  0.00              
ATOM   4645  O   LEU   612     -26.506 -73.246 -10.488  1.00  0.00              
ATOM   4646  CG  LEU   612     -26.125 -75.932 -14.318  1.00  0.00           C  
ATOM   4647  CD1 LEU   612     -25.590 -77.372 -14.315  1.00  0.00           C  
ATOM   4648  CD2 LEU   612     -27.659 -76.003 -14.300  1.00  0.00           C  
ATOM   4649  N   SER   613     -24.442 -72.870 -11.267  1.00  0.00              
ATOM   4650  CA  SER   613     -23.945 -72.324 -10.099  1.00  0.00              
ATOM   4651  CB  SER   613     -22.536 -71.776 -10.313  1.00  0.00              
ATOM   4652  C   SER   613     -24.978 -71.267  -9.523  1.00  0.00              
ATOM   4653  O   SER   613     -25.467 -71.383  -8.404  1.00  0.00              
ATOM   4654  OG  SER   613     -21.688 -72.772 -10.853  1.00  0.00           O  
ATOM   4655  N   GLU   614     -25.281 -70.247 -10.323  1.00  0.00              
ATOM   4656  CA  GLU   614     -26.203 -69.276  -9.878  1.00  0.00              
ATOM   4657  CB  GLU   614     -26.411 -68.259 -11.004  1.00  0.00              
ATOM   4658  C   GLU   614     -27.508 -69.878  -9.394  1.00  0.00              
ATOM   4659  O   GLU   614     -27.920 -69.602  -8.273  1.00  0.00              
ATOM   4660  CG  GLU   614     -25.104 -67.637 -11.483  1.00  0.00           C  
ATOM   4661  CD  GLU   614     -25.248 -66.662 -12.656  1.00  0.00           C  
ATOM   4662  OE1 GLU   614     -26.231 -66.758 -13.433  1.00  0.00           O  
ATOM   4663  OE2 GLU   614     -24.342 -65.806 -12.815  1.00  0.00           O  
ATOM   4664  N   ASN   615     -28.125 -70.763 -10.175  1.00  0.00              
ATOM   4665  CA  ASN   615     -29.318 -71.449  -9.759  1.00  0.00              
ATOM   4666  CB  ASN   615     -29.762 -72.475 -10.802  1.00  0.00              
ATOM   4667  C   ASN   615     -29.153 -72.028  -8.369  1.00  0.00              
ATOM   4668  O   ASN   615     -29.974 -71.715  -7.512  1.00  0.00              
ATOM   4669  CG  ASN   615     -30.124 -71.841 -12.143  1.00  0.00           C  
ATOM   4670  OD1 ASN   615     -30.166 -70.619 -12.287  1.00  0.00           O  
ATOM   4671  ND2 ASN   615     -30.373 -72.680 -13.138  1.00  0.00           N  
ATOM   4672  N   ALA   616     -28.090 -72.778  -8.111  1.00  0.00              
ATOM   4673  CA  ALA   616     -27.729 -73.338  -6.871  1.00  0.00              
ATOM   4674  CB  ALA   616     -26.518 -74.236  -7.167  1.00  0.00              
ATOM   4675  C   ALA   616     -27.834 -72.286  -5.768  1.00  0.00              
ATOM   4676  O   ALA   616     -28.604 -72.442  -4.813  1.00  0.00              
ATOM   4677  N   PHE   617     -27.010 -71.243  -5.870  1.00  0.00              
ATOM   4678  CA  PHE   617     -27.002 -70.191  -4.869  1.00  0.00              
ATOM   4679  CB  PHE   617     -26.117 -69.049  -5.373  1.00  0.00              
ATOM   4680  C   PHE   617     -28.376 -69.677  -4.540  1.00  0.00              
ATOM   4681  O   PHE   617     -28.800 -69.575  -3.390  1.00  0.00              
ATOM   4682  CG  PHE   617     -25.847 -67.982  -4.357  1.00  0.00           C  
ATOM   4683  CD1 PHE   617     -26.696 -66.893  -4.235  1.00  0.00           C  
ATOM   4684  CD2 PHE   617     -24.733 -68.059  -3.534  1.00  0.00           C  
ATOM   4685  CE1 PHE   617     -26.444 -65.898  -3.309  1.00  0.00           C  
ATOM   4686  CE2 PHE   617     -24.471 -67.073  -2.603  1.00  0.00           C  
ATOM   4687  CZ  PHE   617     -25.333 -65.986  -2.492  1.00  0.00           C  
ATOM   4688  N   LYS   618     -29.113 -69.386  -5.610  1.00  0.00              
ATOM   4689  CA  LYS   618     -30.525 -68.864  -5.387  1.00  0.00              
ATOM   4690  CB  LYS   618     -31.265 -68.517  -6.666  1.00  0.00              
ATOM   4691  C   LYS   618     -31.375 -69.777  -4.430  1.00  0.00              
ATOM   4692  O   LYS   618     -32.150 -69.338  -3.584  1.00  0.00              
ATOM   4693  CG  LYS   618     -30.701 -67.318  -7.439  1.00  0.00           C  
ATOM   4694  CD  LYS   618     -31.058 -67.458  -8.910  1.00  0.00           C  
ATOM   4695  CE  LYS   618     -31.177 -66.123  -9.628  1.00  0.00           C  
ATOM   4696  NZ  LYS   618     -31.817 -66.297 -10.966  1.00  0.00           N  
ATOM   4697  N   ARG   619     -31.175 -71.074  -4.623  1.00  0.00              
ATOM   4698  CA  ARG   619     -31.936 -72.040  -3.851  1.00  0.00              
ATOM   4699  CB  ARG   619     -31.909 -73.398  -4.551  1.00  0.00              
ATOM   4700  C   ARG   619     -31.407 -72.347  -2.536  1.00  0.00              
ATOM   4701  O   ARG   619     -32.182 -72.600  -1.606  1.00  0.00              
ATOM   4702  CG  ARG   619     -33.111 -74.258  -4.257  1.00  0.00           C  
ATOM   4703  CD  ARG   619     -33.194 -75.418  -5.228  1.00  0.00           C  
ATOM   4704  NE  ARG   619     -34.580 -75.760  -5.540  1.00  0.00           N  
ATOM   4705  CZ  ARG   619     -35.331 -75.106  -6.424  1.00  0.00           C  
ATOM   4706  NH1 ARG   619     -34.826 -74.074  -7.091  1.00  0.00           N  
ATOM   4707  NH2 ARG   619     -36.591 -75.473  -6.630  1.00  0.00           N  
ATOM   4708  N   GLY   620     -30.086 -72.216  -2.392  1.00  0.00              
ATOM   4709  CA  GLY   620     -29.332 -72.314  -1.096  1.00  0.00              
ATOM   4710  C   GLY   620     -29.994 -71.664   0.328  1.00  0.00              
ATOM   4711  O   GLY   620     -30.307 -70.484   0.379  1.00  0.00              
ATOM   4712  N   ALA   621     -30.162 -72.454   1.356  1.00  0.00              
ATOM   4713  CA  ALA   621     -30.647 -72.074   2.461  1.00  0.00              
ATOM   4714  CB  ALA   621     -31.393 -73.226   3.142  1.00  0.00              
ATOM   4715  C   ALA   621     -29.670 -71.989   3.577  1.00  0.00              
ATOM   4716  O   ALA   621     -29.821 -72.860   4.432  1.00  0.00              
ATOM   4717  N   PRO   622     -28.674 -71.096   3.643  1.00  0.00              
ATOM   4718  CA  PRO   622     -27.615 -71.353   4.634  1.00  0.00              
ATOM   4719  CB  PRO   622     -26.684 -70.196   4.219  1.00  0.00              
ATOM   4720  C   PRO   622     -28.095 -71.236   6.105  1.00  0.00              
ATOM   4721  O   PRO   622     -27.681 -71.997   6.974  1.00  0.00              
ATOM   4722  CG  PRO   622     -27.651 -69.207   3.629  1.00  0.00           C  
ATOM   4723  CD  PRO   622     -28.629 -70.050   2.829  1.00  0.00           C  
ATOM   4724  N   ASP   623     -28.955 -70.270   6.376  1.00  0.00              
ATOM   4725  CA  ASP   623     -29.510 -70.139   7.696  1.00  0.00              
ATOM   4726  CB  ASP   623     -30.469 -68.948   7.734  1.00  0.00              
ATOM   4727  C   ASP   623     -30.812 -70.912   7.847  1.00  0.00              
ATOM   4728  O   ASP   623     -31.883 -70.369   8.123  1.00  0.00              
ATOM   4729  CG  ASP   623     -29.755 -67.615   7.784  1.00  0.00           C  
ATOM   4730  OD1 ASP   623     -28.594 -67.566   8.248  1.00  0.00           O  
ATOM   4731  OD2 ASP   623     -30.367 -66.608   7.371  1.00  0.00           O  
ATOM   4732  N   ALA   624     -30.706 -72.203   7.538  1.00  0.00              
ATOM   4733  CA  ALA   624     -31.864 -73.121   7.618  1.00  0.00              
ATOM   4734  CB  ALA   624     -32.013 -73.877   6.301  1.00  0.00              
ATOM   4735  C   ALA   624     -32.011 -73.759   8.992  1.00  0.00              
ATOM   4736  O   ALA   624     -33.090 -73.861   9.583  1.00  0.00              
ATOM   4737  N   ALA   625     -30.859 -74.120   9.540  1.00  0.00              
ATOM   4738  CA  ALA   625     -30.868 -74.771  10.894  1.00  0.00              
ATOM   4739  CB  ALA   625     -29.476 -75.341  11.198  1.00  0.00              
ATOM   4740  C   ALA   625     -30.981 -73.783  12.039  1.00  0.00              
ATOM   4741  O   ALA   625     -31.375 -74.134  13.147  1.00  0.00              
ATOM   4742  N   ALA   626     -30.664 -72.520  11.758  1.00  0.00              
ATOM   4743  CA  ALA   626     -30.733 -71.509  12.838  1.00  0.00              
ATOM   4744  CB  ALA   626     -29.861 -70.322  12.475  1.00  0.00              
ATOM   4745  C   ALA   626     -32.244 -71.068  13.022  1.00  0.00              
ATOM   4746  O   ALA   626     -32.762 -70.766  14.087  1.00  0.00              
ATOM   4747  N   GLU   627     -32.876 -70.966  11.853  1.00  0.00              
ATOM   4748  CA  GLU   627     -34.278 -70.521  11.889  1.00  0.00              
ATOM   4749  CB  GLU   627     -34.782 -70.135  10.506  1.00  0.00              
ATOM   4750  C   GLU   627     -35.109 -71.636  12.533  1.00  0.00              
ATOM   4751  O   GLU   627     -36.017 -71.366  13.316  1.00  0.00              
ATOM   4752  CG  GLU   627     -34.296 -68.778  10.048  1.00  0.00           C  
ATOM   4753  CD  GLU   627     -34.696 -68.457   8.629  1.00  0.00           C  
ATOM   4754  OE1 GLU   627     -34.795 -69.389   7.820  1.00  0.00           O  
ATOM   4755  OE2 GLU   627     -34.907 -67.273   8.306  1.00  0.00           O  
ATOM   4756  N   ILE   628     -34.782 -72.878  12.203  1.00  0.00              
ATOM   4757  CA  ILE   628     -35.528 -74.015  12.703  1.00  0.00              
ATOM   4758  CB  ILE   628     -34.984 -75.295  12.037  1.00  0.00              
ATOM   4759  C   ILE   628     -35.490 -74.084  14.227  1.00  0.00              
ATOM   4760  O   ILE   628     -36.501 -74.018  14.932  1.00  0.00              
ATOM   4761  CG1 ILE   628     -35.271 -75.281  10.530  1.00  0.00           C  
ATOM   4762  CG2 ILE   628     -35.567 -76.553  12.660  1.00  0.00           C  
ATOM   4763  CD1 ILE   628     -36.759 -75.194  10.212  1.00  0.00           C  
ATOM   4764  N   VAL   629     -34.267 -74.151  14.734  1.00  0.00              
ATOM   4765  CA  VAL   629     -34.099 -74.255  16.216  1.00  0.00              
ATOM   4766  CB  VAL   629     -32.604 -74.429  16.599  1.00  0.00              
ATOM   4767  C   VAL   629     -34.695 -73.141  16.929  1.00  0.00              
ATOM   4768  O   VAL   629     -35.414 -73.414  17.897  1.00  0.00              
ATOM   4769  CG1 VAL   629     -32.363 -74.223  18.080  1.00  0.00           C  
ATOM   4770  CG2 VAL   629     -32.036 -75.778  16.176  1.00  0.00           C  
ATOM   4771  N   GLU   630     -34.473 -71.891  16.523  1.00  0.00              
ATOM   4772  CA  GLU   630     -35.056 -70.689  17.114  1.00  0.00              
ATOM   4773  CB  GLU   630     -34.768 -69.433  16.285  1.00  0.00              
ATOM   4774  C   GLU   630     -36.545 -70.923  17.223  1.00  0.00              
ATOM   4775  O   GLU   630     -37.094 -70.862  18.333  1.00  0.00              
ATOM   4776  CG  GLU   630     -34.050 -68.346  17.042  1.00  0.00           C  
ATOM   4777  CD  GLU   630     -32.559 -68.593  17.154  1.00  0.00           C  
ATOM   4778  OE1 GLU   630     -31.843 -68.432  16.138  1.00  0.00           O  
ATOM   4779  OE2 GLU   630     -32.102 -68.948  18.261  1.00  0.00           O  
ATOM   4780  N   ALA   631     -37.198 -71.250  16.109  1.00  0.00              
ATOM   4781  CA  ALA   631     -38.615 -71.553  16.099  1.00  0.00              
ATOM   4782  CB  ALA   631     -39.035 -71.957  14.700  1.00  0.00              
ATOM   4783  C   ALA   631     -38.993 -72.640  17.082  1.00  0.00              
ATOM   4784  O   ALA   631     -40.069 -72.547  17.690  1.00  0.00              
ATOM   4785  N   ILE   632     -38.117 -73.617  17.307  1.00  0.00              
ATOM   4786  CA  ILE   632     -38.316 -74.650  18.282  1.00  0.00              
ATOM   4787  CB  ILE   632     -37.240 -75.744  18.134  1.00  0.00              
ATOM   4788  C   ILE   632     -38.309 -74.011  19.643  1.00  0.00              
ATOM   4789  O   ILE   632     -39.262 -74.230  20.386  1.00  0.00              
ATOM   4790  CG1 ILE   632     -37.497 -76.531  16.841  1.00  0.00           C  
ATOM   4791  CG2 ILE   632     -37.236 -76.668  19.353  1.00  0.00           C  
ATOM   4792  CD1 ILE   632     -36.421 -77.540  16.518  1.00  0.00           C  
ATOM   4793  N   GLY   633     -37.334 -73.166  19.951  1.00  0.00              
ATOM   4794  CA  GLY   633     -37.200 -72.410  21.141  1.00  0.00              
ATOM   4795  C   GLY   633     -38.307 -71.579  21.540  1.00  0.00              
ATOM   4796  O   GLY   633     -38.589 -71.725  22.728  1.00  0.00              
ATOM   4797  N   GLU   634     -39.075 -70.898  20.690  1.00  0.00              
ATOM   4798  CA  GLU   634     -40.208 -70.111  20.812  1.00  0.00              
ATOM   4799  CB  GLU   634     -40.066 -68.823  20.055  1.00  0.00              
ATOM   4800  C   GLU   634     -41.673 -70.688  20.554  1.00  0.00              
ATOM   4801  O   GLU   634     -42.318 -70.130  19.651  1.00  0.00              
ATOM   4802  CG  GLU   634     -41.196 -67.855  20.408  1.00  0.00           C  
ATOM   4803  CD  GLU   634     -41.105 -66.505  19.709  1.00  0.00           C  
ATOM   4804  OE1 GLU   634     -40.008 -66.099  19.288  1.00  0.00           O  
ATOM   4805  OE2 GLU   634     -42.136 -65.847  19.601  1.00  0.00           O  
ATOM   4806  N   SER   635     -42.167 -71.674  21.289  1.00  0.00              
ATOM   4807  CA  SER   635     -43.402 -72.160  21.010  1.00  0.00              
ATOM   4808  CB  SER   635     -43.530 -73.340  21.977  1.00  0.00              
ATOM   4809  C   SER   635     -44.521 -71.459  21.624  1.00  0.00              
ATOM   4810  O   SER   635     -45.172 -72.002  22.517  1.00  0.00              
ATOM   4811  OG  SER   635     -43.670 -72.897  23.319  1.00  0.00           O  
ATOM   4812  N   ALA   636     -44.745 -70.214  21.216  1.00  0.00              
ATOM   4813  CA  ALA   636     -45.825 -69.382  21.931  1.00  0.00              
ATOM   4814  CB  ALA   636     -45.497 -67.941  21.558  1.00  0.00              
ATOM   4815  C   ALA   636     -47.264 -70.025  22.178  1.00  0.00              
ATOM   4816  O   ALA   636     -48.000 -69.896  23.151  1.00  0.00              
ATOM   4817  N   LEU   637     -47.632 -70.686  21.081  1.00  0.00              
ATOM   4818  CA  LEU   637     -49.098 -71.187  21.244  1.00  0.00              
ATOM   4819  CB  LEU   637     -49.740 -71.153  19.865  1.00  0.00              
ATOM   4820  C   LEU   637     -49.223 -72.514  22.004  1.00  0.00              
ATOM   4821  O   LEU   637     -50.238 -72.929  22.553  1.00  0.00              
ATOM   4822  CG  LEU   637     -49.778 -69.746  19.267  1.00  0.00           C  
ATOM   4823  CD1 LEU   637     -50.441 -69.787  17.913  1.00  0.00           C  
ATOM   4824  CD2 LEU   637     -50.520 -68.797  20.203  1.00  0.00           C  
ATOM   4825  N   ARG   638     -48.080 -73.200  21.996  1.00  0.00              
ATOM   4826  CA  ARG   638     -48.185 -74.587  22.675  1.00  0.00              
ATOM   4827  CB  ARG   638     -47.130 -75.530  22.104  1.00  0.00              
ATOM   4828  C   ARG   638     -48.007 -74.287  24.237  1.00  0.00              
ATOM   4829  O   ARG   638     -48.650 -74.824  25.133  1.00  0.00              
ATOM   4830  CG  ARG   638     -47.158 -76.924  22.697  1.00  0.00           C  
ATOM   4831  CD  ARG   638     -46.161 -77.845  22.005  1.00  0.00           C  
ATOM   4832  NE  ARG   638     -46.507 -78.079  20.606  1.00  0.00           N  
ATOM   4833  CZ  ARG   638     -45.791 -77.652  19.566  1.00  0.00           C  
ATOM   4834  NH1 ARG   638     -44.670 -76.960  19.754  1.00  0.00           N  
ATOM   4835  NH2 ARG   638     -46.208 -77.908  18.333  1.00  0.00           N  
ATOM   4836  N   TRP   639     -47.012 -73.434  24.480  1.00  0.00              
ATOM   4837  CA  TRP   639     -46.759 -73.218  25.921  1.00  0.00              
ATOM   4838  CB  TRP   639     -45.410 -72.502  25.991  1.00  0.00              
ATOM   4839  C   TRP   639     -47.460 -71.749  25.906  1.00  0.00              
ATOM   4840  O   TRP   639     -47.103 -70.837  25.143  1.00  0.00              
ATOM   4841  CG  TRP   639     -44.272 -73.276  25.352  1.00  0.00           C  
ATOM   4842  CD1 TRP   639     -43.494 -72.865  24.316  1.00  0.00           C  
ATOM   4843  CD2 TRP   639     -43.802 -74.587  25.717  1.00  0.00           C  
ATOM   4844  NE1 TRP   639     -42.568 -73.833  24.006  1.00  0.00           N  
ATOM   4845  CE2 TRP   639     -42.736 -74.901  24.851  1.00  0.00           C  
ATOM   4846  CE3 TRP   639     -44.180 -75.524  26.690  1.00  0.00           C  
ATOM   4847  CZ2 TRP   639     -42.034 -76.123  24.929  1.00  0.00           C  
ATOM   4848  CZ3 TRP   639     -43.475 -76.746  26.765  1.00  0.00           C  
ATOM   4849  CH2 TRP   639     -42.420 -77.025  25.890  1.00  0.00           C  
ATOM   4850  N   LYS   640     -48.567 -71.789  26.615  1.00  0.00              
ATOM   4851  CA  LYS   640     -49.528 -70.778  26.827  1.00  0.00              
ATOM   4852  CB  LYS   640     -50.704 -71.138  27.738  1.00  0.00              
ATOM   4853  C   LYS   640     -48.994 -70.107  28.059  1.00  0.00              
ATOM   4854  O   LYS   640     -49.319 -70.508  29.155  1.00  0.00              
ATOM   4855  CG  LYS   640     -51.603 -72.260  27.206  1.00  0.00           C  
ATOM   4856  CD  LYS   640     -52.852 -72.422  28.069  1.00  0.00           C  
ATOM   4857  CE  LYS   640     -53.932 -73.220  27.336  1.00  0.00           C  
ATOM   4858  NZ  LYS   640     -55.081 -73.575  28.229  1.00  0.00           N  
ATOM   4859  N   LYS   641     -48.117 -69.127  27.880  1.00  0.00              
ATOM   4860  CA  LYS   641     -47.527 -68.379  28.992  1.00  0.00              
ATOM   4861  CB  LYS   641     -48.186 -67.142  29.608  1.00  0.00              
ATOM   4862  C   LYS   641     -47.227 -69.284  30.259  1.00  0.00              
ATOM   4863  O   LYS   641     -47.809 -69.035  31.292  1.00  0.00              
ATOM   4864  CG  LYS   641     -48.674 -66.131  28.584  1.00  0.00           C  
ATOM   4865  CD  LYS   641     -47.514 -65.539  27.798  1.00  0.00           C  
ATOM   4866  CE  LYS   641     -47.983 -64.987  26.448  1.00  0.00           C  
ATOM   4867  NZ  LYS   641     -48.674 -63.659  26.551  1.00  0.00           N  
ATOM   4868  N   ILE   642     -46.359 -70.282  30.144  1.00  0.00              
ATOM   4869  CA  ILE   642     -46.076 -71.165  31.130  1.00  0.00              
ATOM   4870  CB  ILE   642     -45.003 -70.437  31.969  1.00  0.00              
ATOM   4871  C   ILE   642     -47.319 -71.970  31.223  1.00  0.00              
ATOM   4872  O   ILE   642     -47.515 -72.768  30.295  1.00  0.00              
ATOM   4873  CG1 ILE   642     -44.020 -69.717  31.043  1.00  0.00           C  
ATOM   4874  CG2 ILE   642     -44.233 -71.442  32.822  1.00  0.00           C  
ATOM   4875  CD1 ILE   642     -42.937 -68.947  31.772  1.00  0.00           C  
ATOM   4876  N   ASN   643     -48.129 -71.836  32.256  1.00  0.00              
ATOM   4877  CA  ASN   643     -49.302 -72.805  32.290  1.00  0.00              
ATOM   4878  CB  ASN   643     -50.473 -73.039  31.330  1.00  0.00              
ATOM   4879  C   ASN   643     -48.710 -74.086  33.018  1.00  0.00              
ATOM   4880  O   ASN   643     -48.174 -75.060  32.483  1.00  0.00              
ATOM   4881  CG  ASN   643     -51.778 -73.205  32.095  1.00  0.00           C  
ATOM   4882  OD1 ASN   643     -51.800 -73.565  33.266  1.00  0.00           O  
ATOM   4883  ND2 ASN   643     -52.887 -72.857  31.447  1.00  0.00           N  
ATOM   4884  N   GLU   644     -48.845 -73.965  34.328  1.00  0.00              
ATOM   4885  CA  GLU   644     -48.330 -74.780  35.387  1.00  0.00              
ATOM   4886  CB  GLU   644     -47.349 -74.068  36.321  1.00  0.00              
ATOM   4887  C   GLU   644     -49.706 -74.931  36.131  1.00  0.00              
ATOM   4888  O   GLU   644     -50.413 -73.979  36.466  1.00  0.00              
ATOM   4889  CG  GLU   644     -46.660 -72.896  35.645  1.00  0.00           C  
ATOM   4890  CD  GLU   644     -45.568 -72.274  36.483  1.00  0.00           C  
ATOM   4891  OE1 GLU   644     -45.625 -72.394  37.724  1.00  0.00           O  
ATOM   4892  OE2 GLU   644     -44.658 -71.660  35.897  1.00  0.00           O  
ATOM   4893  N   GLU   645     -50.077 -76.197  36.280  1.00  0.00              
ATOM   4894  CA  GLU   645     -51.382 -76.441  36.926  1.00  0.00              
ATOM   4895  CB  GLU   645     -52.068 -76.030  38.237  1.00  0.00              
ATOM   4896  C   GLU   645     -52.197 -76.963  35.683  1.00  0.00              
ATOM   4897  O   GLU   645     -52.609 -78.114  35.544  1.00  0.00              
ATOM   4898  CG  GLU   645     -51.029 -75.720  39.310  1.00  0.00           C  
ATOM   4899  CD  GLU   645     -50.337 -76.901  39.943  1.00  0.00           C  
ATOM   4900  OE1 GLU   645     -50.864 -78.036  39.779  1.00  0.00           O  
ATOM   4901  OE2 GLU   645     -49.260 -76.784  40.593  1.00  0.00           O  
ATOM   4902  N   SER   646     -52.490 -75.984  34.828  1.00  0.00              
ATOM   4903  CA  SER   646     -53.408 -76.362  33.713  1.00  0.00              
ATOM   4904  CB  SER   646     -53.852 -75.072  33.040  1.00  0.00              
ATOM   4905  C   SER   646     -52.811 -77.310  32.705  1.00  0.00              
ATOM   4906  O   SER   646     -53.537 -77.952  31.949  1.00  0.00              
ATOM   4907  OG  SER   646     -52.705 -74.458  32.500  1.00  0.00           O  
ATOM   4908  N   HIS   647     -51.492 -77.442  32.728  1.00  0.00              
ATOM   4909  CA  HIS   647     -50.775 -78.321  31.798  1.00  0.00              
ATOM   4910  CB  HIS   647     -49.335 -77.936  31.494  1.00  0.00              
ATOM   4911  C   HIS   647     -50.793 -79.794  32.253  1.00  0.00              
ATOM   4912  O   HIS   647     -50.692 -80.780  31.526  1.00  0.00              
ATOM   4913  CG  HIS   647     -49.187 -76.797  30.533  1.00  0.00           C  
ATOM   4914  ND1 HIS   647     -49.316 -75.465  30.829  1.00  0.00           N  
ATOM   4915  CD2 HIS   647     -48.925 -76.892  29.193  1.00  0.00           C  
ATOM   4916  CE1 HIS   647     -49.130 -74.772  29.697  1.00  0.00           C  
ATOM   4917  NE2 HIS   647     -48.896 -75.611  28.694  1.00  0.00           N  
ATOM   4918  N   ARG   648     -50.845 -79.880  33.583  1.00  0.00              
ATOM   4919  CA  ARG   648     -50.656 -81.321  34.128  1.00  0.00              
ATOM   4920  CB  ARG   648     -49.993 -81.434  35.511  1.00  0.00              
ATOM   4921  C   ARG   648     -52.060 -82.020  33.812  1.00  0.00              
ATOM   4922  O   ARG   648     -52.201 -83.202  33.525  1.00  0.00              
ATOM   4923  CG  ARG   648     -50.583 -80.611  36.619  1.00  0.00           C  
ATOM   4924  CD  ARG   648     -49.751 -80.751  37.899  1.00  0.00           C  
ATOM   4925  NE  ARG   648     -49.706 -82.132  38.387  1.00  0.00           N  
ATOM   4926  CZ  ARG   648     -49.138 -82.516  39.533  1.00  0.00           C  
ATOM   4927  NH1 ARG   648     -48.553 -81.630  40.331  1.00  0.00           N  
ATOM   4928  NH2 ARG   648     -49.161 -83.796  39.884  1.00  0.00           N  
ATOM   4929  N   GLU   649     -53.092 -81.195  33.980  1.00  0.00              
ATOM   4930  CA  GLU   649     -54.408 -81.786  33.750  1.00  0.00              
ATOM   4931  CB  GLU   649     -55.353 -81.661  34.951  1.00  0.00              
ATOM   4932  C   GLU   649     -55.158 -81.889  32.434  1.00  0.00              
ATOM   4933  O   GLU   649     -55.956 -82.784  32.156  1.00  0.00              
ATOM   4934  CG  GLU   649     -56.722 -82.310  34.731  1.00  0.00           C  
ATOM   4935  CD  GLU   649     -56.644 -83.807  34.430  1.00  0.00           C  
ATOM   4936  OE1 GLU   649     -55.698 -84.474  34.903  1.00  0.00           O
[truncated: 23,981 more chars]
