# Supplementary material for: Monogalactosyldiacylglycerol and Sulfolipid Synthesis in Microalgae
Source: Mar Drugs. 2020 May 1;18(5):237. doi: 10.3390/md18050237 (PMC7281551; doi:10.3390/md18050237)
Supplement: Supplementary file 1 [file marinedrugs-18-00237-s001.zip › S13 Data.pdb]

REMARK  99  Chain ID : 1
REMARK  99  Residues : 711
REMARK  99  Atoms    : 5438
REMARK  99  File     : final.sc.pdb
ATOM      1  N   MET     1     -14.649  20.472  -4.295  1.00  0.00              
ATOM      2  CA  MET     1     -14.020  21.022  -3.072  1.00  0.00              
ATOM      3  CB  MET     1     -14.526  22.453  -2.800  1.00  0.00              
ATOM      4  C   MET     1     -14.377  20.193  -1.898  1.00  0.00              
ATOM      5  O   MET     1     -14.592  18.987  -2.009  1.00  0.00              
ATOM      6  CG  MET     1     -15.999  22.509  -2.378  1.00  0.00           C  
ATOM      7  SD  MET     1     -16.569  24.122  -1.757  1.00  0.00           S  
ATOM      8  CE  MET     1     -16.665  24.931  -3.380  1.00  0.00           C  
ATOM      9  N   ARG     2     -14.437  20.836  -0.721  1.00  0.00              
ATOM     10  CA  ARG     2     -14.813  20.092   0.430  1.00  0.00              
ATOM     11  CB  ARG     2     -14.814  20.932   1.719  1.00  0.00              
ATOM     12  C   ARG     2     -16.189  19.591   0.165  1.00  0.00              
ATOM     13  O   ARG     2     -16.485  18.421   0.402  1.00  0.00              
ATOM     14  CG  ARG     2     -15.704  22.173   1.663  1.00  0.00           C  
ATOM     15  CD  ARG     2     -15.648  23.004   2.945  1.00  0.00           C  
ATOM     16  NE  ARG     2     -14.229  23.016   3.399  1.00  0.00           N  
ATOM     17  CZ  ARG     2     -13.805  22.098   4.316  1.00  0.00           C  
ATOM     18  NH1 ARG     2     -14.695  21.212   4.852  1.00  0.00           N  
ATOM     19  NH2 ARG     2     -12.497  22.065   4.704  1.00  0.00           N  
ATOM     20  N   ILE     3     -17.077  20.458  -0.361  1.00  0.00              
ATOM     21  CA  ILE     3     -18.344  19.911  -0.729  1.00  0.00              
ATOM     22  CB  ILE     3     -19.361  20.940  -1.132  1.00  0.00              
ATOM     23  C   ILE     3     -17.984  19.119  -1.930  1.00  0.00              
ATOM     24  O   ILE     3     -17.502  19.652  -2.928  1.00  0.00              
ATOM     25  CG2 ILE     3     -20.602  20.194  -1.649  1.00  0.00           C  
ATOM     26  CG1 ILE     3     -19.665  21.887   0.040  1.00  0.00           C  
ATOM     27  CD1 ILE     3     -18.488  22.781   0.424  1.00  0.00           C  
ATOM     28  N   ALA     4     -18.218  17.807  -1.827  1.00  0.00              
ATOM     29  CA  ALA     4     -17.733  16.850  -2.766  1.00  0.00              
ATOM     30  CB  ALA     4     -16.364  17.200  -3.372  1.00  0.00              
ATOM     31  C   ALA     4     -17.517  15.713  -1.838  1.00  0.00              
ATOM     32  O   ALA     4     -18.478  15.089  -1.392  1.00  0.00              
ATOM     33  N   THR     5     -16.236  15.394  -1.558  1.00  0.00              
ATOM     34  CA  THR     5     -15.994  14.445  -0.515  1.00  0.00              
ATOM     35  CB  THR     5     -14.545  14.293  -0.159  1.00  0.00              
ATOM     36  C   THR     5     -16.677  15.035   0.663  1.00  0.00              
ATOM     37  O   THR     5     -16.228  16.030   1.229  1.00  0.00              
ATOM     38  OG1 THR     5     -13.796  13.866  -1.287  1.00  0.00           O  
ATOM     39  CG2 THR     5     -14.433  13.264   0.978  1.00  0.00           C  
ATOM     40  N   ALA     6     -17.798  14.406   1.044  1.00  0.00              
ATOM     41  CA  ALA     6     -18.685  14.967   2.008  1.00  0.00              
ATOM     42  CB  ALA     6     -18.855  16.486   1.851  1.00  0.00              
ATOM     43  C   ALA     6     -19.977  14.353   1.603  1.00  0.00              
ATOM     44  O   ALA     6     -20.338  13.260   2.037  1.00  0.00              
ATOM     45  N   ALA     7     -20.701  15.073   0.727  1.00  0.00              
ATOM     46  CA  ALA     7     -21.961  14.613   0.238  1.00  0.00              
ATOM     47  CB  ALA     7     -22.578  15.556  -0.810  1.00  0.00              
ATOM     48  C   ALA     7     -21.752  13.285  -0.421  1.00  0.00              
ATOM     49  O   ALA     7     -22.527  12.354  -0.202  1.00  0.00              
ATOM     50  N   ILE     8     -20.688  13.142  -1.234  1.00  0.00              
ATOM     51  CA  ILE     8     -20.443  11.847  -1.800  1.00  0.00              
ATOM     52  CB  ILE     8     -19.745  11.875  -3.130  1.00  0.00              
ATOM     53  C   ILE     8     -19.503  11.205  -0.847  1.00  0.00              
ATOM     54  O   ILE     8     -18.325  11.554  -0.776  1.00  0.00              
ATOM     55  CG2 ILE     8     -19.241  10.453  -3.427  1.00  0.00           C  
ATOM     56  CG1 ILE     8     -20.662  12.456  -4.217  1.00  0.00           C  
ATOM     57  CD1 ILE     8     -21.921  11.623  -4.448  1.00  0.00           C  
ATOM     58  N   ALA     9     -20.036  10.244  -0.078  1.00  0.00              
ATOM     59  CA  ALA     9     -19.317   9.609   0.979  1.00  0.00              
ATOM     60  CB  ALA     9     -18.415  10.566   1.776  1.00  0.00              
ATOM     61  C   ALA     9     -20.417   9.200   1.888  1.00  0.00              
ATOM     62  O   ALA     9     -20.661   8.018   2.127  1.00  0.00              
ATOM     63  N   LEU    10     -21.126  10.223   2.402  1.00  0.00              
ATOM     64  CA  LEU    10     -22.209  10.000   3.299  1.00  0.00              
ATOM     65  CB  LEU    10     -22.943  11.292   3.690  1.00  0.00              
ATOM     66  C   LEU    10     -23.174   9.100   2.594  1.00  0.00              
ATOM     67  O   LEU    10     -23.666   8.140   3.183  1.00  0.00              
ATOM     68  CG  LEU    10     -22.053  12.271   4.477  1.00  0.00           C  
ATOM     69  CD1 LEU    10     -22.844  13.505   4.935  1.00  0.00           C  
ATOM     70  CD2 LEU    10     -21.327  11.560   5.631  1.00  0.00           C  
ATOM     71  N   PHE    11     -23.458   9.365   1.303  1.00  0.00              
ATOM     72  CA  PHE    11     -24.312   8.452   0.598  1.00  0.00              
ATOM     73  CB  PHE    11     -24.763   8.972  -0.778  1.00  0.00              
ATOM     74  C   PHE    11     -23.443   7.274   0.347  1.00  0.00              
ATOM     75  O   PHE    11     -22.638   7.255  -0.583  1.00  0.00              
ATOM     76  CG  PHE    11     -25.640  10.158  -0.572  1.00  0.00           C  
ATOM     77  CD1 PHE    11     -25.098  11.372  -0.216  1.00  0.00           C  
ATOM     78  CD2 PHE    11     -27.001  10.062  -0.754  1.00  0.00           C  
ATOM     79  CE1 PHE    11     -25.905  12.470  -0.030  1.00  0.00           C  
ATOM     80  CE2 PHE    11     -27.811  11.157  -0.570  1.00  0.00           C  
ATOM     81  CZ  PHE    11     -27.263  12.364  -0.205  1.00  0.00           C  
ATOM     82  N   GLN    12     -23.592   6.258   1.206  1.00  0.00              
ATOM     83  CA  GLN    12     -22.750   5.110   1.166  1.00  0.00              
ATOM     84  CB  GLN    12     -21.265   5.499   1.038  1.00  0.00              
ATOM     85  C   GLN    12     -22.975   4.518   2.513  1.00  0.00              
ATOM     86  O   GLN    12     -23.677   3.520   2.669  1.00  0.00              
ATOM     87  CG  GLN    12     -20.285   4.327   0.983  1.00  0.00           C  
ATOM     88  CD  GLN    12     -18.903   4.914   0.722  1.00  0.00           C  
ATOM     89  OE1 GLN    12     -17.883   4.252   0.912  1.00  0.00           O  
ATOM     90  NE2 GLN    12     -18.869   6.198   0.274  1.00  0.00           N  
ATOM     91  N   THR    13     -22.383   5.171   3.532  1.00  0.00              
ATOM     92  CA  THR    13     -22.502   4.765   4.898  1.00  0.00              
ATOM     93  CB  THR    13     -21.688   5.610   5.833  1.00  0.00              
ATOM     94  C   THR    13     -23.931   4.869   5.334  1.00  0.00              
ATOM     95  O   THR    13     -24.449   3.976   6.001  1.00  0.00              
ATOM     96  OG1 THR    13     -20.314   5.553   5.478  1.00  0.00           O  
ATOM     97  CG2 THR    13     -21.885   5.084   7.265  1.00  0.00           C  
ATOM     98  N   THR    14     -24.613   5.965   4.950  1.00  0.00              
ATOM     99  CA  THR    14     -25.958   6.209   5.393  1.00  0.00              
ATOM    100  CB  THR    14     -26.505   7.504   4.869  1.00  0.00              
ATOM    101  C   THR    14     -26.874   5.126   4.907  1.00  0.00              
ATOM    102  O   THR    14     -27.693   4.612   5.667  1.00  0.00              
ATOM    103  OG1 THR    14     -25.694   8.588   5.299  1.00  0.00           O  
ATOM    104  CG2 THR    14     -27.944   7.676   5.384  1.00  0.00           C  
ATOM    105  N   ILE    15     -26.749   4.729   3.627  1.00  0.00              
ATOM    106  CA  ILE    15     -27.685   3.795   3.067  1.00  0.00              
ATOM    107  CB  ILE    15     -27.423   3.501   1.617  1.00  0.00              
ATOM    108  C   ILE    15     -27.618   2.474   3.771  1.00  0.00              
ATOM    109  O   ILE    15     -28.645   1.919   4.157  1.00  0.00              
ATOM    110  CG2 ILE    15     -28.366   2.364   1.193  1.00  0.00           C  
ATOM    111  CG1 ILE    15     -27.562   4.771   0.762  1.00  0.00           C  
ATOM    112  CD1 ILE    15     -27.046   4.597  -0.667  1.00  0.00           C  
ATOM    113  N   LEU    16     -26.403   1.938   3.980  1.00  0.00              
ATOM    114  CA  LEU    16     -26.276   0.619   4.533  1.00  0.00              
ATOM    115  CB  LEU    16     -24.829   0.091   4.536  1.00  0.00              
ATOM    116  C   LEU    16     -26.798   0.598   5.934  1.00  0.00              
ATOM    117  O   LEU    16     -27.390  -0.390   6.365  1.00  0.00              
ATOM    118  CG  LEU    16     -24.652  -1.379   4.976  1.00  0.00           C  
ATOM    119  CD1 LEU    16     -24.920  -1.595   6.476  1.00  0.00           C  
ATOM    120  CD2 LEU    16     -25.472  -2.322   4.081  1.00  0.00           C  
ATOM    121  N   ASN    17     -26.618   1.698   6.682  1.00  0.00              
ATOM    122  CA  ASN    17     -26.985   1.707   8.068  1.00  0.00              
ATOM    123  CB  ASN    17     -26.766   3.068   8.745  1.00  0.00              
ATOM    124  C   ASN    17     -28.435   1.372   8.200  1.00  0.00              
ATOM    125  O   ASN    17     -28.841   0.747   9.179  1.00  0.00              
ATOM    126  CG  ASN    17     -27.041   2.886  10.231  1.00  0.00           C  
ATOM    127  OD1 ASN    17     -26.259   2.261  10.947  1.00  0.00           O  
ATOM    128  ND2 ASN    17     -28.183   3.446  10.711  1.00  0.00           N  
ATOM    129  N   TRP    18     -29.259   1.754   7.210  1.00  0.00              
ATOM    130  CA  TRP    18     -30.668   1.528   7.335  1.00  0.00              
ATOM    131  CB  TRP    18     -31.499   1.994   6.127  1.00  0.00              
ATOM    132  C   TRP    18     -30.933   0.067   7.534  1.00  0.00              
ATOM    133  O   TRP    18     -31.813  -0.303   8.310  1.00  0.00              
ATOM    134  CG  TRP    18     -31.622   3.493   6.053  1.00  0.00           C  
ATOM    135  CD2 TRP    18     -32.145   4.278   7.133  1.00  0.00           C  
ATOM    136  CD1 TRP    18     -31.256   4.369   5.074  1.00  0.00           C  
ATOM    137  NE1 TRP    18     -31.534   5.656   5.473  1.00  0.00           N  
ATOM    138  CE2 TRP    18     -32.077   5.614   6.742  1.00  0.00           C  
ATOM    139  CE3 TRP    18     -32.635   3.914   8.354  1.00  0.00           C  
ATOM    140  CZ2 TRP    18     -32.501   6.612   7.572  1.00  0.00           C  
ATOM    141  CZ3 TRP    18     -33.068   4.921   9.186  1.00  0.00           C  
ATOM    142  CH2 TRP    18     -33.002   6.244   8.802  1.00  0.00           C  
ATOM    143  N   SER    19     -30.176  -0.810   6.855  1.00  0.00              
ATOM    144  CA  SER    19     -30.446  -2.219   6.921  1.00  0.00              
ATOM    145  CB  SER    19     -29.479  -3.052   6.059  1.00  0.00              
ATOM    146  C   SER    19     -30.353  -2.739   8.325  1.00  0.00              
ATOM    147  O   SER    19     -31.195  -3.530   8.749  1.00  0.00              
ATOM    148  OG  SER    19     -29.796  -4.432   6.163  1.00  0.00           O  
ATOM    149  N   SER    20     -29.344  -2.300   9.098  1.00  0.00              
ATOM    150  CA  SER    20     -29.139  -2.843  10.415  1.00  0.00              
ATOM    151  CB  SER    20     -27.847  -2.339  11.079  1.00  0.00              
ATOM    152  C   SER    20     -30.288  -2.499  11.306  1.00  0.00              
ATOM    153  O   SER    20     -30.533  -3.205  12.283  1.00  0.00              
ATOM    154  OG  SER    20     -26.720  -2.816  10.358  1.00  0.00           O  
ATOM    155  N   CYS    21     -31.029  -1.415  10.999  1.00  0.00              
ATOM    156  CA  CYS    21     -32.129  -1.047  11.848  1.00  0.00              
ATOM    157  CB  CYS    21     -32.920   0.156  11.310  1.00  0.00              
ATOM    158  C   CYS    21     -33.051  -2.214  11.875  1.00  0.00              
ATOM    159  O   CYS    21     -33.480  -2.656  12.938  1.00  0.00              
ATOM    160  SG  CYS    21     -34.308   0.616  12.391  1.00  0.00           S  
ATOM    161  N   CYS    22     -33.370  -2.756  10.691  1.00  0.00              
ATOM    162  CA  CYS    22     -34.154  -3.947  10.685  1.00  0.00              
ATOM    163  CB  CYS    22     -34.657  -4.344   9.284  1.00  0.00              
ATOM    164  C   CYS    22     -33.180  -4.991  11.102  1.00  0.00              
ATOM    165  O   CYS    22     -31.994  -4.893  10.793  1.00  0.00              
ATOM    166  SG  CYS    22     -35.679  -3.057   8.509  1.00  0.00           S  
ATOM    167  N   CYS    23     -33.634  -6.011  11.845  1.00  0.00              
ATOM    168  CA  CYS    23     -32.744  -7.094  12.128  1.00  0.00              
ATOM    169  CB  CYS    23     -33.208  -7.973  13.305  1.00  0.00              
ATOM    170  C   CYS    23     -32.837  -7.892  10.859  1.00  0.00              
ATOM    171  O   CYS    23     -32.745  -7.327   9.769  1.00  0.00              
ATOM    172  SG  CYS    23     -34.884  -8.642  13.081  1.00  0.00           S  
ATOM    173  N   LEU    24     -32.971  -9.229  10.920  1.00  0.00              
ATOM    174  CA  LEU    24     -33.177  -9.836   9.636  1.00  0.00              
ATOM    175  CB  LEU    24     -33.240 -11.375   9.664  1.00  0.00              
ATOM    176  C   LEU    24     -34.487  -9.333   9.110  1.00  0.00              
ATOM    177  O   LEU    24     -34.569  -8.818   7.996  1.00  0.00              
ATOM    178  CG  LEU    24     -31.874 -12.050   9.873  1.00  0.00           C  
ATOM    179  CD1 LEU    24     -32.005 -13.581   9.886  1.00  0.00           C  
ATOM    180  CD2 LEU    24     -30.850 -11.561   8.832  1.00  0.00           C  
ATOM    181  N   VAL    25     -35.544  -9.452   9.934  1.00  0.00              
ATOM    182  CA  VAL    25     -36.853  -8.951   9.627  1.00  0.00              
ATOM    183  CB  VAL    25     -37.731  -9.986   8.995  1.00  0.00              
ATOM    184  C   VAL    25     -37.465  -8.681  10.962  1.00  0.00              
ATOM    185  O   VAL    25     -37.707  -9.617  11.724  1.00  0.00              
ATOM    186  CG1 VAL    25     -39.172  -9.465   9.018  1.00  0.00           C  
ATOM    187  CG2 VAL    25     -37.195 -10.308   7.590  1.00  0.00           C  
ATOM    188  N   ASP    26     -37.734  -7.410  11.313  1.00  0.00              
ATOM    189  CA  ASP    26     -38.322  -7.258  12.609  1.00  0.00              
ATOM    190  CB  ASP    26     -38.424  -5.795  13.094  1.00  0.00              
ATOM    191  C   ASP    26     -39.680  -7.879  12.572  1.00  0.00              
ATOM    192  O   ASP    26     -39.998  -8.739  13.392  1.00  0.00              
ATOM    193  CG  ASP    26     -39.322  -4.999  12.162  1.00  0.00           C  
ATOM    194  OD1 ASP    26     -39.058  -5.018  10.931  1.00  0.00           O  
ATOM    195  OD2 ASP    26     -40.286  -4.364  12.668  1.00  0.00           O  
ATOM    196  N   ALA    27     -40.518  -7.482  11.594  1.00  0.00              
ATOM    197  CA  ALA    27     -41.803  -8.099  11.481  1.00  0.00              
ATOM    198  CB  ALA    27     -42.903  -7.373  12.277  1.00  0.00              
ATOM    199  C   ALA    27     -42.191  -8.035  10.053  1.00  0.00              
ATOM    200  O   ALA    27     -42.606  -6.966   9.607  1.00  0.00              
ATOM    201  N   SER    28     -42.116  -9.178   9.323  1.00  0.00              
ATOM    202  CA  SER    28     -42.471  -9.087   7.938  1.00  0.00              
ATOM    203  CB  SER    28     -41.750  -7.909   7.217  1.00  0.00              
ATOM    204  C   SER    28     -42.082 -10.310   7.177  1.00  0.00              
ATOM    205  O   SER    28     -41.762 -11.362   7.729  1.00  0.00              
ATOM    206  OG  SER    28     -40.424  -8.263   6.858  1.00  0.00           O  
ATOM    207  N   PRO    29     -42.133 -10.143   5.871  1.00  0.00              
ATOM    208  CA  PRO    29     -41.683 -11.195   5.023  1.00  0.00              
ATOM    209  CB  PRO    29     -42.137 -10.841   3.613  1.00  0.00              
ATOM    210  C   PRO    29     -40.246 -11.537   5.160  1.00  0.00              
ATOM    211  O   PRO    29     -39.481 -10.757   5.726  1.00  0.00              
ATOM    212  CD  PRO    29     -43.322  -9.531   5.271  1.00  0.00           C  
ATOM    213  CG  PRO    29     -43.477 -10.138   3.868  1.00  0.00           C  
ATOM    214  N   SER    30     -39.888 -12.733   4.654  1.00  0.00              
ATOM    215  CA  SER    30     -38.569 -13.284   4.706  1.00  0.00              
ATOM    216  CB  SER    30     -38.485 -14.713   4.144  1.00  0.00              
ATOM    217  C   SER    30     -37.721 -12.427   3.833  1.00  0.00              
ATOM    218  O   SER    30     -37.896 -11.209   3.799  1.00  0.00              
ATOM    219  OG  SER    30     -39.281 -15.597   4.918  1.00  0.00           O  
ATOM    220  N   ILE    31     -36.731 -13.040   3.152  1.00  0.00              
ATOM    221  CA  ILE    31     -35.912 -12.268   2.269  1.00  0.00              
ATOM    222  CB  ILE    31     -34.935 -13.068   1.454  1.00  0.00              
ATOM    223  C   ILE    31     -36.857 -11.606   1.318  1.00  0.00              
ATOM    224  O   ILE    31     -37.776 -12.237   0.798  1.00  0.00              
ATOM    225  CG2 ILE    31     -33.968 -13.768   2.424  1.00  0.00           C  
ATOM    226  CG1 ILE    31     -35.670 -14.025   0.501  1.00  0.00           C  
ATOM    227  CD1 ILE    31     -34.765 -14.626  -0.574  1.00  0.00           C  
ATOM    228  N   GLY    32     -36.655 -10.297   1.087  1.00  0.00              
ATOM    229  CA  GLY    32     -37.599  -9.524   0.338  1.00  0.00              
ATOM    230  C   GLY    32     -37.420  -9.767  -1.125  1.00  0.00              
ATOM    231  O   GLY    32     -36.779 -10.731  -1.540  1.00  0.00              
ATOM    232  N   CYS    33     -38.002  -8.870  -1.949  1.00  0.00              
ATOM    233  CA  CYS    33     -38.016  -9.078  -3.365  1.00  0.00              
ATOM    234  CB  CYS    33     -38.720  -7.940  -4.133  1.00  0.00              
ATOM    235  C   CYS    33     -36.626  -9.234  -3.895  1.00  0.00              
ATOM    236  O   CYS    33     -36.292 -10.270  -4.468  1.00  0.00              
ATOM    237  SG  CYS    33     -37.980  -6.297  -3.872  1.00  0.00           S  
ATOM    238  N   ASP    34     -35.763  -8.225  -3.704  1.00  0.00              
ATOM    239  CA  ASP    34     -34.405  -8.360  -4.135  1.00  0.00              
ATOM    240  CB  ASP    34     -33.966  -7.335  -5.198  1.00  0.00              
ATOM    241  C   ASP    34     -33.620  -8.058  -2.912  1.00  0.00              
ATOM    242  O   ASP    34     -33.567  -6.910  -2.473  1.00  0.00              
ATOM    243  CG  ASP    34     -34.648  -7.665  -6.520  1.00  0.00           C  
ATOM    244  OD1 ASP    34     -35.653  -8.424  -6.499  1.00  0.00           O  
ATOM    245  OD2 ASP    34     -34.166  -7.164  -7.571  1.00  0.00           O  
ATOM    246  N   SER    35     -33.000  -9.081  -2.303  1.00  0.00              
ATOM    247  CA  SER    35     -32.297  -8.758  -1.106  1.00  0.00              
ATOM    248  CB  SER    35     -32.442  -9.817  -0.001  1.00  0.00              
ATOM    249  C   SER    35     -30.854  -8.637  -1.438  1.00  0.00              
ATOM    250  O   SER    35     -30.190  -9.623  -1.754  1.00  0.00              
ATOM    251  OG  SER    35     -33.787  -9.858   0.454  1.00  0.00           O  
ATOM    252  N   PHE    36     -30.329  -7.398  -1.384  1.00  0.00              
ATOM    253  CA  PHE    36     -28.934  -7.244  -1.641  1.00  0.00              
ATOM    254  CB  PHE    36     -28.598  -6.606  -3.004  1.00  0.00              
ATOM    255  C   PHE    36     -28.298  -6.501  -0.520  1.00  0.00              
ATOM    256  O   PHE    36     -28.697  -5.390  -0.175  1.00  0.00              
ATOM    257  CG  PHE    36     -29.320  -5.315  -3.160  1.00  0.00           C  
ATOM    258  CD1 PHE    36     -28.764  -4.133  -2.732  1.00  0.00           C  
ATOM    259  CD2 PHE    36     -30.562  -5.296  -3.751  1.00  0.00           C  
ATOM    260  CE1 PHE    36     -29.444  -2.949  -2.890  1.00  0.00           C  
ATOM    261  CE2 PHE    36     -31.246  -4.116  -3.911  1.00  0.00           C  
ATOM    262  CZ  PHE    36     -30.685  -2.939  -3.480  1.00  0.00           C  
ATOM    263  N   VAL    37     -27.282  -7.139   0.094  1.00  0.00              
ATOM    264  CA  VAL    37     -26.582  -6.533   1.182  1.00  0.00              
ATOM    265  CB  VAL    37     -26.457  -7.432   2.379  1.00  0.00              
ATOM    266  C   VAL    37     -25.200  -6.265   0.699  1.00  0.00              
ATOM    267  O   VAL    37     -24.468  -7.182   0.330  1.00  0.00              
ATOM    268  CG1 VAL    37     -25.595  -6.729   3.441  1.00  0.00           C  
ATOM    269  CG2 VAL    37     -27.868  -7.804   2.862  1.00  0.00           C  
ATOM    270  N   ASN    38     -24.818  -4.978   0.670  1.00  0.00              
ATOM    271  CA  ASN    38     -23.491  -4.625   0.273  1.00  0.00              
ATOM    272  CB  ASN    38     -23.452  -3.846  -1.053  1.00  0.00              
ATOM    273  C   ASN    38     -23.010  -3.718   1.350  1.00  0.00              
ATOM    274  O   ASN    38     -23.699  -2.768   1.720  1.00  0.00              
ATOM    275  CG  ASN    38     -22.012  -3.782  -1.541  1.00  0.00           C  
ATOM    276  OD1 ASN    38     -21.111  -3.374  -0.810  1.00  0.00           O  
ATOM    277  ND2 ASN    38     -21.788  -4.206  -2.814  1.00  0.00           N  
ATOM    278  N   ASN    39     -21.818  -3.993   1.905  1.00  0.00              
ATOM    279  CA  ASN    39     -21.374  -3.144   2.964  1.00  0.00              
ATOM    280  CB  ASN    39     -20.956  -3.893   4.243  1.00  0.00              
ATOM    281  C   ASN    39     -20.179  -2.391   2.506  1.00  0.00              
ATOM    282  O   ASN    39     -19.241  -2.940   1.930  1.00  0.00              
ATOM    283  CG  ASN    39     -22.205  -4.285   5.017  1.00  0.00           C  
ATOM    284  OD1 ASN    39     -22.917  -3.430   5.541  1.00  0.00           O  
ATOM    285  ND2 ASN    39     -22.480  -5.615   5.101  1.00  0.00           N  
ATOM    286  N   LYS    40     -20.236  -1.075   2.746  1.00  0.00              
ATOM    287  CA  LYS    40     -19.145  -0.175   2.574  1.00  0.00              
ATOM    288  CB  LYS    40     -19.570   1.179   1.988  1.00  0.00              
ATOM    289  C   LYS    40     -18.712  -0.012   3.993  1.00  0.00              
ATOM    290  O   LYS    40     -18.926  -0.926   4.788  1.00  0.00              
ATOM    291  CG  LYS    40     -20.960   1.595   2.463  1.00  0.00           C  
ATOM    292  CD  LYS    40     -21.051   1.780   3.972  1.00  0.00           C  
ATOM    293  CE  LYS    40     -22.482   1.853   4.491  1.00  0.00           C  
ATOM    294  NZ  LYS    40     -22.496   1.946   5.967  1.00  0.00           N  
ATOM    295  N   VAL    41     -18.080   1.109   4.378  1.00  0.00              
ATOM    296  CA  VAL    41     -17.745   1.150   5.772  1.00  0.00              
ATOM    297  CB  VAL    41     -16.909   2.341   6.160  1.00  0.00              
ATOM    298  C   VAL    41     -19.031   1.182   6.532  1.00  0.00              
ATOM    299  O   VAL    41     -19.831   2.104   6.398  1.00  0.00              
ATOM    300  CG1 VAL    41     -17.648   3.640   5.794  1.00  0.00           C  
ATOM    301  CG2 VAL    41     -16.570   2.224   7.656  1.00  0.00           C  
ATOM    302  N   SER    42     -19.258   0.158   7.375  1.00  0.00              
ATOM    303  CA  SER    42     -20.515   0.086   8.055  1.00  0.00              
ATOM    304  CB  SER    42     -21.218  -1.270   7.881  1.00  0.00              
ATOM    305  C   SER    42     -20.292   0.260   9.515  1.00  0.00              
ATOM    306  O   SER    42     -19.436  -0.393  10.108  1.00  0.00              
ATOM    307  OG  SER    42     -22.456  -1.280   8.576  1.00  0.00           O  
ATOM    308  N   HIS    43     -21.056   1.183  10.127  1.00  0.00              
ATOM    309  CA  HIS    43     -21.012   1.280  11.556  1.00  0.00              
ATOM    310  CB  HIS    43     -20.430   2.577  12.144  1.00  0.00              
ATOM    311  C   HIS    43     -22.417   1.083  12.036  1.00  0.00              
ATOM    312  O   HIS    43     -23.362   1.708  11.552  1.00  0.00              
ATOM    313  ND1 HIS    43     -22.010   4.235  11.019  1.00  0.00           N  
ATOM    314  CG  HIS    43     -20.750   3.842  11.409  1.00  0.00           C  
ATOM    315  NE2 HIS    43     -20.615   5.851  10.394  1.00  0.00           N  
ATOM    316  CD2 HIS    43     -19.911   4.840  11.019  1.00  0.00           C  
ATOM    317  CE1 HIS    43     -21.872   5.444  10.417  1.00  0.00           C  
ATOM    318  N   PRO    44     -22.564   0.173  12.968  1.00  0.00              
ATOM    319  CA  PRO    44     -23.875  -0.102  13.508  1.00  0.00              
ATOM    320  CB  PRO    44     -23.791  -1.501  14.115  1.00  0.00              
ATOM    321  C   PRO    44     -24.411   0.899  14.480  1.00  0.00              
ATOM    322  O   PRO    44     -23.615   1.547  15.160  1.00  0.00              
ATOM    323  CD  PRO    44     -21.741  -1.021  12.910  1.00  0.00           C  
ATOM    324  CG  PRO    44     -22.667  -2.180  13.320  1.00  0.00           C  
ATOM    325  N   TRP    45     -25.764   1.037  14.534  1.00  0.00              
ATOM    326  CA  TRP    45     -26.449   1.907  15.458  1.00  0.00              
ATOM    327  CB  TRP    45     -25.686   3.196  15.805  1.00  0.00              
ATOM    328  C   TRP    45     -27.724   2.349  14.808  1.00  0.00              
ATOM    329  O   TRP    45     -28.302   1.632  13.993  1.00  0.00              
ATOM    330  CG  TRP    45     -25.351   4.046  14.605  1.00  0.00           C  
ATOM    331  CD2 TRP    45     -24.768   5.354  14.688  1.00  0.00           C  
ATOM    332  CD1 TRP    45     -25.506   3.774  13.277  1.00  0.00           C  
ATOM    333  NE1 TRP    45     -25.048   4.830  12.526  1.00  0.00           N  
ATOM    334  CE2 TRP    45     -24.592   5.811  13.382  1.00  0.00           C  
ATOM    335  CE3 TRP    45     -24.407   6.110  15.765  1.00  0.00           C  
ATOM    336  CZ2 TRP    45     -24.048   7.039  13.134  1.00  0.00           C  
ATOM    337  CZ3 TRP    45     -23.859   7.348  15.512  1.00  0.00           C  
ATOM    338  CH2 TRP    45     -23.684   7.802  14.221  1.00  0.00           C  
ATOM    339  N   GLY    46     -28.198   3.561  15.179  1.00  0.00              
ATOM    340  CA  GLY    46     -29.336   4.143  14.523  1.00  0.00              
ATOM    341  C   GLY    46     -30.604   4.065  15.319  1.00  0.00              
ATOM    342  O   GLY    46     -31.657   4.450  14.811  1.00  0.00              
ATOM    343  N   VAL    47     -30.586   3.570  16.569  1.00  0.00              
ATOM    344  CA  VAL    47     -31.853   3.565  17.247  1.00  0.00              
ATOM    345  CB  VAL    47     -32.183   2.246  17.888  1.00  0.00              
ATOM    346  C   VAL    47     -31.864   4.628  18.301  1.00  0.00              
ATOM    347  O   VAL    47     -31.113   4.576  19.275  1.00  0.00              
ATOM    348  CG1 VAL    47     -31.069   1.866  18.881  1.00  0.00           C  
ATOM    349  CG2 VAL    47     -33.576   2.356  18.529  1.00  0.00           C  
ATOM    350  N   VAL    48     -32.706   5.666  18.104  1.00  0.00              
ATOM    351  CA  VAL    48     -32.892   6.662  19.125  1.00  0.00              
ATOM    352  CB  VAL    48     -32.252   7.979  18.786  1.00  0.00              
ATOM    353  C   VAL    48     -34.370   6.820  19.263  1.00  0.00              
ATOM    354  O   VAL    48     -35.009   7.643  18.610  1.00  0.00              
ATOM    355  CG1 VAL    48     -30.727   7.790  18.863  1.00  0.00           C  
ATOM    356  CG2 VAL    48     -32.701   8.435  17.386  1.00  0.00           C  
ATOM    357  N   PRO    49     -34.941   6.031  20.118  1.00  0.00              
ATOM    358  CA  PRO    49     -36.353   6.161  20.299  1.00  0.00              
ATOM    359  CB  PRO    49     -36.858   4.802  20.801  1.00  0.00              
ATOM    360  C   PRO    49     -36.649   7.309  21.190  1.00  0.00              
ATOM    361  O   PRO    49     -35.927   7.531  22.158  1.00  0.00              
ATOM    362  CD  PRO    49     -34.497   4.659  20.292  1.00  0.00           C  
ATOM    363  CG  PRO    49     -35.579   4.032  21.182  1.00  0.00           C  
ATOM    364  N   HIS    50     -37.712   8.050  20.861  1.00  0.00              
ATOM    365  CA  HIS    50     -38.206   9.130  21.650  1.00  0.00              
ATOM    366  CB  HIS    50     -37.670  10.517  21.251  1.00  0.00              
ATOM    367  C   HIS    50     -39.640   9.138  21.289  1.00  0.00              
ATOM    368  O   HIS    50     -40.011   8.734  20.188  1.00  0.00              
ATOM    369  ND1 HIS    50     -35.932  11.331  22.907  1.00  0.00           N  
ATOM    370  CG  HIS    50     -36.261  10.777  21.690  1.00  0.00           C  
ATOM    371  NE2 HIS    50     -34.018  10.976  21.833  1.00  0.00           N  
ATOM    372  CD2 HIS    50     -35.081  10.565  21.047  1.00  0.00           C  
ATOM    373  CE1 HIS    50     -34.580  11.429  22.940  1.00  0.00           C  
ATOM    374  N   GLY    51     -40.496   9.576  22.212  1.00  0.00              
ATOM    375  CA  GLY    51     -41.867   9.620  21.845  1.00  0.00              
ATOM    376  C   GLY    51     -42.091  11.019  21.393  1.00  0.00              
ATOM    377  O   GLY    51     -41.238  11.623  20.744  1.00  0.00              
ATOM    378  N   GLY    52     -43.264  11.566  21.733  1.00  0.00              
ATOM    379  CA  GLY    52     -43.615  12.890  21.337  1.00  0.00              
ATOM    380  C   GLY    52     -42.699  13.898  21.957  1.00  0.00              
ATOM    381  O   GLY    52     -42.387  14.910  21.332  1.00  0.00              
ATOM    382  N   GLU    53     -42.253  13.650  23.205  1.00  0.00              
ATOM    383  CA  GLU    53     -41.501  14.628  23.941  1.00  0.00              
ATOM    384  CB  GLU    53     -40.944  14.095  25.272  1.00  0.00              
ATOM    385  C   GLU    53     -40.352  15.158  23.146  1.00  0.00              
ATOM    386  O   GLU    53     -39.421  14.442  22.781  1.00  0.00              
ATOM    387  CG  GLU    53     -42.033  13.753  26.292  1.00  0.00           C  
ATOM    388  CD  GLU    53     -41.353  13.240  27.552  1.00  0.00           C  
ATOM    389  OE1 GLU    53     -40.559  14.008  28.156  1.00  0.00           O  
ATOM    390  OE2 GLU    53     -41.619  12.066  27.925  1.00  0.00           O  
ATOM    391  N   THR    54     -40.451  16.468  22.851  1.00  0.00              
ATOM    392  CA  THR    54     -39.453  17.307  22.257  1.00  0.00              
ATOM    393  CB  THR    54     -39.984  18.125  21.109  1.00  0.00              
ATOM    394  C   THR    54     -39.120  18.197  23.417  1.00  0.00              
ATOM    395  O   THR    54     -38.750  17.700  24.480  1.00  0.00              
ATOM    396  OG1 THR    54     -41.108  18.895  21.511  1.00  0.00           O  
ATOM    397  CG2 THR    54     -40.388  17.167  19.975  1.00  0.00           C  
ATOM    398  N   SER    55     -39.230  19.531  23.269  1.00  0.00              
ATOM    399  CA  SER    55     -39.044  20.336  24.441  1.00  0.00              
ATOM    400  CB  SER    55     -39.215  21.844  24.190  1.00  0.00              
ATOM    401  C   SER    55     -40.131  19.896  25.391  1.00  0.00              
ATOM    402  O   SER    55     -41.247  19.579  24.982  1.00  0.00              
ATOM    403  OG  SER    55     -40.545  22.124  23.778  1.00  0.00           O  
ATOM    404  N   PRO    56     -39.805  19.863  26.654  1.00  0.00              
ATOM    405  CA  PRO    56     -40.612  19.220  27.667  1.00  0.00              
ATOM    406  CB  PRO    56     -39.950  19.591  28.993  1.00  0.00              
ATOM    407  C   PRO    56     -42.104  19.395  27.767  1.00  0.00              
ATOM    408  O   PRO    56     -42.807  18.537  27.234  1.00  0.00              
ATOM    409  CD  PRO    56     -38.933  20.882  27.216  1.00  0.00           C  
ATOM    410  CG  PRO    56     -39.318  20.964  28.702  1.00  0.00           C  
ATOM    411  N   ALA    57     -42.612  20.478  28.414  1.00  0.00              
ATOM    412  CA  ALA    57     -44.040  20.585  28.622  1.00  0.00              
ATOM    413  CB  ALA    57     -44.707  19.266  29.056  1.00  0.00              
ATOM    414  C   ALA    57     -44.342  21.560  29.711  1.00  0.00              
ATOM    415  O   ALA    57     -43.418  22.083  30.332  1.00  0.00              
ATOM    416  N   PRO    58     -45.602  21.859  29.985  1.00  0.00              
ATOM    417  CA  PRO    58     -46.737  21.454  29.166  1.00  0.00              
ATOM    418  CB  PRO    58     -47.843  21.024  30.126  1.00  0.00              
ATOM    419  C   PRO    58     -47.160  22.704  28.456  1.00  0.00              
ATOM    420  O   PRO    58     -46.521  23.736  28.654  1.00  0.00              
ATOM    421  CD  PRO    58     -45.941  21.776  31.397  1.00  0.00           C  
ATOM    422  CG  PRO    58     -47.134  20.816  31.471  1.00  0.00           C  
ATOM    423  N   SER    59     -48.236  22.651  27.642  1.00  0.00              
ATOM    424  CA  SER    59     -48.735  23.869  27.066  1.00  0.00              
ATOM    425  CB  SER    59     -48.301  24.076  25.611  1.00  0.00              
ATOM    426  C   SER    59     -50.228  23.810  27.048  1.00  0.00              
ATOM    427  O   SER    59     -50.818  22.825  26.606  1.00  0.00              
ATOM    428  OG  SER    59     -48.947  25.226  25.095  1.00  0.00           O  
ATOM    429  N   LYS    60     -50.876  24.875  27.559  1.00  0.00              
ATOM    430  CA  LYS    60     -52.302  24.991  27.483  1.00  0.00              
ATOM    431  CB  LYS    60     -53.057  23.763  28.024  1.00  0.00              
ATOM    432  C   LYS    60     -52.696  26.195  28.265  1.00  0.00              
ATOM    433  O   LYS    60     -53.047  26.115  29.442  1.00  0.00              
ATOM    434  CG  LYS    60     -52.721  23.377  29.464  1.00  0.00           C  
ATOM    435  CD  LYS    60     -53.718  22.374  30.046  1.00  0.00           C  
ATOM    436  CE  LYS    60     -54.007  21.196  29.113  1.00  0.00           C  
ATOM    437  NZ  LYS    60     -55.014  20.300  29.722  1.00  0.00           N  
ATOM    438  N   SER    61     -52.634  27.353  27.593  1.00  0.00              
ATOM    439  CA  SER    61     -53.043  28.615  28.123  1.00  0.00              
ATOM    440  CB  SER    61     -51.875  29.565  28.436  1.00  0.00              
ATOM    441  C   SER    61     -53.768  29.198  26.962  1.00  0.00              
ATOM    442  O   SER    61     -53.486  28.837  25.820  1.00  0.00              
ATOM    443  OG  SER    61     -51.048  29.011  29.448  1.00  0.00           O  
ATOM    444  N   SER    62     -54.736  30.095  27.192  1.00  0.00              
ATOM    445  CA  SER    62     -55.413  30.562  26.025  1.00  0.00              
ATOM    446  CB  SER    62     -56.918  30.243  26.035  1.00  0.00              
ATOM    447  C   SER    62     -55.288  32.045  25.983  1.00  0.00              
ATOM    448  O   SER    62     -55.454  32.727  26.993  1.00  0.00              
ATOM    449  OG  SER    62     -57.122  28.840  26.107  1.00  0.00           O  
ATOM    450  N   LEU    63     -54.958  32.575  24.792  1.00  0.00              
ATOM    451  CA  LEU    63     -54.912  33.991  24.607  1.00  0.00              
ATOM    452  CB  LEU    63     -53.584  34.487  24.011  1.00  0.00              
ATOM    453  C   LEU    63     -55.996  34.256  23.621  1.00  0.00              
ATOM    454  O   LEU    63     -55.994  33.689  22.530  1.00  0.00              
ATOM    455  CG  LEU    63     -52.376  34.207  24.925  1.00  0.00           C  
ATOM    456  CD1 LEU    63     -52.498  34.968  26.255  1.00  0.00           C  
ATOM    457  CD2 LEU    63     -52.152  32.697  25.117  1.00  0.00           C  
ATOM    458  N   GLU    64     -56.971  35.114  23.969  1.00  0.00              
ATOM    459  CA  GLU    64     -58.042  35.248  23.032  1.00  0.00              
ATOM    460  CB  GLU    64     -59.437  35.371  23.669  1.00  0.00              
ATOM    461  C   GLU    64     -57.827  36.447  22.181  1.00  0.00              
ATOM    462  O   GLU    64     -57.929  37.586  22.635  1.00  0.00              
ATOM    463  CG  GLU    64     -60.558  35.457  22.629  1.00  0.00           C  
ATOM    464  CD  GLU    64     -60.627  34.126  21.891  1.00  0.00           C  
ATOM    465  OE1 GLU    64     -59.899  33.182  22.300  1.00  0.00           O  
ATOM    466  OE2 GLU    64     -61.407  34.039  20.905  1.00  0.00           O  
ATOM    467  N   THR    65     -57.497  36.189  20.905  1.00  0.00              
ATOM    468  CA  THR    65     -57.386  37.209  19.913  1.00  0.00              
ATOM    469  CB  THR    65     -55.991  37.415  19.404  1.00  0.00              
ATOM    470  C   THR    65     -58.190  36.671  18.777  1.00  0.00              
ATOM    471  O   THR    65     -58.080  35.491  18.448  1.00  0.00              
ATOM    472  OG1 THR    65     -55.518  36.231  18.779  1.00  0.00           O  
ATOM    473  CG2 THR    65     -55.085  37.790  20.588  1.00  0.00           C  
ATOM    474  N   THR    66     -59.046  37.500  18.158  1.00  0.00              
ATOM    475  CA  THR    66     -59.801  36.964  17.066  1.00  0.00              
ATOM    476  CB  THR    66     -61.017  37.771  16.714  1.00  0.00              
ATOM    477  C   THR    66     -58.887  36.971  15.887  1.00  0.00              
ATOM    478  O   THR    66     -57.992  37.810  15.798  1.00  0.00              
ATOM    479  OG1 THR    66     -61.897  37.841  17.826  1.00  0.00           O  
ATOM    480  CG2 THR    66     -61.723  37.106  15.519  1.00  0.00           C  
ATOM    481  N   SER    67     -59.072  36.020  14.952  1.00  0.00              
ATOM    482  CA  SER    67     -58.159  36.005  13.851  1.00  0.00              
ATOM    483  CB  SER    67     -57.438  34.657  13.675  1.00  0.00              
ATOM    484  C   SER    67     -58.889  36.282  12.579  1.00  0.00              
ATOM    485  O   SER    67     -59.696  35.475  12.121  1.00  0.00              
ATOM    486  OG  SER    67     -56.553  34.721  12.565  1.00  0.00           O  
ATOM    487  N   THR    68     -58.628  37.464  11.988  1.00  0.00              
ATOM    488  CA  THR    68     -59.181  37.773  10.705  1.00  0.00              
ATOM    489  CB  THR    68     -60.366  38.707  10.788  1.00  0.00              
ATOM    490  C   THR    68     -58.079  38.381   9.888  1.00  0.00              
ATOM    491  O   THR    68     -58.028  39.591   9.673  1.00  0.00              
ATOM    492  OG1 THR    68     -60.871  38.976   9.488  1.00  0.00           O  
ATOM    493  CG2 THR    68     -59.991  40.007  11.524  1.00  0.00           C  
ATOM    494  N   THR    69     -57.149  37.544   9.388  1.00  0.00              
ATOM    495  CA  THR    69     -56.082  38.119   8.624  1.00  0.00              
ATOM    496  CB  THR    69     -54.722  37.864   9.200  1.00  0.00              
ATOM    497  C   THR    69     -56.098  37.523   7.262  1.00  0.00              
ATOM    498  O   THR    69     -55.739  36.362   7.076  1.00  0.00              
ATOM    499  OG1 THR    69     -54.639  38.391  10.516  1.00  0.00           O  
ATOM    500  CG2 THR    69     -53.676  38.536   8.294  1.00  0.00           C  
ATOM    501  N   SER    70     -56.540  38.308   6.265  1.00  0.00              
ATOM    502  CA  SER    70     -56.472  37.799   4.935  1.00  0.00              
ATOM    503  CB  SER    70     -57.621  36.840   4.578  1.00  0.00              
ATOM    504  C   SER    70     -56.566  38.957   4.001  1.00  0.00              
ATOM    505  O   SER    70     -57.534  39.715   4.024  1.00  0.00              
ATOM    506  OG  SER    70     -58.855  37.541   4.561  1.00  0.00           O  
ATOM    507  N   MET    71     -55.532  39.130   3.163  1.00  0.00              
ATOM    508  CA  MET    71     -55.585  40.090   2.104  1.00  0.00              
ATOM    509  CB  MET    71     -54.312  40.944   1.972  1.00  0.00              
ATOM    510  C   MET    71     -55.641  39.173   0.936  1.00  0.00              
ATOM    511  O   MET    71     -54.739  38.356   0.756  1.00  0.00              
ATOM    512  CG  MET    71     -54.098  41.901   3.147  1.00  0.00           C  
ATOM    513  SD  MET    71     -52.544  42.843   3.084  1.00  0.00           S  
ATOM    514  CE  MET    71     -51.500  41.453   3.610  1.00  0.00           C  
ATOM    515  N   SER    72     -56.694  39.250   0.105  1.00  0.00              
ATOM    516  CA  SER    72     -56.741  38.178  -0.836  1.00  0.00              
ATOM    517  CB  SER    72     -58.032  37.346  -0.744  1.00  0.00              
ATOM    518  C   SER    72     -56.633  38.642  -2.245  1.00  0.00              
ATOM    519  O   SER    72     -57.364  39.518  -2.704  1.00  0.00              
ATOM    520  OG  SER    72     -59.152  38.144  -1.097  1.00  0.00           O  
ATOM    521  N   THR    73     -55.657  38.045  -2.950  1.00  0.00              
ATOM    522  CA  THR    73     -55.511  38.173  -4.363  1.00  0.00              
ATOM    523  CB  THR    73     -54.264  38.894  -4.781  1.00  0.00              
ATOM    524  C   THR    73     -55.378  36.756  -4.795  1.00  0.00              
ATOM    525  O   THR    73     -54.311  36.162  -4.655  1.00  0.00              
ATOM    526  OG1 THR    73     -54.254  40.207  -4.239  1.00  0.00           O  
ATOM    527  CG2 THR    73     -54.220  38.953  -6.318  1.00  0.00           C  
ATOM    528  N   PHE    74     -56.459  36.148  -5.312  1.00  0.00              
ATOM    529  CA  PHE    74     -56.308  34.760  -5.620  1.00  0.00              
ATOM    530  CB  PHE    74     -57.454  33.917  -5.035  1.00  0.00              
ATOM    531  C   PHE    74     -56.367  34.645  -7.107  1.00  0.00              
ATOM    532  O   PHE    74     -57.434  34.458  -7.690  1.00  0.00              
ATOM    533  CG  PHE    74     -56.986  32.510  -4.893  1.00  0.00           C  
ATOM    534  CD1 PHE    74     -56.324  32.131  -3.748  1.00  0.00           C  
ATOM    535  CD2 PHE    74     -57.204  31.575  -5.877  1.00  0.00           C  
ATOM    536  CE1 PHE    74     -55.880  30.841  -3.581  1.00  0.00           C  
ATOM    537  CE2 PHE    74     -56.761  30.283  -5.713  1.00  0.00           C  
ATOM    538  CZ  PHE    74     -56.099  29.912  -4.568  1.00  0.00           C  
ATOM    539  N   ASN    75     -55.198  34.768  -7.756  1.00  0.00              
ATOM    540  CA  ASN    75     -55.091  34.606  -9.173  1.00  0.00              
ATOM    541  CB  ASN    75     -54.934  35.929  -9.946  1.00  0.00              
ATOM    542  C   ASN    75     -53.847  33.809  -9.347  1.00  0.00              
ATOM    543  O   ASN    75     -52.932  33.909  -8.531  1.00  0.00              
ATOM    544  CG  ASN    75     -56.278  36.649  -9.923  1.00  0.00           C  
ATOM    545  OD1 ASN    75     -57.332  36.024 -10.029  1.00  0.00           O  
ATOM    546  ND2 ASN    75     -56.244  38.001  -9.784  1.00  0.00           N  
ATOM    547  N   SER    76     -53.764  32.974 -10.398  1.00  0.00              
ATOM    548  CA  SER    76     -52.578  32.179 -10.442  1.00  0.00              
ATOM    549  CB  SER    76     -52.844  30.664 -10.428  1.00  0.00              
ATOM    550  C   SER    76     -51.768  32.490 -11.649  1.00  0.00              
ATOM    551  O   SER    76     -52.247  32.434 -12.780  1.00  0.00              
ATOM    552  OG  SER    76     -53.394  30.279  -9.177  1.00  0.00           O  
ATOM    553  N   VAL    77     -50.494  32.851 -11.406  1.00  0.00              
ATOM    554  CA  VAL    77     -49.564  33.052 -12.470  1.00  0.00              
ATOM    555  CB  VAL    77     -49.050  34.456 -12.583  1.00  0.00              
ATOM    556  C   VAL    77     -48.402  32.183 -12.139  1.00  0.00              
ATOM    557  O   VAL    77     -47.797  32.310 -11.076  1.00  0.00              
ATOM    558  CG1 VAL    77     -47.948  34.482 -13.657  1.00  0.00           C  
ATOM    559  CG2 VAL    77     -50.234  35.390 -12.890  1.00  0.00           C  
ATOM    560  N   ALA    78     -48.078  31.252 -13.047  1.00  0.00              
ATOM    561  CA  ALA    78     -46.947  30.402 -12.855  1.00  0.00              
ATOM    562  CB  ALA    78     -47.304  28.915 -12.693  1.00  0.00              
ATOM    563  C   ALA    78     -46.202  30.536 -14.132  1.00  0.00              
ATOM    564  O   ALA    78     -46.795  30.794 -15.178  1.00  0.00              
ATOM    565  N   GLY    79     -44.872  30.395 -14.087  1.00  0.00              
ATOM    566  CA  GLY    79     -44.162  30.549 -15.313  1.00  0.00              
ATOM    567  C   GLY    79     -42.721  30.455 -14.979  1.00  0.00              
ATOM    568  O   GLY    79     -42.349  30.218 -13.830  1.00  0.00              
ATOM    569  N   GLN    80     -41.862  30.631 -15.993  1.00  0.00              
ATOM    570  CA  GLN    80     -40.472  30.553 -15.706  1.00  0.00              
ATOM    571  CB  GLN    80     -39.791  29.331 -16.366  1.00  0.00              
ATOM    572  C   GLN    80     -39.790  31.835 -16.043  1.00  0.00              
ATOM    573  O   GLN    80     -39.817  32.308 -17.177  1.00  0.00              
ATOM    574  CG  GLN    80     -40.062  29.143 -17.865  1.00  0.00           C  
ATOM    575  CD  GLN    80     -39.229  30.105 -18.691  1.00  0.00           C  
ATOM    576  OE1 GLN    80     -39.637  30.518 -19.776  1.00  0.00           O  
ATOM    577  NE2 GLN    80     -38.027  30.472 -18.173  1.00  0.00           N  
ATOM    578  N   ASP    81     -39.196  32.457 -15.004  1.00  0.00              
ATOM    579  CA  ASP    81     -38.409  33.640 -15.174  1.00  0.00              
ATOM    580  CB  ASP    81     -38.289  34.483 -13.894  1.00  0.00              
ATOM    581  C   ASP    81     -37.058  33.110 -15.530  1.00  0.00              
ATOM    582  O   ASP    81     -36.808  31.916 -15.373  1.00  0.00              
ATOM    583  CG  ASP    81     -39.667  35.066 -13.607  1.00  0.00           C  
ATOM    584  OD1 ASP    81     -40.396  35.370 -14.589  1.00  0.00           O  
ATOM    585  OD2 ASP    81     -40.008  35.217 -12.404  1.00  0.00           O  
ATOM    586  N   ASP    82     -36.145  33.956 -16.040  1.00  0.00              
ATOM    587  CA  ASP    82     -34.894  33.371 -16.420  1.00  0.00              
ATOM    588  CB  ASP    82     -34.652  33.427 -17.940  1.00  0.00              
ATOM    589  C   ASP    82     -33.760  34.096 -15.773  1.00  0.00              
ATOM    590  O   ASP    82     -33.271  35.095 -16.298  1.00  0.00              
ATOM    591  CG  ASP    82     -33.403  32.620 -18.274  1.00  0.00           C  
ATOM    592  OD1 ASP    82     -32.772  32.068 -17.333  1.00  0.00           O  
ATOM    593  OD2 ASP    82     -33.064  32.544 -19.485  1.00  0.00           O  
ATOM    594  N   GLU    83     -33.307  33.606 -14.604  1.00  0.00              
ATOM    595  CA  GLU    83     -32.145  34.182 -13.995  1.00  0.00              
ATOM    596  CB  GLU    83     -32.484  35.126 -12.829  1.00  0.00              
ATOM    597  C   GLU    83     -31.388  33.027 -13.420  1.00  0.00              
ATOM    598  O   GLU    83     -31.684  32.593 -12.308  1.00  0.00              
ATOM    599  CG  GLU    83     -33.277  36.368 -13.248  1.00  0.00           C  
ATOM    600  CD  GLU    83     -34.750  35.994 -13.365  1.00  0.00           C  
ATOM    601  OE1 GLU    83     -35.089  34.807 -13.108  1.00  0.00           O  
ATOM    602  OE2 GLU    83     -35.561  36.896 -13.707  1.00  0.00           O  
ATOM    603  N   THR    84     -30.394  32.475 -14.150  1.00  0.00              
ATOM    604  CA  THR    84     -29.727  31.367 -13.533  1.00  0.00              
ATOM    605  CB  THR    84     -30.035  30.046 -14.172  1.00  0.00              
ATOM    606  C   THR    84     -28.242  31.541 -13.546  1.00  0.00              
ATOM    607  O   THR    84     -27.552  30.902 -14.339  1.00  0.00              
ATOM    608  OG1 THR    84     -31.432  29.795 -14.120  1.00  0.00           O  
ATOM    609  CG2 THR    84     -29.274  28.950 -13.406  1.00  0.00           C  
ATOM    610  N   PRO    85     -27.716  32.392 -12.710  1.00  0.00              
ATOM    611  CA  PRO    85     -26.282  32.497 -12.648  1.00  0.00              
ATOM    612  CB  PRO    85     -25.966  33.965 -12.358  1.00  0.00              
ATOM    613  C   PRO    85     -25.746  31.575 -11.605  1.00  0.00              
ATOM    614  O   PRO    85     -26.453  31.343 -10.626  1.00  0.00              
ATOM    615  CD  PRO    85     -28.358  33.672 -12.460  1.00  0.00           C  
ATOM    616  CG  PRO    85     -27.277  34.527 -11.785  1.00  0.00           C  
ATOM    617  N   SER    86     -24.521  31.039 -11.791  1.00  0.00              
ATOM    618  CA  SER    86     -23.901  30.277 -10.744  1.00  0.00              
ATOM    619  CB  SER    86     -24.813  29.225 -10.084  1.00  0.00              
ATOM    620  C   SER    86     -22.748  29.505 -11.295  1.00  0.00              
ATOM    621  O   SER    86     -22.852  28.794 -12.295  1.00  0.00              
ATOM    622  OG  SER    86     -24.102  28.534  -9.069  1.00  0.00           O  
ATOM    623  N   ILE    87     -21.600  29.681 -10.629  1.00  0.00              
ATOM    624  CA  ILE    87     -20.408  28.901 -10.741  1.00  0.00              
ATOM    625  CB  ILE    87     -19.270  29.583 -11.452  1.00  0.00              
ATOM    626  C   ILE    87     -20.112  28.835  -9.279  1.00  0.00              
ATOM    627  O   ILE    87     -20.347  29.820  -8.581  1.00  0.00              
ATOM    628  CG2 ILE    87     -18.804  30.791 -10.622  1.00  0.00           C  
ATOM    629  CG1 ILE    87     -18.160  28.566 -11.761  1.00  0.00           C  
ATOM    630  CD1 ILE    87     -18.580  27.504 -12.777  1.00  0.00           C  
ATOM    631  N   ASN    88     -19.651  27.712  -8.710  1.00  0.00              
ATOM    632  CA  ASN    88     -19.598  27.892  -7.291  1.00  0.00              
ATOM    633  CB  ASN    88     -20.529  26.948  -6.500  1.00  0.00              
ATOM    634  C   ASN    88     -18.215  27.733  -6.759  1.00  0.00              
ATOM    635  O   ASN    88     -17.608  26.665  -6.806  1.00  0.00              
ATOM    636  CG  ASN    88     -20.084  25.502  -6.678  1.00  0.00           C  
ATOM    637  OD1 ASN    88     -19.576  25.118  -7.730  1.00  0.00           O  
ATOM    638  ND2 ASN    88     -20.276  24.676  -5.614  1.00  0.00           N  
ATOM    639  N   ALA    89     -17.680  28.861  -6.271  1.00  0.00              
ATOM    640  CA  ALA    89     -16.493  28.897  -5.482  1.00  0.00              
ATOM    641  CB  ALA    89     -15.366  29.751  -6.086  1.00  0.00              
ATOM    642  C   ALA    89     -17.037  29.638  -4.321  1.00  0.00              
ATOM    643  O   ALA    89     -17.505  30.765  -4.477  1.00  0.00              
ATOM    644  N   THR    90     -17.018  29.047  -3.120  1.00  0.00              
ATOM    645  CA  THR    90     -17.738  29.778  -2.133  1.00  0.00              
ATOM    646  CB  THR    90     -18.889  29.018  -1.546  1.00  0.00              
ATOM    647  C   THR    90     -16.851  30.156  -1.007  1.00  0.00              
ATOM    648  O   THR    90     -16.077  29.372  -0.460  1.00  0.00              
ATOM    649  OG1 THR    90     -19.805  28.653  -2.568  1.00  0.00           O  
ATOM    650  CG2 THR    90     -19.586  29.912  -0.506  1.00  0.00           C  
ATOM    651  N   THR    91     -16.978  31.444  -0.699  1.00  0.00              
ATOM    652  CA  THR    91     -16.469  32.216   0.378  1.00  0.00              
ATOM    653  CB  THR    91     -15.220  32.979   0.048  1.00  0.00              
ATOM    654  C   THR    91     -17.587  33.189   0.358  1.00  0.00              
ATOM    655  O   THR    91     -18.624  32.876  -0.225  1.00  0.00              
ATOM    656  OG1 THR    91     -15.471  33.904  -1.000  1.00  0.00           O  
ATOM    657  CG2 THR    91     -14.129  31.982  -0.377  1.00  0.00           C  
ATOM    658  N   THR    92     -17.492  34.368   0.973  1.00  0.00              
ATOM    659  CA  THR    92     -18.637  35.145   0.630  1.00  0.00              
ATOM    660  CB  THR    92     -18.833  36.372   1.481  1.00  0.00              
ATOM    661  C   THR    92     -18.399  35.548  -0.795  1.00  0.00              
ATOM    662  O   THR    92     -17.342  36.083  -1.126  1.00  0.00              
ATOM    663  OG1 THR    92     -20.059  37.005   1.144  1.00  0.00           O  
ATOM    664  CG2 THR    92     -17.655  37.341   1.288  1.00  0.00           C  
ATOM    665  N   THR    93     -19.359  35.266  -1.698  1.00  0.00              
ATOM    666  CA  THR    93     -19.113  35.610  -3.069  1.00  0.00              
ATOM    667  CB  THR    93     -19.529  34.553  -4.049  1.00  0.00              
ATOM    668  C   THR    93     -19.910  36.827  -3.377  1.00  0.00              
ATOM    669  O   THR    93     -21.140  36.788  -3.390  1.00  0.00              
ATOM    670  OG1 THR    93     -18.825  33.346  -3.801  1.00  0.00           O  
ATOM    671  CG2 THR    93     -19.227  35.059  -5.470  1.00  0.00           C  
ATOM    672  N   GLU    94     -19.223  37.959  -3.619  1.00  0.00              
ATOM    673  CA  GLU    94     -19.972  39.126  -3.960  1.00  0.00              
ATOM    674  CB  GLU    94     -19.695  40.360  -3.079  1.00  0.00              
ATOM    675  C   GLU    94     -19.642  39.487  -5.361  1.00  0.00              
ATOM    676  O   GLU    94     -18.505  39.811  -5.700  1.00  0.00              
ATOM    677  CG  GLU    94     -18.238  40.829  -3.070  1.00  0.00           C  
ATOM    678  CD  GLU    94     -17.570  40.239  -1.838  1.00  0.00           C  
ATOM    679  OE1 GLU    94     -18.208  40.272  -0.752  1.00  0.00           O  
ATOM    680  OE2 GLU    94     -16.417  39.746  -1.964  1.00  0.00           O  
ATOM    681  N   ALA    95     -20.671  39.405  -6.212  1.00  0.00              
ATOM    682  CA  ALA    95     -20.587  39.773  -7.584  1.00  0.00              
ATOM    683  CB  ALA    95     -20.060  38.657  -8.501  1.00  0.00              
ATOM    684  C   ALA    95     -22.006  40.004  -7.944  1.00  0.00              
ATOM    685  O   ALA    95     -22.911  39.528  -7.261  1.00  0.00              
ATOM    686  N   THR    96     -22.253  40.763  -9.016  1.00  0.00              
ATOM    687  CA  THR    96     -23.611  40.917  -9.421  1.00  0.00              
ATOM    688  CB  THR    96     -23.816  42.082 -10.344  1.00  0.00              
ATOM    689  C   THR    96     -23.868  39.674 -10.199  1.00  0.00              
ATOM    690  O   THR    96     -23.422  38.595  -9.813  1.00  0.00              
ATOM    691  OG1 THR    96     -23.054  41.908 -11.531  1.00  0.00           O  
ATOM    692  CG2 THR    96     -23.376  43.366  -9.621  1.00  0.00           C  
ATOM    693  N   ALA    97     -24.614  39.763 -11.310  1.00  0.00              
ATOM    694  CA  ALA    97     -24.790  38.534 -12.012  1.00  0.00              
ATOM    695  CB  ALA    97     -25.730  38.644 -13.225  1.00  0.00              
ATOM    696  C   ALA    97     -23.452  38.101 -12.509  1.00  0.00              
ATOM    697  O   ALA    97     -22.799  38.807 -13.275  1.00  0.00              
ATOM    698  N   SER    98     -23.006  36.913 -12.061  1.00  0.00              
ATOM    699  CA  SER    98     -21.771  36.374 -12.539  1.00  0.00              
ATOM    700  CB  SER    98     -21.096  35.389 -11.568  1.00  0.00              
ATOM    701  C   SER    98     -22.164  35.605 -13.761  1.00  0.00              
ATOM    702  O   SER    98     -23.351  35.446 -14.040  1.00  0.00              
ATOM    703  OG  SER    98     -21.900  34.229 -11.410  1.00  0.00           O  
ATOM    704  N   SER    99     -21.183  35.125 -14.543  1.00  0.00              
ATOM    705  CA  SER    99     -21.530  34.391 -15.724  1.00  0.00              
ATOM    706  CB  SER    99     -20.530  34.551 -16.882  1.00  0.00              
ATOM    707  C   SER    99     -21.618  32.936 -15.388  1.00  0.00              
ATOM    708  O   SER    99     -21.585  32.558 -14.219  1.00  0.00              
ATOM    709  OG  SER    99     -20.574  35.878 -17.385  1.00  0.00           O  
ATOM    710  N   TYR   100     -21.770  32.096 -16.437  1.00  0.00              
ATOM    711  CA  TYR   100     -21.867  30.665 -16.327  1.00  0.00              
ATOM    712  CB  TYR   100     -21.108  30.029 -15.146  1.00  0.00              
ATOM    713  C   TYR   100     -23.305  30.310 -16.158  1.00  0.00              
ATOM    714  O   TYR   100     -24.023  30.957 -15.398  1.00  0.00              
ATOM    715  CG  TYR   100     -19.646  30.230 -15.339  1.00  0.00           C  
ATOM    716  CD1 TYR   100     -19.029  31.368 -14.873  1.00  0.00           C  
ATOM    717  CD2 TYR   100     -18.892  29.277 -15.984  1.00  0.00           C  
ATOM    718  CE1 TYR   100     -17.678  31.551 -15.046  1.00  0.00           C  
ATOM    719  CE2 TYR   100     -17.540  29.455 -16.160  1.00  0.00           C  
ATOM    720  CZ  TYR   100     -16.932  30.594 -15.690  1.00  0.00           C  
ATOM    721  OH  TYR   100     -15.546  30.781 -15.868  1.00  0.00           O  
ATOM    722  N   HIS   101     -23.781  29.275 -16.883  1.00  0.00              
ATOM    723  CA  HIS   101     -25.167  28.950 -16.730  1.00  0.00              
ATOM    724  CB  HIS   101     -25.985  29.001 -18.037  1.00  0.00              
ATOM    725  C   HIS   101     -25.301  27.578 -16.155  1.00  0.00              
ATOM    726  O   HIS   101     -24.728  26.612 -16.656  1.00  0.00              
ATOM    727  ND1 HIS   101     -26.701  26.724 -18.900  1.00  0.00           N  
ATOM    728  CG  HIS   101     -25.834  27.794 -18.917  1.00  0.00           C  
ATOM    729  NE2 HIS   101     -25.149  26.256 -20.420  1.00  0.00           N  
ATOM    730  CD2 HIS   101     -24.892  27.492 -19.852  1.00  0.00           C  
ATOM    731  CE1 HIS   101     -26.245  25.834 -19.817  1.00  0.00           C  
ATOM    732  N   GLN   102     -26.049  27.477 -15.039  1.00  0.00              
ATOM    733  CA  GLN   102     -26.368  26.198 -14.480  1.00  0.00              
ATOM    734  CB  GLN   102     -26.675  26.252 -12.972  1.00  0.00              
ATOM    735  C   GLN   102     -27.632  25.851 -15.194  1.00  0.00              
ATOM    736  O   GLN   102     -28.444  26.736 -15.460  1.00  0.00              
ATOM    737  CG  GLN   102     -26.866  24.880 -12.322  1.00  0.00           C  
ATOM    738  CD  GLN   102     -25.491  24.245 -12.166  1.00  0.00           C  
ATOM    739  OE1 GLN   102     -24.856  23.858 -13.145  1.00  0.00           O  
ATOM    740  NE2 GLN   102     -25.012  24.138 -10.897  1.00  0.00           N  
ATOM    741  N   GLU   103     -27.850  24.575 -15.557  1.00  0.00              
ATOM    742  CA  GLU   103     -29.026  24.367 -16.347  1.00  0.00              
ATOM    743  CB  GLU   103     -28.708  23.789 -17.736  1.00  0.00              
ATOM    744  C   GLU   103     -29.975  23.409 -15.702  1.00  0.00              
ATOM    745  O   GLU   103     -29.742  22.201 -15.691  1.00  0.00              
ATOM    746  CG  GLU   103     -29.951  23.407 -18.538  1.00  0.00           C  
ATOM    747  CD  GLU   103     -30.718  24.682 -18.845  1.00  0.00           C  
ATOM    748  OE1 GLU   103     -30.269  25.764 -18.383  1.00  0.00           O  
ATOM    749  OE2 GLU   103     -31.765  24.589 -19.539  1.00  0.00           O  
ATOM    750  N   ILE   104     -31.075  23.938 -15.130  1.00  0.00              
ATOM    751  CA  ILE   104     -32.143  23.095 -14.676  1.00  0.00              
ATOM    752  CB  ILE   104     -32.269  23.029 -13.172  1.00  0.00              
ATOM    753  C   ILE   104     -33.396  23.643 -15.302  1.00  0.00              
ATOM    754  O   ILE   104     -34.086  24.499 -14.752  1.00  0.00              
ATOM    755  CG2 ILE   104     -31.025  22.296 -12.645  1.00  0.00           C  
ATOM    756  CG1 ILE   104     -32.494  24.412 -12.532  1.00  0.00           C  
ATOM    757  CD1 ILE   104     -31.325  25.379 -12.714  1.00  0.00           C  
ATOM    758  N   PRO   105     -33.694  23.146 -16.470  1.00  0.00              
ATOM    759  CA  PRO   105     -34.823  23.612 -17.231  1.00  0.00              
ATOM    760  CB  PRO   105     -34.920  22.668 -18.426  1.00  0.00              
ATOM    761  C   PRO   105     -36.150  23.730 -16.530  1.00  0.00              
ATOM    762  O   PRO   105     -36.541  24.857 -16.231  1.00  0.00              
ATOM    763  CD  PRO   105     -33.312  21.792 -16.835  1.00  0.00           C  
ATOM    764  CG  PRO   105     -34.365  21.345 -17.864  1.00  0.00           C  
ATOM    765  N   ILE   106     -36.871  22.616 -16.246  1.00  0.00              
ATOM    766  CA  ILE   106     -38.168  22.842 -15.660  1.00  0.00              
ATOM    767  CB  ILE   106     -39.038  21.613 -15.635  1.00  0.00              
ATOM    768  C   ILE   106     -37.954  23.366 -14.261  1.00  0.00              
ATOM    769  O   ILE   106     -38.342  24.505 -14.011  1.00  0.00              
ATOM    770  CG2 ILE   106     -40.311  21.944 -14.839  1.00  0.00           C  
ATOM    771  CG1 ILE   106     -39.314  21.121 -17.065  1.00  0.00           C  
ATOM    772  CD1 ILE   106     -39.922  19.720 -17.121  1.00  0.00           C  
ATOM    773  N   PRO   107     -37.343  22.667 -13.314  1.00  0.00              
ATOM    774  CA  PRO   107     -37.223  21.224 -13.319  1.00  0.00              
ATOM    775  CB  PRO   107     -35.939  20.886 -12.564  1.00  0.00              
ATOM    776  C   PRO   107     -38.417  20.701 -12.576  1.00  0.00              
ATOM    777  O   PRO   107     -38.917  21.405 -11.699  1.00  0.00              
ATOM    778  CD  PRO   107     -36.189  23.287 -12.679  1.00  0.00           C  
ATOM    779  CG  PRO   107     -35.123  22.185 -12.604  1.00  0.00           C  
ATOM    780  N   ILE   108     -38.901  19.492 -12.909  1.00  0.00              
ATOM    781  CA  ILE   108     -39.923  18.830 -12.145  1.00  0.00              
ATOM    782  CB  ILE   108     -41.313  19.079 -12.662  1.00  0.00              
ATOM    783  C   ILE   108     -39.587  17.388 -12.314  1.00  0.00              
ATOM    784  O   ILE   108     -39.389  16.927 -13.438  1.00  0.00              
ATOM    785  CG2 ILE   108     -41.607  20.579 -12.504  1.00  0.00           C  
ATOM    786  CG1 ILE   108     -41.474  18.570 -14.105  1.00  0.00           C  
ATOM    787  CD1 ILE   108     -42.925  18.538 -14.580  1.00  0.00           C  
ATOM    788  N   LYS   109     -39.460  16.618 -11.221  1.00  0.00              
ATOM    789  CA  LYS   109     -39.106  15.268 -11.526  1.00  0.00              
ATOM    790  CB  LYS   109     -37.582  15.043 -11.510  1.00  0.00              
ATOM    791  C   LYS   109     -39.693  14.370 -10.495  1.00  0.00              
ATOM    792  O   LYS   109     -39.067  14.080  -9.476  1.00  0.00              
ATOM    793  CG  LYS   109     -37.100  13.822 -12.299  1.00  0.00           C  
ATOM    794  CD  LYS   109     -37.731  12.495 -11.877  1.00  0.00           C  
ATOM    795  CE  LYS   109     -38.775  11.985 -12.873  1.00  0.00           C  
ATOM    796  NZ  LYS   109     -38.118  11.630 -14.152  1.00  0.00           N  
ATOM    797  N   THR   110     -40.929  13.910 -10.739  1.00  0.00              
ATOM    798  CA  THR   110     -41.482  12.891  -9.907  1.00  0.00              
ATOM    799  CB  THR   110     -42.912  13.130  -9.510  1.00  0.00              
ATOM    800  C   THR   110     -41.416  11.721 -10.830  1.00  0.00              
ATOM    801  O   THR   110     -42.055  11.709 -11.881  1.00  0.00              
ATOM    802  OG1 THR   110     -43.751  13.210 -10.653  1.00  0.00           O  
ATOM    803  CG2 THR   110     -42.979  14.443  -8.713  1.00  0.00           C  
ATOM    804  N   ALA   111     -40.607  10.708 -10.486  1.00  0.00              
ATOM    805  CA  ALA   111     -40.421   9.666 -11.446  1.00  0.00              
ATOM    806  CB  ALA   111     -38.955   9.228 -11.601  1.00  0.00              
ATOM    807  C   ALA   111     -41.195   8.470 -11.033  1.00  0.00              
ATOM    808  O   ALA   111     -41.421   8.228  -9.848  1.00  0.00              
ATOM    809  N   SER   112     -41.645   7.693 -12.036  1.00  0.00              
ATOM    810  CA  SER   112     -42.372   6.508 -11.720  1.00  0.00              
ATOM    811  CB  SER   112     -43.462   6.159 -12.748  1.00  0.00              
ATOM    812  C   SER   112     -41.380   5.396 -11.731  1.00  0.00              
ATOM    813  O   SER   112     -40.795   5.078 -12.766  1.00  0.00              
ATOM    814  OG  SER   112     -44.128   4.965 -12.363  1.00  0.00           O  
ATOM    815  N   SER   113     -41.150   4.783 -10.554  1.00  0.00              
ATOM    816  CA  SER   113     -40.258   3.668 -10.523  1.00  0.00              
ATOM    817  CB  SER   113     -39.283   3.682  -9.335  1.00  0.00              
ATOM    818  C   SER   113     -41.157   2.479 -10.393  1.00  0.00              
ATOM    819  O   SER   113     -41.797   2.281  -9.362  1.00  0.00              
ATOM    820  OG  SER   113     -38.440   2.540  -9.382  1.00  0.00           O  
ATOM    821  N   ARG   114     -41.235   1.664 -11.463  1.00  0.00              
ATOM    822  CA  ARG   114     -42.148   0.560 -11.476  1.00  0.00              
ATOM    823  CB  ARG   114     -42.186  -0.182 -12.824  1.00  0.00              
ATOM    824  C   ARG   114     -41.789  -0.445 -10.435  1.00  0.00              
ATOM    825  O   ARG   114     -42.652  -0.910  -9.694  1.00  0.00              
ATOM    826  CG  ARG   114     -40.832  -0.749 -13.256  1.00  0.00           C  
ATOM    827  CD  ARG   114     -40.927  -1.776 -14.388  1.00  0.00           C  
ATOM    828  NE  ARG   114     -41.431  -3.046 -13.791  1.00  0.00           N  
ATOM    829  CZ  ARG   114     -41.931  -4.035 -14.588  1.00  0.00           C  
ATOM    830  NH1 ARG   114     -42.019  -3.850 -15.938  1.00  0.00           N  
ATOM    831  NH2 ARG   114     -42.344  -5.212 -14.033  1.00  0.00           N  
ATOM    832  N   VAL   115     -40.506  -0.831 -10.331  1.00  0.00              
ATOM    833  CA  VAL   115     -40.255  -1.794  -9.305  1.00  0.00              
ATOM    834  CB  VAL   115     -39.167  -2.767  -9.649  1.00  0.00              
ATOM    835  C   VAL   115     -39.808  -1.021  -8.121  1.00  0.00              
ATOM    836  O   VAL   115     -38.615  -0.830  -7.890  1.00  0.00              
ATOM    837  CG1 VAL   115     -38.929  -3.679  -8.433  1.00  0.00           C  
ATOM    838  CG2 VAL   115     -39.572  -3.520 -10.928  1.00  0.00           C  
ATOM    839  N   VAL   116     -40.790  -0.547  -7.343  1.00  0.00              
ATOM    840  CA  VAL   116     -40.504   0.199  -6.166  1.00  0.00              
ATOM    841  CB  VAL   116     -39.680   1.436  -6.435  1.00  0.00              
ATOM    842  C   VAL   116     -41.858   0.505  -5.609  1.00  0.00              
ATOM    843  O   VAL   116     -42.106   0.325  -4.420  1.00  0.00              
ATOM    844  CG1 VAL   116     -40.538   2.625  -6.891  1.00  0.00           C  
ATOM    845  CG2 VAL   116     -38.818   1.685  -5.195  1.00  0.00           C  
ATOM    846  N   ASP   117     -42.779   1.004  -6.461  1.00  0.00              
ATOM    847  CA  ASP   117     -44.106   1.241  -5.993  1.00  0.00              
ATOM    848  CB  ASP   117     -44.977   2.126  -6.918  1.00  0.00              
ATOM    849  C   ASP   117     -44.765  -0.074  -5.750  1.00  0.00              
ATOM    850  O   ASP   117     -45.471  -0.240  -4.756  1.00  0.00              
ATOM    851  CG  ASP   117     -45.195   1.498  -8.289  1.00  0.00           C  
ATOM    852  OD1 ASP   117     -44.420   0.583  -8.669  1.00  0.00           O  
ATOM    853  OD2 ASP   117     -46.145   1.947  -8.983  1.00  0.00           O  
ATOM    854  N   ALA   118     -44.535  -1.063  -6.638  1.00  0.00              
ATOM    855  CA  ALA   118     -45.171  -2.323  -6.401  1.00  0.00              
ATOM    856  CB  ALA   118     -45.478  -3.102  -7.693  1.00  0.00              
ATOM    857  C   ALA   118     -44.223  -3.145  -5.598  1.00  0.00              
ATOM    858  O   ALA   118     -43.522  -4.012  -6.118  1.00  0.00              
ATOM    859  N   VAL   119     -44.209  -2.866  -4.285  1.00  0.00              
ATOM    860  CA  VAL   119     -43.477  -3.570  -3.280  1.00  0.00              
ATOM    861  CB  VAL   119     -41.994  -3.270  -3.192  1.00  0.00              
ATOM    862  C   VAL   119     -44.137  -3.088  -2.031  1.00  0.00              
ATOM    863  O   VAL   119     -44.375  -3.844  -1.091  1.00  0.00              
ATOM    864  CG1 VAL   119     -41.326  -3.657  -4.520  1.00  0.00           C  
ATOM    865  CG2 VAL   119     -41.751  -1.819  -2.760  1.00  0.00           C  
ATOM    866  N   SER   120     -44.464  -1.777  -2.027  1.00  0.00              
ATOM    867  CA  SER   120     -45.122  -1.150  -0.925  1.00  0.00              
ATOM    868  CB  SER   120     -45.397   0.344  -1.160  1.00  0.00              
ATOM    869  C   SER   120     -46.432  -1.836  -0.769  1.00  0.00              
ATOM    870  O   SER   120     -46.776  -2.284   0.323  1.00  0.00              
ATOM    871  OG  SER   120     -44.171   1.050  -1.279  1.00  0.00           O  
ATOM    872  N   ALA   121     -47.197  -1.955  -1.870  1.00  0.00              
ATOM    873  CA  ALA   121     -48.412  -2.699  -1.757  1.00  0.00              
ATOM    874  CB  ALA   121     -49.223  -2.774  -3.064  1.00  0.00              
ATOM    875  C   ALA   121     -47.921  -4.062  -1.439  1.00  0.00              
ATOM    876  O   ALA   121     -46.852  -4.461  -1.898  1.00  0.00              
ATOM    877  N   GLY   122     -48.665  -4.817  -0.620  1.00  0.00              
ATOM    878  CA  GLY   122     -48.105  -6.078  -0.259  1.00  0.00              
ATOM    879  C   GLY   122     -46.985  -5.731   0.658  1.00  0.00              
ATOM    880  O   GLY   122     -46.959  -4.646   1.237  1.00  0.00              
ATOM    881  N   GLY   123     -46.025  -6.651   0.825  1.00  0.00              
ATOM    882  CA  GLY   123     -44.897  -6.317   1.636  1.00  0.00              
ATOM    883  C   GLY   123     -45.301  -6.330   3.072  1.00  0.00              
ATOM    884  O   GLY   123     -46.307  -6.913   3.474  1.00  0.00              
ATOM    885  N   ALA   124     -44.459  -5.649   3.858  1.00  0.00              
ATOM    886  CA  ALA   124     -44.454  -5.475   5.275  1.00  0.00              
ATOM    887  CB  ALA   124     -44.287  -6.776   6.073  1.00  0.00              
ATOM    888  C   ALA   124     -43.179  -4.722   5.374  1.00  0.00              
ATOM    889  O   ALA   124     -42.978  -3.760   4.634  1.00  0.00              
ATOM    890  N   VAL   125     -42.272  -5.104   6.282  1.00  0.00              
ATOM    891  CA  VAL   125     -41.053  -4.361   6.242  1.00  0.00              
ATOM    892  CB  VAL   125     -40.184  -4.572   7.446  1.00  0.00              
ATOM    893  C   VAL   125     -40.269  -4.812   5.055  1.00  0.00              
ATOM    894  O   VAL   125     -39.710  -5.907   5.048  1.00  0.00              
ATOM    895  CG1 VAL   125     -38.875  -3.790   7.243  1.00  0.00           C  
ATOM    896  CG2 VAL   125     -40.970  -4.163   8.703  1.00  0.00           C  
ATOM    897  N   ALA   126     -40.223  -3.972   3.999  1.00  0.00              
ATOM    898  CA  ALA   126     -39.383  -4.297   2.885  1.00  0.00              
ATOM    899  CB  ALA   126     -39.653  -3.446   1.632  1.00  0.00              
ATOM    900  C   ALA   126     -38.016  -3.979   3.379  1.00  0.00              
ATOM    901  O   ALA   126     -37.811  -2.958   4.033  1.00  0.00              
ATOM    902  N   ASP   127     -37.036  -4.852   3.102  1.00  0.00              
ATOM    903  CA  ASP   127     -35.716  -4.562   3.566  1.00  0.00              
ATOM    904  CB  ASP   127     -34.835  -5.813   3.724  1.00  0.00              
ATOM    905  C   ASP   127     -35.108  -3.722   2.502  1.00  0.00              
ATOM    906  O   ASP   127     -35.497  -2.572   2.304  1.00  0.00              
ATOM    907  CG  ASP   127     -35.399  -6.653   4.861  1.00  0.00           C  
ATOM    908  OD1 ASP   127     -36.594  -6.454   5.209  1.00  0.00           O  
ATOM    909  OD2 ASP   127     -34.641  -7.502   5.401  1.00  0.00           O  
ATOM    910  N   ASP   128     -34.127  -4.286   1.779  1.00  0.00              
ATOM    911  CA  ASP   128     -33.511  -3.513   0.751  1.00  0.00              
ATOM    912  CB  ASP   128     -32.051  -3.928   0.503  1.00  0.00              
ATOM    913  C   ASP   128     -34.316  -3.750  -0.485  1.00  0.00              
ATOM    914  O   ASP   128     -34.110  -4.731  -1.198  1.00  0.00              
ATOM    915  CG  ASP   128     -31.322  -2.696   0.003  1.00  0.00           C  
ATOM    916  OD1 ASP   128     -32.020  -1.674  -0.224  1.00  0.00           O  
ATOM    917  OD2 ASP   128     -30.071  -2.745  -0.138  1.00  0.00           O  
ATOM    918  N   SER   129     -35.271  -2.839  -0.763  1.00  0.00              
ATOM    919  CA  SER   129     -36.143  -2.976  -1.894  1.00  0.00              
ATOM    920  CB  SER   129     -37.346  -2.017  -1.866  1.00  0.00              
ATOM    921  C   SER   129     -35.336  -2.662  -3.106  1.00  0.00              
ATOM    922  O   SER   129     -34.198  -2.206  -3.004  1.00  0.00              
ATOM    923  OG  SER   129     -38.156  -2.212  -3.015  1.00  0.00           O  
ATOM    924  N   SER   130     -35.908  -2.913  -4.297  1.00  0.00              
ATOM    925  CA  SER   130     -35.150  -2.717  -5.493  1.00  0.00              
ATOM    926  CB  SER   130     -35.491  -3.724  -6.607  1.00  0.00              
ATOM    927  C   SER   130     -35.388  -1.357  -6.052  1.00  0.00              
ATOM    928  O   SER   130     -36.494  -0.821  -6.033  1.00  0.00              
ATOM    929  OG  SER   130     -34.700  -3.462  -7.757  1.00  0.00           O  
ATOM    930  N   ALA   131     -34.281  -0.769  -6.534  1.00  0.00              
ATOM    931  CA  ALA   131     -34.190   0.470  -7.240  1.00  0.00              
ATOM    932  CB  ALA   131     -34.239   1.710  -6.334  1.00  0.00              
ATOM    933  C   ALA   131     -32.793   0.368  -7.780  1.00  0.00              
ATOM    934  O   ALA   131     -31.923  -0.230  -7.147  1.00  0.00              
ATOM    935  N   SER   132     -32.542   0.922  -8.973  1.00  0.00              
ATOM    936  CA  SER   132     -31.299   0.686  -9.650  1.00  0.00              
ATOM    937  CB  SER   132     -31.384   1.102 -11.130  1.00  0.00              
ATOM    938  C   SER   132     -30.046   1.317  -9.118  1.00  0.00              
ATOM    939  O   SER   132     -29.185   0.638  -8.561  1.00  0.00              
ATOM    940  OG  SER   132     -30.145   0.867 -11.781  1.00  0.00           O  
ATOM    941  N   SER   133     -29.926   2.651  -9.268  1.00  0.00              
ATOM    942  CA  SER   133     -28.648   3.297  -9.124  1.00  0.00              
ATOM    943  CB  SER   133     -28.663   4.792  -9.495  1.00  0.00              
ATOM    944  C   SER   133     -28.069   3.186  -7.759  1.00  0.00              
ATOM    945  O   SER   133     -28.755   3.254  -6.741  1.00  0.00              
ATOM    946  OG  SER   133     -29.436   5.528  -8.558  1.00  0.00           O  
ATOM    947  N   ALA   134     -26.738   2.984  -7.759  1.00  0.00              
ATOM    948  CA  ALA   134     -25.899   2.996  -6.603  1.00  0.00              
ATOM    949  CB  ALA   134     -25.306   1.620  -6.251  1.00  0.00              
ATOM    950  C   ALA   134     -24.769   3.869  -7.040  1.00  0.00              
ATOM    951  O   ALA   134     -24.272   3.718  -8.155  1.00  0.00              
ATOM    952  N   SER   135     -24.348   4.814  -6.182  1.00  0.00              
ATOM    953  CA  SER   135     -23.277   5.707  -6.518  1.00  0.00              
ATOM    954  CB  SER   135     -21.888   5.038  -6.528  1.00  0.00              
ATOM    955  C   SER   135     -23.515   6.333  -7.852  1.00  0.00              
ATOM    956  O   SER   135     -22.654   6.291  -8.729  1.00  0.00              
ATOM    957  OG  SER   135     -21.786   4.112  -7.600  1.00  0.00           O  
ATOM    958  N   GLY   136     -24.701   6.939  -8.043  1.00  0.00              
ATOM    959  CA  GLY   136     -24.942   7.613  -9.282  1.00  0.00              
ATOM    960  C   GLY   136     -24.177   8.884  -9.162  1.00  0.00              
ATOM    961  O   GLY   136     -23.474   9.092  -8.175  1.00  0.00              
ATOM    962  N   GLY   137     -24.281   9.782 -10.156  1.00  0.00              
ATOM    963  CA  GLY   137     -23.480  10.959 -10.030  1.00  0.00              
ATOM    964  C   GLY   137     -24.274  12.014  -9.339  1.00  0.00              
ATOM    965  O   GLY   137     -25.089  12.703  -9.950  1.00  0.00              
ATOM    966  N   ASN   138     -24.039  12.159  -8.022  1.00  0.00              
ATOM    967  CA  ASN   138     -24.637  13.225  -7.281  1.00  0.00              
ATOM    968  CB  ASN   138     -25.299  12.778  -5.966  1.00  0.00              
ATOM    969  C   ASN   138     -23.483  14.100  -6.917  1.00  0.00              
ATOM    970  O   ASN   138     -22.755  13.823  -5.965  1.00  0.00              
ATOM    971  CG  ASN   138     -26.630  12.119  -6.297  1.00  0.00           C  
ATOM    972  OD1 ASN   138     -27.687  12.592  -5.882  1.00  0.00           O  
ATOM    973  ND2 ASN   138     -26.584  11.002  -7.071  1.00  0.00           N  
ATOM    974  N   LEU   139     -23.277  15.183  -7.687  1.00  0.00              
ATOM    975  CA  LEU   139     -22.180  16.064  -7.420  1.00  0.00              
ATOM    976  CB  LEU   139     -21.411  16.484  -8.685  1.00  0.00              
ATOM    977  C   LEU   139     -22.804  17.311  -6.880  1.00  0.00              
ATOM    978  O   LEU   139     -23.934  17.645  -7.232  1.00  0.00              
ATOM    979  CG  LEU   139     -20.797  15.311  -9.471  1.00  0.00           C  
ATOM    980  CD1 LEU   139     -21.888  14.393 -10.048  1.00  0.00           C  
ATOM    981  CD2 LEU   139     -19.818  15.814 -10.544  1.00  0.00           C  
ATOM    982  N   SER   140     -22.098  18.031  -5.987  1.00  0.00              
ATOM    983  CA  SER   140     -22.689  19.215  -5.436  1.00  0.00              
ATOM    984  CB  SER   140     -21.762  19.949  -4.450  1.00  0.00              
ATOM    985  C   SER   140     -22.989  20.157  -6.551  1.00  0.00              
ATOM    986  O   SER   140     -24.151  20.388  -6.880  1.00  0.00              
ATOM    987  OG  SER   140     -22.407  21.111  -3.951  1.00  0.00           O  
ATOM    988  N   THR   141     -21.938  20.717  -7.182  1.00  0.00              
ATOM    989  CA  THR   141     -22.202  21.578  -8.293  1.00  0.00              
ATOM    990  CB  THR   141     -21.081  22.526  -8.623  1.00  0.00              
ATOM    991  C   THR   141     -22.400  20.636  -9.443  1.00  0.00              
ATOM    992  O   THR   141     -21.566  19.764  -9.687  1.00  0.00              
ATOM    993  OG1 THR   141     -21.453  23.356  -9.713  1.00  0.00           O  
ATOM    994  CG2 THR   141     -19.807  21.731  -8.961  1.00  0.00           C  
ATOM    995  N   SER   142     -23.532  20.743 -10.169  1.00  0.00              
ATOM    996  CA  SER   142     -23.706  19.797 -11.233  1.00  0.00              
ATOM    997  CB  SER   142     -24.817  18.773 -10.965  1.00  0.00              
ATOM    998  C   SER   142     -24.053  20.534 -12.494  1.00  0.00              
ATOM    999  O   SER   142     -24.953  21.373 -12.509  1.00  0.00              
ATOM   1000  OG  SER   142     -24.504  18.005  -9.814  1.00  0.00           O  
ATOM   1001  N   ALA   143     -23.311  20.250 -13.589  1.00  0.00              
ATOM   1002  CA  ALA   143     -23.532  20.956 -14.822  1.00  0.00              
ATOM   1003  CB  ALA   143     -22.453  20.647 -15.876  1.00  0.00              
ATOM   1004  C   ALA   143     -24.859  20.655 -15.445  1.00  0.00              
ATOM   1005  O   ALA   143     -25.650  21.565 -15.685  1.00  0.00              
ATOM   1006  N   THR   144     -25.153  19.366 -15.712  1.00  0.00              
ATOM   1007  CA  THR   144     -26.438  19.051 -16.296  1.00  0.00              
ATOM   1008  CB  THR   144     -26.344  18.712 -17.761  1.00  0.00              
ATOM   1009  C   THR   144     -27.016  17.905 -15.528  1.00  0.00              
ATOM   1010  O   THR   144     -27.030  16.766 -15.988  1.00  0.00              
ATOM   1011  OG1 THR   144     -27.628  18.404 -18.276  1.00  0.00           O  
ATOM   1012  CG2 THR   144     -25.353  17.553 -17.993  1.00  0.00           C  
ATOM   1013  N   PRO   145     -27.511  18.170 -14.354  1.00  0.00              
ATOM   1014  CA  PRO   145     -28.085  17.102 -13.595  1.00  0.00              
ATOM   1015  CB  PRO   145     -27.778  17.411 -12.129  1.00  0.00              
ATOM   1016  C   PRO   145     -29.552  17.025 -13.805  1.00  0.00              
ATOM   1017  O   PRO   145     -30.166  18.002 -14.235  1.00  0.00              
ATOM   1018  CD  PRO   145     -27.010  19.234 -13.499  1.00  0.00           C  
ATOM   1019  CG  PRO   145     -27.604  18.936 -12.115  1.00  0.00           C  
ATOM   1020  N   ALA   146     -30.126  15.851 -13.511  1.00  0.00              
ATOM   1021  CA  ALA   146     -31.537  15.697 -13.381  1.00  0.00              
ATOM   1022  CB  ALA   146     -32.163  14.729 -14.397  1.00  0.00              
ATOM   1023  C   ALA   146     -31.587  15.043 -12.045  1.00  0.00              
ATOM   1024  O   ALA   146     -30.965  14.000 -11.845  1.00  0.00              
ATOM   1025  N   PHE   147     -32.302  15.629 -11.075  1.00  0.00              
ATOM   1026  CA  PHE   147     -32.219  15.032  -9.778  1.00  0.00              
ATOM   1027  CB  PHE   147     -32.443  16.021  -8.620  1.00  0.00              
ATOM   1028  C   PHE   147     -33.271  13.982  -9.682  1.00  0.00              
ATOM   1029  O   PHE   147     -34.365  14.106 -10.232  1.00  0.00              
ATOM   1030  CG  PHE   147     -31.393  17.076  -8.719  1.00  0.00           C  
ATOM   1031  CD1 PHE   147     -30.140  16.878  -8.186  1.00  0.00           C  
ATOM   1032  CD2 PHE   147     -31.663  18.263  -9.362  1.00  0.00           C  
ATOM   1033  CE1 PHE   147     -29.175  17.854  -8.284  1.00  0.00           C  
ATOM   1034  CE2 PHE   147     -30.702  19.242  -9.462  1.00  0.00           C  
ATOM   1035  CZ  PHE   147     -29.456  19.039  -8.921  1.00  0.00           C  
ATOM   1036  N   VAL   148     -32.922  12.902  -8.970  1.00  0.00              
ATOM   1037  CA  VAL   148     -33.744  11.756  -8.741  1.00  0.00              
ATOM   1038  CB  VAL   148     -33.690  10.760  -9.860  1.00  0.00              
ATOM   1039  C   VAL   148     -33.084  11.122  -7.564  1.00  0.00              
ATOM   1040  O   VAL   148     -33.390  11.439  -6.415  1.00  0.00              
ATOM   1041  CG1 VAL   148     -34.484   9.510  -9.443  1.00  0.00           C  
ATOM   1042  CG2 VAL   148     -34.216  11.434 -11.139  1.00  0.00           C  
ATOM   1043  N   GLY   149     -32.133  10.207  -7.835  1.00  0.00              
ATOM   1044  CA  GLY   149     -31.386   9.625  -6.762  1.00  0.00              
ATOM   1045  C   GLY   149     -32.037   8.377  -6.271  1.00  0.00              
ATOM   1046  O   GLY   149     -31.976   8.074  -5.080  1.00  0.00              
ATOM   1047  N   THR   150     -32.688   7.612  -7.167  1.00  0.00              
ATOM   1048  CA  THR   150     -33.279   6.396  -6.697  1.00  0.00              
ATOM   1049  CB  THR   150     -33.991   5.614  -7.761  1.00  0.00              
ATOM   1050  C   THR   150     -32.187   5.550  -6.140  1.00  0.00              
ATOM   1051  O   THR   150     -31.327   5.056  -6.868  1.00  0.00              
ATOM   1052  OG1 THR   150     -33.081   5.209  -8.772  1.00  0.00           O  
ATOM   1053  CG2 THR   150     -35.093   6.505  -8.361  1.00  0.00           C  
ATOM   1054  N   ALA   151     -32.197   5.382  -4.805  1.00  0.00              
ATOM   1055  CA  ALA   151     -31.230   4.564  -4.140  1.00  0.00              
ATOM   1056  CB  ALA   151     -30.262   5.349  -3.239  1.00  0.00              
ATOM   1057  C   ALA   151     -32.018   3.658  -3.265  1.00  0.00              
ATOM   1058  O   ALA   151     -33.096   4.015  -2.792  1.00  0.00              
ATOM   1059  N   ALA   152     -31.503   2.440  -3.043  1.00  0.00              
ATOM   1060  CA  ALA   152     -32.205   1.514  -2.215  1.00  0.00              
ATOM   1061  CB  ALA   152     -31.600   0.104  -2.257  1.00  0.00              
ATOM   1062  C   ALA   152     -32.116   2.040  -0.816  1.00  0.00              
ATOM   1063  O   ALA   152     -31.222   2.814  -0.479  1.00  0.00              
ATOM   1064  N   SER   153     -33.081   1.630   0.023  1.00  0.00              
ATOM   1065  CA  SER   153     -33.197   2.023   1.398  1.00  0.00              
ATOM   1066  CB  SER   153     -31.840   2.070   2.123  1.00  0.00              
ATOM   1067  C   SER   153     -33.805   3.388   1.467  1.00  0.00              
ATOM   1068  O   SER   153     -34.576   3.673   2.382  1.00  0.00              
ATOM   1069  OG  SER   153     -31.271   0.770   2.182  1.00  0.00           O  
ATOM   1070  N   LEU   154     -33.507   4.275   0.499  1.00  0.00              
ATOM   1071  CA  LEU   154     -34.167   5.548   0.537  1.00  0.00              
ATOM   1072  CB  LEU   154     -33.585   6.590  -0.436  1.00  0.00              
ATOM   1073  C   LEU   154     -35.588   5.356   0.124  1.00  0.00              
ATOM   1074  O   LEU   154     -36.513   5.829   0.783  1.00  0.00              
ATOM   1075  CG  LEU   154     -32.193   7.120  -0.056  1.00  0.00           C  
ATOM   1076  CD1 LEU   154     -31.712   8.168  -1.073  1.00  0.00           C  
ATOM   1077  CD2 LEU   154     -32.172   7.646   1.389  1.00  0.00           C  
ATOM   1078  N   THR   155     -35.791   4.618  -0.987  1.00  0.00              
ATOM   1079  CA  THR   155     -37.108   4.527  -1.540  1.00  0.00              
ATOM   1080  CB  THR   155     -37.184   3.785  -2.832  1.00  0.00              
ATOM   1081  C   THR   155     -38.025   3.845  -0.590  1.00  0.00              
ATOM   1082  O   THR   155     -39.092   4.367  -0.270  1.00  0.00              
ATOM   1083  OG1 THR   155     -36.305   4.356  -3.790  1.00  0.00           O  
ATOM   1084  CG2 THR   155     -38.635   3.932  -3.319  1.00  0.00           C  
ATOM   1085  N   SER   156     -37.631   2.663  -0.087  1.00  0.00              
ATOM   1086  CA  SER   156     -38.529   2.017   0.815  1.00  0.00              
ATOM   1087  CB  SER   156     -38.491   0.482   0.728  1.00  0.00              
ATOM   1088  C   SER   156     -38.057   2.397   2.173  1.00  0.00              
ATOM   1089  O   SER   156     -37.110   1.815   2.700  1.00  0.00              
ATOM   1090  OG  SER   156     -38.944   0.053  -0.546  1.00  0.00           O  
ATOM   1091  N   LEU   157     -38.707   3.409   2.774  1.00  0.00              
ATOM   1092  CA  LEU   157     -38.326   3.772   4.102  1.00  0.00              
ATOM   1093  CB  LEU   157     -38.877   5.135   4.555  1.00  0.00              
ATOM   1094  C   LEU   157     -39.006   2.742   4.933  1.00  0.00              
ATOM   1095  O   LEU   157     -40.221   2.573   4.836  1.00  0.00              
ATOM   1096  CG  LEU   157     -38.388   6.322   3.705  1.00  0.00           C  
ATOM   1097  CD1 LEU   157     -38.940   7.653   4.239  1.00  0.00           C  
ATOM   1098  CD2 LEU   157     -36.858   6.318   3.566  1.00  0.00           C  
ATOM   1099  N   ALA   158     -38.254   1.995   5.758  1.00  0.00              
ATOM   1100  CA  ALA   158     -38.958   0.986   6.483  1.00  0.00              
ATOM   1101  CB  ALA   158     -38.524  -0.444   6.117  1.00  0.00              
ATOM   1102  C   ALA   158     -38.714   1.156   7.942  1.00  0.00              
ATOM   1103  O   ALA   158     -37.575   1.237   8.397  1.00  0.00              
ATOM   1104  N   ARG   159     -39.817   1.233   8.710  1.00  0.00              
ATOM   1105  CA  ARG   159     -39.757   1.278  10.139  1.00  0.00              
ATOM   1106  CB  ARG   159     -39.330   2.631  10.731  1.00  0.00              
ATOM   1107  C   ARG   159     -41.149   1.029  10.610  1.00  0.00              
ATOM   1108  O   ARG   159     -42.114   1.507  10.015  1.00  0.00              
ATOM   1109  CG  ARG   159     -37.855   2.963  10.512  1.00  0.00           C  
ATOM   1110  CD  ARG   159     -37.293   3.867  11.607  1.00  0.00           C  
ATOM   1111  NE  ARG   159     -37.363   3.074  12.868  1.00  0.00           N  
ATOM   1112  CZ  ARG   159     -37.900   3.619  13.998  1.00  0.00           C  
ATOM   1113  NH1 ARG   159     -38.313   4.920  14.000  1.00  0.00           N  
ATOM   1114  NH2 ARG   159     -38.029   2.858  15.124  1.00  0.00           N  
ATOM   1115  N   LYS   160     -41.291   0.236  11.686  1.00  0.00              
ATOM   1116  CA  LYS   160     -42.586   0.003  12.248  1.00  0.00              
ATOM   1117  CB  LYS   160     -43.203  -1.319  11.763  1.00  0.00              
ATOM   1118  C   LYS   160     -42.352  -0.145  13.717  1.00  0.00              
ATOM   1119  O   LYS   160     -42.364  -1.260  14.236  1.00  0.00              
ATOM   1120  CG  LYS   160     -44.588  -1.609  12.338  1.00  0.00           C  
ATOM   1121  CD  LYS   160     -45.651  -0.627  11.853  1.00  0.00           C  
ATOM   1122  CE  LYS   160     -45.656  -0.447  10.336  1.00  0.00           C  
ATOM   1123  NZ  LYS   160     -46.679   0.548   9.951  1.00  0.00           N  
ATOM   1124  N   SER   161     -42.129   0.971  14.438  1.00  0.00              
ATOM   1125  CA  SER   161     -41.904   0.787  15.840  1.00  0.00              
ATOM   1126  CB  SER   161     -40.415   0.721  16.224  1.00  0.00              
ATOM   1127  C   SER   161     -42.521   1.914  16.602  1.00  0.00              
ATOM   1128  O   SER   161     -42.209   3.072  16.328  1.00  0.00              
ATOM   1129  OG  SER   161     -39.814  -0.426  15.641  1.00  0.00           O  
ATOM   1130  N   PRO   162     -43.410   1.650  17.539  1.00  0.00              
ATOM   1131  CA  PRO   162     -43.966   0.337  17.773  1.00  0.00              
ATOM   1132  CB  PRO   162     -44.281   0.260  19.268  1.00  0.00              
ATOM   1133  C   PRO   162     -45.191   0.244  16.915  1.00  0.00              
ATOM   1134  O   PRO   162     -45.622   1.277  16.406  1.00  0.00              
ATOM   1135  CD  PRO   162     -43.415   2.452  18.751  1.00  0.00           C  
ATOM   1136  CG  PRO   162     -44.377   1.728  19.707  1.00  0.00           C  
ATOM   1137  N   PRO   163     -45.742  -0.922  16.717  1.00  0.00              
ATOM   1138  CA  PRO   163     -46.968  -1.061  15.973  1.00  0.00              
ATOM   1139  CB  PRO   163     -47.027  -2.525  15.532  1.00  0.00              
ATOM   1140  C   PRO   163     -48.033  -0.670  16.944  1.00  0.00              
ATOM   1141  O   PRO   163     -47.748  -0.648  18.140  1.00  0.00              
ATOM   1142  CD  PRO   163     -44.968  -2.150  16.745  1.00  0.00           C  
ATOM   1143  CG  PRO   163     -45.998  -3.244  16.426  1.00  0.00           C  
ATOM   1144  N   TYR   164     -49.255  -0.348  16.479  1.00  0.00              
ATOM   1145  CA  TYR   164     -50.226   0.095  17.436  1.00  0.00              
ATOM   1146  CB  TYR   164     -50.649   1.550  17.186  1.00  0.00              
ATOM   1147  C   TYR   164     -51.424  -0.781  17.359  1.00  0.00              
ATOM   1148  O   TYR   164     -51.922  -1.086  16.277  1.00  0.00              
ATOM   1149  CG  TYR   164     -49.374   2.320  17.248  1.00  0.00           C  
ATOM   1150  CD1 TYR   164     -48.830   2.682  18.459  1.00  0.00           C  
ATOM   1151  CD2 TYR   164     -48.712   2.666  16.091  1.00  0.00           C  
ATOM   1152  CE1 TYR   164     -47.649   3.385  18.514  1.00  0.00           C  
ATOM   1153  CE2 TYR   164     -47.531   3.368  16.140  1.00  0.00           C  
ATOM   1154  CZ  TYR   164     -46.997   3.729  17.354  1.00  0.00           C  
ATOM   1155  OH  TYR   164     -45.785   4.449  17.411  1.00  0.00           O  
ATOM   1156  N   GLY   165     -51.905  -1.229  18.534  1.00  0.00              
ATOM   1157  CA  GLY   165     -53.081  -2.039  18.552  1.00  0.00              
ATOM   1158  C   GLY   165     -53.870  -1.639  19.751  1.00  0.00              
ATOM   1159  O   GLY   165     -54.061  -2.426  20.677  1.00  0.00              
ATOM   1160  N   LYS   166     -54.350  -0.383  19.754  1.00  0.00              
ATOM   1161  CA  LYS   166     -55.207   0.071  20.805  1.00  0.00              
ATOM   1162  CB  LYS   166     -54.806   1.442  21.377  1.00  0.00              
ATOM   1163  C   LYS   166     -56.514   0.230  20.116  1.00  0.00              
ATOM   1164  O   LYS   166     -56.633   1.033  19.191  1.00  0.00              
ATOM   1165  CG  LYS   166     -55.623   1.875  22.599  1.00  0.00           C  
ATOM   1166  CD  LYS   166     -57.114   2.085  22.325  1.00  0.00           C  
ATOM   1167  CE  LYS   166     -57.919   2.465  23.569  1.00  0.00           C  
ATOM   1168  NZ  LYS   166     -59.338   2.685  23.210  1.00  0.00           N  
ATOM   1169  N   GLY   167     -57.534  -0.534  20.543  1.00  0.00              
ATOM   1170  CA  GLY   167     -58.748  -0.476  19.794  1.00  0.00              
ATOM   1171  C   GLY   167     -58.338  -0.974  18.451  1.00  0.00              
ATOM   1172  O   GLY   167     -57.541  -1.905  18.346  1.00  0.00              
ATOM   1173  N   GLU   168     -58.877  -0.373  17.381  1.00  0.00              
ATOM   1174  CA  GLU   168     -58.414  -0.754  16.083  1.00  0.00              
ATOM   1175  CB  GLU   168     -59.418  -1.628  15.318  1.00  0.00              
ATOM   1176  C   GLU   168     -58.268   0.522  15.336  1.00  0.00              
ATOM   1177  O   GLU   168     -59.186   1.338  15.285  1.00  0.00              
ATOM   1178  CG  GLU   168     -59.708  -2.951  16.029  1.00  0.00           C  
ATOM   1179  CD  GLU   168     -60.651  -3.756  15.151  1.00  0.00           C  
ATOM   1180  OE1 GLU   168     -61.891  -3.571  15.277  1.00  0.00           O  
ATOM   1181  OE2 GLU   168     -60.139  -4.566  14.333  1.00  0.00           O  
ATOM   1182  N   ASN   169     -57.082   0.734  14.754  1.00  0.00              
ATOM   1183  CA  ASN   169     -56.846   1.912  13.987  1.00  0.00              
ATOM   1184  CB  ASN   169     -55.382   2.357  14.169  1.00  0.00              
ATOM   1185  C   ASN   169     -57.028   1.438  12.572  1.00  0.00              
ATOM   1186  O   ASN   169     -56.115   0.820  12.027  1.00  0.00              
ATOM   1187  CG  ASN   169     -55.203   3.800  13.748  1.00  0.00           C  
ATOM   1188  OD1 ASN   169     -54.373   4.521  14.300  1.00  0.00           O  
ATOM   1189  ND2 ASN   169     -56.024   4.246  12.766  1.00  0.00           N  
ATOM   1190  N   VAL   170     -58.216   1.645  11.944  1.00  0.00              
ATOM   1191  CA  VAL   170     -58.289   1.222  10.568  1.00  0.00              
ATOM   1192  CB  VAL   170     -58.731  -0.202  10.333  1.00  0.00              
ATOM   1193  C   VAL   170     -59.176   2.121   9.739  1.00  0.00              
ATOM   1194  O   VAL   170     -60.337   2.337  10.084  1.00  0.00              
ATOM   1195  CG1 VAL   170     -57.796  -1.147  11.106  1.00  0.00           C  
ATOM   1196  CG2 VAL   170     -60.228  -0.354  10.628  1.00  0.00           C  
ATOM   1197  N   ALA   171     -58.628   2.682   8.624  1.00  0.00              
ATOM   1198  CA  ALA   171     -59.399   3.410   7.638  1.00  0.00              
ATOM   1199  CB  ALA   171     -60.439   4.365   8.249  1.00  0.00              
ATOM   1200  C   ALA   171     -58.484   4.192   6.715  1.00  0.00              
ATOM   1201  O   ALA   171     -57.545   4.885   7.104  1.00  0.00              
ATOM   1202  N   PRO   172     -58.785   3.957   5.465  1.00  0.00              
ATOM   1203  CA  PRO   172     -58.045   4.510   4.325  1.00  0.00              
ATOM   1204  CB  PRO   172     -57.496   3.181   3.750  1.00  0.00              
ATOM   1205  C   PRO   172     -59.029   5.329   3.443  1.00  0.00              
ATOM   1206  O   PRO   172     -60.182   5.291   3.845  1.00  0.00              
ATOM   1207  CD  PRO   172     -59.183   2.582   5.254  1.00  0.00           C  
ATOM   1208  CG  PRO   172     -57.951   2.000   4.622  1.00  0.00           C  
ATOM   1209  N   ALA   173     -58.661   5.945   2.235  1.00  0.00              
ATOM   1210  CA  ALA   173     -59.354   6.853   1.276  1.00  0.00              
ATOM   1211  CB  ALA   173     -58.890   8.302   0.998  1.00  0.00              
ATOM   1212  C   ALA   173     -59.382   6.332  -0.153  1.00  0.00              
ATOM   1213  O   ALA   173     -59.709   5.205  -0.458  1.00  0.00              
ATOM   1214  N   SER   174     -59.244   7.163  -1.191  1.00  0.00              
ATOM   1215  CA  SER   174     -59.109   6.394  -2.401  1.00  0.00              
ATOM   1216  CB  SER   174     -60.347   6.428  -3.275  1.00  0.00              
ATOM   1217  C   SER   174     -58.015   6.895  -3.290  1.00  0.00              
ATOM   1218  O   SER   174     -58.183   7.940  -3.912  1.00  0.00              
ATOM   1219  OG  SER   174     -60.141   5.650  -4.446  1.00  0.00           O  
ATOM   1220  N   SER   175     -56.903   6.126  -3.430  1.00  0.00              
ATOM   1221  CA  SER   175     -55.857   6.479  -4.361  1.00  0.00              
ATOM   1222  CB  SER   175     -54.390   6.224  -3.967  1.00  0.00              
ATOM   1223  C   SER   175     -55.951   5.419  -5.398  1.00  0.00              
ATOM   1224  O   SER   175     -55.439   4.318  -5.197  1.00  0.00              
ATOM   1225  OG  SER   175     -53.522   6.906  -4.859  1.00  0.00           O  
ATOM   1226  N   GLU   176     -56.607   5.685  -6.531  1.00  0.00              
ATOM   1227  CA  GLU   176     -56.589   4.642  -7.504  1.00  0.00              
ATOM   1228  CB  GLU   176     -57.466   4.944  -8.730  1.00  0.00              
ATOM   1229  C   GLU   176     -55.187   4.554  -8.020  1.00  0.00              
ATOM   1230  O   GLU   176     -54.629   3.470  -8.179  1.00  0.00              
ATOM   1231  CG  GLU   176     -58.971   4.913  -8.467  1.00  0.00           C  
ATOM   1232  CD  GLU   176     -59.664   5.253  -9.780  1.00  0.00           C  
ATOM   1233  OE1 GLU   176     -59.498   6.410 -10.248  1.00  0.00           O  
ATOM   1234  OE2 GLU   176     -60.362   4.362 -10.334  1.00  0.00           O  
ATOM   1235  N   LEU   177     -54.583   5.734  -8.266  1.00  0.00              
ATOM   1236  CA  LEU   177     -53.261   5.866  -8.811  1.00  0.00              
ATOM   1237  CB  LEU   177     -52.920   7.299  -9.253  1.00  0.00              
ATOM   1238  C   LEU   177     -52.322   5.554  -7.705  1.00  0.00              
ATOM   1239  O   LEU   177     -52.745   5.191  -6.610  1.00  0.00              
ATOM   1240  CG  LEU   177     -53.853   7.869 -10.336  1.00  0.00           C  
ATOM   1241  CD1 LEU   177     -55.295   7.994  -9.818  1.00  0.00           C  
ATOM   1242  CD2 LEU   177     -53.307   9.194 -10.891  1.00  0.00           C  
ATOM   1243  N   SER   178     -51.006   5.625  -7.972  1.00  0.00              
ATOM   1244  CA  SER   178     -50.148   5.327  -6.874  1.00  0.00              
ATOM   1245  CB  SER   178     -49.479   3.946  -6.979  1.00  0.00              
ATOM   1246  C   SER   178     -49.049   6.327  -6.781  1.00  0.00              
ATOM   1247  O   SER   178     -48.466   6.786  -7.763  1.00  0.00              
ATOM   1248  OG  SER   178     -48.642   3.724  -5.854  1.00  0.00           O  
ATOM   1249  N   LYS   179     -48.796   6.675  -5.516  1.00  0.00              
ATOM   1250  CA  LYS   179     -47.761   7.464  -4.936  1.00  0.00              
ATOM   1251  CB  LYS   179     -48.134   8.936  -4.711  1.00  0.00              
ATOM   1252  C   LYS   179     -47.746   6.766  -3.640  1.00  0.00              
ATOM   1253  O   LYS   179     -48.133   5.600  -3.573  1.00  0.00              
ATOM   1254  CG  LYS   179     -48.182   9.716  -6.024  1.00  0.00           C  
ATOM   1255  CD  LYS   179     -46.854   9.679  -6.783  1.00  0.00           C  
ATOM   1256  CE  LYS   179     -46.894  10.380  -8.142  1.00  0.00           C  
ATOM   1257  NZ  LYS   179     -45.567  10.296  -8.794  1.00  0.00           N  
ATOM   1258  N   GLN   180     -47.275   7.412  -2.582  1.00  0.00              
ATOM   1259  CA  GLN   180     -47.469   6.753  -1.346  1.00  0.00              
ATOM   1260  CB  GLN   180     -46.738   7.525  -0.287  1.00  0.00              
ATOM   1261  C   GLN   180     -48.958   6.880  -1.299  1.00  0.00              
ATOM   1262  O   GLN   180     -49.453   7.919  -1.733  1.00  0.00              
ATOM   1263  CG  GLN   180     -45.301   7.891  -0.669  1.00  0.00           C  
ATOM   1264  CD  GLN   180     -44.669   6.715  -1.396  1.00  0.00           C  
ATOM   1265  OE1 GLN   180     -44.044   6.885  -2.442  1.00  0.00           O  
ATOM   1266  NE2 GLN   180     -44.832   5.489  -0.833  1.00  0.00           N  
ATOM   1267  N   LYS   181     -49.708   5.931  -0.699  1.00  0.00              
ATOM   1268  CA  LYS   181     -51.109   5.853  -1.058  1.00  0.00              
ATOM   1269  CB  LYS   181     -51.746   4.481  -0.817  1.00  0.00              
ATOM   1270  C   LYS   181     -52.155   6.911  -0.816  1.00  0.00              
ATOM   1271  O   LYS   181     -52.393   7.430  -1.879  1.00  0.00              
ATOM   1272  CG  LYS   181     -53.000   4.348  -1.680  1.00  0.00           C  
ATOM   1273  CD  LYS   181     -53.568   2.941  -1.829  1.00  0.00           C  
ATOM   1274  CE  LYS   181     -54.780   2.907  -2.761  1.00  0.00           C  
ATOM   1275  NZ  LYS   181     -55.307   1.530  -2.860  1.00  0.00           N  
ATOM   1276  N   GLU   182     -52.758   7.235   0.408  1.00  0.00              
ATOM   1277  CA  GLU   182     -53.691   8.219   1.027  1.00  0.00              
ATOM   1278  CB  GLU   182     -55.082   7.708   1.409  1.00  0.00              
ATOM   1279  C   GLU   182     -53.294   8.908   2.341  1.00  0.00              
ATOM   1280  O   GLU   182     -53.690   8.497   3.416  1.00  0.00              
ATOM   1281  CG  GLU   182     -56.048   8.723   2.050  1.00  0.00           C  
ATOM   1282  CD  GLU   182     -55.956  10.152   1.504  1.00  0.00           C  
ATOM   1283  OE1 GLU   182     -55.127  10.921   2.058  1.00  0.00           O  
ATOM   1284  OE2 GLU   182     -56.751  10.532   0.605  1.00  0.00           O  
ATOM   1285  N   ARG   183     -52.645  10.074   2.350  1.00  0.00              
ATOM   1286  CA  ARG   183     -52.270  10.730   3.577  1.00  0.00              
ATOM   1287  CB  ARG   183     -51.670   9.853   4.681  1.00  0.00              
ATOM   1288  C   ARG   183     -51.207  11.621   3.139  1.00  0.00              
ATOM   1289  O   ARG   183     -51.218  12.828   3.378  1.00  0.00              
ATOM   1290  CG  ARG   183     -50.892  10.706   5.688  1.00  0.00           C  
ATOM   1291  CD  ARG   183     -51.687  11.873   6.287  1.00  0.00           C  
ATOM   1292  NE  ARG   183     -50.685  12.843   6.818  1.00  0.00           N  
ATOM   1293  CZ  ARG   183     -51.061  13.900   7.597  1.00  0.00           C  
ATOM   1294  NH1 ARG   183     -52.371  14.086   7.930  1.00  0.00           N  
ATOM   1295  NH2 ARG   183     -50.117  14.767   8.066  1.00  0.00           N  
ATOM   1296  N   GLN   184     -50.277  11.009   2.394  1.00  0.00              
ATOM   1297  CA  GLN   184     -49.206  11.774   1.887  1.00  0.00              
ATOM   1298  CB  GLN   184     -47.895  11.038   1.517  1.00  0.00              
ATOM   1299  C   GLN   184     -49.752  12.734   0.894  1.00  0.00              
ATOM   1300  O   GLN   184     -48.975  13.540   0.379  1.00  0.00              
ATOM   1301  CG  GLN   184     -46.711  11.955   1.193  1.00  0.00           C  
ATOM   1302  CD  GLN   184     -46.625  12.158  -0.313  1.00  0.00           C  
ATOM   1303  OE1 GLN   184     -46.701  11.203  -1.083  1.00  0.00           O  
ATOM   1304  NE2 GLN   184     -46.451  13.433  -0.750  1.00  0.00           N  
ATOM   1305  N   ARG   185     -51.063  12.573   0.513  1.00  0.00              
ATOM   1306  CA  ARG   185     -51.544  13.468  -0.489  1.00  0.00              
ATOM   1307  CB  ARG   185     -52.979  13.385  -1.053  1.00  0.00              
ATOM   1308  C   ARG   185     -51.358  14.780   0.126  1.00  0.00              
ATOM   1309  O   ARG   185     -50.749  15.625  -0.527  1.00  0.00              
ATOM   1310  CG  ARG   185     -53.070  12.609  -2.355  1.00  0.00           C  
ATOM   1311  CD  ARG   185     -53.684  12.902  -3.730  1.00  0.00           C  
ATOM   1312  NE  ARG   185     -52.990  11.949  -4.647  1.00  0.00           N  
ATOM   1313  CZ  ARG   185     -53.686  11.054  -5.405  1.00  0.00           C  
ATOM   1314  NH1 ARG   185     -55.035  11.192  -5.552  1.00  0.00           N  
ATOM   1315  NH2 ARG   185     -53.033  10.019  -6.012  1.00  0.00           N  
ATOM   1316  N   ASP   186     -51.781  14.891   1.404  1.00  0.00              
ATOM   1317  CA  ASP   186     -51.803  16.057   2.258  1.00  0.00              
ATOM   1318  CB  ASP   186     -50.820  15.869   3.434  1.00  0.00              
ATOM   1319  C   ASP   186     -51.400  17.247   1.469  1.00  0.00              
ATOM   1320  O   ASP   186     -50.226  17.422   1.179  1.00  0.00              
ATOM   1321  CG  ASP   186     -51.286  16.621   4.665  1.00  0.00           C  
ATOM   1322  OD1 ASP   186     -52.467  16.428   5.051  1.00  0.00           O  
ATOM   1323  OD2 ASP   186     -50.460  17.360   5.263  1.00  0.00           O  
ATOM   1324  N   GLY   187     -52.350  18.062   1.000  1.00  0.00              
ATOM   1325  CA  GLY   187     -51.915  19.182   0.248  1.00  0.00              
ATOM   1326  C   GLY   187     -52.072  20.268   1.250  1.00  0.00              
ATOM   1327  O   GLY   187     -53.151  20.539   1.777  1.00  0.00              
ATOM   1328  N   HIS   188     -50.980  20.972   1.451  1.00  0.00              
ATOM   1329  CA  HIS   188     -50.829  22.100   2.275  1.00  0.00              
ATOM   1330  CB  HIS   188     -49.354  22.132   2.468  1.00  0.00              
ATOM   1331  C   HIS   188     -51.140  23.447   1.582  1.00  0.00              
ATOM   1332  O   HIS   188     -50.513  23.759   0.570  1.00  0.00              
ATOM   1333  ND1 HIS   188     -47.457  21.785   3.977  1.00  0.00           N  
ATOM   1334  CG  HIS   188     -48.763  21.505   3.671  1.00  0.00           C  
ATOM   1335  NE2 HIS   188     -48.283  20.642   5.690  1.00  0.00           N  
ATOM   1336  CD2 HIS   188     -49.254  20.801   4.721  1.00  0.00           C  
ATOM   1337  CE1 HIS   188     -47.222  21.252   5.196  1.00  0.00           C  
ATOM   1338  N   GLN   189     -52.063  24.328   2.097  1.00  0.00              
ATOM   1339  CA  GLN   189     -52.133  25.663   1.487  1.00  0.00              
ATOM   1340  CB  GLN   189     -53.326  26.078   0.634  1.00  0.00              
ATOM   1341  C   GLN   189     -51.857  26.769   2.512  1.00  0.00              
ATOM   1342  O   GLN   189     -52.531  26.843   3.534  1.00  0.00              
ATOM   1343  CG  GLN   189     -53.054  27.209  -0.349  1.00  0.00           C  
ATOM   1344  CD  GLN   189     -54.297  27.378  -1.211  1.00  0.00           C  
ATOM   1345  OE1 GLN   189     -55.359  26.837  -0.905  1.00  0.00           O  
ATOM   1346  NE2 GLN   189     -54.165  28.138  -2.331  1.00  0.00           N  
ATOM   1347  N   TYR   190     -50.737  27.520   2.267  1.00  0.00              
ATOM   1348  CA  TYR   190     -49.849  28.459   2.978  1.00  0.00              
ATOM   1349  CB  TYR   190     -48.376  27.994   2.798  1.00  0.00              
ATOM   1350  C   TYR   190     -49.915  29.997   3.371  1.00  0.00              
ATOM   1351  O   TYR   190     -49.731  30.262   4.542  1.00  0.00              
ATOM   1352  CG  TYR   190     -48.081  27.639   1.384  1.00  0.00           C  
ATOM   1353  CD1 TYR   190     -48.685  26.598   0.700  1.00  0.00           C  
ATOM   1354  CD2 TYR   190     -47.079  28.324   0.773  1.00  0.00           C  
ATOM   1355  CE1 TYR   190     -48.387  26.334  -0.602  1.00  0.00           C  
ATOM   1356  CE2 TYR   190     -46.762  28.079  -0.521  1.00  0.00           C  
ATOM   1357  CZ  TYR   190     -47.430  27.104  -1.194  1.00  0.00           C  
ATOM   1358  OH  TYR   190     -47.088  26.902  -2.524  1.00  0.00           O  
ATOM   1359  N   HIS   191     -50.210  31.037   2.509  1.00  0.00              
ATOM   1360  CA  HIS   191     -50.600  32.459   2.625  1.00  0.00              
ATOM   1361  CB  HIS   191     -49.593  33.352   3.371  1.00  0.00              
ATOM   1362  C   HIS   191     -50.716  33.102   1.269  1.00  0.00              
ATOM   1363  O   HIS   191     -49.687  33.277   0.619  1.00  0.00              
ATOM   1364  ND1 HIS   191     -50.628  35.579   2.701  1.00  0.00           N  
ATOM   1365  CG  HIS   191     -50.168  34.710   3.666  1.00  0.00           C  
ATOM   1366  NE2 HIS   191     -50.945  36.583   4.658  1.00  0.00           N  
ATOM   1367  CD2 HIS   191     -50.367  35.341   4.855  1.00  0.00           C  
ATOM   1368  CE1 HIS   191     -51.083  36.681   3.348  1.00  0.00           C  
ATOM   1369  N   GLY   192     -51.909  33.597   0.864  1.00  0.00              
ATOM   1370  CA  GLY   192     -52.236  33.940  -0.518  1.00  0.00              
ATOM   1371  C   GLY   192     -51.160  34.772  -1.118  1.00  0.00              
ATOM   1372  O   GLY   192     -50.904  34.686  -2.319  1.00  0.00              
ATOM   1373  N   GLN   193     -50.490  35.597  -0.304  1.00  0.00              
ATOM   1374  CA  GLN   193     -49.468  36.411  -0.872  1.00  0.00              
ATOM   1375  CB  GLN   193     -48.757  37.303   0.163  1.00  0.00              
ATOM   1376  C   GLN   193     -48.431  35.571  -1.531  1.00  0.00              
ATOM   1377  O   GLN   193     -48.039  35.908  -2.647  1.00  0.00              
ATOM   1378  CG  GLN   193     -47.441  37.908  -0.337  1.00  0.00           C  
ATOM   1379  CD  GLN   193     -47.709  38.808  -1.535  1.00  0.00           C  
ATOM   1380  OE1 GLN   193     -46.789  39.172  -2.264  1.00  0.00           O  
ATOM   1381  NE2 GLN   193     -48.999  39.178  -1.751  1.00  0.00           N  
ATOM   1382  N   LEU   194     -47.945  34.449  -0.948  1.00  0.00              
ATOM   1383  CA  LEU   194     -46.913  34.012  -1.831  1.00  0.00              
ATOM   1384  CB  LEU   194     -45.469  33.990  -1.367  1.00  0.00              
ATOM   1385  C   LEU   194     -47.266  32.994  -2.843  1.00  0.00              
ATOM   1386  O   LEU   194     -46.461  32.152  -3.238  1.00  0.00              
ATOM   1387  CG  LEU   194     -44.791  35.382  -1.469  1.00  0.00           C  
ATOM   1388  CD1 LEU   194     -43.262  35.272  -1.540  1.00  0.00           C  
ATOM   1389  CD2 LEU   194     -45.320  36.202  -2.653  1.00  0.00           C  
ATOM   1390  N   GLN   195     -48.540  32.993  -3.247  1.00  0.00              
ATOM   1391  CA  GLN   195     -48.960  32.200  -4.356  1.00  0.00              
ATOM   1392  CB  GLN   195     -50.486  32.264  -4.543  1.00  0.00              
ATOM   1393  C   GLN   195     -48.300  32.859  -5.511  1.00  0.00              
ATOM   1394  O   GLN   195     -47.953  32.227  -6.505  1.00  0.00              
ATOM   1395  CG  GLN   195     -51.027  31.441  -5.709  1.00  0.00           C  
ATOM   1396  CD  GLN   195     -52.530  31.316  -5.511  1.00  0.00           C  
ATOM   1397  OE1 GLN   195     -53.294  32.229  -5.819  1.00  0.00           O  
ATOM   1398  NE2 GLN   195     -52.968  30.150  -4.962  1.00  0.00           N  
ATOM   1399  N   LYS   196     -48.123  34.186  -5.386  1.00  0.00              
ATOM   1400  CA  LYS   196     -47.521  34.991  -6.416  1.00  0.00              
ATOM   1401  CB  LYS   196     -47.614  36.505  -6.156  1.00  0.00              
ATOM   1402  C   LYS   196     -46.057  34.689  -6.512  1.00  0.00              
ATOM   1403  O   LYS   196     -45.451  34.115  -5.608  1.00  0.00              
ATOM   1404  CG  LYS   196     -49.043  37.033  -6.042  1.00  0.00           C  
ATOM   1405  CD  LYS   196     -49.746  36.622  -4.748  1.00  0.00           C  
ATOM   1406  CE  LYS   196     -51.176  37.150  -4.652  1.00  0.00           C  
ATOM   1407  NZ  LYS   196     -51.941  36.694  -5.831  1.00  0.00           N  
ATOM   1408  N   GLN   197     -45.453  35.085  -7.645  1.00  0.00              
ATOM   1409  CA  GLN   197     -44.054  34.837  -7.881  1.00  0.00              
ATOM   1410  CB  GLN   197     -43.587  35.224  -9.298  1.00  0.00              
ATOM   1411  C   GLN   197     -43.232  35.646  -6.926  1.00  0.00              
ATOM   1412  O   GLN   197     -43.641  36.678  -6.394  1.00  0.00              
ATOM   1413  CG  GLN   197     -44.298  34.483 -10.427  1.00  0.00           C  
ATOM   1414  CD  GLN   197     -43.603  33.148 -10.630  1.00  0.00           C  
ATOM   1415  OE1 GLN   197     -42.439  32.980 -10.271  1.00  0.00           O  
ATOM   1416  NE2 GLN   197     -44.333  32.172 -11.234  1.00  0.00           N  
ATOM   1417  N   PRO   198     -42.062  35.107  -6.703  1.00  0.00              
ATOM   1418  CA  PRO   198     -41.064  35.665  -5.819  1.00  0.00              
ATOM   1419  CB  PRO   198     -39.984  34.598  -5.746  1.00  0.00              
ATOM   1420  C   PRO   198     -40.632  37.039  -6.225  1.00  0.00              
ATOM   1421  O   PRO   198     -40.527  37.906  -5.361  1.00  0.00              
ATOM   1422  CD  PRO   198     -41.847  33.694  -6.965  1.00  0.00           C  
ATOM   1423  CG  PRO   198     -40.335  33.542  -6.815  1.00  0.00           C  
ATOM   1424  N   ILE   199     -40.341  37.279  -7.516  1.00  0.00              
ATOM   1425  CA  ILE   199     -40.263  38.646  -7.900  1.00  0.00              
ATOM   1426  CB  ILE   199     -39.785  38.860  -9.310  1.00  0.00              
ATOM   1427  C   ILE   199     -41.731  38.832  -7.877  1.00  0.00              
ATOM   1428  O   ILE   199     -42.388  37.884  -8.240  1.00  0.00              
ATOM   1429  CG2 ILE   199     -39.928  40.353  -9.648  1.00  0.00           C  
ATOM   1430  CG1 ILE   199     -38.353  38.325  -9.481  1.00  0.00           C  
ATOM   1431  CD1 ILE   199     -37.911  38.235 -10.942  1.00  0.00           C  
ATOM   1432  N   TYR   200     -42.310  39.974  -7.500  1.00  0.00              
ATOM   1433  CA  TYR   200     -43.728  40.189  -7.306  1.00  0.00              
ATOM   1434  CB  TYR   200     -44.736  39.251  -8.028  1.00  0.00              
ATOM   1435  C   TYR   200     -44.109  40.109  -5.849  1.00  0.00              
ATOM   1436  O   TYR   200     -45.266  40.360  -5.516  1.00  0.00              
ATOM   1437  CG  TYR   200     -44.500  39.171  -9.505  1.00  0.00           C  
ATOM   1438  CD1 TYR   200     -44.374  40.290 -10.297  1.00  0.00           C  
ATOM   1439  CD2 TYR   200     -44.373  37.936 -10.097  1.00  0.00           C  
ATOM   1440  CE1 TYR   200     -44.144  40.154 -11.649  1.00  0.00           C  
ATOM   1441  CE2 TYR   200     -44.143  37.789 -11.440  1.00  0.00           C  
ATOM   1442  CZ  TYR   200     -44.030  38.908 -12.222  1.00  0.00           C  
ATOM   1443  OH  TYR   200     -43.794  38.772 -13.606  1.00  0.00           O  
ATOM   1444  N   SER   201     -43.169  39.819  -4.923  1.00  0.00              
ATOM   1445  CA  SER   201     -43.526  39.890  -3.526  1.00  0.00              
ATOM   1446  CB  SER   201     -43.321  38.571  -2.760  1.00  0.00              
ATOM   1447  C   SER   201     -42.603  40.909  -2.925  1.00  0.00              
ATOM   1448  O   SER   201     -41.387  40.748  -2.974  1.00  0.00              
ATOM   1449  OG  SER   201     -43.694  38.734  -1.399  1.00  0.00           O  
ATOM   1450  N   THR   202     -43.153  41.979  -2.310  1.00  0.00              
ATOM   1451  CA  THR   202     -42.307  43.041  -1.834  1.00  0.00              
ATOM   1452  CB  THR   202     -42.626  44.369  -2.457  1.00  0.00              
ATOM   1453  C   THR   202     -42.430  43.198  -0.351  1.00  0.00              
ATOM   1454  O   THR   202     -43.478  42.936   0.236  1.00  0.00              
ATOM   1455  OG1 THR   202     -42.490  44.289  -3.869  1.00  0.00           O  
ATOM   1456  CG2 THR   202     -41.662  45.426  -1.895  1.00  0.00           C  
ATOM   1457  N   SER   203     -41.325  43.636   0.292  1.00  0.00              
ATOM   1458  CA  SER   203     -41.307  43.810   1.721  1.00  0.00              
ATOM   1459  CB  SER   203     -39.892  43.785   2.327  1.00  0.00              
ATOM   1460  C   SER   203     -41.915  45.124   2.077  1.00  0.00              
ATOM   1461  O   SER   203     -42.094  45.999   1.230  1.00  0.00              
ATOM   1462  OG  SER   203     -39.145  44.901   1.866  1.00  0.00           O  
ATOM   1463  N   SER   204     -42.286  45.255   3.366  1.00  0.00              
ATOM   1464  CA  SER   204     -42.800  46.475   3.917  1.00  0.00              
ATOM   1465  CB  SER   204     -44.325  46.462   4.126  1.00  0.00              
ATOM   1466  C   SER   204     -42.162  46.615   5.265  1.00  0.00              
ATOM   1467  O   SER   204     -42.292  45.732   6.110  1.00  0.00              
ATOM   1468  OG  SER   204     -44.755  47.700   4.673  1.00  0.00           O  
ATOM   1469  N   SER   205     -41.448  47.733   5.501  1.00  0.00              
ATOM   1470  CA  SER   205     -40.792  47.924   6.771  1.00  0.00              
ATOM   1471  CB  SER   205     -39.571  48.860   6.709  1.00  0.00              
ATOM   1472  C   SER   205     -41.768  48.567   7.706  1.00  0.00              
ATOM   1473  O   SER   205     -42.823  49.040   7.286  1.00  0.00              
ATOM   1474  OG  SER   205     -38.537  48.286   5.925  1.00  0.00           O  
ATOM   1475  N   ASN   206     -41.428  48.598   9.013  1.00  0.00              
ATOM   1476  CA  ASN   206     -42.323  49.166   9.978  1.00  0.00              
ATOM   1477  CB  ASN   206     -43.427  48.181  10.422  1.00  0.00              
ATOM   1478  C   ASN   206     -41.529  49.577  11.192  1.00  0.00              
ATOM   1479  O   ASN   206     -40.362  49.960  11.108  1.00  0.00              
ATOM   1480  CG  ASN   206     -44.584  48.962  11.039  1.00  0.00           C  
ATOM   1481  OD1 ASN   206     -44.483  50.167  11.266  1.00  0.00           O  
ATOM   1482  ND2 ASN   206     -45.706  48.255  11.336  1.00  0.00           N  
ATOM   1483  N   SER   207     -42.176  49.508  12.372  1.00  0.00              
ATOM   1484  CA  SER   207     -41.640  49.968  13.620  1.00  0.00              
ATOM   1485  CB  SER   207     -42.682  49.935  14.753  1.00  0.00              
ATOM   1486  C   SER   207     -40.474  49.150  14.060  1.00  0.00              
ATOM   1487  O   SER   207     -40.359  47.970  13.737  1.00  0.00              
ATOM   1488  OG  SER   207     -42.105  50.391  15.967  1.00  0.00           O  
ATOM   1489  N   ALA   208     -39.552  49.818  14.789  1.00  0.00              
ATOM   1490  CA  ALA   208     -38.412  49.199  15.404  1.00  0.00              
ATOM   1491  CB  ALA   208     -37.242  50.163  15.684  1.00  0.00              
ATOM   1492  C   ALA   208     -38.892  48.670  16.717  1.00  0.00              
ATOM   1493  O   ALA   208     -39.965  49.037  17.189  1.00  0.00              
ATOM   1494  N   LEU   209     -38.121  47.759  17.328  1.00  0.00              
ATOM   1495  CA  LEU   209     -38.489  47.166  18.589  1.00  0.00              
ATOM   1496  CB  LEU   209     -39.196  45.800  18.498  1.00  0.00              
ATOM   1497  C   LEU   209     -37.294  46.995  19.488  1.00  0.00              
ATOM   1498  O   LEU   209     -36.196  47.480  19.218  1.00  0.00              
ATOM   1499  CG  LEU   209     -40.616  45.845  17.891  1.00  0.00           C  
ATOM   1500  CD1 LEU   209     -41.340  44.502  18.103  1.00  0.00           C  
ATOM   1501  CD2 LEU   209     -41.439  47.047  18.372  1.00  0.00           C  
ATOM   1502  N   ALA   210     -37.514  46.308  20.628  1.00  0.00              
ATOM   1503  CA  ALA   210     -36.493  46.045  21.607  1.00  0.00              
ATOM   1504  CB  ALA   210     -36.299  47.182  22.629  1.00  0.00              
ATOM   1505  C   ALA   210     -36.936  44.837  22.383  1.00  0.00              
ATOM   1506  O   ALA   210     -37.999  44.274  22.125  1.00  0.00              
ATOM   1507  N   VAL   211     -36.096  44.394  23.344  1.00  0.00              
ATOM   1508  CA  VAL   211     -36.362  43.229  24.151  1.00  0.00              
ATOM   1509  CB  VAL   211     -35.170  42.723  24.906  1.00  0.00              
ATOM   1510  C   VAL   211     -37.348  43.576  25.233  1.00  0.00              
ATOM   1511  O   VAL   211     -37.510  44.735  25.614  1.00  0.00              
ATOM   1512  CG1 VAL   211     -34.060  42.372  23.914  1.00  0.00           C  
ATOM   1513  CG2 VAL   211     -34.763  43.777  25.942  1.00  0.00           C  
ATOM   1514  N   ALA   212     -38.106  42.556  25.684  1.00  0.00              
ATOM   1515  CA  ALA   212     -39.042  42.657  26.773  1.00  0.00              
ATOM   1516  CB  ALA   212     -40.011  41.465  26.826  1.00  0.00              
ATOM   1517  C   ALA   212     -38.386  42.749  28.128  1.00  0.00              
ATOM   1518  O   ALA   212     -38.808  43.537  28.972  1.00  0.00              
ATOM   1519  N   THR   213     -37.329  41.941  28.362  1.00  0.00              
ATOM   1520  CA  THR   213     -36.731  41.760  29.665  1.00  0.00              
ATOM   1521  CB  THR   213     -36.277  40.337  29.837  1.00  0.00              
ATOM   1522  C   THR   213     -35.581  42.696  29.861  1.00  0.00              
ATOM   1523  O   THR   213     -35.628  43.831  29.400  1.00  0.00              
ATOM   1524  OG1 THR   213     -35.918  40.065  31.182  1.00  0.00           O  
ATOM   1525  CG2 THR   213     -35.104  40.077  28.876  1.00  0.00           C  
ATOM   1526  N   ASN   214     -34.532  42.249  30.590  1.00  0.00              
ATOM   1527  CA  ASN   214     -33.391  43.069  30.890  1.00  0.00              
ATOM   1528  CB  ASN   214     -32.324  42.316  31.697  1.00  0.00              
ATOM   1529  C   ASN   214     -32.773  43.434  29.582  1.00  0.00              
ATOM   1530  O   ASN   214     -31.954  42.698  29.033  1.00  0.00              
ATOM   1531  CG  ASN   214     -32.966  41.850  32.993  1.00  0.00           C  
ATOM   1532  OD1 ASN   214     -33.604  42.626  33.703  1.00  0.00           O  
ATOM   1533  ND2 ASN   214     -32.806  40.536  33.303  1.00  0.00           N  
ATOM   1534  N   ASN   215     -33.166  44.610  29.061  1.00  0.00              
ATOM   1535  CA  ASN   215     -32.729  45.069  27.784  1.00  0.00              
ATOM   1536  CB  ASN   215     -33.590  46.186  27.153  1.00  0.00              
ATOM   1537  C   ASN   215     -31.295  45.461  27.823  1.00  0.00              
ATOM   1538  O   ASN   215     -30.615  45.409  26.801  1.00  0.00              
ATOM   1539  CG  ASN   215     -33.788  47.340  28.109  1.00  0.00           C  
ATOM   1540  OD1 ASN   215     -34.574  47.240  29.049  1.00  0.00           O  
ATOM   1541  ND2 ASN   215     -33.082  48.474  27.857  1.00  0.00           N  
ATOM   1542  N   ASN   216     -30.803  45.886  28.999  1.00  0.00              
ATOM   1543  CA  ASN   216     -29.450  46.335  29.123  1.00  0.00              
ATOM   1544  CB  ASN   216     -29.103  46.710  30.575  1.00  0.00              
ATOM   1545  C   ASN   216     -28.512  45.222  28.760  1.00  0.00              
ATOM   1546  O   ASN   216     -27.650  45.389  27.899  1.00  0.00              
ATOM   1547  CG  ASN   216     -30.061  47.793  31.044  1.00  0.00           C  
ATOM   1548  OD1 ASN   216     -30.305  48.774  30.343  1.00  0.00           O  
ATOM   1549  ND2 ASN   216     -30.633  47.604  32.264  1.00  0.00           N  
ATOM   1550  N   GLU   217     -28.675  44.043  29.393  1.00  0.00              
ATOM   1551  CA  GLU   217     -27.762  42.955  29.172  1.00  0.00              
ATOM   1552  CB  GLU   217     -27.998  41.745  30.094  1.00  0.00              
ATOM   1553  C   GLU   217     -27.884  42.465  27.764  1.00  0.00              
ATOM   1554  O   GLU   217     -26.883  42.132  27.131  1.00  0.00              
ATOM   1555  CG  GLU   217     -26.960  40.639  29.882  1.00  0.00           C  
ATOM   1556  CD  GLU   217     -27.264  39.487  30.829  1.00  0.00           C  
ATOM   1557  OE1 GLU   217     -28.470  39.236  31.093  1.00  0.00           O  
ATOM   1558  OE2 GLU   217     -26.291  38.837  31.297  1.00  0.00           O  
ATOM   1559  N   ALA   218     -29.125  42.414  27.244  1.00  0.00              
ATOM   1560  CA  ALA   218     -29.410  41.915  25.926  1.00  0.00              
ATOM   1561  CB  ALA   218     -30.912  41.912  25.588  1.00  0.00              
ATOM   1562  C   ALA   218     -28.743  42.776  24.900  1.00  0.00              
ATOM   1563  O   ALA   218     -28.366  42.302  23.829  1.00  0.00              
ATOM   1564  N   ALA   219     -28.633  44.086  25.175  1.00  0.00              
ATOM   1565  CA  ALA   219     -28.043  44.994  24.235  1.00  0.00              
ATOM   1566  CB  ALA   219     -28.043  46.438  24.765  1.00  0.00              
ATOM   1567  C   ALA   219     -26.612  44.612  23.982  1.00  0.00              
ATOM   1568  O   ALA   219     -26.130  44.712  22.856  1.00  0.00              
ATOM   1569  N   GLU   220     -25.874  44.215  25.037  1.00  0.00              
ATOM   1570  CA  GLU   220     -24.488  43.835  24.916  1.00  0.00              
ATOM   1571  CB  GLU   220     -23.819  43.644  26.288  1.00  0.00              
ATOM   1572  C   GLU   220     -24.320  42.535  24.184  1.00  0.00              
ATOM   1573  O   GLU   220     -23.434  42.401  23.343  1.00  0.00              
ATOM   1574  CG  GLU   220     -22.379  43.137  26.200  1.00  0.00           C  
ATOM   1575  CD  GLU   220     -21.495  44.283  25.735  1.00  0.00           C  
ATOM   1576  OE1 GLU   220     -21.775  44.843  24.641  1.00  0.00           O  
ATOM   1577  OE2 GLU   220     -20.528  44.615  26.471  1.00  0.00           O  
ATOM   1578  N   LEU   221     -25.198  41.553  24.468  1.00  0.00              
ATOM   1579  CA  LEU   221     -25.071  40.193  24.010  1.00  0.00              
ATOM   1580  CB  LEU   221     -26.141  39.279  24.631  1.00  0.00              
ATOM   1581  C   LEU   221     -25.193  40.092  22.517  1.00  0.00              
ATOM   1582  O   LEU   221     -24.410  40.671  21.766  1.00  0.00              
ATOM   1583  CG  LEU   221     -26.039  39.175  26.167  1.00  0.00           C  
ATOM   1584  CD1 LEU   221     -27.129  38.253  26.737  1.00  0.00           C  
ATOM   1585  CD2 LEU   221     -24.623  38.761  26.608  1.00  0.00           C  
ATOM   1586  N   MET   222     -26.152  39.268  22.046  1.00  0.00              
ATOM   1587  CA  MET   222     -26.328  39.065  20.637  1.00  0.00              
ATOM   1588  CB  MET   222     -27.474  38.097  20.323  1.00  0.00              
ATOM   1589  C   MET   222     -26.681  40.397  20.038  1.00  0.00              
ATOM   1590  O   MET   222     -27.599  41.085  20.474  1.00  0.00              
ATOM   1591  CG  MET   222     -27.207  36.679  20.825  1.00  0.00           C  
ATOM   1592  SD  MET   222     -27.143  36.542  22.636  1.00  0.00           S  
ATOM   1593  CE  MET   222     -28.863  37.071  22.892  1.00  0.00           C  
ATOM   1594  N   LYS   223     -25.957  40.803  18.987  1.00  0.00              
ATOM   1595  CA  LYS   223     -26.166  42.100  18.417  1.00  0.00              
ATOM   1596  CB  LYS   223     -25.070  42.476  17.408  1.00  0.00              
ATOM   1597  C   LYS   223     -27.512  42.215  17.756  1.00  0.00              
ATOM   1598  O   LYS   223     -28.119  43.282  17.763  1.00  0.00              
ATOM   1599  CG  LYS   223     -23.707  42.635  18.090  1.00  0.00           C  
ATOM   1600  CD  LYS   223     -22.517  42.706  17.133  1.00  0.00           C  
ATOM   1601  CE  LYS   223     -22.338  44.083  16.495  1.00  0.00           C  
ATOM   1602  NZ  LYS   223     -22.153  45.107  17.549  1.00  0.00           N  
ATOM   1603  N   ASP   224     -28.027  41.129  17.155  1.00  0.00              
ATOM   1604  CA  ASP   224     -29.263  41.230  16.427  1.00  0.00              
ATOM   1605  CB  ASP   224     -29.650  39.937  15.698  1.00  0.00              
ATOM   1606  C   ASP   224     -30.397  41.618  17.336  1.00  0.00              
ATOM   1607  O   ASP   224     -31.296  42.346  16.915  1.00  0.00              
ATOM   1608  CG  ASP   224     -28.708  39.815  14.508  1.00  0.00           C  
ATOM   1609  OD1 ASP   224     -27.730  40.607  14.446  1.00  0.00           O  
ATOM   1610  OD2 ASP   224     -28.954  38.933  13.645  1.00  0.00           O  
ATOM   1611  N   ILE   225     -30.391  41.137  18.598  1.00  0.00              
ATOM   1612  CA  ILE   225     -31.456  41.408  19.534  1.00  0.00              
ATOM   1613  CB  ILE   225     -31.445  40.596  20.806  1.00  0.00              
ATOM   1614  C   ILE   225     -31.577  42.863  19.926  1.00  0.00              
ATOM   1615  O   ILE   225     -32.676  43.351  20.182  1.00  0.00              
ATOM   1616  CG2 ILE   225     -30.084  40.671  21.498  1.00  0.00           C  
ATOM   1617  CG1 ILE   225     -32.568  41.106  21.718  1.00  0.00           C  
ATOM   1618  CD1 ILE   225     -33.962  40.978  21.110  1.00  0.00           C  
ATOM   1619  N   ILE   226     -30.439  43.563  20.025  1.00  0.00              
ATOM   1620  CA  ILE   226     -30.189  44.919  20.452  1.00  0.00              
ATOM   1621  CB  ILE   226     -28.957  45.500  19.813  1.00  0.00              
ATOM   1622  C   ILE   226     -31.241  45.928  20.151  1.00  0.00              
ATOM   1623  O   ILE   226     -31.972  45.839  19.162  1.00  0.00              
ATOM   1624  CG2 ILE   226     -29.294  45.680  18.328  1.00  0.00           C  
ATOM   1625  CG1 ILE   226     -28.544  46.840  20.441  1.00  0.00           C  
ATOM   1626  CD1 ILE   226     -27.980  46.726  21.845  1.00  0.00           C  
ATOM   1627  N   ALA   227     -31.295  46.925  21.072  1.00  0.00              
ATOM   1628  CA  ALA   227     -32.072  48.121  20.980  1.00  0.00              
ATOM   1629  CB  ALA   227     -31.977  49.029  22.212  1.00  0.00              
ATOM   1630  C   ALA   227     -31.470  48.838  19.840  1.00  0.00              
ATOM   1631  O   ALA   227     -30.259  49.062  19.790  1.00  0.00              
ATOM   1632  N   THR   228     -32.404  49.211  18.960  1.00  0.00              
ATOM   1633  CA  THR   228     -32.402  49.671  17.615  1.00  0.00              
ATOM   1634  CB  THR   228     -31.125  50.234  17.051  1.00  0.00              
ATOM   1635  C   THR   228     -32.726  48.391  16.930  1.00  0.00              
ATOM   1636  O   THR   228     -32.137  48.014  15.919  1.00  0.00              
ATOM   1637  OG1 THR   228     -31.373  50.644  15.715  1.00  0.00           O  
ATOM   1638  CG2 THR   228     -29.977  49.208  17.075  1.00  0.00           C  
ATOM   1639  N   SER   229     -33.722  47.675  17.492  1.00  0.00              
ATOM   1640  CA  SER   229     -33.973  46.381  16.947  1.00  0.00              
ATOM   1641  CB  SER   229     -35.020  45.556  17.659  1.00  0.00              
ATOM   1642  C   SER   229     -34.488  46.639  15.595  1.00  0.00              
ATOM   1643  O   SER   229     -35.192  47.622  15.359  1.00  0.00              
ATOM   1644  OG  SER   229     -36.251  45.975  17.127  1.00  0.00           O  
ATOM   1645  N   ASN   230     -34.169  45.718  14.681  1.00  0.00              
ATOM   1646  CA  ASN   230     -34.504  45.942  13.318  1.00  0.00              
ATOM   1647  CB  ASN   230     -33.957  44.856  12.380  1.00  0.00              
ATOM   1648  C   ASN   230     -35.985  46.180  13.176  1.00  0.00              
ATOM   1649  O   ASN   230     -36.752  45.923  14.104  1.00  0.00              
ATOM   1650  CG  ASN   230     -32.466  45.112  12.197  1.00  0.00           C  
ATOM   1651  OD1 ASN   230     -32.055  46.225  11.870  1.00  0.00           O  
ATOM   1652  ND2 ASN   230     -31.630  44.060  12.414  1.00  0.00           N  
ATOM   1653  N   LYS   231     -36.404  46.699  11.991  1.00  0.00              
ATOM   1654  CA  LYS   231     -37.757  47.115  11.677  1.00  0.00              
ATOM   1655  CB  LYS   231     -37.790  48.281  10.671  1.00  0.00              
ATOM   1656  C   LYS   231     -38.598  46.022  11.076  1.00  0.00              
ATOM   1657  O   LYS   231     -38.157  45.280  10.202  1.00  0.00              
ATOM   1658  CG  LYS   231     -37.102  49.549  11.179  1.00  0.00           C  
ATOM   1659  CD  LYS   231     -36.767  50.552  10.072  1.00  0.00           C  
ATOM   1660  CE  LYS   231     -37.924  51.480   9.697  1.00  0.00           C  
ATOM   1661  NZ  LYS   231     -37.485  52.426   8.647  1.00  0.00           N  
ATOM   1662  N   ASP   232     -39.882  45.973  11.499  1.00  0.00              
ATOM   1663  CA  ASP   232     -40.907  44.983  11.222  1.00  0.00              
ATOM   1664  CB  ASP   232     -42.271  45.499  11.719  1.00  0.00              
ATOM   1665  C   ASP   232     -41.036  44.774   9.741  1.00  0.00              
ATOM   1666  O   ASP   232     -40.860  45.717   8.974  1.00  0.00              
ATOM   1667  CG  ASP   232     -43.092  44.384  12.342  1.00  0.00           C  
ATOM   1668  OD1 ASP   232     -42.842  43.193  12.025  1.00  0.00           O  
ATOM   1669  OD2 ASP   232     -43.975  44.720  13.176  1.00  0.00           O  
ATOM   1670  N   ILE   233     -41.330  43.522   9.296  1.00  0.00              
ATOM   1671  CA  ILE   233     -41.479  43.282   7.878  1.00  0.00              
ATOM   1672  CB  ILE   233     -40.308  42.592   7.247  1.00  0.00              
ATOM   1673  C   ILE   233     -42.749  42.530   7.570  1.00  0.00              
ATOM   1674  O   ILE   233     -43.215  41.716   8.367  1.00  0.00              
ATOM   1675  CG2 ILE   233     -40.639  42.348   5.764  1.00  0.00           C  
ATOM   1676  CG1 ILE   233     -39.048  43.454   7.442  1.00  0.00           C  
ATOM   1677  CD1 ILE   233     -37.748  42.742   7.086  1.00  0.00           C  
ATOM   1678  N   HIS   234     -43.354  42.835   6.391  1.00  0.00              
ATOM   1679  CA  HIS   234     -44.574  42.225   5.909  1.00  0.00              
ATOM   1680  CB  HIS   234     -45.811  43.120   6.087  1.00  0.00              
ATOM   1681  C   HIS   234     -44.412  41.999   4.429  1.00  0.00              
ATOM   1682  O   HIS   234     -43.459  42.496   3.829  1.00  0.00              
ATOM   1683  ND1 HIS   234     -46.583  42.661   8.467  1.00  0.00           N  
ATOM   1684  CG  HIS   234     -46.053  43.504   7.516  1.00  0.00           C  
ATOM   1685  NE2 HIS   234     -46.196  44.601   9.483  1.00  0.00           N  
ATOM   1686  CD2 HIS   234     -45.822  44.684   8.154  1.00  0.00           C  
ATOM   1687  CE1 HIS   234     -46.646  43.367   9.624  1.00  0.00           C  
ATOM   1688  N   VAL   235     -45.340  41.229   3.806  1.00  0.00              
ATOM   1689  CA  VAL   235     -45.258  40.924   2.397  1.00  0.00              
ATOM   1690  CB  VAL   235     -45.207  39.453   2.096  1.00  0.00              
ATOM   1691  C   VAL   235     -46.456  41.478   1.681  1.00  0.00              
ATOM   1692  O   VAL   235     -47.580  41.400   2.172  1.00  0.00              
ATOM   1693  CG1 VAL   235     -43.928  38.865   2.716  1.00  0.00           C  
ATOM   1694  CG2 VAL   235     -46.504  38.800   2.599  1.00  0.00           C  
ATOM   1695  N   LYS   236     -46.231  42.064   0.483  1.00  0.00              
ATOM   1696  CA  LYS   236     -47.311  42.612  -0.292  1.00  0.00              
ATOM   1697  CB  LYS   236     -47.524  44.104   0.000  1.00  0.00              
ATOM   1698  C   LYS   236     -46.972  42.452  -1.752  1.00  0.00              
ATOM   1699  O   LYS   236     -45.812  42.259  -2.113  1.00  0.00              
ATOM   1700  CG  LYS   236     -48.853  44.652  -0.507  1.00  0.00           C  
ATOM   1701  CD  LYS   236     -49.201  46.018   0.086  1.00  0.00           C  
ATOM   1702  CE  LYS   236     -50.129  45.944   1.300  1.00  0.00           C  
ATOM   1703  NZ  LYS   236     -51.518  45.693   0.853  1.00  0.00           N  
ATOM   1704  N   GLU   237     -47.991  42.518  -2.639  1.00  0.00              
ATOM   1705  CA  GLU   237     -47.756  42.337  -4.048  1.00  0.00              
ATOM   1706  CB  GLU   237     -49.058  42.197  -4.858  1.00  0.00              
ATOM   1707  C   GLU   237     -47.002  43.531  -4.560  1.00  0.00              
ATOM   1708  O   GLU   237     -47.333  44.667  -4.221  1.00  0.00              
ATOM   1709  CG  GLU   237     -48.851  41.748  -6.306  1.00  0.00           C  
ATOM   1710  CD  GLU   237     -48.467  40.276  -6.286  1.00  0.00           C  
ATOM   1711  OE1 GLU   237     -47.758  39.865  -5.329  1.00  0.00           O  
ATOM   1712  OE2 GLU   237     -48.876  39.544  -7.227  1.00  0.00           O  
ATOM   1713  N   GLY   238     -45.969  43.304  -5.409  1.00  0.00              
ATOM   1714  CA  GLY   238     -45.194  44.412  -5.902  1.00  0.00              
ATOM   1715  C   GLY   238     -44.020  43.885  -6.678  1.00  0.00              
ATOM   1716  O   GLY   238     -44.123  42.887  -7.382  1.00  0.00              
ATOM   1717  N   SER   239     -42.878  44.599  -6.593  1.00  0.00              
ATOM   1718  CA  SER   239     -41.628  44.275  -7.229  1.00  0.00              
ATOM   1719  CB  SER   239     -40.832  45.520  -7.665  1.00  0.00              
ATOM   1720  C   SER   239     -40.838  43.545  -6.193  1.00  0.00              
ATOM   1721  O   SER   239     -41.285  42.501  -5.734  1.00  0.00              
ATOM   1722  OG  SER   239     -39.637  45.134  -8.327  1.00  0.00           O  
ATOM   1723  N   VAL   240     -39.600  44.013  -5.913  1.00  0.00              
ATOM   1724  CA  VAL   240     -38.733  43.582  -4.836  1.00  0.00              
ATOM   1725  CB  VAL   240     -39.071  42.259  -4.193  1.00  0.00              
ATOM   1726  C   VAL   240     -37.338  43.460  -5.360  1.00  0.00              
ATOM   1727  O   VAL   240     -37.125  43.259  -6.554  1.00  0.00              
ATOM   1728  CG1 VAL   240     -38.945  41.156  -5.257  1.00  0.00           C  
ATOM   1729  CG2 VAL   240     -38.183  42.044  -2.956  1.00  0.00           C  
ATOM   1730  N   GLU   241     -36.349  43.580  -4.451  1.00  0.00              
ATOM   1731  CA  GLU   241     -34.951  43.547  -4.777  1.00  0.00              
ATOM   1732  CB  GLU   241     -34.039  43.951  -3.609  1.00  0.00              
ATOM   1733  C   GLU   241     -34.461  42.202  -5.223  1.00  0.00              
ATOM   1734  O   GLU   241     -33.768  42.120  -6.225  1.00  0.00              
ATOM   1735  CG  GLU   241     -34.080  45.442  -3.294  1.00  0.00           C  
ATOM   1736  CD  GLU   241     -32.950  45.741  -2.322  1.00  0.00           C  
ATOM   1737  OE1 GLU   241     -32.502  44.795  -1.620  1.00  0.00           O  
ATOM   1738  OE2 GLU   241     -32.514  46.922  -2.277  1.00  0.00           O  
ATOM   1739  N   GLU   242     -34.814  41.104  -4.531  1.00  0.00              
ATOM   1740  CA  GLU   242     -34.244  39.801  -4.793  1.00  0.00              
ATOM   1741  CB  GLU   242     -34.477  39.231  -6.206  1.00  0.00              
ATOM   1742  C   GLU   242     -32.772  39.858  -4.509  1.00  0.00              
ATOM   1743  O   GLU   242     -31.968  40.410  -5.258  1.00  0.00              
ATOM   1744  CG  GLU   242     -34.136  37.738  -6.277  1.00  0.00           C  
ATOM   1745  CD  GLU   242     -34.630  37.169  -7.599  1.00  0.00           C  
ATOM   1746  OE1 GLU   242     -34.119  37.610  -8.662  1.00  0.00           O  
ATOM   1747  OE2 GLU   242     -35.526  36.282  -7.562  1.00  0.00           O  
ATOM   1748  N   ASN   243     -32.385  39.231  -3.387  1.00  0.00              
ATOM   1749  CA  ASN   243     -31.045  39.309  -2.884  1.00  0.00              
ATOM   1750  CB  ASN   243     -31.151  39.581  -1.374  1.00  0.00              
ATOM   1751  C   ASN   243     -30.337  38.004  -3.144  1.00  0.00              
ATOM   1752  O   ASN   243     -29.870  37.339  -2.221  1.00  0.00              
ATOM   1753  CG  ASN   243     -31.562  41.040  -1.241  1.00  0.00           C  
ATOM   1754  OD1 ASN   243     -32.726  41.344  -0.988  1.00  0.00           O  
ATOM   1755  ND2 ASN   243     -30.586  41.971  -1.422  1.00  0.00           N  
ATOM   1756  N   THR   244     -30.177  37.653  -4.434  1.00  0.00              
ATOM   1757  CA  THR   244     -29.590  36.413  -4.866  1.00  0.00              
ATOM   1758  CB  THR   244     -29.860  36.088  -6.305  1.00  0.00              
ATOM   1759  C   THR   244     -28.106  36.290  -4.689  1.00  0.00              
ATOM   1760  O   THR   244     -27.619  35.198  -4.411  1.00  0.00              
ATOM   1761  OG1 THR   244     -31.257  35.976  -6.534  1.00  0.00           O  
ATOM   1762  CG2 THR   244     -29.162  34.754  -6.632  1.00  0.00           C  
ATOM   1763  N   LYS   245     -27.333  37.376  -4.847  1.00  0.00              
ATOM   1764  CA  LYS   245     -25.897  37.236  -4.901  1.00  0.00              
ATOM   1765  CB  LYS   245     -25.179  38.592  -5.014  1.00  0.00              
ATOM   1766  C   LYS   245     -25.399  36.603  -3.639  1.00  0.00              
ATOM   1767  O   LYS   245     -24.429  35.849  -3.670  1.00  0.00              
ATOM   1768  CG  LYS   245     -25.594  39.425  -6.230  1.00  0.00           C  
ATOM   1769  CD  LYS   245     -25.057  40.858  -6.186  1.00  0.00           C  
ATOM   1770  CE  LYS   245     -25.682  41.794  -7.223  1.00  0.00           C  
ATOM   1771  NZ  LYS   245     -26.922  42.392  -6.676  1.00  0.00           N  
ATOM   1772  N   ASN   246     -25.994  36.949  -2.483  1.00  0.00              
ATOM   1773  CA  ASN   246     -25.557  36.357  -1.254  1.00  0.00              
ATOM   1774  CB  ASN   246     -25.848  37.176  -0.010  1.00  0.00              
ATOM   1775  C   ASN   246     -26.080  34.968  -1.060  1.00  0.00              
ATOM   1776  O   ASN   246     -25.514  34.218  -0.264  1.00  0.00              
ATOM   1777  CG  ASN   246     -24.824  38.294   0.050  1.00  0.00           C  
ATOM   1778  OD1 ASN   246     -23.875  38.243   0.831  1.00  0.00           O  
ATOM   1779  ND2 ASN   246     -25.006  39.326  -0.812  1.00  0.00           N  
ATOM   1780  N   GLY   247     -27.212  34.609  -1.703  1.00  0.00              
ATOM   1781  CA  GLY   247     -27.704  33.268  -1.552  1.00  0.00              
ATOM   1782  C   GLY   247     -26.586  32.358  -1.996  1.00  0.00              
ATOM   1783  O   GLY   247     -26.106  32.428  -3.125  1.00  0.00              
ATOM   1784  N   PRO   248     -26.158  31.522  -1.089  1.00  0.00              
ATOM   1785  CA  PRO   248     -25.074  30.600  -1.283  1.00  0.00              
ATOM   1786  CB  PRO   248     -24.862  29.970   0.064  1.00  0.00              
ATOM   1787  C   PRO   248     -25.511  29.401  -2.045  1.00  0.00              
ATOM   1788  O   PRO   248     -24.694  28.490  -2.174  1.00  0.00              
ATOM   1789  CD  PRO   248     -27.070  31.000  -0.089  1.00  0.00           C  
ATOM   1790  CG  PRO   248     -26.329  29.780   0.497  1.00  0.00           C  
ATOM   1791  N   LEU   249     -26.789  29.317  -2.442  1.00  0.00              
ATOM   1792  CA  LEU   249     -27.272  28.114  -3.025  1.00  0.00              
ATOM   1793  CB  LEU   249     -26.346  27.478  -4.089  1.00  0.00              
ATOM   1794  C   LEU   249     -27.299  27.044  -1.955  1.00  0.00              
ATOM   1795  O   LEU   249     -27.209  25.862  -2.260  1.00  0.00              
ATOM   1796  CG  LEU   249     -26.000  28.288  -5.346  1.00  0.00           C  
ATOM   1797  CD1 LEU   249     -25.320  29.619  -5.002  1.00  0.00           C  
ATOM   1798  CD2 LEU   249     -25.143  27.438  -6.298  1.00  0.00           C  
ATOM   1799  N   LYS   250     -27.381  27.370  -0.656  1.00  0.00              
ATOM   1800  CA  LYS   250     -27.449  26.272   0.257  1.00  0.00              
ATOM   1801  CB  LYS   250     -26.104  25.842   0.855  1.00  0.00              
ATOM   1802  C   LYS   250     -28.405  26.613   1.365  1.00  0.00              
ATOM   1803  O   LYS   250     -28.227  27.611   2.061  1.00  0.00              
ATOM   1804  CG  LYS   250     -26.268  24.635   1.778  1.00  0.00           C  
ATOM   1805  CD  LYS   250     -25.023  23.760   1.888  1.00  0.00           C  
ATOM   1806  CE  LYS   250     -24.994  22.687   0.802  1.00  0.00           C  
ATOM   1807  NZ  LYS   250     -23.736  21.915   0.841  1.00  0.00           N  
ATOM   1808  N   ILE   251     -29.458  25.784   1.564  1.00  0.00              
ATOM   1809  CA  ILE   251     -30.442  26.115   2.565  1.00  0.00              
ATOM   1810  CB  ILE   251     -31.778  26.463   1.977  1.00  0.00              
ATOM   1811  C   ILE   251     -30.714  24.927   3.423  1.00  0.00              
ATOM   1812  O   ILE   251     -31.180  23.899   2.936  1.00  0.00              
ATOM   1813  CG2 ILE   251     -32.721  26.776   3.150  1.00  0.00           C  
ATOM   1814  CG1 ILE   251     -31.670  27.605   0.950  1.00  0.00           C  
ATOM   1815  CD1 ILE   251     -31.181  28.930   1.529  1.00  0.00           C  
ATOM   1816  N   LEU   252     -30.555  25.091   4.752  1.00  0.00              
ATOM   1817  CA  LEU   252     -30.365  23.939   5.587  1.00  0.00              
ATOM   1818  CB  LEU   252     -29.059  23.913   6.243  1.00  0.00              
ATOM   1819  C   LEU   252     -31.308  23.983   6.703  1.00  0.00              
ATOM   1820  O   LEU   252     -31.525  25.030   7.308  1.00  0.00              
ATOM   1821  CG  LEU   252     -28.205  25.026   5.733  1.00  0.00           C  
ATOM   1822  CD1 LEU   252     -27.883  25.017   4.214  1.00  0.00           C  
ATOM   1823  CD2 LEU   252     -28.708  26.273   6.451  1.00  0.00           C  
ATOM   1824  N   PHE   253     -31.852  22.811   7.044  1.00  0.00              
ATOM   1825  CA  PHE   253     -32.825  22.853   8.056  1.00  0.00              
ATOM   1826  CB  PHE   253     -34.220  22.412   7.570  1.00  0.00              
ATOM   1827  C   PHE   253     -32.446  21.921   9.159  1.00  0.00              
ATOM   1828  O   PHE   253     -32.154  20.742   8.971  1.00  0.00              
ATOM   1829  CG  PHE   253     -34.609  23.305   6.441  1.00  0.00           C  
ATOM   1830  CD1 PHE   253     -35.184  24.528   6.680  1.00  0.00           C  
ATOM   1831  CD2 PHE   253     -34.382  22.926   5.137  1.00  0.00           C  
ATOM   1832  CE1 PHE   253     -35.534  25.354   5.637  1.00  0.00           C  
ATOM   1833  CE2 PHE   253     -34.732  23.747   4.088  1.00  0.00           C  
ATOM   1834  CZ  PHE   253     -35.311  24.967   4.337  1.00  0.00           C  
ATOM   1835  N   LEU   254     -32.436  22.422  10.392  1.00  0.00              
ATOM   1836  CA  LEU   254     -32.203  21.437  11.386  1.00  0.00              
ATOM   1837  CB  LEU   254     -31.369  21.871  12.604  1.00  0.00              
ATOM   1838  C   LEU   254     -33.544  21.122  11.911  1.00  0.00              
ATOM   1839  O   LEU   254     -34.436  21.961  11.960  1.00  0.00              
ATOM   1840  CG  LEU   254     -29.960  22.405  12.316  1.00  0.00           C  
ATOM   1841  CD1 LEU   254     -30.034  23.872  11.887  1.00  0.00           C  
ATOM   1842  CD2 LEU   254     -28.993  22.152  13.483  1.00  0.00           C  
ATOM   1843  N   SER   255     -33.748  19.866  12.279  1.00  0.00              
ATOM   1844  CA  SER   255     -35.026  19.544  12.810  1.00  0.00              
ATOM   1845  CB  SER   255     -36.061  19.148  11.743  1.00  0.00              
ATOM   1846  C   SER   255     -34.789  18.378  13.654  1.00  0.00              
ATOM   1847  O   SER   255     -33.670  17.891  13.815  1.00  0.00              
ATOM   1848  OG  SER   255     -35.606  18.022  11.007  1.00  0.00           O  
ATOM   1849  N   SER   256     -35.867  17.922  14.263  1.00  0.00              
ATOM   1850  CA  SER   256     -35.679  16.799  15.083  1.00  0.00              
ATOM   1851  CB  SER   256     -36.029  17.215  16.522  1.00  0.00              
ATOM   1852  C   SER   256     -36.548  15.758  14.478  1.00  0.00              
ATOM   1853  O   SER   256     -37.707  15.589  14.842  1.00  0.00              
ATOM   1854  OG  SER   256     -37.431  17.335  16.701  1.00  0.00           O  
ATOM   1855  N   ASP   257     -36.007  15.014  13.493  1.00  0.00              
ATOM   1856  CA  ASP   257     -36.852  13.995  12.950  1.00  0.00              
ATOM   1857  CB  ASP   257     -36.565  13.620  11.489  1.00  0.00              
ATOM   1858  C   ASP   257     -36.834  12.838  13.871  1.00  0.00              
ATOM   1859  O   ASP   257     -36.578  11.710  13.512  1.00  0.00              
ATOM   1860  CG  ASP   257     -37.422  14.590  10.674  1.00  0.00           C  
ATOM   1861  OD1 ASP   257     -38.668  14.404  10.696  1.00  0.00           O  
ATOM   1862  OD2 ASP   257     -36.872  15.538  10.054  1.00  0.00           O  
ATOM   1863  N   THR   258     -37.020  13.077  15.156  1.00  0.00              
ATOM   1864  CA  THR   258     -37.341  11.961  15.983  1.00  0.00              
ATOM   1865  CB  THR   258     -36.432  11.669  17.143  1.00  0.00              
ATOM   1866  C   THR   258     -38.658  12.372  16.497  1.00  0.00              
ATOM   1867  O   THR   258     -38.825  12.830  17.626  1.00  0.00              
ATOM   1868  OG1 THR   258     -35.133  11.327  16.685  1.00  0.00           O  
ATOM   1869  CG2 THR   258     -37.035  10.517  17.962  1.00  0.00           C  
ATOM   1870  N   GLY   259     -39.630  12.274  15.596  1.00  0.00              
ATOM   1871  CA  GLY   259     -40.995  12.487  15.959  1.00  0.00              
ATOM   1872  C   GLY   259     -41.603  13.596  15.177  1.00  0.00              
ATOM   1873  O   GLY   259     -42.513  13.377  14.382  1.00  0.00              
ATOM   1874  N   GLY   260     -41.126  14.835  15.294  1.00  0.00              
ATOM   1875  CA  GLY   260     -41.960  15.693  14.523  1.00  0.00              
ATOM   1876  C   GLY   260     -41.138  16.791  14.011  1.00  0.00              
ATOM   1877  O   GLY   260     -41.642  17.907  13.976  1.00  0.00              
ATOM   1878  N   GLY   261     -39.962  16.458  13.430  1.00  0.00              
ATOM   1879  CA  GLY   261     -38.921  17.401  13.200  1.00  0.00              
ATOM   1880  C   GLY   261     -39.454  18.577  12.530  1.00  0.00              
ATOM   1881  O   GLY   261     -39.122  19.708  12.885  1.00  0.00              
ATOM   1882  N   HIS   262     -40.286  18.220  11.559  1.00  0.00              
ATOM   1883  CA  HIS   262     -41.216  18.844  10.719  1.00  0.00              
ATOM   1884  CB  HIS   262     -41.551  20.312  10.932  1.00  0.00              
ATOM   1885  C   HIS   262     -40.839  18.533   9.317  1.00  0.00              
ATOM   1886  O   HIS   262     -40.237  19.341   8.612  1.00  0.00              
ATOM   1887  ND1 HIS   262     -43.914  21.289  10.637  1.00  0.00           N  
ATOM   1888  CG  HIS   262     -42.982  20.291  10.526  1.00  0.00           C  
ATOM   1889  NE2 HIS   262     -44.973  19.507   9.827  1.00  0.00           N  
ATOM   1890  CD2 HIS   262     -43.647  19.212  10.031  1.00  0.00           C  
ATOM   1891  CE1 HIS   262     -45.090  20.765  10.205  1.00  0.00           C  
ATOM   1892  N   ARG   263     -41.181  17.310   8.860  1.00  0.00              
ATOM   1893  CA  ARG   263     -40.850  17.147   7.488  1.00  0.00              
ATOM   1894  CB  ARG   263     -40.985  15.832   6.739  1.00  0.00              
ATOM   1895  C   ARG   263     -41.726  18.026   6.728  1.00  0.00              
ATOM   1896  O   ARG   263     -41.267  18.592   5.745  1.00  0.00              
ATOM   1897  CG  ARG   263     -42.404  15.376   6.561  1.00  0.00           C  
ATOM   1898  CD  ARG   263     -42.645  14.285   7.555  1.00  0.00           C  
ATOM   1899  NE  ARG   263     -41.785  13.120   7.171  1.00  0.00           N  
ATOM   1900  CZ  ARG   263     -40.473  12.954   7.534  1.00  0.00           C  
ATOM   1901  NH1 ARG   263     -39.837  13.822   8.375  1.00  0.00           N  
ATOM   1902  NH2 ARG   263     -39.817  11.828   7.133  1.00  0.00           N  
ATOM   1903  N   ALA   264     -42.982  18.182   7.195  1.00  0.00              
ATOM   1904  CA  ALA   264     -43.946  18.898   6.413  1.00  0.00              
ATOM   1905  CB  ALA   264     -45.328  19.035   7.072  1.00  0.00              
ATOM   1906  C   ALA   264     -43.393  20.263   6.180  1.00  0.00              
ATOM   1907  O   ALA   264     -43.481  20.796   5.075  1.00  0.00              
ATOM   1908  N   SER   265     -42.797  20.872   7.217  1.00  0.00              
ATOM   1909  CA  SER   265     -42.236  22.173   7.023  1.00  0.00              
ATOM   1910  CB  SER   265     -41.897  22.896   8.338  1.00  0.00              
ATOM   1911  C   SER   265     -40.966  22.103   6.205  1.00  0.00              
ATOM   1912  O   SER   265     -40.716  22.962   5.359  1.00  0.00              
ATOM   1913  OG  SER   265     -43.090  23.275   9.006  1.00  0.00           O  
ATOM   1914  N   ALA   266     -40.117  21.078   6.437  1.00  0.00              
ATOM   1915  CA  ALA   266     -38.852  20.973   5.767  1.00  0.00              
ATOM   1916  CB  ALA   266     -37.985  19.804   6.274  1.00  0.00              
ATOM   1917  C   ALA   266     -39.017  20.794   4.297  1.00  0.00              
ATOM   1918  O   ALA   266     -38.247  21.337   3.502  1.00  0.00              
ATOM   1919  N   GLU   267     -40.009  19.971   3.929  1.00  0.00              
ATOM   1920  CA  GLU   267     -40.384  19.668   2.578  1.00  0.00              
ATOM   1921  CB  GLU   267     -41.606  18.728   2.541  1.00  0.00              
ATOM   1922  C   GLU   267     -40.819  20.927   1.910  1.00  0.00              
ATOM   1923  O   GLU   267     -40.279  21.282   0.867  1.00  0.00              
ATOM   1924  CG  GLU   267     -42.102  18.354   1.143  1.00  0.00           C  
ATOM   1925  CD  GLU   267     -41.516  16.998   0.785  1.00  0.00           C  
ATOM   1926  OE1 GLU   267     -40.982  16.330   1.709  1.00  0.00           O  
ATOM   1927  OE2 GLU   267     -41.603  16.605  -0.409  1.00  0.00           O  
ATOM   1928  N   ALA   268     -41.736  21.678   2.557  1.00  0.00              
ATOM   1929  CA  ALA   268     -42.392  22.797   1.932  1.00  0.00              
ATOM   1930  CB  ALA   268     -43.392  23.510   2.860  1.00  0.00              
ATOM   1931  C   ALA   268     -41.353  23.769   1.548  1.00  0.00              
ATOM   1932  O   ALA   268     -41.388  24.308   0.444  1.00  0.00              
ATOM   1933  N   LEU   269     -40.389  23.981   2.457  1.00  0.00              
ATOM   1934  CA  LEU   269     -39.319  24.897   2.237  1.00  0.00              
ATOM   1935  CB  LEU   269     -38.454  25.090   3.494  1.00  0.00              
ATOM   1936  C   LEU   269     -38.493  24.410   1.085  1.00  0.00              
ATOM   1937  O   LEU   269     -38.051  25.200   0.255  1.00  0.00              
ATOM   1938  CG  LEU   269     -39.263  25.725   4.650  1.00  0.00           C  
ATOM   1939  CD1 LEU   269     -38.413  25.923   5.915  1.00  0.00           C  
ATOM   1940  CD2 LEU   269     -39.951  27.022   4.198  1.00  0.00           C  
ATOM   1941  N   ALA   270     -38.273  23.089   0.983  1.00  0.00              
ATOM   1942  CA  ALA   270     -37.482  22.563  -0.089  1.00  0.00              
ATOM   1943  CB  ALA   270     -37.330  21.035  -0.008  1.00  0.00              
ATOM   1944  C   ALA   270     -38.126  22.871  -1.402  1.00  0.00              
ATOM   1945  O   ALA   270     -37.427  23.298  -2.320  1.00  0.00              
ATOM   1946  N   ASN   271     -39.464  22.669  -1.497  1.00  0.00              
ATOM   1947  CA  ASN   271     -40.258  22.845  -2.691  1.00  0.00              
ATOM   1948  CB  ASN   271     -41.730  22.428  -2.516  1.00  0.00              
ATOM   1949  C   ASN   271     -40.273  24.278  -3.096  1.00  0.00              
ATOM   1950  O   ASN   271     -40.217  24.592  -4.285  1.00  0.00              
ATOM   1951  CG  ASN   271     -41.826  20.910  -2.540  1.00  0.00           C  
ATOM   1952  OD1 ASN   271     -41.038  20.236  -3.200  1.00  0.00           O  
ATOM   1953  ND2 ASN   271     -42.832  20.355  -1.812  1.00  0.00           N  
ATOM   1954  N   GLN   272     -40.379  25.193  -2.116  1.00  0.00              
ATOM   1955  CA  GLN   272     -40.423  26.578  -2.472  1.00  0.00              
ATOM   1956  CB  GLN   272     -40.626  27.524  -1.280  1.00  0.00              
ATOM   1957  C   GLN   272     -39.137  26.954  -3.111  1.00  0.00              
ATOM   1958  O   GLN   272     -39.138  27.644  -4.127  1.00  0.00              
ATOM   1959  CG  GLN   272     -42.063  27.543  -0.774  1.00  0.00           C  
ATOM   1960  CD  GLN   272     -42.923  28.156  -1.872  1.00  0.00           C  
ATOM   1961  OE1 GLN   272     -44.106  27.846  -1.992  1.00  0.00           O  
ATOM   1962  NE2 GLN   272     -42.315  29.050  -2.698  1.00  0.00           N  
ATOM   1963  N   PHE   273     -38.008  26.488  -2.546  1.00  0.00              
ATOM   1964  CA  PHE   273     -36.723  26.848  -3.078  1.00  0.00              
ATOM   1965  CB  PHE   273     -35.523  26.313  -2.276  1.00  0.00              
ATOM   1966  C   PHE   273     -36.593  26.356  -4.481  1.00  0.00              
ATOM   1967  O   PHE   273     -36.163  27.098  -5.360  1.00  0.00              
ATOM   1968  CG  PHE   273     -35.369  27.175  -1.072  1.00  0.00           C  
ATOM   1969  CD1 PHE   273     -34.774  28.410  -1.186  1.00  0.00           C  
ATOM   1970  CD2 PHE   273     -35.799  26.753   0.163  1.00  0.00           C  
ATOM   1971  CE1 PHE   273     -34.619  29.218  -0.086  1.00  0.00           C  
ATOM   1972  CE2 PHE   273     -35.648  27.555   1.269  1.00  0.00           C  
ATOM   1973  CZ  PHE   273     -35.059  28.787   1.140  1.00  0.00           C  
ATOM   1974  N   GLN   274     -36.985  25.098  -4.738  1.00  0.00              
ATOM   1975  CA  GLN   274     -36.831  24.522  -6.041  1.00  0.00              
ATOM   1976  CB  GLN   274     -37.408  23.097  -6.086  1.00  0.00              
ATOM   1977  C   GLN   274     -37.622  25.337  -7.021  1.00  0.00              
ATOM   1978  O   GLN   274     -37.126  25.692  -8.090  1.00  0.00              
ATOM   1979  CG  GLN   274     -36.736  22.141  -5.099  1.00  0.00           C  
ATOM   1980  CD  GLN   274     -37.605  20.897  -4.970  1.00  0.00           C  
ATOM   1981  OE1 GLN   274     -38.806  20.988  -4.721  1.00  0.00           O  
ATOM   1982  NE2 GLN   274     -36.984  19.700  -5.138  1.00  0.00           N  
ATOM   1983  N   ARG   275     -38.879  25.667  -6.667  1.00  0.00              
ATOM   1984  CA  ARG   275     -39.740  26.394  -7.555  1.00  0.00              
ATOM   1985  CB  ARG   275     -41.194  26.473  -7.062  1.00  0.00              
ATOM   1986  C   ARG   275     -39.233  27.778  -7.790  1.00  0.00              
ATOM   1987  O   ARG   275     -39.307  28.275  -8.913  1.00  0.00              
ATOM   1988  CG  ARG   275     -41.366  27.047  -5.656  1.00  0.00           C  
ATOM   1989  CD  ARG   275     -42.830  27.118  -5.223  1.00  0.00           C  
ATOM   1990  NE  ARG   275     -43.326  28.510  -5.415  1.00  0.00           N  
ATOM   1991  CZ  ARG   275     -43.609  29.004  -6.654  1.00  0.00           C  
ATOM   1992  NH1 ARG   275     -43.305  28.276  -7.763  1.00  0.00           N  
ATOM   1993  NH2 ARG   275     -44.197  30.227  -6.789  1.00  0.00           N  
ATOM   1994  N   HIS   276     -38.762  28.452  -6.723  1.00  0.00              
ATOM   1995  CA  HIS   276     -38.316  29.816  -6.805  1.00  0.00              
ATOM   1996  CB  HIS   276     -38.063  30.376  -5.388  1.00  0.00              
ATOM   1997  C   HIS   276     -37.062  29.967  -7.589  1.00  0.00              
ATOM   1998  O   HIS   276     -37.057  30.496  -8.701  1.00  0.00              
ATOM   1999  ND1 HIS   276     -37.707  32.511  -4.074  1.00  0.00           N  
ATOM   2000  CG  HIS   276     -37.730  31.838  -5.278  1.00  0.00           C  
ATOM   2001  NE2 HIS   276     -37.157  33.992  -5.638  1.00  0.00           N  
ATOM   2002  CD2 HIS   276     -37.391  32.758  -6.223  1.00  0.00           C  
ATOM   2003  CE1 HIS   276     -37.357  33.793  -4.345  1.00  0.00           C  
ATOM   2004  N   TYR   277     -35.955  29.439  -7.042  1.00  0.00              
ATOM   2005  CA  TYR   277     -34.726  29.562  -7.749  1.00  0.00              
ATOM   2006  CB  TYR   277     -33.554  30.044  -6.866  1.00  0.00              
ATOM   2007  C   TYR   277     -34.472  28.191  -8.212  1.00  0.00              
ATOM   2008  O   TYR   277     -34.211  27.300  -7.409  1.00  0.00              
ATOM   2009  CG  TYR   277     -33.860  31.381  -6.244  1.00  0.00           C  
ATOM   2010  CD1 TYR   277     -33.740  32.561  -6.952  1.00  0.00           C  
ATOM   2011  CD2 TYR   277     -34.281  31.458  -4.935  1.00  0.00           C  
ATOM   2012  CE1 TYR   277     -34.015  33.780  -6.367  1.00  0.00           C  
ATOM   2013  CE2 TYR   277     -34.554  32.671  -4.343  1.00  0.00           C  
ATOM   2014  CZ  TYR   277     -34.419  33.841  -5.054  1.00  0.00           C  
ATOM   2015  OH  TYR   277     -34.708  35.086  -4.446  1.00  0.00           O  
ATOM   2016  N   PRO   278     -34.572  28.045  -9.511  1.00  0.00              
ATOM   2017  CA  PRO   278     -34.382  26.785 -10.174  1.00  0.00              
ATOM   2018  CB  PRO   278     -34.141  27.112 -11.650  1.00  0.00              
ATOM   2019  C   PRO   278     -33.201  26.065  -9.588  1.00  0.00              
ATOM   2020  O   PRO   278     -33.400  25.172  -8.762  1.00  0.00              
ATOM   2021  CD  PRO   278     -34.335  29.172 -10.390  1.00  0.00           C  
ATOM   2022  CG  PRO   278     -34.549  28.586 -11.794  1.00  0.00           C  
ATOM   2023  N   GLY   279     -31.973  26.533  -9.861  1.00  0.00              
ATOM   2024  CA  GLY   279     -30.860  25.836  -9.291  1.00  0.00              
ATOM   2025  C   GLY   279     -30.020  26.854  -8.600  1.00  0.00              
ATOM   2026  O   GLY   279     -28.898  26.585  -8.173  1.00  0.00              
ATOM   2027  N   THR   280     -30.576  28.068  -8.450  1.00  0.00              
ATOM   2028  CA  THR   280     -29.897  29.162  -7.826  1.00  0.00              
ATOM   2029  CB  THR   280     -30.726  30.412  -7.821  1.00  0.00              
ATOM   2030  C   THR   280     -29.642  28.780  -6.407  1.00  0.00              
ATOM   2031  O   THR   280     -28.577  29.055  -5.859  1.00  0.00              
ATOM   2032  OG1 THR   280     -31.073  30.771  -9.151  1.00  0.00           O  
ATOM   2033  CG2 THR   280     -29.906  31.539  -7.170  1.00  0.00           C  
ATOM   2034  N   THR   281     -30.634  28.127  -5.779  1.00  0.00              
ATOM   2035  CA  THR   281     -30.509  27.677  -4.426  1.00  0.00              
ATOM   2036  CB  THR   281     -31.751  27.866  -3.611  1.00  0.00              
ATOM   2037  C   THR   281     -30.266  26.199  -4.538  1.00  0.00              
ATOM   2038  O   THR   281     -30.985  25.502  -5.248  1.00  0.00              
ATOM   2039  OG1 THR   281     -32.104  29.240  -3.563  1.00  0.00           O  
ATOM   2040  CG2 THR   281     -31.488  27.337  -2.194  1.00  0.00           C  
ATOM   2041  N   TYR   282     -29.206  25.656  -3.911  1.00  0.00              
ATOM   2042  CA  TYR   282     -29.044  24.262  -4.173  1.00  0.00              
ATOM   2043  CB  TYR   282     -27.722  23.589  -3.694  1.00  0.00              
ATOM   2044  C   TYR   282     -30.099  23.425  -3.566  1.00  0.00              
ATOM   2045  O   TYR   282     -30.927  22.871  -4.289  1.00  0.00              
ATOM   2046  CG  TYR   282     -26.496  23.918  -4.502  1.00  0.00           C  
ATOM   2047  CD1 TYR   282     -26.362  23.460  -5.792  1.00  0.00           C  
ATOM   2048  CD2 TYR   282     -25.465  24.674  -3.987  1.00  0.00           C  
ATOM   2049  CE1 TYR   282     -25.242  23.756  -6.536  1.00  0.00           C  
ATOM   2050  CE2 TYR   282     -24.340  24.976  -4.719  1.00  0.00           C  
ATOM   2051  CZ  TYR   282     -24.228  24.515  -6.005  1.00  0.00           C  
ATOM   2052  OH  TYR   282     -23.082  24.819  -6.771  1.00  0.00           O  
ATOM   2053  N   ASP   283     -30.152  23.379  -2.218  1.00  0.00              
ATOM   2054  CA  ASP   283     -31.088  22.455  -1.676  1.00  0.00              
ATOM   2055  CB  ASP   283     -31.042  21.037  -2.297  1.00  0.00              
ATOM   2056  C   ASP   283     -30.872  22.184  -0.266  1.00  0.00              
ATOM   2057  O   ASP   283     -30.070  22.774   0.452  1.00  0.00              
ATOM   2058  CG  ASP   283     -29.651  20.445  -2.096  1.00  0.00           C  
ATOM   2059  OD1 ASP   283     -28.678  21.044  -2.628  1.00  0.00           O  
ATOM   2060  OD2 ASP   283     -29.549  19.377  -1.435  1.00  0.00           O  
ATOM   2061  N   LEU   284     -31.626  21.157   0.103  1.00  0.00              
ATOM   2062  CA  LEU   284     -31.752  20.721   1.428  1.00  0.00              
ATOM   2063  CB  LEU   284     -33.179  20.236   1.724  1.00  0.00              
ATOM   2064  C   LEU   284     -30.815  19.620   1.734  1.00  0.00              
ATOM   2065  O   LEU   284     -30.683  18.674   0.968  1.00  0.00              
ATOM   2066  CG  LEU   284     -34.099  21.431   2.005  1.00  0.00           C  
ATOM   2067  CD1 LEU   284     -34.224  22.329   0.770  1.00  0.00           C  
ATOM   2068  CD2 LEU   284     -35.449  20.992   2.583  1.00  0.00           C  
ATOM   2069  N   MET   285     -30.070  19.734   2.846  1.00  0.00              
ATOM   2070  CA  MET   285     -29.359  18.530   3.174  1.00  0.00              
ATOM   2071  CB  MET   285     -27.948  18.436   2.601  1.00  0.00              
ATOM   2072  C   MET   285     -29.366  18.337   4.665  1.00  0.00              
ATOM   2073  O   MET   285     -28.452  18.735   5.376  1.00  0.00              
ATOM   2074  CG  MET   285     -27.812  18.978   1.173  1.00  0.00           C  
ATOM   2075  SD  MET   285     -28.004  20.789   1.044  1.00  0.00           S  
ATOM   2076  CE  MET   285     -27.022  20.977  -0.462  1.00  0.00           C  
ATOM   2077  N   ASP   286     -30.392  17.628   5.159  1.00  0.00              
ATOM   2078  CA  ASP   286     -30.770  17.524   6.547  1.00  0.00              
ATOM   2079  CB  ASP   286     -31.999  16.651   6.758  1.00  0.00              
ATOM   2080  C   ASP   286     -29.695  17.035   7.477  1.00  0.00              
ATOM   2081  O   ASP   286     -28.920  16.139   7.159  1.00  0.00              
ATOM   2082  CG  ASP   286     -33.194  17.133   5.955  1.00  0.00           C  
ATOM   2083  OD1 ASP   286     -33.255  16.765   4.754  1.00  0.00           O  
ATOM   2084  OD2 ASP   286     -34.070  17.839   6.517  1.00  0.00           O  
ATOM   2085  N   VAL   287     -29.670  17.640   8.689  1.00  0.00              
ATOM   2086  CA  VAL   287     -28.762  17.409   9.762  1.00  0.00              
ATOM   2087  CB  VAL   287     -28.403  18.665  10.517  1.00  0.00              
ATOM   2088  C   VAL   287     -29.458  16.452  10.646  1.00  0.00              
ATOM   2089  O   VAL   287     -30.643  16.611  10.941  1.00  0.00              
ATOM   2090  CG1 VAL   287     -29.506  19.025  11.524  1.00  0.00           C  
ATOM   2091  CG2 VAL   287     -27.006  18.496  11.119  1.00  0.00           C  
ATOM   2092  N   TRP   288     -28.723  15.416  11.066  1.00  0.00              
ATOM   2093  CA  TRP   288     -29.315  14.349  11.810  1.00  0.00              
ATOM   2094  CB  TRP   288     -28.524  13.041  11.664  1.00  0.00              
ATOM   2095  C   TRP   288     -29.411  14.734  13.252  1.00  0.00              
ATOM   2096  O   TRP   288     -28.820  15.693  13.731  1.00  0.00              
ATOM   2097  CG  TRP   288     -29.141  11.806  12.275  1.00  0.00           C  
ATOM   2098  CD2 TRP   288     -28.619  11.117  13.422  1.00  0.00           C  
ATOM   2099  CD1 TRP   288     -30.216  11.086  11.848  1.00  0.00           C  
ATOM   2100  NE1 TRP   288     -30.398   9.991  12.657  1.00  0.00           N  
ATOM   2101  CE2 TRP   288     -29.422   9.996  13.629  1.00  0.00           C  
ATOM   2102  CE3 TRP   288     -27.551  11.387  14.229  1.00  0.00           C  
ATOM   2103  CZ2 TRP   288     -29.173   9.126  14.651  1.00  0.00           C  
ATOM   2104  CZ3 TRP   288     -27.308  10.512  15.264  1.00  0.00           C  
ATOM   2105  CH2 TRP   288     -28.102   9.404  15.471  1.00  0.00           C  
ATOM   2106  N   THR   289     -30.328  14.085  13.957  1.00  0.00              
ATOM   2107  CA  THR   289     -30.335  14.099  15.382  1.00  0.00              
ATOM   2108  CB  THR   289     -29.170  13.307  15.928  1.00  0.00              
ATOM   2109  C   THR   289     -30.396  15.441  16.047  1.00  0.00              
ATOM   2110  O   THR   289     -30.264  15.409  17.254  1.00  0.00              
ATOM   2111  OG1 THR   289     -29.358  13.007  17.299  1.00  0.00           O  
ATOM   2112  CG2 THR   289     -27.870  14.104  15.749  1.00  0.00           C  
ATOM   2113  N   ASP   290     -30.646  16.601  15.376  1.00  0.00              
ATOM   2114  CA  ASP   290     -30.766  17.921  15.987  1.00  0.00              
ATOM   2115  CB  ASP   290     -30.970  18.032  17.529  1.00  0.00              
ATOM   2116  C   ASP   290     -29.590  18.784  15.629  1.00  0.00              
ATOM   2117  O   ASP   290     -28.924  18.579  14.617  1.00  0.00              
ATOM   2118  CG  ASP   290     -29.714  17.803  18.387  1.00  0.00           C  
ATOM   2119  OD1 ASP   290     -28.708  17.223  17.904  1.00  0.00           O  
ATOM   2120  OD2 ASP   290     -29.765  18.206  19.574  1.00  0.00           O  
ATOM   2121  N   ILE   291     -29.347  19.811  16.473  1.00  0.00              
ATOM   2122  CA  ILE   291     -28.288  20.776  16.383  1.00  0.00              
ATOM   2123  CB  ILE   291     -28.343  21.773  17.499  1.00  0.00              
ATOM   2124  C   ILE   291     -26.985  20.049  16.402  1.00  0.00              
ATOM   2125  O   ILE   291     -26.026  20.440  15.737  1.00  0.00              
ATOM   2126  CG2 ILE   291     -27.078  22.647  17.449  1.00  0.00           C  
ATOM   2127  CG1 ILE   291     -29.654  22.570  17.374  1.00  0.00           C  
ATOM   2128  CD1 ILE   291     -29.988  23.424  18.590  1.00  0.00           C  
ATOM   2129  N   ASP   292     -26.935  18.952  17.168  1.00  0.00              
ATOM   2130  CA  ASP   292     -25.756  18.161  17.322  1.00  0.00              
ATOM   2131  CB  ASP   292     -25.945  16.915  18.204  1.00  0.00              
ATOM   2132  C   ASP   292     -25.310  17.703  15.978  1.00  0.00              
ATOM   2133  O   ASP   292     -24.123  17.773  15.716  1.00  0.00              
ATOM   2134  CG  ASP   292     -24.556  16.425  18.596  1.00  0.00           C  
ATOM   2135  OD1 ASP   292     -23.652  17.287  18.768  1.00  0.00           O  
ATOM   2136  OD2 ASP   292     -24.376  15.185  18.717  1.00  0.00           O  
ATOM   2137  N   SER   293     -26.184  17.253  15.053  1.00  0.00              
ATOM   2138  CA  SER   293     -25.556  16.815  13.833  1.00  0.00              
ATOM   2139  CB  SER   293     -26.363  16.126  12.750  1.00  0.00              
ATOM   2140  C   SER   293     -24.923  17.946  13.127  1.00  0.00              
ATOM   2141  O   SER   293     -24.115  17.723  12.229  1.00  0.00              
ATOM   2142  OG  SER   293     -26.522  14.766  13.103  1.00  0.00           O  
ATOM   2143  N   CYS   294     -25.307  19.185  13.457  1.00  0.00              
ATOM   2144  CA  CYS   294     -24.583  20.239  12.832  1.00  0.00              
ATOM   2145  CB  CYS   294     -25.139  21.644  13.128  1.00  0.00              
ATOM   2146  C   CYS   294     -23.180  20.165  13.359  1.00  0.00              
ATOM   2147  O   CYS   294     -22.227  20.289  12.598  1.00  0.00              
ATOM   2148  SG  CYS   294     -24.270  22.933  12.181  1.00  0.00           S  
ATOM   2149  N   TRP   295     -23.008  19.936  14.680  1.00  0.00              
ATOM   2150  CA  TRP   295     -21.684  19.968  15.253  1.00  0.00              
ATOM   2151  CB  TRP   295     -21.760  19.980  16.803  1.00  0.00              
ATOM   2152  C   TRP   295     -20.832  18.834  14.680  1.00  0.00              
ATOM   2153  O   TRP   295     -19.766  19.122  14.136  1.00  0.00              
ATOM   2154  CG  TRP   295     -20.491  20.293  17.564  1.00  0.00           C  
ATOM   2155  CD2 TRP   295     -19.711  19.339  18.304  1.00  0.00           C  
ATOM   2156  CD1 TRP   295     -19.891  21.505  17.752  1.00  0.00           C  
ATOM   2157  NE1 TRP   295     -18.788  21.366  18.559  1.00  0.00           N  
ATOM   2158  CE2 TRP   295     -18.667  20.039  18.908  1.00  0.00           C  
ATOM   2159  CE3 TRP   295     -19.856  17.993  18.476  1.00  0.00           C  
ATOM   2160  CZ2 TRP   295     -17.750  19.398  19.691  1.00  0.00           C  
ATOM   2161  CZ3 TRP   295     -18.928  17.348  19.259  1.00  0.00           C  
ATOM   2162  CH2 TRP   295     -17.894  18.039  19.856  1.00  0.00           C  
ATOM   2163  N   PRO   296     -21.227  17.568  14.758  1.00  0.00              
ATOM   2164  CA  PRO   296     -20.495  16.521  14.077  1.00  0.00              
ATOM   2165  CB  PRO   296     -20.850  15.203  14.752  1.00  0.00              
ATOM   2166  C   PRO   296     -20.563  16.399  12.591  1.00  0.00              
ATOM   2167  O   PRO   296     -19.977  15.450  12.072  1.00  0.00              
ATOM   2168  CD  PRO   296     -21.496  17.077  16.107  1.00  0.00           C  
ATOM   2169  CG  PRO   296     -21.047  15.617  16.201  1.00  0.00           C  
ATOM   2170  N   TYR   297     -21.268  17.283  11.873  1.00  0.00              
ATOM   2171  CA  TYR   297     -21.294  17.127  10.445  1.00  0.00              
ATOM   2172  CB  TYR   297     -19.900  17.299   9.791  1.00  0.00              
ATOM   2173  C   TYR   297     -21.863  15.780  10.104  1.00  0.00              
ATOM   2174  O   TYR   297     -21.275  14.975   9.383  1.00  0.00              
ATOM   2175  CG  TYR   297     -20.020  17.151   8.309  1.00  0.00           C  
ATOM   2176  CD1 TYR   297     -20.665  18.110   7.565  1.00  0.00           C  
ATOM   2177  CD2 TYR   297     -19.458  16.072   7.662  1.00  0.00           C  
ATOM   2178  CE1 TYR   297     -20.781  17.982   6.202  1.00  0.00           C  
ATOM   2179  CE2 TYR   297     -19.570  15.936   6.300  1.00  0.00           C  
ATOM   2180  CZ  TYR   297     -20.237  16.891   5.571  1.00  0.00           C  
ATOM   2181  OH  TYR   297     -20.359  16.760   4.174  1.00  0.00           O  
ATOM   2182  N   TYR   298     -23.033  15.457  10.673  1.00  0.00              
ATOM   2183  CA  TYR   298     -23.655  14.245  10.232  1.00  0.00              
ATOM   2184  CB  TYR   298     -23.923  13.268  11.392  1.00  0.00              
ATOM   2185  C   TYR   298     -24.940  14.658   9.568  1.00  0.00              
ATOM   2186  O   TYR   298     -25.895  15.038  10.244  1.00  0.00              
ATOM   2187  CG  TYR   298     -24.684  12.104  10.863  1.00  0.00           C  
ATOM   2188  CD1 TYR   298     -24.189  11.328   9.840  1.00  0.00           C  
ATOM   2189  CD2 TYR   298     -25.886  11.762  11.433  1.00  0.00           C  
ATOM   2190  CE1 TYR   298     -24.908  10.252   9.373  1.00  0.00           C  
ATOM   2191  CE2 TYR   298     -26.608  10.688  10.973  1.00  0.00           C  
ATOM   2192  CZ  TYR   298     -26.121   9.932   9.936  1.00  0.00           C  
ATOM   2193  OH  TYR   298     -26.861   8.829   9.461  1.00  0.00           O  
ATOM   2194  N   THR   299     -24.988  14.615   8.212  1.00  0.00              
ATOM   2195  CA  THR   299     -26.170  15.050   7.508  1.00  0.00              
ATOM   2196  CB  THR   299     -26.160  16.514   7.222  1.00  0.00              
ATOM   2197  C   THR   299     -26.350  14.296   6.221  1.00  0.00              
ATOM   2198  O   THR   299     -25.455  13.574   5.785  1.00  0.00              
ATOM   2199  OG1 THR   299     -25.048  16.863   6.409  1.00  0.00           O  
ATOM   2200  CG2 THR   299     -26.075  17.216   8.585  1.00  0.00           C  
ATOM   2201  N   ILE   300     -27.550  14.429   5.597  1.00  0.00              
ATOM   2202  CA  ILE   300     -27.823  13.762   4.346  1.00  0.00              
ATOM   2203  CB  ILE   300     -28.932  12.754   4.377  1.00  0.00              
ATOM   2204  C   ILE   300     -28.428  14.796   3.445  1.00  0.00              
ATOM   2205  O   ILE   300     -29.036  15.744   3.931  1.00  0.00              
ATOM   2206  CG2 ILE   300     -28.874  11.982   3.051  1.00  0.00           C  
ATOM   2207  CG1 ILE   300     -28.864  11.850   5.606  1.00  0.00           C  
ATOM   2208  CD1 ILE   300     -27.564  11.084   5.711  1.00  0.00           C  
ATOM   2209  N   LYS   301     -28.288  14.656   2.108  1.00  0.00              
ATOM   2210  CA  LYS   301     -28.940  15.596   1.240  1.00  0.00              
ATOM   2211  CB  LYS   301     -28.356  15.713  -0.180  1.00  0.00              
ATOM   2212  C   LYS   301     -30.361  15.186   1.098  1.00  0.00              
ATOM   2213  O   LYS   301     -30.653  14.017   0.850  1.00  0.00              
ATOM   2214  CG  LYS   301     -27.053  16.512  -0.264  1.00  0.00           C  
ATOM   2215  CD  LYS   301     -26.495  16.606  -1.686  1.00  0.00           C  
ATOM   2216  CE  LYS   301     -25.310  17.564  -1.826  1.00  0.00           C  
ATOM   2217  NZ  LYS   301     -24.953  17.723  -3.253  1.00  0.00           N  
ATOM   2218  N   ASP   302     -31.298  16.146   1.245  1.00  0.00              
ATOM   2219  CA  ASP   302     -32.660  15.742   1.077  1.00  0.00              
ATOM   2220  CB  ASP   302     -33.652  16.331   2.081  1.00  0.00              
ATOM   2221  C   ASP   302     -33.061  16.081  -0.327  1.00  0.00              
ATOM   2222  O   ASP   302     -33.169  17.247  -0.713  1.00  0.00              
ATOM   2223  CG  ASP   302     -34.825  15.359   2.114  1.00  0.00           C  
ATOM   2224  OD1 ASP   302     -35.401  15.084   1.031  1.00  0.00           O  
ATOM   2225  OD2 ASP   302     -35.186  14.919   3.236  1.00  0.00           O  
ATOM   2226  N   THR   303     -33.262  15.023  -1.139  1.00  0.00              
ATOM   2227  CA  THR   303     -33.586  15.165  -2.529  1.00  0.00              
ATOM   2228  CB  THR   303     -32.955  14.110  -3.389  1.00  0.00              
ATOM   2229  C   THR   303     -35.072  15.082  -2.711  1.00  0.00              
ATOM   2230  O   THR   303     -35.825  14.882  -1.759  1.00  0.00              
ATOM   2231  OG1 THR   303     -33.426  12.825  -3.011  1.00  0.00           O  
ATOM   2232  CG2 THR   303     -31.428  14.184  -3.216  1.00  0.00           C  
ATOM   2233  N   TYR   304     -35.530  15.233  -3.971  1.00  0.00              
ATOM   2234  CA  TYR   304     -36.939  15.264  -4.246  1.00  0.00              
ATOM   2235  CB  TYR   304     -37.308  15.583  -5.703  1.00  0.00              
ATOM   2236  C   TYR   304     -37.571  13.949  -3.905  1.00  0.00              
ATOM   2237  O   TYR   304     -38.670  13.910  -3.355  1.00  0.00              
ATOM   2238  CG  TYR   304     -38.799  15.614  -5.720  1.00  0.00           C  
ATOM   2239  CD1 TYR   304     -39.469  16.699  -5.201  1.00  0.00           C  
ATOM   2240  CD2 TYR   304     -39.529  14.572  -6.245  1.00  0.00           C  
ATOM   2241  CE1 TYR   304     -40.842  16.746  -5.202  1.00  0.00           C  
ATOM   2242  CE2 TYR   304     -40.905  14.614  -6.249  1.00  0.00           C  
ATOM   2243  CZ  TYR   304     -41.563  15.701  -5.726  1.00  0.00           C  
ATOM   2244  OH  TYR   304     -42.974  15.748  -5.728  1.00  0.00           O  
ATOM   2245  N   LYS   305     -36.907  12.831  -4.241  1.00  0.00              
ATOM   2246  CA  LYS   305     -37.475  11.537  -3.989  1.00  0.00              
ATOM   2247  CB  LYS   305     -36.546  10.405  -4.458  1.00  0.00              
ATOM   2248  C   LYS   305     -37.657  11.320  -2.516  1.00  0.00              
ATOM   2249  O   LYS   305     -38.724  10.887  -2.084  1.00  0.00              
ATOM   2250  CG  LYS   305     -36.436  10.253  -5.974  1.00  0.00           C  
ATOM   2251  CD  LYS   305     -37.745   9.803  -6.617  1.00  0.00           C  
ATOM   2252  CE  LYS   305     -38.489   8.770  -5.769  1.00  0.00           C  
ATOM   2253  NZ  LYS   305     -37.541   7.750  -5.265  1.00  0.00           N  
ATOM   2254  N   SER   306     -36.617  11.612  -1.707  1.00  0.00              
ATOM   2255  CA  SER   306     -36.658  11.344  -0.297  1.00  0.00              
ATOM   2256  CB  SER   306     -35.287  11.508   0.387  1.00  0.00              
ATOM   2257  C   SER   306     -37.687  12.197   0.375  1.00  0.00              
ATOM   2258  O   SER   306     -38.438  11.712   1.220  1.00  0.00              
ATOM   2259  OG  SER   306     -34.733  12.781   0.104  1.00  0.00           O  
ATOM   2260  N   TYR   307     -37.785  13.484  -0.001  1.00  0.00              
ATOM   2261  CA  TYR   307     -38.762  14.316   0.620  1.00  0.00              
ATOM   2262  CB  TYR   307     -38.723  15.814   0.244  1.00  0.00              
ATOM   2263  C   TYR   307     -40.126  13.801   0.353  1.00  0.00              
ATOM   2264  O   TYR   307     -40.929  13.835   1.265  1.00  0.00              
ATOM   2265  CG  TYR   307     -37.754  16.522   1.138  1.00  0.00           C  
ATOM   2266  CD1 TYR   307     -37.841  16.337   2.498  1.00  0.00           C  
ATOM   2267  CD2 TYR   307     -36.820  17.415   0.661  1.00  0.00           C  
ATOM   2268  CE1 TYR   307     -36.994  16.982   3.367  1.00  0.00           C  
ATOM   2269  CE2 TYR   307     -35.969  18.069   1.528  1.00  0.00           C  
ATOM   2270  CZ  TYR   307     -36.053  17.856   2.886  1.00  0.00           C  
ATOM   2271  OH  TYR   307     -35.183  18.506   3.784  1.00  0.00           O  
ATOM   2272  N   SER   308     -40.424  13.301  -0.862  1.00  0.00              
ATOM   2273  CA  SER   308     -41.738  12.867  -1.283  1.00  0.00              
ATOM   2274  CB  SER   308     -41.785  12.433  -2.754  1.00  0.00              
ATOM   2275  C   SER   308     -42.264  11.723  -0.480  1.00  0.00              
ATOM   2276  O   SER   308     -43.474  11.539  -0.401  1.00  0.00              
ATOM   2277  OG  SER   308     -41.607  13.563  -3.593  1.00  0.00           O  
ATOM   2278  N   ALA   309     -41.399  10.876   0.083  1.00  0.00              
ATOM   2279  CA  ALA   309     -41.870   9.794   0.896  1.00  0.00              
ATOM   2280  CB  ALA   309     -40.756   8.804   1.279  1.00  0.00              
ATOM   2281  C   ALA   309     -42.425  10.353   2.161  1.00  0.00              
ATOM   2282  O   ALA   309     -43.375   9.804   2.694  1.00  0.00              
ATOM   2283  N   THR   310     -41.799  11.420   2.691  1.00  0.00              
ATOM   2284  CA  THR   310     -42.052  12.065   3.959  1.00  0.00              
ATOM   2285  CB  THR   310     -40.894  12.868   4.483  1.00  0.00              
ATOM   2286  C   THR   310     -43.244  12.991   4.036  1.00  0.00              
ATOM   2287  O   THR   310     -43.578  13.318   5.173  1.00  0.00              
ATOM   2288  OG1 THR   310     -40.768  14.107   3.808  1.00  0.00           O  
ATOM   2289  CG2 THR   310     -39.619  12.038   4.290  1.00  0.00           C  
ATOM   2290  N   PRO   311     -43.936  13.501   3.030  1.00  0.00              
ATOM   2291  CA  PRO   311     -45.015  14.427   3.194  1.00  0.00              
ATOM   2292  CB  PRO   311     -45.491  14.852   1.809  1.00  0.00              
ATOM   2293  C   PRO   311     -46.119  13.808   3.977  1.00  0.00              
ATOM   2294  O   PRO   311     -47.191  14.382   4.076  1.00  0.00              
ATOM   2295  CD  PRO   311     -43.617  13.389   1.641  1.00  0.00           C  
ATOM   2296  CG  PRO   311     -44.292  14.557   0.917  1.00  0.00           C  
ATOM   2297  N   TRP   312     -45.972  12.582   4.450  1.00  0.00              
ATOM   2298  CA  TRP   312     -46.986  12.129   5.327  1.00  0.00              
ATOM   2299  CB  TRP   312     -47.035  10.623   5.554  1.00  0.00              
ATOM   2300  C   TRP   312     -46.875  12.807   6.653  1.00  0.00              
ATOM   2301  O   TRP   312     -47.818  12.710   7.422  1.00  0.00              
ATOM   2302  CG  TRP   312     -45.767   9.853   5.813  1.00  0.00           C  
ATOM   2303  CD2 TRP   312     -45.377   9.172   7.015  1.00  0.00           C  
ATOM   2304  CD1 TRP   312     -44.929   9.406   4.858  1.00  0.00           C  
ATOM   2305  NE1 TRP   312     -44.111   8.425   5.343  1.00  0.00           N  
ATOM   2306  CE2 TRP   312     -44.382   8.268   6.673  1.00  0.00           C  
ATOM   2307  CE3 TRP   312     -45.809   9.270   8.292  1.00  0.00           C  
ATOM   2308  CZ2 TRP   312     -43.852   7.426   7.594  1.00  0.00           C  
ATOM   2309  CZ3 TRP   312     -45.293   8.430   9.229  1.00  0.00           C  
ATOM   2310  CH2 TRP   312     -44.348   7.512   8.866  1.00  0.00           C  
ATOM   2311  N   LYS   313     -45.766  13.519   6.963  1.00  0.00              
ATOM   2312  CA  LYS   313     -45.533  14.070   8.278  1.00  0.00              
ATOM   2313  CB  LYS   313     -46.771  14.579   9.051  1.00  0.00              
ATOM   2314  C   LYS   313     -44.875  13.055   9.157  1.00  0.00              
ATOM   2315  O   LYS   313     -44.979  13.108  10.381  1.00  0.00              
ATOM   2316  CG  LYS   313     -47.342  15.906   8.565  1.00  0.00           C  
ATOM   2317  CD  LYS   313     -46.495  17.092   9.006  1.00  0.00           C  
ATOM   2318  CE  LYS   313     -46.522  17.262  10.526  1.00  0.00           C  
ATOM   2319  NZ  LYS   313     -45.484  16.412  11.150  1.00  0.00           N  
ATOM   2320  N   TRP   314     -44.128  12.132   8.533  1.00  0.00              
ATOM   2321  CA  TRP   314     -43.331  11.180   9.241  1.00  0.00              
ATOM   2322  CB  TRP   314     -42.742  10.092   8.327  1.00  0.00              
ATOM   2323  C   TRP   314     -42.257  11.871  10.012  1.00  0.00              
ATOM   2324  O   TRP   314     -41.920  13.034   9.830  1.00  0.00              
ATOM   2325  CG  TRP   314     -41.842   9.049   8.954  1.00  0.00           C  
ATOM   2326  CD2 TRP   314     -42.015   8.453  10.257  1.00  0.00           C  
ATOM   2327  CD1 TRP   314     -40.734   8.474   8.409  1.00  0.00           C  
ATOM   2328  NE1 TRP   314     -40.235   7.529   9.269  1.00  0.00           N  
ATOM   2329  CE2 TRP   314     -41.005   7.512  10.414  1.00  0.00           C  
ATOM   2330  CE3 TRP   314     -42.972   8.641  11.216  1.00  0.00           C  
ATOM   2331  CZ2 TRP   314     -40.924   6.745  11.544  1.00  0.00           C  
ATOM   2332  CZ3 TRP   314     -42.867   7.899  12.371  1.00  0.00           C  
ATOM   2333  CH2 TRP   314     -41.861   6.968  12.531  1.00  0.00           C  
ATOM   2334  N   ARG   315     -41.746  11.173  11.015  1.00  0.00              
ATOM   2335  CA  ARG   315     -40.650  11.671  11.764  1.00  0.00              
ATOM   2336  CB  ARG   315     -40.861  11.413  13.238  1.00  0.00              
ATOM   2337  C   ARG   315     -39.543  10.781  11.293  1.00  0.00              
ATOM   2338  O   ARG   315     -39.737   9.947  10.434  1.00  0.00              
ATOM   2339  CG  ARG   315     -41.042   9.934  13.583  1.00  0.00           C  
ATOM   2340  CD  ARG   315     -41.180   9.674  15.085  1.00  0.00           C  
ATOM   2341  NE  ARG   315     -41.448   8.220  15.273  1.00  0.00           N  
ATOM   2342  CZ  ARG   315     -40.670   7.487  16.122  1.00  0.00           C  
ATOM   2343  NH1 ARG   315     -39.601   8.069  16.739  1.00  0.00           N  
ATOM   2344  NH2 ARG   315     -40.958   6.173  16.351  1.00  0.00           N  
ATOM   2345  N   THR   316     -38.335  10.921  11.808  1.00  0.00              
ATOM   2346  CA  THR   316     -37.203  10.099  11.464  1.00  0.00              
ATOM   2347  CB  THR   316     -37.352   8.611  11.639  1.00  0.00              
ATOM   2348  C   THR   316     -36.643  10.372  10.114  1.00  0.00              
ATOM   2349  O   THR   316     -35.833   9.596   9.609  1.00  0.00              
ATOM   2350  OG1 THR   316     -38.058   8.029  10.565  1.00  0.00           O  
ATOM   2351  CG2 THR   316     -38.107   8.352  12.952  1.00  0.00           C  
ATOM   2352  N   LEU   317     -37.025  11.506   9.513  1.00  0.00              
ATOM   2353  CA  LEU   317     -36.361  11.957   8.331  1.00  0.00              
ATOM   2354  CB  LEU   317     -37.234  12.976   7.562  1.00  0.00              
ATOM   2355  C   LEU   317     -35.255  12.773   8.910  1.00  0.00              
ATOM   2356  O   LEU   317     -35.315  13.987   8.811  1.00  0.00              
ATOM   2357  CG  LEU   317     -36.558  13.702   6.386  1.00  0.00           C  
ATOM   2358  CD1 LEU   317     -36.156  12.726   5.268  1.00  0.00           C  
ATOM   2359  CD2 LEU   317     -37.424  14.877   5.896  1.00  0.00           C  
ATOM   2360  N   TYR   318     -34.183  12.136   9.423  1.00  0.00              
ATOM   2361  CA  TYR   318     -33.038  12.742  10.070  1.00  0.00              
ATOM   2362  CB  TYR   318     -32.676  14.123   9.517  1.00  0.00              
ATOM   2363  C   TYR   318     -33.051  12.858  11.593  1.00  0.00              
ATOM   2364  O   TYR   318     -32.059  13.323  12.140  1.00  0.00              
ATOM   2365  CG  TYR   318     -32.307  14.054   8.066  1.00  0.00           C  
ATOM   2366  CD1 TYR   318     -33.272  14.032   7.083  1.00  0.00           C  
ATOM   2367  CD2 TYR   318     -30.997  14.050   7.660  1.00  0.00           C  
ATOM   2368  CE1 TYR   318     -33.009  14.014   5.744  1.00  0.00           C  
ATOM   2369  CE2 TYR   318     -30.716  14.033   6.313  1.00  0.00           C  
ATOM   2370  CZ  TYR   318     -31.707  14.018   5.354  1.00  0.00           C  
ATOM   2371  OH  TYR   318     -31.414  14.006   3.974  1.00  0.00           O  
ATOM   2372  N   HIS   319     -34.081  12.432  12.357  1.00  0.00              
ATOM   2373  CA  HIS   319     -33.939  12.359  13.813  1.00  0.00              
ATOM   2374  CB  HIS   319     -32.881  11.343  14.277  1.00  0.00              
ATOM   2375  C   HIS   319     -33.780  13.670  14.574  1.00  0.00              
ATOM   2376  O   HIS   319     -33.463  14.706  13.992  1.00  0.00              
ATOM   2377  ND1 HIS   319     -34.081   9.171  14.841  1.00  0.00           N  
ATOM   2378  CG  HIS   319     -33.315   9.934  13.988  1.00  0.00           C  
ATOM   2379  NE2 HIS   319     -33.685   7.912  13.051  1.00  0.00           N  
ATOM   2380  CD2 HIS   319     -33.083   9.149  12.900  1.00  0.00           C  
ATOM   2381  CE1 HIS   319     -34.273   7.973  14.232  1.00  0.00           C  
ATOM   2382  N   VAL   320     -34.001  13.608  15.931  1.00  0.00              
ATOM   2383  CA  VAL   320     -34.062  14.703  16.900  1.00  0.00              
ATOM   2384  CB  VAL   320     -35.172  14.634  17.961  1.00  0.00              
ATOM   2385  C   VAL   320     -32.969  14.653  17.928  1.00  0.00              
ATOM   2386  O   VAL   320     -32.266  13.657  18.099  1.00  0.00              
ATOM   2387  CG1 VAL   320     -36.614  14.569  17.456  1.00  0.00           C  
ATOM   2388  CG2 VAL   320     -34.864  13.449  18.893  1.00  0.00           C  
ATOM   2389  N   SER   321     -32.850  15.805  18.643  1.00  0.00              
ATOM   2390  CA  SER   321     -32.131  15.936  19.890  1.00  0.00              
ATOM   2391  CB  SER   321     -30.656  15.498  19.931  1.00  0.00              
ATOM   2392  C   SER   321     -32.270  17.347  20.391  1.00  0.00              
ATOM   2393  O   SER   321     -32.701  18.245  19.668  1.00  0.00              
ATOM   2394  OG  SER   321     -30.114  15.693  21.228  1.00  0.00           O  
ATOM   2395  N   ASN   322     -31.965  17.552  21.689  1.00  0.00              
ATOM   2396  CA  ASN   322     -32.025  18.845  22.317  1.00  0.00              
ATOM   2397  CB  ASN   322     -32.870  18.849  23.602  1.00  0.00              
ATOM   2398  C   ASN   322     -30.633  19.190  22.745  1.00  0.00              
ATOM   2399  O   ASN   322     -30.310  19.154  23.932  1.00  0.00              
ATOM   2400  CG  ASN   322     -34.306  18.499  23.246  1.00  0.00           C  
ATOM   2401  OD1 ASN   322     -34.921  19.128  22.388  1.00  0.00           O  
ATOM   2402  ND2 ASN   322     -34.859  17.458  23.923  1.00  0.00           N  
ATOM   2403  N   ASN   323     -29.773  19.577  21.790  1.00  0.00              
ATOM   2404  CA  ASN   323     -28.410  19.868  22.135  1.00  0.00              
ATOM   2405  CB  ASN   323     -27.406  19.450  21.042  1.00  0.00              
ATOM   2406  C   ASN   323     -28.301  21.331  22.300  1.00  0.00              
ATOM   2407  O   ASN   323     -28.981  22.069  21.593  1.00  0.00              
ATOM   2408  CG  ASN   323     -25.997  19.800  21.503  1.00  0.00           C  
ATOM   2409  OD1 ASN   323     -25.496  20.889  21.228  1.00  0.00           O  
ATOM   2410  ND2 ASN   323     -25.342  18.856  22.230  1.00  0.00           N  
ATOM   2411  N   ALA   324     -27.461  21.774  23.260  1.00  0.00              
ATOM   2412  CA  ALA   324     -27.254  23.176  23.485  1.00  0.00              
ATOM   2413  CB  ALA   324     -27.506  23.595  24.939  1.00  0.00              
ATOM   2414  C   ALA   324     -25.837  23.502  23.142  1.00  0.00              
ATOM   2415  O   ALA   324     -24.888  22.982  23.727  1.00  0.00              
ATOM   2416  N   LEU   325     -25.665  24.417  22.174  1.00  0.00              
ATOM   2417  CA  LEU   325     -24.359  24.773  21.726  1.00  0.00              
ATOM   2418  CB  LEU   325     -24.201  24.842  20.196  1.00  0.00              
ATOM   2419  C   LEU   325     -24.109  26.100  22.337  1.00  0.00              
ATOM   2420  O   LEU   325     -24.841  27.061  22.102  1.00  0.00              
ATOM   2421  CG  LEU   325     -22.728  24.942  19.760  1.00  0.00           C  
ATOM   2422  CD1 LEU   325     -21.907  23.773  20.320  1.00  0.00           C  
ATOM   2423  CD2 LEU   325     -22.595  24.987  18.239  1.00  0.00           C  
ATOM   2424  N   TYR   326     -23.093  26.168  23.209  1.00  0.00              
ATOM   2425  CA  TYR   326     -22.850  27.427  23.831  1.00  0.00              
ATOM   2426  CB  TYR   326     -22.792  27.333  25.357  1.00  0.00              
ATOM   2427  C   TYR   326     -21.486  27.854  23.439  1.00  0.00              
ATOM   2428  O   TYR   326     -20.518  27.550  24.120  1.00  0.00              
ATOM   2429  CG  TYR   326     -24.067  26.757  25.856  1.00  0.00           C  
ATOM   2430  CD1 TYR   326     -25.138  27.569  26.146  1.00  0.00           C  
ATOM   2431  CD2 TYR   326     -24.185  25.399  26.031  1.00  0.00           C  
ATOM   2432  CE1 TYR   326     -26.313  27.029  26.611  1.00  0.00           C  
ATOM   2433  CE2 TYR   326     -25.356  24.856  26.497  1.00  0.00           C  
ATOM   2434  CZ  TYR   326     -26.422  25.672  26.788  1.00  0.00           C  
ATOM   2435  OH  TYR   326     -27.628  25.116  27.268  1.00  0.00           O  
ATOM   2436  N   ALA   327     -21.351  28.589  22.341  1.00  0.00              
ATOM   2437  CA  ALA   327     -20.051  29.030  21.966  1.00  0.00              
ATOM   2438  CB  ALA   327     -20.076  29.559  20.541  1.00  0.00              
ATOM   2439  C   ALA   327     -19.563  30.032  22.970  1.00  0.00              
ATOM   2440  O   ALA   327     -18.371  30.099  23.268  1.00  0.00              
ATOM   2441  N   LYS   328     -20.484  30.850  23.514  1.00  0.00              
ATOM   2442  CA  LYS   328     -20.138  31.850  24.492  1.00  0.00              
ATOM   2443  CB  LYS   328     -21.348  32.650  24.984  1.00  0.00              
ATOM   2444  C   LYS   328     -19.589  31.175  25.701  1.00  0.00              
ATOM   2445  O   LYS   328     -18.581  31.606  26.257  1.00  0.00              
ATOM   2446  CG  LYS   328     -21.746  33.777  24.045  1.00  0.00           C  
ATOM   2447  CD  LYS   328     -20.655  34.839  23.907  1.00  0.00           C  
ATOM   2448  CE  LYS   328     -20.329  35.534  25.230  1.00  0.00           C  
ATOM   2449  NZ  LYS   328     -19.123  36.376  25.076  1.00  0.00           N  
ATOM   2450  N   PHE   329     -20.242  30.085  26.138  1.00  0.00              
ATOM   2451  CA  PHE   329     -19.807  29.448  27.341  1.00  0.00              
ATOM   2452  CB  PHE   329     -20.713  28.292  27.797  1.00  0.00              
ATOM   2453  C   PHE   329     -18.421  28.915  27.173  1.00  0.00              
ATOM   2454  O   PHE   329     -17.571  29.105  28.041  1.00  0.00              
ATOM   2455  CG  PHE   329     -21.921  28.898  28.426  1.00  0.00           C  
ATOM   2456  CD1 PHE   329     -21.860  29.350  29.722  1.00  0.00           C  
ATOM   2457  CD2 PHE   329     -23.110  29.017  27.745  1.00  0.00           C  
ATOM   2458  CE1 PHE   329     -22.961  29.910  30.325  1.00  0.00           C  
ATOM   2459  CE2 PHE   329     -24.216  29.574  28.339  1.00  0.00           C  
ATOM   2460  CZ  PHE   329     -24.143  30.022  29.634  1.00  0.00           C  
ATOM   2461  N   VAL   330     -18.148  28.244  26.040  1.00  0.00              
ATOM   2462  CA  VAL   330     -16.863  27.646  25.842  1.00  0.00              
ATOM   2463  CB  VAL   330     -16.766  26.792  24.615  1.00  0.00              
ATOM   2464  C   VAL   330     -15.780  28.677  25.806  1.00  0.00              
ATOM   2465  O   VAL   330     -14.711  28.458  26.372  1.00  0.00              
ATOM   2466  CG1 VAL   330     -17.606  25.533  24.854  1.00  0.00           C  
ATOM   2467  CG2 VAL   330     -17.239  27.602  23.401  1.00  0.00           C  
ATOM   2468  N   ASP   331     -16.001  29.829  25.146  1.00  0.00              
ATOM   2469  CA  ASP   331     -14.941  30.794  25.111  1.00  0.00              
ATOM   2470  CB  ASP   331     -15.182  31.993  24.173  1.00  0.00              
ATOM   2471  C   ASP   331     -14.658  31.296  26.497  1.00  0.00              
ATOM   2472  O   ASP   331     -13.503  31.523  26.852  1.00  0.00              
ATOM   2473  CG  ASP   331     -16.450  32.735  24.542  1.00  0.00           C  
ATOM   2474  OD1 ASP   331     -16.378  33.656  25.397  1.00  0.00           O  
ATOM   2475  OD2 ASP   331     -17.508  32.387  23.956  1.00  0.00           O  
ATOM   2476  N   TYR   332     -15.704  31.470  27.325  1.00  0.00              
ATOM   2477  CA  TYR   332     -15.571  31.961  28.673  1.00  0.00              
ATOM   2478  CB  TYR   332     -16.956  32.061  29.341  1.00  0.00              
ATOM   2479  C   TYR   332     -14.718  31.033  29.487  1.00  0.00              
ATOM   2480  O   TYR   332     -13.793  31.467  30.172  1.00  0.00              
ATOM   2481  CG  TYR   332     -16.813  32.042  30.822  1.00  0.00           C  
ATOM   2482  CD1 TYR   332     -16.370  33.136  31.527  1.00  0.00           C  
ATOM   2483  CD2 TYR   332     -17.154  30.898  31.507  1.00  0.00           C  
ATOM   2484  CE1 TYR   332     -16.259  33.076  32.898  1.00  0.00           C  
ATOM   2485  CE2 TYR   332     -17.046  30.832  32.874  1.00  0.00           C  
ATOM   2486  CZ  TYR   332     -16.595  31.925  33.571  1.00  0.00           C  
ATOM   2487  OH  TYR   332     -16.482  31.861  34.976  1.00  0.00           O  
ATOM   2488  N   HIS   333     -15.006  29.724  29.412  1.00  0.00              
ATOM   2489  CA  HIS   333     -14.325  28.689  30.137  1.00  0.00              
ATOM   2490  CB  HIS   333     -15.053  27.341  30.078  1.00  0.00              
ATOM   2491  C   HIS   333     -12.938  28.509  29.603  1.00  0.00              
ATOM   2492  O   HIS   333     -12.070  27.976  30.291  1.00  0.00              
ATOM   2493  ND1 HIS   333     -17.535  27.784  30.439  1.00  0.00           N  
ATOM   2494  CG  HIS   333     -16.314  27.332  30.888  1.00  0.00           C  
ATOM   2495  NE2 HIS   333     -17.845  27.089  32.528  1.00  0.00           N  
ATOM   2496  CD2 HIS   333     -16.522  26.912  32.166  1.00  0.00           C  
ATOM   2497  CE1 HIS   333     -18.414  27.616  31.459  1.00  0.00           C  
ATOM   2498  N   SER   334     -12.694  28.955  28.358  1.00  0.00              
ATOM   2499  CA  SER   334     -11.442  28.761  27.681  1.00  0.00              
ATOM   2500  CB  SER   334     -10.207  29.011  28.567  1.00  0.00              
ATOM   2501  C   SER   334     -11.369  27.360  27.161  1.00  0.00              
ATOM   2502  O   SER   334     -10.313  26.923  26.703  1.00  0.00              
ATOM   2503  OG  SER   334     -10.136  30.380  28.937  1.00  0.00           O  
ATOM   2504  N   TYR   335     -12.487  26.607  27.198  1.00  0.00              
ATOM   2505  CA  TYR   335     -12.421  25.300  26.608  1.00  0.00              
ATOM   2506  CB  TYR   335     -13.739  24.503  26.697  1.00  0.00              
ATOM   2507  C   TYR   335     -12.188  25.418  25.138  1.00  0.00              
ATOM   2508  O   TYR   335     -11.175  24.963  24.615  1.00  0.00              
ATOM   2509  CG  TYR   335     -13.927  23.903  28.046  1.00  0.00           C  
ATOM   2510  CD1 TYR   335     -14.374  24.644  29.111  1.00  0.00           C  
ATOM   2511  CD2 TYR   335     -13.674  22.563  28.230  1.00  0.00           C  
ATOM   2512  CE1 TYR   335     -14.548  24.063  30.346  1.00  0.00           C  
ATOM   2513  CE2 TYR   335     -13.846  21.974  29.460  1.00  0.00           C  
ATOM   2514  CZ  TYR   335     -14.283  22.726  30.522  1.00  0.00           C  
ATOM   2515  OH  TYR   335     -14.461  22.124  31.786  1.00  0.00           O  
ATOM   2516  N   TYR   336     -13.118  26.068  24.416  1.00  0.00              
ATOM   2517  CA  TYR   336     -12.986  26.076  22.985  1.00  0.00              
ATOM   2518  CB  TYR   336     -13.472  24.776  22.304  1.00  0.00              
ATOM   2519  C   TYR   336     -13.955  27.096  22.488  1.00  0.00              
ATOM   2520  O   TYR   336     -14.518  27.866  23.264  1.00  0.00              
ATOM   2521  CG  TYR   336     -12.826  23.584  22.926  1.00  0.00           C  
ATOM   2522  CD1 TYR   336     -13.413  22.985  24.017  1.00  0.00           C  
ATOM   2523  CD2 TYR   336     -11.645  23.068  22.442  1.00  0.00           C  
ATOM   2524  CE1 TYR   336     -12.841  21.891  24.618  1.00  0.00           C  
ATOM   2525  CE2 TYR   336     -11.067  21.971  23.039  1.00  0.00           C  
ATOM   2526  CZ  TYR   336     -11.665  21.382  24.128  1.00  0.00           C  
ATOM   2527  OH  TYR   336     -11.074  20.258  24.743  1.00  0.00           O  
ATOM   2528  N   MET   337     -14.157  27.112  21.154  1.00  0.00              
ATOM   2529  CA  MET   337     -15.149  27.947  20.535  1.00  0.00              
ATOM   2530  CB  MET   337     -14.563  28.827  19.411  1.00  0.00              
ATOM   2531  C   MET   337     -16.175  27.018  19.939  1.00  0.00              
ATOM   2532  O   MET   337     -15.917  26.301  18.971  1.00  0.00              
ATOM   2533  CG  MET   337     -13.914  28.026  18.279  1.00  0.00           C  
ATOM   2534  SD  MET   337     -13.166  29.001  16.939  1.00  0.00           S  
ATOM   2535  CE  MET   337     -11.624  29.343  17.837  1.00  0.00           C  
ATOM   2536  N   ASN   338     -17.394  27.010  20.508  1.00  0.00              
ATOM   2537  CA  ASN   338     -18.425  26.140  20.008  1.00  0.00              
ATOM   2538  CB  ASN   338     -19.720  26.169  20.837  1.00  0.00              
ATOM   2539  C   ASN   338     -18.748  26.552  18.620  1.00  0.00              
ATOM   2540  O   ASN   338     -19.048  25.743  17.744  1.00  0.00              
ATOM   2541  CG  ASN   338     -19.487  25.332  22.091  1.00  0.00           C  
ATOM   2542  OD1 ASN   338     -18.394  24.814  22.311  1.00  0.00           O  
ATOM   2543  ND2 ASN   338     -20.547  25.174  22.928  1.00  0.00           N  
ATOM   2544  N   GLU   339     -18.639  27.856  18.388  1.00  0.00              
ATOM   2545  CA  GLU   339     -18.945  28.444  17.125  1.00  0.00              
ATOM   2546  CB  GLU   339     -18.333  29.794  17.059  1.00  0.00              
ATOM   2547  C   GLU   339     -18.195  27.778  16.023  1.00  0.00              
ATOM   2548  O   GLU   339     -18.762  27.515  14.960  1.00  0.00              
ATOM   2549  CG  GLU   339     -17.968  30.026  15.614  1.00  0.00           C  
ATOM   2550  CD  GLU   339     -19.121  30.508  14.748  1.00  0.00           C  
ATOM   2551  OE1 GLU   339     -19.547  31.676  14.944  1.00  0.00           O  
ATOM   2552  OE2 GLU   339     -19.588  29.723  13.879  1.00  0.00           O  
ATOM   2553  N   GLU   340     -16.901  27.489  16.263  1.00  0.00              
ATOM   2554  CA  GLU   340     -16.030  27.081  15.199  1.00  0.00              
ATOM   2555  CB  GLU   340     -14.647  26.619  15.677  1.00  0.00              
ATOM   2556  C   GLU   340     -16.605  25.906  14.489  1.00  0.00              
ATOM   2557  O   GLU   340     -16.680  25.874  13.259  1.00  0.00              
ATOM   2558  CG  GLU   340     -13.761  26.163  14.513  1.00  0.00           C  
ATOM   2559  CD  GLU   340     -12.547  25.448  15.088  1.00  0.00           C  
ATOM   2560  OE1 GLU   340     -11.810  26.078  15.893  1.00  0.00           O  
ATOM   2561  OE2 GLU   340     -12.346  24.256  14.735  1.00  0.00           O  
ATOM   2562  N   LYS   341     -17.067  24.919  15.263  1.00  0.00              
ATOM   2563  CA  LYS   341     -17.573  23.729  14.663  1.00  0.00              
ATOM   2564  CB  LYS   341     -18.093  22.740  15.718  1.00  0.00              
ATOM   2565  C   LYS   341     -18.743  24.066  13.781  1.00  0.00              
ATOM   2566  O   LYS   341     -18.805  23.647  12.625  1.00  0.00              
ATOM   2567  CG  LYS   341     -18.273  21.309  15.210  1.00  0.00           C  
ATOM   2568  CD  LYS   341     -16.948  20.563  15.057  1.00  0.00           C  
ATOM   2569  CE  LYS   341     -16.307  20.193  16.397  1.00  0.00           C  
ATOM   2570  NZ  LYS   341     -16.887  18.931  16.906  1.00  0.00           N  
ATOM   2571  N   ILE   342     -19.703  24.863  14.288  1.00  0.00              
ATOM   2572  CA  ILE   342     -20.856  25.142  13.482  1.00  0.00              
ATOM   2573  CB  ILE   342     -22.033  25.777  14.169  1.00  0.00              
ATOM   2574  C   ILE   342     -20.486  25.894  12.250  1.00  0.00              
ATOM   2575  O   ILE   342     -21.046  25.636  11.185  1.00  0.00              
ATOM   2576  CG2 ILE   342     -22.960  26.367  13.092  1.00  0.00           C  
ATOM   2577  CG1 ILE   342     -22.720  24.712  15.048  1.00  0.00           C  
ATOM   2578  CD1 ILE   342     -24.039  25.155  15.682  1.00  0.00           C  
ATOM   2579  N   ARG   343     -19.521  26.823  12.347  1.00  0.00              
ATOM   2580  CA  ARG   343     -19.151  27.604  11.205  1.00  0.00              
ATOM   2581  CB  ARG   343     -18.017  28.604  11.497  1.00  0.00              
ATOM   2582  C   ARG   343     -18.697  26.695  10.107  1.00  0.00              
ATOM   2583  O   ARG   343     -19.032  26.902   8.943  1.00  0.00              
ATOM   2584  CG  ARG   343     -17.435  29.257  10.240  1.00  0.00           C  
ATOM   2585  CD  ARG   343     -18.467  29.968   9.363  1.00  0.00           C  
ATOM   2586  NE  ARG   343     -17.728  30.604   8.236  1.00  0.00           N  
ATOM   2587  CZ  ARG   343     -17.320  29.851   7.173  1.00  0.00           C  
ATOM   2588  NH1 ARG   343     -17.523  28.502   7.175  1.00  0.00           N  
ATOM   2589  NH2 ARG   343     -16.690  30.446   6.118  1.00  0.00           N  
ATOM   2590  N   GLN   344     -17.951  25.634  10.451  1.00  0.00              
ATOM   2591  CA  GLN   344     -17.352  24.808   9.445  1.00  0.00              
ATOM   2592  CB  GLN   344     -16.301  23.826  10.006  1.00  0.00              
ATOM   2593  C   GLN   344     -18.331  24.089   8.533  1.00  0.00              
ATOM   2594  O   GLN   344     -18.045  23.999   7.341  1.00  0.00              
ATOM   2595  CG  GLN   344     -16.824  22.758  10.963  1.00  0.00           C  
ATOM   2596  CD  GLN   344     -15.630  22.220  11.744  1.00  0.00           C  
ATOM   2597  OE1 GLN   344     -15.474  22.504  12.930  1.00  0.00           O  
ATOM   2598  NE2 GLN   344     -14.752  21.435  11.064  1.00  0.00           N  
ATOM   2599  N   LYS   345     -19.502  23.568   8.983  1.00  0.00              
ATOM   2600  CA  LYS   345     -20.233  22.785   7.997  1.00  0.00              
ATOM   2601  CB  LYS   345     -20.145  21.285   8.265  1.00  0.00              
ATOM   2602  C   LYS   345     -21.604  23.293   7.661  1.00  0.00              
ATOM   2603  O   LYS   345     -22.030  24.240   8.306  1.00  0.00              
ATOM   2604  CG  LYS   345     -18.684  20.853   8.085  1.00  0.00           C  
ATOM   2605  CD  LYS   345     -18.297  19.511   8.698  1.00  0.00           C  
ATOM   2606  CE  LYS   345     -16.855  19.104   8.391  1.00  0.00           C  
ATOM   2607  NZ  LYS   345     -16.549  17.798   9.014  1.00  0.00           N  
ATOM   2608  N   MET   346     -22.307  22.680   6.647  1.00  0.00              
ATOM   2609  CA  MET   346     -23.446  23.333   5.986  1.00  0.00              
ATOM   2610  CB  MET   346     -22.707  24.370   5.116  1.00  0.00              
ATOM   2611  C   MET   346     -24.462  22.443   5.022  1.00  0.00              
ATOM   2612  O   MET   346     -23.902  21.504   4.470  1.00  0.00              
ATOM   2613  CG  MET   346     -22.270  25.587   5.934  1.00  0.00           C  
ATOM   2614  SD  MET   346     -21.162  26.732   5.073  1.00  0.00           S  
ATOM   2615  CE  MET   346     -22.374  27.117   3.780  1.00  0.00           C  
ATOM   2616  N   GLU   347     -25.893  22.669   4.743  1.00  0.00              
ATOM   2617  CA  GLU   347     -26.847  21.952   3.850  1.00  0.00              
ATOM   2618  CB  GLU   347     -26.359  20.518   3.744  1.00  0.00              
ATOM   2619  C   GLU   347     -28.403  22.015   4.127  1.00  0.00              
ATOM   2620  O   GLU   347     -29.121  22.729   3.467  1.00  0.00              
ATOM   2621  CG  GLU   347     -25.399  20.280   2.570  1.00  0.00           C  
ATOM   2622  CD  GLU   347     -24.644  18.980   2.791  1.00  0.00           C  
ATOM   2623  OE1 GLU   347     -23.798  18.943   3.723  1.00  0.00           O  
ATOM   2624  OE2 GLU   347     -24.896  18.011   2.026  1.00  0.00           O  
ATOM   2625  N   THR   348     -29.046  21.100   4.896  1.00  0.00              
ATOM   2626  CA  THR   348     -30.308  20.994   5.618  1.00  0.00              
ATOM   2627  CB  THR   348     -31.526  20.212   5.204  1.00  0.00              
ATOM   2628  C   THR   348     -29.723  20.605   6.878  1.00  0.00              
ATOM   2629  O   THR   348     -30.215  19.896   7.720  1.00  0.00              
ATOM   2630  OG1 THR   348     -32.116  20.932   4.151  1.00  0.00           O  
ATOM   2631  CG2 THR   348     -32.562  20.100   6.340  1.00  0.00           C  
ATOM   2632  N   TYR   349     -28.548  21.178   6.936  1.00  0.00              
ATOM   2633  CA  TYR   349     -27.357  21.158   7.726  1.00  0.00              
ATOM   2634  CB  TYR   349     -26.110  20.845   6.885  1.00  0.00              
ATOM   2635  C   TYR   349     -27.241  22.621   8.033  1.00  0.00              
ATOM   2636  O   TYR   349     -28.135  22.897   8.888  1.00  0.00              
ATOM   2637  CG  TYR   349     -24.929  20.640   7.768  1.00  0.00           C  
ATOM   2638  CD1 TYR   349     -24.396  21.645   8.544  1.00  0.00           C  
ATOM   2639  CD2 TYR   349     -24.322  19.413   7.772  1.00  0.00           C  
ATOM   2640  CE1 TYR   349     -23.296  21.398   9.337  1.00  0.00           C  
ATOM   2641  CE2 TYR   349     -23.231  19.157   8.557  1.00  0.00           C  
ATOM   2642  CZ  TYR   349     -22.718  20.150   9.347  1.00  0.00           C  
ATOM   2643  OH  TYR   349     -21.594  19.876  10.151  1.00  0.00           O  
ATOM   2644  N   ASP   350     -26.271  23.395   7.218  1.00  0.00              
ATOM   2645  CA  ASP   350     -25.626  24.785   6.918  1.00  0.00              
ATOM   2646  CB  ASP   350     -24.546  25.159   7.956  1.00  0.00              
ATOM   2647  C   ASP   350     -25.325  25.535   5.557  1.00  0.00              
ATOM   2648  O   ASP   350     -25.202  25.081   4.423  1.00  0.00              
ATOM   2649  CG  ASP   350     -25.252  25.638   9.214  1.00  0.00           C  
ATOM   2650  OD1 ASP   350     -26.505  25.518   9.264  1.00  0.00           O  
ATOM   2651  OD2 ASP   350     -24.554  26.143  10.133  1.00  0.00           O  
ATOM   2652  N   PRO   351     -25.188  26.823   5.626  1.00  0.00              
ATOM   2653  CA  PRO   351     -25.542  27.394   4.355  1.00  0.00              
ATOM   2654  CB  PRO   351     -26.938  27.835   4.564  1.00  0.00              
ATOM   2655  C   PRO   351     -24.993  28.744   4.205  1.00  0.00              
ATOM   2656  O   PRO   351     -23.979  29.087   4.801  1.00  0.00              
ATOM   2657  CD  PRO   351     -25.865  27.521   6.691  1.00  0.00           C  
ATOM   2658  CG  PRO   351     -26.772  28.478   5.965  1.00  0.00           C  
ATOM   2659  N   ASP   352     -25.672  29.498   3.303  1.00  0.00              
ATOM   2660  CA  ASP   352     -25.768  30.901   3.565  1.00  0.00              
ATOM   2661  CB  ASP   352     -25.780  31.965   2.455  1.00  0.00              
ATOM   2662  C   ASP   352     -26.937  31.147   4.495  1.00  0.00              
ATOM   2663  O   ASP   352     -26.827  32.011   5.352  1.00  0.00              
ATOM   2664  CG  ASP   352     -24.328  32.180   2.047  1.00  0.00           C  
ATOM   2665  OD1 ASP   352     -23.527  31.225   2.226  1.00  0.00           O  
ATOM   2666  OD2 ASP   352     -24.000  33.286   1.545  1.00  0.00           O  
ATOM   2667  N   VAL   353     -28.103  30.444   4.372  1.00  0.00              
ATOM   2668  CA  VAL   353     -29.140  30.661   5.360  1.00  0.00              
ATOM   2669  CB  VAL   353     -30.318  31.427   4.818  1.00  0.00              
ATOM   2670  C   VAL   353     -29.634  29.393   6.012  1.00  0.00              
ATOM   2671  O   VAL   353     -29.958  28.424   5.330  1.00  0.00              
ATOM   2672  CG1 VAL   353     -31.232  30.483   4.031  1.00  0.00           C  
ATOM   2673  CG2 VAL   353     -31.006  32.156   5.978  1.00  0.00           C  
ATOM   2674  N   VAL   354     -29.722  29.399   7.373  1.00  0.00              
ATOM   2675  CA  VAL   354     -30.067  28.254   8.191  1.00  0.00              
ATOM   2676  CB  VAL   354     -29.199  28.112   9.408  1.00  0.00              
ATOM   2677  C   VAL   354     -31.459  28.437   8.724  1.00  0.00              
ATOM   2678  O   VAL   354     -31.823  29.500   9.223  1.00  0.00              
ATOM   2679  CG1 VAL   354     -29.653  26.874  10.199  1.00  0.00           C  
ATOM   2680  CG2 VAL   354     -27.725  28.096   8.993  1.00  0.00           C  
ATOM   2681  N   VAL   355     -32.274  27.370   8.642  1.00  0.00              
ATOM   2682  CA  VAL   355     -33.623  27.415   9.120  1.00  0.00              
ATOM   2683  CB  VAL   355     -34.630  27.078   8.055  1.00  0.00              
ATOM   2684  C   VAL   355     -33.788  26.412  10.222  1.00  0.00              
ATOM   2685  O   VAL   355     -33.365  25.259  10.113  1.00  0.00              
ATOM   2686  CG1 VAL   355     -36.035  27.082   8.675  1.00  0.00           C  
ATOM   2687  CG2 VAL   355     -34.463  28.067   6.889  1.00  0.00           C  
ATOM   2688  N   SER   356     -34.410  26.838  11.340  1.00  0.00              
ATOM   2689  CA  SER   356     -34.645  25.878  12.375  1.00  0.00              
ATOM   2690  CB  SER   356     -34.114  26.269  13.766  1.00  0.00              
ATOM   2691  C   SER   356     -36.125  25.716  12.480  1.00  0.00              
ATOM   2692  O   SER   356     -36.873  26.684  12.636  1.00  0.00              
ATOM   2693  OG  SER   356     -34.924  27.282  14.338  1.00  0.00           O  
ATOM   2694  N   VAL   357     -36.596  24.465  12.317  1.00  0.00              
ATOM   2695  CA  VAL   357     -37.984  24.228  12.549  1.00  0.00              
ATOM   2696  CB  VAL   357     -38.692  23.624  11.367  1.00  0.00              
ATOM   2697  C   VAL   357     -38.056  23.314  13.722  1.00  0.00              
ATOM   2698  O   VAL   357     -38.207  22.100  13.594  1.00  0.00              
ATOM   2699  CG1 VAL   357     -38.784  24.693  10.264  1.00  0.00           C  
ATOM   2700  CG2 VAL   357     -37.924  22.378  10.891  1.00  0.00           C  
ATOM   2701  N   HIS   358     -37.936  23.907  14.923  1.00  0.00              
ATOM   2702  CA  HIS   358     -38.035  23.151  16.132  1.00  0.00              
ATOM   2703  CB  HIS   358     -37.014  22.003  16.221  1.00  0.00              
ATOM   2704  C   HIS   358     -37.792  24.093  17.256  1.00  0.00              
ATOM   2705  O   HIS   358     -36.966  24.997  17.161  1.00  0.00              
ATOM   2706  ND1 HIS   358     -36.725  21.164  18.602  1.00  0.00           N  
ATOM   2707  CG  HIS   358     -37.295  21.062  17.354  1.00  0.00           C  
ATOM   2708  NE2 HIS   358     -38.097  19.419  18.675  1.00  0.00           N  
ATOM   2709  CD2 HIS   358     -38.130  19.990  17.415  1.00  0.00           C  
ATOM   2710  CE1 HIS   358     -37.240  20.159  19.353  1.00  0.00           C  
ATOM   2711  N   PRO   359     -38.507  23.870  18.318  1.00  0.00              
ATOM   2712  CA  PRO   359     -38.432  24.668  19.512  1.00  0.00              
ATOM   2713  CB  PRO   359     -39.614  24.228  20.377  1.00  0.00              
ATOM   2714  C   PRO   359     -37.103  24.541  20.204  1.00  0.00              
ATOM   2715  O   PRO   359     -36.806  25.397  21.027  1.00  0.00              
ATOM   2716  CD  PRO   359     -39.632  22.948  18.325  1.00  0.00           C  
ATOM   2717  CG  PRO   359     -40.025  22.858  19.807  1.00  0.00           C  
ATOM   2718  N   THR   360     -36.285  23.505  19.950  1.00  0.00              
ATOM   2719  CA  THR   360     -35.065  23.454  20.717  1.00  0.00              
ATOM   2720  CB  THR   360     -34.960  22.218  21.550  1.00  0.00              
ATOM   2721  C   THR   360     -33.859  23.451  19.827  1.00  0.00              
ATOM   2722  O   THR   360     -32.838  22.856  20.175  1.00  0.00              
ATOM   2723  OG1 THR   360     -34.890  21.080  20.708  1.00  0.00           O  
ATOM   2724  CG2 THR   360     -36.199  22.132  22.456  1.00  0.00           C  
ATOM   2725  N   MET   361     -33.921  24.128  18.667  1.00  0.00              
ATOM   2726  CA  MET   361     -32.767  24.188  17.811  1.00  0.00              
ATOM   2727  CB  MET   361     -33.045  23.574  16.429  1.00  0.00              
ATOM   2728  C   MET   361     -32.578  25.651  17.548  1.00  0.00              
ATOM   2729  O   MET   361     -32.491  26.064  16.394  1.00  0.00              
ATOM   2730  CG  MET   361     -33.611  22.153  16.486  1.00  0.00           C  
ATOM   2731  SD  MET   361     -32.427  20.858  16.943  1.00  0.00           S  
ATOM   2732  CE  MET   361     -31.812  20.672  15.250  1.00  0.00           C  
ATOM   2733  N   ASN   362     -32.476  26.478  18.609  1.00  0.00              
ATOM   2734  CA  ASN   362     -32.394  27.892  18.391  1.00  0.00              
ATOM   2735  CB  ASN   362     -33.646  28.650  18.867  1.00  0.00              
ATOM   2736  C   ASN   362     -31.236  28.458  19.157  1.00  0.00              
ATOM   2737  O   ASN   362     -30.272  28.954  18.577  1.00  0.00              
ATOM   2738  CG  ASN   362     -34.770  28.393  17.873  1.00  0.00           C  
ATOM   2739  OD1 ASN   362     -34.635  28.671  16.682  1.00  0.00           O  
ATOM   2740  ND2 ASN   362     -35.912  27.846  18.371  1.00  0.00           N  
ATOM   2741  N   TYR   363     -31.309  28.388  20.498  1.00  0.00              
ATOM   2742  CA  TYR   363     -30.330  28.999  21.353  1.00  0.00              
ATOM   2743  CB  TYR   363     -30.622  28.686  22.832  1.00  0.00              
ATOM   2744  C   TYR   363     -28.975  28.440  21.043  1.00  0.00              
ATOM   2745  O   TYR   363     -28.002  29.157  20.817  1.00  0.00              
ATOM   2746  CG  TYR   363     -29.608  29.304  23.737  1.00  0.00           C  
ATOM   2747  CD1 TYR   363     -28.423  28.654  23.986  1.00  0.00           C  
ATOM   2748  CD2 TYR   363     -29.839  30.520  24.340  1.00  0.00           C  
ATOM   2749  CE1 TYR   363     -27.484  29.201  24.827  1.00  0.00           C  
ATOM   2750  CE2 TYR   363     -28.905  31.072  25.185  1.00  0.00           C  
ATOM   2751  CZ  TYR   363     -27.727  30.409  25.431  1.00  0.00           C  
ATOM   2752  OH  TYR   363     -26.765  30.974  26.293  1.00  0.00           O  
ATOM   2753  N   VAL   364     -28.916  27.111  20.994  1.00  0.00              
ATOM   2754  CA  VAL   364     -27.771  26.291  20.768  1.00  0.00              
ATOM   2755  CB  VAL   364     -28.391  24.923  20.669  1.00  0.00              
ATOM   2756  C   VAL   364     -27.125  26.644  19.457  1.00  0.00              
ATOM   2757  O   VAL   364     -25.991  27.131  19.448  1.00  0.00              
ATOM   2758  CG1 VAL   364     -27.455  23.821  20.142  1.00  0.00           C  
ATOM   2759  CG2 VAL   364     -29.190  24.752  21.969  1.00  0.00           C  
ATOM   2760  N   PRO   365     -27.793  26.484  18.338  1.00  0.00              
ATOM   2761  CA  PRO   365     -27.183  26.781  17.083  1.00  0.00              
ATOM   2762  CB  PRO   365     -28.252  26.540  16.014  1.00  0.00              
ATOM   2763  C   PRO   365     -26.740  28.204  17.025  1.00  0.00              
ATOM   2764  O   PRO   365     -25.821  28.494  16.264  1.00  0.00              
ATOM   2765  CD  PRO   365     -29.238  26.366  18.202  1.00  0.00           C  
ATOM   2766  CG  PRO   365     -29.424  25.879  16.761  1.00  0.00           C  
ATOM   2767  N   LEU   366     -27.433  29.115  17.738  1.00  0.00              
ATOM   2768  CA  LEU   366     -27.106  30.515  17.698  1.00  0.00              
ATOM   2769  CB  LEU   366     -28.221  31.400  18.279  1.00  0.00              
ATOM   2770  C   LEU   366     -25.813  30.812  18.397  1.00  0.00              
ATOM   2771  O   LEU   366     -24.986  31.570  17.891  1.00  0.00              
ATOM   2772  CG  LEU   366     -29.472  31.423  17.378  1.00  0.00           C  
ATOM   2773  CD1 LEU   366     -30.581  32.306  17.965  1.00  0.00           C  
ATOM   2774  CD2 LEU   366     -29.104  31.837  15.944  1.00  0.00           C  
ATOM   2775  N   PHE   367     -25.578  30.192  19.566  1.00  0.00              
ATOM   2776  CA  PHE   367     -24.376  30.486  20.287  1.00  0.00              
ATOM   2777  CB  PHE   367     -24.305  29.817  21.662  1.00  0.00              
ATOM   2778  C   PHE   367     -23.240  30.118  19.426  1.00  0.00              
ATOM   2779  O   PHE   367     -22.224  30.809  19.426  1.00  0.00              
ATOM   2780  CG  PHE   367     -25.112  30.777  22.457  1.00  0.00           C  
ATOM   2781  CD1 PHE   367     -26.454  30.930  22.217  1.00  0.00           C  
ATOM   2782  CD2 PHE   367     -24.513  31.590  23.384  1.00  0.00           C  
ATOM   2783  CE1 PHE   367     -27.199  31.841  22.920  1.00  0.00           C  
ATOM   2784  CE2 PHE   367     -25.250  32.502  24.100  1.00  0.00           C  
ATOM   2785  CZ  PHE   367     -26.598  32.628  23.872  1.00  0.00           C  
ATOM   2786  N   ALA   368     -23.404  29.039  18.645  1.00  0.00              
ATOM   2787  CA  ALA   368     -22.355  28.662  17.760  1.00  0.00              
ATOM   2788  CB  ALA   368     -22.741  27.540  16.800  1.00  0.00              
ATOM   2789  C   ALA   368     -22.100  29.840  16.874  1.00  0.00              
ATOM   2790  O   ALA   368     -20.965  30.251  16.728  1.00  0.00              
ATOM   2791  N   ILE   369     -23.119  30.489  16.296  1.00  0.00              
ATOM   2792  CA  ILE   369     -22.786  31.564  15.397  1.00  0.00              
ATOM   2793  CB  ILE   369     -23.905  32.091  14.536  1.00  0.00              
ATOM   2794  C   ILE   369     -22.137  32.713  16.096  1.00  0.00              
ATOM   2795  O   ILE   369     -21.320  33.405  15.488  1.00  0.00              
ATOM   2796  CG2 ILE   369     -24.294  30.993  13.538  1.00  0.00           C  
ATOM   2797  CG1 ILE   369     -25.062  32.650  15.372  1.00  0.00           C  
ATOM   2798  CD1 ILE   369     -26.117  33.364  14.530  1.00  0.00           C  
ATOM   2799  N   ARG   370     -22.539  33.003  17.348  1.00  0.00              
ATOM   2800  CA  ARG   370     -21.989  34.125  18.047  1.00  0.00              
ATOM   2801  CB  ARG   370     -22.810  34.558  19.273  1.00  0.00              
ATOM   2802  C   ARG   370     -20.548  33.960  18.421  1.00  0.00              
ATOM   2803  O   ARG   370     -19.804  34.939  18.385  1.00  0.00              
ATOM   2804  CG  ARG   370     -23.046  33.499  20.345  1.00  0.00           C  
ATOM   2805  CD  ARG   370     -24.093  33.949  21.369  1.00  0.00           C  
ATOM   2806  NE  ARG   370     -23.496  35.050  22.178  1.00  0.00           N  
ATOM   2807  CZ  ARG   370     -23.543  36.352  21.767  1.00  0.00           C  
ATOM   2808  NH1 ARG   370     -24.174  36.694  20.606  1.00  0.00           N  
ATOM   2809  NH2 ARG   370     -22.953  37.318  22.530  1.00  0.00           N  
ATOM   2810  N   LYS   371     -20.081  32.755  18.810  1.00  0.00              
ATOM   2811  CA  LYS   371     -18.708  32.779  19.219  1.00  0.00              
ATOM   2812  CB  LYS   371     -18.089  31.530  19.817  1.00  0.00              
ATOM   2813  C   LYS   371     -17.774  33.111  18.110  1.00  0.00              
ATOM   2814  O   LYS   371     -16.878  33.919  18.342  1.00  0.00              
ATOM   2815  CG  LYS   371     -16.651  31.828  20.208  1.00  0.00           C  
ATOM   2816  CD  LYS   371     -15.979  30.792  21.097  1.00  0.00           C  
ATOM   2817  CE  LYS   371     -14.545  31.214  21.400  1.00  0.00           C  
ATOM   2818  NZ  LYS   371     -13.760  30.086  21.937  1.00  0.00           N  
ATOM   2819  N   ILE   372     -17.879  32.527  16.890  1.00  0.00              
ATOM   2820  CA  ILE   372     -16.788  32.998  16.100  1.00  0.00              
ATOM   2821  CB  ILE   372     -15.871  32.155  15.221  1.00  0.00              
ATOM   2822  C   ILE   372     -17.282  34.045  15.182  1.00  0.00              
ATOM   2823  O   ILE   372     -16.613  34.389  14.211  1.00  0.00              
ATOM   2824  CG2 ILE   372     -15.273  31.063  16.100  1.00  0.00           C  
ATOM   2825  CG1 ILE   372     -16.420  31.695  13.864  1.00  0.00           C  
ATOM   2826  CD1 ILE   372     -15.347  31.098  12.958  1.00  0.00           C  
ATOM   2827  N   SER   373     -18.416  34.653  15.551  1.00  0.00              
ATOM   2828  CA  SER   373     -19.024  35.698  14.801  1.00  0.00              
ATOM   2829  CB  SER   373     -18.231  37.024  14.798  1.00  0.00              
ATOM   2830  C   SER   373     -19.304  35.273  13.391  1.00  0.00              
ATOM   2831  O   SER   373     -19.118  36.048  12.452  1.00  0.00              
ATOM   2832  OG  SER   373     -17.034  36.915  14.044  1.00  0.00           O  
ATOM   2833  N   GLN   374     -19.774  34.025  13.189  1.00  0.00              
ATOM   2834  CA  GLN   374     -20.129  33.674  11.855  1.00  0.00              
ATOM   2835  CB  GLN   374     -19.795  32.229  11.467  1.00  0.00              
ATOM   2836  C   GLN   374     -21.604  33.853  11.737  1.00  0.00              
ATOM   2837  O   GLN   374     -22.265  33.178  10.943  1.00  0.00              
ATOM   2838  CG  GLN   374     -18.313  31.880  11.622  1.00  0.00           C  
ATOM   2839  CD  GLN   374     -17.435  32.988  11.044  1.00  0.00           C  
ATOM   2840  OE1 GLN   374     -17.457  34.132  11.498  1.00  0.00           O  
ATOM   2841  NE2 GLN   374     -16.613  32.634  10.021  1.00  0.00           N  
ATOM   2842  N   LYS   375     -22.147  34.804  12.523  1.00  0.00              
ATOM   2843  CA  LYS   375     -23.517  35.221  12.473  1.00  0.00              
ATOM   2844  CB  LYS   375     -23.926  36.009  13.718  1.00  0.00              
ATOM   2845  C   LYS   375     -23.805  36.122  11.301  1.00  0.00              
ATOM   2846  O   LYS   375     -24.685  35.853  10.488  1.00  0.00              
ATOM   2847  CG  LYS   375     -25.380  36.445  13.655  1.00  0.00           C  
ATOM   2848  CD  LYS   375     -25.948  36.869  15.002  1.00  0.00           C  
ATOM   2849  CE  LYS   375     -27.460  37.036  14.944  1.00  0.00           C  
ATOM   2850  NZ  LYS   375     -28.068  35.800  14.403  1.00  0.00           N  
ATOM   2851  N   LEU   376     -22.990  37.186  11.166  1.00  0.00              
ATOM   2852  CA  LEU   376     -23.086  38.300  10.248  1.00  0.00              
ATOM   2853  CB  LEU   376     -21.955  39.337  10.405  1.00  0.00              
ATOM   2854  C   LEU   376     -23.113  37.888   8.801  1.00  0.00              
ATOM   2855  O   LEU   376     -23.816  36.978   8.394  1.00  0.00              
ATOM   2856  CG  LEU   376     -21.972  40.097  11.746  1.00  0.00           C  
ATOM   2857  CD1 LEU   376     -23.229  40.972  11.881  1.00  0.00           C  
ATOM   2858  CD2 LEU   376     -21.769  39.148  12.937  1.00  0.00           C  
ATOM   2859  N   ASN   377     -22.458  38.654   7.923  1.00  0.00              
ATOM   2860  CA  ASN   377     -22.464  38.316   6.524  1.00  0.00              
ATOM   2861  CB  ASN   377     -21.966  39.479   5.652  1.00  0.00              
ATOM   2862  C   ASN   377     -21.562  37.147   6.228  1.00  0.00              
ATOM   2863  O   ASN   377     -21.925  36.276   5.439  1.00  0.00              
ATOM   2864  CG  ASN   377     -22.943  40.633   5.821  1.00  0.00           C  
ATOM   2865  OD1 ASN   377     -24.133  40.502   5.538  1.00  0.00           O  
ATOM   2866  ND2 ASN   377     -22.432  41.794   6.310  1.00  0.00           N  
ATOM   2867  N   LYS   378     -20.366  37.076   6.859  1.00  0.00              
ATOM   2868  CA  LYS   378     -19.397  36.073   6.478  1.00  0.00              
ATOM   2869  CB  LYS   378     -17.971  36.418   6.947  1.00  0.00              
ATOM   2870  C   LYS   378     -19.770  34.752   7.048  1.00  0.00              
ATOM   2871  O   LYS   378     -18.930  33.894   7.310  1.00  0.00              
ATOM   2872  CG  LYS   378     -16.876  35.480   6.427  1.00  0.00           C  
ATOM   2873  CD  LYS   378     -16.658  35.542   4.913  1.00  0.00           C  
ATOM   2874  CE  LYS   378     -17.136  34.296   4.164  1.00  0.00           C  
ATOM   2875  NZ  LYS   378     -16.161  33.196   4.343  1.00  0.00           N  
ATOM   2876  N   ASP   379     -21.075  34.547   7.210  1.00  0.00              
ATOM   2877  CA  ASP   379     -21.545  34.016   8.433  1.00  0.00              
ATOM   2878  CB  ASP   379     -21.890  35.257   9.247  1.00  0.00              
ATOM   2879  C   ASP   379     -22.735  33.201   8.077  1.00  0.00              
ATOM   2880  O   ASP   379     -22.606  31.982   8.067  1.00  0.00              
ATOM   2881  CG  ASP   379     -20.577  35.830   9.791  1.00  0.00           C  
ATOM   2882  OD1 ASP   379     -19.528  35.149   9.695  1.00  0.00           O  
ATOM   2883  OD2 ASP   379     -20.575  36.969  10.314  1.00  0.00           O  
ATOM   2884  N   ILE   380     -23.886  33.863   7.768  1.00  0.00              
ATOM   2885  CA  ILE   380     -25.137  33.242   7.386  1.00  0.00              
ATOM   2886  CB  ILE   380     -25.313  31.782   7.662  1.00  0.00              
ATOM   2887  C   ILE   380     -26.294  33.800   8.155  1.00  0.00              
ATOM   2888  O   ILE   380     -26.181  34.157   9.328  1.00  0.00              
ATOM   2889  CG2 ILE   380     -24.607  30.983   6.587  1.00  0.00           C  
ATOM   2890  CG1 ILE   380     -25.056  31.455   9.147  1.00  0.00           C  
ATOM   2891  CD1 ILE   380     -25.442  30.034   9.546  1.00  0.00           C  
ATOM   2892  N   PRO   381     -27.411  33.903   7.463  1.00  0.00              
ATOM   2893  CA  PRO   381     -28.653  34.196   8.139  1.00  0.00              
ATOM   2894  CB  PRO   381     -29.607  34.743   7.080  1.00  0.00              
ATOM   2895  C   PRO   381     -29.235  33.051   8.929  1.00  0.00              
ATOM   2896  O   PRO   381     -29.084  31.901   8.519  1.00  0.00              
ATOM   2897  CD  PRO   381     -27.355  34.624   6.191  1.00  0.00           C  
ATOM   2898  CG  PRO   381     -28.667  35.417   6.071  1.00  0.00           C  
ATOM   2899  N   PHE   382     -29.914  33.339  10.064  1.00  0.00              
ATOM   2900  CA  PHE   382     -30.508  32.297  10.855  1.00  0.00              
ATOM   2901  CB  PHE   382     -29.809  32.158  12.222  1.00  0.00              
ATOM   2902  C   PHE   382     -31.947  32.672  11.086  1.00  0.00              
ATOM   2903  O   PHE   382     -32.249  33.676  11.732  1.00  0.00              
ATOM   2904  CG  PHE   382     -30.291  30.941  12.934  1.00  0.00           C  
ATOM   2905  CD1 PHE   382     -29.817  29.695  12.592  1.00  0.00           C  
ATOM   2906  CD2 PHE   382     -31.198  31.046  13.965  1.00  0.00           C  
ATOM   2907  CE1 PHE   382     -30.253  28.570  13.252  1.00  0.00           C  
ATOM   2908  CE2 PHE   382     -31.636  29.924  14.628  1.00  0.00           C  
ATOM   2909  CZ  PHE   382     -31.166  28.683  14.271  1.00  0.00           C  
ATOM   2910  N   PHE   383     -32.886  31.839  10.590  1.00  0.00              
ATOM   2911  CA  PHE   383     -34.281  32.164  10.708  1.00  0.00              
ATOM   2912  CB  PHE   383     -35.023  32.282   9.363  1.00  0.00              
ATOM   2913  C   PHE   383     -34.950  31.094  11.514  1.00  0.00              
ATOM   2914  O   PHE   383     -34.307  30.137  11.942  1.00  0.00              
ATOM   2915  CG  PHE   383     -34.375  33.371   8.571  1.00  0.00           C  
ATOM   2916  CD1 PHE   383     -34.263  34.644   9.083  1.00  0.00           C  
ATOM   2917  CD2 PHE   383     -33.917  33.130   7.296  1.00  0.00           C  
ATOM   2918  CE1 PHE   383     -33.676  35.649   8.350  1.00  0.00           C  
ATOM   2919  CE2 PHE   383     -33.331  34.131   6.555  1.00  0.00           C  
ATOM   2920  CZ  PHE   383     -33.207  35.393   7.084  1.00  0.00           C  
ATOM   2921  N   THR   384     -36.254  31.267  11.820  1.00  0.00              
ATOM   2922  CA  THR   384     -36.911  30.241  12.578  1.00  0.00              
ATOM   2923  CB  THR   384     -36.924  30.518  14.056  1.00  0.00              
ATOM   2924  C   THR   384     -38.329  30.144  12.078  1.00  0.00              
ATOM   2925  O   THR   384     -38.975  31.157  11.804  1.00  0.00              
ATOM   2926  OG1 THR   384     -37.043  29.304  14.776  1.00  0.00           O  
ATOM   2927  CG2 THR   384     -38.121  31.418  14.396  1.00  0.00           C  
ATOM   2928  N   VAL   385     -38.850  28.907  11.916  1.00  0.00              
ATOM   2929  CA  VAL   385     -40.198  28.762  11.455  1.00  0.00              
ATOM   2930  CB  VAL   385     -40.306  27.964  10.188  1.00  0.00              
ATOM   2931  C   VAL   385     -40.996  28.047  12.496  1.00  0.00              
ATOM   2932  O   VAL   385     -40.850  26.841  12.678  1.00  0.00              
ATOM   2933  CG1 VAL   385     -41.793  27.805   9.827  1.00  0.00           C  
ATOM   2934  CG2 VAL   385     -39.471  28.659   9.099  1.00  0.00           C  
ATOM   2935  N   VAL   386     -41.916  28.777  13.158  1.00  0.00              
ATOM   2936  CA  VAL   386     -42.681  28.231  14.248  1.00  0.00              
ATOM   2937  CB  VAL   386     -43.308  29.297  15.107  1.00  0.00              
ATOM   2938  C   VAL   386     -43.785  27.359  13.719  1.00  0.00              
ATOM   2939  O   VAL   386     -44.535  27.743  12.824  1.00  0.00              
ATOM   2940  CG1 VAL   386     -44.180  28.627  16.181  1.00  0.00           C  
ATOM   2941  CG2 VAL   386     -42.193  30.188  15.683  1.00  0.00           C  
ATOM   2942  N   THR   387     -43.826  26.105  14.213  1.00  0.00              
ATOM   2943  CA  THR   387     -44.796  25.091  13.891  1.00  0.00              
ATOM   2944  CB  THR   387     -44.197  23.717  13.907  1.00  0.00              
ATOM   2945  C   THR   387     -46.032  25.086  14.751  1.00  0.00              
ATOM   2946  O   THR   387     -47.044  24.510  14.355  1.00  0.00              
ATOM   2947  OG1 THR   387     -43.736  23.388  15.208  1.00  0.00           O  
ATOM   2948  CG2 THR   387     -43.021  23.710  12.916  1.00  0.00           C  
ATOM   2949  N   ASP   388     -45.957  25.597  15.999  1.00  0.00              
ATOM   2950  CA  ASP   388     -47.116  25.592  16.857  1.00  0.00              
ATOM   2951  CB  ASP   388     -46.776  25.764  18.349  1.00  0.00              
ATOM   2952  C   ASP   388     -47.992  26.752  16.475  1.00  0.00              
ATOM   2953  O   ASP   388     -47.500  27.811  16.096  1.00  0.00              
ATOM   2954  CG  ASP   388     -45.953  24.567  18.809  1.00  0.00           C  
ATOM   2955  OD1 ASP   388     -45.532  23.765  17.934  1.00  0.00           O  
ATOM   2956  OD2 ASP   388     -45.731  24.442  20.043  1.00  0.00           O  
ATOM   2957  N   PHE   389     -49.326  26.550  16.503  1.00  0.00              
ATOM   2958  CA  PHE   389     -50.297  27.557  16.166  1.00  0.00              
ATOM   2959  CB  PHE   389     -51.576  26.977  15.548  1.00  0.00              
ATOM   2960  C   PHE   389     -50.641  28.502  17.278  1.00  0.00              
ATOM   2961  O   PHE   389     -51.069  29.623  17.012  1.00  0.00              
ATOM   2962  CG  PHE   389     -51.106  26.411  14.252  1.00  0.00           C  
ATOM   2963  CD1 PHE   389     -50.898  27.232  13.166  1.00  0.00           C  
ATOM   2964  CD2 PHE   389     -50.830  25.070  14.131  1.00  0.00           C  
ATOM   2965  CE1 PHE   389     -50.450  26.724  11.970  1.00  0.00           C  
ATOM   2966  CE2 PHE   389     -50.384  24.560  12.936  1.00  0.00           C  
ATOM   2967  CZ  PHE   389     -50.193  25.380  11.851  1.00  0.00           C  
ATOM   2968  N   GLY   390     -50.558  28.071  18.553  1.00  0.00              
ATOM   2969  CA  GLY   390     -50.920  28.971  19.616  1.00  0.00              
ATOM   2970  C   GLY   390     -50.361  28.432  20.894  1.00  0.00              
ATOM   2971  O   GLY   390     -50.001  27.257  20.965  1.00  0.00              
ATOM   2972  N   SER   391     -50.299  29.296  21.936  1.00  0.00              
ATOM   2973  CA  SER   391     -49.797  28.919  23.229  1.00  0.00              
ATOM   2974  CB  SER   391     -50.753  27.982  23.991  1.00  0.00              
ATOM   2975  C   SER   391     -48.494  28.212  23.025  1.00  0.00              
ATOM   2976  O   SER   391     -48.332  27.056  23.404  1.00  0.00              
ATOM   2977  OG  SER   391     -50.207  27.641  25.257  1.00  0.00           O  
ATOM   2978  N   GLY   392     -47.513  28.898  22.418  1.00  0.00              
ATOM   2979  CA  GLY   392     -46.306  28.218  22.057  1.00  0.00              
ATOM   2980  C   GLY   392     -45.407  28.024  23.231  1.00  0.00              
ATOM   2981  O   GLY   392     -45.712  28.410  24.358  1.00  0.00              
ATOM   2982  N   HIS   393     -44.265  27.360  22.959  1.00  0.00              
ATOM   2983  CA  HIS   393     -43.226  27.147  23.919  1.00  0.00              
ATOM   2984  CB  HIS   393     -42.461  25.833  23.695  1.00  0.00              
ATOM   2985  C   HIS   393     -42.276  28.273  23.637  1.00  0.00              
ATOM   2986  O   HIS   393     -41.840  28.457  22.502  1.00  0.00              
ATOM   2987  ND1 HIS   393     -44.162  24.156  24.575  1.00  0.00           N  
ATOM   2988  CG  HIS   393     -43.381  24.657  23.557  1.00  0.00           C  
ATOM   2989  NE2 HIS   393     -44.571  22.902  22.784  1.00  0.00           N  
ATOM   2990  CD2 HIS   393     -43.643  23.879  22.471  1.00  0.00           C  
ATOM   2991  CE1 HIS   393     -44.853  23.109  24.058  1.00  0.00           C  
ATOM   2992  N   CYS   394     -41.869  29.003  24.686  1.00  0.00              
ATOM   2993  CA  CYS   394     -41.125  30.230  24.592  1.00  0.00              
ATOM   2994  CB  CYS   394     -40.746  30.774  25.975  1.00  0.00              
ATOM   2995  C   CYS   394     -39.843  30.007  23.859  1.00  0.00              
ATOM   2996  O   CYS   394     -39.257  30.936  23.306  1.00  0.00              
ATOM   2997  SG  CYS   394     -42.208  31.073  27.007  1.00  0.00           S  
ATOM   2998  N   THR   395     -39.381  28.756  23.833  1.00  0.00              
ATOM   2999  CA  THR   395     -38.114  28.382  23.283  1.00  0.00              
ATOM   3000  CB  THR   395     -37.832  26.936  23.541  1.00  0.00              
ATOM   3001  C   THR   395     -38.020  28.734  21.817  1.00  0.00              
ATOM   3002  O   THR   395     -36.920  28.816  21.271  1.00  0.00              
ATOM   3003  OG1 THR   395     -36.478  26.634  23.245  1.00  0.00           O  
ATOM   3004  CG2 THR   395     -38.820  26.077  22.736  1.00  0.00           C  
ATOM   3005  N   TRP   396     -39.161  28.900  21.119  1.00  0.00              
ATOM   3006  CA  TRP   396     -39.161  29.275  19.725  1.00  0.00              
ATOM   3007  CB  TRP   396     -40.566  29.336  19.101  1.00  0.00              
ATOM   3008  C   TRP   396     -38.577  30.649  19.553  1.00  0.00              
ATOM   3009  O   TRP   396     -37.969  30.938  18.521  1.00  0.00              
ATOM   3010  CG  TRP   396     -41.197  27.991  18.855  1.00  0.00           C  
ATOM   3011  CD2 TRP   396     -40.815  27.135  17.769  1.00  0.00           C  
ATOM   3012  CD1 TRP   396     -42.171  27.332  19.546  1.00  0.00           C  
ATOM   3013  NE1 TRP   396     -42.425  26.118  18.953  1.00  0.00           N  
ATOM   3014  CE2 TRP   396     -41.595  25.984  17.859  1.00  0.00           C  
ATOM   3015  CE3 TRP   396     -39.888  27.299  16.780  1.00  0.00           C  
ATOM   3016  CZ2 TRP   396     -41.458  24.970  16.954  1.00  0.00           C  
ATOM   3017  CZ3 TRP   396     -39.753  26.277  15.868  1.00  0.00           C  
ATOM   3018  CH2 TRP   396     -40.523  25.135  15.955  1.00  0.00           C  
ATOM   3019  N   PHE   397     -38.769  31.545  20.544  1.00  0.00              
ATOM   3020  CA  PHE   397     -38.366  32.912  20.379  1.00  0.00              
ATOM   3021  CB  PHE   397     -39.228  33.911  21.179  1.00  0.00              
ATOM   3022  C   PHE   397     -36.958  33.132  20.833  1.00  0.00              
ATOM   3023  O   PHE   397     -36.579  32.747  21.939  1.00  0.00              
ATOM   3024  CG  PHE   397     -40.670  33.751  20.814  1.00  0.00           C  
ATOM   3025  CD1 PHE   397     -41.108  33.962  19.527  1.00  0.00           C  
ATOM   3026  CD2 PHE   397     -41.601  33.432  21.778  1.00  0.00           C  
ATOM   3027  CE1 PHE   397     -42.438  33.825  19.200  1.00  0.00           C  
ATOM   3028  CE2 PHE   397     -42.933  33.295  21.460  1.00  0.00           C  
ATOM   3029  CZ  PHE   397     -43.356  33.488  20.166  1.00  0.00           C  
ATOM   3030  N   ASN   398     -36.149  33.783  19.965  1.00  0.00              
ATOM   3031  CA  ASN   398     -34.789  34.099  20.290  1.00  0.00              
ATOM   3032  CB  ASN   398     -33.771  33.084  19.745  1.00  0.00              
ATOM   3033  C   ASN   398     -34.477  35.432  19.705  1.00  0.00              
ATOM   3034  O   ASN   398     -34.662  35.678  18.517  1.00  0.00              
ATOM   3035  CG  ASN   398     -33.942  31.799  20.544  1.00  0.00           C  
ATOM   3036  OD1 ASN   398     -34.901  31.054  20.350  1.00  0.00           O  
ATOM   3037  ND2 ASN   398     -32.986  31.529  21.472  1.00  0.00           N  
ATOM   3038  N   LYS   399     -33.929  36.303  20.558  1.00  0.00              
ATOM   3039  CA  LYS   399     -33.611  37.671  20.311  1.00  0.00              
ATOM   3040  CB  LYS   399     -33.040  38.229  21.611  1.00  0.00              
ATOM   3041  C   LYS   399     -32.611  37.767  19.197  1.00  0.00              
ATOM   3042  O   LYS   399     -32.668  38.683  18.379  1.00  0.00              
ATOM   3043  CG  LYS   399     -34.118  38.248  22.699  1.00  0.00           C  
ATOM   3044  CD  LYS   399     -33.605  38.403  24.131  1.00  0.00           C  
ATOM   3045  CE  LYS   399     -34.725  38.330  25.172  1.00  0.00           C  
ATOM   3046  NZ  LYS   399     -35.443  37.039  25.055  1.00  0.00           N  
ATOM   3047  N   ASP   400     -31.673  36.813  19.111  1.00  0.00              
ATOM   3048  CA  ASP   400     -30.634  36.947  18.129  1.00  0.00              
ATOM   3049  CB  ASP   400     -29.374  36.162  18.519  1.00  0.00              
ATOM   3050  C   ASP   400     -31.091  36.405  16.802  1.00  0.00              
ATOM   3051  O   ASP   400     -30.276  36.210  15.900  1.00  0.00              
ATOM   3052  CG  ASP   400     -28.220  36.804  17.787  1.00  0.00           C  
ATOM   3053  OD1 ASP   400     -28.408  37.967  17.339  1.00  0.00           O  
ATOM   3054  OD2 ASP   400     -27.143  36.161  17.674  1.00  0.00           O  
ATOM   3055  N   VAL   401     -32.408  36.183  16.622  1.00  0.00              
ATOM   3056  CA  VAL   401     -32.888  35.643  15.379  1.00  0.00              
ATOM   3057  CB  VAL   401     -34.212  34.940  15.507  1.00  0.00              
ATOM   3058  C   VAL   401     -33.059  36.753  14.397  1.00  0.00              
ATOM   3059  O   VAL   401     -33.514  37.839  14.747  1.00  0.00              
ATOM   3060  CG1 VAL   401     -34.731  34.604  14.100  1.00  0.00           C  
ATOM   3061  CG2 VAL   401     -34.034  33.699  16.396  1.00  0.00           C  
ATOM   3062  N   ASP   402     -32.649  36.515  13.135  1.00  0.00              
ATOM   3063  CA  ASP   402     -32.828  37.499  12.108  1.00  0.00              
ATOM   3064  CB  ASP   402     -32.183  37.085  10.775  1.00  0.00              
ATOM   3065  C   ASP   402     -34.295  37.630  11.856  1.00  0.00              
ATOM   3066  O   ASP   402     -34.829  38.737  11.822  1.00  0.00              
ATOM   3067  CG  ASP   402     -30.676  37.194  10.937  1.00  0.00           C  
ATOM   3068  OD1 ASP   402     -30.237  38.171  11.598  1.00  0.00           O  
ATOM   3069  OD2 ASP   402     -29.947  36.310  10.413  1.00  0.00           O  
ATOM   3070  N   LYS   403     -34.992  36.486  11.684  1.00  0.00              
ATOM   3071  CA  LYS   403     -36.403  36.555  11.430  1.00  0.00              
ATOM   3072  CB  LYS   403     -36.753  36.572   9.934  1.00  0.00              
ATOM   3073  C   LYS   403     -37.044  35.344  12.033  1.00  0.00              
ATOM   3074  O   LYS   403     -36.489  34.245  12.021  1.00  0.00              
ATOM   3075  CG  LYS   403     -36.276  37.841   9.224  1.00  0.00           C  
ATOM   3076  CD  LYS   403     -36.322  37.746   7.698  1.00  0.00           C  
ATOM   3077  CE  LYS   403     -35.841  39.014   6.992  1.00  0.00           C  
ATOM   3078  NZ  LYS   403     -34.388  39.192   7.208  1.00  0.00           N  
ATOM   3079  N   MET   404     -38.251  35.542  12.594  1.00  0.00              
ATOM   3080  CA  MET   404     -39.006  34.501  13.216  1.00  0.00              
ATOM   3081  CB  MET   404     -39.235  34.836  14.693  1.00  0.00              
ATOM   3082  C   MET   404     -40.327  34.483  12.508  1.00  0.00              
ATOM   3083  O   MET   404     -41.134  35.401  12.657  1.00  0.00              
ATOM   3084  CG  MET   404     -37.908  34.933  15.451  1.00  0.00           C  
ATOM   3085  SD  MET   404     -37.879  36.147  16.804  1.00  0.00           S  
ATOM   3086  CE  MET   404     -39.172  35.338  17.778  1.00  0.00           C  
ATOM   3087  N   TYR   405     -40.591  33.413  11.731  1.00  0.00              
ATOM   3088  CA  TYR   405     -41.789  33.370  10.944  1.00  0.00              
ATOM   3089  CB  TYR   405     -41.649  32.476   9.701  1.00  0.00              
ATOM   3090  C   TYR   405     -42.887  32.842  11.805  1.00  0.00              
ATOM   3091  O   TYR   405     -42.745  31.818  12.471  1.00  0.00              
ATOM   3092  CG  TYR   405     -40.569  33.079   8.864  1.00  0.00           C  
ATOM   3093  CD1 TYR   405     -40.854  34.051   7.931  1.00  0.00           C  
ATOM   3094  CD2 TYR   405     -39.261  32.680   9.025  1.00  0.00           C  
ATOM   3095  CE1 TYR   405     -39.852  34.606   7.167  1.00  0.00           C  
ATOM   3096  CE2 TYR   405     -38.255  33.232   8.264  1.00  0.00           C  
ATOM   3097  CZ  TYR   405     -38.549  34.197   7.332  1.00  0.00           C  
ATOM   3098  OH  TYR   405     -37.520  34.764   6.550  1.00  0.00           O  
ATOM   3099  N   LEU   406     -44.032  33.548  11.802  1.00  0.00              
ATOM   3100  CA  LEU   406     -45.094  33.220  12.701  1.00  0.00              
ATOM   3101  CB  LEU   406     -45.414  34.421  13.596  1.00  0.00              
ATOM   3102  C   LEU   406     -46.306  32.817  11.918  1.00  0.00              
ATOM   3103  O   LEU   406     -46.659  33.423  10.908  1.00  0.00              
ATOM   3104  CG  LEU   406     -44.178  34.804  14.436  1.00  0.00           C  
ATOM   3105  CD1 LEU   406     -44.417  36.052  15.288  1.00  0.00           C  
ATOM   3106  CD2 LEU   406     -43.694  33.613  15.279  1.00  0.00           C  
ATOM   3107  N   ALA   407     -46.940  31.720  12.368  1.00  0.00              
ATOM   3108  CA  ALA   407     -48.113  31.136  11.790  1.00  0.00              
ATOM   3109  CB  ALA   407     -48.440  29.757  12.387  1.00  0.00              
ATOM   3110  C   ALA   407     -49.322  32.003  11.968  1.00  0.00              
ATOM   3111  O   ALA   407     -50.226  31.986  11.133  1.00  0.00              
ATOM   3112  N   SER   408     -49.409  32.735  13.094  1.00  0.00              
ATOM   3113  CA  SER   408     -50.599  33.491  13.344  1.00  0.00              
ATOM   3114  CB  SER   408     -51.626  32.711  14.179  1.00  0.00              
ATOM   3115  C   SER   408     -50.274  34.732  14.114  1.00  0.00              
ATOM   3116  O   SER   408     -49.148  34.940  14.556  1.00  0.00              
ATOM   3117  OG  SER   408     -51.069  32.393  15.447  1.00  0.00           O  
ATOM   3118  N   GLU   409     -51.287  35.602  14.249  1.00  0.00              
ATOM   3119  CA  GLU   409     -51.208  36.827  14.984  1.00  0.00              
ATOM   3120  CB  GLU   409     -52.500  37.658  14.840  1.00  0.00              
ATOM   3121  C   GLU   409     -51.046  36.520  16.444  1.00  0.00              
ATOM   3122  O   GLU   409     -50.298  37.215  17.132  1.00  0.00              
ATOM   3123  CG  GLU   409     -52.750  38.133  13.404  1.00  0.00           C  
ATOM   3124  CD  GLU   409     -54.167  38.684  13.330  1.00  0.00           C  
ATOM   3125  OE1 GLU   409     -55.090  38.017  13.868  1.00  0.00           O  
ATOM   3126  OE2 GLU   409     -54.344  39.781  12.736  1.00  0.00           O  
ATOM   3127  N   PRO   410     -51.695  35.506  16.965  1.00  0.00              
ATOM   3128  CA  PRO   410     -51.514  35.220  18.357  1.00  0.00              
ATOM   3129  CB  PRO   410     -52.540  34.138  18.710  1.00  0.00              
ATOM   3130  C   PRO   410     -50.093  34.916  18.673  1.00  0.00              
ATOM   3131  O   PRO   410     -49.642  35.267  19.760  1.00  0.00              
ATOM   3132  CD  PRO   410     -53.009  35.086  16.522  1.00  0.00           C  
ATOM   3133  CG  PRO   410     -53.273  33.840  17.382  1.00  0.00           C  
ATOM   3134  N   ILE   411     -49.385  34.234  17.764  1.00  0.00              
ATOM   3135  CA  ILE   411     -47.999  33.944  17.994  1.00  0.00              
ATOM   3136  CB  ILE   411     -47.451  32.858  17.119  1.00  0.00              
ATOM   3137  C   ILE   411     -47.188  35.197  17.829  1.00  0.00              
ATOM   3138  O   ILE   411     -46.226  35.423  18.559  1.00  0.00              
ATOM   3139  CG2 ILE   411     -47.198  33.404  15.712  1.00  0.00           C  
ATOM   3140  CG1 ILE   411     -46.185  32.288  17.758  1.00  0.00           C  
ATOM   3141  CD1 ILE   411     -45.754  30.965  17.134  1.00  0.00           C  
ATOM   3142  N   ARG   412     -47.529  36.047  16.840  1.00  0.00              
ATOM   3143  CA  ARG   412     -46.748  37.231  16.620  1.00  0.00              
ATOM   3144  CB  ARG   412     -47.238  38.069  15.426  1.00  0.00              
ATOM   3145  C   ARG   412     -46.804  38.087  17.844  1.00  0.00              
ATOM   3146  O   ARG   412     -45.779  38.570  18.324  1.00  0.00              
ATOM   3147  CG  ARG   412     -46.400  39.327  15.191  1.00  0.00           C  
ATOM   3148  CD  ARG   412     -46.878  40.170  14.009  1.00  0.00           C  
ATOM   3149  NE  ARG   412     -48.327  40.433  14.228  1.00  0.00           N  
ATOM   3150  CZ  ARG   412     -48.725  41.438  15.062  1.00  0.00           C  
ATOM   3151  NH1 ARG   412     -47.796  42.202  15.707  1.00  0.00           N  
ATOM   3152  NH2 ARG   412     -50.056  41.669  15.258  1.00  0.00           N  
ATOM   3153  N   LYS   413     -48.010  38.268  18.404  1.00  0.00              
ATOM   3154  CA  LYS   413     -48.174  39.089  19.567  1.00  0.00              
ATOM   3155  CB  LYS   413     -49.647  39.235  19.989  1.00  0.00              
ATOM   3156  C   LYS   413     -47.404  38.467  20.686  1.00  0.00              
ATOM   3157  O   LYS   413     -46.864  39.179  21.528  1.00  0.00              
ATOM   3158  CG  LYS   413     -50.469  40.009  18.954  1.00  0.00           C  
ATOM   3159  CD  LYS   413     -51.984  39.887  19.128  1.00  0.00           C  
ATOM   3160  CE  LYS   413     -52.776  40.673  18.079  1.00  0.00           C  
ATOM   3161  NZ  LYS   413     -54.223  40.401  18.222  1.00  0.00           N  
ATOM   3162  N   ILE   414     -47.362  37.121  20.754  1.00  0.00              
ATOM   3163  CA  ILE   414     -46.614  36.497  21.811  1.00  0.00              
ATOM   3164  CB  ILE   414     -46.890  35.034  22.080  1.00  0.00              
ATOM   3165  C   ILE   414     -45.144  36.717  21.629  1.00  0.00              
ATOM   3166  O   ILE   414     -44.425  36.899  22.608  1.00  0.00              
ATOM   3167  CG2 ILE   414     -48.342  34.925  22.554  1.00  0.00           C  
ATOM   3168  CG1 ILE   414     -46.546  34.102  20.915  1.00  0.00           C  
ATOM   3169  CD1 ILE   414     -46.613  32.621  21.283  1.00  0.00           C  
ATOM   3170  N   ALA   415     -44.642  36.689  20.379  1.00  0.00              
ATOM   3171  CA  ALA   415     -43.229  36.845  20.180  1.00  0.00              
ATOM   3172  CB  ALA   415     -42.831  36.758  18.698  1.00  0.00              
ATOM   3173  C   ALA   415     -42.825  38.192  20.686  1.00  0.00              
ATOM   3174  O   ALA   415     -41.793  38.331  21.340  1.00  0.00              
ATOM   3175  N   GLN   416     -43.622  39.229  20.365  1.00  0.00              
ATOM   3176  CA  GLN   416     -43.317  40.563  20.797  1.00  0.00              
ATOM   3177  CB  GLN   416     -44.255  41.602  20.165  1.00  0.00              
ATOM   3178  C   GLN   416     -43.488  40.694  22.285  1.00  0.00              
ATOM   3179  O   GLN   416     -42.579  41.130  22.989  1.00  0.00              
ATOM   3180  CG  GLN   416     -44.144  41.689  18.645  1.00  0.00           C  
ATOM   3181  CD  GLN   416     -45.143  42.734  18.170  1.00  0.00           C  
ATOM   3182  OE1 GLN   416     -45.946  43.242  18.949  1.00  0.00           O  
ATOM   3183  NE2 GLN   416     -45.098  43.061  16.850  1.00  0.00           N  
ATOM   3184  N   ASN   417     -44.670  40.310  22.808  1.00  0.00              
ATOM   3185  CA  ASN   417     -44.953  40.517  24.202  1.00  0.00              
ATOM   3186  CB  ASN   417     -46.438  40.296  24.533  1.00  0.00              
ATOM   3187  C   ASN   417     -44.158  39.603  25.090  1.00  0.00              
ATOM   3188  O   ASN   417     -43.526  40.048  26.048  1.00  0.00              
ATOM   3189  CG  ASN   417     -47.229  41.390  23.828  1.00  0.00           C  
ATOM   3190  OD1 ASN   417     -47.838  41.159  22.785  1.00  0.00           O  
ATOM   3191  ND2 ASN   417     -47.217  42.620  24.407  1.00  0.00           N  
ATOM   3192  N   ARG   418     -44.225  38.285  24.820  1.00  0.00              
ATOM   3193  CA  ARG   418     -43.570  37.292  25.628  1.00  0.00              
ATOM   3194  CB  ARG   418     -44.071  35.875  25.304  1.00  0.00              
ATOM   3195  C   ARG   418     -42.074  37.291  25.450  1.00  0.00              
ATOM   3196  O   ARG   418     -41.318  37.282  26.420  1.00  0.00              
ATOM   3197  CG  ARG   418     -45.549  35.678  25.642  1.00  0.00           C  
ATOM   3198  CD  ARG   418     -45.778  35.040  27.012  1.00  0.00           C  
ATOM   3199  NE  ARG   418     -44.788  35.638  27.949  1.00  0.00           N  
ATOM   3200  CZ  ARG   418     -43.595  35.007  28.158  1.00  0.00           C  
ATOM   3201  NH1 ARG   418     -43.344  33.810  27.550  1.00  0.00           N  
ATOM   3202  NH2 ARG   418     -42.656  35.568  28.974  1.00  0.00           N  
ATOM   3203  N   GLY   419     -41.631  37.221  24.180  1.00  0.00              
ATOM   3204  CA  GLY   419     -40.266  37.130  23.721  1.00  0.00              
ATOM   3205  C   GLY   419     -39.491  38.412  23.723  1.00  0.00              
ATOM   3206  O   GLY   419     -38.263  38.383  23.783  1.00  0.00              
ATOM   3207  N   GLY   420     -40.166  39.558  23.521  1.00  0.00              
ATOM   3208  CA  GLY   420     -39.477  40.814  23.466  1.00  0.00              
ATOM   3209  C   GLY   420     -38.811  40.949  22.132  1.00  0.00              
ATOM   3210  O   GLY   420     -37.779  41.610  22.019  1.00  0.00              
ATOM   3211  N   VAL   421     -39.386  40.323  21.077  1.00  0.00              
ATOM   3212  CA  VAL   421     -38.805  40.376  19.761  1.00  0.00              
ATOM   3213  CB  VAL   421     -39.307  39.357  18.776  1.00  0.00              
ATOM   3214  C   VAL   421     -39.105  41.685  19.108  1.00  0.00              
ATOM   3215  O   VAL   421     -40.084  42.381  19.386  1.00  0.00              
ATOM   3216  CG1 VAL   421     -39.034  37.942  19.302  1.00  0.00           C  
ATOM   3217  CG2 VAL   421     -40.778  39.663  18.456  1.00  0.00           C  
ATOM   3218  N   PRO   422     -38.168  41.984  18.247  1.00  0.00              
ATOM   3219  CA  PRO   422     -38.168  43.181  17.451  1.00  0.00              
ATOM   3220  CB  PRO   422     -36.773  43.226  16.844  1.00  0.00              
ATOM   3221  C   PRO   422     -39.157  43.044  16.351  1.00  0.00              
ATOM   3222  O   PRO   422     -39.424  41.928  15.920  1.00  0.00              
ATOM   3223  CD  PRO   422     -36.826  41.499  18.505  1.00  0.00           C  
ATOM   3224  CG  PRO   422     -35.883  42.528  17.869  1.00  0.00           C  
ATOM   3225  N   ASP   423     -39.679  44.166  15.854  1.00  0.00              
ATOM   3226  CA  ASP   423     -40.617  44.105  14.782  1.00  0.00              
ATOM   3227  CB  ASP   423     -41.212  45.471  14.451  1.00  0.00              
ATOM   3228  C   ASP   423     -39.902  43.560  13.587  1.00  0.00              
ATOM   3229  O   ASP   423     -40.479  42.788  12.826  1.00  0.00              
ATOM   3230  CG  ASP   423     -42.296  45.777  15.471  1.00  0.00           C  
ATOM   3231  OD1 ASP   423     -42.968  44.811  15.920  1.00  0.00           O  
ATOM   3232  OD2 ASP   423     -42.469  46.978  15.811  1.00  0.00           O  
ATOM   3233  N   GLU   424     -38.622  43.927  13.369  1.00  0.00              
ATOM   3234  CA  GLU   424     -38.022  43.395  12.174  1.00  0.00              
ATOM   3235  CB  GLU   424     -36.588  43.727  11.782  1.00  0.00              
ATOM   3236  C   GLU   424     -37.913  41.947  12.294  1.00  0.00              
ATOM   3237  O   GLU   424     -37.846  41.242  11.292  1.00  0.00              
ATOM   3238  CG  GLU   424     -36.282  43.281  10.345  1.00  0.00           C  
ATOM   3239  CD  GLU   424     -35.111  44.077   9.793  1.00  0.00           C  
ATOM   3240  OE1 GLU   424     -35.212  45.333   9.784  1.00  0.00           O  
ATOM   3241  OE2 GLU   424     -34.101  43.448   9.379  1.00  0.00           O  
ATOM   3242  N   LYS   425     -37.789  41.484  13.533  1.00  0.00              
ATOM   3243  CA  LYS   425     -37.565  40.101  13.741  1.00  0.00              
ATOM   3244  CB  LYS   425     -37.034  39.749  15.137  1.00  0.00              
ATOM   3245  C   LYS   425     -38.770  39.264  13.423  1.00  0.00              
ATOM   3246  O   LYS   425     -38.629  38.052  13.292  1.00  0.00              
ATOM   3247  CG  LYS   425     -35.593  40.236  15.258  1.00  0.00           C  
ATOM   3248  CD  LYS   425     -34.920  39.960  16.594  1.00  0.00           C  
ATOM   3249  CE  LYS   425     -33.569  40.670  16.710  1.00  0.00           C  
ATOM   3250  NZ  LYS   425     -32.698  40.280  15.578  1.00  0.00           N  
ATOM   3251  N   ILE   426     -39.984  39.846  13.325  1.00  0.00              
ATOM   3252  CA  ILE   426     -41.156  39.015  13.203  1.00  0.00              
ATOM   3253  CB  ILE   426     -42.193  39.369  14.235  1.00  0.00              
ATOM   3254  C   ILE   426     -41.857  39.154  11.872  1.00  0.00              
ATOM   3255  O   ILE   426     -41.996  40.248  11.327  1.00  0.00              
ATOM   3256  CG2 ILE   426     -43.438  38.506  13.975  1.00  0.00           C  
ATOM   3257  CG1 ILE   426     -41.630  39.231  15.661  1.00  0.00           C  
ATOM   3258  CD1 ILE   426     -41.260  37.803  16.052  1.00  0.00           C  
ATOM   3259  N   PHE   427     -42.324  38.006  11.320  1.00  0.00              
ATOM   3260  CA  PHE   427     -43.094  37.957  10.102  1.00  0.00              
ATOM   3261  CB  PHE   427     -42.362  37.254   8.947  1.00  0.00              
ATOM   3262  C   PHE   427     -44.300  37.091  10.381  1.00  0.00              
ATOM   3263  O   PHE   427     -44.205  36.119  11.131  1.00  0.00              
ATOM   3264  CG  PHE   427     -41.223  38.101   8.506  1.00  0.00           C  
ATOM   3265  CD1 PHE   427     -40.035  38.108   9.198  1.00  0.00           C  
ATOM   3266  CD2 PHE   427     -41.347  38.878   7.381  1.00  0.00           C  
ATOM   3267  CE1 PHE   427     -38.991  38.894   8.774  1.00  0.00           C  
ATOM   3268  CE2 PHE   427     -40.305  39.663   6.954  1.00  0.00           C  
ATOM   3269  CZ  PHE   427     -39.122  39.675   7.652  1.00  0.00           C  
ATOM   3270  N   MET   428     -45.474  37.426   9.790  1.00  0.00              
ATOM   3271  CA  MET   428     -46.685  36.664   9.995  1.00  0.00              
ATOM   3272  CB  MET   428     -47.815  37.548  10.551  1.00  0.00              
ATOM   3273  C   MET   428     -47.173  36.194   8.649  1.00  0.00              
ATOM   3274  O   MET   428     -48.200  36.657   8.154  1.00  0.00              
ATOM   3275  CG  MET   428     -49.138  36.821  10.798  1.00  0.00           C  
ATOM   3276  SD  MET   428     -50.579  37.924  10.958  1.00  0.00           S  
ATOM   3277  CE  MET   428     -49.931  38.894  12.349  1.00  0.00           C  
ATOM   3278  N   THR   429     -46.421  35.276   8.021  1.00  0.00              
ATOM   3279  CA  THR   429     -46.687  34.683   6.743  1.00  0.00              
ATOM   3280  CB  THR   429     -45.428  34.101   6.179  1.00  0.00              
ATOM   3281  C   THR   429     -47.724  33.595   6.828  1.00  0.00              
ATOM   3282  O   THR   429     -48.495  33.375   5.890  1.00  0.00              
ATOM   3283  OG1 THR   429     -45.668  33.507   4.917  1.00  0.00           O  
ATOM   3284  CG2 THR   429     -44.881  33.063   7.168  1.00  0.00           C  
ATOM   3285  N   GLY   430     -47.755  32.876   7.967  1.00  0.00              
ATOM   3286  CA  GLY   430     -48.605  31.739   8.138  1.00  0.00              
ATOM   3287  C   GLY   430     -47.719  30.533   8.137  1.00  0.00              
ATOM   3288  O   GLY   430     -46.514  30.637   7.919  1.00  0.00              
ATOM   3289  N   LEU   431     -48.301  29.343   8.404  1.00  0.00              
ATOM   3290  CA  LEU   431     -47.519  28.129   8.501  1.00  0.00              
ATOM   3291  CB  LEU   431     -48.287  27.022   9.245  1.00  0.00              
ATOM   3292  C   LEU   431     -47.228  27.702   7.087  1.00  0.00              
ATOM   3293  O   LEU   431     -48.143  27.547   6.274  1.00  0.00              
ATOM   3294  CG  LEU   431     -47.461  25.794   9.673  1.00  0.00           C  
ATOM   3295  CD1 LEU   431     -46.919  25.018   8.464  1.00  0.00           C  
ATOM   3296  CD2 LEU   431     -46.373  26.184  10.688  1.00  0.00           C  
ATOM   3297  N   PRO   432     -45.961  27.510   6.789  1.00  0.00              
ATOM   3298  CA  PRO   432     -45.495  27.107   5.487  1.00  0.00              
ATOM   3299  CB  PRO   432     -43.976  26.984   5.618  1.00  0.00              
ATOM   3300  C   PRO   432     -46.102  25.837   5.043  1.00  0.00              
ATOM   3301  O   PRO   432     -45.974  24.835   5.742  1.00  0.00              
ATOM   3302  CD  PRO   432     -44.957  27.303   7.816  1.00  0.00           C  
ATOM   3303  CG  PRO   432     -43.789  26.599   7.096  1.00  0.00           C  
ATOM   3304  N   ILE   433     -46.722  25.831   3.853  1.00  0.00              
ATOM   3305  CA  ILE   433     -47.254  24.582   3.452  1.00  0.00              
ATOM   3306  CB  ILE   433     -48.625  24.400   4.044  1.00  0.00              
ATOM   3307  C   ILE   433     -46.862  24.313   2.008  1.00  0.00              
ATOM   3308  O   ILE   433     -46.445  25.218   1.291  1.00  0.00              
ATOM   3309  CG2 ILE   433     -48.531  23.962   5.511  1.00  0.00           C  
ATOM   3310  CG1 ILE   433     -49.627  25.474   3.852  1.00  0.00           C  
ATOM   3311  CD1 ILE   433     -50.871  24.958   4.576  1.00  0.00           C  
ATOM   3312  N   ARG   434     -46.869  23.043   1.553  1.00  0.00              
ATOM   3313  CA  ARG   434     -46.233  22.744   0.298  1.00  0.00              
ATOM   3314  CB  ARG   434     -45.977  21.259   0.004  1.00  0.00              
ATOM   3315  C   ARG   434     -46.862  23.406  -0.879  1.00  0.00              
ATOM   3316  O   ARG   434     -48.073  23.612  -0.962  1.00  0.00              
ATOM   3317  CG  ARG   434     -47.205  20.367  -0.045  1.00  0.00           C  
ATOM   3318  CD  ARG   434     -46.803  18.896   0.011  1.00  0.00           C  
ATOM   3319  NE  ARG   434     -47.737  18.257   0.966  1.00  0.00           N  
ATOM   3320  CZ  ARG   434     -47.670  18.558   2.295  1.00  0.00           C  
ATOM   3321  NH1 ARG   434     -46.700  19.401   2.751  1.00  0.00           N  
ATOM   3322  NH2 ARG   434     -48.584  18.041   3.166  1.00  0.00           N  
ATOM   3323  N   TYR   435     -45.965  23.746  -1.830  1.00  0.00              
ATOM   3324  CA  TYR   435     -46.234  24.406  -3.068  1.00  0.00              
ATOM   3325  CB  TYR   435     -44.946  24.696  -3.861  1.00  0.00              
ATOM   3326  C   TYR   435     -47.136  23.544  -3.863  1.00  0.00              
ATOM   3327  O   TYR   435     -48.035  24.016  -4.560  1.00  0.00              
ATOM   3328  CG  TYR   435     -45.270  25.486  -5.084  1.00  0.00           C  
ATOM   3329  CD1 TYR   435     -45.788  26.756  -4.980  1.00  0.00           C  
ATOM   3330  CD2 TYR   435     -44.998  24.985  -6.334  1.00  0.00           C  
ATOM   3331  CE1 TYR   435     -46.074  27.499  -6.099  1.00  0.00           C  
ATOM   3332  CE2 TYR   435     -45.278  25.722  -7.459  1.00  0.00           C  
ATOM   3333  CZ  TYR   435     -45.821  26.978  -7.343  1.00  0.00           C  
ATOM   3334  OH  TYR   435     -46.109  27.736  -8.497  1.00  0.00           O  
ATOM   3335  N   ASP   436     -46.915  22.234  -3.748  1.00  0.00              
ATOM   3336  CA  ASP   436     -47.671  21.302  -4.516  1.00  0.00              
ATOM   3337  CB  ASP   436     -47.245  19.850  -4.268  1.00  0.00              
ATOM   3338  C   ASP   436     -49.142  21.421  -4.184  1.00  0.00              
ATOM   3339  O   ASP   436     -49.985  21.199  -5.051  1.00  0.00              
ATOM   3340  CG  ASP   436     -47.727  19.059  -5.468  1.00  0.00           C  
ATOM   3341  OD1 ASP   436     -48.171  19.709  -6.452  1.00  0.00           O  
ATOM   3342  OD2 ASP   436     -47.656  17.803  -5.421  1.00  0.00           O  
ATOM   3343  N   PHE   437     -49.515  21.701  -2.915  1.00  0.00              
ATOM   3344  CA  PHE   437     -50.927  21.810  -2.601  1.00  0.00              
ATOM   3345  CB  PHE   437     -51.317  21.797  -1.151  1.00  0.00              
ATOM   3346  C   PHE   437     -51.590  23.058  -3.050  1.00  0.00              
ATOM   3347  O   PHE   437     -52.766  23.063  -3.407  1.00  0.00              
ATOM   3348  CG  PHE   437     -52.779  22.116  -0.858  1.00  0.00           C  
ATOM   3349  CD1 PHE   437     -53.758  21.150  -0.898  1.00  0.00           C  
ATOM   3350  CD2 PHE   437     -53.212  23.369  -0.510  1.00  0.00           C  
ATOM   3351  CE1 PHE   437     -55.076  21.383  -0.592  1.00  0.00           C  
ATOM   3352  CE2 PHE   437     -54.544  23.594  -0.215  1.00  0.00           C  
ATOM   3353  CZ  PHE   437     -55.496  22.621  -0.240  1.00  0.00           C  
ATOM   3354  N   ALA   438     -50.843  24.156  -3.014  1.00  0.00              
ATOM   3355  CA  ALA   438     -51.375  25.477  -3.117  1.00  0.00              
ATOM   3356  CB  ALA   438     -50.276  26.528  -2.961  1.00  0.00              
ATOM   3357  C   ALA   438     -52.129  25.698  -4.387  1.00  0.00              
ATOM   3358  O   ALA   438     -52.933  26.627  -4.443  1.00  0.00              
ATOM   3359  N   CYS   439     -51.849  24.922  -5.453  1.00  0.00              
ATOM   3360  CA  CYS   439     -52.558  25.094  -6.692  1.00  0.00              
ATOM   3361  CB  CYS   439     -52.267  23.986  -7.717  1.00  0.00              
ATOM   3362  C   CYS   439     -54.037  25.087  -6.404  1.00  0.00              
ATOM   3363  O   CYS   439     -54.511  24.396  -5.505  1.00  0.00              
ATOM   3364  SG  CYS   439     -50.520  23.961  -8.215  1.00  0.00           S  
ATOM   3365  N   GLN   440     -54.795  25.874  -7.194  1.00  0.00              
ATOM   3366  CA  GLN   440     -56.177  26.209  -6.973  1.00  0.00              
ATOM   3367  CB  GLN   440     -56.648  27.289  -7.956  1.00  0.00              
ATOM   3368  C   GLN   440     -57.117  25.040  -7.099  1.00  0.00              
ATOM   3369  O   GLN   440     -56.785  23.978  -7.624  1.00  0.00              
ATOM   3370  CG  GLN   440     -55.783  28.549  -7.886  1.00  0.00           C  
ATOM   3371  CD  GLN   440     -56.217  29.492  -8.997  1.00  0.00           C  
ATOM   3372  OE1 GLN   440     -56.320  29.098 -10.157  1.00  0.00           O  
ATOM   3373  NE2 GLN   440     -56.483  30.775  -8.635  1.00  0.00           N  
ATOM   3374  N   ALA   441     -58.357  25.258  -6.604  1.00  0.00              
ATOM   3375  CA  ALA   441     -59.374  24.254  -6.458  1.00  0.00              
ATOM   3376  CB  ALA   441     -60.521  24.684  -5.525  1.00  0.00              
ATOM   3377  C   ALA   441     -59.991  23.815  -7.748  1.00  0.00              
ATOM   3378  O   ALA   441     -60.112  24.570  -8.711  1.00  0.00              
ATOM   3379  N   ASP   442     -60.390  22.524  -7.765  1.00  0.00              
ATOM   3380  CA  ASP   442     -61.103  21.898  -8.841  1.00  0.00              
ATOM   3381  CB  ASP   442     -60.512  20.550  -9.289  1.00  0.00              
ATOM   3382  C   ASP   442     -62.474  21.635  -8.311  1.00  0.00              
ATOM   3383  O   ASP   442     -62.688  21.691  -7.106  1.00  0.00              
ATOM   3384  CG  ASP   442     -59.237  20.819 -10.080  1.00  0.00           C  
ATOM   3385  OD1 ASP   442     -59.023  21.995 -10.480  1.00  0.00           O  
ATOM   3386  OD2 ASP   442     -58.467  19.848 -10.302  1.00  0.00           O  
ATOM   3387  N   ALA   443     -63.457  21.351  -9.183  1.00  0.00              
ATOM   3388  CA  ALA   443     -64.792  21.152  -8.689  1.00  0.00              
ATOM   3389  CB  ALA   443     -65.833  20.971  -9.807  1.00  0.00              
ATOM   3390  C   ALA   443     -64.826  19.930  -7.824  1.00  0.00              
ATOM   3391  O   ALA   443     -64.196  18.919  -8.127  1.00  0.00              
ATOM   3392  N   MET   444     -65.568  20.003  -6.699  1.00  0.00              
ATOM   3393  CA  MET   444     -65.708  18.867  -5.831  1.00  0.00              
ATOM   3394  CB  MET   444     -65.097  19.008  -4.444  1.00  0.00              
ATOM   3395  C   MET   444     -67.148  18.611  -5.573  1.00  0.00              
ATOM   3396  O   MET   444     -67.590  17.475  -5.726  1.00  0.00              
ATOM   3397  CG  MET   444     -65.264  20.399  -3.859  1.00  0.00           C  
ATOM   3398  SD  MET   444     -64.061  21.498  -4.614  1.00  0.00           S  
ATOM   3399  CE  MET   444     -63.009  20.051  -4.940  1.00  0.00           C  
ATOM   3400  N   GLY   445     -67.906  19.649  -5.152  1.00  0.00              
ATOM   3401  CA  GLY   445     -69.281  19.429  -4.808  1.00  0.00              
ATOM   3402  C   GLY   445     -70.134  20.523  -5.365  1.00  0.00              
ATOM   3403  O   GLY   445     -69.931  21.698  -5.071  1.00  0.00              
ATOM   3404  N   ASP   446     -71.147  20.152  -6.174  1.00  0.00              
ATOM   3405  CA  ASP   446     -72.025  21.147  -6.712  1.00  0.00              
ATOM   3406  CB  ASP   446     -72.101  21.154  -8.248  1.00  0.00              
ATOM   3407  C   ASP   446     -73.402  20.923  -6.184  1.00  0.00              
ATOM   3408  O   ASP   446     -73.892  19.796  -6.123  1.00  0.00              
ATOM   3409  CG  ASP   446     -70.802  21.752  -8.773  1.00  0.00           C  
ATOM   3410  OD1 ASP   446     -70.283  22.701  -8.127  1.00  0.00           O  
ATOM   3411  OD2 ASP   446     -70.308  21.263  -9.824  1.00  0.00           O  
ATOM   3412  N   ARG   447     -74.064  22.019  -5.774  1.00  0.00              
ATOM   3413  CA  ARG   447     -75.408  21.913  -5.293  1.00  0.00              
ATOM   3414  CB  ARG   447     -75.941  23.171  -4.583  1.00  0.00              
ATOM   3415  C   ARG   447     -76.264  21.671  -6.496  1.00  0.00              
ATOM   3416  O   ARG   447     -75.813  21.796  -7.633  1.00  0.00              
ATOM   3417  CG  ARG   447     -75.956  24.425  -5.459  1.00  0.00           C  
ATOM   3418  CD  ARG   447     -76.790  25.562  -4.864  1.00  0.00           C  
ATOM   3419  NE  ARG   447     -76.185  25.947  -3.559  1.00  0.00           N  
ATOM   3420  CZ  ARG   447     -76.984  26.442  -2.569  1.00  0.00           C  
ATOM   3421  NH1 ARG   447     -78.333  26.529  -2.760  1.00  0.00           N  
ATOM   3422  NH2 ARG   447     -76.438  26.852  -1.387  1.00  0.00           N  
ATOM   3423  N   THR   448     -77.534  21.299  -6.265  1.00  0.00              
ATOM   3424  CA  THR   448     -78.441  20.949  -7.319  1.00  0.00              
ATOM   3425  CB  THR   448     -79.787  20.523  -6.822  1.00  0.00              
ATOM   3426  C   THR   448     -78.672  22.108  -8.236  1.00  0.00              
ATOM   3427  O   THR   448     -78.846  21.920  -9.439  1.00  0.00              
ATOM   3428  OG1 THR   448     -80.546  19.970  -7.887  1.00  0.00           O  
ATOM   3429  CG2 THR   448     -80.508  21.744  -6.234  1.00  0.00           C  
ATOM   3430  N   SER   449     -78.714  23.344  -7.709  1.00  0.00              
ATOM   3431  CA  SER   449     -79.011  24.437  -8.586  1.00  0.00              
ATOM   3432  CB  SER   449     -79.052  25.800  -7.872  1.00  0.00              
ATOM   3433  C   SER   449     -77.943  24.505  -9.635  1.00  0.00              
ATOM   3434  O   SER   449     -78.238  24.621 -10.824  1.00  0.00              
ATOM   3435  OG  SER   449     -77.758  26.155  -7.409  1.00  0.00           O  
ATOM   3436  N   GLU   450     -76.666  24.396  -9.222  1.00  0.00              
ATOM   3437  CA  GLU   450     -75.573  24.521 -10.146  1.00  0.00              
ATOM   3438  CB  GLU   450     -74.180  24.447  -9.497  1.00  0.00              
ATOM   3439  C   GLU   450     -75.593  23.412 -11.151  1.00  0.00              
ATOM   3440  O   GLU   450     -75.301  23.623 -12.326  1.00  0.00              
ATOM   3441  CG  GLU   450     -73.765  25.677  -8.693  1.00  0.00           C  
ATOM   3442  CD  GLU   450     -72.288  25.502  -8.369  1.00  0.00           C  
ATOM   3443  OE1 GLU   450     -71.471  25.534  -9.327  1.00  0.00           O  
ATOM   3444  OE2 GLU   450     -71.956  25.324  -7.168  1.00  0.00           O  
ATOM   3445  N   ARG   451     -75.942  22.193 -10.713  1.00  0.00              
ATOM   3446  CA  ARG   451     -75.864  21.034 -11.555  1.00  0.00              
ATOM   3447  CB  ARG   451     -76.125  19.720 -10.789  1.00  0.00              
ATOM   3448  C   ARG   451     -76.813  21.122 -12.709  1.00  0.00              
ATOM   3449  O   ARG   451     -76.558  20.535 -13.759  1.00  0.00              
ATOM   3450  CG  ARG   451     -77.500  19.637 -10.129  1.00  0.00           C  
ATOM   3451  CD  ARG   451     -77.662  18.462  -9.159  1.00  0.00           C  
ATOM   3452  NE  ARG   451     -77.501  17.198  -9.929  1.00  0.00           N  
ATOM   3453  CZ  ARG   451     -76.361  16.460  -9.795  1.00  0.00           C  
ATOM   3454  NH1 ARG   451     -75.385  16.862  -8.930  1.00  0.00           N  
ATOM   3455  NH2 ARG   451     -76.205  15.308 -10.510  1.00  0.00           N  
ATOM   3456  N   GLY   452     -77.945  21.830 -12.554  1.00  0.00              
ATOM   3457  CA  GLY   452     -78.880  21.906 -13.641  1.00  0.00              
ATOM   3458  C   GLY   452     -78.154  22.494 -14.814  1.00  0.00              
ATOM   3459  O   GLY   452     -78.393  22.125 -15.963  1.00  0.00              
ATOM   3460  N   LYS   453     -77.248  23.445 -14.529  1.00  0.00              
ATOM   3461  CA  LYS   453     -76.446  24.134 -15.499  1.00  0.00              
ATOM   3462  CB  LYS   453     -75.714  25.373 -14.959  1.00  0.00              
ATOM   3463  C   LYS   453     -75.430  23.201 -16.092  1.00  0.00              
ATOM   3464  O   LYS   453     -74.822  23.523 -17.112  1.00  0.00              
ATOM   3465  CG  LYS   453     -75.316  26.321 -16.094  1.00  0.00           C  
ATOM   3466  CD  LYS   453     -74.944  27.734 -15.643  1.00  0.00           C  
ATOM   3467  CE  LYS   453     -74.920  28.745 -16.792  1.00  0.00           C  
ATOM   3468  NZ  LYS   453     -74.005  28.284 -17.860  1.00  0.00           N  
ATOM   3469  N   GLU   454     -75.240  22.019 -15.465  1.00  0.00              
ATOM   3470  CA  GLU   454     -74.267  21.027 -15.842  1.00  0.00              
ATOM   3471  CB  GLU   454     -74.093  20.910 -17.368  1.00  0.00              
ATOM   3472  C   GLU   454     -72.916  21.291 -15.226  1.00  0.00              
ATOM   3473  O   GLU   454     -71.900  20.795 -15.708  1.00  0.00              
ATOM   3474  CG  GLU   454     -73.254  19.728 -17.836  1.00  0.00           C  
ATOM   3475  CD  GLU   454     -73.078  19.881 -19.338  1.00  0.00           C  
ATOM   3476  OE1 GLU   454     -74.086  20.200 -20.023  1.00  0.00           O  
ATOM   3477  OE2 GLU   454     -71.933  19.683 -19.823  1.00  0.00           O  
ATOM   3478  N   TYR   455     -72.852  22.060 -14.119  1.00  0.00              
ATOM   3479  CA  TYR   455     -71.601  22.127 -13.408  1.00  0.00              
ATOM   3480  CB  TYR   455     -71.477  23.271 -12.378  1.00  0.00              
ATOM   3481  C   TYR   455     -71.550  20.862 -12.603  1.00  0.00              
ATOM   3482  O   TYR   455     -72.538  20.487 -11.975  1.00  0.00              
ATOM   3483  CG  TYR   455     -71.327  24.582 -13.070  1.00  0.00           C  
ATOM   3484  CD1 TYR   455     -72.425  25.288 -13.503  1.00  0.00           C  
ATOM   3485  CD2 TYR   455     -70.074  25.114 -13.273  1.00  0.00           C  
ATOM   3486  CE1 TYR   455     -72.271  26.500 -14.136  1.00  0.00           C  
ATOM   3487  CE2 TYR   455     -69.914  26.324 -13.905  1.00  0.00           C  
ATOM   3488  CZ  TYR   455     -71.015  27.020 -14.339  1.00  0.00           C  
ATOM   3489  OH  TYR   455     -70.856  28.263 -14.989  1.00  0.00           O  
ATOM   3490  N   GLN   456     -70.405  20.148 -12.606  1.00  0.00              
ATOM   3491  CA  GLN   456     -70.370  18.903 -11.887  1.00  0.00              
ATOM   3492  CB  GLN   456     -70.304  17.663 -12.791  1.00  0.00              
ATOM   3493  C   GLN   456     -69.119  18.822 -11.071  1.00  0.00              
ATOM   3494  O   GLN   456     -68.195  19.625 -11.201  1.00  0.00              
ATOM   3495  CG  GLN   456     -71.516  17.445 -13.691  1.00  0.00           C  
ATOM   3496  CD  GLN   456     -71.221  16.187 -14.495  1.00  0.00           C  
ATOM   3497  OE1 GLN   456     -71.458  15.072 -14.035  1.00  0.00           O  
ATOM   3498  NE2 GLN   456     -70.663  16.368 -15.722  1.00  0.00           N  
ATOM   3499  N   ARG   457     -69.092  17.793 -10.201  1.00  0.00              
ATOM   3500  CA  ARG   457     -68.016  17.464  -9.315  1.00  0.00              
ATOM   3501  CB  ARG   457     -68.422  16.390  -8.287  1.00  0.00              
ATOM   3502  C   ARG   457     -66.968  16.846 -10.188  1.00  0.00              
ATOM   3503  O   ARG   457     -67.205  16.631 -11.376  1.00  0.00              
ATOM   3504  CG  ARG   457     -69.897  16.486  -7.870  1.00  0.00           C  
ATOM   3505  CD  ARG   457     -70.252  17.479  -6.762  1.00  0.00           C  
ATOM   3506  NE  ARG   457     -70.129  16.785  -5.450  1.00  0.00           N  
ATOM   3507  CZ  ARG   457     -70.979  17.057  -4.413  1.00  0.00           C  
ATOM   3508  NH1 ARG   457     -71.830  18.119  -4.473  1.00  0.00           N  
ATOM   3509  NH2 ARG   457     -71.003  16.271  -3.299  1.00  0.00           N  
ATOM   3510  N   GLN   458     -65.759  16.611  -9.634  1.00  0.00              
ATOM   3511  CA  GLN   458     -64.687  15.988 -10.366  1.00  0.00              
ATOM   3512  CB  GLN   458     -63.714  16.970 -11.036  1.00  0.00              
ATOM   3513  C   GLN   458     -63.842  15.193  -9.429  1.00  0.00              
ATOM   3514  O   GLN   458     -63.537  14.028  -9.682  1.00  0.00              
ATOM   3515  CG  GLN   458     -64.126  17.381 -12.443  1.00  0.00           C  
ATOM   3516  CD  GLN   458     -63.890  16.167 -13.335  1.00  0.00           C  
ATOM   3517  OE1 GLN   458     -64.813  15.411 -13.632  1.00  0.00           O  
ATOM   3518  NE2 GLN   458     -62.616  15.962 -13.763  1.00  0.00           N  
ATOM   3519  N   MET   459     -63.453  15.823  -8.309  1.00  0.00              
ATOM   3520  CA  MET   459     -62.532  15.245  -7.370  1.00  0.00              
ATOM   3521  CB  MET   459     -62.332  16.154  -6.134  1.00  0.00              
ATOM   3522  C   MET   459     -63.101  13.956  -6.856  1.00  0.00              
ATOM   3523  O   MET   459     -62.396  12.952  -6.764  1.00  0.00              
ATOM   3524  CG  MET   459     -61.748  17.544  -6.415  1.00  0.00           C  
ATOM   3525  SD  MET   459     -60.023  17.556  -6.989  1.00  0.00           S  
ATOM   3526  CE  MET   459     -60.426  17.082  -8.692  1.00  0.00           C  
ATOM   3527  N   ARG   460     -64.402  13.952  -6.518  1.00  0.00              
ATOM   3528  CA  ARG   460     -65.052  12.802  -5.948  1.00  0.00              
ATOM   3529  CB  ARG   460     -66.523  13.107  -5.581  1.00  0.00              
ATOM   3530  C   ARG   460     -65.039  11.662  -6.924  1.00  0.00              
ATOM   3531  O   ARG   460     -64.734  10.525  -6.565  1.00  0.00              
ATOM   3532  CG  ARG   460     -66.698  13.991  -4.336  1.00  0.00           C  
ATOM   3533  CD  ARG   460     -68.132  14.492  -4.109  1.00  0.00           C  
ATOM   3534  NE  ARG   460     -68.246  14.909  -2.681  1.00  0.00           N  
ATOM   3535  CZ  ARG   460     -68.346  16.215  -2.295  1.00  0.00           C  
ATOM   3536  NH1 ARG   460     -68.382  17.222  -3.212  1.00  0.00           N  
ATOM   3537  NH2 ARG   460     -68.495  16.517  -0.974  1.00  0.00           N  
ATOM   3538  N   GLU   461     -65.346  11.949  -8.201  1.00  0.00              
ATOM   3539  CA  GLU   461     -65.461  10.936  -9.212  1.00  0.00              
ATOM   3540  CB  GLU   461     -65.911  11.541 -10.553  1.00  0.00              
ATOM   3541  C   GLU   461     -64.133  10.265  -9.398  1.00  0.00              
ATOM   3542  O   GLU   461     -64.060   9.047  -9.556  1.00  0.00              
ATOM   3543  CG  GLU   461     -67.335  12.105 -10.482  1.00  0.00           C  
ATOM   3544  CD  GLU   461     -67.587  12.982 -11.701  1.00  0.00           C  
ATOM   3545  OE1 GLU   461     -66.612  13.250 -12.452  1.00  0.00           O  
ATOM   3546  OE2 GLU   461     -68.760  13.402 -11.893  1.00  0.00           O  
ATOM   3547  N   ARG   462     -63.041  11.047  -9.369  1.00  0.00              
ATOM   3548  CA  ARG   462     -61.724  10.520  -9.590  1.00  0.00              
ATOM   3549  CB  ARG   462     -60.649  11.618  -9.502  1.00  0.00              
ATOM   3550  C   ARG   462     -61.407   9.534  -8.500  1.00  0.00              
ATOM   3551  O   ARG   462     -60.830   8.476  -8.744  1.00  0.00              
ATOM   3552  CG  ARG   462     -60.878  12.819 -10.427  1.00  0.00           C  
ATOM   3553  CD  ARG   462     -59.940  13.986 -10.102  1.00  0.00           C  
ATOM   3554  NE  ARG   462     -60.373  15.186 -10.871  1.00  0.00           N  
ATOM   3555  CZ  ARG   462     -59.707  15.563 -12.001  1.00  0.00           C  
ATOM   3556  NH1 ARG   462     -58.675  14.807 -12.472  1.00  0.00           N  
ATOM   3557  NH2 ARG   462     -60.062  16.710 -12.650  1.00  0.00           N  
ATOM   3558  N   LEU   463     -61.775   9.894  -7.259  1.00  0.00              
ATOM   3559  CA  LEU   463     -61.561   9.175  -6.031  1.00  0.00              
ATOM   3560  CB  LEU   463     -61.830  10.048  -4.797  1.00  0.00              
ATOM   3561  C   LEU   463     -62.443   7.963  -5.953  1.00  0.00              
ATOM   3562  O   LEU   463     -62.200   7.076  -5.140  1.00  0.00              
ATOM   3563  CG  LEU   463     -60.963  11.321  -4.772  1.00  0.00           C  
ATOM   3564  CD1 LEU   463     -61.130  12.089  -3.453  1.00  0.00           C  
ATOM   3565  CD2 LEU   463     -59.498  11.014  -5.119  1.00  0.00           C  
ATOM   3566  N   GLU   464     -63.510   7.885  -6.768  1.00  0.00              
ATOM   3567  CA  GLU   464     -64.435   6.789  -6.670  1.00  0.00              
ATOM   3568  CB  GLU   464     -63.766   5.404  -6.630  1.00  0.00              
ATOM   3569  C   GLU   464     -65.259   6.942  -5.437  1.00  0.00              
ATOM   3570  O   GLU   464     -65.560   5.970  -4.758  1.00  0.00              
ATOM   3571  CG  GLU   464     -62.840   5.150  -7.820  1.00  0.00           C  
ATOM   3572  CD  GLU   464     -63.540   5.627  -9.085  1.00  0.00           C  
ATOM   3573  OE1 GLU   464     -64.794   5.525  -9.149  1.00  0.00           O  
ATOM   3574  OE2 GLU   464     -62.825   6.110 -10.004  1.00  0.00           O  
ATOM   3575  N   ILE   465     -65.673   8.184  -5.135  1.00  0.00              
ATOM   3576  CA  ILE   465     -66.518   8.477  -4.012  1.00  0.00              
ATOM   3577  CB  ILE   465     -66.049   9.668  -3.224  1.00  0.00              
ATOM   3578  C   ILE   465     -67.834   8.857  -4.628  1.00  0.00              
ATOM   3579  O   ILE   465     -67.881   9.179  -5.816  1.00  0.00              
ATOM   3580  CG2 ILE   465     -67.074   9.963  -2.114  1.00  0.00           C  
ATOM   3581  CG1 ILE   465     -64.625   9.429  -2.693  1.00  0.00           C  
ATOM   3582  CD1 ILE   465     -63.939  10.707  -2.211  1.00  0.00           C  
ATOM   3583  N   ASP   466     -68.951   8.773  -3.866  1.00  0.00              
ATOM   3584  CA  ASP   466     -70.211   9.125  -4.438  1.00  0.00              
ATOM   3585  CB  ASP   466     -71.466   8.789  -3.586  1.00  0.00              
ATOM   3586  C   ASP   466     -70.163  10.581  -4.762  1.00  0.00              
ATOM   3587  O   ASP   466     -69.491  11.364  -4.096  1.00  0.00              
ATOM   3588  CG  ASP   466     -71.627   9.624  -2.317  1.00  0.00           C  
ATOM   3589  OD1 ASP   466     -71.038  10.730  -2.184  1.00  0.00           O  
ATOM   3590  OD2 ASP   466     -72.397   9.143  -1.446  1.00  0.00           O  
ATOM   3591  N   PRO   467     -70.803  10.953  -5.832  1.00  0.00              
ATOM   3592  CA  PRO   467     -70.841  12.315  -6.259  1.00  0.00              
ATOM   3593  CB  PRO   467     -71.390  12.293  -7.685  1.00  0.00              
ATOM   3594  C   PRO   467     -71.537  13.287  -5.365  1.00  0.00              
ATOM   3595  O   PRO   467     -70.973  14.340  -5.118  1.00  0.00              
ATOM   3596  CD  PRO   467     -71.304  10.029  -6.836  1.00  0.00           C  
ATOM   3597  CG  PRO   467     -72.095  10.923  -7.803  1.00  0.00           C  
ATOM   3598  N   ASN   468     -72.763  12.986  -4.927  1.00  0.00              
ATOM   3599  CA  ASN   468     -73.585  13.909  -4.183  1.00  0.00              
ATOM   3600  CB  ASN   468     -75.079  13.593  -4.355  1.00  0.00              
ATOM   3601  C   ASN   468     -73.358  13.963  -2.697  1.00  0.00              
ATOM   3602  O   ASN   468     -73.424  15.037  -2.100  1.00  0.00              
ATOM   3603  CG  ASN   468     -75.403  13.697  -5.836  1.00  0.00           C  
ATOM   3604  OD1 ASN   468     -74.947  14.603  -6.531  1.00  0.00           O  
ATOM   3605  ND2 ASN   468     -76.212  12.726  -6.337  1.00  0.00           N  
ATOM   3606  N   LYS   469     -73.115  12.806  -2.050  1.00  0.00              
ATOM   3607  CA  LYS   469     -73.123  12.776  -0.608  1.00  0.00              
ATOM   3608  CB  LYS   469     -73.032  11.372   0.021  1.00  0.00              
ATOM   3609  C   LYS   469     -72.002  13.573  -0.025  1.00  0.00              
ATOM   3610  O   LYS   469     -70.884  13.582  -0.536  1.00  0.00              
ATOM   3611  CG  LYS   469     -74.361  10.624   0.159  1.00  0.00           C  
ATOM   3612  CD  LYS   469     -74.993  10.166  -1.153  1.00  0.00           C  
ATOM   3613  CE  LYS   469     -76.272   9.354  -0.937  1.00  0.00           C  
ATOM   3614  NZ  LYS   469     -76.934   9.097  -2.234  1.00  0.00           N  
ATOM   3615  N   ARG   470     -72.295  14.260   1.101  1.00  0.00              
ATOM   3616  CA  ARG   470     -71.298  15.020   1.795  1.00  0.00              
ATOM   3617  CB  ARG   470     -71.842  15.839   2.981  1.00  0.00              
ATOM   3618  C   ARG   470     -70.302  14.030   2.319  1.00  0.00              
ATOM   3619  O   ARG   470     -70.659  12.902   2.666  1.00  0.00              
ATOM   3620  CG  ARG   470     -72.732  17.010   2.556  1.00  0.00           C  
ATOM   3621  CD  ARG   470     -73.058  17.982   3.693  1.00  0.00           C  
ATOM   3622  NE  ARG   470     -73.906  19.070   3.130  1.00  0.00           N  
ATOM   3623  CZ  ARG   470     -73.328  20.172   2.566  1.00  0.00           C  
ATOM   3624  NH1 ARG   470     -71.968  20.280   2.516  1.00  0.00           N  
ATOM   3625  NH2 ARG   470     -74.112  21.164   2.050  1.00  0.00           N  
ATOM   3626  N   MET   471     -69.010  14.426   2.373  1.00  0.00              
ATOM   3627  CA  MET   471     -68.010  13.470   2.752  1.00  0.00              
ATOM   3628  CB  MET   471     -67.102  13.065   1.579  1.00  0.00              
ATOM   3629  C   MET   471     -67.125  13.999   3.837  1.00  0.00              
ATOM   3630  O   MET   471     -66.785  15.182   3.879  1.00  0.00              
ATOM   3631  CG  MET   471     -66.025  12.048   1.958  1.00  0.00           C  
ATOM   3632  SD  MET   471     -65.079  11.413   0.545  1.00  0.00           S  
ATOM   3633  CE  MET   471     -64.407  13.029   0.057  1.00  0.00           C  
ATOM   3634  N   VAL   472     -66.732  13.091   4.756  1.00  0.00              
ATOM   3635  CA  VAL   472     -65.837  13.399   5.839  1.00  0.00              
ATOM   3636  CB  VAL   472     -66.275  12.821   7.154  1.00  0.00              
ATOM   3637  C   VAL   472     -64.522  12.745   5.556  1.00  0.00              
ATOM   3638  O   VAL   472     -64.455  11.556   5.241  1.00  0.00              
ATOM   3639  CG1 VAL   472     -65.123  12.916   8.162  1.00  0.00           C  
ATOM   3640  CG2 VAL   472     -67.508  13.583   7.628  1.00  0.00           C  
ATOM   3641  N   LEU   473     -63.432  13.526   5.674  1.00  0.00              
ATOM   3642  CA  LEU   473     -62.104  13.005   5.502  1.00  0.00              
ATOM   3643  CB  LEU   473     -61.138  14.067   4.942  1.00  0.00              
ATOM   3644  C   LEU   473     -61.623  12.610   6.868  1.00  0.00              
ATOM   3645  O   LEU   473     -61.655  13.413   7.801  1.00  0.00              
ATOM   3646  CG  LEU   473     -59.654  13.657   4.890  1.00  0.00           C  
ATOM   3647  CD1 LEU   473     -59.434  12.409   4.023  1.00  0.00           C  
ATOM   3648  CD2 LEU   473     -58.778  14.845   4.447  1.00  0.00           C  
ATOM   3649  N   VAL   474     -61.190  11.339   7.024  1.00  0.00              
ATOM   3650  CA  VAL   474     -60.697  10.868   8.292  1.00  0.00              
ATOM   3651  CB  VAL   474     -61.435   9.662   8.799  1.00  0.00              
ATOM   3652  C   VAL   474     -59.258  10.489   8.101  1.00  0.00              
ATOM   3653  O   VAL   474     -58.939   9.682   7.231  1.00  0.00              
ATOM   3654  CG1 VAL   474     -60.827   9.237  10.146  1.00  0.00           C  
ATOM   3655  CG2 VAL   474     -62.934  10.002   8.873  1.00  0.00           C  
ATOM   3656  N   MET   475     -58.347  11.048   8.929  1.00  0.00              
ATOM   3657  CA  MET   475     -56.935  10.818   8.736  1.00  0.00              
ATOM   3658  CB  MET   475     -56.239  11.980   8.013  1.00  0.00              
ATOM   3659  C   MET   475     -56.268  10.908  10.079  1.00  0.00              
ATOM   3660  O   MET   475     -56.888  11.255  11.083  1.00  0.00              
ATOM   3661  CG  MET   475     -56.787  12.360   6.646  1.00  0.00           C  
ATOM   3662  SD  MET   475     -56.127  13.936   6.027  1.00  0.00           S  
ATOM   3663  CE  MET   475     -54.404  13.364   6.047  1.00  0.00           C  
ATOM   3664  N   GLY   476     -54.949  10.612  10.113  1.00  0.00              
ATOM   3665  CA  GLY   476     -54.211  10.746  11.332  1.00  0.00              
ATOM   3666  C   GLY   476     -52.751  10.899  11.024  1.00  0.00              
ATOM   3667  O   GLY   476     -51.922  10.125  11.502  1.00  0.00              
ATOM   3668  N   GLY   477     -52.389  11.924  10.230  1.00  0.00              
ATOM   3669  CA  GLY   477     -51.000  12.162   9.976  1.00  0.00              
ATOM   3670  C   GLY   477     -50.486  11.096   9.077  1.00  0.00              
ATOM   3671  O   GLY   477     -51.228  10.308   8.495  1.00  0.00              
ATOM   3672  N   GLY   478     -49.155  11.069   8.945  1.00  0.00              
ATOM   3673  CA  GLY   478     -48.527  10.163   8.045  1.00  0.00              
ATOM   3674  C   GLY   478     -48.674   8.739   8.489  1.00  0.00              
ATOM   3675  O   GLY   478     -48.765   7.838   7.660  1.00  0.00              
ATOM   3676  N   GLU   479     -48.565   8.499   9.805  1.00  0.00              
ATOM   3677  CA  GLU   479     -48.600   7.185  10.380  1.00  0.00              
ATOM   3678  CB  GLU   479     -47.876   7.050  11.725  1.00  0.00              
ATOM   3679  C   GLU   479     -49.968   6.597  10.516  1.00  0.00              
ATOM   3680  O   GLU   479     -50.084   5.400  10.774  1.00  0.00              
ATOM   3681  CG  GLU   479     -46.360   6.957  11.543  1.00  0.00           C  
ATOM   3682  CD  GLU   479     -46.046   5.785  10.607  1.00  0.00           C  
ATOM   3683  OE1 GLU   479     -46.441   5.831   9.412  1.00  0.00           O  
ATOM   3684  OE2 GLU   479     -45.391   4.821  11.082  1.00  0.00           O  
ATOM   3685  N   GLY   480     -51.038   7.407  10.457  1.00  0.00              
ATOM   3686  CA  GLY   480     -52.336   6.803  10.563  1.00  0.00              
ATOM   3687  C   GLY   480     -52.617   6.490  12.005  1.00  0.00              
ATOM   3688  O   GLY   480     -52.987   5.368  12.347  1.00  0.00              
ATOM   3689  N   VAL   481     -52.423   7.489  12.890  1.00  0.00              
ATOM   3690  CA  VAL   481     -52.611   7.346  14.307  1.00  0.00              
ATOM   3691  CB  VAL   481     -51.718   8.286  15.068  1.00  0.00              
ATOM   3692  C   VAL   481     -54.033   7.727  14.632  1.00  0.00              
ATOM   3693  O   VAL   481     -54.711   8.357  13.821  1.00  0.00              
ATOM   3694  CG1 VAL   481     -51.909   8.060  16.567  1.00  0.00           C  
ATOM   3695  CG2 VAL   481     -50.271   8.128  14.584  1.00  0.00           C  
ATOM   3696  N   GLY   482     -54.530   7.333  15.829  1.00  0.00              
ATOM   3697  CA  GLY   482     -55.855   7.694  16.259  1.00  0.00              
ATOM   3698  C   GLY   482     -56.756   6.505  16.153  1.00  0.00              
ATOM   3699  O   GLY   482     -56.425   5.516  15.503  1.00  0.00              
ATOM   3700  N   SER   483     -57.937   6.575  16.805  1.00  0.00              
ATOM   3701  CA  SER   483     -58.844   5.463  16.756  1.00  0.00              
ATOM   3702  CB  SER   483     -59.819   5.430  17.948  1.00  0.00              
ATOM   3703  C   SER   483     -59.645   5.604  15.500  1.00  0.00              
ATOM   3704  O   SER   483     -60.846   5.870  15.526  1.00  0.00              
ATOM   3705  OG  SER   483     -60.598   6.617  17.983  1.00  0.00           O  
ATOM   3706  N   LEU   484     -58.984   5.371  14.351  1.00  0.00              
ATOM   3707  CA  LEU   484     -59.625   5.539  13.080  1.00  0.00              
ATOM   3708  CB  LEU   484     -58.669   5.440  11.879  1.00  0.00              
ATOM   3709  C   LEU   484     -60.719   4.546  12.884  1.00  0.00              
ATOM   3710  O   LEU   484     -61.829   4.913  12.511  1.00  0.00              
ATOM   3711  CG  LEU   484     -57.809   6.702  11.678  1.00  0.00           C  
ATOM   3712  CD1 LEU   484     -56.874   6.965  12.860  1.00  0.00           C  
ATOM   3713  CD2 LEU   484     -57.064   6.658  10.340  1.00  0.00           C  
ATOM   3714  N   SER   485     -60.458   3.262  13.175  1.00  0.00              
ATOM   3715  CA  SER   485     -61.437   2.255  12.887  1.00  0.00              
ATOM   3716  CB  SER   485     -60.940   0.843  13.222  1.00  0.00              
ATOM   3717  C   SER   485     -62.677   2.501  13.687  1.00  0.00              
ATOM   3718  O   SER   485     -63.787   2.417  13.163  1.00  0.00              
ATOM   3719  OG  SER   485     -61.917  -0.104  12.824  1.00  0.00           O  
ATOM   3720  N   ASP   486     -62.524   2.834  14.982  1.00  0.00              
ATOM   3721  CA  ASP   486     -63.668   3.023  15.827  1.00  0.00              
ATOM   3722  CB  ASP   486     -63.287   3.343  17.283  1.00  0.00              
ATOM   3723  C   ASP   486     -64.473   4.172  15.300  1.00  0.00              
ATOM   3724  O   ASP   486     -65.702   4.128  15.310  1.00  0.00              
ATOM   3725  CG  ASP   486     -62.714   2.074  17.899  1.00  0.00           C  
ATOM   3726  OD1 ASP   486     -63.078   0.969  17.416  1.00  0.00           O  
ATOM   3727  OD2 ASP   486     -61.904   2.191  18.858  1.00  0.00           O  
ATOM   3728  N   ILE   487     -63.794   5.235  14.829  1.00  0.00              
ATOM   3729  CA  ILE   487     -64.449   6.413  14.322  1.00  0.00              
ATOM   3730  CB  ILE   487     -63.472   7.485  13.920  1.00  0.00              
ATOM   3731  C   ILE   487     -65.215   6.072  13.077  1.00  0.00              
ATOM   3732  O   ILE   487     -66.358   6.491  12.895  1.00  0.00              
ATOM   3733  CG2 ILE   487     -64.274   8.615  13.251  1.00  0.00           C  
ATOM   3734  CG1 ILE   487     -62.627   7.969  15.112  1.00  0.00           C  
ATOM   3735  CD1 ILE   487     -63.420   8.746  16.159  1.00  0.00           C  
ATOM   3736  N   VAL   488     -64.580   5.290  12.187  1.00  0.00              
ATOM   3737  CA  VAL   488     -65.092   4.893  10.912  1.00  0.00              
ATOM   3738  CB  VAL   488     -64.021   4.043  10.253  1.00  0.00              
ATOM   3739  C   VAL   488     -66.377   4.149  11.141  1.00  0.00              
ATOM   3740  O   VAL   488     -67.384   4.435  10.495  1.00  0.00              
ATOM   3741  CG1 VAL   488     -64.477   3.377   8.965  1.00  0.00           C  
ATOM   3742  CG2 VAL   488     -62.830   4.971   9.973  1.00  0.00           C  
ATOM   3743  N   ASN   489     -66.385   3.215  12.113  1.00  0.00              
ATOM   3744  CA  ASN   489     -67.537   2.417  12.434  1.00  0.00              
ATOM   3745  CB  ASN   489     -67.270   1.396  13.557  1.00  0.00              
ATOM   3746  C   ASN   489     -68.645   3.298  12.922  1.00  0.00              
ATOM   3747  O   ASN   489     -69.799   3.131  12.532  1.00  0.00              
ATOM   3748  CG  ASN   489     -66.318   0.321  13.048  1.00  0.00           C  
ATOM   3749  OD1 ASN   489     -66.279   0.020  11.857  1.00  0.00           O  
ATOM   3750  ND2 ASN   489     -65.532  -0.287  13.977  1.00  0.00           N  
ATOM   3751  N   GLU   490     -68.318   4.270  13.791  1.00  0.00              
ATOM   3752  CA  GLU   490     -69.326   5.110  14.368  1.00  0.00              
ATOM   3753  CB  GLU   490     -68.770   6.073  15.426  1.00  0.00              
ATOM   3754  C   GLU   490     -69.962   5.920  13.280  1.00  0.00              
ATOM   3755  O   GLU   490     -71.172   6.140  13.290  1.00  0.00              
ATOM   3756  CG  GLU   490     -69.880   6.647  16.302  1.00  0.00           C  
ATOM   3757  CD  GLU   490     -70.472   5.472  17.069  1.00  0.00           C  
ATOM   3758  OE1 GLU   490     -69.697   4.798  17.798  1.00  0.00           O  
ATOM   3759  OE2 GLU   490     -71.698   5.223  16.927  1.00  0.00           O  
ATOM   3760  N   LEU   491     -69.150   6.381  12.310  1.00  0.00              
ATOM   3761  CA  LEU   491     -69.623   7.195  11.227  1.00  0.00              
ATOM   3762  CB  LEU   491     -68.487   7.697  10.314  1.00  0.00              
ATOM   3763  C   LEU   491     -70.577   6.406  10.375  1.00  0.00              
ATOM   3764  O   LEU   491     -71.562   6.948   9.873  1.00  0.00              
ATOM   3765  CG  LEU   491     -67.586   8.763  10.966  1.00  0.00           C  
ATOM   3766  CD1 LEU   491     -66.476   9.215  10.005  1.00  0.00           C  
ATOM   3767  CD2 LEU   491     -68.414   9.952  11.483  1.00  0.00           C  
ATOM   3768  N   TYR   492     -70.312   5.101  10.164  1.00  0.00              
ATOM   3769  CA  TYR   492     -71.194   4.344   9.323  1.00  0.00              
ATOM   3770  CB  TYR   492     -70.789   2.906   9.019  1.00  0.00              
ATOM   3771  C   TYR   492     -72.544   4.239   9.936  1.00  0.00              
ATOM   3772  O   TYR   492     -73.543   4.208   9.226  1.00  0.00              
ATOM   3773  CG  TYR   492     -69.503   3.118   8.363  1.00  0.00           C  
ATOM   3774  CD1 TYR   492     -69.414   4.006   7.323  1.00  0.00           C  
ATOM   3775  CD2 TYR   492     -68.393   2.510   8.852  1.00  0.00           C  
ATOM   3776  CE1 TYR   492     -68.215   4.249   6.719  1.00  0.00           C  
ATOM   3777  CE2 TYR   492     -67.205   2.754   8.239  1.00  0.00           C  
ATOM   3778  CZ  TYR   492     -67.097   3.608   7.178  1.00  0.00           C  
ATOM   3779  OH  TYR   492     -65.842   3.831   6.582  1.00  0.00           O  
ATOM   3780  N   ALA   493     -72.609   4.056  11.260  1.00  0.00              
ATOM   3781  CA  ALA   493     -73.873   3.978  11.936  1.00  0.00              
ATOM   3782  CB  ALA   493     -73.736   3.555  13.408  1.00  0.00              
ATOM   3783  C   ALA   493     -74.557   5.316  11.915  1.00  0.00              
ATOM   3784  O   ALA   493     -75.769   5.405  11.722  1.00  0.00              
ATOM   3785  N   LYS   494     -73.782   6.396  12.127  1.00  0.00              
ATOM   3786  CA  LYS   494     -74.302   7.732  12.259  1.00  0.00              
ATOM   3787  CB  LYS   494     -73.228   8.743  12.689  1.00  0.00              
ATOM   3788  C   LYS   494     -74.905   8.178  10.965  1.00  0.00              
ATOM   3789  O   LYS   494     -75.873   8.939  10.966  1.00  0.00              
ATOM   3790  CG  LYS   494     -72.595   8.365  14.031  1.00  0.00           C  
ATOM   3791  CD  LYS   494     -73.617   8.163  15.153  1.00  0.00           C  
ATOM   3792  CE  LYS   494     -73.021   7.578  16.436  1.00  0.00           C  
ATOM   3793  NZ  LYS   494     -74.091   7.337  17.430  1.00  0.00           N  
ATOM   3794  N   PHE   495     -74.290   7.783   9.832  1.00  0.00              
ATOM   3795  CA  PHE   495     -74.887   8.014   8.548  1.00  0.00              
ATOM   3796  CB  PHE   495     -73.983   8.709   7.526  1.00  0.00              
ATOM   3797  C   PHE   495     -75.021   6.649   7.978  1.00  0.00              
ATOM   3798  O   PHE   495     -74.013   6.048   7.605  1.00  0.00              
ATOM   3799  CG  PHE   495     -73.708  10.102   7.947  1.00  0.00           C  
ATOM   3800  CD1 PHE   495     -74.571  11.107   7.583  1.00  0.00           C  
ATOM   3801  CD2 PHE   495     -72.594  10.395   8.698  1.00  0.00           C  
ATOM   3802  CE1 PHE   495     -74.320  12.402   7.955  1.00  0.00           C  
ATOM   3803  CE2 PHE   495     -72.337  11.690   9.072  1.00  0.00           C  
ATOM   3804  CZ  PHE   495     -73.201  12.688   8.695  1.00  0.00           C  
ATOM   3805  N   ARG   496     -76.267   6.154   7.855  1.00  0.00              
ATOM   3806  CA  ARG   496     -76.463   4.796   7.443  1.00  0.00              
ATOM   3807  CB  ARG   496     -76.181   3.796   8.577  1.00  0.00              
ATOM   3808  C   ARG   496     -77.906   4.637   7.054  1.00  0.00              
ATOM   3809  O   ARG   496     -78.532   5.576   6.581  1.00  0.00              
ATOM   3810  CG  ARG   496     -75.990   2.356   8.108  1.00  0.00           C  
ATOM   3811  CD  ARG   496     -76.256   1.319   9.199  1.00  0.00           C  
ATOM   3812  NE  ARG   496     -75.263   1.523  10.288  1.00  0.00           N  
ATOM   3813  CZ  ARG   496     -75.372   0.794  11.435  1.00  0.00           C  
ATOM   3814  NH1 ARG   496     -76.399  -0.093  11.583  1.00  0.00           N  
ATOM   3815  NH2 ARG   496     -74.455   0.949  12.434  1.00  0.00           N  
ATOM   3816  N   MET   497     -78.469   3.443   7.336  1.00  0.00              
ATOM   3817  CA  MET   497     -79.748   2.896   6.956  1.00  0.00              
ATOM   3818  CB  MET   497     -80.398   2.000   8.022  1.00  0.00              
ATOM   3819  C   MET   497     -80.766   3.875   6.491  1.00  0.00              
ATOM   3820  O   MET   497     -80.941   4.967   7.027  1.00  0.00              
ATOM   3821  CG  MET   497     -79.645   0.684   8.214  1.00  0.00           C  
ATOM   3822  SD  MET   497     -80.450  -0.497   9.337  1.00  0.00           S  
ATOM   3823  CE  MET   497     -81.745  -0.979   8.157  1.00  0.00           C  
ATOM   3824  N   GLN   498     -81.559   3.362   5.525  1.00  0.00              
ATOM   3825  CA  GLN   498     -82.514   4.018   4.681  1.00  0.00              
ATOM   3826  CB  GLN   498     -83.702   4.702   5.396  1.00  0.00              
ATOM   3827  C   GLN   498     -81.778   4.954   3.780  1.00  0.00              
ATOM   3828  O   GLN   498     -82.207   6.076   3.515  1.00  0.00              
ATOM   3829  CG  GLN   498     -83.398   5.910   6.280  1.00  0.00           C  
ATOM   3830  CD  GLN   498     -84.724   6.346   6.894  1.00  0.00           C  
ATOM   3831  OE1 GLN   498     -84.801   6.667   8.079  1.00  0.00           O  
ATOM   3832  NE2 GLN   498     -85.803   6.346   6.066  1.00  0.00           N  
ATOM   3833  N   GLY   499     -80.623   4.454   3.282  1.00  0.00              
ATOM   3834  CA  GLY   499     -79.753   5.116   2.345  1.00  0.00              
ATOM   3835  C   GLY   499     -78.728   5.879   3.117  1.00  0.00              
ATOM   3836  O   GLY   499     -79.000   6.326   4.226  1.00  0.00              
ATOM   3837  N   VAL   500     -77.512   6.075   2.562  1.00  0.00              
ATOM   3838  CA  VAL   500     -76.575   6.810   3.366  1.00  0.00              
ATOM   3839  CB  VAL   500     -75.125   6.518   3.156  1.00  0.00              
ATOM   3840  C   VAL   500     -76.728   8.254   3.072  1.00  0.00              
ATOM   3841  O   VAL   500     -76.959   8.645   1.931  1.00  0.00              
ATOM   3842  CG1 VAL   500     -74.911   5.044   3.462  1.00  0.00           C  
ATOM   3843  CG2 VAL   500     -74.683   6.983   1.761  1.00  0.00           C  
ATOM   3844  N   ASN   501     -76.699   9.058   4.146  1.00  0.00              
ATOM   3845  CA  ASN   501     -76.723  10.486   4.141  1.00  0.00              
ATOM   3846  CB  ASN   501     -77.316  11.067   5.431  1.00  0.00              
ATOM   3847  C   ASN   501     -75.334  11.026   3.947  1.00  0.00              
ATOM   3848  O   ASN   501     -75.172  12.190   3.593  1.00  0.00              
ATOM   3849  CG  ASN   501     -78.796  10.713   5.406  1.00  0.00           C  
ATOM   3850  OD1 ASN   501     -79.456  10.835   4.376  1.00  0.00           O  
ATOM   3851  ND2 ASN   501     -79.333  10.248   6.565  1.00  0.00           N  
ATOM   3852  N   ALA   502     -74.285  10.226   4.243  1.00  0.00              
ATOM   3853  CA  ALA   502     -72.950  10.751   4.178  1.00  0.00              
ATOM   3854  CB  ALA   502     -72.417  11.209   5.539  1.00  0.00              
ATOM   3855  C   ALA   502     -71.998   9.688   3.704  1.00  0.00              
ATOM   3856  O   ALA   502     -72.366   8.529   3.501  1.00  0.00              
ATOM   3857  N   THR   503     -70.725  10.096   3.487  1.00  0.00              
ATOM   3858  CA  THR   503     -69.727   9.183   3.015  1.00  0.00              
ATOM   3859  CB  THR   503     -69.506   9.297   1.535  1.00  0.00              
ATOM   3860  C   THR   503     -68.415   9.489   3.680  1.00  0.00              
ATOM   3861  O   THR   503     -68.241  10.568   4.241  1.00  0.00              
ATOM   3862  OG1 THR   503     -68.937  10.559   1.222  1.00  0.00           O  
ATOM   3863  CG2 THR   503     -70.868   9.165   0.830  1.00  0.00           C  
ATOM   3864  N   ILE   504     -67.446   8.542   3.636  1.00  0.00              
ATOM   3865  CA  ILE   504     -66.189   8.779   4.302  1.00  0.00              
ATOM   3866  CB  ILE   504     -66.006   7.939   5.536  1.00  0.00              
ATOM   3867  C   ILE   504     -65.029   8.452   3.400  1.00  0.00              
ATOM   3868  O   ILE   504     -65.065   7.499   2.621  1.00  0.00              
ATOM   3869  CG2 ILE   504     -64.583   8.169   6.069  1.00  0.00           C  
ATOM   3870  CG1 ILE   504     -67.100   8.241   6.571  1.00  0.00           C  
ATOM   3871  CD1 ILE   504     -67.147   7.221   7.709  1.00  0.00           C  
ATOM   3872  N   CYS   505     -63.960   9.277   3.472  1.00  0.00              
ATOM   3873  CA  CYS   505     -62.734   8.976   2.783  1.00  0.00              
ATOM   3874  CB  CYS   505     -62.304  10.026   1.740  1.00  0.00              
ATOM   3875  C   CYS   505     -61.693   8.891   3.865  1.00  0.00              
ATOM   3876  O   CYS   505     -61.497   9.842   4.617  1.00  0.00              
ATOM   3877  SG  CYS   505     -61.956  11.660   2.448  1.00  0.00           S  
ATOM   3878  N   VAL   506     -60.979   7.757   4.008  1.00  0.00              
ATOM   3879  CA  VAL   506     -60.085   7.774   5.142  1.00  0.00              
ATOM   3880  CB  VAL   506     -60.240   6.664   6.167  1.00  0.00              
ATOM   3881  C   VAL   506     -58.656   7.952   4.687  1.00  0.00              
ATOM   3882  O   VAL   506     -58.305   7.967   3.542  1.00  0.00              
ATOM   3883  CG1 VAL   506     -59.331   6.937   7.380  1.00  0.00           C  
ATOM   3884  CG2 VAL   506     -61.733   6.532   6.522  1.00  0.00           C  
ATOM   3885  N   VAL   507     -57.680   8.194   5.508  1.00  0.00              
ATOM   3886  CA  VAL   507     -56.386   8.417   4.938  1.00  0.00              
ATOM   3887  CB  VAL   507     -56.149   9.886   5.186  1.00  0.00              
ATOM   3888  C   VAL   507     -55.495   7.639   5.844  1.00  0.00              
ATOM   3889  O   VAL   507     -55.228   8.091   6.949  1.00  0.00              
ATOM   3890  CG1 VAL   507     -54.683  10.295   5.168  1.00  0.00           C  
ATOM   3891  CG2 VAL   507     -57.020  10.666   4.191  1.00  0.00           C  
ATOM   3892  N   CYS   508     -55.033   6.450   5.421  1.00  0.00              
ATOM   3893  CA  CYS   508     -54.226   5.604   6.264  1.00  0.00              
ATOM   3894  CB  CYS   508     -54.046   4.186   5.725  1.00  0.00              
ATOM   3895  C   CYS   508     -52.833   6.081   6.449  1.00  0.00              
ATOM   3896  O   CYS   508     -52.181   5.743   7.436  1.00  0.00              
ATOM   3897  SG  CYS   508     -55.458   3.147   6.111  1.00  0.00           S  
ATOM   3898  N   GLY   509     -52.302   6.804   5.463  1.00  0.00              
ATOM   3899  CA  GLY   509     -50.922   7.145   5.548  1.00  0.00              
ATOM   3900  C   GLY   509     -50.128   5.888   5.326  1.00  0.00              
ATOM   3901  O   GLY   509     -50.401   5.106   4.418  1.00  0.00              
ATOM   3902  N   ARG   510     -49.069   5.706   6.132  1.00  0.00              
ATOM   3903  CA  ARG   510     -48.178   4.579   6.092  1.00  0.00              
ATOM   3904  CB  ARG   510     -46.908   4.785   6.923  1.00  0.00              
ATOM   3905  C   ARG   510     -48.811   3.342   6.651  1.00  0.00              
ATOM   3906  O   ARG   510     -48.377   2.238   6.327  1.00  0.00              
ATOM   3907  CG  ARG   510     -45.880   5.726   6.306  1.00  0.00           C  
ATOM   3908  CD  ARG   510     -44.579   5.010   5.942  1.00  0.00           C  
ATOM   3909  NE  ARG   510     -44.705   4.539   4.538  1.00  0.00           N  
ATOM   3910  CZ  ARG   510     -45.342   3.366   4.253  1.00  0.00           C  
ATOM   3911  NH1 ARG   510     -45.908   2.631   5.254  1.00  0.00           N  
ATOM   3912  NH2 ARG   510     -45.416   2.935   2.960  1.00  0.00           N  
ATOM   3913  N   ASN   511     -49.806   3.488   7.549  1.00  0.00              
ATOM   3914  CA  ASN   511     -50.306   2.353   8.276  1.00  0.00              
ATOM   3915  CB  ASN   511     -51.291   2.743   9.391  1.00  0.00              
ATOM   3916  C   ASN   511     -50.970   1.375   7.359  1.00  0.00              
ATOM   3917  O   ASN   511     -52.171   1.438   7.108  1.00  0.00              
ATOM   3918  CG  ASN   511     -51.322   1.618  10.416  1.00  0.00           C  
ATOM   3919  OD1 ASN   511     -51.479   0.448  10.074  1.00  0.00           O  
ATOM   3920  ND2 ASN   511     -51.149   1.982  11.715  1.00  0.00           N  
ATOM   3921  N   GLU   512     -50.174   0.413   6.855  1.00  0.00              
ATOM   3922  CA  GLU   512     -50.641  -0.579   5.934  1.00  0.00              
ATOM   3923  CB  GLU   512     -49.507  -1.328   5.228  1.00  0.00              
ATOM   3924  C   GLU   512     -51.550  -1.560   6.622  1.00  0.00              
ATOM   3925  O   GLU   512     -52.516  -2.036   6.029  1.00  0.00              
ATOM   3926  CG  GLU   512     -50.012  -2.039   3.978  1.00  0.00           C  
ATOM   3927  CD  GLU   512     -48.827  -2.287   3.062  1.00  0.00           C  
ATOM   3928  OE1 GLU   512     -48.089  -3.281   3.295  1.00  0.00           O  
ATOM   3929  OE2 GLU   512     -48.641  -1.475   2.117  1.00  0.00           O  
ATOM   3930  N   LYS   513     -51.267  -1.893   7.897  1.00  0.00              
ATOM   3931  CA  LYS   513     -52.061  -2.848   8.627  1.00  0.00              
ATOM   3932  CB  LYS   513     -51.558  -3.025  10.071  1.00  0.00              
ATOM   3933  C   LYS   513     -53.459  -2.305   8.718  1.00  0.00              
ATOM   3934  O   LYS   513     -54.442  -3.028   8.568  1.00  0.00              
ATOM   3935  CG  LYS   513     -52.363  -4.029  10.897  1.00  0.00           C  
ATOM   3936  CD  LYS   513     -51.762  -4.298  12.279  1.00  0.00           C  
ATOM   3937  CE  LYS   513     -50.344  -4.869  12.233  1.00  0.00           C  
ATOM   3938  NZ  LYS   513     -49.818  -5.027  13.607  1.00  0.00           N  
ATOM   3939  N   LEU   514     -53.545  -0.987   8.960  1.00  0.00              
ATOM   3940  CA  LEU   514     -54.714  -0.164   9.094  1.00  0.00              
ATOM   3941  CB  LEU   514     -54.171   1.289   9.234  1.00  0.00              
ATOM   3942  C   LEU   514     -55.500  -0.263   7.820  1.00  0.00              
ATOM   3943  O   LEU   514     -56.704  -0.527   7.826  1.00  0.00              
ATOM   3944  CG  LEU   514     -55.050   2.557   9.078  1.00  0.00           C  
ATOM   3945  CD1 LEU   514     -55.941   2.887  10.254  1.00  0.00           C  
ATOM   3946  CD2 LEU   514     -54.154   3.774   8.804  1.00  0.00           C  
ATOM   3947  N   LYS   515     -54.794  -0.113   6.687  1.00  0.00              
ATOM   3948  CA  LYS   515     -55.362  -0.082   5.373  1.00  0.00              
ATOM   3949  CB  LYS   515     -54.276   0.072   4.293  1.00  0.00              
ATOM   3950  C   LYS   515     -56.085  -1.360   5.089  1.00  0.00              
ATOM   3951  O   LYS   515     -57.207  -1.341   4.590  1.00  0.00              
ATOM   3952  CG  LYS   515     -54.809   0.096   2.860  1.00  0.00           C  
ATOM   3953  CD  LYS   515     -53.782   0.572   1.829  1.00  0.00           C  
ATOM   3954  CE  LYS   515     -52.446  -0.172   1.892  1.00  0.00           C  
ATOM   3955  NZ  LYS   515     -51.659   0.295   3.055  1.00  0.00           N  
ATOM   3956  N   LYS   516     -55.456  -2.506   5.397  1.00  0.00              
ATOM   3957  CA  LYS   516     -56.004  -3.798   5.091  1.00  0.00              
ATOM   3958  CB  LYS   516     -54.998  -4.938   5.315  1.00  0.00              
ATOM   3959  C   LYS   516     -57.220  -4.091   5.908  1.00  0.00              
ATOM   3960  O   LYS   516     -58.200  -4.632   5.399  1.00  0.00              
ATOM   3961  CG  LYS   516     -55.422  -6.251   4.658  1.00  0.00           C  
ATOM   3962  CD  LYS   516     -54.277  -7.255   4.514  1.00  0.00           C  
ATOM   3963  CE  LYS   516     -54.653  -8.505   3.715  1.00  0.00           C  
ATOM   3964  NZ  LYS   516     -53.438  -9.291   3.405  1.00  0.00           N  
ATOM   3965  N   ASP   517     -57.188  -3.742   7.206  1.00  0.00              
ATOM   3966  CA  ASP   517     -58.281  -4.083   8.065  1.00  0.00              
ATOM   3967  CB  ASP   517     -58.049  -3.651   9.525  1.00  0.00              
ATOM   3968  C   ASP   517     -59.509  -3.379   7.588  1.00  0.00              
ATOM   3969  O   ASP   517     -60.580  -3.971   7.480  1.00  0.00              
ATOM   3970  CG  ASP   517     -56.967  -4.542  10.121  1.00  0.00           C  
ATOM   3971  OD1 ASP   517     -56.706  -5.625   9.532  1.00  0.00           O  
ATOM   3972  OD2 ASP   517     -56.388  -4.157  11.172  1.00  0.00           O  
ATOM   3973  N   LEU   518     -59.368  -2.083   7.279  1.00  0.00              
ATOM   3974  CA  LEU   518     -60.477  -1.257   6.929  1.00  0.00              
ATOM   3975  CB  LEU   518     -60.042   0.212   6.941  1.00  0.00              
ATOM   3976  C   LEU   518     -61.018  -1.653   5.586  1.00  0.00              
ATOM   3977  O   LEU   518     -62.227  -1.686   5.374  1.00  0.00              
ATOM   3978  CG  LEU   518     -61.206   1.198   7.035  1.00  0.00           C  
ATOM   3979  CD1 LEU   518     -62.036   1.233   5.754  1.00  0.00           C  
ATOM   3980  CD2 LEU   518     -62.010   0.960   8.321  1.00  0.00           C  
ATOM   3981  N   GLU   519     -60.109  -1.988   4.656  1.00  0.00              
ATOM   3982  CA  GLU   519     -60.372  -2.313   3.280  1.00  0.00              
ATOM   3983  CB  GLU   519     -59.042  -2.556   2.546  1.00  0.00              
ATOM   3984  C   GLU   519     -61.215  -3.552   3.177  1.00  0.00              
ATOM   3985  O   GLU   519     -62.073  -3.662   2.304  1.00  0.00              
ATOM   3986  CG  GLU   519     -59.132  -2.815   1.046  1.00  0.00           C  
ATOM   3987  CD  GLU   519     -57.692  -2.875   0.552  1.00  0.00           C  
ATOM   3988  OE1 GLU   519     -56.792  -2.449   1.325  1.00  0.00           O  
ATOM   3989  OE2 GLU   519     -57.471  -3.343  -0.596  1.00  0.00           O  
ATOM   3990  N   THR   520     -60.973  -4.532   4.060  1.00  0.00              
ATOM   3991  CA  THR   520     -61.645  -5.803   4.040  1.00  0.00              
ATOM   3992  CB  THR   520     -60.975  -6.815   4.918  1.00  0.00              
ATOM   3993  C   THR   520     -63.089  -5.715   4.470  1.00  0.00              
ATOM   3994  O   THR   520     -63.908  -6.539   4.068  1.00  0.00              
ATOM   3995  OG1 THR   520     -61.543  -8.092   4.690  1.00  0.00           O  
ATOM   3996  CG2 THR   520     -61.159  -6.416   6.390  1.00  0.00           C  
ATOM   3997  N   ARG   521     -63.427  -4.703   5.289  1.00  0.00              
ATOM   3998  CA  ARG   521     -64.633  -4.591   6.071  1.00  0.00              
ATOM   3999  CB  ARG   521     -64.594  -3.400   7.040  1.00  0.00              
ATOM   4000  C   ARG   521     -65.992  -4.558   5.436  1.00  0.00              
ATOM   4001  O   ARG   521     -66.879  -5.104   6.066  1.00  0.00              
ATOM   4002  CG  ARG   521     -63.722  -3.652   8.269  1.00  0.00           C  
ATOM   4003  CD  ARG   521     -64.319  -4.697   9.216  1.00  0.00           C  
ATOM   4004  NE  ARG   521     -63.518  -4.675  10.472  1.00  0.00           N  
ATOM   4005  CZ  ARG   521     -63.848  -3.788  11.455  1.00  0.00           C  
ATOM   4006  NH1 ARG   521     -64.916  -2.956  11.288  1.00  0.00           N  
ATOM   4007  NH2 ARG   521     -63.109  -3.720  12.600  1.00  0.00           N  
ATOM   4008  N   CYS   522     -66.280  -3.938   4.277  1.00  0.00              
ATOM   4009  CA  CYS   522     -67.663  -3.879   3.844  1.00  0.00              
ATOM   4010  CB  CYS   522     -68.399  -5.233   3.794  1.00  0.00              
ATOM   4011  C   CYS   522     -68.377  -2.951   4.786  1.00  0.00              
ATOM   4012  O   CYS   522     -68.603  -3.255   5.957  1.00  0.00              
ATOM   4013  SG  CYS   522     -70.124  -5.064   3.241  1.00  0.00           S  
ATOM   4014  N   TRP   523     -68.770  -1.767   4.280  1.00  0.00              
ATOM   4015  CA  TRP   523     -69.359  -0.786   5.139  1.00  0.00              
ATOM   4016  CB  TRP   523     -68.570   0.525   5.118  1.00  0.00              
ATOM   4017  C   TRP   523     -70.732  -0.497   4.604  1.00  0.00              
ATOM   4018  O   TRP   523     -70.987  -0.590   3.407  1.00  0.00              
ATOM   4019  CG  TRP   523     -67.136   0.347   5.552  1.00  0.00           C  
ATOM   4020  CD2 TRP   523     -66.738   0.061   6.899  1.00  0.00           C  
ATOM   4021  CD1 TRP   523     -65.990   0.406   4.814  1.00  0.00           C  
ATOM   4022  NE1 TRP   523     -64.898   0.205   5.625  1.00  0.00           N  
ATOM   4023  CE2 TRP   523     -65.346  -0.010   6.912  1.00  0.00           C  
ATOM   4024  CE3 TRP   523     -67.475  -0.152   8.026  1.00  0.00           C  
ATOM   4025  CZ2 TRP   523     -64.668  -0.283   8.065  1.00  0.00           C  
ATOM   4026  CZ3 TRP   523     -66.784  -0.388   9.191  1.00  0.00           C  
ATOM   4027  CH2 TRP   523     -65.408  -0.451   9.212  1.00  0.00           C  
ATOM   4028  N   ASP   524     -71.666  -0.164   5.510  1.00  0.00              
ATOM   4029  CA  ASP   524     -73.039   0.117   5.201  1.00  0.00              
ATOM   4030  CB  ASP   524     -73.934   0.058   6.455  1.00  0.00              
ATOM   4031  C   ASP   524     -73.208   1.421   4.506  1.00  0.00              
ATOM   4032  O   ASP   524     -74.240   1.639   3.870  1.00  0.00              
ATOM   4033  CG  ASP   524     -73.386   0.999   7.520  1.00  0.00           C  
ATOM   4034  OD1 ASP   524     -72.962   2.133   7.176  1.00  0.00           O  
ATOM   4035  OD2 ASP   524     -73.361   0.573   8.704  1.00  0.00           O  
ATOM   4036  N   THR   525     -72.255   2.360   4.671  1.00  0.00              
ATOM   4037  CA  THR   525     -72.407   3.558   3.911  1.00  0.00              
ATOM   4038  CB  THR   525     -71.396   4.600   4.279  1.00  0.00              
ATOM   4039  C   THR   525     -72.343   3.048   2.525  1.00  0.00              
ATOM   4040  O   THR   525     -71.278   2.574   2.120  1.00  0.00              
ATOM   4041  OG1 THR   525     -70.078   4.094   4.130  1.00  0.00           O  
ATOM   4042  CG2 THR   525     -71.663   5.044   5.727  1.00  0.00           C  
ATOM   4043  N   VAL   526     -73.477   3.282   1.802  1.00  0.00              
ATOM   4044  CA  VAL   526     -73.984   2.669   0.599  1.00  0.00              
ATOM   4045  CB  VAL   526     -74.721   3.555  -0.382  1.00  0.00              
ATOM   4046  C   VAL   526     -72.937   1.890  -0.091  1.00  0.00              
ATOM   4047  O   VAL   526     -71.960   2.419  -0.620  1.00  0.00              
ATOM   4048  CG1 VAL   526     -75.844   4.277   0.381  1.00  0.00           C  
ATOM   4049  CG2 VAL   526     -73.763   4.449  -1.180  1.00  0.00           C  
ATOM   4050  N   VAL   527     -73.146   0.559  -0.046  1.00  0.00              
ATOM   4051  CA  VAL   527     -72.301  -0.367  -0.715  1.00  0.00              
ATOM   4052  CB  VAL   527     -71.421  -1.192   0.174  1.00  0.00              
ATOM   4053  C   VAL   527     -73.160  -1.299  -1.497  1.00  0.00              
ATOM   4054  O   VAL   527     -74.100  -1.904  -0.984  1.00  0.00              
ATOM   4055  CG1 VAL   527     -70.805  -2.323  -0.670  1.00  0.00           C  
ATOM   4056  CG2 VAL   527     -70.351  -0.261   0.766  1.00  0.00           C  
ATOM   4057  N   SER   528     -72.835  -1.400  -2.794  1.00  0.00              
ATOM   4058  CA  SER   528     -73.473  -2.256  -3.743  1.00  0.00              
ATOM   4059  CB  SER   528     -74.921  -1.870  -4.068  1.00  0.00              
ATOM   4060  C   SER   528     -72.654  -2.022  -4.967  1.00  0.00              
ATOM   4061  O   SER   528     -71.760  -1.178  -4.946  1.00  0.00              
ATOM   4062  OG  SER   528     -75.462  -2.777  -5.017  1.00  0.00           O  
ATOM   4063  N   GLN   529     -72.880  -2.756  -6.069  1.00  0.00              
ATOM   4064  CA  GLN   529     -72.031  -2.402  -7.165  1.00  0.00              
ATOM   4065  CB  GLN   529     -71.012  -3.490  -7.560  1.00  0.00              
ATOM   4066  C   GLN   529     -72.845  -2.098  -8.379  1.00  0.00              
ATOM   4067  O   GLN   529     -73.444  -2.985  -8.985  1.00  0.00              
ATOM   4068  CG  GLN   529     -69.909  -3.716  -6.521  1.00  0.00           C  
ATOM   4069  CD  GLN   529     -68.971  -4.794  -7.053  1.00  0.00           C  
ATOM   4070  OE1 GLN   529     -69.404  -5.882  -7.430  1.00  0.00           O  
ATOM   4071  NE2 GLN   529     -67.648  -4.481  -7.098  1.00  0.00           N  
ATOM   4072  N   SER   530     -72.877  -0.805  -8.750  1.00  0.00              
ATOM   4073  CA  SER   530     -73.498  -0.339  -9.955  1.00  0.00              
ATOM   4074  CB  SER   530     -74.888   0.279  -9.732  1.00  0.00              
ATOM   4075  C   SER   530     -72.590   0.769 -10.386  1.00  0.00              
ATOM   4076  O   SER   530     -72.273   1.648  -9.585  1.00  0.00              
ATOM   4077  OG  SER   530     -75.782  -0.700  -9.223  1.00  0.00           O  
ATOM   4078  N   LEU   531     -72.119   0.767 -11.647  1.00  0.00              
ATOM   4079  CA  LEU   531     -71.175   1.797 -11.982  1.00  0.00              
ATOM   4080  CB  LEU   531     -70.627   1.658 -13.411  1.00  0.00              
ATOM   4081  C   LEU   531     -71.837   3.128 -11.885  1.00  0.00              
ATOM   4082  O   LEU   531     -71.411   3.994 -11.123  1.00  0.00              
ATOM   4083  CG  LEU   531     -69.810   0.371 -13.627  1.00  0.00           C  
ATOM   4084  CD1 LEU   531     -69.277   0.282 -15.065  1.00  0.00           C  
ATOM   4085  CD2 LEU   531     -68.702   0.230 -12.570  1.00  0.00           C  
ATOM   4086  N   ASN   532     -72.921   3.313 -12.655  1.00  0.00              
ATOM   4087  CA  ASN   532     -73.681   4.520 -12.585  1.00  0.00              
ATOM   4088  CB  ASN   532     -73.301   5.565 -13.649  1.00  0.00              
ATOM   4089  C   ASN   532     -75.078   4.075 -12.844  1.00  0.00              
ATOM   4090  O   ASN   532     -75.423   3.724 -13.971  1.00  0.00              
ATOM   4091  CG  ASN   532     -71.941   6.139 -13.272  1.00  0.00           C  
ATOM   4092  OD1 ASN   532     -70.912   5.482 -13.423  1.00  0.00           O  
ATOM   4093  ND2 ASN   532     -71.933   7.401 -12.766  1.00  0.00           N  
ATOM   4094  N   SER   533     -75.929   4.070 -11.803  1.00  0.00              
ATOM   4095  CA  SER   533     -77.265   3.617 -12.038  1.00  0.00              
ATOM   4096  CB  SER   533     -77.920   2.954 -10.815  1.00  0.00              
ATOM   4097  C   SER   533     -78.054   4.837 -12.384  1.00  0.00              
ATOM   4098  O   SER   533     -78.113   5.792 -11.612  1.00  0.00              
ATOM   4099  OG  SER   533     -78.060   3.897  -9.763  1.00  0.00           O  
ATOM   4100  N   TYR   534     -78.661   4.838 -13.586  1.00  0.00              
ATOM   4101  CA  TYR   534     -79.352   6.000 -14.065  1.00  0.00              
ATOM   4102  CB  TYR   534     -79.788   5.873 -15.535  1.00  0.00              
ATOM   4103  C   TYR   534     -80.588   6.322 -13.277  1.00  0.00              
ATOM   4104  O   TYR   534     -80.751   7.446 -12.805  1.00  0.00              
ATOM   4105  CG  TYR   534     -78.567   5.882 -16.391  1.00  0.00           C  
ATOM   4106  CD1 TYR   534     -77.878   4.721 -16.658  1.00  0.00           C  
ATOM   4107  CD2 TYR   534     -78.110   7.064 -16.927  1.00  0.00           C  
ATOM   4108  CE1 TYR   534     -76.753   4.741 -17.450  1.00  0.00           C  
ATOM   4109  CE2 TYR   534     -76.987   7.090 -17.720  1.00  0.00           C  
ATOM   4110  CZ  TYR   534     -76.306   5.927 -17.983  1.00  0.00           C  
ATOM   4111  OH  TYR   534     -75.152   5.950 -18.796  1.00  0.00           O  
ATOM   4112  N   GLU   535     -81.485   5.337 -13.089  1.00  0.00              
ATOM   4113  CA  GLU   535     -82.756   5.589 -12.462  1.00  0.00              
ATOM   4114  CB  GLU   535     -83.664   4.347 -12.483  1.00  0.00              
ATOM   4115  C   GLU   535     -82.564   5.972 -11.031  1.00  0.00              
ATOM   4116  O   GLU   535     -83.211   6.893 -10.534  1.00  0.00              
ATOM   4117  CG  GLU   535     -85.032   4.552 -11.830  1.00  0.00           C  
ATOM   4118  CD  GLU   535     -85.787   3.236 -11.950  1.00  0.00           C  
ATOM   4119  OE1 GLU   535     -85.403   2.425 -12.835  1.00  0.00           O  
ATOM   4120  OE2 GLU   535     -86.751   3.020 -11.168  1.00  0.00           O  
ATOM   4121  N   SER   536     -81.649   5.280 -10.333  1.00  0.00              
ATOM   4122  CA  SER   536     -81.478   5.492  -8.928  1.00  0.00              
ATOM   4123  CB  SER   536     -80.465   4.521  -8.298  1.00  0.00              
ATOM   4124  C   SER   536     -80.980   6.882  -8.669  1.00  0.00              
ATOM   4125  O   SER   536     -81.280   7.470  -7.632  1.00  0.00              
ATOM   4126  OG  SER   536     -80.336   4.786  -6.909  1.00  0.00           O  
ATOM   4127  N   LEU   537     -80.224   7.452  -9.620  1.00  0.00              
ATOM   4128  CA  LEU   537     -79.607   8.735  -9.442  1.00  0.00              
ATOM   4129  CB  LEU   537     -78.848   9.147 -10.721  1.00  0.00              
ATOM   4130  C   LEU   537     -80.648   9.784  -9.191  1.00  0.00              
ATOM   4131  O   LEU   537     -80.519  10.576  -8.259  1.00  0.00              
ATOM   4132  CG  LEU   537     -78.193  10.541 -10.700  1.00  0.00           C  
ATOM   4133  CD1 LEU   537     -77.054  10.625  -9.673  1.00  0.00           C  
ATOM   4134  CD2 LEU   537     -77.752  10.957 -12.114  1.00  0.00           C  
ATOM   4135  N   ARG   538     -81.724   9.802  -9.997  1.00  0.00              
ATOM   4136  CA  ARG   538     -82.699  10.852  -9.895  1.00  0.00              
ATOM   4137  CB  ARG   538     -83.802  10.753 -10.961  1.00  0.00              
ATOM   4138  C   ARG   538     -83.389  10.840  -8.565  1.00  0.00              
ATOM   4139  O   ARG   538     -83.547  11.885  -7.937  1.00  0.00              
ATOM   4140  CG  ARG   538     -83.310  10.999 -12.387  1.00  0.00           C  
ATOM   4141  CD  ARG   538     -84.446  11.165 -13.397  1.00  0.00           C  
ATOM   4142  NE  ARG   538     -83.825  11.453 -14.719  1.00  0.00           N  
ATOM   4143  CZ  ARG   538     -83.365  12.710 -14.984  1.00  0.00           C  
ATOM   4144  NH1 ARG   538     -83.408  13.668 -14.012  1.00  0.00           N  
ATOM   4145  NH2 ARG   538     -82.854  13.007 -16.215  1.00  0.00           N  
ATOM   4146  N   SER   539     -83.799   9.653  -8.084  1.00  0.00              
ATOM   4147  CA  SER   539     -84.601   9.564  -6.894  1.00  0.00              
ATOM   4148  CB  SER   539     -85.006   8.116  -6.570  1.00  0.00              
ATOM   4149  C   SER   539     -83.872  10.097  -5.699  1.00  0.00              
ATOM   4150  O   SER   539     -84.443  10.833  -4.896  1.00  0.00              
ATOM   4151  OG  SER   539     -83.851   7.337  -6.293  1.00  0.00           O  
ATOM   4152  N   ARG   540     -82.579   9.762  -5.561  1.00  0.00              
ATOM   4153  CA  ARG   540     -81.831  10.113  -4.387  1.00  0.00              
ATOM   4154  CB  ARG   540     -80.388   9.580  -4.426  1.00  0.00              
ATOM   4155  C   ARG   540     -81.744  11.598  -4.230  1.00  0.00              
ATOM   4156  O   ARG   540     -81.843  12.113  -3.117  1.00  0.00              
ATOM   4157  CG  ARG   540     -80.290   8.060  -4.284  1.00  0.00           C  
ATOM   4158  CD  ARG   540     -79.796   7.607  -2.908  1.00  0.00           C  
ATOM   4159  NE  ARG   540     -80.735   8.149  -1.886  1.00  0.00           N  
ATOM   4160  CZ  ARG   540     -80.631   7.748  -0.585  1.00  0.00           C  
ATOM   4161  NH1 ARG   540     -79.678   6.839  -0.225  1.00  0.00           N  
ATOM   4162  NH2 ARG   540     -81.480   8.255   0.357  1.00  0.00           N  
ATOM   4163  N   PHE   541     -81.574  12.332  -5.341  1.00  0.00              
ATOM   4164  CA  PHE   541     -81.337  13.742  -5.245  1.00  0.00              
ATOM   4165  CB  PHE   541     -80.989  14.415  -6.581  1.00  0.00              
ATOM   4166  C   PHE   541     -82.528  14.434  -4.660  1.00  0.00              
ATOM   4167  O   PHE   541     -82.378  15.411  -3.928  1.00  0.00              
ATOM   4168  CG  PHE   541     -80.334  15.689  -6.175  1.00  0.00           C  
ATOM   4169  CD1 PHE   541     -81.073  16.812  -5.893  1.00  0.00           C  
ATOM   4170  CD2 PHE   541     -78.963  15.745  -6.056  1.00  0.00           C  
ATOM   4171  CE1 PHE   541     -80.450  17.974  -5.509  1.00  0.00           C  
ATOM   4172  CE2 PHE   541     -78.335  16.906  -5.673  1.00  0.00           C  
ATOM   4173  CZ  PHE   541     -79.081  18.025  -5.399  1.00  0.00           C  
ATOM   4174  N   PHE   542     -83.746  13.941  -4.950  1.00  0.00              
ATOM   4175  CA  PHE   542     -84.940  14.599  -4.495  1.00  0.00              
ATOM   4176  CB  PHE   542     -86.225  13.781  -4.734  1.00  0.00              
ATOM   4177  C   PHE   542     -84.875  14.748  -3.010  1.00  0.00              
ATOM   4178  O   PHE   542     -85.182  15.811  -2.472  1.00  0.00              
ATOM   4179  CG  PHE   542     -86.563  13.723  -6.182  1.00  0.00           C  
ATOM   4180  CD1 PHE   542     -85.957  12.812  -7.014  1.00  0.00           C  
ATOM   4181  CD2 PHE   542     -87.513  14.571  -6.703  1.00  0.00           C  
ATOM   4182  CE1 PHE   542     -86.280  12.758  -8.349  1.00  0.00           C  
ATOM   4183  CE2 PHE   542     -87.842  14.523  -8.036  1.00  0.00           C  
ATOM   4184  CZ  PHE   542     -87.224  13.616  -8.863  1.00  0.00           C  
ATOM   4185  N   THR   543     -84.446  13.689  -2.305  1.00  0.00              
ATOM   4186  CA  THR   543     -84.500  13.712  -0.874  1.00  0.00              
ATOM   4187  CB  THR   543     -83.927  12.471  -0.256  1.00  0.00              
ATOM   4188  C   THR   543     -83.726  14.874  -0.331  1.00  0.00              
ATOM   4189  O   THR   543     -84.235  15.625   0.499  1.00  0.00              
ATOM   4190  OG1 THR   543     -82.548  12.358  -0.575  1.00  0.00           O  
ATOM   4191  CG2 THR   543     -84.695  11.252  -0.794  1.00  0.00           C  
ATOM   4192  N   LYS   544     -82.481  15.073  -0.795  1.00  0.00              
ATOM   4193  CA  LYS   544     -81.662  16.091  -0.202  1.00  0.00              
ATOM   4194  CB  LYS   544     -80.216  16.038  -0.718  1.00  0.00              
ATOM   4195  C   LYS   544     -82.229  17.458  -0.429  1.00  0.00              
ATOM   4196  O   LYS   544     -82.318  18.257   0.500  1.00  0.00              
ATOM   4197  CG  LYS   544     -79.231  16.827   0.142  1.00  0.00           C  
ATOM   4198  CD  LYS   544     -77.795  16.325  -0.007  1.00  0.00           C  
ATOM   4199  CE  LYS   544     -77.565  14.985   0.700  1.00  0.00           C  
ATOM   4200  NZ  LYS   544     -76.260  14.413   0.305  1.00  0.00           N  
ATOM   4201  N   LEU   545     -82.648  17.761  -1.669  1.00  0.00              
ATOM   4202  CA  LEU   545     -83.119  19.079  -1.989  1.00  0.00              
ATOM   4203  CB  LEU   545     -83.283  19.289  -3.511  1.00  0.00              
ATOM   4204  C   LEU   545     -84.404  19.387  -1.300  1.00  0.00              
ATOM   4205  O   LEU   545     -84.599  20.518  -0.856  1.00  0.00              
ATOM   4206  CG  LEU   545     -84.289  18.357  -4.222  1.00  0.00           C  
ATOM   4207  CD1 LEU   545     -85.748  18.752  -3.945  1.00  0.00           C  
ATOM   4208  CD2 LEU   545     -83.975  18.249  -5.723  1.00  0.00           C  
ATOM   4209  N   LEU   546     -85.315  18.400  -1.183  1.00  0.00              
ATOM   4210  CA  LEU   546     -86.587  18.727  -0.611  1.00  0.00              
ATOM   4211  CB  LEU   546     -87.567  17.544  -0.557  1.00  0.00              
ATOM   4212  C   LEU   546     -86.346  19.191   0.777  1.00  0.00              
ATOM   4213  O   LEU   546     -86.823  20.253   1.170  1.00  0.00              
ATOM   4214  CG  LEU   546     -88.941  17.940   0.015  1.00  0.00           C  
ATOM   4215  CD1 LEU   546     -89.621  19.003  -0.862  1.00  0.00           C  
ATOM   4216  CD2 LEU   546     -89.834  16.711   0.237  1.00  0.00           C  
ATOM   4217  N   GLN   547     -85.538  18.436   1.539  1.00  0.00              
ATOM   4218  CA  GLN   547     -85.275  18.862   2.875  1.00  0.00              
ATOM   4219  CB  GLN   547     -84.718  17.742   3.772  1.00  0.00              
ATOM   4220  C   GLN   547     -84.221  19.902   2.791  1.00  0.00              
ATOM   4221  O   GLN   547     -83.059  19.608   2.516  1.00  0.00              
ATOM   4222  CG  GLN   547     -84.432  18.187   5.209  1.00  0.00           C  
ATOM   4223  CD  GLN   547     -83.863  16.997   5.971  1.00  0.00           C  
ATOM   4224  OE1 GLN   547     -83.151  16.167   5.408  1.00  0.00           O  
ATOM   4225  NE2 GLN   547     -84.182  16.910   7.290  1.00  0.00           N  
ATOM   4226  N   HIS   548     -84.611  21.163   3.018  1.00  0.00              
ATOM   4227  CA  HIS   548     -83.600  22.160   3.086  1.00  0.00              
ATOM   4228  CB  HIS   548     -84.073  23.584   2.756  1.00  0.00              
ATOM   4229  C   HIS   548     -83.261  22.105   4.541  1.00  0.00              
ATOM   4230  O   HIS   548     -82.864  21.060   5.055  1.00  0.00              
ATOM   4231  ND1 HIS   548     -82.007  24.644   1.727  1.00  0.00           N  
ATOM   4232  CG  HIS   548     -82.935  24.561   2.741  1.00  0.00           C  
ATOM   4233  NE2 HIS   548     -81.441  26.180   3.232  1.00  0.00           N  
ATOM   4234  CD2 HIS   548     -82.575  25.507   3.652  1.00  0.00           C  
ATOM   4235  CE1 HIS   548     -81.137  25.627   2.072  1.00  0.00           C  
ATOM   4236  N   ALA   549     -83.415  23.231   5.248  1.00  0.00              
ATOM   4237  CA  ALA   549     -83.136  23.307   6.652  1.00  0.00              
ATOM   4238  CB  ALA   549     -83.222  24.745   7.191  1.00  0.00              
ATOM   4239  C   ALA   549     -84.089  22.477   7.467  1.00  0.00              
ATOM   4240  O   ALA   549     -83.713  21.902   8.487  1.00  0.00              
ATOM   4241  N   SER   550     -85.347  22.380   7.010  1.00  0.00              
ATOM   4242  CA  SER   550     -86.477  21.854   7.729  1.00  0.00              
ATOM   4243  CB  SER   550     -87.640  21.477   6.806  1.00  0.00              
ATOM   4244  C   SER   550     -86.221  20.667   8.590  1.00  0.00              
ATOM   4245  O   SER   550     -85.292  19.883   8.397  1.00  0.00              
ATOM   4246  OG  SER   550     -87.233  20.398   5.983  1.00  0.00           O  
ATOM   4247  N   ARG   551     -87.097  20.583   9.617  1.00  0.00              
ATOM   4248  CA  ARG   551     -87.209  19.542  10.593  1.00  0.00              
ATOM   4249  CB  ARG   551     -87.609  20.103  11.971  1.00  0.00              
ATOM   4250  C   ARG   551     -88.305  18.641  10.094  1.00  0.00              
ATOM   4251  O   ARG   551     -89.490  18.958  10.180  1.00  0.00              
ATOM   4252  CG  ARG   551     -88.857  20.993  11.905  1.00  0.00           C  
ATOM   4253  CD  ARG   551     -89.120  21.803  13.177  1.00  0.00           C  
ATOM   4254  NE  ARG   551     -90.050  22.913  12.816  1.00  0.00           N  
ATOM   4255  CZ  ARG   551     -91.405  22.748  12.855  1.00  0.00           C  
ATOM   4256  NH1 ARG   551     -91.941  21.561  13.259  1.00  0.00           N  
ATOM   4257  NH2 ARG   551     -92.226  23.776  12.492  1.00  0.00           N  
ATOM   4258  N   SER   552     -87.903  17.484   9.535  1.00  0.00              
ATOM   4259  CA  SER   552     -88.762  16.437   9.053  1.00  0.00              
ATOM   4260  CB  SER   552     -89.535  15.734  10.186  1.00  0.00              
ATOM   4261  C   SER   552     -89.741  16.859   7.982  1.00  0.00              
ATOM   4262  O   SER   552     -90.874  16.380   7.975  1.00  0.00              
ATOM   4263  OG  SER   552     -90.208  14.583   9.695  1.00  0.00           O  
ATOM   4264  N   ARG   553     -89.375  17.753   7.037  1.00  0.00              
ATOM   4265  CA  ARG   553     -90.366  18.048   6.029  1.00  0.00              
ATOM   4266  CB  ARG   553     -90.012  19.213   5.093  1.00  0.00              
ATOM   4267  C   ARG   553     -90.582  16.842   5.168  1.00  0.00              
ATOM   4268  O   ARG   553     -91.713  16.397   4.973  1.00  0.00              
ATOM   4269  CG  ARG   553     -88.803  18.974   4.196  1.00  0.00           C  
ATOM   4270  CD  ARG   553     -88.500  20.190   3.326  1.00  0.00           C  
ATOM   4271  NE  ARG   553     -89.606  20.312   2.336  1.00  0.00           N  
ATOM   4272  CZ  ARG   553     -90.120  21.539   2.031  1.00  0.00           C  
ATOM   4273  NH1 ARG   553     -89.635  22.655   2.649  1.00  0.00           N  
ATOM   4274  NH2 ARG   553     -91.121  21.649   1.109  1.00  0.00           N  
ATOM   4275  N   ARG   554     -89.479  16.270   4.646  1.00  0.00              
ATOM   4276  CA  ARG   554     -89.506  15.073   3.854  1.00  0.00              
ATOM   4277  CB  ARG   554     -88.699  15.168   2.547  1.00  0.00              
ATOM   4278  C   ARG   554     -88.770  14.154   4.758  1.00  0.00              
ATOM   4279  O   ARG   554     -87.947  14.607   5.552  1.00  0.00              
ATOM   4280  CG  ARG   554     -89.078  14.144   1.468  1.00  0.00           C  
ATOM   4281  CD  ARG   554     -89.036  12.675   1.892  1.00  0.00           C  
ATOM   4282  NE  ARG   554     -90.423  12.287   2.277  1.00  0.00           N  
ATOM   4283  CZ  ARG   554     -90.946  11.100   1.848  1.00  0.00           C  
ATOM   4284  NH1 ARG   554     -90.192  10.260   1.079  1.00  0.00           N  
ATOM   4285  NH2 ARG   554     -92.225  10.757   2.180  1.00  0.00           N  
ATOM   4286  N   ILE   555     -89.035  12.846   4.707  1.00  0.00              
ATOM   4287  CA  ILE   555     -88.364  12.078   5.699  1.00  0.00              
ATOM   4288  CB  ILE   555     -89.292  11.118   6.399  1.00  0.00              
ATOM   4289  C   ILE   555     -87.237  11.307   5.092  1.00  0.00              
ATOM   4290  O   ILE   555     -87.408  10.452   4.224  1.00  0.00              
ATOM   4291  CG2 ILE   555     -89.887  10.159   5.355  1.00  0.00           C  
ATOM   4292  CG1 ILE   555     -88.588  10.432   7.580  1.00  0.00           C  
ATOM   4293  CD1 ILE   555     -89.549   9.689   8.509  1.00  0.00           C  
ATOM   4294  N   GLN   556     -86.028  11.664   5.554  1.00  0.00              
ATOM   4295  CA  GLN   556     -84.798  10.975   5.323  1.00  0.00              
ATOM   4296  CB  GLN   556     -83.584  11.916   5.235  1.00  0.00              
ATOM   4297  C   GLN   556     -84.718  10.344   6.666  1.00  0.00              
ATOM   4298  O   GLN   556     -85.746   9.949   7.216  1.00  0.00              
ATOM   4299  CG  GLN   556     -83.602  12.886   4.052  1.00  0.00           C  
ATOM   4300  CD  GLN   556     -82.948  12.201   2.862  1.00  0.00           C  
ATOM   4301  OE1 GLN   556     -83.267  11.060   2.530  1.00  0.00           O  
ATOM   4302  NE2 GLN   556     -81.991  12.913   2.208  1.00  0.00           N  
ATOM   4303  N   MET   557     -83.524  10.212   7.252  1.00  0.00              
ATOM   4304  CA  MET   557     -83.586   9.745   8.600  1.00  0.00              
ATOM   4305  CB  MET   557     -82.278   9.093   9.079  1.00  0.00              
ATOM   4306  C   MET   557     -83.786  10.961   9.442  1.00  0.00              
ATOM   4307  O   MET   557     -82.846  11.715   9.692  1.00  0.00              
ATOM   4308  CG  MET   557     -82.249   8.808  10.583  1.00  0.00           C  
ATOM   4309  SD  MET   557     -80.710   8.038  11.170  1.00  0.00           S  
ATOM   4310  CE  MET   557     -81.053   8.306  12.934  1.00  0.00           C  
ATOM   4311  N   ALA   558     -85.034  11.194   9.890  1.00  0.00              
ATOM   4312  CA  ALA   558     -85.279  12.289  10.777  1.00  0.00              
ATOM   4313  CB  ALA   558     -86.687  12.893  10.647  1.00  0.00              
ATOM   4314  C   ALA   558     -85.181  11.652  12.124  1.00  0.00              
ATOM   4315  O   ALA   558     -85.701  10.557  12.330  1.00  0.00              
ATOM   4316  N   LEU   559     -84.491  12.290  13.085  1.00  0.00              
ATOM   4317  CA  LEU   559     -84.359  11.596  14.329  1.00  0.00              
ATOM   4318  CB  LEU   559     -82.946  11.674  14.939  1.00  0.00              
ATOM   4319  C   LEU   559     -85.297  12.203  15.328  1.00  0.00              
ATOM   4320  O   LEU   559     -85.269  13.401  15.605  1.00  0.00              
ATOM   4321  CG  LEU   559     -82.552  13.078  15.440  1.00  0.00           C  
ATOM   4322  CD1 LEU   559     -81.134  13.083  16.031  1.00  0.00           C  
ATOM   4323  CD2 LEU   559     -82.762  14.144  14.353  1.00  0.00           C  
ATOM   4324  N   ASP   560     -86.194  11.354  15.856  1.00  0.00              
ATOM   4325  CA  ASP   560     -87.152  11.657  16.879  1.00  0.00              
ATOM   4326  CB  ASP   560     -86.537  12.297  18.135  1.00  0.00              
ATOM   4327  C   ASP   560     -88.179  12.603  16.347  1.00  0.00              
ATOM   4328  O   ASP   560     -89.270  12.706  16.906  1.00  0.00              
ATOM   4329  CG  ASP   560     -87.622  12.330  19.205  1.00  0.00           C  
ATOM   4330  OD1 ASP   560     -88.605  11.552  19.070  1.00  0.00           O  
ATOM   4331  OD2 ASP   560     -87.484  13.126  20.171  1.00  0.00           O  
ATOM   4332  N   ARG   561     -87.885  13.310  15.240  1.00  0.00              
ATOM   4333  CA  ARG   561     -88.924  14.127  14.698  1.00  0.00              
ATOM   4334  CB  ARG   561     -88.456  15.007  13.527  1.00  0.00              
ATOM   4335  C   ARG   561     -89.903  13.149  14.160  1.00  0.00              
ATOM   4336  O   ARG   561     -91.102  13.216  14.426  1.00  0.00              
ATOM   4337  CG  ARG   561     -87.409  16.052  13.919  1.00  0.00           C  
ATOM   4338  CD  ARG   561     -87.894  17.047  14.975  1.00  0.00           C  
ATOM   4339  NE  ARG   561     -89.091  17.743  14.425  1.00  0.00           N  
ATOM   4340  CZ  ARG   561     -89.589  18.844  15.060  1.00  0.00           C  
ATOM   4341  NH1 ARG   561     -88.961  19.337  16.168  1.00  0.00           N  
ATOM   4342  NH2 ARG   561     -90.716  19.449  14.586  1.00  0.00           N  
ATOM   4343  N   ALA   562     -89.364  12.184  13.390  1.00  0.00              
ATOM   4344  CA  ALA   562     -90.138  11.111  12.853  1.00  0.00              
ATOM   4345  CB  ALA   562     -90.733  11.416  11.469  1.00  0.00              
ATOM   4346  C   ALA   562     -89.199   9.968  12.688  1.00  0.00              
ATOM   4347  O   ALA   562     -88.173  10.089  12.023  1.00  0.00              
ATOM   4348  N   ALA   563     -89.525   8.819  13.301  1.00  0.00              
ATOM   4349  CA  ALA   563     -88.694   7.671  13.114  1.00  0.00              
ATOM   4350  CB  ALA   563     -88.881   6.584  14.185  1.00  0.00              
ATOM   4351  C   ALA   563     -89.136   7.109  11.813  1.00  0.00              
ATOM   4352  O   ALA   563     -90.207   7.455  11.317  1.00  0.00              
ATOM   4353  N   ALA   564     -88.316   6.237  11.207  1.00  0.00              
ATOM   4354  CA  ALA   564     -88.729   5.747   9.933  1.00  0.00              
ATOM   4355  CB  ALA   564     -87.604   5.731   8.885  1.00  0.00              
ATOM   4356  C   ALA   564     -89.222   4.350  10.074  1.00  0.00              
ATOM   4357  O   ALA   564     -88.633   3.513  10.756  1.00  0.00              
ATOM   4358  N   LYS   565     -90.369   4.106   9.423  1.00  0.00              
ATOM   4359  CA  LYS   565     -90.969   2.821   9.268  1.00  0.00              
ATOM   4360  CB  LYS   565     -92.498   2.862   9.425  1.00  0.00              
ATOM   4361  C   LYS   565     -90.648   2.595   7.836  1.00  0.00              
ATOM   4362  O   LYS   565     -89.617   3.073   7.367  1.00  0.00              
ATOM   4363  CG  LYS   565     -92.930   3.322  10.820  1.00  0.00           C  
ATOM   4364  CD  LYS   565     -94.387   3.781  10.906  1.00  0.00           C  
ATOM   4365  CE  LYS   565     -94.761   4.350  12.276  1.00  0.00           C  
ATOM   4366  NZ  LYS   565     -96.122   4.931  12.231  1.00  0.00           N  
ATOM   4367  N   ALA   566     -91.472   1.862   7.079  1.00  0.00              
ATOM   4368  CA  ALA   566     -91.055   1.813   5.715  1.00  0.00              
ATOM   4369  CB  ALA   566     -91.858   0.813   4.866  1.00  0.00              
ATOM   4370  C   ALA   566     -91.306   3.179   5.167  1.00  0.00              
ATOM   4371  O   ALA   566     -92.450   3.580   4.962  1.00  0.00              
ATOM   4372  N   ALA   567     -90.220   3.936   4.929  1.00  0.00              
ATOM   4373  CA  ALA   567     -90.327   5.237   4.341  1.00  0.00              
ATOM   4374  CB  ALA   567     -89.682   6.356   5.175  1.00  0.00              
ATOM   4375  C   ALA   567     -89.546   5.107   3.079  1.00  0.00              
ATOM   4376  O   ALA   567     -88.474   4.503   3.085  1.00  0.00              
ATOM   4377  N   LYS   568     -90.065   5.694   1.981  1.00  0.00              
ATOM   4378  CA  LYS   568     -89.520   5.583   0.655  1.00  0.00              
ATOM   4379  CB  LYS   568     -88.375   6.569   0.372  1.00  0.00              
ATOM   4380  C   LYS   568     -89.023   4.184   0.437  1.00  0.00              
ATOM   4381  O   LYS   568     -87.829   3.906   0.539  1.00  0.00              
ATOM   4382  CG  LYS   568     -87.883   6.509  -1.073  1.00  0.00           C  
ATOM   4383  CD  LYS   568     -87.055   7.725  -1.483  1.00  0.00           C  
ATOM   4384  CE  LYS   568     -87.851   9.030  -1.436  1.00  0.00           C  
ATOM   4385  NZ  LYS   568     -89.036   8.928  -2.317  1.00  0.00           N  
ATOM   4386  N   GLY   569     -89.961   3.264   0.138  1.00  0.00              
ATOM   4387  CA  GLY   569     -89.674   1.872  -0.068  1.00  0.00              
ATOM   4388  C   GLY   569     -88.887   1.654  -1.322  1.00  0.00              
ATOM   4389  O   GLY   569     -87.985   0.820  -1.361  1.00  0.00              
ATOM   4390  N   LYS   570     -89.213   2.403  -2.387  1.00  0.00              
ATOM   4391  CA  LYS   570     -88.617   2.201  -3.679  1.00  0.00              
ATOM   4392  CB  LYS   570     -89.144   3.202  -4.722  1.00  0.00              
ATOM   4393  C   LYS   570     -87.141   2.415  -3.586  1.00  0.00              
ATOM   4394  O   LYS   570     -86.359   1.721  -4.235  1.00  0.00              
ATOM   4395  CG  LYS   570     -88.536   3.022  -6.114  1.00  0.00           C  
ATOM   4396  CD  LYS   570     -89.203   3.884  -7.188  1.00  0.00           C  
ATOM   4397  CE  LYS   570     -90.663   3.517  -7.461  1.00  0.00           C  
ATOM   4398  NZ  LYS   570     -91.219   4.403  -8.510  1.00  0.00           N  
ATOM   4399  N   ASP   571     -86.724   3.377  -2.748  1.00  0.00              
ATOM   4400  CA  ASP   571     -85.351   3.775  -2.651  1.00  0.00              
ATOM   4401  CB  ASP   571     -85.163   4.855  -1.569  1.00  0.00              
ATOM   4402  C   ASP   571     -84.495   2.608  -2.262  1.00  0.00              
ATOM   4403  O   ASP   571     -83.403   2.432  -2.800  1.00  0.00              
ATOM   4404  CG  ASP   571     -83.762   5.439  -1.665  1.00  0.00           C  
ATOM   4405  OD1 ASP   571     -83.249   5.572  -2.808  1.00  0.00           O  
ATOM   4406  OD2 ASP   571     -83.183   5.755  -0.591  1.00  0.00           O  
ATOM   4407  N   VAL   572     -84.974   1.762  -1.333  1.00  0.00              
ATOM   4408  CA  VAL   572     -84.164   0.693  -0.817  1.00  0.00              
ATOM   4409  CB  VAL   572     -84.836  -0.089   0.276  1.00  0.00              
ATOM   4410  C   VAL   572     -83.794  -0.275  -1.894  1.00  0.00              
ATOM   4411  O   VAL   572     -82.667  -0.768  -1.916  1.00  0.00              
ATOM   4412  CG1 VAL   572     -85.154   0.868   1.437  1.00  0.00           C  
ATOM   4413  CG2 VAL   572     -86.058  -0.818  -0.305  1.00  0.00           C  
ATOM   4414  N   ALA   573     -84.717  -0.561  -2.832  1.00  0.00              
ATOM   4415  CA  ALA   573     -84.454  -1.576  -3.814  1.00  0.00              
ATOM   4416  CB  ALA   573     -85.595  -1.722  -4.836  1.00  0.00              
ATOM   4417  C   ALA   573     -83.222  -1.208  -4.564  1.00  0.00              
ATOM   4418  O   ALA   573     -82.359  -2.053  -4.798  1.00  0.00              
ATOM   4419  N   ASP   574     -83.086   0.068  -4.955  1.00  0.00              
ATOM   4420  CA  ASP   574     -81.884   0.417  -5.641  1.00  0.00              
ATOM   4421  CB  ASP   574     -82.071   1.547  -6.666  1.00  0.00              
ATOM   4422  C   ASP   574     -80.933   0.875  -4.601  1.00  0.00              
ATOM   4423  O   ASP   574     -81.099   1.943  -4.011  1.00  0.00              
ATOM   4424  CG  ASP   574     -82.914   0.977  -7.798  1.00  0.00           C  
ATOM   4425  OD1 ASP   574     -82.949  -0.276  -7.927  1.00  0.00           O  
ATOM   4426  OD2 ASP   574     -83.538   1.781  -8.542  1.00  0.00           O  
ATOM   4427  N   THR   575     -79.915   0.032  -4.305  1.00  0.00              
ATOM   4428  CA  THR   575     -78.901   0.419  -3.374  1.00  0.00              
ATOM   4429  CB  THR   575     -78.624  -0.629  -2.324  1.00  0.00              
ATOM   4430  C   THR   575     -77.674   0.674  -4.206  1.00  0.00              
ATOM   4431  O   THR   575     -77.024  -0.238  -4.709  1.00  0.00              
ATOM   4432  OG1 THR   575     -77.616  -0.183  -1.436  1.00  0.00           O  
ATOM   4433  CG2 THR   575     -78.239  -1.970  -2.980  1.00  0.00           C  
ATOM   4434  N   PRO   576     -77.405   1.928  -4.420  1.00  0.00              
ATOM   4435  CA  PRO   576     -76.259   2.305  -5.203  1.00  0.00              
ATOM   4436  CB  PRO   576     -76.683   3.520  -6.029  1.00  0.00              
ATOM   4437  C   PRO   576     -75.059   2.601  -4.356  1.00  0.00              
ATOM   4438  O   PRO   576     -75.147   2.492  -3.136  1.00  0.00              
ATOM   4439  CD  PRO   576     -78.504   2.868  -4.600  1.00  0.00           C  
ATOM   4440  CG  PRO   576     -77.877   4.100  -5.256  1.00  0.00           C  
ATOM   4441  N   GLY   577     -73.941   2.985  -5.004  1.00  0.00              
ATOM   4442  CA  GLY   577     -72.749   3.410  -4.316  1.00  0.00              
ATOM   4443  C   GLY   577     -71.602   2.514  -4.645  1.00  0.00              
ATOM   4444  O   GLY   577     -71.671   1.304  -4.441  1.00  0.00              
ATOM   4445  N   ASN   578     -70.497   3.099  -5.165  1.00  0.00              
ATOM   4446  CA  ASN   578     -69.368   2.260  -5.436  1.00  0.00              
ATOM   4447  CB  ASN   578     -68.218   2.934  -6.216  1.00  0.00              
ATOM   4448  C   ASN   578     -68.893   1.773  -4.094  1.00  0.00              
ATOM   4449  O   ASN   578     -68.716   0.574  -3.881  1.00  0.00              
ATOM   4450  CG  ASN   578     -67.507   3.952  -5.349  1.00  0.00           C  
ATOM   4451  OD1 ASN   578     -66.509   3.628  -4.706  1.00  0.00           O  
ATOM   4452  ND2 ASN   578     -68.041   5.202  -5.315  1.00  0.00           N  
ATOM   4453  N   VAL   579     -68.709   2.712  -3.139  1.00  0.00              
ATOM   4454  CA  VAL   579     -68.377   2.397  -1.781  1.00  0.00              
ATOM   4455  CB  VAL   579     -66.959   1.927  -1.583  1.00  0.00              
ATOM   4456  C   VAL   579     -68.624   3.670  -0.998  1.00  0.00              
ATOM   4457  O   VAL   579     -68.136   4.725  -1.400  1.00  0.00              
ATOM   4458  CG1 VAL   579     -65.974   3.091  -1.789  1.00  0.00           C  
ATOM   4459  CG2 VAL   579     -66.878   1.237  -0.212  1.00  0.00           C  
ATOM   4460  N   THR   580     -69.413   3.667   0.112  1.00  0.00              
ATOM   4461  CA  THR   580     -69.485   4.928   0.731  1.00  0.00              
ATOM   4462  CB  THR   580     -70.694   5.184   1.523  1.00  0.00              
ATOM   4463  C   THR   580     -68.213   5.172   1.481  1.00  0.00              
ATOM   4464  O   THR   580     -67.958   6.283   1.939  1.00  0.00              
ATOM   4465  OG1 THR   580     -71.833   5.084   0.691  1.00  0.00           O  
ATOM   4466  CG2 THR   580     -70.664   6.554   2.174  1.00  0.00           C  
ATOM   4467  N   VAL   581     -67.406   4.115   1.703  1.00  0.00              
ATOM   4468  CA  VAL   581     -66.165   4.307   2.402  1.00  0.00              
ATOM   4469  CB  VAL   581     -65.924   3.241   3.417  1.00  0.00              
ATOM   4470  C   VAL   581     -65.058   4.029   1.431  1.00  0.00              
ATOM   4471  O   VAL   581     -65.020   2.952   0.841  1.00  0.00              
ATOM   4472  CG1 VAL   581     -64.587   3.515   4.124  1.00  0.00           C  
ATOM   4473  CG2 VAL   581     -67.177   3.064   4.268  1.00  0.00           C  
ATOM   4474  N   VAL   582     -64.093   4.947   1.231  1.00  0.00              
ATOM   4475  CA  VAL   582     -63.079   4.478   0.332  1.00  0.00              
ATOM   4476  CB  VAL   582     -62.910   5.282  -0.914  1.00  0.00              
ATOM   4477  C   VAL   582     -61.798   4.458   1.094  1.00  0.00              
ATOM   4478  O   VAL   582     -61.565   5.431   1.797  1.00  0.00              
ATOM   4479  CG1 VAL   582     -61.963   4.474  -1.811  1.00  0.00           C  
ATOM   4480  CG2 VAL   582     -64.288   5.546  -1.547  1.00  0.00           C  
ATOM   4481  N   PRO   583     -61.071   3.332   1.064  1.00  0.00              
ATOM   4482  CA  PRO   583     -59.747   3.100   1.667  1.00  0.00              
ATOM   4483  CB  PRO   583     -59.811   1.667   2.193  1.00  0.00              
ATOM   4484  C   PRO   583     -58.498   3.244   0.745  1.00  0.00              
ATOM   4485  O   PRO   583     -58.480   2.617  -0.305  1.00  0.00              
ATOM   4486  CD  PRO   583     -61.831   2.092   0.975  1.00  0.00           C  
ATOM   4487  CG  PRO   583     -60.848   0.967   1.308  1.00  0.00           C  
ATOM   4488  N   MET   584     -57.453   4.035   1.102  1.00  0.00              
ATOM   4489  CA  MET   584     -56.251   4.438   0.454  1.00  0.00              
ATOM   4490  CB  MET   584     -56.437   5.774  -0.267  1.00  0.00              
ATOM   4491  C   MET   584     -55.127   4.512   1.505  1.00  0.00              
ATOM   4492  O   MET   584     -55.380   4.687   2.697  1.00  0.00              
ATOM   4493  CG  MET   584     -55.261   6.153  -1.152  1.00  0.00           C  
ATOM   4494  SD  MET   584     -55.171   7.906  -1.614  1.00  0.00           S  
ATOM   4495  CE  MET   584     -56.769   8.330  -0.989  1.00  0.00           C  
ATOM   4496  N   GLY   585     -53.835   4.414   1.085  1.00  0.00              
ATOM   4497  CA  GLY   585     -52.660   4.263   1.957  1.00  0.00              
ATOM   4498  C   GLY   585     -52.003   5.580   2.256  1.00  0.00              
ATOM   4499  O   GLY   585     -52.649   6.324   2.957  1.00  0.00              
ATOM   4500  N   PHE   586     -50.790   6.029   1.745  1.00  0.00              
ATOM   4501  CA  PHE   586     -50.452   7.453   2.021  1.00  0.00              
ATOM   4502  CB  PHE   586     -49.408   7.709   3.119  1.00  0.00              
ATOM   4503  C   PHE   586     -50.133   8.426   0.869  1.00  0.00              
ATOM   4504  O   PHE   586     -48.983   8.718   0.609  1.00  0.00              
ATOM   4505  CG  PHE   586     -48.011   7.365   2.776  1.00  0.00           C  
ATOM   4506  CD1 PHE   586     -47.603   6.065   2.620  1.00  0.00           C  
ATOM   4507  CD2 PHE   586     -47.101   8.388   2.663  1.00  0.00           C  
ATOM   4508  CE1 PHE   586     -46.288   5.792   2.329  1.00  0.00           C  
ATOM   4509  CE2 PHE   586     -45.786   8.121   2.378  1.00  0.00           C  
ATOM   4510  CZ  PHE   586     -45.379   6.817   2.211  1.00  0.00           C  
ATOM   4511  N   VAL   587     -51.121   9.205   0.378  1.00  0.00              
ATOM   4512  CA  VAL   587     -51.317   9.800  -0.922  1.00  0.00              
ATOM   4513  CB  VAL   587     -52.824   9.933  -1.197  1.00  0.00              
ATOM   4514  C   VAL   587     -50.273  10.801  -1.362  1.00  0.00              
ATOM   4515  O   VAL   587     -49.183  10.767  -0.833  1.00  0.00              
ATOM   4516  CG1 VAL   587     -53.611  10.788  -0.202  1.00  0.00           C  
ATOM   4517  CG2 VAL   587     -53.104   9.843  -2.723  1.00  0.00           C  
ATOM   4518  N   THR   588     -50.462  11.675  -2.374  1.00  0.00              
ATOM   4519  CA  THR   588     -49.433  12.668  -2.654  1.00  0.00              
ATOM   4520  CB  THR   588     -48.625  12.281  -3.855  1.00  0.00              
ATOM   4521  C   THR   588     -50.010  14.066  -2.898  1.00  0.00              
ATOM   4522  O   THR   588     -49.376  15.059  -2.552  1.00  0.00              
ATOM   4523  OG1 THR   588     -47.625  13.253  -4.123  1.00  0.00           O  
ATOM   4524  CG2 THR   588     -49.578  12.124  -5.048  1.00  0.00           C  
ATOM   4525  N   ASN   589     -51.203  14.200  -3.524  1.00  0.00              
ATOM   4526  CA  ASN   589     -51.904  15.456  -3.741  1.00  0.00              
ATOM   4527  CB  ASN   589     -52.366  15.630  -5.197  1.00  0.00              
ATOM   4528  C   ASN   589     -53.165  15.643  -2.892  1.00  0.00              
ATOM   4529  O   ASN   589     -54.287  15.497  -3.379  1.00  0.00              
ATOM   4530  CG  ASN   589     -51.139  15.656  -6.098  1.00  0.00           C  
ATOM   4531  OD1 ASN   589     -50.105  16.226  -5.752  1.00  0.00           O  
ATOM   4532  ND2 ASN   589     -51.254  15.012  -7.290  1.00  0.00           N  
ATOM   4533  N   MET   590     -53.053  16.056  -1.614  1.00  0.00              
ATOM   4534  CA  MET   590     -54.218  15.947  -0.758  1.00  0.00              
ATOM   4535  CB  MET   590     -54.233  16.039   0.750  1.00  0.00              
ATOM   4536  C   MET   590     -55.087  17.006  -1.138  1.00  0.00              
ATOM   4537  O   MET   590     -56.227  17.037  -0.690  1.00  0.00              
ATOM   4538  CG  MET   590     -55.486  15.512   1.446  1.00  0.00           C  
ATOM   4539  SD  MET   590     -55.272  15.234   3.226  1.00  0.00           S  
ATOM   4540  CE  MET   590     -54.244  13.753   2.997  1.00  0.00           C  
ATOM   4541  N   ALA   591     -54.497  17.932  -1.898  1.00  0.00              
ATOM   4542  CA  ALA   591     -55.238  19.057  -2.314  1.00  0.00              
ATOM   4543  CB  ALA   591     -54.539  19.861  -3.426  1.00  0.00              
ATOM   4544  C   ALA   591     -56.484  18.519  -2.911  1.00  0.00              
ATOM   4545  O   ALA   591     -57.563  19.060  -2.684  1.00  0.00              
ATOM   4546  N   GLU   592     -56.354  17.409  -3.653  1.00  0.00              
ATOM   4547  CA  GLU   592     -57.507  16.763  -4.204  1.00  0.00              
ATOM   4548  CB  GLU   592     -57.136  15.640  -5.187  1.00  0.00              
ATOM   4549  C   GLU   592     -58.337  16.096  -3.133  1.00  0.00              
ATOM   4550  O   GLU   592     -59.561  16.218  -3.123  1.00  0.00              
ATOM   4551  CG  GLU   592     -56.447  16.113  -6.465  1.00  0.00           C  
ATOM   4552  CD  GLU   592     -56.004  14.861  -7.209  1.00  0.00           C  
ATOM   4553  OE1 GLU   592     -55.317  14.015  -6.577  1.00  0.00           O  
ATOM   4554  OE2 GLU   592     -56.351  14.729  -8.412  1.00  0.00           O  
ATOM   4555  N   TYR   593     -57.714  15.359  -2.189  1.00  0.00              
ATOM   4556  CA  TYR   593     -58.558  14.639  -1.263  1.00  0.00              
ATOM   4557  CB  TYR   593     -57.846  13.656  -0.314  1.00  0.00              
ATOM   4558  C   TYR   593     -59.345  15.584  -0.423  1.00  0.00              
ATOM   4559  O   TYR   593     -60.528  15.359  -0.170  1.00  0.00              
ATOM   4560  CG  TYR   593     -57.419  12.552  -1.202  1.00  0.00           C  
ATOM   4561  CD1 TYR   593     -58.356  11.713  -1.764  1.00  0.00           C  
ATOM   4562  CD2 TYR   593     -56.097  12.382  -1.503  1.00  0.00           C  
ATOM   4563  CE1 TYR   593     -57.981  10.702  -2.617  1.00  0.00           C  
ATOM   4564  CE2 TYR   593     -55.735  11.372  -2.349  1.00  0.00           C  
ATOM   4565  CZ  TYR   593     -56.652  10.540  -2.910  1.00  0.00           C  
ATOM   4566  OH  TYR   593     -56.194   9.532  -3.778  1.00  0.00           O  
ATOM   4567  N   MET   594     -58.698  16.658   0.051  1.00  0.00              
ATOM   4568  CA  MET   594     -59.350  17.604   0.901  1.00  0.00              
ATOM   4569  CB  MET   594     -58.388  18.674   1.432  1.00  0.00              
ATOM   4570  C   MET   594     -60.417  18.312   0.124  1.00  0.00              
ATOM   4571  O   MET   594     -61.491  18.602   0.651  1.00  0.00              
ATOM   4572  CG  MET   594     -57.210  18.077   2.200  1.00  0.00           C  
ATOM   4573  SD  MET   594     -56.108  19.298   2.963  1.00  0.00           S  
ATOM   4574  CE  MET   594     -57.146  19.450   4.442  1.00  0.00           C  
ATOM   4575  N   VAL   595     -60.146  18.616  -1.162  1.00  0.00              
ATOM   4576  CA  VAL   595     -61.096  19.352  -1.945  1.00  0.00              
ATOM   4577  CB  VAL   595     -60.600  19.850  -3.276  1.00  0.00              
ATOM   4578  C   VAL   595     -62.364  18.570  -2.127  1.00  0.00              
ATOM   4579  O   VAL   595     -63.433  19.153  -2.273  1.00  0.00              
ATOM   4580  CG1 VAL   595     -59.541  20.928  -3.037  1.00  0.00           C  
ATOM   4581  CG2 VAL   595     -60.104  18.687  -4.135  1.00  0.00           C  
ATOM   4582  N   ALA   596     -62.282  17.233  -2.173  1.00  0.00              
ATOM   4583  CA  ALA   596     -63.428  16.376  -2.333  1.00  0.00              
ATOM   4584  CB  ALA   596     -63.041  14.910  -2.569  1.00  0.00              
ATOM   4585  C   ALA   596     -64.349  16.420  -1.134  1.00  0.00              
ATOM   4586  O   ALA   596     -65.552  16.192  -1.263  1.00  0.00              
ATOM   4587  N   ALA   597     -63.796  16.633   0.079  1.00  0.00              
ATOM   4588  CA  ALA   597     -64.549  16.527   1.309  1.00  0.00              
ATOM   4589  CB  ALA   597     -63.717  15.960   2.472  1.00  0.00              
ATOM   4590  C   ALA   597     -65.158  17.818   1.783  1.00  0.00              
ATOM   4591  O   ALA   597     -64.910  18.892   1.240  1.00  0.00              
ATOM   4592  N   ASP   598     -66.002  17.711   2.843  1.00  0.00              
ATOM   4593  CA  ASP   598     -66.708  18.839   3.392  1.00  0.00              
ATOM   4594  CB  ASP   598     -68.228  18.609   3.394  1.00  0.00              
ATOM   4595  C   ASP   598     -66.277  19.109   4.814  1.00  0.00              
ATOM   4596  O   ASP   598     -66.578  20.175   5.349  1.00  0.00              
ATOM   4597  CG  ASP   598     -68.683  18.560   1.938  1.00  0.00           C  
ATOM   4598  OD1 ASP   598     -68.441  19.552   1.199  1.00  0.00           O  
ATOM   4599  OD2 ASP   598     -69.264  17.516   1.539  1.00  0.00           O  
ATOM   4600  N   VAL   599     -65.575  18.158   5.472  1.00  0.00              
ATOM   4601  CA  VAL   599     -65.090  18.349   6.822  1.00  0.00              
ATOM   4602  CB  VAL   599     -66.116  18.092   7.893  1.00  0.00              
ATOM   4603  C   VAL   599     -63.996  17.341   7.041  1.00  0.00              
ATOM   4604  O   VAL   599     -63.819  16.433   6.230  1.00  0.00              
ATOM   4605  CG1 VAL   599     -67.235  19.137   7.794  1.00  0.00           C  
ATOM   4606  CG2 VAL   599     -66.617  16.647   7.747  1.00  0.00           C  
ATOM   4607  N   LEU   600     -63.214  17.475   8.140  1.00  0.00              
ATOM   4608  CA  LEU   600     -62.135  16.541   8.334  1.00  0.00              
ATOM   4609  CB  LEU   600     -60.800  17.102   7.782  1.00  0.00              
ATOM   4610  C   LEU   600     -61.980  16.206   9.795  1.00  0.00              
ATOM   4611  O   LEU   600     -62.163  17.052  10.669  1.00  0.00              
ATOM   4612  CG  LEU   600     -59.536  16.217   7.890  1.00  0.00           C  
ATOM   4613  CD1 LEU   600     -58.386  16.840   7.081  1.00  0.00           C  
ATOM   4614  CD2 LEU   600     -59.090  15.976   9.339  1.00  0.00           C  
ATOM   4615  N   VAL   601     -61.654  14.923  10.089  1.00  0.00              
ATOM   4616  CA  VAL   601     -61.352  14.481  11.427  1.00  0.00              
ATOM   4617  CB  VAL   601     -62.158  13.306  11.903  1.00  0.00              
ATOM   4618  C   VAL   601     -59.912  14.084  11.443  1.00  0.00              
ATOM   4619  O   VAL   601     -59.466  13.301  10.606  1.00  0.00              
ATOM   4620  CG1 VAL   601     -63.573  13.772  12.257  1.00  0.00           C  
ATOM   4621  CG2 VAL   601     -62.157  12.246  10.794  1.00  0.00           C  
ATOM   4622  N   SER   602     -59.130  14.639  12.394  1.00  0.00              
ATOM   4623  CA  SER   602     -57.733  14.311  12.437  1.00  0.00              
ATOM   4624  CB  SER   602     -56.912  15.020  11.346  1.00  0.00              
ATOM   4625  C   SER   602     -57.173  14.731  13.763  1.00  0.00              
ATOM   4626  O   SER   602     -57.809  15.463  14.520  1.00  0.00              
ATOM   4627  OG  SER   602     -56.965  16.427  11.534  1.00  0.00           O  
ATOM   4628  N   LYS   603     -55.955  14.241  14.083  1.00  0.00              
ATOM   4629  CA  LYS   603     -55.273  14.650  15.279  1.00  0.00              
ATOM   4630  CB  LYS   603     -54.129  13.710  15.717  1.00  0.00              
ATOM   4631  C   LYS   603     -54.732  16.015  14.981  1.00  0.00              
ATOM   4632  O   LYS   603     -54.619  16.393  13.815  1.00  0.00              
ATOM   4633  CG  LYS   603     -52.982  13.561  14.715  1.00  0.00           C  
ATOM   4634  CD  LYS   603     -51.761  12.857  15.313  1.00  0.00           C  
ATOM   4635  CE  LYS   603     -50.588  12.724  14.343  1.00  0.00           C  
ATOM   4636  NZ  LYS   603     -50.103  14.068  13.961  1.00  0.00           N  
ATOM   4637  N   ALA   604     -54.387  16.809  16.016  1.00  0.00              
ATOM   4638  CA  ALA   604     -54.064  18.178  15.718  1.00  0.00              
ATOM   4639  CB  ALA   604     -54.242  19.106  16.934  1.00  0.00              
ATOM   4640  C   ALA   604     -52.658  18.351  15.232  1.00  0.00              
ATOM   4641  O   ALA   604     -51.821  18.948  15.909  1.00  0.00              
ATOM   4642  N   GLY   605     -52.379  17.909  13.988  1.00  0.00              
ATOM   4643  CA  GLY   605     -51.084  18.140  13.413  1.00  0.00              
ATOM   4644  C   GLY   605     -51.145  19.485  12.755  1.00  0.00              
ATOM   4645  O   GLY   605     -52.102  19.795  12.047  1.00  0.00              
ATOM   4646  N   PRO   606     -50.124  20.274  12.961  1.00  0.00              
ATOM   4647  CA  PRO   606     -50.029  21.604  12.406  1.00  0.00              
ATOM   4648  CB  PRO   606     -48.640  22.095  12.811  1.00  0.00              
ATOM   4649  C   PRO   606     -50.179  21.639  10.913  1.00  0.00              
ATOM   4650  O   PRO   606     -50.899  22.498  10.402  1.00  0.00              
ATOM   4651  CD  PRO   606     -48.823  19.739  13.327  1.00  0.00           C  
ATOM   4652  CG  PRO   606     -47.810  20.800  12.869  1.00  0.00           C  
ATOM   4653  N   GLY   607     -49.502  20.724  10.196  1.00  0.00              
ATOM   4654  CA  GLY   607     -49.537  20.761   8.762  1.00  0.00              
ATOM   4655  C   GLY   607     -50.926  20.507   8.261  1.00  0.00              
ATOM   4656  O   GLY   607     -51.409  21.204   7.368  1.00  0.00              
ATOM   4657  N   THR   608     -51.603  19.491   8.829  1.00  0.00              
ATOM   4658  CA  THR   608     -52.910  19.110   8.373  1.00  0.00              
ATOM   4659  CB  THR   608     -53.431  17.865   9.032  1.00  0.00              
ATOM   4660  C   THR   608     -53.882  20.214   8.640  1.00  0.00              
ATOM   4661  O   THR   608     -54.737  20.505   7.804  1.00  0.00              
ATOM   4662  OG1 THR   608     -52.550  16.778   8.787  1.00  0.00           O  
ATOM   4663  CG2 THR   608     -54.823  17.548   8.455  1.00  0.00           C  
ATOM   4664  N   ILE   609     -53.777  20.865   9.813  1.00  0.00              
ATOM   4665  CA  ILE   609     -54.710  21.900  10.151  1.00  0.00              
ATOM   4666  CB  ILE   609     -54.505  22.457  11.531  1.00  0.00              
ATOM   4667  C   ILE   609     -54.591  23.025   9.166  1.00  0.00              
ATOM   4668  O   ILE   609     -55.595  23.548   8.686  1.00  0.00              
ATOM   4669  CG2 ILE   609     -55.436  23.670  11.702  1.00  0.00           C  
ATOM   4670  CG1 ILE   609     -54.737  21.361  12.585  1.00  0.00           C  
ATOM   4671  CD1 ILE   609     -54.308  21.768  13.994  1.00  0.00           C  
ATOM   4672  N   ALA   610     -53.354  23.423   8.826  1.00  0.00              
ATOM   4673  CA  ALA   610     -53.148  24.515   7.913  1.00  0.00              
ATOM   4674  CB  ALA   610     -51.658  24.846   7.712  1.00  0.00              
ATOM   4675  C   ALA   610     -53.722  24.171   6.572  1.00  0.00              
ATOM   4676  O   ALA   610     -54.315  25.021   5.907  1.00  0.00              
ATOM   4677  N   GLU   611     -53.543  22.914   6.126  1.00  0.00              
ATOM   4678  CA  GLU   611     -54.020  22.518   4.829  1.00  0.00              
ATOM   4679  CB  GLU   611     -53.700  21.081   4.476  1.00  0.00              
ATOM   4680  C   GLU   611     -55.510  22.540   4.803  1.00  0.00              
ATOM   4681  O   GLU   611     -56.108  22.954   3.811  1.00  0.00              
ATOM   4682  CG  GLU   611     -52.222  20.801   4.516  1.00  0.00           C  
ATOM   4683  CD  GLU   611     -52.101  19.390   4.023  1.00  0.00           C  
ATOM   4684  OE1 GLU   611     -53.121  18.660   4.095  1.00  0.00           O  
ATOM   4685  OE2 GLU   611     -51.018  19.063   3.476  1.00  0.00           O  
ATOM   4686  N   ALA   612     -56.138  22.057   5.892  1.00  0.00              
ATOM   4687  CA  ALA   612     -57.566  21.939   5.967  1.00  0.00              
ATOM   4688  CB  ALA   612     -58.047  21.317   7.287  1.00  0.00              
ATOM   4689  C   ALA   612     -58.185  23.298   5.860  1.00  0.00              
ATOM   4690  O   ALA   612     -59.230  23.474   5.237  1.00  0.00              
ATOM   4691  N   ALA   613     -57.565  24.303   6.493  1.00  0.00              
ATOM   4692  CA  ALA   613     -58.103  25.634   6.467  1.00  0.00              
ATOM   4693  CB  ALA   613     -57.302  26.618   7.337  1.00  0.00              
ATOM   4694  C   ALA   613     -58.106  26.166   5.072  1.00  0.00              
ATOM   4695  O   ALA   613     -59.045  26.829   4.637  1.00  0.00              
ATOM   4696  N   ALA   614     -57.030  25.882   4.334  1.00  0.00              
ATOM   4697  CA  ALA   614     -56.861  26.369   2.998  1.00  0.00              
ATOM   4698  CB  ALA   614     -55.580  25.820   2.422  1.00  0.00              
ATOM   4699  C   ALA   614     -57.978  25.815   2.161  1.00  0.00              
ATOM   4700  O   ALA   614     -58.501  26.480   1.267  1.00  0.00              
ATOM   4701  N   VAL   615     -58.315  24.537   2.403  1.00  0.00              
ATOM   4702  CA  VAL   615     -59.350  23.822   1.724  1.00  0.00              
ATOM   4703  CB  VAL   615     -59.126  22.322   1.719  1.00  0.00              
ATOM   4704  C   VAL   615     -60.713  24.236   2.223  1.00  0.00              
ATOM   4705  O   VAL   615     -61.735  23.871   1.641  1.00  0.00              
ATOM   4706  CG1 VAL   615     -58.907  21.783   3.131  1.00  0.00           C  
ATOM   4707  CG2 VAL   615     -60.293  21.644   1.001  1.00  0.00           C  
ATOM   4708  N   GLY   616     -60.782  24.946   3.369  1.00  0.00              
ATOM   4709  CA  GLY   616     -62.057  25.420   3.836  1.00  0.00              
ATOM   4710  C   GLY   616     -62.773  24.294   4.507  1.00  0.00              
ATOM   4711  O   GLY   616     -64.002  24.229   4.495  1.00  0.00              
ATOM   4712  N   LEU   617     -62.014  23.366   5.117  1.00  0.00              
ATOM   4713  CA  LEU   617     -62.637  22.234   5.734  1.00  0.00              
ATOM   4714  CB  LEU   617     -61.877  20.924   5.456  1.00  0.00              
ATOM   4715  C   LEU   617     -62.691  22.431   7.228  1.00  0.00              
ATOM   4716  O   LEU   617     -61.668  22.630   7.880  1.00  0.00              
ATOM   4717  CG  LEU   617     -61.879  20.506   3.969  1.00  0.00           C  
ATOM   4718  CD1 LEU   617     -61.106  19.193   3.750  1.00  0.00           C  
ATOM   4719  CD2 LEU   617     -63.310  20.443   3.407  1.00  0.00           C  
ATOM   4720  N   PRO   618     -63.876  22.370   7.790  1.00  0.00              
ATOM   4721  CA  PRO   618     -64.026  22.539   9.209  1.00  0.00              
ATOM   4722  CB  PRO   618     -65.527  22.652   9.460  1.00  0.00              
ATOM   4723  C   PRO   618     -63.376  21.355   9.850  1.00  0.00              
ATOM   4724  O   PRO   618     -63.487  20.262   9.298  1.00  0.00              
ATOM   4725  CD  PRO   618     -65.079  22.757   7.070  1.00  0.00           C  
ATOM   4726  CG  PRO   618     -66.063  23.249   8.144  1.00  0.00           C  
ATOM   4727  N   VAL   619     -62.731  21.526  11.020  1.00  0.00              
ATOM   4728  CA  VAL   619     -61.947  20.447  11.549  1.00  0.00              
ATOM   4729  CB  VAL   619     -60.526  20.858  11.831  1.00  0.00              
ATOM   4730  C   VAL   619     -62.495  19.930  12.841  1.00  0.00              
ATOM   4731  O   VAL   619     -62.923  20.683  13.714  1.00  0.00              
ATOM   4732  CG1 VAL   619     -59.775  19.677  12.464  1.00  0.00           C  
ATOM   4733  CG2 VAL   619     -59.895  21.378  10.529  1.00  0.00           C  
ATOM   4734  N   MET   620     -62.498  18.588  12.976  1.00  0.00              
ATOM   4735  CA  MET   620     -62.858  17.976  14.219  1.00  0.00              
ATOM   4736  CB  MET   620     -63.882  16.839  14.088  1.00  0.00              
ATOM   4737  C   MET   620     -61.591  17.363  14.739  1.00  0.00              
ATOM   4738  O   MET   620     -61.118  16.359  14.205  1.00  0.00              
ATOM   4739  CG  MET   620     -64.437  16.436  15.450  1.00  0.00           C  
ATOM   4740  SD  MET   620     -65.505  17.724  16.153  1.00  0.00           S  
ATOM   4741  CE  MET   620     -65.192  17.305  17.886  1.00  0.00           C  
ATOM   4742  N   VAL   621     -61.005  17.957  15.800  1.00  0.00              
ATOM   4743  CA  VAL   621     -59.776  17.450  16.349  1.00  0.00              
ATOM   4744  CB  VAL   621     -58.995  18.489  17.102  1.00  0.00              
ATOM   4745  C   VAL   621     -60.100  16.347  17.312  1.00  0.00              
ATOM   4746  O   VAL   621     -60.853  16.525  18.267  1.00  0.00              
ATOM   4747  CG1 VAL   621     -57.763  17.823  17.739  1.00  0.00           C  
ATOM   4748  CG2 VAL   621     -58.651  19.636  16.136  1.00  0.00           C  
ATOM   4749  N   THR   622     -59.573  15.147  17.013  1.00  0.00              
ATOM   4750  CA  THR   622     -59.729  13.943  17.782  1.00  0.00              
ATOM   4751  CB  THR   622     -59.702  12.713  16.918  1.00  0.00              
ATOM   4752  C   THR   622     -58.743  13.805  18.909  1.00  0.00              
ATOM   4753  O   THR   622     -58.953  12.995  19.808  1.00  0.00              
ATOM   4754  OG1 THR   622     -58.462  12.606  16.236  1.00  0.00           O  
ATOM   4755  CG2 THR   622     -60.854  12.822  15.901  1.00  0.00           C  
ATOM   4756  N   SER   623     -57.587  14.491  18.851  1.00  0.00              
ATOM   4757  CA  SER   623     -56.617  14.341  19.904  1.00  0.00              
ATOM   4758  CB  SER   623     -56.244  12.877  20.198  1.00  0.00              
ATOM   4759  C   SER   623     -55.372  15.035  19.450  1.00  0.00              
ATOM   4760  O   SER   623     -55.372  15.707  18.420  1.00  0.00              
ATOM   4761  OG  SER   623     -55.682  12.279  19.040  1.00  0.00           O  
ATOM   4762  N   HIS   624     -54.280  14.921  20.234  1.00  0.00              
ATOM   4763  CA  HIS   624     -53.047  15.531  19.821  1.00  0.00              
ATOM   4764  CB  HIS   624     -52.944  17.023  20.189  1.00  0.00              
ATOM   4765  C   HIS   624     -51.909  14.804  20.457  1.00  0.00              
ATOM   4766  O   HIS   624     -52.063  14.154  21.491  1.00  0.00              
ATOM   4767  ND1 HIS   624     -54.497  17.557  22.123  1.00  0.00           N  
ATOM   4768  CG  HIS   624     -53.237  17.294  21.633  1.00  0.00           C  
ATOM   4769  NE2 HIS   624     -53.113  17.610  23.862  1.00  0.00           N  
ATOM   4770  CD2 HIS   624     -52.404  17.331  22.708  1.00  0.00           C  
ATOM   4771  CE1 HIS   624     -54.366  17.738  23.461  1.00  0.00           C  
ATOM   4772  N   LEU   625     -50.712  14.877  19.825  1.00  0.00              
ATOM   4773  CA  LEU   625     -49.535  14.243  20.344  1.00  0.00              
ATOM   4774  CB  LEU   625     -48.362  14.246  19.363  1.00  0.00              
ATOM   4775  C   LEU   625     -49.145  15.025  21.553  1.00  0.00              
ATOM   4776  O   LEU   625     -49.228  16.252  21.557  1.00  0.00              
ATOM   4777  CG  LEU   625     -48.627  13.420  18.091  1.00  0.00           C  
ATOM   4778  CD1 LEU   625     -47.421  13.453  17.138  1.00  0.00           C  
ATOM   4779  CD2 LEU   625     -49.063  11.992  18.444  1.00  0.00           C  
ATOM   4780  N   PRO   626     -48.700  14.354  22.575  1.00  0.00              
ATOM   4781  CA  PRO   626     -48.308  15.065  23.753  1.00  0.00              
ATOM   4782  CB  PRO   626     -48.110  14.005  24.835  1.00  0.00              
ATOM   4783  C   PRO   626     -47.150  15.982  23.555  1.00  0.00              
ATOM   4784  O   PRO   626     -46.120  15.549  23.041  1.00  0.00              
ATOM   4785  CD  PRO   626     -49.152  13.005  22.869  1.00  0.00           C  
ATOM   4786  CG  PRO   626     -49.063  12.872  24.400  1.00  0.00           C  
ATOM   4787  N   GLY   627     -47.328  17.253  23.937  1.00  0.00              
ATOM   4788  CA  GLY   627     -46.296  18.249  23.939  1.00  0.00              
ATOM   4789  C   GLY   627     -46.246  18.933  22.608  1.00  0.00              
ATOM   4790  O   GLY   627     -46.378  20.151  22.513  1.00  0.00              
ATOM   4791  N   GLN   628     -46.094  18.137  21.534  1.00  0.00              
ATOM   4792  CA  GLN   628     -45.885  18.652  20.215  1.00  0.00              
ATOM   4793  CB  GLN   628     -45.514  17.537  19.220  1.00  0.00              
ATOM   4794  C   GLN   628     -47.090  19.375  19.684  1.00  0.00              
ATOM   4795  O   GLN   628     -46.937  20.429  19.067  1.00  0.00              
ATOM   4796  CG  GLN   628     -44.179  16.867  19.560  1.00  0.00           C  
ATOM   4797  CD  GLN   628     -43.910  15.755  18.557  1.00  0.00           C  
ATOM   4798  OE1 GLN   628     -44.748  15.442  17.713  1.00  0.00           O  
ATOM   4799  NE2 GLN   628     -42.704  15.133  18.654  1.00  0.00           N  
ATOM   4800  N   GLU   629     -48.320  18.856  19.906  1.00  0.00              
ATOM   4801  CA  GLU   629     -49.425  19.472  19.213  1.00  0.00              
ATOM   4802  CB  GLU   629     -50.129  18.478  18.276  1.00  0.00              
ATOM   4803  C   GLU   629     -50.511  19.970  20.136  1.00  0.00              
ATOM   4804  O   GLU   629     -51.639  20.173  19.686  1.00  0.00              
ATOM   4805  CG  GLU   629     -49.245  17.943  17.150  1.00  0.00           C  
ATOM   4806  CD  GLU   629     -50.049  16.880  16.416  1.00  0.00           C  
ATOM   4807  OE1 GLU   629     -51.174  16.564  16.884  1.00  0.00           O  
ATOM   4808  OE2 GLU   629     -49.551  16.367  15.379  1.00  0.00           O  
ATOM   4809  N   ALA   630     -50.224  20.219  21.426  1.00  0.00              
ATOM   4810  CA  ALA   630     -51.259  20.640  22.343  1.00  0.00              
ATOM   4811  CB  ALA   630     -50.776  20.667  23.803  1.00  0.00              
ATOM   4812  C   ALA   630     -51.781  22.015  22.017  1.00  0.00              
ATOM   4813  O   ALA   630     -52.985  22.268  22.057  1.00  0.00              
ATOM   4814  N   GLY   631     -50.868  22.935  21.662  1.00  0.00              
ATOM   4815  CA  GLY   631     -51.135  24.332  21.445  1.00  0.00              
ATOM   4816  C   GLY   631     -52.069  24.557  20.298  1.00  0.00              
ATOM   4817  O   GLY   631     -52.667  25.626  20.191  1.00  0.00              
ATOM   4818  N   ASN   632     -52.123  23.605  19.354  1.00  0.00              
ATOM   4819  CA  ASN   632     -52.899  23.708  18.149  1.00  0.00              
ATOM   4820  CB  ASN   632     -52.563  22.589  17.151  1.00  0.00              
ATOM   4821  C   ASN   632     -54.386  23.675  18.387  1.00  0.00              
ATOM   4822  O   ASN   632     -55.148  24.225  17.595  1.00  0.00              
ATOM   4823  CG  ASN   632     -51.117  22.800  16.723  1.00  0.00           C  
ATOM   4824  OD1 ASN   632     -50.582  23.902  16.838  1.00  0.00           O  
ATOM   4825  ND2 ASN   632     -50.463  21.720  16.218  1.00  0.00           N  
ATOM   4826  N   VAL   633     -54.860  23.004  19.450  1.00  0.00              
ATOM   4827  CA  VAL   633     -56.279  22.819  19.611  1.00  0.00              
ATOM   4828  CB  VAL   633     -56.624  21.907  20.756  1.00  0.00              
ATOM   4829  C   VAL   633     -57.021  24.120  19.770  1.00  0.00              
ATOM   4830  O   VAL   633     -58.077  24.311  19.168  1.00  0.00              
ATOM   4831  CG1 VAL   633     -56.455  22.647  22.091  1.00  0.00           C  
ATOM   4832  CG2 VAL   633     -58.029  21.341  20.511  1.00  0.00           C  
ATOM   4833  N   ASP   634     -56.495  25.061  20.571  1.00  0.00              
ATOM   4834  CA  ASP   634     -57.181  26.299  20.824  1.00  0.00              
ATOM   4835  CB  ASP   634     -56.431  27.195  21.826  1.00  0.00              
ATOM   4836  C   ASP   634     -57.291  27.079  19.553  1.00  0.00              
ATOM   4837  O   ASP   634     -58.292  27.753  19.317  1.00  0.00              
ATOM   4838  CG  ASP   634     -56.437  26.504  23.181  1.00  0.00           C  
ATOM   4839  OD1 ASP   634     -57.128  25.458  23.309  1.00  0.00           O  
ATOM   4840  OD2 ASP   634     -55.749  27.012  24.107  1.00  0.00           O  
ATOM   4841  N   ILE   635     -56.263  27.001  18.688  1.00  0.00              
ATOM   4842  CA  ILE   635     -56.258  27.817  17.512  1.00  0.00              
ATOM   4843  CB  ILE   635     -55.003  27.697  16.686  1.00  0.00              
ATOM   4844  C   ILE   635     -57.443  27.472  16.664  1.00  0.00              
ATOM   4845  O   ILE   635     -58.056  28.361  16.075  1.00  0.00              
ATOM   4846  CG2 ILE   635     -55.020  26.375  15.904  1.00  0.00           C  
ATOM   4847  CG1 ILE   635     -54.869  28.923  15.772  1.00  0.00           C  
ATOM   4848  CD1 ILE   635     -54.585  30.218  16.532  1.00  0.00           C  
ATOM   4849  N   VAL   636     -57.766  26.170  16.527  1.00  0.00              
ATOM   4850  CA  VAL   636     -58.904  25.776  15.746  1.00  0.00              
ATOM   4851  CB  VAL   636     -58.926  24.311  15.390  1.00  0.00              
ATOM   4852  C   VAL   636     -60.203  26.141  16.408  1.00  0.00              
ATOM   4853  O   VAL   636     -61.092  26.694  15.763  1.00  0.00              
ATOM   4854  CG1 VAL   636     -57.778  24.033  14.407  1.00  0.00           C  
ATOM   4855  CG2 VAL   636     -58.832  23.467  16.667  1.00  0.00           C  
ATOM   4856  N   LEU   637     -60.356  25.835  17.712  1.00  0.00              
ATOM   4857  CA  LEU   637     -61.608  26.056  18.393  1.00  0.00              
ATOM   4858  CB  LEU   637     -61.664  25.410  19.787  1.00  0.00              
ATOM   4859  C   LEU   637     -61.926  27.514  18.578  1.00  0.00              
ATOM   4860  O   LEU   637     -63.044  27.946  18.301  1.00  0.00              
ATOM   4861  CG  LEU   637     -63.005  25.654  20.507  1.00  0.00           C  
ATOM   4862  CD1 LEU   637     -64.181  25.044  19.727  1.00  0.00           C  
ATOM   4863  CD2 LEU   637     -62.948  25.178  21.967  1.00  0.00           C  
ATOM   4864  N   ASN   638     -60.952  28.321  19.041  1.00  0.00              
ATOM   4865  CA  ASN   638     -61.228  29.699  19.348  1.00  0.00              
ATOM   4866  CB  ASN   638     -60.026  30.439  19.961  1.00  0.00              
ATOM   4867  C   ASN   638     -61.624  30.421  18.098  1.00  0.00              
ATOM   4868  O   ASN   638     -62.492  31.291  18.120  1.00  0.00              
ATOM   4869  CG  ASN   638     -59.853  29.947  21.392  1.00  0.00           C  
ATOM   4870  OD1 ASN   638     -60.826  29.629  22.073  1.00  0.00           O  
ATOM   4871  ND2 ASN   638     -58.580  29.887  21.867  1.00  0.00           N  
ATOM   4872  N   GLY   639     -60.966  30.068  16.982  1.00  0.00              
ATOM   4873  CA  GLY   639     -61.142  30.631  15.673  1.00  0.00              
ATOM   4874  C   GLY   639     -62.497  30.309  15.102  1.00  0.00              
ATOM   4875  O   GLY   639     -62.941  30.967  14.163  1.00  0.00              
ATOM   4876  N   GLY   640     -63.150  29.223  15.560  1.00  0.00              
ATOM   4877  CA  GLY   640     -64.442  28.893  15.020  1.00  0.00              
ATOM   4878  C   GLY   640     -64.244  27.991  13.838  1.00  0.00              
ATOM   4879  O   GLY   640     -65.131  27.833  13.000  1.00  0.00              
ATOM   4880  N   PHE   641     -63.026  27.436  13.717  1.00  0.00              
ATOM   4881  CA  PHE   641     -62.634  26.535  12.670  1.00  0.00              
ATOM   4882  CB  PHE   641     -61.118  26.510  12.423  1.00  0.00              
ATOM   4883  C   PHE   641     -63.105  25.124  12.898  1.00  0.00              
ATOM   4884  O   PHE   641     -63.136  24.329  11.959  1.00  0.00              
ATOM   4885  CG  PHE   641     -60.740  27.930  12.179  1.00  0.00           C  
ATOM   4886  CD1 PHE   641     -61.510  28.719  11.360  1.00  0.00           C  
ATOM   4887  CD2 PHE   641     -59.597  28.463  12.731  1.00  0.00           C  
ATOM   4888  CE1 PHE   641     -61.160  30.027  11.133  1.00  0.00           C  
ATOM   4889  CE2 PHE   641     -59.244  29.772  12.500  1.00  0.00           C  
ATOM   4890  CZ  PHE   641     -60.032  30.562  11.700  1.00  0.00           C  
ATOM   4891  N   GLY   642     -63.375  24.715  14.153  1.00  0.00              
ATOM   4892  CA  GLY   642     -63.778  23.342  14.328  1.00  0.00              
ATOM   4893  C   GLY   642     -64.056  23.065  15.775  1.00  0.00              
ATOM   4894  O   GLY   642     -64.258  23.983  16.569  1.00  0.00              
ATOM   4895  N   ASP   643     -64.109  21.762  16.140  1.00  0.00              
ATOM   4896  CA  ASP   643     -64.394  21.374  17.495  1.00  0.00              
ATOM   4897  CB  ASP   643     -65.800  20.771  17.675  1.00  0.00              
ATOM   4898  C   ASP   643     -63.394  20.331  17.916  1.00  0.00              
ATOM   4899  O   ASP   643     -62.618  19.830  17.104  1.00  0.00              
ATOM   4900  CG  ASP   643     -66.190  20.845  19.149  1.00  0.00           C  
ATOM   4901  OD1 ASP   643     -65.429  21.463  19.941  1.00  0.00           O  
ATOM   4902  OD2 ASP   643     -67.266  20.291  19.498  1.00  0.00           O  
ATOM   4903  N   PHE   644     -63.380  19.999  19.227  1.00  0.00              
ATOM   4904  CA  PHE   644     -62.473  19.032  19.786  1.00  0.00              
ATOM   4905  CB  PHE   644     -61.565  19.671  20.856  1.00  0.00              
ATOM   4906  C   PHE   644     -63.280  17.960  20.454  1.00  0.00              
ATOM   4907  O   PHE   644     -64.201  18.253  21.214  1.00  0.00              
ATOM   4908  CG  PHE   644     -60.704  18.635  21.493  1.00  0.00           C  
ATOM   4909  CD1 PHE   644     -59.508  18.260  20.925  1.00  0.00           C  
ATOM   4910  CD2 PHE   644     -61.094  18.049  22.676  1.00  0.00           C  
ATOM   4911  CE1 PHE   644     -58.720  17.307  21.528  1.00  0.00           C  
ATOM   4912  CE2 PHE   644     -60.310  17.096  23.281  1.00  0.00           C  
ATOM   4913  CZ  PHE   644     -59.120  16.722  22.706  1.00  0.00           C  
ATOM   4914  N   CYS   645     -62.961  16.675  20.180  1.00  0.00              
ATOM   4915  CA  CYS   645     -63.702  15.620  20.812  1.00  0.00              
ATOM   4916  CB  CYS   645     -65.076  15.419  20.165  1.00  0.00              
ATOM   4917  C   CYS   645     -62.935  14.335  20.678  1.00  0.00              
ATOM   4918  O   CYS   645     -62.528  13.941  19.586  1.00  0.00              
ATOM   4919  SG  CYS   645     -66.024  14.113  20.975  1.00  0.00           S  
ATOM   4920  N   GLU   646     -62.688  13.674  21.824  1.00  0.00              
ATOM   4921  CA  GLU   646     -61.965  12.434  21.928  1.00  0.00              
ATOM   4922  CB  GLU   646     -61.470  12.177  23.362  1.00  0.00              
ATOM   4923  C   GLU   646     -62.788  11.239  21.536  1.00  0.00              
ATOM   4924  O   GLU   646     -62.237  10.244  21.072  1.00  0.00              
ATOM   4925  CG  GLU   646     -60.427  13.190  23.837  1.00  0.00           C  
ATOM   4926  CD  GLU   646     -60.048  12.829  25.268  1.00  0.00           C  
ATOM   4927  OE1 GLU   646     -60.564  11.797  25.773  1.00  0.00           O  
ATOM   4928  OE2 GLU   646     -59.241  13.583  25.875  1.00  0.00           O  
ATOM   4929  N   ASP   647     -64.118  11.259  21.750  1.00  0.00              
ATOM   4930  CA  ASP   647     -64.820  10.023  21.506  1.00  0.00              
ATOM   4931  CB  ASP   647     -65.857   9.647  22.584  1.00  0.00              
ATOM   4932  C   ASP   647     -65.395   9.931  20.131  1.00  0.00              
ATOM   4933  O   ASP   647     -66.029  10.841  19.597  1.00  0.00              
ATOM   4934  CG  ASP   647     -66.856  10.767  22.791  1.00  0.00           C  
ATOM   4935  OD1 ASP   647     -66.428  11.950  22.798  1.00  0.00           O  
ATOM   4936  OD2 ASP   647     -68.061  10.454  22.966  1.00  0.00           O
[truncated: 40,667 more chars]
