# Supplementary material for: Monogalactosyldiacylglycerol and Sulfolipid Synthesis in Microalgae
Source: Mar Drugs. 2020 May 1;18(5):237. doi: 10.3390/md18050237 (PMC7281551; doi:10.3390/md18050237)
Supplement: Supplementary file 1 [file marinedrugs-18-00237-s001.zip › S14 Data.pdb]

REMARK  99  Chain ID : 1
REMARK  99  Residues : 468
REMARK  99  Atoms    : 3636
REMARK  99  File     : final.sc.pdb
ATOM      1  N   MET     1      73.526  77.349  54.022  1.00  0.00              
ATOM      2  CA  MET     1      73.332  77.131  55.469  1.00  0.00              
ATOM      3  CB  MET     1      74.695  76.838  56.124  1.00  0.00              
ATOM      4  C   MET     1      72.759  78.354  56.110  1.00  0.00              
ATOM      5  O   MET     1      72.258  78.301  57.231  1.00  0.00              
ATOM      6  CG  MET     1      75.298  75.493  55.704  1.00  0.00           C  
ATOM      7  SD  MET     1      77.007  75.197  56.256  1.00  0.00           S  
ATOM      8  CE  MET     1      77.800  75.840  54.754  1.00  0.00           C  
ATOM      9  N   ARG     2      72.814  79.499  55.403  1.00  0.00              
ATOM     10  CA  ARG     2      72.287  80.715  55.950  1.00  0.00              
ATOM     11  CB  ARG     2      73.113  81.946  55.556  1.00  0.00              
ATOM     12  C   ARG     2      70.926  80.890  55.357  1.00  0.00              
ATOM     13  O   ARG     2      70.741  80.748  54.150  1.00  0.00              
ATOM     14  CG  ARG     2      74.537  81.918  56.111  1.00  0.00           C  
ATOM     15  CD  ARG     2      74.704  82.785  57.354  1.00  0.00           C  
ATOM     16  NE  ARG     2      74.316  84.167  56.962  1.00  0.00           N  
ATOM     17  CZ  ARG     2      74.138  85.121  57.919  1.00  0.00           C  
ATOM     18  NH1 ARG     2      74.340  84.814  59.234  1.00  0.00           N  
ATOM     19  NH2 ARG     2      73.753  86.378  57.556  1.00  0.00           N  
ATOM     20  N   PHE     3      69.922  81.188  56.202  1.00  0.00              
ATOM     21  CA  PHE     3      68.603  81.358  55.674  1.00  0.00              
ATOM     22  CB  PHE     3      67.524  80.641  56.506  1.00  0.00              
ATOM     23  C   PHE     3      68.292  82.812  55.781  1.00  0.00              
ATOM     24  O   PHE     3      68.333  83.374  56.875  1.00  0.00              
ATOM     25  CG  PHE     3      67.818  79.178  56.554  1.00  0.00           C  
ATOM     26  CD1 PHE     3      68.767  78.691  57.424  1.00  0.00           C  
ATOM     27  CD2 PHE     3      67.137  78.291  55.752  1.00  0.00           C  
ATOM     28  CE1 PHE     3      69.047  77.346  57.488  1.00  0.00           C  
ATOM     29  CE2 PHE     3      67.412  76.944  55.812  1.00  0.00           C  
ATOM     30  CZ  PHE     3      68.367  76.469  56.678  1.00  0.00           C  
ATOM     31  N   PHE     4      67.984  83.480  54.652  1.00  0.00              
ATOM     32  CA  PHE     4      67.652  84.862  54.813  1.00  0.00              
ATOM     33  CB  PHE     4      68.794  85.848  54.487  1.00  0.00              
ATOM     34  C   PHE     4      66.468  85.205  53.976  1.00  0.00              
ATOM     35  O   PHE     4      66.329  84.766  52.835  1.00  0.00              
ATOM     36  CG  PHE     4      69.201  85.694  53.063  1.00  0.00           C  
ATOM     37  CD1 PHE     4      68.473  86.285  52.057  1.00  0.00           C  
ATOM     38  CD2 PHE     4      70.327  84.973  52.736  1.00  0.00           C  
ATOM     39  CE1 PHE     4      68.852  86.144  50.743  1.00  0.00           C  
ATOM     40  CE2 PHE     4      70.712  84.830  51.424  1.00  0.00           C  
ATOM     41  CZ  PHE     4      69.972  85.415  50.425  1.00  0.00           C  
ATOM     42  N   LEU     5      65.552  85.983  54.577  1.00  0.00              
ATOM     43  CA  LEU     5      64.417  86.506  53.884  1.00  0.00              
ATOM     44  CB  LEU     5      63.070  86.127  54.522  1.00  0.00              
ATOM     45  C   LEU     5      64.542  87.975  54.120  1.00  0.00              
ATOM     46  O   LEU     5      64.577  88.412  55.269  1.00  0.00              
ATOM     47  CG  LEU     5      62.803  84.618  54.642  1.00  0.00           C  
ATOM     48  CD1 LEU     5      61.419  84.358  55.260  1.00  0.00           C  
ATOM     49  CD2 LEU     5      63.010  83.899  53.302  1.00  0.00           C  
ATOM     50  N   VAL     6      64.631  88.793  53.061  1.00  0.00              
ATOM     51  CA  VAL     6      64.739  90.189  53.358  1.00  0.00              
ATOM     52  CB  VAL     6      65.684  90.928  52.458  1.00  0.00              
ATOM     53  C   VAL     6      63.371  90.764  53.190  1.00  0.00              
ATOM     54  O   VAL     6      62.729  90.572  52.159  1.00  0.00              
ATOM     55  CG1 VAL     6      65.609  92.428  52.789  1.00  0.00           C  
ATOM     56  CG2 VAL     6      67.090  90.329  52.638  1.00  0.00           C  
ATOM     57  N   PHE     7      62.882  91.478  54.223  1.00  0.00              
ATOM     58  CA  PHE     7      61.559  92.025  54.154  1.00  0.00              
ATOM     59  CB  PHE     7      60.531  91.255  54.988  1.00  0.00              
ATOM     60  C   PHE     7      61.609  93.427  54.669  1.00  0.00              
ATOM     61  O   PHE     7      62.637  93.880  55.170  1.00  0.00              
ATOM     62  CG  PHE     7      61.000  91.401  56.384  1.00  0.00           C  
ATOM     63  CD1 PHE     7      61.973  90.561  56.861  1.00  0.00           C  
ATOM     64  CD2 PHE     7      60.499  92.390  57.198  1.00  0.00           C  
ATOM     65  CE1 PHE     7      62.423  90.696  58.148  1.00  0.00           C  
ATOM     66  CE2 PHE     7      60.947  92.526  58.490  1.00  0.00           C  
ATOM     67  CZ  PHE     7      61.912  91.673  58.967  1.00  0.00           C  
ATOM     68  N   THR     8      60.483  94.155  54.534  1.00  0.00              
ATOM     69  CA  THR     8      60.404  95.518  54.976  1.00  0.00              
ATOM     70  CB  THR     8      59.706  96.411  53.990  1.00  0.00              
ATOM     71  C   THR     8      59.587  95.532  56.227  1.00  0.00              
ATOM     72  O   THR     8      58.577  94.838  56.327  1.00  0.00              
ATOM     73  OG1 THR     8      59.746  97.761  54.427  1.00  0.00           O  
ATOM     74  CG2 THR     8      58.247  95.943  53.840  1.00  0.00           C  
ATOM     75  N   LEU     9      60.026  96.296  57.247  1.00  0.00              
ATOM     76  CA  LEU     9      59.232  96.331  58.438  1.00  0.00              
ATOM     77  CB  LEU     9      59.534  95.159  59.381  1.00  0.00              
ATOM     78  C   LEU     9      59.508  97.604  59.202  1.00  0.00              
ATOM     79  O   LEU     9      60.652  97.776  59.620  1.00  0.00              
ATOM     80  CG  LEU     9      58.802  95.255  60.728  1.00  0.00           C  
ATOM     81  CD1 LEU     9      57.279  95.321  60.541  1.00  0.00           C  
ATOM     82  CD2 LEU     9      59.239  94.119  61.665  1.00  0.00           C  
ATOM     83  N   PRO    10      58.594  98.543  59.424  1.00  0.00              
ATOM     84  CA  PRO    10      57.309  98.652  58.764  1.00  0.00              
ATOM     85  CB  PRO    10      56.488  99.634  59.600  1.00  0.00              
ATOM     86  C   PRO    10      57.609  99.149  57.397  1.00  0.00              
ATOM     87  O   PRO    10      56.998  98.741  56.412  1.00  0.00              
ATOM     88  CD  PRO    10      58.581  99.175  60.733  1.00  0.00           C  
ATOM     89  CG  PRO    10      57.115  99.539  61.003  1.00  0.00           C  
ATOM     90  N   ILE    11      58.569 100.076  57.407  1.00  0.00              
ATOM     91  CA  ILE    11      59.311 100.753  56.400  1.00  0.00              
ATOM     92  CB  ILE    11      58.977 102.208  56.278  1.00  0.00              
ATOM     93  C   ILE    11      60.565 100.582  57.179  1.00  0.00              
ATOM     94  O   ILE    11      60.450 100.097  58.302  1.00  0.00              
ATOM     95  CG2 ILE    11      59.496 102.969  57.511  1.00  0.00           C  
ATOM     96  CG1 ILE    11      59.518 102.699  54.937  1.00  0.00           C  
ATOM     97  CD1 ILE    11      58.879 101.915  53.796  1.00  0.00           C  
ATOM     98  N   LEU    12      61.779 100.876  56.704  1.00  0.00              
ATOM     99  CA  LEU    12      62.796 100.550  57.667  1.00  0.00              
ATOM    100  CB  LEU    12      64.216 100.510  57.075  1.00  0.00              
ATOM    101  C   LEU    12      62.776 101.583  58.760  1.00  0.00              
ATOM    102  O   LEU    12      63.279 102.694  58.598  1.00  0.00              
ATOM    103  CG  LEU    12      64.445  99.335  56.107  1.00  0.00           C  
ATOM    104  CD1 LEU    12      65.878  99.343  55.547  1.00  0.00           C  
ATOM    105  CD2 LEU    12      64.080  97.996  56.769  1.00  0.00           C  
ATOM    106  N   SER    13      62.156 101.224  59.907  1.00  0.00              
ATOM    107  CA  SER    13      61.993 102.093  61.034  1.00  0.00              
ATOM    108  CB  SER    13      60.982 101.571  62.065  1.00  0.00              
ATOM    109  C   SER    13      63.277 102.341  61.768  1.00  0.00              
ATOM    110  O   SER    13      63.766 103.469  61.821  1.00  0.00              
ATOM    111  OG  SER    13      59.666 101.706  61.552  1.00  0.00           O  
ATOM    112  N   ASN    14      63.871 101.273  62.338  1.00  0.00              
ATOM    113  CA  ASN    14      65.020 101.431  63.186  1.00  0.00              
ATOM    114  CB  ASN    14      65.546 100.084  63.715  1.00  0.00              
ATOM    115  C   ASN    14      66.106 102.048  62.381  1.00  0.00              
ATOM    116  O   ASN    14      66.722 103.029  62.796  1.00  0.00              
ATOM    117  CG  ASN    14      66.569 100.350  64.810  1.00  0.00           C  
ATOM    118  OD1 ASN    14      66.966 101.491  65.045  1.00  0.00           O  
ATOM    119  ND2 ASN    14      67.016  99.265  65.498  1.00  0.00           N  
ATOM    120  N   ALA    15      66.364 101.491  61.188  1.00  0.00              
ATOM    121  CA  ALA    15      67.357 102.113  60.378  1.00  0.00              
ATOM    122  CB  ALA    15      68.210 101.123  59.569  1.00  0.00              
ATOM    123  C   ALA    15      66.596 102.953  59.409  1.00  0.00              
ATOM    124  O   ALA    15      65.822 102.441  58.602  1.00  0.00              
ATOM    125  N   PHE    16      66.793 104.280  59.466  1.00  0.00              
ATOM    126  CA  PHE    16      66.078 105.138  58.572  1.00  0.00              
ATOM    127  CB  PHE    16      66.144 106.625  58.975  1.00  0.00              
ATOM    128  C   PHE    16      66.764 105.000  57.250  1.00  0.00              
ATOM    129  O   PHE    16      67.954 104.693  57.198  1.00  0.00              
ATOM    130  CG  PHE    16      65.533 106.775  60.330  1.00  0.00           C  
ATOM    131  CD1 PHE    16      66.299 106.620  61.464  1.00  0.00           C  
ATOM    132  CD2 PHE    16      64.196 107.069  60.471  1.00  0.00           C  
ATOM    133  CE1 PHE    16      65.745 106.756  62.715  1.00  0.00           C  
ATOM    134  CE2 PHE    16      63.636 107.206  61.720  1.00  0.00           C  
ATOM    135  CZ  PHE    16      64.409 107.050  62.846  1.00  0.00           C  
ATOM    136  N   ALA    17      66.032 105.198  56.134  1.00  0.00              
ATOM    137  CA  ALA    17      66.656 105.034  54.852  1.00  0.00              
ATOM    138  CB  ALA    17      65.889 104.091  53.908  1.00  0.00              
ATOM    139  C   ALA    17      66.716 106.368  54.169  1.00  0.00              
ATOM    140  O   ALA    17      65.805 107.187  54.274  1.00  0.00              
ATOM    141  N   PRO    18      67.805 106.586  53.472  1.00  0.00              
ATOM    142  CA  PRO    18      68.011 107.831  52.775  1.00  0.00              
ATOM    143  CB  PRO    18      69.215 107.598  51.871  1.00  0.00              
ATOM    144  C   PRO    18      66.832 108.231  51.952  1.00  0.00              
ATOM    145  O   PRO    18      66.260 109.289  52.213  1.00  0.00              
ATOM    146  CD  PRO    18      68.480 105.487  52.803  1.00  0.00           C  
ATOM    147  CG  PRO    18      69.096 106.102  51.532  1.00  0.00           C  
ATOM    148  N   ALA    19      66.465 107.413  50.950  1.00  0.00              
ATOM    149  CA  ALA    19      65.296 107.693  50.173  1.00  0.00              
ATOM    150  CB  ALA    19      65.588 108.046  48.706  1.00  0.00              
ATOM    151  C   ALA    19      64.538 106.417  50.188  1.00  0.00              
ATOM    152  O   ALA    19      64.990 105.417  49.633  1.00  0.00              
ATOM    153  N   ARG    20      63.364 106.401  50.840  1.00  0.00              
ATOM    154  CA  ARG    20      62.672 105.155  50.833  1.00  0.00              
ATOM    155  CB  ARG    20      63.008 104.273  52.050  1.00  0.00              
ATOM    156  C   ARG    20      61.209 105.477  50.847  1.00  0.00              
ATOM    157  O   ARG    20      60.743 106.267  51.666  1.00  0.00              
ATOM    158  CG  ARG    20      62.908 102.769  51.768  1.00  0.00           C  
ATOM    159  CD  ARG    20      61.571 102.115  52.110  1.00  0.00           C  
ATOM    160  NE  ARG    20      61.681 100.667  51.768  1.00  0.00           N  
ATOM    161  CZ  ARG    20      61.490 100.234  50.487  1.00  0.00           C  
ATOM    162  NH1 ARG    20      61.220 101.126  49.490  1.00  0.00           N  
ATOM    163  NH2 ARG    20      61.585  98.902  50.200  1.00  0.00           N  
ATOM    164  N   GLY    21      60.450 104.891  49.904  1.00  0.00              
ATOM    165  CA  GLY    21      59.023 105.036  49.892  1.00  0.00              
ATOM    166  C   GLY    21      58.603 103.792  50.602  1.00  0.00              
ATOM    167  O   GLY    21      59.255 103.475  51.591  1.00  0.00              
ATOM    168  N   PRO    22      57.582 103.054  50.237  1.00  0.00              
ATOM    169  CA  PRO    22      56.670 103.437  49.196  1.00  0.00              
ATOM    170  CB  PRO    22      56.081 102.145  48.632  1.00  0.00              
ATOM    171  C   PRO    22      55.633 104.236  49.900  1.00  0.00              
ATOM    172  O   PRO    22      55.543 104.106  51.120  1.00  0.00              
ATOM    173  CD  PRO    22      57.743 101.609  50.296  1.00  0.00           C  
ATOM    174  CG  PRO    22      57.107 101.068  49.009  1.00  0.00           C  
ATOM    175  N   GLY    23      54.840 105.042  49.168  1.00  0.00              
ATOM    176  CA  GLY    23      53.799 105.783  49.814  1.00  0.00              
ATOM    177  C   GLY    23      54.437 106.587  50.891  1.00  0.00              
ATOM    178  O   GLY    23      55.247 107.482  50.649  1.00  0.00              
ATOM    179  N   PHE    24      54.053 106.252  52.129  1.00  0.00              
ATOM    180  CA  PHE    24      54.569 106.843  53.319  1.00  0.00              
ATOM    181  CB  PHE    24      53.640 107.901  53.949  1.00  0.00              
ATOM    182  C   PHE    24      54.630 105.719  54.299  1.00  0.00              
ATOM    183  O   PHE    24      55.643 105.037  54.444  1.00  0.00              
ATOM    184  CG  PHE    24      53.716 109.190  53.199  1.00  0.00           C  
ATOM    185  CD1 PHE    24      54.729 110.082  53.472  1.00  0.00           C  
ATOM    186  CD2 PHE    24      52.778 109.521  52.248  1.00  0.00           C  
ATOM    187  CE1 PHE    24      54.817 111.280  52.802  1.00  0.00           C  
ATOM    188  CE2 PHE    24      52.862 110.718  51.575  1.00  0.00           C  
ATOM    189  CZ  PHE    24      53.881 111.599  51.849  1.00  0.00           C  
ATOM    190  N   VAL    25      53.500 105.518  54.999  1.00  0.00              
ATOM    191  CA  VAL    25      53.370 104.581  56.072  1.00  0.00              
ATOM    192  CB  VAL    25      52.000 104.645  56.683  1.00  0.00              
ATOM    193  C   VAL    25      53.610 103.146  55.681  1.00  0.00              
ATOM    194  O   VAL    25      54.472 102.502  56.277  1.00  0.00              
ATOM    195  CG1 VAL    25      51.894 103.584  57.789  1.00  0.00           C  
ATOM    196  CG2 VAL    25      51.753 106.083  57.171  1.00  0.00           C  
ATOM    197  N   ALA    26      52.904 102.598  54.663  1.00  0.00              
ATOM    198  CA  ALA    26      53.028 101.174  54.452  1.00  0.00              
ATOM    199  CB  ALA    26      52.801 100.393  55.763  1.00  0.00              
ATOM    200  C   ALA    26      52.093 100.754  53.333  1.00  0.00              
ATOM    201  O   ALA    26      52.244 101.383  52.288  1.00  0.00              
ATOM    202  N   PRO    27      51.143  99.808  53.305  1.00  0.00              
ATOM    203  CA  PRO    27      50.671  98.925  54.364  1.00  0.00              
ATOM    204  CB  PRO    27      49.185  98.684  54.091  1.00  0.00              
ATOM    205  C   PRO    27      51.378  97.640  54.620  1.00  0.00              
ATOM    206  O   PRO    27      52.176  97.194  53.797  1.00  0.00              
ATOM    207  CD  PRO    27      50.105 100.005  52.304  1.00  0.00           C  
ATOM    208  CG  PRO    27      49.035  98.944  52.589  1.00  0.00           C  
ATOM    209  N   SER    28      51.075  97.057  55.800  1.00  0.00              
ATOM    210  CA  SER    28      51.524  95.765  56.225  1.00  0.00              
ATOM    211  CB  SER    28      53.051  95.598  56.153  1.00  0.00              
ATOM    212  C   SER    28      51.165  95.674  57.669  1.00  0.00              
ATOM    213  O   SER    28      51.074  96.682  58.368  1.00  0.00              
ATOM    214  OG  SER    28      53.673  96.454  57.101  1.00  0.00           O  
ATOM    215  N   THR    29      50.909  94.447  58.142  1.00  0.00              
ATOM    216  CA  THR    29      50.770  94.235  59.546  1.00  0.00              
ATOM    217  CB  THR    29      49.878  93.082  59.891  1.00  0.00              
ATOM    218  C   THR    29      52.161  93.836  59.867  1.00  0.00              
ATOM    219  O   THR    29      53.069  94.134  59.092  1.00  0.00              
ATOM    220  OG1 THR    29      50.412  91.872  59.372  1.00  0.00           O  
ATOM    221  CG2 THR    29      48.491  93.353  59.287  1.00  0.00           C  
ATOM    222  N   SER    30      52.416  93.170  60.997  1.00  0.00              
ATOM    223  CA  SER    30      53.792  92.811  61.066  1.00  0.00              
ATOM    224  CB  SER    30      54.320  92.617  62.501  1.00  0.00              
ATOM    225  C   SER    30      53.924  91.531  60.309  1.00  0.00              
ATOM    226  O   SER    30      54.013  90.448  60.885  1.00  0.00              
ATOM    227  OG  SER    30      53.615  91.578  63.165  1.00  0.00           O  
ATOM    228  N   SER    31      53.927  91.631  58.965  1.00  0.00              
ATOM    229  CA  SER    31      54.156  90.456  58.184  1.00  0.00              
ATOM    230  CB  SER    31      53.724  90.586  56.714  1.00  0.00              
ATOM    231  C   SER    31      55.641  90.299  58.224  1.00  0.00              
ATOM    232  O   SER    31      56.366  91.292  58.267  1.00  0.00              
ATOM    233  OG  SER    31      52.313  90.725  56.636  1.00  0.00           O  
ATOM    234  N   SER    32      56.136  89.049  58.218  1.00  0.00              
ATOM    235  CA  SER    32      57.551  88.822  58.276  1.00  0.00              
ATOM    236  CB  SER    32      58.290  89.172  56.972  1.00  0.00              
ATOM    237  C   SER    32      58.162  89.574  59.413  1.00  0.00              
ATOM    238  O   SER    32      59.113  90.331  59.228  1.00  0.00              
ATOM    239  OG  SER    32      57.897  88.275  55.942  1.00  0.00           O  
ATOM    240  N   SER    33      57.626  89.383  60.633  1.00  0.00              
ATOM    241  CA  SER    33      58.185  90.093  61.742  1.00  0.00              
ATOM    242  CB  SER    33      57.354  89.987  63.034  1.00  0.00              
ATOM    243  C   SER    33      59.561  89.561  62.012  1.00  0.00              
ATOM    244  O   SER    33      59.756  88.371  62.249  1.00  0.00              
ATOM    245  OG  SER    33      57.996  90.698  64.082  1.00  0.00           O  
ATOM    246  N   ARG    34      60.553  90.472  61.956  1.00  0.00              
ATOM    247  CA  ARG    34      61.937  90.250  62.278  1.00  0.00              
ATOM    248  CB  ARG    34      62.205  90.174  63.795  1.00  0.00              
ATOM    249  C   ARG    34      62.526  89.038  61.615  1.00  0.00              
ATOM    250  O   ARG    34      63.150  88.216  62.285  1.00  0.00              
ATOM    251  CG  ARG    34      63.690  90.295  64.155  1.00  0.00           C  
ATOM    252  CD  ARG    34      63.964  90.433  65.657  1.00  0.00           C  
ATOM    253  NE  ARG    34      65.419  90.718  65.825  1.00  0.00           N  
ATOM    254  CZ  ARG    34      66.304  89.704  66.050  1.00  0.00           C  
ATOM    255  NH1 ARG    34      65.856  88.419  66.153  1.00  0.00           N  
ATOM    256  NH2 ARG    34      67.637  89.976  66.175  1.00  0.00           N  
ATOM    257  N   SER    35      62.355  88.877  60.287  1.00  0.00              
ATOM    258  CA  SER    35      63.016  87.776  59.637  1.00  0.00              
ATOM    259  CB  SER    35      62.770  87.703  58.120  1.00  0.00              
ATOM    260  C   SER    35      64.484  87.976  59.852  1.00  0.00              
ATOM    261  O   SER    35      65.107  87.284  60.656  1.00  0.00              
ATOM    262  OG  SER    35      63.462  86.589  57.573  1.00  0.00           O  
ATOM    263  N   SER    36      65.071  88.955  59.133  1.00  0.00              
ATOM    264  CA  SER    36      66.450  89.307  59.322  1.00  0.00              
ATOM    265  CB  SER    36      67.414  88.468  58.467  1.00  0.00              
ATOM    266  C   SER    36      66.566  90.724  58.851  1.00  0.00              
ATOM    267  O   SER    36      67.576  91.114  58.268  1.00  0.00              
ATOM    268  OG  SER    36      67.332  87.101  58.840  1.00  0.00           O  
ATOM    269  N   SER    37      65.523  91.540  59.107  1.00  0.00              
ATOM    270  CA  SER    37      65.500  92.887  58.613  1.00  0.00              
ATOM    271  CB  SER    37      64.157  93.589  58.899  1.00  0.00              
ATOM    272  C   SER    37      66.612  93.706  59.164  1.00  0.00              
ATOM    273  O   SER    37      67.701  93.770  58.595  1.00  0.00              
ATOM    274  OG  SER    37      63.840  93.530  60.283  1.00  0.00           O  
ATOM    275  N   CYS    38      66.366  94.349  60.315  1.00  0.00              
ATOM    276  CA  CYS    38      67.407  95.114  60.915  1.00  0.00              
ATOM    277  CB  CYS    38      66.916  95.945  62.112  1.00  0.00              
ATOM    278  C   CYS    38      68.318  94.042  61.410  1.00  0.00              
ATOM    279  O   CYS    38      67.896  92.903  61.603  1.00  0.00              
ATOM    280  SG  CYS    38      68.233  96.921  62.894  1.00  0.00           S  
ATOM    281  N   ASN    39      69.599  94.371  61.602  1.00  0.00              
ATOM    282  CA  ASN    39      70.553  93.419  62.080  1.00  0.00              
ATOM    283  CB  ASN    39      70.043  92.605  63.282  1.00  0.00              
ATOM    284  C   ASN    39      71.035  92.495  61.010  1.00  0.00              
ATOM    285  O   ASN    39      71.936  91.692  61.245  1.00  0.00              
ATOM    286  CG  ASN    39      69.939  93.575  64.451  1.00  0.00           C  
ATOM    287  OD1 ASN    39      68.867  93.775  65.020  1.00  0.00           O  
ATOM    288  ND2 ASN    39      71.088  94.207  64.813  1.00  0.00           N  
ATOM    289  N   LYS    40      70.481  92.602  59.796  1.00  0.00              
ATOM    290  CA  LYS    40      71.021  91.895  58.672  1.00  0.00              
ATOM    291  CB  LYS    40      70.415  90.496  58.460  1.00  0.00              
ATOM    292  C   LYS    40      70.568  92.742  57.540  1.00  0.00              
ATOM    293  O   LYS    40      69.541  92.475  56.919  1.00  0.00              
ATOM    294  CG  LYS    40      70.757  89.508  59.576  1.00  0.00           C  
ATOM    295  CD  LYS    40      72.261  89.326  59.786  1.00  0.00           C  
ATOM    296  CE  LYS    40      73.028  88.982  58.509  1.00  0.00           C  
ATOM    297  NZ  LYS    40      74.479  88.922  58.794  1.00  0.00           N  
ATOM    298  N   VAL    41      71.325  93.813  57.249  1.00  0.00              
ATOM    299  CA  VAL    41      70.866  94.687  56.220  1.00  0.00              
ATOM    300  CB  VAL    41      71.107  96.139  56.549  1.00  0.00              
ATOM    301  C   VAL    41      71.587  94.326  54.961  1.00  0.00              
ATOM    302  O   VAL    41      72.731  94.716  54.734  1.00  0.00              
ATOM    303  CG1 VAL    41      70.170  96.520  57.707  1.00  0.00           C  
ATOM    304  CG2 VAL    41      72.586  96.344  56.926  1.00  0.00           C  
ATOM    305  N   SER    42      70.904  93.542  54.106  1.00  0.00              
ATOM    306  CA  SER    42      71.409  93.165  52.821  1.00  0.00              
ATOM    307  CB  SER    42      71.387  94.317  51.802  1.00  0.00              
ATOM    308  C   SER    42      72.815  92.664  52.919  1.00  0.00              
ATOM    309  O   SER    42      73.683  93.106  52.169  1.00  0.00              
ATOM    310  OG  SER    42      70.050  94.742  51.579  1.00  0.00           O  
ATOM    311  N   THR    43      73.090  91.725  53.843  1.00  0.00              
ATOM    312  CA  THR    43      74.425  91.206  53.885  1.00  0.00              
ATOM    313  CB  THR    43      74.733  90.424  55.127  1.00  0.00              
ATOM    314  C   THR    43      74.502  90.275  52.721  1.00  0.00              
ATOM    315  O   THR    43      73.479  89.779  52.253  1.00  0.00              
ATOM    316  OG1 THR    43      74.541  91.234  56.277  1.00  0.00           O  
ATOM    317  CG2 THR    43      76.196  89.955  55.054  1.00  0.00           C  
ATOM    318  N   PHE    44      75.714  90.016  52.202  1.00  0.00              
ATOM    319  CA  PHE    44      75.759  89.183  51.038  1.00  0.00              
ATOM    320  CB  PHE    44      76.397  89.848  49.809  1.00  0.00              
ATOM    321  C   PHE    44      76.550  87.957  51.350  1.00  0.00              
ATOM    322  O   PHE    44      77.177  87.854  52.404  1.00  0.00              
ATOM    323  CG  PHE    44      75.510  90.988  49.460  1.00  0.00           C  
ATOM    324  CD1 PHE    44      74.314  90.763  48.818  1.00  0.00           C  
ATOM    325  CD2 PHE    44      75.853  92.275  49.803  1.00  0.00           C  
ATOM    326  CE1 PHE    44      73.480  91.808  48.500  1.00  0.00           C  
ATOM    327  CE2 PHE    44      75.023  93.324  49.485  1.00  0.00           C  
ATOM    328  CZ  PHE    44      73.837  93.093  48.832  1.00  0.00           C  
ATOM    329  N   PHE    45      76.514  86.975  50.426  1.00  0.00              
ATOM    330  CA  PHE    45      77.193  85.737  50.661  1.00  0.00              
ATOM    331  CB  PHE    45      76.256  84.521  50.648  1.00  0.00              
ATOM    332  C   PHE    45      78.280  85.537  49.666  1.00  0.00              
ATOM    333  O   PHE    45      78.281  86.121  48.582  1.00  0.00              
ATOM    334  CG  PHE    45      75.443  84.683  51.882  1.00  0.00           C  
ATOM    335  CD1 PHE    45      74.432  85.615  51.929  1.00  0.00           C  
ATOM    336  CD2 PHE    45      75.694  83.911  52.992  1.00  0.00           C  
ATOM    337  CE1 PHE    45      73.681  85.775  53.069  1.00  0.00           C  
ATOM    338  CE2 PHE    45      74.944  84.067  54.133  1.00  0.00           C  
ATOM    339  CZ  PHE    45      73.936  85.000  54.173  1.00  0.00           C  
ATOM    340  N   GLN    46      79.258  84.696  50.051  1.00  0.00              
ATOM    341  CA  GLN    46      80.403  84.457  49.233  1.00  0.00              
ATOM    342  CB  GLN    46      81.644  84.097  50.064  1.00  0.00              
ATOM    343  C   GLN    46      80.095  83.275  48.373  1.00  0.00              
ATOM    344  O   GLN    46      79.881  82.173  48.875  1.00  0.00              
ATOM    345  CG  GLN    46      82.967  84.369  49.354  1.00  0.00           C  
ATOM    346  CD  GLN    46      83.268  85.836  49.618  1.00  0.00           C  
ATOM    347  OE1 GLN    46      82.650  86.451  50.486  1.00  0.00           O  
ATOM    348  NE2 GLN    46      84.240  86.415  48.864  1.00  0.00           N  
ATOM    349  N   LEU    47      80.043  83.473  47.041  1.00  0.00              
ATOM    350  CA  LEU    47      79.812  82.331  46.213  1.00  0.00              
ATOM    351  CB  LEU    47      78.542  82.375  45.349  1.00  0.00              
ATOM    352  C   LEU    47      81.028  82.131  45.379  1.00  0.00              
ATOM    353  O   LEU    47      81.740  83.083  45.065  1.00  0.00              
ATOM    354  CG  LEU    47      78.546  83.378  44.193  1.00  0.00           C  
ATOM    355  CD1 LEU    47      77.167  83.394  43.514  1.00  0.00           C  
ATOM    356  CD2 LEU    47      79.034  84.767  44.633  1.00  0.00           C  
ATOM    357  N   HIS    48      81.316  80.870  45.006  1.00  0.00              
ATOM    358  CA  HIS    48      82.575  80.653  44.364  1.00  0.00              
ATOM    359  CB  HIS    48      83.572  79.958  45.307  1.00  0.00              
ATOM    360  C   HIS    48      82.413  79.778  43.157  1.00  0.00              
ATOM    361  O   HIS    48      82.070  80.239  42.069  1.00  0.00              
ATOM    362  ND1 HIS    48      86.071  79.691  45.616  1.00  0.00           N  
ATOM    363  CG  HIS    48      84.983  79.925  44.804  1.00  0.00           C  
ATOM    364  NE2 HIS    48      86.864  79.975  43.559  1.00  0.00           N  
ATOM    365  CD2 HIS    48      85.485  80.096  43.551  1.00  0.00           C  
ATOM    366  CE1 HIS    48      87.169  79.732  44.821  1.00  0.00           C  
ATOM    367  N   ALA    49      82.659  78.469  43.356  1.00  0.00              
ATOM    368  CA  ALA    49      82.778  77.483  42.320  1.00  0.00              
ATOM    369  CB  ALA    49      83.109  76.077  42.854  1.00  0.00              
ATOM    370  C   ALA    49      81.575  77.345  41.455  1.00  0.00              
ATOM    371  O   ALA    49      80.438  77.559  41.873  1.00  0.00              
ATOM    372  N   LEU    50      81.856  76.991  40.180  1.00  0.00              
ATOM    373  CA  LEU    50      80.859  76.687  39.201  1.00  0.00              
ATOM    374  CB  LEU    50      81.220  77.090  37.757  1.00  0.00              
ATOM    375  C   LEU    50      80.720  75.205  39.247  1.00  0.00              
ATOM    376  O   LEU    50      81.713  74.484  39.347  1.00  0.00              
ATOM    377  CG  LEU    50      81.328  78.614  37.543  1.00  0.00           C  
ATOM    378  CD1 LEU    50      82.540  79.199  38.280  1.00  0.00           C  
ATOM    379  CD2 LEU    50      81.316  78.982  36.051  1.00  0.00           C  
ATOM    380  N   GLU    51      79.475  74.702  39.196  1.00  0.00              
ATOM    381  CA  GLU    51      79.331  73.293  39.383  1.00  0.00              
ATOM    382  CB  GLU    51      78.300  72.985  40.483  1.00  0.00              
ATOM    383  C   GLU    51      78.887  72.651  38.111  1.00  0.00              
ATOM    384  O   GLU    51      77.709  72.685  37.762  1.00  0.00              
ATOM    385  CG  GLU    51      78.318  71.552  41.009  1.00  0.00           C  
ATOM    386  CD  GLU    51      77.332  71.492  42.169  1.00  0.00           C  
ATOM    387  OE1 GLU    51      76.226  72.079  42.028  1.00  0.00           O  
ATOM    388  OE2 GLU    51      77.672  70.872  43.212  1.00  0.00           O  
ATOM    389  N   ASP    52      79.843  72.051  37.376  1.00  0.00              
ATOM    390  CA  ASP    52      79.511  71.311  36.194  1.00  0.00              
ATOM    391  CB  ASP    52      80.582  71.384  35.089  1.00  0.00              
ATOM    392  C   ASP    52      79.398  69.887  36.618  1.00  0.00              
ATOM    393  O   ASP    52      79.715  69.541  37.754  1.00  0.00              
ATOM    394  CG  ASP    52      81.880  70.799  35.631  1.00  0.00           C  
ATOM    395  OD1 ASP    52      82.434  71.386  36.600  1.00  0.00           O  
ATOM    396  OD2 ASP    52      82.331  69.755  35.090  1.00  0.00           O  
ATOM    397  N   GLY    53      78.922  69.020  35.707  1.00  0.00              
ATOM    398  CA  GLY    53      78.806  67.630  36.028  1.00  0.00              
ATOM    399  C   GLY    53      77.604  67.123  35.310  1.00  0.00              
ATOM    400  O   GLY    53      76.686  67.882  35.002  1.00  0.00              
ATOM    401  N   THR    54      77.572  65.811  35.021  1.00  0.00              
ATOM    402  CA  THR    54      76.411  65.313  34.356  1.00  0.00              
ATOM    403  CB  THR    54      76.690  64.714  33.005  1.00  0.00              
ATOM    404  C   THR    54      75.780  64.283  35.227  1.00  0.00              
ATOM    405  O   THR    54      76.422  63.321  35.643  1.00  0.00              
ATOM    406  OG1 THR    54      77.596  63.627  33.127  1.00  0.00           O  
ATOM    407  CG2 THR    54      77.274  65.803  32.084  1.00  0.00           C  
ATOM    408  N   ASN    55      74.487  64.486  35.543  1.00  0.00              
ATOM    409  CA  ASN    55      73.786  63.538  36.351  1.00  0.00              
ATOM    410  CB  ASN    55      72.574  64.135  37.079  1.00  0.00              
ATOM    411  C   ASN    55      73.343  62.457  35.427  1.00  0.00              
ATOM    412  O   ASN    55      72.963  62.726  34.289  1.00  0.00              
ATOM    413  CG  ASN    55      73.143  65.021  38.179  1.00  0.00           C  
ATOM    414  OD1 ASN    55      74.011  64.596  38.940  1.00  0.00           O  
ATOM    415  ND2 ASN    55      72.662  66.290  38.261  1.00  0.00           N  
ATOM    416  N   VAL    56      73.407  61.189  35.883  1.00  0.00              
ATOM    417  CA  VAL    56      73.044  60.146  34.979  1.00  0.00              
ATOM    418  CB  VAL    56      74.108  59.097  34.794  1.00  0.00              
ATOM    419  C   VAL    56      71.768  59.494  35.404  1.00  0.00              
ATOM    420  O   VAL    56      71.640  58.939  36.495  1.00  0.00              
ATOM    421  CG1 VAL    56      75.308  59.742  34.077  1.00  0.00           C  
ATOM    422  CG2 VAL    56      74.468  58.510  36.166  1.00  0.00           C  
ATOM    423  N   ASP    57      70.774  59.617  34.505  1.00  0.00              
ATOM    424  CA  ASP    57      69.484  59.002  34.543  1.00  0.00              
ATOM    425  CB  ASP    57      68.430  59.747  35.384  1.00  0.00              
ATOM    426  C   ASP    57      69.055  59.097  33.118  1.00  0.00              
ATOM    427  O   ASP    57      69.092  60.185  32.545  1.00  0.00              
ATOM    428  CG  ASP    57      67.147  58.917  35.406  1.00  0.00           C  
ATOM    429  OD1 ASP    57      66.646  58.545  34.309  1.00  0.00           O  
ATOM    430  OD2 ASP    57      66.658  58.635  36.531  1.00  0.00           O  
ATOM    431  N   ASN    58      68.659  57.983  32.474  1.00  0.00              
ATOM    432  CA  ASN    58      68.277  58.216  31.115  1.00  0.00              
ATOM    433  CB  ASN    58      68.366  57.008  30.144  1.00  0.00              
ATOM    434  C   ASN    58      66.917  58.833  31.159  1.00  0.00              
ATOM    435  O   ASN    58      66.805  60.037  31.382  1.00  0.00              
ATOM    436  CG  ASN    58      67.471  55.835  30.512  1.00  0.00           C  
ATOM    437  OD1 ASN    58      67.144  55.617  31.677  1.00  0.00           O  
ATOM    438  ND2 ASN    58      67.059  55.060  29.472  1.00  0.00           N  
ATOM    439  N   ILE    59      65.837  58.068  30.948  1.00  0.00              
ATOM    440  CA  ILE    59      64.570  58.710  31.073  1.00  0.00              
ATOM    441  CB  ILE    59      63.535  58.201  30.110  1.00  0.00              
ATOM    442  C   ILE    59      64.112  58.455  32.470  1.00  0.00              
ATOM    443  O   ILE    59      63.957  57.313  32.899  1.00  0.00              
ATOM    444  CG2 ILE    59      64.013  58.541  28.690  1.00  0.00           C  
ATOM    445  CG1 ILE    59      63.258  56.706  30.318  1.00  0.00           C  
ATOM    446  CD1 ILE    59      62.012  56.230  29.575  1.00  0.00           C  
ATOM    447  N   GLY    60      63.906  59.548  33.224  1.00  0.00              
ATOM    448  CA  GLY    60      63.513  59.442  34.594  1.00  0.00              
ATOM    449  C   GLY    60      62.028  59.526  34.620  1.00  0.00              
ATOM    450  O   GLY    60      61.350  59.018  33.728  1.00  0.00              
ATOM    451  N   VAL    61      61.482  60.172  35.664  1.00  0.00              
ATOM    452  CA  VAL    61      60.061  60.255  35.739  1.00  0.00              
ATOM    453  CB  VAL    61      59.548  60.794  37.046  1.00  0.00              
ATOM    454  C   VAL    61      59.575  61.157  34.653  1.00  0.00              
ATOM    455  O   VAL    61      60.012  62.299  34.525  1.00  0.00              
ATOM    456  CG1 VAL    61      58.026  60.993  36.934  1.00  0.00           C  
ATOM    457  CG2 VAL    61      59.956  59.829  38.172  1.00  0.00           C  
ATOM    458  N   ASN    62      58.642  60.634  33.833  1.00  0.00              
ATOM    459  CA  ASN    62      58.027  61.405  32.796  1.00  0.00              
ATOM    460  CB  ASN    62      57.776  60.606  31.504  1.00  0.00              
ATOM    461  C   ASN    62      56.689  61.763  33.361  1.00  0.00              
ATOM    462  O   ASN    62      55.895  60.887  33.704  1.00  0.00              
ATOM    463  CG  ASN    62      57.145  61.520  30.460  1.00  0.00           C  
ATOM    464  OD1 ASN    62      57.843  62.151  29.668  1.00  0.00           O  
ATOM    465  ND2 ASN    62      55.785  61.582  30.445  1.00  0.00           N  
ATOM    466  N   GLY    63      56.410  63.073  33.487  1.00  0.00              
ATOM    467  CA  GLY    63      55.194  63.490  34.118  1.00  0.00              
ATOM    468  C   GLY    63      54.199  63.910  33.093  1.00  0.00              
ATOM    469  O   GLY    63      54.148  63.372  31.989  1.00  0.00              
ATOM    470  N   SER    64      53.372  64.908  33.470  1.00  0.00              
ATOM    471  CA  SER    64      52.305  65.367  32.635  1.00  0.00              
ATOM    472  CB  SER    64      51.159  66.012  33.431  1.00  0.00              
ATOM    473  C   SER    64      52.804  66.391  31.680  1.00  0.00              
ATOM    474  O   SER    64      53.461  67.356  32.067  1.00  0.00              
ATOM    475  OG  SER    64      50.595  65.060  34.320  1.00  0.00           O  
ATOM    476  N   VAL    65      52.508  66.170  30.384  1.00  0.00              
ATOM    477  CA  VAL    65      52.853  67.107  29.360  1.00  0.00              
ATOM    478  CB  VAL    65      52.617  66.599  27.970  1.00  0.00              
ATOM    479  C   VAL    65      52.001  68.312  29.554  1.00  0.00              
ATOM    480  O   VAL    65      52.466  69.446  29.450  1.00  0.00              
ATOM    481  CG1 VAL    65      52.927  67.741  26.987  1.00  0.00           C  
ATOM    482  CG2 VAL    65      53.485  65.348  27.750  1.00  0.00           C  
ATOM    483  N   GLU    66      50.715  68.084  29.873  1.00  0.00              
ATOM    484  CA  GLU    66      49.802  69.180  29.955  1.00  0.00              
ATOM    485  CB  GLU    66      48.460  68.848  29.281  1.00  0.00              
ATOM    486  C   GLU    66      49.511  69.456  31.394  1.00  0.00              
ATOM    487  O   GLU    66      48.761  68.726  32.041  1.00  0.00              
ATOM    488  CG  GLU    66      48.604  68.446  27.810  1.00  0.00           C  
ATOM    489  CD  GLU    66      49.171  67.030  27.764  1.00  0.00           C  
ATOM    490  OE1 GLU    66      48.738  66.184  28.593  1.00  0.00           O  
ATOM    491  OE2 GLU    66      50.061  66.783  26.907  1.00  0.00           O  
ATOM    492  N   LYS    67      50.128  70.522  31.935  1.00  0.00              
ATOM    493  CA  LYS    67      49.812  70.982  33.253  1.00  0.00              
ATOM    494  CB  LYS    67      50.565  70.271  34.385  1.00  0.00              
ATOM    495  C   LYS    67      50.077  72.460  33.251  1.00  0.00              
ATOM    496  O   LYS    67      51.155  72.879  32.830  1.00  0.00              
ATOM    497  CG  LYS    67      49.888  68.972  34.811  1.00  0.00           C  
ATOM    498  CD  LYS    67      48.478  69.235  35.340  1.00  0.00           C  
ATOM    499  CE  LYS    67      47.730  67.993  35.820  1.00  0.00           C  
ATOM    500  NZ  LYS    67      46.501  68.411  36.530  1.00  0.00           N  
ATOM    501  N   LYS    68      49.117  73.319  33.689  1.00  0.00              
ATOM    502  CA  LYS    68      49.509  74.678  33.546  1.00  0.00              
ATOM    503  CB  LYS    68      48.359  75.617  33.145  1.00  0.00              
ATOM    504  C   LYS    68      50.086  75.214  34.819  1.00  0.00              
ATOM    505  O   LYS    68      49.497  76.097  35.439  1.00  0.00              
ATOM    506  CG  LYS    68      47.921  75.477  31.685  1.00  0.00           C  
ATOM    507  CD  LYS    68      47.222  74.157  31.360  1.00  0.00           C  
ATOM    508  CE  LYS    68      46.715  74.071  29.917  1.00  0.00           C  
ATOM    509  NZ  LYS    68      47.816  73.684  29.007  1.00  0.00           N  
ATOM    510  N   LYS    69      51.285  74.748  35.224  1.00  0.00              
ATOM    511  CA  LYS    69      51.864  75.298  36.420  1.00  0.00              
ATOM    512  CB  LYS    69      52.106  74.252  37.523  1.00  0.00              
ATOM    513  C   LYS    69      53.163  75.934  36.035  1.00  0.00              
ATOM    514  O   LYS    69      54.017  75.296  35.422  1.00  0.00              
ATOM    515  CG  LYS    69      50.785  73.747  38.111  1.00  0.00           C  
ATOM    516  CD  LYS    69      50.889  72.471  38.945  1.00  0.00           C  
ATOM    517  CE  LYS    69      49.537  72.019  39.501  1.00  0.00           C  
ATOM    518  NZ  LYS    69      49.693  70.750  40.243  1.00  0.00           N  
ATOM    519  N   VAL    70      53.340  77.229  36.382  1.00  0.00              
ATOM    520  CA  VAL    70      54.535  77.914  35.976  1.00  0.00              
ATOM    521  CB  VAL    70      54.270  78.999  34.974  1.00  0.00              
ATOM    522  C   VAL    70      55.189  78.569  37.157  1.00  0.00              
ATOM    523  O   VAL    70      54.543  79.236  37.965  1.00  0.00              
ATOM    524  CG1 VAL    70      55.600  79.685  34.621  1.00  0.00           C  
ATOM    525  CG2 VAL    70      53.538  78.382  33.770  1.00  0.00           C  
ATOM    526  N   ILE    71      56.523  78.399  37.255  1.00  0.00              
ATOM    527  CA  ILE    71      57.322  79.015  38.276  1.00  0.00              
ATOM    528  CB  ILE    71      58.342  78.085  38.868  1.00  0.00              
ATOM    529  C   ILE    71      58.035  80.159  37.637  1.00  0.00              
ATOM    530  O   ILE    71      58.777  79.981  36.672  1.00  0.00              
ATOM    531  CG2 ILE    71      59.526  78.929  39.365  1.00  0.00           C  
ATOM    532  CG1 ILE    71      57.696  77.237  39.974  1.00  0.00           C  
ATOM    533  CD1 ILE    71      56.356  76.619  39.592  1.00  0.00           C  
ATOM    534  N   VAL    72      57.793  81.383  38.154  1.00  0.00              
ATOM    535  CA  VAL    72      58.418  82.545  37.593  1.00  0.00              
ATOM    536  CB  VAL    72      57.477  83.710  37.474  1.00  0.00              
ATOM    537  C   VAL    72      59.514  82.970  38.519  1.00  0.00              
ATOM    538  O   VAL    72      59.264  83.569  39.565  1.00  0.00              
ATOM    539  CG1 VAL    72      58.239  84.909  36.886  1.00  0.00           C  
ATOM    540  CG2 VAL    72      56.256  83.278  36.646  1.00  0.00           C  
ATOM    541  N   LEU    73      60.774  82.669  38.149  1.00  0.00              
ATOM    542  CA  LEU    73      61.882  83.091  38.955  1.00  0.00              
ATOM    543  CB  LEU    73      63.186  82.330  38.646  1.00  0.00              
ATOM    544  C   LEU    73      62.106  84.532  38.606  1.00  0.00              
ATOM    545  O   LEU    73      62.130  84.881  37.426  1.00  0.00              
ATOM    546  CG  LEU    73      63.117  80.820  38.949  1.00  0.00           C  
ATOM    547  CD1 LEU    73      64.447  80.121  38.622  1.00  0.00           C  
ATOM    548  CD2 LEU    73      62.655  80.558  40.391  1.00  0.00           C  
ATOM    549  N   GLY    74      62.292  85.408  39.618  1.00  0.00              
ATOM    550  CA  GLY    74      62.513  86.807  39.354  1.00  0.00              
ATOM    551  C   GLY    74      61.203  87.519  39.125  1.00  0.00              
ATOM    552  O   GLY    74      61.160  88.575  38.496  1.00  0.00              
ATOM    553  N   GLY    75      60.110  86.972  39.685  1.00  0.00              
ATOM    554  CA  GLY    75      58.749  87.429  39.538  1.00  0.00              
ATOM    555  C   GLY    75      58.517  88.819  40.071  1.00  0.00              
ATOM    556  O   GLY    75      57.521  89.446  39.720  1.00  0.00              
ATOM    557  N   ASP    76      59.325  89.284  41.039  1.00  0.00              
ATOM    558  CA  ASP    76      59.180  90.600  41.617  1.00  0.00              
ATOM    559  CB  ASP    76      59.982  90.767  42.923  1.00  0.00              
ATOM    560  C   ASP    76      59.643  91.680  40.668  1.00  0.00              
ATOM    561  O   ASP    76      59.288  92.846  40.841  1.00  0.00              
ATOM    562  CG  ASP    76      59.570  92.069  43.602  1.00  0.00           C  
ATOM    563  OD1 ASP    76      58.340  92.317  43.723  1.00  0.00           O  
ATOM    564  OD2 ASP    76      60.484  92.824  44.027  1.00  0.00           O  
ATOM    565  N   GLY    77      60.481  91.331  39.668  1.00  0.00              
ATOM    566  CA  GLY    77      61.122  92.302  38.814  1.00  0.00              
ATOM    567  C   GLY    77      60.214  92.879  37.766  1.00  0.00              
ATOM    568  O   GLY    77      59.015  92.610  37.714  1.00  0.00              
ATOM    569  N   PHE    78      60.818  93.732  36.904  1.00  0.00              
ATOM    570  CA  PHE    78      60.138  94.467  35.871  1.00  0.00              
ATOM    571  CB  PHE    78      61.111  95.356  35.075  1.00  0.00              
ATOM    572  C   PHE    78      59.477  93.555  34.885  1.00  0.00              
ATOM    573  O   PHE    78      58.279  93.668  34.655  1.00  0.00              
ATOM    574  CG  PHE    78      60.382  96.006  33.946  1.00  0.00           C  
ATOM    575  CD1 PHE    78      59.722  97.202  34.117  1.00  0.00           C  
ATOM    576  CD2 PHE    78      60.367  95.414  32.704  1.00  0.00           C  
ATOM    577  CE1 PHE    78      59.057  97.795  33.069  1.00  0.00           C  
ATOM    578  CE2 PHE    78      59.705  96.001  31.652  1.00  0.00           C  
ATOM    579  CZ  PHE    78      59.048  97.195  31.833  1.00  0.00           C  
ATOM    580  N   CYS    79      60.226  92.648  34.235  1.00  0.00              
ATOM    581  CA  CYS    79      59.595  91.768  33.287  1.00  0.00              
ATOM    582  CB  CYS    79      60.600  91.035  32.386  1.00  0.00              
ATOM    583  C   CYS    79      58.786  90.723  33.995  1.00  0.00              
ATOM    584  O   CYS    79      57.696  90.356  33.558  1.00  0.00              
ATOM    585  SG  CYS    79      61.479  92.173  31.276  1.00  0.00           S  
ATOM    586  N   GLY    80      59.329  90.208  35.114  1.00  0.00              
ATOM    587  CA  GLY    80      58.753  89.096  35.818  1.00  0.00              
ATOM    588  C   GLY    80      57.410  89.394  36.404  1.00  0.00              
ATOM    589  O   GLY    80      56.516  88.552  36.347  1.00  0.00              
ATOM    590  N   TRP    81      57.230  90.577  37.024  1.00  0.00              
ATOM    591  CA  TRP    81      55.960  90.861  37.651  1.00  0.00              
ATOM    592  CB  TRP    81      55.957  92.144  38.500  1.00  0.00              
ATOM    593  C   TRP    81      54.879  90.931  36.609  1.00  0.00              
ATOM    594  O   TRP    81      53.816  90.340  36.790  1.00  0.00              
ATOM    595  CG  TRP    81      54.600  92.550  39.036  1.00  0.00           C  
ATOM    596  CD2 TRP    81      53.895  91.867  40.086  1.00  0.00           C  
ATOM    597  CD1 TRP    81      53.787  93.568  38.628  1.00  0.00           C  
ATOM    598  NE1 TRP    81      52.626  93.568  39.362  1.00  0.00           N  
ATOM    599  CE2 TRP    81      52.676  92.523  40.261  1.00  0.00           C  
ATOM    600  CE3 TRP    81      54.232  90.779  40.838  1.00  0.00           C  
ATOM    601  CZ2 TRP    81      51.772  92.098  41.193  1.00  0.00           C  
ATOM    602  CZ3 TRP    81      53.321  90.356  41.781  1.00  0.00           C  
ATOM    603  CH2 TRP    81      52.115  91.003  41.955  1.00  0.00           C  
ATOM    604  N   PRO    82      55.070  91.640  35.528  1.00  0.00              
ATOM    605  CA  PRO    82      54.020  91.681  34.555  1.00  0.00              
ATOM    606  CB  PRO    82      54.407  92.761  33.558  1.00  0.00              
ATOM    607  C   PRO    82      53.743  90.335  33.968  1.00  0.00              
ATOM    608  O   PRO    82      52.588  90.056  33.648  1.00  0.00              
ATOM    609  CD  PRO    82      55.751  92.921  35.586  1.00  0.00           C  
ATOM    610  CG  PRO    82      55.159  93.767  34.443  1.00  0.00           C  
ATOM    611  N   THR    83      54.779  89.492  33.813  1.00  0.00              
ATOM    612  CA  THR    83      54.601  88.185  33.260  1.00  0.00              
ATOM    613  CB  THR    83      55.905  87.478  33.030  1.00  0.00              
ATOM    614  C   THR    83      53.787  87.346  34.200  1.00  0.00              
ATOM    615  O   THR    83      52.887  86.622  33.778  1.00  0.00              
ATOM    616  OG1 THR    83      56.714  88.225  32.133  1.00  0.00           O  
ATOM    617  CG2 THR    83      55.614  86.082  32.455  1.00  0.00           C  
ATOM    618  N   SER    84      54.072  87.433  35.514  1.00  0.00              
ATOM    619  CA  SER    84      53.394  86.610  36.476  1.00  0.00              
ATOM    620  CB  SER    84      53.875  86.854  37.918  1.00  0.00              
ATOM    621  C   SER    84      51.926  86.914  36.453  1.00  0.00              
ATOM    622  O   SER    84      51.098  86.006  36.461  1.00  0.00              
ATOM    623  OG  SER    84      55.242  86.491  38.049  1.00  0.00           O  
ATOM    624  N   LEU    85      51.562  88.207  36.427  1.00  0.00              
ATOM    625  CA  LEU    85      50.178  88.585  36.452  1.00  0.00              
ATOM    626  CB  LEU    85      49.971  90.109  36.488  1.00  0.00              
ATOM    627  C   LEU    85      49.498  88.103  35.208  1.00  0.00              
ATOM    628  O   LEU    85      48.374  87.609  35.258  1.00  0.00              
ATOM    629  CG  LEU    85      50.434  90.799  37.784  1.00  0.00           C  
ATOM    630  CD1 LEU    85      50.182  92.314  37.711  1.00  0.00           C  
ATOM    631  CD2 LEU    85      49.788  90.159  39.022  1.00  0.00           C  
ATOM    632  N   TYR    86      50.165  88.241  34.047  1.00  0.00              
ATOM    633  CA  TYR    86      49.556  87.882  32.797  1.00  0.00              
ATOM    634  CB  TYR    86      50.455  88.206  31.592  1.00  0.00              
ATOM    635  C   TYR    86      49.257  86.416  32.768  1.00  0.00              
ATOM    636  O   TYR    86      48.167  86.008  32.369  1.00  0.00              
ATOM    637  CG  TYR    86      49.787  87.735  30.344  1.00  0.00           C  
ATOM    638  CD1 TYR    86      48.717  88.423  29.821  1.00  0.00           C  
ATOM    639  CD2 TYR    86      50.246  86.615  29.686  1.00  0.00           C  
ATOM    640  CE1 TYR    86      48.111  87.990  28.666  1.00  0.00           C  
ATOM    641  CE2 TYR    86      49.643  86.177  28.530  1.00  0.00           C  
ATOM    642  CZ  TYR    86      48.571  86.869  28.020  1.00  0.00           C  
ATOM    643  OH  TYR    86      47.939  86.439  26.835  1.00  0.00           O  
ATOM    644  N   LEU    87      50.219  85.576  33.194  1.00  0.00              
ATOM    645  CA  LEU    87      49.993  84.162  33.148  1.00  0.00              
ATOM    646  CB  LEU    87      51.246  83.310  33.416  1.00  0.00              
ATOM    647  C   LEU    87      48.902  83.779  34.103  1.00  0.00              
ATOM    648  O   LEU    87      48.113  82.881  33.809  1.00  0.00              
ATOM    649  CG  LEU    87      52.276  83.404  32.271  1.00  0.00           C  
ATOM    650  CD1 LEU    87      53.425  82.401  32.461  1.00  0.00           C  
ATOM    651  CD2 LEU    87      51.600  83.277  30.895  1.00  0.00           C  
ATOM    652  N   SER    88      48.825  84.435  35.279  1.00  0.00              
ATOM    653  CA  SER    88      47.801  84.074  36.221  1.00  0.00              
ATOM    654  CB  SER    88      47.883  84.832  37.560  1.00  0.00              
ATOM    655  C   SER    88      46.454  84.350  35.622  1.00  0.00              
ATOM    656  O   SER    88      45.545  83.530  35.740  1.00  0.00              
ATOM    657  OG  SER    88      47.547  86.199  37.384  1.00  0.00           O  
ATOM    658  N   ASP    89      46.296  85.504  34.938  1.00  0.00              
ATOM    659  CA  ASP    89      45.026  85.861  34.365  1.00  0.00              
ATOM    660  CB  ASP    89      45.021  87.235  33.676  1.00  0.00              
ATOM    661  C   ASP    89      44.683  84.833  33.330  1.00  0.00              
ATOM    662  O   ASP    89      43.521  84.474  33.143  1.00  0.00              
ATOM    663  CG  ASP    89      43.566  87.587  33.395  1.00  0.00           C  
ATOM    664  OD1 ASP    89      42.688  87.175  34.199  1.00  0.00           O  
ATOM    665  OD2 ASP    89      43.313  88.262  32.362  1.00  0.00           O  
ATOM    666  N   GLN    90      45.719  84.330  32.641  1.00  0.00              
ATOM    667  CA  GLN    90      45.629  83.355  31.593  1.00  0.00              
ATOM    668  CB  GLN    90      46.942  83.169  30.818  1.00  0.00              
ATOM    669  C   GLN    90      45.168  82.035  32.146  1.00  0.00              
ATOM    670  O   GLN    90      44.818  81.136  31.384  1.00  0.00              
ATOM    671  CG  GLN    90      47.318  84.440  30.057  1.00  0.00           C  
ATOM    672  CD  GLN    90      46.142  84.777  29.151  1.00  0.00           C  
ATOM    673  OE1 GLN    90      45.805  85.943  28.952  1.00  0.00           O  
ATOM    674  NE2 GLN    90      45.496  83.725  28.584  1.00  0.00           N  
ATOM    675  N   GLY    91      45.249  81.823  33.474  1.00  0.00              
ATOM    676  CA  GLY    91      44.714  80.593  33.995  1.00  0.00              
ATOM    677  C   GLY    91      45.802  79.612  34.308  1.00  0.00              
ATOM    678  O   GLY    91      45.536  78.437  34.571  1.00  0.00              
ATOM    679  N   HIS    92      47.070  80.047  34.248  1.00  0.00              
ATOM    680  CA  HIS    92      48.121  79.163  34.651  1.00  0.00              
ATOM    681  CB  HIS    92      49.495  79.543  34.072  1.00  0.00              
ATOM    682  C   HIS    92      48.220  79.270  36.144  1.00  0.00              
ATOM    683  O   HIS    92      47.819  80.276  36.725  1.00  0.00              
ATOM    684  ND1 HIS    92      49.848  78.387  31.834  1.00  0.00           N  
ATOM    685  CG  HIS    92      49.540  79.507  32.573  1.00  0.00           C  
ATOM    686  NE2 HIS    92      49.454  80.018  30.376  1.00  0.00           N  
ATOM    687  CD2 HIS    92      49.302  80.494  31.667  1.00  0.00           C  
ATOM    688  CE1 HIS    92      49.783  78.748  30.528  1.00  0.00           C  
ATOM    689  N   ASP    93      48.718  78.212  36.813  1.00  0.00              
ATOM    690  CA  ASP    93      48.938  78.272  38.233  1.00  0.00              
ATOM    691  CB  ASP    93      49.068  76.886  38.883  1.00  0.00              
ATOM    692  C   ASP    93      50.301  78.880  38.335  1.00  0.00              
ATOM    693  O   ASP    93      51.232  78.392  37.695  1.00  0.00              
ATOM    694  CG  ASP    93      47.769  76.121  38.692  1.00  0.00           C  
ATOM    695  OD1 ASP    93      46.695  76.774  38.610  1.00  0.00           O  
ATOM    696  OD2 ASP    93      47.838  74.865  38.615  1.00  0.00           O  
ATOM    697  N   VAL    94      50.472  79.947  39.142  1.00  0.00              
ATOM    698  CA  VAL    94      51.743  80.616  39.110  1.00  0.00              
ATOM    699  CB  VAL    94      51.635  82.016  38.570  1.00  0.00              
ATOM    700  C   VAL    94      52.321  80.756  40.483  1.00  0.00              
ATOM    701  O   VAL    94      51.610  80.877  41.479  1.00  0.00              
ATOM    702  CG1 VAL    94      53.011  82.698  38.646  1.00  0.00           C  
ATOM    703  CG2 VAL    94      51.037  81.960  37.155  1.00  0.00           C  
ATOM    704  N   VAL    95      53.668  80.721  40.551  1.00  0.00              
ATOM    705  CA  VAL    95      54.370  80.979  41.771  1.00  0.00              
ATOM    706  CB  VAL    95      54.967  79.758  42.388  1.00  0.00              
ATOM    707  C   VAL    95      55.495  81.897  41.412  1.00  0.00              
ATOM    708  O   VAL    95      55.913  81.954  40.256  1.00  0.00              
ATOM    709  CG1 VAL    95      53.823  78.828  42.820  1.00  0.00           C  
ATOM    710  CG2 VAL    95      55.931  79.129  41.372  1.00  0.00           C  
ATOM    711  N   ILE    96      55.986  82.680  42.393  1.00  0.00              
ATOM    712  CA  ILE    96      57.107  83.537  42.137  1.00  0.00              
ATOM    713  CB  ILE    96      56.809  85.005  42.262  1.00  0.00              
ATOM    714  C   ILE    96      58.196  83.175  43.103  1.00  0.00              
ATOM    715  O   ILE    96      57.949  82.957  44.290  1.00  0.00              
ATOM    716  CG2 ILE    96      58.137  85.781  42.197  1.00  0.00           C  
ATOM    717  CG1 ILE    96      55.801  85.427  41.179  1.00  0.00           C  
ATOM    718  CD1 ILE    96      55.249  86.838  41.370  1.00  0.00           C  
ATOM    719  N   VAL    97      59.434  83.052  42.579  1.00  0.00              
ATOM    720  CA  VAL    97      60.594  82.748  43.374  1.00  0.00              
ATOM    721  CB  VAL    97      61.363  81.579  42.838  1.00  0.00              
ATOM    722  C   VAL    97      61.494  83.940  43.243  1.00  0.00              
ATOM    723  O   VAL    97      61.922  84.269  42.137  1.00  0.00              
ATOM    724  CG1 VAL    97      62.606  81.348  43.713  1.00  0.00           C  
ATOM    725  CG2 VAL    97      60.409  80.379  42.729  1.00  0.00           C  
ATOM    726  N   ASP    98      61.808  84.625  44.365  1.00  0.00              
ATOM    727  CA  ASP    98      62.630  85.799  44.258  1.00  0.00              
ATOM    728  CB  ASP    98      61.831  87.029  43.782  1.00  0.00              
ATOM    729  C   ASP    98      63.219  86.127  45.606  1.00  0.00              
ATOM    730  O   ASP    98      62.574  85.991  46.644  1.00  0.00              
ATOM    731  CG  ASP    98      62.768  88.155  43.357  1.00  0.00           C  
ATOM    732  OD1 ASP    98      64.011  88.014  43.509  1.00  0.00           O  
ATOM    733  OD2 ASP    98      62.237  89.187  42.867  1.00  0.00           O  
ATOM    734  N   ASN    99      64.510  86.506  45.589  1.00  0.00              
ATOM    735  CA  ASN    99      65.344  86.955  46.673  1.00  0.00              
ATOM    736  CB  ASN    99      66.811  86.930  46.192  1.00  0.00              
ATOM    737  C   ASN    99      64.969  88.371  47.041  1.00  0.00              
ATOM    738  O   ASN    99      65.084  88.773  48.200  1.00  0.00              
ATOM    739  CG  ASN    99      67.815  87.353  47.255  1.00  0.00           C  
ATOM    740  OD1 ASN    99      67.517  88.124  48.162  1.00  0.00           O  
ATOM    741  ND2 ASN    99      69.071  86.851  47.118  1.00  0.00           N  
ATOM    742  N   LEU   100      64.487  89.165  46.059  1.00  0.00              
ATOM    743  CA  LEU   100      64.176  90.555  46.289  1.00  0.00              
ATOM    744  CB  LEU   100      63.334  90.779  47.563  1.00  0.00              
ATOM    745  C   LEU   100      65.441  91.354  46.431  1.00  0.00              
ATOM    746  O   LEU   100      65.426  92.465  46.961  1.00  0.00              
ATOM    747  CG  LEU   100      61.842  90.403  47.459  1.00  0.00           C  
ATOM    748  CD1 LEU   100      61.073  91.472  46.681  1.00  0.00           C  
ATOM    749  CD2 LEU   100      61.613  89.017  46.850  1.00  0.00           C  
ATOM    750  N   SER   101      66.569  90.820  45.922  1.00  0.00              
ATOM    751  CA  SER   101      67.839  91.492  46.007  1.00  0.00              
ATOM    752  CB  SER   101      69.012  90.599  45.560  1.00  0.00              
ATOM    753  C   SER   101      67.827  92.736  45.163  1.00  0.00              
ATOM    754  O   SER   101      68.557  93.687  45.442  1.00  0.00              
ATOM    755  OG  SER   101      68.869  90.235  44.196  1.00  0.00           O  
ATOM    756  N   ARG   102      66.980  92.783  44.117  1.00  0.00              
ATOM    757  CA  ARG   102      66.954  93.933  43.250  1.00  0.00              
ATOM    758  CB  ARG   102      65.898  93.789  42.144  1.00  0.00              
ATOM    759  C   ARG   102      66.605  95.138  44.070  1.00  0.00              
ATOM    760  O   ARG   102      67.157  96.220  43.869  1.00  0.00              
ATOM    761  CG  ARG   102      65.800  94.976  41.186  1.00  0.00           C  
ATOM    762  CD  ARG   102      67.033  95.194  40.311  1.00  0.00           C  
ATOM    763  NE  ARG   102      66.640  96.166  39.252  1.00  0.00           N  
ATOM    764  CZ  ARG   102      66.652  97.505  39.511  1.00  0.00           C  
ATOM    765  NH1 ARG   102      67.025  97.958  40.744  1.00  0.00           N  
ATOM    766  NH2 ARG   102      66.288  98.391  38.538  1.00  0.00           N  
ATOM    767  N   ARG   103      65.668  94.975  45.020  1.00  0.00              
ATOM    768  CA  ARG   103      65.253  96.067  45.856  1.00  0.00              
ATOM    769  CB  ARG   103      64.145  95.656  46.839  1.00  0.00              
ATOM    770  C   ARG   103      66.426  96.522  46.670  1.00  0.00              
ATOM    771  O   ARG   103      66.622  97.719  46.875  1.00  0.00              
ATOM    772  CG  ARG   103      62.822  95.315  46.150  1.00  0.00           C  
ATOM    773  CD  ARG   103      61.722  94.865  47.115  1.00  0.00           C  
ATOM    774  NE  ARG   103      60.466  94.690  46.331  1.00  0.00           N  
ATOM    775  CZ  ARG   103      59.580  95.723  46.229  1.00  0.00           C  
ATOM    776  NH1 ARG   103      59.858  96.918  46.829  1.00  0.00           N  
ATOM    777  NH2 ARG   103      58.417  95.556  45.532  1.00  0.00           N  
ATOM    778  N   ASN   104      67.244  95.571  47.160  1.00  0.00              
ATOM    779  CA  ASN   104      68.375  95.939  47.968  1.00  0.00              
ATOM    780  CB  ASN   104      69.197  94.728  48.441  1.00  0.00              
ATOM    781  C   ASN   104      69.286  96.772  47.129  1.00  0.00              
ATOM    782  O   ASN   104      69.879  97.746  47.592  1.00  0.00              
ATOM    783  CG  ASN   104      68.327  93.882  49.359  1.00  0.00           C  
ATOM    784  OD1 ASN   104      67.175  94.219  49.627  1.00  0.00           O  
ATOM    785  ND2 ASN   104      68.895  92.753  49.859  1.00  0.00           N  
ATOM    786  N   ILE   105      69.415  96.416  45.842  1.00  0.00              
ATOM    787  CA  ILE   105      70.315  97.142  44.993  1.00  0.00              
ATOM    788  CB  ILE   105      70.309  96.693  43.560  1.00  0.00              
ATOM    789  C   ILE   105      69.890  98.565  44.938  1.00  0.00              
ATOM    790  O   ILE   105      70.750  99.437  44.872  1.00  0.00              
ATOM    791  CG2 ILE   105      71.164  97.698  42.770  1.00  0.00           C  
ATOM    792  CG1 ILE   105      70.776  95.241  43.401  1.00  0.00           C  
ATOM    793  CD1 ILE   105      70.537  94.707  41.989  1.00  0.00           C  
ATOM    794  N   ASP   106      68.571  98.842  44.888  1.00  0.00              
ATOM    795  CA  ASP   106      68.126 100.211  44.819  1.00  0.00              
ATOM    796  CB  ASP   106      66.609 100.331  44.577  1.00  0.00              
ATOM    797  C   ASP   106      68.465 100.962  46.081  1.00  0.00              
ATOM    798  O   ASP   106      68.841 102.132  46.017  1.00  0.00              
ATOM    799  CG  ASP   106      66.328  99.932  43.131  1.00  0.00           C  
ATOM    800  OD1 ASP   106      67.020 100.471  42.224  1.00  0.00           O  
ATOM    801  OD2 ASP   106      65.415  99.095  42.913  1.00  0.00           O  
ATOM    802  N   VAL   107      68.312 100.338  47.270  1.00  0.00              
ATOM    803  CA  VAL   107      68.634 101.045  48.484  1.00  0.00              
ATOM    804  CB  VAL   107      68.195 100.356  49.746  1.00  0.00              
ATOM    805  C   VAL   107      70.099 101.307  48.529  1.00  0.00              
ATOM    806  O   VAL   107      70.535 102.407  48.868  1.00  0.00              
ATOM    807  CG1 VAL   107      66.660 100.367  49.802  1.00  0.00           C  
ATOM    808  CG2 VAL   107      68.791  98.947  49.794  1.00  0.00           C  
ATOM    809  N   GLU   108      70.916 100.301  48.162  1.00  0.00              
ATOM    810  CA  GLU   108      72.310 100.585  48.006  1.00  0.00              
ATOM    811  CB  GLU   108      73.185  99.372  47.648  1.00  0.00              
ATOM    812  C   GLU   108      72.280 101.429  46.774  1.00  0.00              
ATOM    813  O   GLU   108      71.281 101.529  46.098  1.00  0.00              
ATOM    814  CG  GLU   108      73.371  98.341  48.761  1.00  0.00           C  
ATOM    815  CD  GLU   108      74.260  97.244  48.190  1.00  0.00           C  
ATOM    816  OE1 GLU   108      74.375  97.176  46.938  1.00  0.00           O  
ATOM    817  OE2 GLU   108      74.841  96.466  48.994  1.00  0.00           O  
ATOM    818  N   LEU   109      73.303 102.177  46.436  1.00  0.00              
ATOM    819  CA  LEU   109      73.243 102.855  45.168  1.00  0.00              
ATOM    820  CB  LEU   109      72.930 101.952  43.956  1.00  0.00              
ATOM    821  C   LEU   109      72.306 104.039  45.136  1.00  0.00              
ATOM    822  O   LEU   109      72.497 104.922  44.305  1.00  0.00              
ATOM    823  CG  LEU   109      74.027 100.913  43.656  1.00  0.00           C  
ATOM    824  CD1 LEU   109      73.774 100.210  42.311  1.00  0.00           C  
ATOM    825  CD2 LEU   109      75.434 101.526  43.763  1.00  0.00           C  
ATOM    826  N   GLY   110      71.306 104.145  46.034  1.00  0.00              
ATOM    827  CA  GLY   110      70.480 105.328  46.066  1.00  0.00              
ATOM    828  C   GLY   110      69.634 105.512  44.828  1.00  0.00              
ATOM    829  O   GLY   110      69.527 106.629  44.326  1.00  0.00              
ATOM    830  N   CYS   111      68.992 104.445  44.308  1.00  0.00              
ATOM    831  CA  CYS   111      68.172 104.559  43.131  1.00  0.00              
ATOM    832  CB  CYS   111      68.507 103.508  42.060  1.00  0.00              
ATOM    833  C   CYS   111      66.741 104.335  43.529  1.00  0.00              
ATOM    834  O   CYS   111      66.472 103.759  44.583  1.00  0.00              
ATOM    835  SG  CYS   111      70.215 103.652  41.454  1.00  0.00           S  
ATOM    836  N   ASP   112      65.784 104.819  42.697  1.00  0.00              
ATOM    837  CA  ASP   112      64.390 104.659  43.005  1.00  0.00              
ATOM    838  CB  ASP   112      63.827 105.842  43.816  1.00  0.00              
ATOM    839  C   ASP   112      63.633 104.599  41.708  1.00  0.00              
ATOM    840  O   ASP   112      64.023 105.227  40.725  1.00  0.00              
ATOM    841  CG  ASP   112      62.497 105.464  44.456  1.00  0.00           C  
ATOM    842  OD1 ASP   112      61.983 104.348  44.177  1.00  0.00           O  
ATOM    843  OD2 ASP   112      61.980 106.295  45.250  1.00  0.00           O  
ATOM    844  N   SER   113      62.530 103.821  41.674  1.00  0.00              
ATOM    845  CA  SER   113      61.705 103.701  40.503  1.00  0.00              
ATOM    846  CB  SER   113      60.688 102.547  40.589  1.00  0.00              
ATOM    847  C   SER   113      60.927 104.971  40.343  1.00  0.00              
ATOM    848  O   SER   113      60.694 105.697  41.309  1.00  0.00              
ATOM    849  OG  SER   113      59.884 102.500  39.420  1.00  0.00           O  
ATOM    850  N   LEU   114      60.535 105.278  39.087  1.00  0.00              
ATOM    851  CA  LEU   114      59.729 106.430  38.782  1.00  0.00              
ATOM    852  CB  LEU   114      59.420 106.560  37.280  1.00  0.00              
ATOM    853  C   LEU   114      58.409 106.255  39.449  1.00  0.00              
ATOM    854  O   LEU   114      57.895 107.173  40.087  1.00  0.00              
ATOM    855  CG  LEU   114      58.306 107.579  36.961  1.00  0.00           C  
ATOM    856  CD1 LEU   114      58.708 109.005  37.349  1.00  0.00           C  
ATOM    857  CD2 LEU   114      57.829 107.461  35.504  1.00  0.00           C  
ATOM    858  N   THR   115      57.828 105.049  39.315  1.00  0.00              
ATOM    859  CA  THR   115      56.538 104.799  39.886  1.00  0.00              
ATOM    860  CB  THR   115      55.707 103.838  39.086  1.00  0.00              
ATOM    861  C   THR   115      56.713 104.195  41.242  1.00  0.00              
ATOM    862  O   THR   115      57.647 103.431  41.477  1.00  0.00              
ATOM    863  OG1 THR   115      56.376 102.591  38.974  1.00  0.00           O  
ATOM    864  CG2 THR   115      55.451 104.434  37.693  1.00  0.00           C  
ATOM    865  N   PRO   116      55.844 104.541  42.160  1.00  0.00              
ATOM    866  CA  PRO   116      55.970 103.973  43.473  1.00  0.00              
ATOM    867  CB  PRO   116      55.110 104.831  44.396  1.00  0.00              
ATOM    868  C   PRO   116      55.494 102.562  43.355  1.00  0.00              
ATOM    869  O   PRO   116      54.546 102.324  42.607  1.00  0.00              
ATOM    870  CD  PRO   116      55.261 105.874  42.202  1.00  0.00           C  
ATOM    871  CG  PRO   116      55.090 106.202  43.697  1.00  0.00           C  
ATOM    872  N   ILE   117      56.107 101.609  44.080  1.00  0.00              
ATOM    873  CA  ILE   117      55.672 100.249  43.943  1.00  0.00              
ATOM    874  CB  ILE   117      56.687  99.361  43.279  1.00  0.00              
ATOM    875  C   ILE   117      55.403  99.708  45.312  1.00  0.00              
ATOM    876  O   ILE   117      55.971 100.169  46.300  1.00  0.00              
ATOM    877  CG2 ILE   117      56.912  99.897  41.856  1.00  0.00           C  
ATOM    878  CG1 ILE   117      57.975  99.271  44.117  1.00  0.00           C  
ATOM    879  CD1 ILE   117      58.970  98.232  43.598  1.00  0.00           C  
ATOM    880  N   GLN   118      54.483  98.726  45.400  1.00  0.00              
ATOM    881  CA  GLN   118      54.129  98.132  46.659  1.00  0.00              
ATOM    882  CB  GLN   118      52.694  97.575  46.681  1.00  0.00              
ATOM    883  C   GLN   118      55.057  96.972  46.896  1.00  0.00              
ATOM    884  O   GLN   118      55.788  96.554  45.999  1.00  0.00              
ATOM    885  CG  GLN   118      51.621  98.587  46.267  1.00  0.00           C  
ATOM    886  CD  GLN   118      51.546  99.702  47.299  1.00  0.00           C  
ATOM    887  OE1 GLN   118      51.769  99.483  48.488  1.00  0.00           O  
ATOM    888  NE2 GLN   118      51.222 100.937  46.830  1.00  0.00           N  
ATOM    889  N   SER   119      55.057  96.432  48.133  1.00  0.00              
ATOM    890  CA  SER   119      55.903  95.315  48.458  1.00  0.00              
ATOM    891  CB  SER   119      55.950  94.999  49.965  1.00  0.00              
ATOM    892  C   SER   119      55.361  94.105  47.767  1.00  0.00              
ATOM    893  O   SER   119      54.196  94.078  47.381  1.00  0.00              
ATOM    894  OG  SER   119      54.671  94.567  50.402  1.00  0.00           O  
ATOM    895  N   PRO   120      56.178  93.100  47.571  1.00  0.00              
ATOM    896  CA  PRO   120      55.758  91.891  46.923  1.00  0.00              
ATOM    897  CB  PRO   120      57.007  91.007  46.845  1.00  0.00              
ATOM    898  C   PRO   120      54.596  91.260  47.621  1.00  0.00              
ATOM    899  O   PRO   120      53.728  90.716  46.940  1.00  0.00              
ATOM    900  CD  PRO   120      57.550  93.042  48.050  1.00  0.00           C  
ATOM    901  CG  PRO   120      57.926  91.551  47.956  1.00  0.00           C  
ATOM    902  N   GLU   121      54.549  91.304  48.964  1.00  0.00              
ATOM    903  CA  GLU   121      53.447  90.677  49.629  1.00  0.00              
ATOM    904  CB  GLU   121      53.607  90.536  51.159  1.00  0.00              
ATOM    905  C   GLU   121      52.191  91.441  49.344  1.00  0.00              
ATOM    906  O   GLU   121      51.137  90.848  49.116  1.00  0.00              
ATOM    907  CG  GLU   121      53.666  91.842  51.951  1.00  0.00           C  
ATOM    908  CD  GLU   121      53.727  91.457  53.426  1.00  0.00           C  
ATOM    909  OE1 GLU   121      54.338  90.399  53.732  1.00  0.00           O  
ATOM    910  OE2 GLU   121      53.157  92.208  54.262  1.00  0.00           O  
ATOM    911  N   VAL   122      52.278  92.786  49.344  1.00  0.00              
ATOM    912  CA  VAL   122      51.129  93.618  49.121  1.00  0.00              
ATOM    913  CB  VAL   122      51.418  95.086  49.281  1.00  0.00              
ATOM    914  C   VAL   122      50.635  93.407  47.724  1.00  0.00              
ATOM    915  O   VAL   122      49.429  93.354  47.489  1.00  0.00              
ATOM    916  CG1 VAL   122      50.144  95.877  48.928  1.00  0.00           C  
ATOM    917  CG2 VAL   122      51.929  95.340  50.711  1.00  0.00           C  
ATOM    918  N   ARG   123      51.561  93.289  46.752  1.00  0.00              
ATOM    919  CA  ARG   123      51.153  93.145  45.386  1.00  0.00              
ATOM    920  CB  ARG   123      52.326  93.220  44.386  1.00  0.00              
ATOM    921  C   ARG   123      50.397  91.858  45.208  1.00  0.00              
ATOM    922  O   ARG   123      49.358  91.829  44.550  1.00  0.00              
ATOM    923  CG  ARG   123      53.000  94.598  44.411  1.00  0.00           C  
ATOM    924  CD  ARG   123      53.600  95.075  43.084  1.00  0.00           C  
ATOM    925  NE  ARG   123      54.866  94.339  42.819  1.00  0.00           N  
ATOM    926  CZ  ARG   123      55.766  94.873  41.942  1.00  0.00           C  
ATOM    927  NH1 ARG   123      55.528  96.098  41.389  1.00  0.00           N  
ATOM    928  NH2 ARG   123      56.898  94.184  41.613  1.00  0.00           N  
ATOM    929  N   VAL   124      50.885  90.755  45.805  1.00  0.00              
ATOM    930  CA  VAL   124      50.230  89.483  45.657  1.00  0.00              
ATOM    931  CB  VAL   124      50.990  88.352  46.291  1.00  0.00              
ATOM    932  C   VAL   124      48.876  89.531  46.295  1.00  0.00              
ATOM    933  O   VAL   124      47.909  88.991  45.759  1.00  0.00              
ATOM    934  CG1 VAL   124      50.140  87.075  46.183  1.00  0.00           C  
ATOM    935  CG2 VAL   124      52.364  88.233  45.609  1.00  0.00           C  
ATOM    936  N   GLN   125      48.779  90.182  47.468  1.00  0.00              
ATOM    937  CA  GLN   125      47.553  90.253  48.211  1.00  0.00              
ATOM    938  CB  GLN   125      47.741  90.984  49.552  1.00  0.00              
ATOM    939  C   GLN   125      46.530  90.999  47.407  1.00  0.00              
ATOM    940  O   GLN   125      45.360  90.620  47.373  1.00  0.00              
ATOM    941  CG  GLN   125      48.653  90.220  50.520  1.00  0.00           C  
ATOM    942  CD  GLN   125      48.989  91.121  51.700  1.00  0.00           C  
ATOM    943  OE1 GLN   125      49.779  92.057  51.578  1.00  0.00           O  
ATOM    944  NE2 GLN   125      48.380  90.830  52.880  1.00  0.00           N  
ATOM    945  N   ALA   126      46.948  92.086  46.733  1.00  0.00              
ATOM    946  CA  ALA   126      46.030  92.889  45.976  1.00  0.00              
ATOM    947  CB  ALA   126      46.703  94.132  45.373  1.00  0.00              
ATOM    948  C   ALA   126      45.456  92.085  44.849  1.00  0.00              
ATOM    949  O   ALA   126      44.255  92.141  44.586  1.00  0.00              
ATOM    950  N   TRP   127      46.301  91.296  44.161  1.00  0.00              
ATOM    951  CA  TRP   127      45.846  90.523  43.041  1.00  0.00              
ATOM    952  CB  TRP   127      46.992  89.758  42.352  1.00  0.00              
ATOM    953  C   TRP   127      44.812  89.564  43.526  1.00  0.00              
ATOM    954  O   TRP   127      43.803  89.337  42.858  1.00  0.00              
ATOM    955  CG  TRP   127      46.595  88.920  41.161  1.00  0.00           C  
ATOM    956  CD2 TRP   127      46.207  89.449  39.883  1.00  0.00           C  
ATOM    957  CD1 TRP   127      46.511  87.563  41.058  1.00  0.00           C  
ATOM    958  NE1 TRP   127      46.126  87.214  39.788  1.00  0.00           N  
ATOM    959  CE2 TRP   127      45.924  88.364  39.055  1.00  0.00           C  
ATOM    960  CE3 TRP   127      46.095  90.734  39.434  1.00  0.00           C  
ATOM    961  CZ2 TRP   127      45.524  88.545  37.761  1.00  0.00           C  
ATOM    962  CZ3 TRP   127      45.691  90.913  38.129  1.00  0.00           C  
ATOM    963  CH2 TRP   127      45.411  89.841  37.307  1.00  0.00           C  
ATOM    964  N   LYS   128      45.034  88.964  44.709  1.00  0.00              
ATOM    965  CA  LYS   128      44.065  88.035  45.206  1.00  0.00              
ATOM    966  CB  LYS   128      44.464  87.303  46.495  1.00  0.00              
ATOM    967  C   LYS   128      42.780  88.741  45.499  1.00  0.00              
ATOM    968  O   LYS   128      41.706  88.214  45.219  1.00  0.00              
ATOM    969  CG  LYS   128      43.356  86.340  46.925  1.00  0.00           C  
ATOM    970  CD  LYS   128      43.773  85.288  47.947  1.00  0.00           C  
ATOM    971  CE  LYS   128      42.636  84.317  48.266  1.00  0.00           C  
ATOM    972  NZ  LYS   128      42.108  83.737  47.009  1.00  0.00           N  
ATOM    973  N   GLU   129      42.832  89.956  46.073  1.00  0.00              
ATOM    974  CA  GLU   129      41.581  90.560  46.422  1.00  0.00              
ATOM    975  CB  GLU   129      41.708  91.879  47.212  1.00  0.00              
ATOM    976  C   GLU   129      40.788  90.822  45.183  1.00  0.00              
ATOM    977  O   GLU   129      39.582  90.574  45.155  1.00  0.00              
ATOM    978  CG  GLU   129      42.418  93.019  46.481  1.00  0.00           C  
ATOM    979  CD  GLU   129      42.380  94.236  47.396  1.00  0.00           C  
ATOM    980  OE1 GLU   129      42.837  94.111  48.563  1.00  0.00           O  
ATOM    981  OE2 GLU   129      41.894  95.306  46.942  1.00  0.00           O  
ATOM    982  N   VAL   130      41.434  91.352  44.126  1.00  0.00              
ATOM    983  CA  VAL   130      40.678  91.652  42.947  1.00  0.00              
ATOM    984  CB  VAL   130      41.465  92.480  41.964  1.00  0.00              
ATOM    985  C   VAL   130      40.165  90.409  42.262  1.00  0.00              
ATOM    986  O   VAL   130      38.955  90.234  42.123  1.00  0.00              
ATOM    987  CG1 VAL   130      42.775  91.758  41.604  1.00  0.00           C  
ATOM    988  CG2 VAL   130      40.572  92.772  40.751  1.00  0.00           C  
ATOM    989  N   SER   131      41.080  89.517  41.821  1.00  0.00              
ATOM    990  CA  SER   131      40.769  88.332  41.056  1.00  0.00              
ATOM    991  CB  SER   131      41.944  87.890  40.171  1.00  0.00              
ATOM    992  C   SER   131      40.369  87.136  41.868  1.00  0.00              
ATOM    993  O   SER   131      39.548  86.335  41.425  1.00  0.00              
ATOM    994  OG  SER   131      43.057  87.536  40.978  1.00  0.00           O  
ATOM    995  N   GLY   132      40.962  86.951  43.059  1.00  0.00              
ATOM    996  CA  GLY   132      40.663  85.791  43.851  1.00  0.00              
ATOM    997  C   GLY   132      41.711  84.747  43.588  1.00  0.00              
ATOM    998  O   GLY   132      41.709  83.690  44.218  1.00  0.00              
ATOM    999  N   LYS   133      42.638  85.007  42.643  1.00  0.00              
ATOM   1000  CA  LYS   133      43.648  84.029  42.346  1.00  0.00              
ATOM   1001  CB  LYS   133      44.057  84.024  40.865  1.00  0.00              
ATOM   1002  C   LYS   133      44.843  84.258  43.221  1.00  0.00              
ATOM   1003  O   LYS   133      45.195  85.393  43.543  1.00  0.00              
ATOM   1004  CG  LYS   133      42.883  83.594  39.978  1.00  0.00           C  
ATOM   1005  CD  LYS   133      43.076  83.843  38.483  1.00  0.00           C  
ATOM   1006  CE  LYS   133      42.910  85.305  38.075  1.00  0.00           C  
ATOM   1007  NZ  LYS   133      44.179  86.020  38.290  1.00  0.00           N  
ATOM   1008  N   ASP   134      45.497  83.153  43.639  1.00  0.00              
ATOM   1009  CA  ASP   134      46.608  83.245  44.542  1.00  0.00              
ATOM   1010  CB  ASP   134      46.459  82.317  45.766  1.00  0.00              
ATOM   1011  C   ASP   134      47.871  82.863  43.836  1.00  0.00              
ATOM   1012  O   ASP   134      47.974  81.792  43.241  1.00  0.00              
ATOM   1013  CG  ASP   134      47.534  82.617  46.812  1.00  0.00           C  
ATOM   1014  OD1 ASP   134      48.621  83.139  46.450  1.00  0.00           O  
ATOM   1015  OD2 ASP   134      47.272  82.320  48.008  1.00  0.00           O  
ATOM   1016  N   ILE   135      48.881  83.754  43.906  1.00  0.00              
ATOM   1017  CA  ILE   135      50.175  83.457  43.365  1.00  0.00              
ATOM   1018  CB  ILE   135      50.855  84.611  42.677  1.00  0.00              
ATOM   1019  C   ILE   135      51.023  83.093  44.543  1.00  0.00              
ATOM   1020  O   ILE   135      51.125  83.852  45.506  1.00  0.00              
ATOM   1021  CG2 ILE   135      52.331  84.234  42.480  1.00  0.00           C  
ATOM   1022  CG1 ILE   135      50.145  84.992  41.365  1.00  0.00           C  
ATOM   1023  CD1 ILE   135      48.817  85.716  41.550  1.00  0.00           C  
ATOM   1024  N   LYS   136      51.641  81.897  44.495  1.00  0.00              
ATOM   1025  CA  LYS   136      52.431  81.400  45.588  1.00  0.00              
ATOM   1026  CB  LYS   136      52.837  79.926  45.420  1.00  0.00              
ATOM   1027  C   LYS   136      53.722  82.159  45.593  1.00  0.00              
ATOM   1028  O   LYS   136      54.194  82.592  44.542  1.00  0.00              
ATOM   1029  CG  LYS   136      51.730  79.011  44.892  1.00  0.00           C  
ATOM   1030  CD  LYS   136      50.451  78.965  45.720  1.00  0.00           C  
ATOM   1031  CE  LYS   136      49.400  78.030  45.119  1.00  0.00           C  
ATOM   1032  NZ  LYS   136      49.190  78.368  43.692  1.00  0.00           N  
ATOM   1033  N   PHE   137      54.331  82.347  46.784  1.00  0.00              
ATOM   1034  CA  PHE   137      55.566  83.080  46.828  1.00  0.00              
ATOM   1035  CB  PHE   137      55.392  84.487  47.435  1.00  0.00              
ATOM   1036  C   PHE   137      56.570  82.335  47.659  1.00  0.00              
ATOM   1037  O   PHE   137      56.269  81.866  48.756  1.00  0.00              
ATOM   1038  CG  PHE   137      56.690  85.219  47.398  1.00  0.00           C  
ATOM   1039  CD1 PHE   137      57.132  85.802  46.232  1.00  0.00           C  
ATOM   1040  CD2 PHE   137      57.454  85.347  48.535  1.00  0.00           C  
ATOM   1041  CE1 PHE   137      58.326  86.484  46.194  1.00  0.00           C  
ATOM   1042  CE2 PHE   137      58.647  86.028  48.502  1.00  0.00           C  
ATOM   1043  CZ  PHE   137      59.088  86.597  47.332  1.00  0.00           C  
ATOM   1044  N   ILE   138      57.799  82.184  47.121  1.00  0.00              
ATOM   1045  CA  ILE   138      58.887  81.603  47.860  1.00  0.00              
ATOM   1046  CB  ILE   138      59.363  80.293  47.297  1.00  0.00              
ATOM   1047  C   ILE   138      60.014  82.591  47.774  1.00  0.00              
ATOM   1048  O   ILE   138      60.475  82.898  46.675  1.00  0.00              
ATOM   1049  CG2 ILE   138      60.682  79.931  47.995  1.00  0.00           C  
ATOM   1050  CG1 ILE   138      58.280  79.208  47.445  1.00  0.00           C  
ATOM   1051  CD1 ILE   138      57.951  78.856  48.897  1.00  0.00           C  
ATOM   1052  N   ASN   139      60.500  83.144  48.913  1.00  0.00              
ATOM   1053  CA  ASN   139      61.578  84.066  48.685  1.00  0.00              
ATOM   1054  CB  ASN   139      61.453  85.508  49.227  1.00  0.00              
ATOM   1055  C   ASN   139      62.825  83.454  49.202  1.00  0.00              
ATOM   1056  O   ASN   139      62.924  83.045  50.359  1.00  0.00              
ATOM   1057  CG  ASN   139      61.833  85.600  50.685  1.00  0.00           C  
ATOM   1058  OD1 ASN   139      63.008  85.492  51.031  1.00  0.00           O  
ATOM   1059  ND2 ASN   139      60.825  85.862  51.558  1.00  0.00           N  
ATOM   1060  N   LEU   140      63.807  83.336  48.296  1.00  0.00              
ATOM   1061  CA  LEU   140      65.048  82.729  48.638  1.00  0.00              
ATOM   1062  CB  LEU   140      64.885  81.224  48.934  1.00  0.00              
ATOM   1063  C   LEU   140      65.946  82.928  47.460  1.00  0.00              
ATOM   1064  O   LEU   140      65.521  83.386  46.399  1.00  0.00              
ATOM   1065  CG  LEU   140      64.215  80.420  47.801  1.00  0.00           C  
ATOM   1066  CD1 LEU   140      65.177  80.205  46.622  1.00  0.00           C  
ATOM   1067  CD2 LEU   140      63.575  79.122  48.322  1.00  0.00           C  
ATOM   1068  N   ASP   141      67.235  82.611  47.645  1.00  0.00              
ATOM   1069  CA  ASP   141      68.242  82.749  46.633  1.00  0.00              
ATOM   1070  CB  ASP   141      69.610  83.054  47.272  1.00  0.00              
ATOM   1071  C   ASP   141      68.350  81.433  45.918  1.00  0.00              
ATOM   1072  O   ASP   141      68.530  80.387  46.538  1.00  0.00              
ATOM   1073  CG  ASP   141      70.659  83.299  46.205  1.00  0.00           C  
ATOM   1074  OD1 ASP   141      70.372  84.031  45.221  1.00  0.00           O  
ATOM   1075  OD2 ASP   141      71.774  82.740  46.367  1.00  0.00           O  
ATOM   1076  N   VAL   142      68.248  81.457  44.576  1.00  0.00              
ATOM   1077  CA  VAL   142      68.297  80.265  43.773  1.00  0.00              
ATOM   1078  CB  VAL   142      67.827  80.484  42.363  1.00  0.00              
ATOM   1079  C   VAL   142      69.674  79.643  43.802  1.00  0.00              
ATOM   1080  O   VAL   142      69.838  78.485  43.420  1.00  0.00              
ATOM   1081  CG1 VAL   142      68.725  81.519  41.682  1.00  0.00           C  
ATOM   1082  CG2 VAL   142      67.762  79.123  41.654  1.00  0.00           C  
ATOM   1083  N   ALA   143      70.701  80.411  44.223  1.00  0.00              
ATOM   1084  CA  ALA   143      72.092  80.012  44.272  1.00  0.00              
ATOM   1085  CB  ALA   143      73.057  81.186  44.509  1.00  0.00              
ATOM   1086  C   ALA   143      72.364  78.978  45.331  1.00  0.00              
ATOM   1087  O   ALA   143      71.474  78.263  45.753  1.00  0.00              
ATOM   1088  N   LYS   144      73.639  78.831  45.747  1.00  0.00              
ATOM   1089  CA  LYS   144      74.155  77.817  46.639  1.00  0.00              
ATOM   1090  CB  LYS   144      75.639  77.990  46.955  1.00  0.00              
ATOM   1091  C   LYS   144      73.409  77.688  47.914  1.00  0.00              
ATOM   1092  O   LYS   144      72.780  78.631  48.390  1.00  0.00              
ATOM   1093  CG  LYS   144      76.492  77.567  45.765  1.00  0.00           C  
ATOM   1094  CD  LYS   144      76.241  78.403  44.510  1.00  0.00           C  
ATOM   1095  CE  LYS   144      77.094  77.980  43.312  1.00  0.00           C  
ATOM   1096  NZ  LYS   144      76.528  78.540  42.066  1.00  0.00           N  
ATOM   1097  N   GLU   145      73.577  76.503  48.548  1.00  0.00              
ATOM   1098  CA  GLU   145      72.689  76.107  49.593  1.00  0.00              
ATOM   1099  CB  GLU   145      72.502  77.137  50.716  1.00  0.00              
ATOM   1100  C   GLU   145      71.389  76.056  48.873  1.00  0.00              
ATOM   1101  O   GLU   145      70.383  76.600  49.318  1.00  0.00              
ATOM   1102  CG  GLU   145      71.545  76.643  51.806  1.00  0.00           C  
ATOM   1103  CD  GLU   145      71.055  77.850  52.589  1.00  0.00           C  
ATOM   1104  OE1 GLU   145      70.984  78.950  51.979  1.00  0.00           O  
ATOM   1105  OE2 GLU   145      70.745  77.692  53.800  1.00  0.00           O  
ATOM   1106  N   TYR   146      71.411  75.319  47.747  1.00  0.00              
ATOM   1107  CA  TYR   146      70.383  75.202  46.756  1.00  0.00              
ATOM   1108  CB  TYR   146      70.714  74.238  45.594  1.00  0.00              
ATOM   1109  C   TYR   146      69.134  74.724  47.386  1.00  0.00              
ATOM   1110  O   TYR   146      68.081  74.918  46.800  1.00  0.00              
ATOM   1111  CG  TYR   146      70.634  72.823  46.065  1.00  0.00           C  
ATOM   1112  CD1 TYR   146      69.435  72.147  46.025  1.00  0.00           C  
ATOM   1113  CD2 TYR   146      71.746  72.161  46.535  1.00  0.00           C  
ATOM   1114  CE1 TYR   146      69.333  70.847  46.450  1.00  0.00           C  
ATOM   1115  CE2 TYR   146      71.649  70.855  46.961  1.00  0.00           C  
ATOM   1116  CZ  TYR   146      70.441  70.197  46.920  1.00  0.00           C  
ATOM   1117  OH  TYR   146      70.330  68.859  47.353  1.00  0.00           O  
ATOM   1118  N   ASP   147      69.213  74.105  48.576  1.00  0.00              
ATOM   1119  CA  ASP   147      68.147  73.406  49.242  1.00  0.00              
ATOM   1120  CB  ASP   147      68.424  73.297  50.749  1.00  0.00              
ATOM   1121  C   ASP   147      66.862  74.175  49.106  1.00  0.00              
ATOM   1122  O   ASP   147      65.798  73.577  48.964  1.00  0.00              
ATOM   1123  CG  ASP   147      69.727  72.534  50.936  1.00  0.00           C  
ATOM   1124  OD1 ASP   147      69.984  71.590  50.143  1.00  0.00           O  
ATOM   1125  OD2 ASP   147      70.491  72.902  51.868  1.00  0.00           O  
ATOM   1126  N   LEU   148      66.924  75.517  49.127  1.00  0.00              
ATOM   1127  CA  LEU   148      65.756  76.352  49.012  1.00  0.00              
ATOM   1128  CB  LEU   148      66.105  77.844  49.130  1.00  0.00              
ATOM   1129  C   LEU   148      65.067  76.149  47.685  1.00  0.00              
ATOM   1130  O   LEU   148      63.849  76.001  47.628  1.00  0.00              
ATOM   1131  CG  LEU   148      66.621  78.240  50.525  1.00  0.00           C  
ATOM   1132  CD1 LEU   148      67.914  77.496  50.880  1.00  0.00           C  
ATOM   1133  CD2 LEU   148      66.784  79.759  50.649  1.00  0.00           C  
ATOM   1134  N   LEU   149      65.830  76.135  46.579  1.00  0.00              
ATOM   1135  CA  LEU   149      65.337  75.999  45.241  1.00  0.00              
ATOM   1136  CB  LEU   149      66.454  76.151  44.193  1.00  0.00              
ATOM   1137  C   LEU   149      64.692  74.653  45.063  1.00  0.00              
ATOM   1138  O   LEU   149      63.600  74.559  44.504  1.00  0.00              
ATOM   1139  CG  LEU   149      65.941  76.172  42.741  1.00  0.00           C  
ATOM   1140  CD1 LEU   149      65.038  77.392  42.495  1.00  0.00           C  
ATOM   1141  CD2 LEU   149      67.101  76.086  41.735  1.00  0.00           C  
ATOM   1142  N   VAL   150      65.343  73.572  45.540  1.00  0.00              
ATOM   1143  CA  VAL   150      64.826  72.242  45.385  1.00  0.00              
ATOM   1144  CB  VAL   150      65.803  71.177  45.796  1.00  0.00              
ATOM   1145  C   VAL   150      63.554  72.092  46.154  1.00  0.00              
ATOM   1146  O   VAL   150      62.594  71.493  45.674  1.00  0.00              
ATOM   1147  CG1 VAL   150      65.087  69.816  45.839  1.00  0.00           C  
ATOM   1148  CG2 VAL   150      66.947  71.196  44.769  1.00  0.00           C  
ATOM   1149  N   GLN   151      63.501  72.645  47.375  1.00  0.00              
ATOM   1150  CA  GLN   151      62.322  72.498  48.175  1.00  0.00              
ATOM   1151  CB  GLN   151      62.525  73.026  49.606  1.00  0.00              
ATOM   1152  C   GLN   151      61.186  73.208  47.505  1.00  0.00              
ATOM   1153  O   GLN   151      60.049  72.740  47.515  1.00  0.00              
ATOM   1154  CG  GLN   151      63.539  72.172  50.377  1.00  0.00           C  
ATOM   1155  CD  GLN   151      63.825  72.811  51.728  1.00  0.00           C  
ATOM   1156  OE1 GLN   151      64.539  73.809  51.814  1.00  0.00           O  
ATOM   1157  NE2 GLN   151      63.263  72.217  52.815  1.00  0.00           N  
ATOM   1158  N   LEU   152      61.480  74.369  46.897  1.00  0.00              
ATOM   1159  CA  LEU   152      60.492  75.192  46.266  1.00  0.00              
ATOM   1160  CB  LEU   152      61.148  76.520  45.851  1.00  0.00              
ATOM   1161  C   LEU   152      59.956  74.446  45.068  1.00  0.00              
ATOM   1162  O   LEU   152      58.752  74.447  44.807  1.00  0.00              
ATOM   1163  CG  LEU   152      60.207  77.721  45.680  1.00  0.00           C  
ATOM   1164  CD1 LEU   152      61.005  78.956  45.237  1.00  0.00           C  
ATOM   1165  CD2 LEU   152      58.992  77.411  44.800  1.00  0.00           C  
ATOM   1166  N   ILE   153      60.849  73.772  44.310  1.00  0.00              
ATOM   1167  CA  ILE   153      60.472  73.042  43.128  1.00  0.00              
ATOM   1168  CB  ILE   153      61.656  72.484  42.392  1.00  0.00              
ATOM   1169  C   ILE   153      59.591  71.891  43.506  1.00  0.00              
ATOM   1170  O   ILE   153      58.575  71.640  42.860  1.00  0.00              
ATOM   1171  CG2 ILE   153      61.132  71.579  41.265  1.00  0.00           C  
ATOM   1172  CG1 ILE   153      62.566  73.623  41.897  1.00  0.00           C  
ATOM   1173  CD1 ILE   153      61.875  74.583  40.930  1.00  0.00           C  
ATOM   1174  N   LYS   154      59.959  71.152  44.568  1.00  0.00              
ATOM   1175  CA  LYS   154      59.196  70.003  44.964  1.00  0.00              
ATOM   1176  CB  LYS   154      59.851  69.216  46.110  1.00  0.00              
ATOM   1177  C   LYS   154      57.832  70.431  45.406  1.00  0.00              
ATOM   1178  O   LYS   154      56.839  69.761  45.123  1.00  0.00              
ATOM   1179  CG  LYS   154      61.169  68.559  45.695  1.00  0.00           C  
ATOM   1180  CD  LYS   154      62.007  68.059  46.871  1.00  0.00           C  
ATOM   1181  CE  LYS   154      63.314  67.392  46.439  1.00  0.00           C  
ATOM   1182  NZ  LYS   154      64.117  67.035  47.628  1.00  0.00           N  
ATOM   1183  N   GLU   155      57.750  71.554  46.139  1.00  0.00              
ATOM   1184  CA  GLU   155      56.479  71.985  46.639  1.00  0.00              
ATOM   1185  CB  GLU   155      56.631  73.165  47.621  1.00  0.00              
ATOM   1186  C   GLU   155      55.573  72.383  45.507  1.00  0.00              
ATOM   1187  O   GLU   155      54.433  71.926  45.436  1.00  0.00              
ATOM   1188  CG  GLU   155      55.321  73.695  48.208  1.00  0.00           C  
ATOM   1189  CD  GLU   155      54.974  74.984  47.477  1.00  0.00           C  
ATOM   1190  OE1 GLU   155      55.866  75.495  46.750  1.00  0.00           O  
ATOM   1191  OE2 GLU   155      53.828  75.481  47.636  1.00  0.00           O  
ATOM   1192  N   GLU   156      56.061  73.243  44.589  1.00  0.00              
ATOM   1193  CA  GLU   156      55.255  73.759  43.513  1.00  0.00              
ATOM   1194  CB  GLU   156      55.779  75.076  42.927  1.00  0.00              
ATOM   1195  C   GLU   156      55.017  72.802  42.374  1.00  0.00              
ATOM   1196  O   GLU   156      53.923  72.794  41.811  1.00  0.00              
ATOM   1197  CG  GLU   156      54.804  75.653  41.901  1.00  0.00           C  
ATOM   1198  CD  GLU   156      53.473  75.905  42.599  1.00  0.00           C  
ATOM   1199  OE1 GLU   156      53.479  76.130  43.839  1.00  0.00           O  
ATOM   1200  OE2 GLU   156      52.429  75.868  41.896  1.00  0.00           O  
ATOM   1201  N   LYS   157      56.012  71.969  41.999  1.00  0.00              
ATOM   1202  CA  LYS   157      55.882  71.060  40.879  1.00  0.00              
ATOM   1203  CB  LYS   157      54.770  70.012  41.050  1.00  0.00              
ATOM   1204  C   LYS   157      55.586  71.761  39.578  1.00  0.00              
ATOM   1205  O   LYS   157      54.561  71.479  38.959  1.00  0.00              
ATOM   1206  CG  LYS   157      55.012  68.985  42.153  1.00  0.00           C  
ATOM   1207  CD  LYS   157      53.769  68.141  42.444  1.00  0.00           C  
ATOM   1208  CE  LYS   157      53.991  67.044  43.485  1.00  0.00           C  
ATOM   1209  NZ  LYS   157      53.971  67.625  44.845  1.00  0.00           N  
ATOM   1210  N   PRO   158      56.427  72.664  39.131  1.00  0.00              
ATOM   1211  CA  PRO   158      56.258  73.395  37.895  1.00  0.00              
ATOM   1212  CB  PRO   158      57.410  74.392  37.862  1.00  0.00              
ATOM   1213  C   PRO   158      56.338  72.572  36.645  1.00  0.00              
ATOM   1214  O   PRO   158      57.182  71.673  36.565  1.00  0.00              
ATOM   1215  CD  PRO   158      57.758  72.834  39.691  1.00  0.00           C  
ATOM   1216  CG  PRO   158      58.521  73.670  38.646  1.00  0.00           C  
ATOM   1217  N   ASP   159      55.439  72.847  35.679  1.00  0.00              
ATOM   1218  CA  ASP   159      55.442  72.314  34.343  1.00  0.00              
ATOM   1219  CB  ASP   159      54.066  72.460  33.700  1.00  0.00              
ATOM   1220  C   ASP   159      56.429  73.099  33.526  1.00  0.00              
ATOM   1221  O   ASP   159      57.081  72.577  32.620  1.00  0.00              
ATOM   1222  CG  ASP   159      53.135  71.660  34.589  1.00  0.00           C  
ATOM   1223  OD1 ASP   159      53.308  70.415  34.676  1.00  0.00           O  
ATOM   1224  OD2 ASP   159      52.229  72.291  35.198  1.00  0.00           O  
ATOM   1225  N   SER   160      56.524  74.414  33.808  1.00  0.00              
ATOM   1226  CA  SER   160      57.435  75.253  33.088  1.00  0.00              
ATOM   1227  CB  SER   160      56.769  76.089  31.981  1.00  0.00              
ATOM   1228  C   SER   160      58.062  76.195  34.068  1.00  0.00              
ATOM   1229  O   SER   160      57.469  76.546  35.088  1.00  0.00              
ATOM   1230  OG  SER   160      55.814  76.976  32.540  1.00  0.00           O  
ATOM   1231  N   ILE   161      59.313  76.604  33.785  1.00  0.00              
ATOM   1232  CA  ILE   161      60.022  77.522  34.627  1.00  0.00              
ATOM   1233  CB  ILE   161      61.306  76.942  35.153  1.00  0.00              
ATOM   1234  C   ILE   161      60.419  78.672  33.754  1.00  0.00              
ATOM   1235  O   ILE   161      61.004  78.468  32.693  1.00  0.00              
ATOM   1236  CG2 ILE   161      62.089  78.058  35.858  1.00  0.00           C  
ATOM   1237  CG1 ILE   161      61.033  75.716  36.039  1.00  0.00           C  
ATOM   1238  CD1 ILE   161      62.294  74.920  36.371  1.00  0.00           C  
ATOM   1239  N   VAL   162      60.091  79.914  34.164  1.00  0.00              
ATOM   1240  CA  VAL   162      60.517  81.065  33.414  1.00  0.00              
ATOM   1241  CB  VAL   162      59.424  82.078  33.223  1.00  0.00              
ATOM   1242  C   VAL   162      61.590  81.694  34.255  1.00  0.00              
ATOM   1243  O   VAL   162      61.350  82.043  35.411  1.00  0.00              
ATOM   1244  CG1 VAL   162      59.988  83.278  32.443  1.00  0.00           C  
ATOM   1245  CG2 VAL   162      58.231  81.388  32.537  1.00  0.00           C  
ATOM   1246  N   HIS   163      62.805  81.867  33.691  1.00  0.00              
ATOM   1247  CA  HIS   163      63.904  82.315  34.506  1.00  0.00              
ATOM   1248  CB  HIS   163      65.146  81.420  34.350  1.00  0.00              
ATOM   1249  C   HIS   163      64.314  83.726  34.201  1.00  0.00              
ATOM   1250  O   HIS   163      65.094  83.984  33.285  1.00  0.00              
ATOM   1251  ND1 HIS   163      66.258  82.101  36.534  1.00  0.00           N  
ATOM   1252  CG  HIS   163      66.316  81.850  35.182  1.00  0.00           C  
ATOM   1253  NE2 HIS   163      68.370  82.424  35.919  1.00  0.00           N  
ATOM   1254  CD2 HIS   163      67.613  82.053  34.822  1.00  0.00           C  
ATOM   1255  CE1 HIS   163      67.513  82.440  36.924  1.00  0.00           C  
ATOM   1256  N   PHE   164      63.707  84.676  34.939  1.00  0.00              
ATOM   1257  CA  PHE   164      64.007  86.082  34.988  1.00  0.00              
ATOM   1258  CB  PHE   164      62.808  86.970  35.382  1.00  0.00              
ATOM   1259  C   PHE   164      65.069  86.401  36.015  1.00  0.00              
ATOM   1260  O   PHE   164      65.627  87.496  35.995  1.00  0.00              
ATOM   1261  CG  PHE   164      61.774  86.980  34.306  1.00  0.00           C  
ATOM   1262  CD1 PHE   164      61.899  87.822  33.224  1.00  0.00           C  
ATOM   1263  CD2 PHE   164      60.679  86.150  34.376  1.00  0.00           C  
ATOM   1264  CE1 PHE   164      60.946  87.839  32.230  1.00  0.00           C  
ATOM   1265  CE2 PHE   164      59.724  86.163  33.386  1.00  0.00           C  
ATOM   1266  CZ  PHE   164      59.855  87.009  32.311  1.00  0.00           C  
ATOM   1267  N   ALA   165      65.314  85.512  37.004  1.00  0.00              
ATOM   1268  CA  ALA   165      66.067  85.934  38.161  1.00  0.00              
ATOM   1269  CB  ALA   165      65.815  85.034  39.385  1.00  0.00              
ATOM   1270  C   ALA   165      67.546  85.995  37.968  1.00  0.00              
ATOM   1271  O   ALA   165      68.273  85.105  38.404  1.00  0.00              
ATOM   1272  N   GLU   166      68.037  87.127  37.425  1.00  0.00              
ATOM   1273  CA  GLU   166      69.448  87.297  37.237  1.00  0.00              
ATOM   1274  CB  GLU   166      69.955  86.837  35.855  1.00  0.00              
ATOM   1275  C   GLU   166      69.753  88.757  37.377  1.00  0.00              
ATOM   1276  O   GLU   166      68.855  89.596  37.310  1.00  0.00              
ATOM   1277  CG  GLU   166      69.828  85.324  35.643  1.00  0.00           C  
ATOM   1278  CD  GLU   166      70.465  84.938  34.312  1.00  0.00           C  
ATOM   1279  OE1 GLU   166      69.771  85.060  33.268  1.00  0.00           O  
ATOM   1280  OE2 GLU   166      71.651  84.511  34.321  1.00  0.00           O  
ATOM   1281  N   GLN   167      71.042  89.088  37.612  1.00  0.00              
ATOM   1282  CA  GLN   167      71.464  90.460  37.704  1.00  0.00              
ATOM   1283  CB  GLN   167      72.834  90.597  38.395  1.00  0.00              
ATOM   1284  C   GLN   167      71.595  90.888  36.268  1.00  0.00              
ATOM   1285  O   GLN   167      72.490  90.444  35.555  1.00  0.00              
ATOM   1286  CG  GLN   167      73.161  92.005  38.895  1.00  0.00           C  
ATOM   1287  CD  GLN   167      73.297  92.934  37.701  1.00  0.00           C  
ATOM   1288  OE1 GLN   167      72.368  93.667  37.367  1.00  0.00           O  
ATOM   1289  NE2 GLN   167      74.485  92.909  37.039  1.00  0.00           N  
ATOM   1290  N   ARG   168      70.616  91.690  35.805  1.00  0.00              
ATOM   1291  CA  ARG   168      70.416  92.155  34.455  1.00  0.00              
ATOM   1292  CB  ARG   168      68.945  92.492  34.156  1.00  0.00              
ATOM   1293  C   ARG   168      71.214  93.341  33.988  1.00  0.00              
ATOM   1294  O   ARG   168      71.328  93.539  32.779  1.00  0.00              
ATOM   1295  CG  ARG   168      68.361  93.585  35.055  1.00  0.00           C  
ATOM   1296  CD  ARG   168      67.069  94.188  34.501  1.00  0.00           C  
ATOM   1297  NE  ARG   168      67.442  94.970  33.287  1.00  0.00           N  
ATOM   1298  CZ  ARG   168      67.322  96.331  33.275  1.00  0.00           C  
ATOM   1299  NH1 ARG   168      66.712  96.975  34.312  1.00  0.00           N  
ATOM   1300  NH2 ARG   168      67.815  97.050  32.225  1.00  0.00           N  
ATOM   1301  N   ALA   169      71.711  94.213  34.887  1.00  0.00              
ATOM   1302  CA  ALA   169      72.255  95.461  34.406  1.00  0.00              
ATOM   1303  CB  ALA   169      72.161  96.599  35.437  1.00  0.00              
ATOM   1304  C   ALA   169      73.692  95.362  33.991  1.00  0.00              
ATOM   1305  O   ALA   169      74.541  94.851  34.719  1.00  0.00              
ATOM   1306  N   ALA   170      73.981  95.861  32.771  1.00  0.00              
ATOM   1307  CA  ALA   170      75.321  95.904  32.254  1.00  0.00              
ATOM   1308  CB  ALA   170      75.394  96.337  30.778  1.00  0.00              
ATOM   1309  C   ALA   170      76.150  96.867  33.062  1.00  0.00              
ATOM   1310  O   ALA   170      77.271  96.540  33.439  1.00  0.00              
ATOM   1311  N   PRO   171      75.655  98.042  33.367  1.00  0.00              
ATOM   1312  CA  PRO   171      76.449  98.960  34.138  1.00  0.00              
ATOM   1313  CB  PRO   171      75.716 100.296  34.085  1.00  0.00              
ATOM   1314  C   PRO   171      76.741  98.449  35.515  1.00  0.00              
ATOM   1315  O   PRO   171      77.838  98.681  36.020  1.00  0.00              
ATOM   1316  CD  PRO   171      74.728  98.740  32.490  1.00  0.00           C  
ATOM   1317  CG  PRO   171      74.987 100.239  32.727  1.00  0.00           C  
ATOM   1318  N   TYR   172      75.789  97.724  36.122  1.00  0.00              
ATOM   1319  CA  TYR   172      75.952  97.229  37.459  1.00  0.00              
ATOM   1320  CB  TYR   172      74.675  96.507  37.942  1.00  0.00              
ATOM   1321  C   TYR   172      77.109  96.278  37.453  1.00  0.00              
ATOM   1322  O   TYR   172      77.944  96.287  38.357  1.00  0.00              
ATOM   1323  CG  TYR   172      74.809  96.056  39.359  1.00  0.00           C  
ATOM   1324  CD1 TYR   172      74.569  96.930  40.396  1.00  0.00           C  
ATOM   1325  CD2 TYR   172      75.177  94.763  39.655  1.00  0.00           C  
ATOM   1326  CE1 TYR   172      74.683  96.518  41.703  1.00  0.00           C  
ATOM   1327  CE2 TYR   172      75.293  94.344  40.960  1.00  0.00           C  
ATOM   1328  CZ  TYR   172      75.043  95.222  41.986  1.00  0.00           C  
ATOM   1329  OH  TYR   172      75.159  94.798  43.327  1.00  0.00           O  
ATOM   1330  N   SER   173      77.195  95.447  36.399  1.00  0.00              
ATOM   1331  CA  SER   173      78.216  94.446  36.296  1.00  0.00              
ATOM   1332  CB  SER   173      78.003  93.472  35.122  1.00  0.00              
ATOM   1333  C   SER   173      79.564  95.080  36.127  1.00  0.00              
ATOM   1334  O   SER   173      80.574  94.406  36.326  1.00  0.00              
ATOM   1335  OG  SER   173      78.135  94.152  33.884  1.00  0.00           O  
ATOM   1336  N   MET   174      79.639  96.373  35.738  1.00  0.00              
ATOM   1337  CA  MET   174      80.942  96.944  35.536  1.00  0.00              
ATOM   1338  CB  MET   174      81.064  97.701  34.204  1.00  0.00              
ATOM   1339  C   MET   174      81.266  97.944  36.609  1.00  0.00              
ATOM   1340  O   MET   174      82.179  98.751  36.438  1.00  0.00              
ATOM   1341  CG  MET   174      80.983  96.790  32.980  1.00  0.00           C  
ATOM   1342  SD  MET   174      82.296  95.536  32.904  1.00  0.00           S  
ATOM   1343  CE  MET   174      83.646  96.746  32.810  1.00  0.00           C  
ATOM   1344  N   LYS   175      80.567  97.917  37.759  1.00  0.00              
ATOM   1345  CA  LYS   175      80.868  98.904  38.759  1.00  0.00              
ATOM   1346  CB  LYS   175      79.837  98.975  39.905  1.00  0.00              
ATOM   1347  C   LYS   175      82.232  98.679  39.348  1.00  0.00              
ATOM   1348  O   LYS   175      83.022  99.615  39.468  1.00  0.00              
ATOM   1349  CG  LYS   175      79.818  97.786  40.866  1.00  0.00           C  
ATOM   1350  CD  LYS   175      79.039  98.091  42.150  1.00  0.00           C  
ATOM   1351  CE  LYS   175      79.025  96.946  43.163  1.00  0.00           C  
ATOM   1352  NZ  LYS   175      78.270  97.351  44.371  1.00  0.00           N  
ATOM   1353  N   ASN   176      82.546  97.424  39.728  1.00  0.00              
ATOM   1354  CA  ASN   176      83.809  97.086  40.326  1.00  0.00              
ATOM   1355  CB  ASN   176      83.948  97.529  41.796  1.00  0.00              
ATOM   1356  C   ASN   176      83.964  95.597  40.234  1.00  0.00              
ATOM   1357  O   ASN   176      83.076  94.900  39.749  1.00  0.00              
ATOM   1358  CG  ASN   176      82.803  96.947  42.609  1.00  0.00           C  
ATOM   1359  OD1 ASN   176      82.675  95.733  42.754  1.00  0.00           O  
ATOM   1360  ND2 ASN   176      81.947  97.846  43.165  1.00  0.00           N  
ATOM   1361  N   SER   177      85.114  95.070  40.699  1.00  0.00              
ATOM   1362  CA  SER   177      85.394  93.665  40.570  1.00  0.00              
ATOM   1363  CB  SER   177      86.784  93.277  41.107  1.00  0.00              
ATOM   1364  C   SER   177      84.372  92.859  41.311  1.00  0.00              
ATOM   1365  O   SER   177      83.919  91.825  40.822  1.00  0.00              
ATOM   1366  OG  SER   177      86.857  93.507  42.506  1.00  0.00           O  
ATOM   1367  N   LYS   178      83.958  93.328  42.500  1.00  0.00              
ATOM   1368  CA  LYS   178      83.044  92.583  43.317  1.00  0.00              
ATOM   1369  CB  LYS   178      82.728  93.331  44.624  1.00  0.00              
ATOM   1370  C   LYS   178      81.765  92.390  42.562  1.00  0.00              
ATOM   1371  O   LYS   178      81.203  91.297  42.557  1.00  0.00              
ATOM   1372  CG  LYS   178      81.923  92.529  45.646  1.00  0.00           C  
ATOM   1373  CD  LYS   178      81.945  93.156  47.044  1.00  0.00           C  
ATOM   1374  CE  LYS   178      81.096  92.417  48.079  1.00  0.00           C  
ATOM   1375  NZ  LYS   178      81.234  93.071  49.400  1.00  0.00           N  
ATOM   1376  N   ALA   179      81.275  93.459  41.903  1.00  0.00              
ATOM   1377  CA  ALA   179      80.039  93.428  41.171  1.00  0.00              
ATOM   1378  CB  ALA   179      79.622  94.816  40.653  1.00  0.00              
ATOM   1379  C   ALA   179      80.136  92.513  39.984  1.00  0.00              
ATOM   1380  O   ALA   179      79.172  91.825  39.650  1.00  0.00              
ATOM   1381  N   LYS   180      81.288  92.507  39.282  1.00  0.00              
ATOM   1382  CA  LYS   180      81.420  91.662  38.126  1.00  0.00              
ATOM   1383  CB  LYS   180      82.792  91.735  37.434  1.00  0.00              
ATOM   1384  C   LYS   180      81.315  90.233  38.555  1.00  0.00              
ATOM   1385  O   LYS   180      80.615  89.432  37.936  1.00  0.00              
ATOM   1386  CG  LYS   180      83.061  92.960  36.563  1.00  0.00           C  
ATOM   1387  CD  LYS   180      84.507  92.975  36.057  1.00  0.00           C  
ATOM   1388  CE  LYS   180      84.783  93.948  34.911  1.00  0.00           C  
ATOM   1389  NZ  LYS   180      86.182  93.788  34.453  1.00  0.00           N  
ATOM   1390  N   ARG   181      82.031  89.885  39.637  1.00  0.00              
ATOM   1391  CA  ARG   181      82.099  88.536  40.116  1.00  0.00              
ATOM   1392  CB  ARG   181      83.079  88.404  41.292  1.00  0.00              
ATOM   1393  C   ARG   181      80.742  88.106  40.575  1.00  0.00              
ATOM   1394  O   ARG   181      80.303  86.991  40.298  1.00  0.00              
ATOM   1395  CG  ARG   181      84.506  88.811  40.914  1.00  0.00           C  
ATOM   1396  CD  ARG   181      85.474  88.819  42.097  1.00  0.00           C  
ATOM   1397  NE  ARG   181      85.564  87.422  42.602  1.00  0.00           N  
ATOM   1398  CZ  ARG   181      86.418  87.122  43.622  1.00  0.00           C  
ATOM   1399  NH1 ARG   181      87.203  88.098  44.165  1.00  0.00           N  
ATOM   1400  NH2 ARG   181      86.491  85.843  44.094  1.00  0.00           N  
ATOM   1401  N   TYR   182      80.034  89.006  41.274  1.00  0.00              
ATOM   1402  CA  TYR   182      78.729  88.733  41.801  1.00  0.00              
ATOM   1403  CB  TYR   182      78.182  89.977  42.526  1.00  0.00              
ATOM   1404  C   TYR   182      77.817  88.426  40.654  1.00  0.00              
ATOM   1405  O   TYR   182      77.043  87.471  40.701  1.00  0.00              
ATOM   1406  CG  TYR   182      76.736  89.828  42.850  1.00  0.00           C  
ATOM   1407  CD1 TYR   182      76.324  89.259  44.033  1.00  0.00           C  
ATOM   1408  CD2 TYR   182      75.787  90.276  41.960  1.00  0.00           C  
ATOM   1409  CE1 TYR   182      74.983  89.139  44.318  1.00  0.00           C  
ATOM   1410  CE2 TYR   182      74.447  90.159  42.240  1.00  0.00           C  
ATOM   1411  CZ  TYR   182      74.042  89.589  43.423  1.00  0.00           C  
ATOM   1412  OH  TYR   182      72.667  89.468  43.717  1.00  0.00           O  
ATOM   1413  N   THR   183      77.895  89.223  39.574  1.00  0.00              
ATOM   1414  CA  THR   183      76.995  89.023  38.476  1.00  0.00              
ATOM   1415  CB  THR   183      77.164  90.037  37.383  1.00  0.00              
ATOM   1416  C   THR   183      77.207  87.671  37.866  1.00  0.00              
ATOM   1417  O   THR   183      76.249  86.934  37.639  1.00  0.00              
ATOM   1418  OG1 THR   183      76.942  91.345  37.890  1.00  0.00           O  
ATOM   1419  CG2 THR   183      76.158  89.727  36.262  1.00  0.00           C  
ATOM   1420  N   VAL   184      78.468  87.300  37.579  1.00  0.00              
ATOM   1421  CA  VAL   184      78.703  86.041  36.932  1.00  0.00              
ATOM   1422  CB  VAL   184      80.119  85.866  36.466  1.00  0.00              
ATOM   1423  C   VAL   184      78.344  84.890  37.824  1.00  0.00              
ATOM   1424  O   VAL   184      77.719  83.928  37.380  1.00  0.00              
ATOM   1425  CG1 VAL   184      80.378  86.849  35.314  1.00  0.00           C  
ATOM   1426  CG2 VAL   184      81.054  86.082  37.662  1.00  0.00           C  
ATOM   1427  N   ASP   185      78.730  84.944  39.110  1.00  0.00              
ATOM   1428  CA  ASP   185      78.459  83.827  39.969  1.00  0.00              
ATOM   1429  CB  ASP   185      79.084  83.981  41.361  1.00  0.00              
ATOM   1430  C   ASP   185      76.982  83.649  40.146  1.00  0.00              
ATOM   1431  O   ASP   185      76.457  82.543  40.021  1.00  0.00              
ATOM   1432  CG  ASP   185      80.571  83.682  41.269  1.00  0.00           C  
ATOM   1433  OD1 ASP   185      81.035  83.290  40.166  1.00  0.00           O  
ATOM   1434  OD2 ASP   185      81.260  83.831  42.313  1.00  0.00           O  
ATOM   1435  N   ASN   186      76.266  84.753  40.412  1.00  0.00              
ATOM   1436  CA  ASN   186      74.859  84.709  40.670  1.00  0.00              
ATOM   1437  CB  ASN   186      74.303  86.126  40.904  1.00  0.00              
ATOM   1438  C   ASN   186      74.148  84.143  39.481  1.00  0.00              
ATOM   1439  O   ASN   186      73.334  83.228  39.607  1.00  0.00              
ATOM   1440  CG  ASN   186      72.799  86.061  41.101  1.00  0.00           C  
ATOM   1441  OD1 ASN   186      72.290  85.225  41.846  1.00  0.00           O  
ATOM   1442  ND2 ASN   186      72.063  86.968  40.404  1.00  0.00           N  
ATOM   1443  N   ASN   187      74.440  84.682  38.287  1.00  0.00              
ATOM   1444  CA  ASN   187      73.724  84.272  37.115  1.00  0.00              
ATOM   1445  CB  ASN   187      74.005  85.162  35.897  1.00  0.00              
ATOM   1446  C   ASN   187      74.063  82.871  36.705  1.00  0.00              
ATOM   1447  O   ASN   187      73.170  82.058  36.474  1.00  0.00              
ATOM   1448  CG  ASN   187      73.526  86.579  36.168  1.00  0.00           C  
ATOM   1449  OD1 ASN   187      73.979  87.524  35.528  1.00  0.00           O  
ATOM   1450  ND2 ASN   187      72.596  86.749  37.143  1.00  0.00           N  
ATOM   1451  N   VAL   188      75.370  82.551  36.599  1.00  0.00              
ATOM   1452  CA  VAL   188      75.779  81.268  36.096  1.00  0.00              
ATOM   1453  CB  VAL   188      77.267  81.163  35.916  1.00  0.00              
ATOM   1454  C   VAL   188      75.369  80.168  37.027  1.00  0.00              
ATOM   1455  O   VAL   188      74.786  79.172  36.600  1.00  0.00              
ATOM   1456  CG1 VAL   188      77.607  79.724  35.493  1.00  0.00           C  
ATOM   1457  CG2 VAL   188      77.715  82.226  34.899  1.00  0.00           C  
ATOM   1458  N   GLY   189      75.669  80.322  38.330  1.00  0.00              
ATOM   1459  CA  GLY   189      75.391  79.289  39.286  1.00  0.00              
ATOM   1460  C   GLY   189      73.916  79.097  39.434  1.00  0.00              
ATOM   1461  O   GLY   189      73.435  77.969  39.531  1.00  0.00              
ATOM   1462  N   GLY   190      73.152  80.203  39.465  1.00  0.00              
ATOM   1463  CA  GLY   190      71.742  80.084  39.684  1.00  0.00              
ATOM   1464  C   GLY   190      71.144  79.276  38.577  1.00  0.00              
ATOM   1465  O   GLY   190      70.286  78.425  38.808  1.00  0.00              
ATOM   1466  N   SER   191      71.586  79.534  37.334  1.00  0.00              
ATOM   1467  CA  SER   191      71.045  78.851  36.195  1.00  0.00              
ATOM   1468  CB  SER   191      71.558  79.424  34.861  1.00  0.00              
ATOM   1469  C   SER   191      71.399  77.393  36.256  1.00  0.00              
ATOM   1470  O   SER   191      70.582  76.538  35.918  1.00  0.00              
ATOM   1471  OG  SER   191      71.099  80.758  34.688  1.00  0.00           O  
ATOM   1472  N   ASN   192      72.629  77.061  36.697  1.00  0.00              
ATOM   1473  CA  ASN   192      73.033  75.683  36.758  1.00  0.00              
ATOM   1474  CB  ASN   192      74.485  75.492  37.239  1.00  0.00              
ATOM   1475  C   ASN   192      72.143  74.979  37.735  1.00  0.00              
ATOM   1476  O   ASN   192      71.721  73.847  37.502  1.00  0.00              
ATOM   1477  CG  ASN   192      75.425  75.958  36.135  1.00  0.00           C  
ATOM   1478  OD1 ASN   192      75.012  76.153  34.993  1.00  0.00           O  
ATOM   1479  ND2 ASN   192      76.730  76.129  36.479  1.00  0.00           N  
ATOM   1480  N   ASN   193      71.820  75.641  38.860  1.00  0.00              
ATOM   1481  CA  ASN   193      71.006  75.016  39.863  1.00  0.00              
ATOM   1482  CB  ASN   193      70.802  75.877  41.125  1.00  0.00              
ATOM   1483  C   ASN   193      69.657  74.719  39.286  1.00  0.00              
ATOM   1484  O   ASN   193      69.065  73.684  39.588  1.00  0.00              
ATOM   1485  CG  ASN   193      72.108  75.906  41.914  1.00  0.00           C  
ATOM   1486  OD1 ASN   193      73.161  75.508  41.418  1.00  0.00           O  
ATOM   1487  ND2 ASN   193      72.039  76.383  43.186  1.00  0.00           N  
ATOM   1488  N   LEU   194      69.129  75.627  38.443  1.00  0.00              
ATOM   1489  CA  LEU   194      67.828  75.439  37.866  1.00  0.00              
ATOM   1490  CB  LEU   194      67.385  76.629  36.996  1.00  0.00              
ATOM   1491  C   LEU   194      67.849  74.214  37.002  1.00  0.00              
ATOM   1492  O   LEU   194      66.910  73.418  37.012  1.00  0.00              
ATOM   1493  CG  LEU   194      65.991  76.456  36.364  1.00  0.00           C  
ATOM   1494  CD1 LEU   194      64.893  76.291  37.428  1.00  0.00           C  
ATOM   1495  CD2 LEU   194      65.690  77.599  35.381  1.00  0.00           C  
ATOM   1496  N   CYS   195      68.936  74.024  36.232  1.00  0.00              
ATOM   1497  CA  CYS   195      69.027  72.906  35.333  1.00  0.00              
ATOM   1498  CB  CYS   195      70.317  72.934  34.496  1.00  0.00              
ATOM   1499  C   CYS   195      69.016  71.626  36.116  1.00  0.00              
ATOM   1500  O   CYS   195      68.339  70.670  35.738  1.00  0.00              
ATOM   1501  SG  CYS   195      70.434  71.521  33.362  1.00  0.00           S  
ATOM   1502  N   CYS   196      69.776  71.572  37.228  1.00  0.00              
ATOM   1503  CA  CYS   196      69.853  70.381  38.032  1.00  0.00              
ATOM   1504  CB  CYS   196      70.879  70.491  39.174  1.00  0.00              
ATOM   1505  C   CYS   196      68.515  70.102  38.649  1.00  0.00              
ATOM   1506  O   CYS   196      68.102  68.949  38.755  1.00  0.00              
ATOM   1507  SG  CYS   196      72.586  70.638  38.565  1.00  0.00           S  
ATOM   1508  N   ALA   197      67.800  71.154  39.087  1.00  0.00              
ATOM   1509  CA  ALA   197      66.532  70.954  39.733  1.00  0.00              
ATOM   1510  CB  ALA   197      65.891  72.267  40.214  1.00  0.00              
ATOM   1511  C   ALA   197      65.583  70.321  38.764  1.00  0.00              
ATOM   1512  O   ALA   197      64.832  69.413  39.121  1.00  0.00              
ATOM   1513  N   VAL   198      65.586  70.791  37.504  1.00  0.00              
ATOM   1514  CA  VAL   198      64.689  70.239  36.529  1.00  0.00              
ATOM   1515  CB  VAL   198      64.736  70.935  35.201  1.00  0.00              
ATOM   1516  C   VAL   198      65.043  68.803  36.296  1.00  0.00              
ATOM   1517  O   VAL   198      64.164  67.944  36.237  1.00  0.00              
ATOM   1518  CG1 VAL   198      63.857  70.143  34.217  1.00  0.00           C  
ATOM   1519  CG2 VAL   198      64.280  72.393  35.387  1.00  0.00           C  
ATOM   1520  N   ILE   199      66.346  68.485  36.174  1.00  0.00              
ATOM   1521  CA  ILE   199      66.670  67.128  35.848  1.00  0.00              
ATOM   1522  CB  ILE   199      68.139  66.896  35.642  1.00  0.00              
ATOM   1523  C   ILE   199      66.211  66.216  36.947  1.00  0.00              
ATOM   1524  O   ILE   199      65.551  65.212  36.683  1.00  0.00              
ATOM   1525  CG2 ILE   199      68.367  65.383  35.492  1.00  0.00           C  
ATOM   1526  CG1 ILE   199      68.644  67.704  34.436  1.00  0.00           C  
ATOM   1527  CD1 ILE   199      70.167  67.726  34.327  1.00  0.00           C  
ATOM   1528  N   ASP   200      66.546  66.530  38.213  1.00  0.00              
ATOM   1529  CA  ASP   200      66.180  65.644  39.283  1.00  0.00              
ATOM   1530  CB  ASP   200      66.917  65.956  40.595  1.00  0.00              
ATOM   1531  C   ASP   200      64.704  65.632  39.590  1.00  0.00              
ATOM   1532  O   ASP   200      64.104  64.566  39.712  1.00  0.00              
ATOM   1533  CG  ASP   200      68.349  65.471  40.434  1.00  0.00           C  
ATOM   1534  OD1 ASP   200      68.614  64.727  39.453  1.00  0.00           O  
ATOM   1535  OD2 ASP   200      69.196  65.831  41.294  1.00  0.00           O  
ATOM   1536  N   SER   201      64.095  66.822  39.768  1.00  0.00              
ATOM   1537  CA  SER   201      62.728  66.940  40.216  1.00  0.00              
ATOM   1538  CB  SER   201      62.466  68.272  40.939  1.00  0.00              
ATOM   1539  C   SER   201      61.671  66.795  39.160  1.00  0.00              
ATOM   1540  O   SER   201      60.593  66.273  39.444  1.00  0.00              
ATOM   1541  OG  SER   201      63.259  68.343  42.114  1.00  0.00           O  
ATOM   1542  N   GLU   202      61.891  67.321  37.941  1.00  0.00              
ATOM   1543  CA  GLU   202      60.870  67.173  36.941  1.00  0.00              
ATOM   1544  CB  GLU   202      59.743  68.205  37.057  1.00  0.00              
ATOM   1545  C   GLU   202      61.529  67.371  35.616  1.00  0.00              
ATOM   1546  O   GLU   202      61.625  68.489  35.114  1.00  0.00              
ATOM   1547  CG  GLU   202      58.582  67.919  36.109  1.00  0.00           C  
ATOM   1548  CD  GLU   202      57.429  68.795  36.548  1.00  0.00           C  
ATOM   1549  OE1 GLU   202      57.362  69.099  37.769  1.00  0.00           O  
ATOM   1550  OE2 GLU   202      56.602  69.172  35.676  1.00  0.00           O  
ATOM   1551  N   VAL   203      61.933  66.256  34.987  1.00  0.00              
ATOM   1552  CA  VAL   203      62.711  66.273  33.781  1.00  0.00              
ATOM   1553  CB  VAL   203      63.203  64.914  33.377  1.00  0.00              
ATOM   1554  C   VAL   203      61.955  66.855  32.631  1.00  0.00              
ATOM   1555  O   VAL   203      62.546  67.409  31.706  1.00  0.00              
ATOM   1556  CG1 VAL   203      61.995  64.014  33.072  1.00  0.00           C  
ATOM   1557  CG2 VAL   203      64.173  65.091  32.195  1.00  0.00           C  
ATOM   1558  N   ASP   204      60.629  66.676  32.635  1.00  0.00              
ATOM   1559  CA  ASP   204      59.757  67.116  31.590  1.00  0.00              
ATOM   1560  CB  ASP   204      58.378  66.462  31.703  1.00  0.00              
ATOM   1561  C   ASP   204      59.597  68.611  31.585  1.00  0.00              
ATOM   1562  O   ASP   204      59.171  69.180  30.581  1.00  0.00              
ATOM   1563  CG  ASP   204      57.730  66.607  30.348  1.00  0.00           C  
ATOM   1564  OD1 ASP   204      57.157  67.695  30.082  1.00  0.00           O  
ATOM   1565  OD2 ASP   204      57.803  65.628  29.559  1.00  0.00           O  
ATOM   1566  N   ALA   205      59.882  69.291  32.713  1.00  0.00              
ATOM   1567  CA  ALA   205      59.655  70.709  32.812  1.00  0.00              
ATOM   1568  CB  ALA   205      60.086  71.302  34.166  1.00  0.00              
ATOM   1569  C   ALA   205      60.388  71.457  31.735  1.00  0.00              
ATOM   1570  O   ALA   205      61.553  71.198  31.439  1.00  0.00              
ATOM   1571  N   HIS   206      59.689  72.445  31.137  1.00  0.00              
ATOM   1572  CA  HIS   206      60.194  73.267  30.068  1.00  0.00              
ATOM   1573  CB  HIS   206      59.050  73.749  29.153  1.00  0.00              
ATOM   1574  C   HIS   206      60.815  74.491  30.670  1.00  0.00              
ATOM   1575  O   HIS   206      60.187  75.195  31.458  1.00  0.00              
ATOM   1576  ND1 HIS   206      58.520  75.735  27.675  1.00  0.00           N  
ATOM   1577  CG  HIS   206      59.426  74.828  28.180  1.00  0.00           C  
ATOM   1578  NE2 HIS   206      60.492  76.250  26.790  1.00  0.00           N  
ATOM   1579  CD2 HIS   206      60.625  75.153  27.626  1.00  0.00           C  
ATOM   1580  CE1 HIS   206      59.210  76.565  26.853  1.00  0.00           C  
ATOM   1581  N   ILE   207      62.076  74.794  30.299  1.00  0.00              
ATOM   1582  CA  ILE   207      62.715  75.955  30.846  1.00  0.00              
ATOM   1583  CB  ILE   207      64.119  75.681  31.307  1.00  0.00              
ATOM   1584  C   ILE   207      62.710  77.036  29.809  1.00  0.00              
ATOM   1585  O   ILE   207      63.197  76.855  28.692  1.00  0.00              
ATOM   1586  CG2 ILE   207      64.810  77.004  31.678  1.00  0.00           C  
ATOM   1587  CG1 ILE   207      64.054  74.676  32.468  1.00  0.00           C  
ATOM   1588  CD1 ILE   207      65.403  74.111  32.882  1.00  0.00           C  
ATOM   1589  N   VAL   208      62.092  78.184  30.167  1.00  0.00              
ATOM   1590  CA  VAL   208      62.049  79.341  29.322  1.00  0.00              
ATOM   1591  CB  VAL   208      60.717  80.031  29.334  1.00  0.00              
ATOM   1592  C   VAL   208      63.029  80.275  29.945  1.00  0.00              
ATOM   1593  O   VAL   208      62.802  80.794  31.036  1.00  0.00              
ATOM   1594  CG1 VAL   208      60.801  81.307  28.481  1.00  0.00           C  
ATOM   1595  CG2 VAL   208      59.652  79.029  28.860  1.00  0.00           C  
ATOM   1596  N   HIS   209      64.146  80.527  29.247  1.00  0.00              
ATOM   1597  CA  HIS   209      65.198  81.294  29.841  1.00  0.00              
ATOM   1598  CB  HIS   209      66.548  80.570  29.719  1.00  0.00              
ATOM   1599  C   HIS   209      65.324  82.607  29.143  1.00  0.00              
ATOM   1600  O   HIS   209      65.211  82.691  27.922  1.00  0.00              
ATOM   1601  ND1 HIS   209      68.477  82.223  29.771  1.00  0.00           N  
ATOM   1602  CG  HIS   209      67.697  81.264  30.378  1.00  0.00           C  
ATOM   1603  NE2 HIS   209      69.303  81.929  31.814  1.00  0.00           N  
ATOM   1604  CD2 HIS   209      68.213  81.098  31.625  1.00  0.00           C  
ATOM   1605  CE1 HIS   209      69.422  82.585  30.675  1.00  0.00           C  
ATOM   1606  N   LEU   210      65.550  83.684  29.922  1.00  0.00              
ATOM   1607  CA  LEU   210      65.776  84.962  29.316  1.00  0.00              
ATOM   1608  CB  LEU   210      65.376  86.170  30.184  1.00  0.00              
ATOM   1609  C   LEU   210      67.243  85.063  29.054  1.00  0.00              
ATOM   1610  O   LEU   210      68.065  85.029  29.970  1.00  0.00              
ATOM   1611  CG  LEU   210      63.861  86.442  30.223  1.00  0.00           C  
ATOM   1612  CD1 LEU   210      63.367  86.973  28.868  1.00  0.00           C  
ATOM   1613  CD2 LEU   210      63.076  85.208  30.689  1.00  0.00           C  
ATOM   1614  N   GLY   211      67.595  85.162  27.760  1.00  0.00              
ATOM   1615  CA  GLY   211      68.951  85.327  27.332  1.00  0.00              
ATOM   1616  C   GLY   211      69.090  86.789  27.054  1.00  0.00              
ATOM   1617  O   GLY   211      68.648  87.615  27.851  1.00  0.00              
ATOM   1618  N   THR   212      69.771  87.155  25.949  1.00  0.00              
ATOM   1619  CA  THR   212      69.827  88.546  25.601  1.00  0.00              
ATOM   1620  CB  THR   212      70.743  89.338  26.488  1.00  0.00              
ATOM   1621  C   THR   212      70.312  88.676  24.184  1.00  0.00              
ATOM   1622  O   THR   212      71.113  87.875  23.704  1.00  0.00              
ATOM   1623  OG1 THR   212      70.699  90.713  26.137  1.00  0.00           O  
ATOM   1624  CG2 THR   212      72.170  88.786  26.353  1.00  0.00           C  
ATOM   1625  N   MET   213      69.848  89.732  23.486  1.00  0.00              
ATOM   1626  CA  MET   213      70.239  90.019  22.134  1.00  0.00              
ATOM   1627  CB  MET   213      69.482  91.208  21.512  1.00  0.00              
ATOM   1628  C   MET   213      71.697  90.362  22.150  1.00  0.00              
ATOM   1629  O   MET   213      72.405  90.201  21.159  1.00  0.00              
ATOM   1630  CG  MET   213      68.015  90.908  21.198  1.00  0.00           C  
ATOM   1631  SD  MET   213      67.773  89.620  19.935  1.00  0.00           S  
ATOM   1632  CE  MET   213      68.612  90.509  18.591  1.00  0.00           C  
ATOM   1633  N   GLY   214      72.171  90.863  23.301  1.00  0.00              
ATOM   1634  CA  GLY   214      73.516  91.323  23.514  1.00  0.00              
ATOM   1635  C   GLY   214      74.511  90.224  23.280  1.00  0.00              
ATOM   1636  O   GLY   214      75.689  90.493  23.048  1.00  0.00              
ATOM   1637  N   VAL   215      74.091  88.952  23.394  1.00  0.00              
ATOM   1638  CA  VAL   215      75.028  87.869  23.277  1.00  0.00              
ATOM   1639  CB  VAL   215      74.381  86.522  23.453  1.00  0.00              
ATOM   1640  C   VAL   215      75.709  87.919  21.932  1.00  0.00              
ATOM   1641  O   VAL   215      76.884  87.572  21.815  1.00  0.00              
ATOM   1642  CG1 VAL   215      73.728  86.081  22.134  1.00  0.00           C  
ATOM   1643  CG2 VAL   215      75.422  85.550  24.023  1.00  0.00           C  
ATOM   1644  N   TYR   216      74.977  88.334  20.880  1.00  0.00              
ATOM   1645  CA  TYR   216      75.438  88.391  19.515  1.00  0.00              
ATOM   1646  CB  TYR   216      74.316  88.719  18.514  1.00  0.00              
ATOM   1647  C   TYR   216      76.492  89.440  19.287  1.00  0.00              
ATOM   1648  O   TYR   216      77.374  89.258  18.448  1.00  0.00              
ATOM   1649  CG  TYR   216      73.237  87.696  18.621  1.00  0.00           C  
ATOM   1650  CD1 TYR   216      73.368  86.459  18.032  1.00  0.00           C  
ATOM   1651  CD2 TYR   216      72.094  87.976  19.333  1.00  0.00           C  
ATOM   1652  CE1 TYR   216      72.361  85.526  18.138  1.00  0.00           C  
ATOM   1653  CE2 TYR   216      71.085  87.049  19.442  1.00  0.00           C  
ATOM   1654  CZ  TYR   216      71.217  85.821  18.841  1.00  0.00           C  
ATOM   1655  OH  TYR   216      70.183  84.867  18.950  1.00  0.00           O  
ATOM   1656  N   GLY   217      76.398  90.600  19.965  1.00  0.00              
ATOM   1657  CA  GLY   217      77.353  91.642  19.704  1.00  0.00              
ATOM   1658  C   GLY   217      76.897  92.367  18.471  1.00  0.00              
ATOM   1659  O   GLY   217      75.707  92.382  18.161  1.00  0.00              
ATOM   1660  N   TYR   218      77.840  92.956  17.702  1.00  0.00              
ATOM   1661  CA  TYR   218      77.414  93.719  16.563  1.00  0.00              
ATOM   1662  CB  TYR   218      78.089  95.095  16.392  1.00  0.00              
ATOM   1663  C   TYR   218      77.681  92.880  15.356  1.00  0.00              
ATOM   1664  O   TYR   218      78.255  91.799  15.466  1.00  0.00              
ATOM   1665  CG  TYR   218      79.454  94.977  15.810  1.00  0.00           C  
ATOM   1666  CD1 TYR   218      79.618  95.008  14.443  1.00  0.00           C  
ATOM   1667  CD2 TYR   218      80.563  94.853  16.613  1.00  0.00           C  
ATOM   1668  CE1 TYR   218      80.867  94.916  13.883  1.00  0.00           C  
ATOM   1669  CE2 TYR   218      81.816  94.759  16.056  1.00  0.00           C  
ATOM   1670  CZ  TYR   218      81.968  94.792  14.690  1.00  0.00           C  
ATOM   1671  OH  TYR   218      83.252  94.693  14.117  1.00  0.00           O  
ATOM   1672  N   GLY   219      77.199  93.314  14.173  1.00  0.00              
ATOM   1673  CA  GLY   219      77.353  92.473  13.017  1.00  0.00              
ATOM   1674  C   GLY   219      78.691  92.702  12.385  1.00  0.00              
ATOM   1675  O   GLY   219      78.792  93.272  11.300  1.00  0.00              
ATOM   1676  N   THR   220      79.751  92.169  13.025  1.00  0.00              
ATOM   1677  CA  THR   220      81.101  92.317  12.558  1.00  0.00              
ATOM   1678  CB  THR   220      82.101  91.602  13.422  1.00  0.00              
ATOM   1679  C   THR   220      81.239  91.664  11.221  1.00  0.00              
ATOM   1680  O   THR   220      81.836  92.230  10.305  1.00  0.00              
ATOM   1681  OG1 THR   220      82.020  92.025  14.773  1.00  0.00           O  
ATOM   1682  CG2 THR   220      83.500  91.908  12.872  1.00  0.00           C  
ATOM   1683  N   SER   221      80.689  90.438  11.094  1.00  0.00              
ATOM   1684  CA  SER   221      80.833  89.620   9.920  1.00  0.00              
ATOM   1685  CB  SER   221      80.311  88.181  10.122  1.00  0.00              
ATOM   1686  C   SER   221      80.133  90.222   8.740  1.00  0.00              
ATOM   1687  O   SER   221      80.649  90.174   7.624  1.00  0.00              
ATOM   1688  OG  SER   221      78.907  88.172  10.334  1.00  0.00           O  
ATOM   1689  N   GLY   222      78.940  90.811   8.941  1.00  0.00              
ATOM   1690  CA  GLY   222      78.246  91.414   7.836  1.00  0.00              
ATOM   1691  C   GLY   222      77.174  90.490   7.326  1.00  0.00              
ATOM   1692  O   GLY   222      76.356  90.892   6.500  1.00  0.00              
ATOM   1693  N   GLY   223      77.164  89.220   7.776  1.00  0.00              
ATOM   1694  CA  GLY   223      76.185  88.270   7.311  1.00  0.00              
ATOM   1695  C   GLY   223      74.793  88.569   7.800  1.00  0.00              
ATOM   1696  O   GLY   223      73.838  88.433   7.037  1.00  0.00              
ATOM   1697  N   GLU   224      74.653  88.928   9.096  1.00  0.00              
ATOM   1698  CA  GLU   224      73.412  89.213   9.781  1.00  0.00              
ATOM   1699  CB  GLU   224      72.085  89.013   9.026  1.00  0.00              
ATOM   1700  C   GLU   224      73.375  88.302  10.965  1.00  0.00              
ATOM   1701  O   GLU   224      74.113  87.320  11.016  1.00  0.00              
ATOM   1702  CG  GLU   224      71.788  87.569   8.640  1.00  0.00           C  
ATOM   1703  CD  GLU   224      70.410  87.570   8.004  1.00  0.00           C  
ATOM   1704  OE1 GLU   224      69.503  88.261   8.543  1.00  0.00           O  
ATOM   1705  OE2 GLU   224      70.245  86.874   6.969  1.00  0.00           O  
ATOM   1706  N   ILE   225      72.507  88.608  11.952  1.00  0.00              
ATOM   1707  CA  ILE   225      72.423  87.812  13.150  1.00  0.00              
ATOM   1708  CB  ILE   225      72.206  88.635  14.391  1.00  0.00              
ATOM   1709  C   ILE   225      71.246  86.886  13.028  1.00  0.00              
ATOM   1710  O   ILE   225      70.124  87.310  12.743  1.00  0.00              
ATOM   1711  CG2 ILE   225      71.892  87.687  15.558  1.00  0.00           C  
ATOM   1712  CG1 ILE   225      73.409  89.554  14.647  1.00  0.00           C  
ATOM   1713  CD1 ILE   225      74.712  88.804  14.908  1.00  0.00           C  
ATOM   1714  N   PRO   226      71.510  85.614  13.204  1.00  0.00              
ATOM   1715  CA  PRO   226      70.483  84.599  13.138  1.00  0.00              
ATOM   1716  CB  PRO   226      71.147  83.355  12.541  1.00  0.00              
ATOM   1717  C   PRO   226      69.869  84.331  14.472  1.00  0.00              
ATOM   1718  O   PRO   226      70.337  84.865  15.470  1.00  0.00              
ATOM   1719  CD  PRO   226      72.806  85.083  12.804  1.00  0.00           C  
ATOM   1720  CG  PRO   226      72.644  83.555  12.822  1.00  0.00           C  
ATOM   1721  N   GLU   227      68.816  83.487  14.511  1.00  0.00              
ATOM   1722  CA  GLU   227      68.233  83.183  15.781  1.00  0.00              
ATOM   1723  CB  GLU   227      66.715  82.943  15.708  1.00  0.00              
ATOM   1724  C   GLU   227      68.896  81.959  16.337  1.00  0.00              
ATOM   1725  O   GLU   227      68.378  80.846  16.244  1.00  0.00              
ATOM   1726  CG  GLU   227      65.949  84.237  15.418  1.00  0.00           C  
ATOM   1727  CD  GLU   227      64.473  83.916  15.254  1.00  0.00           C  
ATOM   1728  OE1 GLU   227      64.164  82.939  14.523  1.00  0.00           O  
ATOM   1729  OE2 GLU   227      63.635  84.643  15.851  1.00  0.00           O  
ATOM   1730  N   GLY   228      70.099  82.151  16.910  1.00  0.00              
ATOM   1731  CA  GLY   228      70.774  81.133  17.659  1.00  0.00              
ATOM   1732  C   GLY   228      71.721  80.291  16.849  1.00  0.00              
ATOM   1733  O   GLY   228      72.747  79.874  17.384  1.00  0.00              
ATOM   1734  N   TYR   229      71.441  80.020  15.555  1.00  0.00              
ATOM   1735  CA  TYR   229      72.301  79.098  14.855  1.00  0.00              
ATOM   1736  CB  TYR   229      71.662  77.717  14.654  1.00  0.00              
ATOM   1737  C   TYR   229      72.654  79.620  13.497  1.00  0.00              
ATOM   1738  O   TYR   229      71.915  80.411  12.914  1.00  0.00              
ATOM   1739  CG  TYR   229      71.529  77.104  16.003  1.00  0.00           C  
ATOM   1740  CD1 TYR   229      72.599  76.456  16.575  1.00  0.00           C  
ATOM   1741  CD2 TYR   229      70.343  77.180  16.697  1.00  0.00           C  
ATOM   1742  CE1 TYR   229      72.486  75.886  17.820  1.00  0.00           C  
ATOM   1743  CE2 TYR   229      70.225  76.611  17.944  1.00  0.00           C  
ATOM   1744  CZ  TYR   229      71.298  75.963  18.506  1.00  0.00           C  
ATOM   1745  OH  TYR   229      71.182  75.378  19.784  1.00  0.00           O  
ATOM   1746  N   ILE   230      73.822  79.184  12.969  1.00  0.00              
ATOM   1747  CA  ILE   230      74.292  79.608  11.679  1.00  0.00              
ATOM   1748  CB  ILE   230      75.393  80.624  11.792  1.00  0.00              
ATOM   1749  C   ILE   230      74.850  78.420  10.942  1.00  0.00              
ATOM   1750  O   ILE   230      75.436  77.521  11.545  1.00  0.00              
ATOM   1751  CG2 ILE   230      76.558  79.976  12.563  1.00  0.00           C  
ATOM   1752  CG1 ILE   230      75.765  81.191  10.411  1.00  0.00           C  
ATOM   1753  CD1 ILE   230      76.671  82.420  10.478  1.00  0.00           C  
ATOM   1754  N   ASP   231      74.675  78.385   9.602  1.00  0.00              
ATOM   1755  CA  ASP   231      75.193  77.305   8.804  1.00  0.00              
ATOM   1756  CB  ASP   231      74.231  76.850   7.691  1.00  0.00              
ATOM   1757  C   ASP   231      76.443  77.811   8.150  1.00  0.00              
ATOM   1758  O   ASP   231      76.405  78.812   7.437  1.00  0.00              
ATOM   1759  CG  ASP   231      74.806  75.608   7.017  1.00  0.00           C  
ATOM   1760  OD1 ASP   231      75.967  75.236   7.332  1.00  0.00           O  
ATOM   1761  OD2 ASP   231      74.085  75.015   6.170  1.00  0.00           O  
ATOM   1762  N   VAL   232      77.586  77.121   8.375  1.00  0.00              
ATOM   1763  CA  VAL   232      78.850  77.582   7.863  1.00  0.00              
ATOM   1764  CB  VAL   232      79.903  77.708   8.929  1.00  0.00              
ATOM   1765  C   VAL   232      79.378  76.613   6.836  1.00  0.00              
ATOM   1766  O   VAL   232      79.211  75.401   6.956  1.00  0.00              
ATOM   1767  CG1 VAL   232      81.218  78.164   8.272  1.00  0.00           C  
ATOM   1768  CG2 VAL   232      79.385  78.653  10.029  1.00  0.00           C  
ATOM   1769  N   ILE   233      80.005  77.183   5.782  1.00  0.00              
ATOM   1770  CA  ILE   233      80.576  76.585   4.600  1.00  0.00              
ATOM   1771  CB  ILE   233      80.850  77.605   3.543  1.00  0.00              
ATOM   1772  C   ILE   233      81.841  75.799   4.801  1.00  0.00              
ATOM   1773  O   ILE   233      82.014  74.803   4.115  1.00  0.00              
ATOM   1774  CG2 ILE   233      81.652  76.933   2.417  1.00  0.00           C  
ATOM   1775  CG1 ILE   233      79.517  78.220   3.086  1.00  0.00           C  
ATOM   1776  CD1 ILE   233      79.671  79.482   2.242  1.00  0.00           C  
ATOM   1777  N   LEU   234      82.778  76.247   5.656  1.00  0.00              
ATOM   1778  CA  LEU   234      84.049  75.598   5.903  1.00  0.00              
ATOM   1779  CB  LEU   234      83.944  74.170   6.468  1.00  0.00              
ATOM   1780  C   LEU   234      84.904  75.540   4.666  1.00  0.00              
ATOM   1781  O   LEU   234      84.444  75.271   3.558  1.00  0.00              
ATOM   1782  CG  LEU   234      83.394  74.087   7.904  1.00  0.00           C  
ATOM   1783  CD1 LEU   234      83.426  72.635   8.406  1.00  0.00           C  
ATOM   1784  CD2 LEU   234      84.114  75.062   8.851  1.00  0.00           C  
ATOM   1785  N   PRO   235      86.171  75.822   4.864  1.00  0.00              
ATOM   1786  CA  PRO   235      87.161  75.811   3.814  1.00  0.00              
ATOM   1787  CB  PRO   235      88.477  76.154   4.508  1.00  0.00              
ATOM   1788  C   PRO   235      87.228  74.437   3.223  1.00  0.00              
ATOM   1789  O   PRO   235      87.576  74.300   2.049  1.00  0.00              
ATOM   1790  CD  PRO   235      86.778  75.698   6.181  1.00  0.00           C  
ATOM   1791  CG  PRO   235      88.288  75.555   5.916  1.00  0.00           C  
ATOM   1792  N   GLY   236      86.952  73.413   4.058  1.00  0.00              
ATOM   1793  CA  GLY   236      86.952  72.022   3.711  1.00  0.00              
ATOM   1794  C   GLY   236      85.832  71.763   2.756  1.00  0.00              
ATOM   1795  O   GLY   236      85.886  70.862   1.926  1.00  0.00              
ATOM   1796  N   GLY   237      84.740  72.522   2.887  1.00  0.00              
ATOM   1797  CA  GLY   237      83.607  72.329   2.033  1.00  0.00              
ATOM   1798  C   GLY   237      82.553  71.660   2.851  1.00  0.00              
ATOM   1799  O   GLY   237      81.371  71.703   2.512  1.00  0.00              
ATOM   1800  N   ARG   238      82.960  71.035   3.972  1.00  0.00              
ATOM   1801  CA  ARG   238      81.988  70.411   4.817  1.00  0.00              
ATOM   1802  CB  ARG   238      82.607  69.685   6.026  1.00  0.00              
ATOM   1803  C   ARG   238      81.136  71.514   5.355  1.00  0.00              
ATOM   1804  O   ARG   238      81.612  72.633   5.555  1.00  0.00              
ATOM   1805  CG  ARG   238      83.685  68.666   5.646  1.00  0.00           C  
ATOM   1806  CD  ARG   238      83.179  67.520   4.769  1.00  0.00           C  
ATOM   1807  NE  ARG   238      84.344  66.644   4.457  1.00  0.00           N  
ATOM   1808  CZ  ARG   238      84.652  65.594   5.274  1.00  0.00           C  
ATOM   1809  NH1 ARG   238      83.856  65.305   6.344  1.00  0.00           N  
ATOM   1810  NH2 ARG   238      85.752  64.826   5.019  1.00  0.00           N  
ATOM   1811  N   GLU   239      79.832  71.239   5.567  1.00  0.00              
ATOM   1812  CA  GLU   239      79.011  72.293   6.091  1.00  0.00              
ATOM   1813  CB  GLU   239      77.931  72.816   5.123  1.00  0.00              
ATOM   1814  C   GLU   239      78.320  71.777   7.305  1.00  0.00              
ATOM   1815  O   GLU   239      77.936  70.611   7.375  1.00  0.00              
ATOM   1816  CG  GLU   239      78.487  73.649   3.963  1.00  0.00           C  
ATOM   1817  CD  GLU   239      77.307  74.159   3.147  1.00  0.00           C  
ATOM   1818  OE1 GLU   239      76.194  73.592   3.304  1.00  0.00           O  
ATOM   1819  OE2 GLU   239      77.502  75.124   2.359  1.00  0.00           O  
ATOM   1820  N   ALA   240      78.159  72.648   8.315  1.00  0.00              
ATOM   1821  CA  ALA   240      77.525  72.224   9.521  1.00  0.00              
ATOM   1822  CB  ALA   240      78.519  71.772  10.604  1.00  0.00              
ATOM   1823  C   ALA   240      76.786  73.394  10.072  1.00  0.00              
ATOM   1824  O   ALA   240      76.996  74.536   9.664  1.00  0.00              
ATOM   1825  N   ASN   241      75.865  73.111  11.007  1.00  0.00              
ATOM   1826  CA  ASN   241      75.120  74.146  11.645  1.00  0.00              
ATOM   1827  CB  ASN   241      73.635  73.785  11.831  1.00  0.00              
ATOM   1828  C   ASN   241      75.754  74.307  12.989  1.00  0.00              
ATOM   1829  O   ASN   241      76.016  73.334  13.692  1.00  0.00              
ATOM   1830  CG  ASN   241      72.898  75.008  12.353  1.00  0.00           C  
ATOM   1831  OD1 ASN   241      73.017  75.363  13.524  1.00  0.00           O  
ATOM   1832  ND2 ASN   241      72.118  75.678  11.463  1.00  0.00           N  
ATOM   1833  N   ILE   242      76.026  75.564  13.371  1.00  0.00              
ATOM   1834  CA  ILE   242      76.784  75.814  14.558  1.00  0.00              
ATOM   1835  CB  ILE   242      78.173  76.234  14.168  1.00  0.00              
ATOM   1836  C   ILE   242      76.136  76.908  15.350  1.00  0.00              
ATOM   1837  O   ILE   242      75.336  77.686  14.835  1.00  0.00              
ATOM   1838  CG2 ILE   242      78.056  77.380  13.152  1.00  0.00           C  
ATOM   1839  CG1 ILE   242      79.058  76.523  15.379  1.00  0.00           C  
ATOM   1840  CD1 ILE   242      80.526  76.729  15.006  1.00  0.00           C  
ATOM   1841  N   LEU   243      76.460  76.969  16.657  1.00  0.00              
ATOM   1842  CA  LEU   243      75.927  77.986  17.514  1.00  0.00              
ATOM   1843  CB  LEU   243      76.370  77.793  18.978  1.00  0.00              
ATOM   1844  C   LEU   243      76.506  79.269  17.012  1.00  0.00              
ATOM   1845  O   LEU   243      77.664  79.316  16.599  1.00  0.00              
ATOM   1846  CG  LEU   243      75.793  78.801  19.987  1.00  0.00           C  
ATOM   1847  CD1 LEU   243      74.274  78.627  20.143  1.00  0.00           C  
ATOM   1848  CD2 LEU   243      76.533  78.716  21.332  1.00  0.00           C  
ATOM   1849  N   HIS   244      75.703  80.349  17.009  1.00  0.00              
ATOM   1850  CA  HIS   244      76.171  81.606  16.495  1.00  0.00              
ATOM   1851  CB  HIS   244      75.038  82.646  16.402  1.00  0.00              
ATOM   1852  C   HIS   244      77.241  82.123  17.413  1.00  0.00              
ATOM   1853  O   HIS   244      77.090  82.109  18.633  1.00  0.00              
ATOM   1854  ND1 HIS   244      75.673  84.246  14.527  1.00  0.00           N  
ATOM   1855  CG  HIS   244      75.444  83.985  15.860  1.00  0.00           C  
ATOM   1856  NE2 HIS   244      75.999  86.158  15.615  1.00  0.00           N  
ATOM   1857  CD2 HIS   244      75.647  85.163  16.510  1.00  0.00           C  
ATOM   1858  CE1 HIS   244      76.002  85.559  14.437  1.00  0.00           C  
ATOM   1859  N   PRO   245      78.325  82.593  16.845  1.00  0.00              
ATOM   1860  CA  PRO   245      79.437  83.124  17.598  1.00  0.00              
ATOM   1861  CB  PRO   245      80.421  83.641  16.553  1.00  0.00              
ATOM   1862  C   PRO   245      78.971  84.222  18.505  1.00  0.00              
ATOM   1863  O   PRO   245      78.163  85.053  18.085  1.00  0.00              
ATOM   1864  CD  PRO   245      78.338  83.040  15.462  1.00  0.00           C  
ATOM   1865  CG  PRO   245      79.507  84.035  15.376  1.00  0.00           C  
ATOM   1866  N   ALA   246      79.479  84.274  19.750  1.00  0.00              
ATOM   1867  CA  ALA   246      78.989  85.290  20.636  1.00  0.00              
ATOM   1868  CB  ALA   246      78.427  84.734  21.955  1.00  0.00              
ATOM   1869  C   ALA   246      80.086  86.250  20.980  1.00  0.00              
ATOM   1870  O   ALA   246      81.232  85.854  21.195  1.00  0.00              
ATOM   1871  N   TYR   247      79.760  87.562  20.977  1.00  0.00              
ATOM   1872  CA  TYR   247      80.717  88.561  21.391  1.00  0.00              
ATOM   1873  CB  TYR   247      81.266  89.360  20.194  1.00  0.00              
ATOM   1874  C   TYR   247      79.997  89.503  22.323  1.00  0.00              
ATOM   1875  O   TYR   247      79.452  90.515  21.879  1.00  0.00              
ATOM   1876  CG  TYR   247      82.287  90.336  20.676  1.00  0.00           C  
ATOM   1877  CD1 TYR   247      83.524  89.895  21.086  1.00  0.00           C  
ATOM   1878  CD2 TYR   247      82.024  91.688  20.689  1.00  0.00           C  
ATOM   1879  CE1 TYR   247      84.477  90.783  21.527  1.00  0.00           C  
ATOM   1880  CE2 TYR   247      82.974  92.581  21.128  1.00  0.00           C  
ATOM   1881  CZ  TYR   247      84.202  92.129  21.551  1.00  0.00           C  
ATOM   1882  OH  TYR   247      85.177  93.042  22.004  1.00  0.00           O  
ATOM   1883  N   PRO   248      79.998  89.224  23.604  1.00  0.00              
ATOM   1884  CA  PRO   248      79.342  90.092  24.558  1.00  0.00              
ATOM   1885  CB  PRO   248      78.950  89.200  25.742  1.00  0.00              
ATOM   1886  C   PRO   248      80.205  91.243  24.952  1.00  0.00              
ATOM   1887  O   PRO   248      81.422  91.118  24.860  1.00  0.00              
ATOM   1888  CD  PRO   248      80.036  87.849  24.061  1.00  0.00           C  
ATOM   1889  CG  PRO   248      79.816  87.940  25.578  1.00  0.00           C  
ATOM   1890  N   GLY   249      79.622  92.371  25.426  1.00  0.00              
ATOM   1891  CA  GLY   249      80.483  93.474  25.757  1.00  0.00              
ATOM   1892  C   GLY   249      80.158  94.012  27.118  1.00  0.00              
ATOM   1893  O   GLY   249      80.043  95.224  27.305  1.00  0.00              
ATOM   1894  N   SER   250      80.043  93.112  28.113  1.00  0.00              
ATOM   1895  CA  SER   250      79.757  93.488  29.467  1.00  0.00              
ATOM   1896  CB  SER   250      78.326  94.031  29.622  1.00  0.00              
ATOM   1897  C   SER   250      79.851  92.221  30.263  1.00  0.00              
ATOM   1898  O   SER   250      79.674  91.131  29.722  1.00  0.00              
ATOM   1899  OG  SER   250      77.984  94.181  30.990  1.00  0.00           O  
ATOM   1900  N   VAL   251      80.141  92.323  31.574  1.00  0.00              
ATOM   1901  CA  VAL   251      80.226  91.139  32.384  1.00  0.00              
ATOM   1902  CB  VAL   251      80.647  91.401  33.802  1.00  0.00              
ATOM   1903  C   VAL   251      78.869  90.515  32.429  1.00  0.00              
ATOM   1904  O   VAL   251      78.744  89.292  32.458  1.00  0.00              
ATOM   1905  CG1 VAL   251      80.557  90.079  34.585  1.00  0.00           C  
ATOM   1906  CG2 VAL   251      82.060  92.010  33.794  1.00  0.00           C  
ATOM   1907  N   TYR   252      77.813  91.351  32.476  1.00  0.00              
ATOM   1908  CA  TYR   252      76.466  90.854  32.496  1.00  0.00              
ATOM   1909  CB  TYR   252      75.427  91.978  32.647  1.00  0.00              
ATOM   1910  C   TYR   252      76.164  90.120  31.224  1.00  0.00              
ATOM   1911  O   TYR   252      75.664  88.998  31.253  1.00  0.00              
ATOM   1912  CG  TYR   252      74.139  91.449  32.118  1.00  0.00           C  
ATOM   1913  CD1 TYR   252      73.345  90.585  32.836  1.00  0.00           C  
ATOM   1914  CD2 TYR   252      73.733  91.842  30.863  1.00  0.00           C  
ATOM   1915  CE1 TYR   252      72.164  90.124  32.296  1.00  0.00           C  
ATOM   1916  CE2 TYR   252      72.558  91.387  30.319  1.00  0.00           C  
ATOM   1917  CZ  TYR   252      71.771  90.524  31.038  1.00  0.00           C  
ATOM   1918  OH  TYR   252      70.563  90.055  30.480  1.00  0.00           O  
ATOM   1919  N   HIS   253      76.496  90.711  30.062  1.00  0.00              
ATOM   1920  CA  HIS   253      76.155  90.074  28.823  1.00  0.00              
ATOM   1921  CB  HIS   253      76.441  90.947  27.589  1.00  0.00              
ATOM   1922  C   HIS   253      76.889  88.774  28.714  1.00  0.00              
ATOM   1923  O   HIS   253      76.354  87.793  28.200  1.00  0.00              
ATOM   1924  ND1 HIS   253      75.636  93.352  27.892  1.00  0.00           N  
ATOM   1925  CG  HIS   253      75.436  92.057  27.467  1.00  0.00           C  
ATOM   1926  NE2 HIS   253      73.571  93.265  27.070  1.00  0.00           N  
ATOM   1927  CD2 HIS   253      74.170  92.023  26.967  1.00  0.00           C  
ATOM   1928  CE1 HIS   253      74.489  94.031  27.630  1.00  0.00           C  
ATOM   1929  N   ALA   254      78.141  88.733  29.202  1.00  0.00              
ATOM   1930  CA  ALA   254      78.938  87.542  29.133  1.00  0.00              
ATOM   1931  CB  ALA   254      80.358  87.744  29.691  1.00  0.00              
ATOM   1932  C   ALA   254      78.290  86.444  29.925  1.00  0.00              
ATOM   1933  O   ALA   254      78.288  85.288  29.504  1.00  0.00              
ATOM   1934  N   THR   255      77.703  86.765  31.093  1.00  0.00              
ATOM   1935  CA  THR   255      77.157  85.715  31.905  1.00  0.00              
ATOM   1936  CB  THR   255      76.641  86.161  33.239  1.00  0.00              
ATOM   1937  C   THR   255      76.039  85.042  31.163  1.00  0.00              
ATOM   1938  O   THR   255      75.835  83.838  31.314  1.00  0.00              
ATOM   1939  OG1 THR   255      77.658  86.830  33.972  1.00  0.00           O  
ATOM   1940  CG2 THR   255      76.230  84.893  34.000  1.00  0.00           C  
ATOM   1941  N   LYS   256      75.267  85.811  30.367  1.00  0.00              
ATOM   1942  CA  LYS   256      74.174  85.272  29.602  1.00  0.00              
ATOM   1943  CB  LYS   256      73.391  86.350  28.836  1.00  0.00              
ATOM   1944  C   LYS   256      74.698  84.298  28.592  1.00  0.00              
ATOM   1945  O   LYS   256      74.091  83.255  28.355  1.00  0.00              
ATOM   1946  CG  LYS   256      72.393  87.109  29.711  1.00  0.00           C  
ATOM   1947  CD  LYS   256      71.382  86.166  30.369  1.00  0.00           C  
ATOM   1948  CE  LYS   256      70.035  86.808  30.707  1.00  0.00           C  
ATOM   1949  NZ  LYS   256      70.155  87.719  31.863  1.00  0.00           N  
ATOM   1950  N   CYS   257      75.842  84.615  27.961  1.00  0.00              
ATOM   1951  CA  CYS   257      76.397  83.729  26.979  1.00  0.00              
ATOM   1952  CB  CYS   257      77.683  84.280  26.336  1.00  0.00              
ATOM   1953  C   CYS   257      76.739  82.444  27.670  1.00  0.00              
ATOM   1954  O   CYS   257      76.508  81.358  27.141  1.00  0.00              
ATOM   1955  SG  CYS   257      78.288  83.233  24.979  1.00  0.00           S  
ATOM   1956  N   LEU   258      77.283  82.539  28.898  1.00  0.00              
ATOM   1957  CA  LEU   258      77.680  81.368  29.630  1.00  0.00              
ATOM   1958  CB  LEU   258      78.253  81.703  31.018  1.00  0.00              
ATOM   1959  C   LEU   258      76.465  80.524  29.877  1.00  0.00              
ATOM   1960  O   LEU   258      76.503  79.305  29.711  1.00  0.00              
ATOM   1961  CG  LEU   258      79.520  82.578  30.998  1.00  0.00           C  
ATOM   1962  CD1 LEU   258      80.014  82.855  32.427  1.00  0.00           C  
ATOM   1963  CD2 LEU   258      80.613  81.986  30.093  1.00  0.00           C  
ATOM   1964  N   ASP   259      75.343  81.160  30.269  1.00  0.00              
ATOM   1965  CA  ASP   259      74.140  80.440  30.585  1.00  0.00              
ATOM   1966  CB  ASP   259      72.960  81.362  30.944  1.00  0.00              
ATOM   1967  C   ASP   259      73.682  79.688  29.375  1.00  0.00              
ATOM   1968  O   ASP   259      73.318  78.516  29.459  1.00  0.00              
ATOM   1969  CG  ASP   259      73.190  82.024  32.294  1.00  0.00           C  
ATOM   1970  OD1 ASP   259      73.651  81.324  33.235  1.00  0.00           O  
ATOM   1971  OD2 ASP   259      72.887  83.242  32.405  1.00  0.00           O  
ATOM   1972  N   ALA   260      73.695  80.348  28.204  1.00  0.00              
ATOM   1973  CA  ALA   260      73.174  79.732  27.018  1.00  0.00              
ATOM   1974  CB  ALA   260      73.200  80.668  25.797  1.00  0.00              
ATOM   1975  C   ALA   260      73.972  78.515  26.673  1.00  0.00              
ATOM   1976  O   ALA   260      73.409  77.486  26.300  1.00  0.00              
ATOM   1977  N   LEU   261      75.310  78.598  26.786  1.00  0.00              
ATOM   1978  CA  LEU   261      76.123  77.481  26.407  1.00  0.00              
ATOM   1979  CB  LEU   261      77.630  77.802  26.431  1.00  0.00              
ATOM   1980  C   LEU   261      75.841  76.345  27.340  1.00  0.00              
ATOM   1981  O   LEU   261      75.729  75.199  26.910  1.00  0.00              
ATOM   1982  CG  LEU   261      78.520  76.714  25.792  1.00  0.00           C  
ATOM   1983  CD1 LEU   261      78.542  75.421  26.620  1.00  0.00           C  
ATOM   1984  CD2 LEU   261      78.121  76.469  24.327  1.00  0.00           C  
ATOM   1985  N   LEU   262      75.705  76.634  28.649  1.00  0.00              
ATOM   1986  CA  LEU   262      75.494  75.584  29.605  1.00  0.00              
ATOM   1987  CB  LEU   262      75.524  76.066  31.069  1.00  0.00              
ATOM   1988  C   LEU   262      74.183  74.912  29.341  1.00  0.00              
ATOM   1989  O   LEU   262      74.084  73.688  29.405  1.00  0.00              
ATOM   1990  CG  LEU   262      76.924  76.531  31.521  1.00  0.00           C  
ATOM   1991  CD1 LEU   262      76.933  76.968  32.995  1.00  0.00           C  
ATOM   1992  CD2 LEU   262      77.988  75.465  31.220  1.00  0.00           C  
ATOM   1993  N   TRP   263      73.134  75.692  29.022  1.00  0.00              
ATOM   1994  CA  TRP   263      71.849  75.096  28.790  1.00  0.00              
ATOM   1995  CB  TRP   263      70.738  76.123  28.517  1.00  0.00              
ATOM   1996  C   TRP   263      71.937  74.180  27.610  1.00  0.00              
ATOM   1997  O   TRP   263      71.499  73.034  27.682  1.00  0.00              
ATOM   1998  CG  TRP   263      70.384  76.938  29.734  1.00  0.00           C  
ATOM   1999  CD2 TRP   263      69.746  76.387  30.895  1.00  0.00           C  
ATOM   2000  CD1 TRP   263      70.610  78.256  30.002  1.00  0.00           C  
ATOM   2001  NE1 TRP   263      70.144  78.564  31.259  1.00  0.00           N  
ATOM   2002  CE2 TRP   263      69.613  77.421  31.821  1.00  0.00           C  
ATOM   2003  CE3 TRP   263      69.310  75.121  31.168  1.00  0.00           C  
ATOM   2004  CZ2 TRP   263      69.039  77.203  33.041  1.00  0.00           C  
ATOM   2005  CZ3 TRP   263      68.730  74.904  32.398  1.00  0.00           C  
ATOM   2006  CH2 TRP   263      68.598  75.926  33.316  1.00  0.00           C  
ATOM   2007  N   GLN   264      72.581  74.634  26.516  1.00  0.00              
ATOM   2008  CA  GLN   264      72.604  73.870  25.299  1.00  0.00              
ATOM   2009  CB  GLN   264      73.440  74.521  24.185  1.00  0.00              
ATOM   2010  C   GLN   264      73.183  72.518  25.566  1.00  0.00              
ATOM   2011  O   GLN   264      72.700  71.516  25.041  1.00  0.00              
ATOM   2012  CG  GLN   264      73.450  73.694  22.899  1.00  0.00           C  
ATOM   2013  CD  GLN   264      74.299  74.419  21.865  1.00  0.00           C  
ATOM   2014  OE1 GLN   264      75.191  75.195  22.205  1.00  0.00           O  
ATOM   2015  NE2 GLN   264      74.016  74.157  20.562  1.00  0.00           N  
ATOM   2016  N   PHE   265      74.234  72.453  26.397  1.00  0.00              
ATOM   2017  CA  PHE   265      74.883  71.209  26.698  1.00  0.00              
ATOM   2018  CB  PHE   265      76.096  71.431  27.618  1.00  0.00              
ATOM   2019  C   PHE   265      73.928  70.260  27.375  1.00  0.00              
ATOM   2020  O   PHE   265      73.812  69.100  26.981  1.00  0.00              
ATOM   2021  CG  PHE   265      76.662  70.115  28.026  1.00  0.00           C  
ATOM   2022  CD1 PHE   265      77.406  69.358  27.151  1.00  0.00           C  
ATOM   2023  CD2 PHE   265      76.463  69.651  29.305  1.00  0.00           C  
ATOM   2024  CE1 PHE   265      77.927  68.148  27.545  1.00  0.00           C  
ATOM   2025  CE2 PHE   265      76.983  68.443  29.704  1.00  0.00           C  
ATOM   2026  CZ  PHE   265      77.715  67.687  28.822  1.00  0.00           C  
ATOM   2027  N   TYR   266      73.189  70.739  28.395  1.00  0.00              
ATOM   2028  CA  TYR   266      72.290  69.907  29.152  1.00  0.00              
ATOM   2029  CB  TYR   266      71.688  70.602  30.387  1.00  0.00              
ATOM   2030  C   TYR   266      71.198  69.407  28.267  1.00  0.00              
ATOM   2031  O   TYR   266      70.671  68.309  28.444  1.00  0.00              
ATOM   2032  CG  TYR   266      72.811  70.689  31.365  1.00  0.00           C  
ATOM   2033  CD1 TYR   266      73.689  71.748  31.342  1.00  0.00           C  
ATOM   2034  CD2 TYR   266      72.996  69.691  32.294  1.00  0.00           C  
ATOM   2035  CE1 TYR   266      74.730  71.820  32.238  1.00  0.00           C  
ATOM   2036  CE2 TYR   266      74.035  69.757  33.193  1.00  0.00           C  
ATOM   2037  CZ  TYR   266      74.903  70.821  33.166  1.00  0.00           C  
ATOM   2038  OH  TYR   266      75.969  70.884  34.089  1.00  0.00           O  
ATOM   2039  N   GLN   267      70.798  70.230  27.298  1.00  0.00              
ATOM   2040  CA  GLN   267      69.766  69.834  26.413  1.00  0.00              
ATOM   2041  CB  GLN   267      69.519  70.976  25.433  1.00  0.00              
ATOM   2042  C   GLN   267      70.155  68.576  25.685  1.00  0.00              
ATOM   2043  O   GLN   267      69.374  67.626  25.634  1.00  0.00              
ATOM   2044  CG  GLN   267      68.485  71.989  25.950  1.00  0.00           C  
ATOM   2045  CD  GLN   267      69.158  73.273  26.344  1.00  0.00           C  
ATOM   2046  OE1 GLN   267      69.887  73.867  25.556  1.00  0.00           O  
ATOM   2047  NE2 GLN   267      68.927  73.719  27.606  1.00  0.00           N  
ATOM   2048  N   LYS   268      71.368  68.514  25.102  1.00  0.00              
ATOM   2049  CA  LYS   268      71.767  67.320  24.401  1.00  0.00              
ATOM   2050  CB  LYS   268      72.993  67.510  23.494  1.00  0.00              
ATOM   2051  C   LYS   268      72.048  66.186  25.350  1.00  0.00              
ATOM   2052  O   LYS   268      71.691  65.037  25.092  1.00  0.00              
ATOM   2053  CG  LYS   268      73.267  66.283  22.621  1.00  0.00           C  
ATOM   2054  CD  LYS   268      72.151  65.984  21.617  1.00  0.00           C  
ATOM   2055  CE  LYS   268      72.396  64.718  20.793  1.00  0.00           C  
ATOM   2056  NZ  LYS   268      71.244  64.461  19.899  1.00  0.00           N  
ATOM   2057  N   ASN   269      72.727  66.486  26.472  1.00  0.00              
ATOM   2058  CA  ASN   269      73.150  65.488  27.418  1.00  0.00              
ATOM   2059  CB  ASN   269      74.157  66.048  28.437  1.00  0.00              
ATOM   2060  C   ASN   269      72.009  64.884  28.195  1.00  0.00              
ATOM   2061  O   ASN   269      71.994  63.671  28.413  1.00  0.00              
ATOM   2062  CG  ASN   269      74.719  64.876  29.227  1.00  0.00           C  
ATOM   2063  OD1 ASN   269      74.325  64.632  30.366  1.00  0.00           O  
ATOM   2064  ND2 ASN   269      75.652  64.114  28.598  1.00  0.00           N  
ATOM   2065  N   ASP   270      71.024  65.699  28.636  1.00  0.00              
ATOM   2066  CA  ASP   270      70.031  65.178  29.541  1.00  0.00              
ATOM   2067  CB  ASP   270      69.991  65.981  30.851  1.00  0.00              
ATOM   2068  C   ASP   270      68.649  65.262  28.957  1.00  0.00              
ATOM   2069  O   ASP   270      67.687  64.834  29.592  1.00  0.00              
ATOM   2070  CG  ASP   270      71.319  65.769  31.561  1.00  0.00           C  
ATOM   2071  OD1 ASP   270      71.651  64.592  31.860  1.00  0.00           O  
ATOM   2072  OD2 ASP   270      72.029  66.784  31.798  1.00  0.00           O  
ATOM   2073  N   GLN   271      68.516  65.743  27.710  1.00  0.00              
ATOM   2074  CA  GLN   271      67.229  65.860  27.079  1.00  0.00              
ATOM   2075  CB  GLN   271      66.485  64.518  27.023  1.00  0.00              
ATOM   2076  C   GLN   271      66.342  66.905  27.711  1.00  0.00              
ATOM   2077  O   GLN   271      65.120  66.794  27.637  1.00  0.00              
ATOM   2078  CG  GLN   271      67.234  63.499  26.163  1.00  0.00           C  
ATOM   2079  CD  GLN   271      66.530  62.157  26.261  1.00  0.00           C  
ATOM   2080  OE1 GLN   271      65.303  62.078  26.239  1.00  0.00           O  
ATOM   2081  NE2 GLN   271      67.333  61.066  26.376  1.00  0.00           N  
ATOM   2082  N   LEU   272      66.917  67.980  28.297  1.00  0.00              
ATOM   2083  CA  LEU   272      66.117  69.025  28.902  1.00  0.00              
ATOM   2084  CB  LEU   272      66.911  69.896  29.893  1.00  0.00              
ATOM   2085  C   LEU   272      65.610  69.980  27.862  1.00  0.00              
ATOM   2086  O   LEU   272      66.398  70.590  27.150  1.00  0.00              
ATOM   2087  CG  LEU   272      66.096  71.067  30.478  1.00  0.00           C  
ATOM   2088  CD1 LEU   272      64.975  70.564  31.400  1.00  0.00           C  
ATOM   2089  CD2 LEU   272      67.005  72.123  31.130  1.00  0.00           C  
ATOM   2090  N   ARG   273      64.278  70.200  27.795  1.00  0.00              
ATOM   2091  CA  ARG   273      63.720  71.071  26.789  1.00  0.00              
ATOM   2092  CB  ARG   273      62.252  70.760  26.442  1.00  0.00              
ATOM   2093  C   ARG   273      63.813  72.490  27.254  1.00  0.00              
ATOM   2094  O   ARG   273      63.402  72.817  28.366  1.00  0.00              
ATOM   2095  CG  ARG   273      61.296  70.791  27.636  1.00  0.00           C  
ATOM   2096  CD  ARG   273      61.215  69.446  28.363  1.00  0.00           C  
ATOM   2097  NE  ARG   273      60.782  68.427  27.364  1.00  0.00           N  
ATOM   2098  CZ  ARG   273      60.970  67.096  27.606  1.00  0.00           C  
ATOM   2099  NH1 ARG   273      61.519  66.685  28.786  1.00  0.00           N  
ATOM   2100  NH2 ARG   273      60.609  66.175  26.666  1.00  0.00           N  
ATOM   2101  N   ILE   274      64.379  73.381  26.408  1.00  0.00              
ATOM   2102  CA  ILE   274      64.529  74.743  26.833  1.00  0.00              
ATOM   2103  CB  ILE   274      65.892  75.034  27.379  1.00  0.00              
ATOM   2104  C   ILE   274      64.357  75.655  25.657  1.00  0.00              
ATOM   2105  O   ILE   274      64.600  75.270  24.513  1.00  0.00              
ATOM   2106  CG2 ILE   274      66.848  75.080  26.178  1.00  0.00           C  
ATOM   2107  CG1 ILE   274      65.902  76.329  28.204  1.00  0.00           C  
ATOM   2108  CD1 ILE   274      67.181  76.495  29.023  1.00  0.00           C  
ATOM   2109  N   THR   275      63.899  76.897  25.925  1.00  0.00              
ATOM   2110  CA  THR   275      63.814  77.898  24.903  1.00  0.00              
ATOM   2111  CB  THR   275      62.407  78.293  24.545  1.00  0.00              
ATOM   2112  C   THR   275      64.529  79.102  25.437  1.00  0.00              
ATOM   2113  O   THR   275      64.229  79.575  26.533  1.00  0.00              
ATOM   2114  OG1 THR   275      61.678  77.162  24.087  1.00  0.00           O  
ATOM   2115  CG2 THR   275      62.463  79.355  23.434  1.00  0.00           C  
ATOM   2116  N   ASP   276      65.515  79.620  24.675  1.00  0.00              
ATOM   2117  CA  ASP   276      66.260  80.766  25.113  1.00  0.00              
ATOM   2118  CB  ASP   276      67.757  80.695  24.749  1.00  0.00              
ATOM   2119  C   ASP   276      65.653  81.944  24.414  1.00  0.00              
ATOM   2120  O   ASP   276      65.586  81.982  23.185  1.00  0.00              
ATOM   2121  CG  ASP   276      68.552  81.608  25.679  1.00  0.00           C  
ATOM   2122  OD1 ASP   276      67.941  82.193  26.613  1.00  0.00           O  
ATOM   2123  OD2 ASP   276      69.791  81.718  25.478  1.00  0.00           O  
ATOM   2124  N   LEU   277      65.161  82.927  25.196  1.00  0.00              
ATOM   2125  CA  LEU   277      64.547  84.095  24.631  1.00  0.00              
ATOM   2126  CB  LEU   277      63.347  84.595  25.457  1.00  0.00              
ATOM   2127  C   LEU   277      65.575  85.186  24.645  1.00  0.00              
ATOM   2128  O   LEU   277      65.867  85.768  25.690  1.00  0.00              
ATOM   2129  CG  LEU   277      62.189  83.581  25.546  1.00  0.00           C  
ATOM   2130  CD1 LEU   277      61.019  84.135  26.378  1.00  0.00           C  
ATOM   2131  CD2 LEU   277      61.753  83.110  24.149  1.00  0.00           C  
ATOM   2132  N   HIS   278      66.152  85.500  23.468  1.00  0.00              
ATOM   2133  CA  HIS   278      67.138  86.540  23.417  1.00  0.00              
ATOM   2134  CB  HIS   278      68.178  86.330  22.305  1.00  0.00              
ATOM   2135  C   HIS   278      66.385  87.802  23.153  1.00  0.00              
ATOM   2136  O   HIS   278      66.138  88.182  22.009  1.00  0.00              
ATOM   2137  ND1 HIS   278      69.738  84.450  21.595  1.00  0.00           N  
ATOM   2138  CG  HIS   278      69.037  85.128  22.566  1.00  0.00           C  
ATOM   2139  NE2 HIS   278      70.169  83.424  23.520  1.00  0.00           N  
ATOM   2140  CD2 HIS   278      69.312  84.489  23.737  1.00  0.00           C  
ATOM   2141  CE1 HIS   278      70.397  83.441  22.219  1.00  0.00           C  
ATOM   2142  N   GLN   279      66.020  88.488  24.249  1.00  0.00              
ATOM   2143  CA  GLN   279      65.170  89.639  24.229  1.00  0.00              
ATOM   2144  CB  GLN   279      64.467  89.844  25.581  1.00  0.00              
ATOM   2145  C   GLN   279      65.928  90.890  23.928  1.00  0.00              
ATOM   2146  O   GLN   279      67.106  91.030  24.254  1.00  0.00              
ATOM   2147  CG  GLN   279      63.537  91.055  25.650  1.00  0.00           C  
ATOM   2148  CD  GLN   279      62.937  91.073  27.049  1.00  0.00           C  
ATOM   2149  OE1 GLN   279      63.498  91.650  27.977  1.00  0.00           O  
ATOM   2150  NE2 GLN   279      61.766  90.406  27.209  1.00  0.00           N  
ATOM   2151  N   GLY   280      65.228  91.841  23.277  1.00  0.00              
ATOM   2152  CA  GLY   280      65.773  93.131  22.984  1.00  0.00              
ATOM   2153  C   GLY   280      65.462  93.999  24.164  1.00  0.00              
ATOM   2154  O   GLY   280      65.006  93.520  25.201  1.00  0.00              
ATOM   2155  N   ILE   281      65.688  95.317  24.026  1.00  0.00              
ATOM   2156  CA  ILE   281      65.465  96.237  25.106  1.00  0.00              
ATOM   2157  CB  ILE   281      66.111  97.563  24.844  1.00  0.00              
ATOM   2158  C   ILE   281      63.984  96.455  25.248  1.00  0.00              
ATOM   2159  O   ILE   281      63.288  96.720  24.269  1.00  0.00              
ATOM   2160  CG2 ILE   281      65.746  98.510  25.995  1.00  0.00           C  
ATOM   2161  CG1 ILE   281      67.626  97.377  24.654  1.00  0.00           C  
ATOM   2162  CD1 ILE   281      68.320  98.604  24.072  1.00  0.00           C  
ATOM   2163  N   VAL   282      63.461  96.331  26.490  1.00  0.00              
ATOM   2164  CA  VAL   282      62.047  96.465  26.741  1.00  0.00              
ATOM   2165  CB  VAL   282      61.557  95.592  27.868  1.00  0.00              
ATOM   2166  C   VAL   282      61.732  97.888  27.089  1.00  0.00              
ATOM   2167  O   VAL   282      62.542  98.587  27.697  1.00  0.00              
ATOM   2168  CG1 VAL   282      60.059  95.859  28.107  1.00  0.00           C  
ATOM   2169  CG2 VAL   282      61.888  94.128  27.525  1.00  0.00           C  
ATOM   2170  N   TRP   283      60.535  98.362  26.677  1.00  0.00              
ATOM   2171  CA  TRP   283      60.134  99.704  26.995  1.00  0.00              
ATOM   2172  CB  TRP   283      60.311 100.677  25.816  1.00  0.00              
ATOM   2173  C   TRP   283      58.690  99.692  27.415  1.00  0.00              
ATOM   2174  O   TRP   283      57.931  98.798  27.043  1.00  0.00              
ATOM   2175  CG  TRP   283      59.484 100.368  24.591  1.00  0.00           C  
ATOM   2176  CD2 TRP   283      58.287 101.081  24.250  1.00  0.00           C  
ATOM   2177  CD1 TRP   283      59.702  99.473  23.584  1.00  0.00           C  
ATOM   2178  NE1 TRP   283      58.707  99.577  22.640  1.00  0.00           N  
ATOM   2179  CE2 TRP   283      57.834 100.568  23.037  1.00  0.00           C  
ATOM   2180  CE3 TRP   283      57.628 102.087  24.897  1.00  0.00           C  
ATOM   2181  CZ2 TRP   283      56.708 101.058  22.450  1.00  0.00           C  
ATOM   2182  CZ3 TRP   283      56.490 102.580  24.309  1.00  0.00           C  
ATOM   2183  CH2 TRP   283      56.054 102.069  23.114  1.00  0.00           C  
ATOM   2184  N   GLY   284      58.277 100.694  28.225  1.00  0.00              
ATOM   2185  CA  GLY   284      56.902 100.799  28.642  1.00  0.00              
ATOM   2186  C   GLY   284      56.752 100.381  30.073  1.00  0.00              
ATOM   2187  O   GLY   284      57.636  99.762  30.661  1.00  0.00              
ATOM   2188  N   THR   285      55.604 100.747  30.681  1.00  0.00              
ATOM   2189  CA  THR   285      55.378 100.404  32.052  1.00  0.00              
ATOM   2190  CB  THR   285      55.620 101.573  32.966  1.00  0.00              
ATOM   2191  C   THR   285      53.993  99.847  32.254  1.00  0.00              
ATOM   2192  O   THR   285      53.730  99.211  33.274  1.00  0.00              
ATOM   2193  OG1 THR   285      55.213 101.262  34.289  1.00  0.00           O  
ATOM   2194  CG2 THR   285      54.914 102.825  32.434  1.00  0.00           C  
ATOM   2195  N   ASN   286      53.079 100.007  31.274  1.00  0.00              
ATOM   2196  CA  ASN   286      51.728  99.556  31.487  1.00  0.00              
ATOM   2197  CB  ASN   286      50.649 100.501  30.928  1.00  0.00              
ATOM   2198  C   ASN   286      51.469  98.254  30.801  1.00  0.00              
ATOM   2199  O   ASN   286      51.931  98.006  29.688  1.00  0.00              
ATOM   2200  CG  ASN   286      50.593 101.766  31.763  1.00  0.00           C  
ATOM   2201  OD1 ASN   286      51.202 101.855  32.828  1.00  0.00           O  
ATOM   2202  ND2 ASN   286      49.823 102.773  31.271  1.00  0.00           N  
ATOM   2203  N   THR   287      50.713  97.381  31.501  1.00  0.00              
ATOM   2204  CA  THR   287      50.213  96.132  30.998  1.00  0.00              
ATOM   2205  CB  THR   287      50.895  94.927  31.568  1.00  0.00              
ATOM   2206  C   THR   287      48.788  96.105  31.467  1.00  0.00              
ATOM   2207  O   THR   287      48.430  96.835  32.388  1.00  0.00              
ATOM   2208  OG1 THR   287      50.737  94.891  32.978  1.00  0.00           O  
ATOM   2209  CG2 THR   287      52.387  94.985  31.199  1.00  0.00           C  
ATOM   2210  N   PRO   288      47.949  95.301  30.883  1.00  0.00              
ATOM   2211  CA  PRO   288      46.587  95.279  31.333  1.00  0.00              
ATOM   2212  CB  PRO   288      45.838  94.417  30.321  1.00  0.00              
ATOM   2213  C   PRO   288      46.404  94.887  32.767  1.00  0.00              
ATOM   2214  O   PRO   288      45.553  95.474  33.433  1.00  0.00              
ATOM   2215  CD  PRO   288      48.070  94.932  29.482  1.00  0.00           C  
ATOM   2216  CG  PRO   288      46.631  94.635  29.017  1.00  0.00           C  
ATOM   2217  N   GLN   289      47.157  93.891  33.268  1.00  0.00              
ATOM   2218  CA  GLN   289      46.973  93.469  34.629  1.00  0.00              
ATOM   2219  CB  GLN   289      47.588  92.096  34.940  1.00  0.00              
ATOM   2220  C   GLN   289      47.506  94.462  35.623  1.00  0.00              
ATOM   2221  O   GLN   289      46.871  94.714  36.644  1.00  0.00              
ATOM   2222  CG  GLN   289      46.786  90.932  34.350  1.00  0.00           C  
ATOM   2223  CD  GLN   289      46.939  90.970  32.839  1.00  0.00           C  
ATOM   2224  OE1 GLN   289      48.005  91.297  32.320  1.00  0.00           O  
ATOM   2225  NE2 GLN   289      45.843  90.631  32.108  1.00  0.00           N  
ATOM   2226  N   THR   290      48.682  95.064  35.353  1.00  0.00              
ATOM   2227  CA  THR   290      49.314  95.939  36.309  1.00  0.00              
ATOM   2228  CB  THR   290      50.714  96.341  35.932  1.00  0.00              
ATOM   2229  C   THR   290      48.500  97.180  36.524  1.00  0.00              
ATOM   2230  O   THR   290      48.549  97.775  37.599  1.00  0.00              
ATOM   2231  OG1 THR   290      50.721  97.040  34.698  1.00  0.00           O  
ATOM   2232  CG2 THR   290      51.583  95.076  35.832  1.00  0.00           C  
ATOM   2233  N   ILE   291      47.772  97.626  35.486  1.00  0.00              
ATOM   2234  CA  ILE   291      46.958  98.814  35.496  1.00  0.00              
ATOM   2235  CB  ILE   291      46.467  99.241  34.137  1.00  0.00              
ATOM   2236  C   ILE   291      45.772  98.689  36.416  1.00  0.00              
ATOM   2237  O   ILE   291      45.230  99.701  36.857  1.00  0.00              
ATOM   2238  CG2 ILE   291      47.705  99.538  33.273  1.00  0.00           C  
ATOM   2239  CG1 ILE   291      45.510  98.213  33.516  1.00  0.00           C  
ATOM   2240  CD1 ILE   291      44.761  98.749  32.296  1.00  0.00           C  
ATOM   2241  N   ARG   292      45.299  97.458  36.697  1.00  0.00              
ATOM   2242  CA  ARG   292      44.065  97.269  37.418  1.00  0.00              
ATOM   2243  CB  ARG   292      43.747  95.788  37.674  1.00  0.00              
ATOM   2244  C   ARG   292      44.058  97.980  38.744  1.00  0.00              
ATOM   2245  O   ARG   292      43.033  98.540  39.127  1.00  0.00              
ATOM   2246  CG  ARG   292      43.575  94.994  36.377  1.00  0.00           C  
ATOM   2247  CD  ARG   292      43.080  93.563  36.583  1.00  0.00           C  
ATOM   2248  NE  ARG   292      43.120  92.887  35.256  1.00  0.00           N  
ATOM   2249  CZ  ARG   292      42.058  92.971  34.402  1.00  0.00           C  
ATOM   2250  NH1 ARG   292      40.957  93.702  34.743  1.00  0.00           N  
ATOM   2251  NH2 ARG   292      42.097  92.317  33.205  1.00  0.00           N  
ATOM   2252  N   ASP   293      45.152  97.946  39.524  1.00  0.00              
ATOM   2253  CA  ASP   293      45.137  98.697  40.753  1.00  0.00              
ATOM   2254  CB  ASP   293      44.663  97.899  41.985  1.00  0.00              
ATOM   2255  C   ASP   293      46.509  99.260  40.988  1.00  0.00              
ATOM   2256  O   ASP   293      47.493  98.777  40.435  1.00  0.00              
ATOM   2257  CG  ASP   293      45.498  96.641  42.138  1.00  0.00           C  
ATOM   2258  OD1 ASP   293      45.157  95.635  41.463  1.00  0.00           O  
ATOM   2259  OD2 ASP   293      46.465  96.649  42.944  1.00  0.00           O  
ATOM   2260  N   GLU   294      46.605 100.310  41.829  1.00  0.00              
ATOM   2261  CA  GLU   294      47.839 101.019  42.046  1.00  0.00              
ATOM   2262  CB  GLU   294      47.673 102.232  42.977  1.00  0.00              
ATOM   2263  C   GLU   294      48.877 100.119  42.650  1.00  0.00              
ATOM   2264  O   GLU   294      50.061 100.227  42.333  1.00  0.00              
ATOM   2265  CG  GLU   294      48.935 103.088  43.100  1.00  0.00           C  
ATOM   2266  CD  GLU   294      49.137 103.822  41.783  1.00  0.00           C  
ATOM   2267  OE1 GLU   294      48.309 104.717  41.467  1.00  0.00           O  
ATOM   2268  OE2 GLU   294      50.123 103.492  41.071  1.00  0.00           O  
ATOM   2269  N   ARG   295      48.467  99.204  43.542  1.00  0.00              
ATOM   2270  CA  ARG   295      49.393  98.328  44.206  1.00  0.00              
ATOM   2271  CB  ARG   295      48.735  97.437  45.266  1.00  0.00              
ATOM   2272  C   ARG   295      50.050  97.419  43.207  1.00  0.00              
ATOM   2273  O   ARG   295      51.128  96.887  43.463  1.00  0.00              
ATOM   2274  CG  ARG   295      48.308  98.189  46.525  1.00  0.00           C  
ATOM   2275  CD  ARG   295      47.450  97.319  47.437  1.00  0.00           C  
ATOM   2276  NE  ARG   295      46.199  97.025  46.683  1.00  0.00           N  
ATOM   2277  CZ  ARG   295      45.010  97.500  47.150  1.00  0.00           C  
ATOM   2278  NH1 ARG   295      44.976  98.180  48.332  1.00  0.00           N  
ATOM   2279  NH2 ARG   295      43.861  97.295  46.444  1.00  0.00           N  
ATOM   2280  N   LEU   296      49.360  97.130  42.091  1.00  0.00              
ATOM   2281  CA  LEU   296      49.826  96.275  41.030  1.00  0.00              
ATOM   2282  CB  LEU   296      48.704  95.767  40.111  1.00  0.00              
ATOM   2283  C   LEU   296      50.887  96.917  40.178  1.00  0.00              
ATOM   2284  O   LEU   296      51.557  96.237  39.401  1.00  0.00              
ATOM   2285  CG  LEU   296      47.728  94.826  40.840  1.00  0.00           C  
ATOM   2286  CD1 LEU   296      46.781  94.126  39.853  1.00  0.00           C  
ATOM   2287  CD2 LEU   296      48.479  93.837  41.746  1.00  0.00           C  
ATOM   2288  N   VAL   297      51.021  98.253  40.243  1.00  0.00              
ATOM   2289  CA  VAL   297      51.880  99.012  39.371  1.00  0.00              
ATOM   2290  CB  VAL   297      52.006 100.444  39.807  1.00  0.00              
ATOM   2291  C   VAL   297      53.266  98.432  39.280  1.00  0.00              
ATOM   2292  O   VAL   297      53.848  97.969  40.260  1.00  0.00              
ATOM   2293  CG1 VAL   297      52.996 100.521  40.981  1.00  0.00           C  
ATOM   2294  CG2 VAL   297      52.381 101.306  38.599  1.00  0.00           C  
ATOM   2295  N   ASN   298      53.821  98.444  38.046  1.00  0.00              
ATOM   2296  CA  ASN   298      55.137  97.942  37.764  1.00  0.00              
ATOM   2297  CB  ASN   298      55.288  97.450  36.313  1.00  0.00              
ATOM   2298  C   ASN   298      56.130  99.047  37.985  1.00  0.00              
ATOM   2299  O   ASN   298      55.772 100.214  38.134  1.00  0.00              
ATOM   2300  CG  ASN   298      56.491  96.523  36.237  1.00  0.00           C  
ATOM   2301  OD1 ASN   298      57.092  96.177  37.253  1.00  0.00           O  
ATOM   2302  ND2 ASN   298      56.855  96.107  34.994  1.00  0.00           N  
ATOM   2303  N   ARG   299      57.424  98.675  38.039  1.00  0.00              
ATOM   2304  CA  ARG   299      58.511  99.589  38.251  1.00  0.00              
ATOM   2305  CB  ARG   299      59.762  98.875  38.775  1.00  0.00              
ATOM   2306  C   ARG   299      58.899 100.188  36.931  1.00  0.00              
ATOM   2307  O   ARG   299      58.684  99.591  35.879  1.00  0.00              
ATOM   2308  CG  ARG   299      60.274  97.825  37.785  1.00  0.00           C  
ATOM   2309  CD  ARG   299      61.493  97.059  38.288  1.00  0.00           C  
ATOM   2310  NE  ARG   299      62.520  98.073  38.648  1.00  0.00           N  
ATOM   2311  CZ  ARG   299      63.197  97.949  39.825  1.00  0.00           C  
ATOM   2312  NH1 ARG   299      62.957  96.877  40.636  1.00  0.00           N  
ATOM   2313  NH2 ARG   299      64.104  98.899  40.193  1.00  0.00           N  
ATOM   2314  N   PHE   300      59.455 101.418  36.962  1.00  0.00              
ATOM   2315  CA  PHE   300      59.937 102.064  35.772  1.00  0.00              
ATOM   2316  CB  PHE   300      58.988 103.189  35.318  1.00  0.00              
ATOM   2317  C   PHE   300      61.265 102.667  36.147  1.00  0.00              
ATOM   2318  O   PHE   300      61.323 103.623  36.920  1.00  0.00              
ATOM   2319  CG  PHE   300      59.488 103.801  34.058  1.00  0.00           C  
ATOM   2320  CD1 PHE   300      59.185 103.240  32.839  1.00  0.00           C  
ATOM   2321  CD2 PHE   300      60.248 104.946  34.098  1.00  0.00           C  
ATOM   2322  CE1 PHE   300      59.643 103.812  31.676  1.00  0.00           C  
ATOM   2323  CE2 PHE   300      60.709 105.522  32.939  1.00  0.00           C  
ATOM   2324  CZ  PHE   300      60.406 104.953  31.726  1.00  0.00           C  
ATOM   2325  N   ASP   301      62.369 102.144  35.576  1.00  0.00              
ATOM   2326  CA  ASP   301      63.697 102.551  35.957  1.00  0.00              
ATOM   2327  CB  ASP   301      64.703 101.392  35.845  1.00  0.00              
ATOM   2328  C   ASP   301      64.173 103.619  35.018  1.00  0.00              
ATOM   2329  O   ASP   301      63.990 103.511  33.807  1.00  0.00              
ATOM   2330  CG  ASP   301      64.242 100.278  36.774  1.00  0.00           C  
ATOM   2331  OD1 ASP   301      63.983 100.570  37.971  1.00  0.00           O  
ATOM   2332  OD2 ASP   301      64.121  99.120  36.289  1.00  0.00           O  
ATOM   2333  N   TYR   302      64.777 104.703  35.559  1.00  0.00              
ATOM   2334  CA  TYR   302      65.256 105.755  34.702  1.00  0.00              
ATOM   2335  CB  TYR   302      64.460 107.058  34.886  1.00  0.00              
ATOM   2336  C   TYR   302      66.693 106.079  34.998  1.00  0.00              
ATOM   2337  O   TYR   302      67.294 106.899  34.304  1.00  0.00              
ATOM   2338  CG  TYR   302      64.623 107.485  36.305  1.00  0.00           C  
ATOM   2339  CD1 TYR   302      65.683 108.277  36.686  1.00  0.00           C  
ATOM   2340  CD2 TYR   302      63.711 107.086  37.255  1.00  0.00           C  
ATOM   2341  CE1 TYR   302      65.826 108.664  37.998  1.00  0.00           C  
ATOM   2342  CE2 TYR   302      63.849 107.468  38.567  1.00  0.00           C  
ATOM   2343  CZ  TYR   302      64.908 108.259  38.939  1.00  0.00           C  
ATOM   2344  OH  TYR   302      65.049 108.650  40.286  1.00  0.00           O  
ATOM   2345  N   ASP   303      67.303 105.427  36.005  1.00  0.00              
ATOM   2346  CA  ASP   303      68.658 105.747  36.363  1.00  0.00              
ATOM   2347  CB  ASP   303      69.072 105.205  37.741  1.00  0.00              
ATOM   2348  C   ASP   303      69.592 105.171  35.347  1.00  0.00              
ATOM   2349  O   ASP   303      69.209 104.359  34.509  1.00  0.00              
ATOM   2350  CG  ASP   303      68.939 103.689  37.708  1.00  0.00           C  
ATOM   2351  OD1 ASP   303      67.777 103.201  37.737  1.00  0.00           O  
ATOM   2352  OD2 ASP   303      69.992 102.999  37.666  1.00  0.00           O  
ATOM   2353  N   GLY   304      70.862 105.618  35.406  1.00  0.00              
ATOM   2354  CA  GLY   304      71.910 105.237  34.501  1.00  0.00              
ATOM   2355  C   GLY   304      72.264 103.784  34.631  1.00  0.00              
ATOM   2356  O   GLY   304      72.780 103.193  33.681  1.00  0.00              
ATOM   2357  N   ASP   305      72.166 103.209  35.848  1.00  0.00              
ATOM   2358  CA  ASP   305      72.515 101.819  35.986  1.00  0.00              
ATOM   2359  CB  ASP   305      72.753 101.405  37.446  1.00  0.00              
ATOM   2360  C   ASP   305      71.496 100.867  35.412  1.00  0.00              
ATOM   2361  O   ASP   305      71.804 100.067  34.529  1.00  0.00              
ATOM   2362  CG  ASP   305      74.097 101.979  37.865  1.00  0.00           C  
ATOM   2363  OD1 ASP   305      74.845 102.455  36.974  1.00  0.00           O  
ATOM   2364  OD2 ASP   305      74.397 101.945  39.087  1.00  0.00           O  
ATOM   2365  N   TYR   306      70.268 100.897  35.976  1.00  0.00              
ATOM   2366  CA  TYR   306      69.156 100.048  35.634  1.00  0.00              
ATOM   2367  CB  TYR   306      68.266  99.739  36.844  1.00  0.00              
ATOM   2368  C   TYR   306      68.339 100.515  34.463  1.00  0.00              
ATOM   2369  O   TYR   306      67.731  99.710  33.759  1.00  0.00              
ATOM   2370  CG  TYR   306      69.188  98.980  37.738  1.00  0.00           C  
ATOM   2371  CD1 TYR   306      69.399  97.635  37.538  1.00  0.00           C  
ATOM   2372  CD2 TYR   306      69.880  99.617  38.745  1.00  0.00           C  
ATOM   2373  CE1 TYR   306      70.258  96.933  38.350  1.00  0.00           C  
ATOM   2374  CE2 TYR   306      70.740  98.920  39.562  1.00  0.00           C  
ATOM   2375  CZ  TYR   306      70.925  97.574  39.365  1.00  0.00           C  
ATOM   2376  OH  TYR   306      71.801  96.849  40.195  1.00  0.00           O  
ATOM   2377  N   GLY   307      68.237 101.840  34.256  1.00  0.00              
ATOM   2378  CA  GLY   307      67.386 102.336  33.211  1.00  0.00              
ATOM   2379  C   GLY   307      67.917 101.912  31.876  1.00  0.00              
ATOM   2380  O   GLY   307      69.107 101.635  31.723  1.00  0.00              
ATOM   2381  N   THR   308      67.010 101.866  30.872  1.00  0.00              
ATOM   2382  CA  THR   308      67.326 101.491  29.521  1.00  0.00              
ATOM   2383  CB  THR   308      66.488 100.363  28.996  1.00  0.00              
ATOM   2384  C   THR   308      67.050 102.687  28.652  1.00  0.00              
ATOM   2385  O   THR   308      66.447 103.663  29.091  1.00  0.00              
ATOM   2386  OG1 THR   308      65.116 100.727  28.999  1.00  0.00           O  
ATOM   2387  CG2 THR   308      66.720  99.125  29.877  1.00  0.00           C  
ATOM   2388  N   VAL   309      67.461 102.616  27.370  1.00  0.00              
ATOM   2389  CA  VAL   309      67.481 103.745  26.479  1.00  0.00              
ATOM   2390  CB  VAL   309      67.986 103.348  25.122  1.00  0.00              
ATOM   2391  C   VAL   309      66.158 104.440  26.278  1.00  0.00              
ATOM   2392  O   VAL   309      66.063 105.642  26.523  1.00  0.00              
ATOM   2393  CG1 VAL   309      67.845 104.539  24.166  1.00  0.00           C  
ATOM   2394  CG2 VAL   309      69.430 102.840  25.272  1.00  0.00           C  
ATOM   2395  N   LEU   310      65.102 103.740  25.822  1.00  0.00              
ATOM   2396  CA  LEU   310      63.886 104.451  25.517  1.00  0.00              
ATOM   2397  CB  LEU   310      62.869 103.627  24.708  1.00  0.00              
ATOM   2398  C   LEU   310      63.214 104.957  26.755  1.00  0.00              
ATOM   2399  O   LEU   310      62.768 106.104  26.794  1.00  0.00              
ATOM   2400  CG  LEU   310      61.626 104.450  24.318  1.00  0.00           C  
ATOM   2401  CD1 LEU   310      62.020 105.694  23.505  1.00  0.00           C  
ATOM   2402  CD2 LEU   310      60.589 103.590  23.579  1.00  0.00           C  
ATOM   2403  N   ASN   311      63.136 104.124  27.812  1.00  0.00              
ATOM   2404  CA  ASN   311      62.460 104.547  29.005  1.00  0.00              
ATOM   2405  CB  ASN   311      62.427 103.479  30.116  1.00  0.00              
ATOM   2406  C   ASN   311      63.187 105.736  29.550  1.00  0.00              
ATOM   2407  O   ASN   311      62.565 106.693  30.007  1.00  0.00              
ATOM   2408  CG  ASN   311      61.396 102.414  29.758  1.00  0.00           C  
ATOM   2409  OD1 ASN   311      60.531 102.623  28.910  1.00  0.00           O  
ATOM   2410  ND2 ASN   311      61.478 101.242  30.443  1.00  0.00           N  
ATOM   2411  N   ARG   312      64.533 105.710  29.510  1.00  0.00              
ATOM   2412  CA  ARG   312      65.296 106.798  30.052  1.00  0.00              
ATOM   2413  CB  ARG   312      66.816 106.528  30.125  1.00  0.00              
ATOM   2414  C   ARG   312      65.049 108.057  29.272  1.00  0.00              
ATOM   2415  O   ARG   312      64.941 109.132  29.860  1.00  0.00              
ATOM   2416  CG  ARG   312      67.495 106.242  28.787  1.00  0.00           C  
ATOM   2417  CD  ARG   312      68.952 105.776  28.910  1.00  0.00           C  
ATOM   2418  NE  ARG   312      69.788 106.919  29.388  1.00  0.00           N  
ATOM   2419  CZ  ARG   312      70.071 107.082  30.716  1.00  0.00           C  
ATOM   2420  NH1 ARG   312      69.592 106.194  31.635  1.00  0.00           N  
ATOM   2421  NH2 ARG   312      70.851 108.123  31.129  1.00  0.00           N  
ATOM   2422  N   PHE   313      64.939 107.971  27.930  1.00  0.00              
ATOM   2423  CA  PHE   313      64.747 109.166  27.151  1.00  0.00              
ATOM   2424  CB  PHE   313      64.740 108.979  25.619  1.00  0.00              
ATOM   2425  C   PHE   313      63.434 109.800  27.489  1.00  0.00              
ATOM   2426  O   PHE   313      63.331 111.023  27.570  1.00  0.00              
ATOM   2427  CG  PHE   313      66.110 108.644  25.132  1.00  0.00           C  
ATOM   2428  CD1 PHE   313      67.212 109.310  25.614  1.00  0.00           C  
ATOM   2429  CD2 PHE   313      66.290 107.717  24.131  1.00  0.00           C  
ATOM   2430  CE1 PHE   313      68.475 109.018  25.151  1.00  0.00           C  
ATOM   2431  CE2 PHE   313      67.550 107.424  23.662  1.00  0.00           C  
ATOM   2432  CZ  PHE   313      68.649 108.068  24.174  1.00  0.00           C  
ATOM   2433  N   LEU   314      62.380 108.985  27.669  1.00  0.00              
ATOM   2434  CA  LEU   314      61.070 109.519  27.919  1.00  0.00              
ATOM   2435  CB  LEU   314      60.003 108.413  27.942  1.00  0.00              
ATOM   2436  C   LEU   314      61.071 110.258  29.224  1.00  0.00              
ATOM   2437  O   LEU   314      60.460 111.319  29.345  1.00  0.00              
ATOM   2438  CG  LEU   314      59.900 107.702  26.576  1.00  0.00           C  
ATOM   2439  CD1 LEU   314      58.840 106.595  26.572  1.00  0.00           C  
ATOM   2440  CD2 LEU   314      59.692 108.714  25.438  1.00  0.00           C  
ATOM   2441  N   MET   315      61.755 109.708  30.244  1.00  0.00              
ATOM   2442  CA  MET   315      61.818 110.332  31.535  1.00  0.00              
ATOM   2443  CB  MET   315      62.591 109.457  32.537  1.00  0.00              
ATOM   2444  C   MET   315      62.554 111.637  31.411  1.00  0.00              
ATOM   2445  O   MET   315      62.131 112.659  31.948  1.00  0.00              
ATOM   2446  CG  MET   315      62.437 109.886  33.993  1.00  0.00           C  
ATOM   2447  SD  MET   315      60.807 109.524  34.703  1.00  0.00           S  
ATOM   2448  CE  MET   315      61.308 109.979  36.383  1.00  0.00           C  
ATOM   2449  N   GLN   316      63.671 111.639  30.662  1.00  0.00              
ATOM   2450  CA  GLN   316      64.500 112.803  30.523  1.00  0.00              
ATOM   2451  CB  GLN   316      65.755 112.515  29.679  1.00  0.00              
ATOM   2452  C   GLN   316      63.721 113.898  29.858  1.00  0.00              
ATOM   2453  O   GLN   316      63.815 115.060  30.248  1.00  0.00              
ATOM   2454  CG  GLN   316      66.697 111.502  30.337  1.00  0.00           C  
ATOM   2455  CD  GLN   316      67.858 111.214  29.392  1.00  0.00           C  
ATOM   2456  OE1 GLN   316      67.857 111.627  28.234  1.00  0.00           O  
ATOM   2457  NE2 GLN   316      68.880 110.476  29.901  1.00  0.00           N  
ATOM   2458  N   GLY   317      62.918 113.558  28.834  1.00  0.00              
ATOM   2459  CA  GLY   317      62.171 114.563  28.133  1.00  0.00              
ATOM   2460  C   GLY   317      61.208 115.214  29.078  1.00  0.00              
ATOM   2461  O   GLY   317      61.029 116.431  29.054  1.00  0.00              
ATOM   2462  N   ALA   318      60.556 114.410  29.939  1.00  0.00              
ATOM   2463  CA  ALA   318      59.559 114.918  30.839  1.00  0.00              
ATOM   2464  CB  ALA   318      58.872 113.814  31.653  1.00  0.00              
ATOM   2465  C   ALA   318      60.161 115.887  31.817  1.00  0.00              
ATOM   2466  O   ALA   318      59.529 116.886  32.157  1.00  0.00              
ATOM   2467  N   MET   319      61.363 115.581  32.349  1.00  0.00              
ATOM   2468  CA  MET   319      62.032 116.450  33.287  1.00  0.00              
ATOM   2469  CB  MET   319      63.206 115.839  34.082  1.00  0.00              
ATOM   2470  C   MET   319      62.594 117.662  32.615  1.00  0.00              
ATOM   2471  O   MET   319      62.754 118.697  33.257  1.00  0.00              
ATOM   2472  CG  MET   319      62.828 114.883  35.217  1.00  0.00           C  
ATOM   2473  SD  MET   319      62.569 113.157  34.732  1.00  0.00           S  
ATOM   2474  CE  MET   319      64.335 112.899  34.387  1.00  0.00           C  
ATOM   2475  N   GLY   320      62.963 117.570  31.323  1.00  0.00              
ATOM   2476  CA  GLY   320      63.555 118.718  30.696  1.00  0.00              
ATOM   2477  C   GLY   320      65.044 118.541  30.597  1.00  0.00              
ATOM   2478  O   GLY   320      65.769 119.509  30.371  1.00  0.00              
ATOM   2479  N   VAL   321      65.546 117.303  30.787  1.00  0.00              
ATOM   2480  CA  VAL   321      66.961 117.058  30.648  1.00  0.00              
ATOM   2481  CB  VAL   321      67.460 115.941  31.522  1.00  0.00              
ATOM   2482  C   VAL   321      67.219 116.678  29.218  1.00  0.00              
ATOM   2483  O   VAL   321      66.390 116.030  28.582  1.00  0.00              
ATOM   2484  CG1 VAL   321      68.935 115.660  31.187  1.00  0.00           C  
ATOM   2485  CG2 VAL   321      67.228 116.338  32.989  1.00  0.00           C  
ATOM   2486  N   PRO   322      68.345 117.066  28.674  1.00  0.00              
ATOM   2487  CA  PRO   322      68.621 116.711  27.308  1.00  0.00              
ATOM   2488  CB  PRO   322      69.832 117.547  26.900  1.00  0.00              
ATOM   2489  C   PRO   322      68.807 115.230  27.182  1.00  0.00              
ATOM   2490  O   PRO   322      69.338 114.614  28.103  1.00  0.00              
ATOM   2491  CD  PRO   322      68.979 118.319  29.047  1.00  0.00           C  
ATOM   2492  CG  PRO   322      69.706 118.805  27.781  1.00  0.00           C  
ATOM   2493  N   LEU   323      68.387 114.633  26.047  1.00  0.00              
ATOM   2494  CA  LEU   323      68.482 113.209  25.891  1.00  0.00              
ATOM   2495  CB  LEU   323      67.827 112.694  24.600  1.00  0.00              
ATOM   2496  C   LEU   323      69.928 112.835  25.857  1.00  0.00              
ATOM   2497  O   LEU   323      70.728 113.443  25.146  1.00  0.00              
ATOM   2498  CG  LEU   323      66.327 113.032  24.508  1.00  0.00           C  
ATOM   2499  CD1 LEU   323      65.700 112.409  23.253  1.00  0.00           C  
ATOM   2500  CD2 LEU   323      65.579 112.666  25.800  1.00  0.00           C  
ATOM   2501  N   THR   324      70.294 111.783  26.615  1.00  0.00              
ATOM   2502  CA  THR   324      71.680 111.435  26.729  1.00  0.00              
ATOM   2503  CB  THR   324      72.017 110.871  28.080  1.00  0.00              
ATOM   2504  C   THR   324      72.049 110.419  25.697  1.00  0.00              
ATOM   2505  O   THR   324      71.910 109.214  25.902  1.00  0.00              
ATOM   2506  OG1 THR   324      71.232 109.716  28.337  1.00  0.00           O  
ATOM   2507  CG2 THR   324      71.742 111.942  29.148  1.00  0.00           C  
ATOM   2508  N   VAL   325      72.581 110.889  24.554  1.00  0.00              
ATOM   2509  CA  VAL   325      72.965 109.942  23.555  1.00  0.00              
ATOM   2510  CB  VAL   325      72.719 110.425  22.147  1.00  0.00              
ATOM   2511  C   VAL   325      74.418 109.667  23.789  1.00  0.00              
ATOM   2512  O   VAL   325      75.229 110.584  23.917  1.00  0.00              
ATOM   2513  CG1 VAL   325      73.885 111.289  21.644  1.00  0.00           C  
ATOM   2514  CG2 VAL   325      72.369 109.213  21.281  1.00  0.00           C  
ATOM   2515  N   TYR   326      74.792 108.378  23.898  1.00  0.00              
ATOM   2516  CA  TYR   326      76.171 108.112  24.183  1.00  0.00              
ATOM   2517  CB  TYR   326      76.459 106.779  24.897  1.00  0.00              
ATOM   2518  C   TYR   326      76.909 108.025  22.889  1.00  0.00              
ATOM   2519  O   TYR   326      76.528 107.280  21.989  1.00  0.00              
ATOM   2520  CG  TYR   326      75.698 106.728  26.174  1.00  0.00           C  
ATOM   2521  CD1 TYR   326      75.753 107.764  27.078  1.00  0.00           C  
ATOM   2522  CD2 TYR   326      74.969 105.604  26.483  1.00  0.00           C  
ATOM   2523  CE1 TYR   326      75.051 107.692  28.258  1.00  0.00           C  
ATOM   2524  CE2 TYR   326      74.268 105.525  27.661  1.00  0.00           C  
ATOM   2525  CZ  TYR   326      74.305 106.573  28.548  1.00  0.00           C  
ATOM   2526  OH  TYR   326      73.583 106.493  29.757  1.00  0.00           O  
ATOM   2527  N   GLY   327      77.999 108.803  22.762  1.00  0.00              
ATOM   2528  CA  GLY   327      78.812 108.717  21.587  1.00  0.00              
ATOM   2529  C   GLY   327      78.032 109.183  20.394  1.00  0.00              
ATOM   2530  O   GLY   327      77.203 110.086  20.482  1.00  0.00              
ATOM   2531  N   THR   328      78.299 108.542  19.236  1.00  0.00              
ATOM   2532  CA  THR   328      77.728 108.888  17.962  1.00  0.00              
ATOM   2533  CB  THR   328      78.272 108.078  16.821  1.00  0.00              
ATOM   2534  C   THR   328      76.249 108.663  17.965  1.00  0.00              
ATOM   2535  O   THR   328      75.507 109.424  17.347  1.00  0.00              
ATOM   2536  OG1 THR   328      77.915 106.713  16.978  1.00  0.00           O  
ATOM   2537  CG2 THR   328      79.799 108.230  16.774  1.00  0.00           C  
ATOM   2538  N   GLY   329      75.770 107.595  18.628  1.00  0.00              
ATOM   2539  CA  GLY   329      74.349 107.388  18.655  1.00  0.00              
ATOM   2540  C   GLY   329      73.913 106.428  17.581  1.00  0.00              
ATOM   2541  O   GLY   329      72.721 106.179  17.404  1.00  0.00              
ATOM   2542  N   GLY   330      74.874 105.881  16.822  1.00  0.00              
ATOM   2543  CA  GLY   330      74.654 104.931  15.764  1.00  0.00              
ATOM   2544  C   GLY   330      74.207 103.599  16.295  1.00  0.00              
ATOM   2545  O   GLY   330      73.664 102.780  15.554  1.00  0.00              
ATOM   2546  N   GLN   331      74.512 103.308  17.573  1.00  0.00              
ATOM   2547  CA  GLN   331      74.258 102.018  18.147  1.00  0.00              
ATOM   2548  CB  GLN   331      74.544 101.986  19.657  1.00  0.00              
ATOM   2549  C   GLN   331      72.839 101.603  17.888  1.00  0.00              
ATOM   2550  O   GLN   331      71.894 102.325  18.202  1.00  0.00              
ATOM   2551  CG  GLN   331      76.028 102.192  19.995  1.00  0.00           C  
ATOM   2552  CD  GLN   331      76.350 103.680  20.123  1.00  0.00           C  
ATOM   2553  OE1 GLN   331      76.218 104.457  19.180  1.00  0.00           O  
ATOM   2554  NE2 GLN   331      76.806 104.090  21.337  1.00  0.00           N  
ATOM   2555  N   THR   332      72.662 100.399  17.292  1.00  0.00              
ATOM   2556  CA  THR   332      71.346  99.938  16.946  1.00  0.00              
ATOM   2557  CB  THR   332      71.165  99.735  15.465  1.00  0.00              
ATOM   2558  C   THR   332      71.059  98.651  17.665  1.00  0.00              
ATOM   2559  O   THR   332      71.912  97.767  17.757  1.00  0.00              
ATOM   2560  OG1 THR   332      71.407 100.955  14.777  1.00  0.00           O  
ATOM   2561  CG2 THR   332      69.728  99.264  15.192  1.00  0.00           C  
ATOM   2562  N   ARG   333      69.824  98.525  18.204  1.00  0.00              
ATOM   2563  CA  ARG   333      69.457  97.376  18.986  1.00  0.00              
ATOM   2564  CB  ARG   333      69.514  97.653  20.500  1.00  0.00              
ATOM   2565  C   ARG   333      68.013  97.082  18.701  1.00  0.00              
ATOM   2566  O   ARG   333      67.296  97.905  18.134  1.00  0.00              
ATOM   2567  CG  ARG   333      70.799  98.338  20.979  1.00  0.00           C  
ATOM   2568  CD  ARG   333      71.871  97.386  21.511  1.00  0.00           C  
ATOM   2569  NE  ARG   333      72.887  97.219  20.437  1.00  0.00           N  
ATOM   2570  CZ  ARG   333      73.919  98.106  20.336  1.00  0.00           C  
ATOM   2571  NH1 ARG   333      74.071  99.095  21.265  1.00  0.00           N  
ATOM   2572  NH2 ARG   333      74.789  98.012  19.289  1.00  0.00           N  
ATOM   2573  N   ALA   334      67.554  95.865  19.057  1.00  0.00              
ATOM   2574  CA  ALA   334      66.170  95.520  18.889  1.00  0.00              
ATOM   2575  CB  ALA   334      65.967  94.014  18.708  1.00  0.00              
ATOM   2576  C   ALA   334      65.421  95.979  20.113  1.00  0.00              
ATOM   2577  O   ALA   334      65.979  96.003  21.210  1.00  0.00              
ATOM   2578  N   PHE   335      64.129  96.355  19.959  1.00  0.00              
ATOM   2579  CA  PHE   335      63.353  96.841  21.075  1.00  0.00              
ATOM   2580  CB  PHE   335      63.098  98.357  21.025  1.00  0.00              
ATOM   2581  C   PHE   335      61.988  96.213  21.043  1.00  0.00              
ATOM   2582  O   PHE   335      61.532  95.754  19.997  1.00  0.00              
ATOM   2583  CG  PHE   335      64.406  99.065  21.120  1.00  0.00           C  
ATOM   2584  CD1 PHE   335      65.202  99.225  20.009  1.00  0.00           C  
ATOM   2585  CD2 PHE   335      64.835  99.583  22.319  1.00  0.00           C  
ATOM   2586  CE1 PHE   335      66.407  99.882  20.097  1.00  0.00           C  
ATOM   2587  CE2 PHE   335      66.039 100.241  22.413  1.00  0.00           C  
ATOM   2588  CZ  PHE   335      66.830 100.392  21.301  1.00  0.00           C  
ATOM   2589  N   ILE   336      61.311  96.142  22.215  1.00  0.00              
ATOM   2590  CA  ILE   336      59.970  95.620  22.243  1.00  0.00              
ATOM   2591  CB  ILE   336      59.928  94.121  22.325  1.00  0.00              
ATOM   2592  C   ILE   336      59.214  96.195  23.412  1.00  0.00              
ATOM   2593  O   ILE   336      59.797  96.585  24.423  1.00  0.00              
ATOM   2594  CG2 ILE   336      60.439  93.694  23.710  1.00  0.00           C  
ATOM   2595  CG1 ILE   336      58.524  93.602  21.988  1.00  0.00           C  
ATOM   2596  CD1 ILE   336      58.503  92.111  21.655  1.00  0.00           C  
ATOM   2597  N   HIS   337      57.871  96.261  23.290  1.00  0.00              
ATOM   2598  CA  HIS   337      57.006  96.770  24.324  1.00  0.00              
ATOM   2599  CB  HIS   337      55.603  97.111  23.779  1.00  0.00              
ATOM   2600  C   HIS   337      56.875  95.696  25.371  1.00  0.00              
ATOM   2601  O   HIS   337      56.932  94.506  25.072  1.00  0.00              
ATOM   2602  ND1 HIS   337      53.990  97.342  25.734  1.00  0.00           N  
ATOM   2603  CG  HIS   337      54.732  97.895  24.714  1.00  0.00           C  
ATOM   2604  NE2 HIS   337      53.597  99.530  25.775  1.00  0.00           N  
ATOM   2605  CD2 HIS   337      54.480  99.232  24.753  1.00  0.00           C  
ATOM   2606  CE1 HIS   337      53.331  98.364  26.336  1.00  0.00           C  
ATOM   2607  N   ILE   338      56.677  96.103  26.640  1.00  0.00              
ATOM   2608  CA  ILE   338      56.575  95.218  27.772  1.00  0.00              
ATOM   2609  CB  ILE   338      56.433  95.995  29.059  1.00  0.00              
ATOM   2610  C   ILE   338      55.387  94.325  27.549  1.00  0.00              
ATOM   2611  O   ILE   338      55.363  93.170  27.971  1.00  0.00              
ATOM   2612  CG2 ILE   338      55.009  96.571  29.114  1.00  0.00           C  
ATOM   2613  CG1 ILE   338      56.839  95.171  30.297  1.00  0.00           C  
ATOM   2614  CD1 ILE   338      55.955  93.971  30.603  1.00  0.00           C  
ATOM   2615  N   THR   339      54.343  94.849  26.887  1.00  0.00              
ATOM   2616  CA  THR   339      53.168  94.067  26.624  1.00  0.00              
ATOM   2617  CB  THR   339      52.116  94.843  25.890  1.00  0.00              
ATOM   2618  C   THR   339      53.556  92.890  25.777  1.00  0.00              
ATOM   2619  O   THR   339      52.994  91.803  25.908  1.00  0.00              
ATOM   2620  OG1 THR   339      51.740  95.985  26.644  1.00  0.00           O  
ATOM   2621  CG2 THR   339      50.897  93.930  25.676  1.00  0.00           C  
ATOM   2622  N   ASP   340      54.502  93.089  24.844  1.00  0.00              
ATOM   2623  CA  ASP   340      54.964  92.042  23.977  1.00  0.00              
ATOM   2624  CB  ASP   340      55.850  92.590  22.850  1.00  0.00              
ATOM   2625  C   ASP   340      55.754  91.027  24.751  1.00  0.00              
ATOM   2626  O   ASP   340      55.717  89.838  24.434  1.00  0.00              
ATOM   2627  CG  ASP   340      54.960  93.444  21.957  1.00  0.00           C  
ATOM   2628  OD1 ASP   340      53.733  93.164  21.901  1.00  0.00           O  
ATOM   2629  OD2 ASP   340      55.495  94.394  21.326  1.00  0.00           O  
ATOM   2630  N   THR   341      56.507  91.462  25.783  1.00  0.00              
ATOM   2631  CA  THR   341      57.322  90.523  26.502  1.00  0.00              
ATOM   2632  CB  THR   341      58.193  91.146  27.568  1.00  0.00              
ATOM   2633  C   THR   341      56.440  89.481  27.125  1.00  0.00              
ATOM   2634  O   THR   341      56.732  88.289  27.048  1.00  0.00              
ATOM   2635  OG1 THR   341      59.186  90.219  27.960  1.00  0.00           O  
ATOM   2636  CG2 THR   341      57.372  91.515  28.808  1.00  0.00           C  
ATOM   2637  N   ALA   342      55.319  89.896  27.742  1.00  0.00              
ATOM   2638  CA  ALA   342      54.450  88.955  28.393  1.00  0.00              
ATOM   2639  CB  ALA   342      53.277  89.629  29.124  1.00  0.00              
ATOM   2640  C   ALA   342      53.864  88.008  27.390  1.00  0.00              
ATOM   2641  O   ALA   342      53.741  86.813  27.656  1.00  0.00              
ATOM   2642  N   ARG   343      53.463  88.527  26.214  1.00  0.00              
ATOM   2643  CA  ARG   343      52.845  87.708  25.212  1.00  0.00              
ATOM   2644  CB  ARG   343      52.217  88.528  24.068  1.00  0.00              
ATOM   2645  C   ARG   343      53.813  86.690  24.677  1.00  0.00              
ATOM   2646  O   ARG   343      53.440  85.538  24.461  1.00  0.00              
ATOM   2647  CG  ARG   343      53.157  89.506  23.367  1.00  0.00           C  
ATOM   2648  CD  ARG   343      52.413  90.438  22.409  1.00  0.00           C  
ATOM   2649  NE  ARG   343      51.304  91.069  23.181  1.00  0.00           N  
ATOM   2650  CZ  ARG   343      50.673  92.174  22.690  1.00  0.00           C  
ATOM   2651  NH1 ARG   343      51.089  92.733  21.517  1.00  0.00           N  
ATOM   2652  NH2 ARG   343      49.629  92.725  23.372  1.00  0.00           N  
ATOM   2653  N   CYS   344      55.085  87.078  24.461  1.00  0.00              
ATOM   2654  CA  CYS   344      56.078  86.181  23.931  1.00  0.00              
ATOM   2655  CB  CYS   344      57.441  86.867  23.710  1.00  0.00              
ATOM   2656  C   CYS   344      56.315  85.050  24.886  1.00  0.00              
ATOM   2657  O   CYS   344      56.448  83.897  24.480  1.00  0.00              
ATOM   2658  SG  CYS   344      57.406  88.128  22.401  1.00  0.00           S  
ATOM   2659  N   ILE   345      56.382  85.355  26.194  1.00  0.00              
ATOM   2660  CA  ILE   345      56.651  84.352  27.182  1.00  0.00              
ATOM   2661  CB  ILE   345      56.746  84.932  28.568  1.00  0.00              
ATOM   2662  C   ILE   345      55.530  83.355  27.162  1.00  0.00              
ATOM   2663  O   ILE   345      55.767  82.149  27.209  1.00  0.00              
ATOM   2664  CG2 ILE   345      56.899  83.774  29.569  1.00  0.00           C  
ATOM   2665  CG1 ILE   345      57.889  85.964  28.638  1.00  0.00           C  
ATOM   2666  CD1 ILE   345      57.878  86.814  29.909  1.00  0.00           C  
ATOM   2667  N   GLU   346      54.271  83.830  27.076  1.00  0.00              
ATOM   2668  CA  GLU   346      53.166  82.915  27.091  1.00  0.00              
ATOM   2669  CB  GLU   346      51.776  83.573  27.094  1.00  0.00              
ATOM   2670  C   GLU   346      53.225  82.028  25.885  1.00  0.00              
ATOM   2671  O   GLU   346      52.934  80.837  25.976  1.00  0.00              
ATOM   2672  CG  GLU   346      50.662  82.527  27.209  1.00  0.00           C  
ATOM   2673  CD  GLU   346      49.317  83.231  27.245  1.00  0.00           C  
ATOM   2674  OE1 GLU   346      49.117  84.181  26.442  1.00  0.00           O  
ATOM   2675  OE2 GLU   346      48.466  82.817  28.075  1.00  0.00           O  
ATOM   2676  N   ILE   347      53.611  82.583  24.721  1.00  0.00              
ATOM   2677  CA  ILE   347      53.652  81.812  23.510  1.00  0.00              
ATOM   2678  CB  ILE   347      54.122  82.604  22.325  1.00  0.00              
ATOM   2679  C   ILE   347      54.638  80.698  23.681  1.00  0.00              
ATOM   2680  O   ILE   347      54.372  79.560  23.299  1.00  0.00              
ATOM   2681  CG2 ILE   347      54.255  81.633  21.139  1.00  0.00           C  
ATOM   2682  CG1 ILE   347      53.185  83.789  22.047  1.00  0.00           C  
ATOM   2683  CD1 ILE   347      53.766  84.798  21.058  1.00  0.00           C  
ATOM   2684  N   ALA   348      55.811  81.003  24.265  1.00  0.00              
ATOM   2685  CA  ALA   348      56.845  80.021  24.430  1.00  0.00              
ATOM   2686  CB  ALA   348      58.120  80.605  25.065  1.00  0.00              
ATOM   2687  C   ALA   348      56.353  78.917  25.318  1.00  0.00              
ATOM   2688  O   ALA   348      56.657  77.747  25.087  1.00  0.00              
ATOM   2689  N   ILE   349      55.607  79.262  26.386  1.00  0.00              
ATOM   2690  CA  ILE   349      55.104  78.266  27.289  1.00  0.00              
ATOM   2691  CB  ILE   349      54.476  78.856  28.515  1.00  0.00              
ATOM   2692  C   ILE   349      54.074  77.407  26.611  1.00  0.00              
ATOM   2693  O   ILE   349      54.097  76.185  26.745  1.00  0.00              
ATOM   2694  CG2 ILE   349      53.795  77.719  29.296  1.00  0.00           C  
ATOM   2695  CG1 ILE   349      55.535  79.624  29.326  1.00  0.00           C  
ATOM   2696  CD1 ILE   349      54.948  80.501  30.430  1.00  0.00           C  
ATOM   2697  N   ASN   350      53.134  78.022  25.866  1.00  0.00              
ATOM   2698  CA  ASN   350      52.081  77.274  25.234  1.00  0.00              
ATOM   2699  CB  ASN   350      50.979  78.149  24.618  1.00  0.00              
ATOM   2700  C   ASN   350      52.625  76.347  24.190  1.00  0.00              
ATOM   2701  O   ASN   350      52.110  75.242  24.030  1.00  0.00              
ATOM   2702  CG  ASN   350      50.073  78.579  25.767  1.00  0.00           C  
ATOM   2703  OD1 ASN   350      50.244  78.143  26.905  1.00  0.00           O  
ATOM   2704  ND2 ASN   350      49.064  79.438  25.462  1.00  0.00           N  
ATOM   2705  N   ASN   351      53.645  76.770  23.418  1.00  0.00              
ATOM   2706  CA  ASN   351      54.215  75.853  22.464  1.00  0.00              
ATOM   2707  CB  ASN   351      54.387  76.448  21.059  1.00  0.00              
ATOM   2708  C   ASN   351      55.588  75.537  22.979  1.00  0.00              
ATOM   2709  O   ASN   351      56.551  76.238  22.669  1.00  0.00              
ATOM   2710  CG  ASN   351      53.005  76.750  20.501  1.00  0.00           C  
ATOM   2711  OD1 ASN   351      52.008  76.715  21.219  1.00  0.00           O  
ATOM   2712  ND2 ASN   351      52.940  77.053  19.178  1.00  0.00           N  
ATOM   2713  N   PRO   352      55.704  74.478  23.734  1.00  0.00              
ATOM   2714  CA  PRO   352      56.975  74.099  24.297  1.00  0.00              
ATOM   2715  CB  PRO   352      56.654  73.240  25.531  1.00  0.00              
ATOM   2716  C   PRO   352      57.932  73.425  23.366  1.00  0.00              
ATOM   2717  O   PRO   352      57.536  72.892  22.330  1.00  0.00              
ATOM   2718  CD  PRO   352      54.590  73.974  24.516  1.00  0.00           C  
ATOM   2719  CG  PRO   352      55.189  72.820  25.335  1.00  0.00           C  
ATOM   2720  N   PRO   353      59.187  73.473  23.723  1.00  0.00              
ATOM   2721  CA  PRO   353      60.218  72.854  22.954  1.00  0.00              
ATOM   2722  CB  PRO   353      61.533  73.484  23.406  1.00  0.00              
ATOM   2723  C   PRO   353      60.132  71.389  23.217  1.00  0.00              
ATOM   2724  O   PRO   353      59.572  71.001  24.245  1.00  0.00              
ATOM   2725  CD  PRO   353      59.709  74.479  24.624  1.00  0.00           C  
ATOM   2726  CG  PRO   353      61.201  74.139  24.756  1.00  0.00           C  
ATOM   2727  N   LYS   354      60.668  70.565  22.304  1.00  0.00              
ATOM   2728  CA  LYS   354      60.633  69.149  22.487  1.00  0.00              
ATOM   2729  CB  LYS   354      60.524  68.352  21.179  1.00  0.00              
ATOM   2730  C   LYS   354      61.927  68.788  23.129  1.00  0.00              
ATOM   2731  O   LYS   354      62.407  69.528  23.984  1.00  0.00              
ATOM   2732  CG  LYS   354      59.128  68.398  20.563  1.00  0.00           C  
ATOM   2733  CD  LYS   354      58.055  67.776  21.456  1.00  0.00           C  
ATOM   2734  CE  LYS   354      56.656  67.820  20.842  1.00  0.00           C  
ATOM   2735  NZ  LYS   354      55.739  66.960  21.618  1.00  0.00           N  
ATOM   2736  N   THR   355      62.526  67.658  22.697  1.00  0.00              
ATOM   2737  CA  THR   355      63.700  67.087  23.293  1.00  0.00              
ATOM   2738  CB  THR   355      64.420  66.078  22.451  1.00  0.00              
ATOM   2739  C   THR   355      64.688  68.138  23.609  1.00  0.00              
ATOM   2740  O   THR   355      64.780  69.175  22.954  1.00  0.00              
ATOM   2741  OG1 THR   355      65.561  65.604  23.152  1.00  0.00           O  
ATOM   2742  CG2 THR   355      64.844  66.731  21.128  1.00  0.00           C  
ATOM   2743  N   GLY   356      65.459  67.875  24.665  1.00  0.00              
ATOM   2744  CA  GLY   356      66.330  68.864  25.156  1.00  0.00              
ATOM   2745  C   GLY   356      67.256  69.354  24.113  1.00  0.00              
ATOM   2746  O   GLY   356      67.364  70.558  23.925  1.00  0.00              
ATOM   2747  N   GLU   357      67.849  68.455  23.324  1.00  0.00              
ATOM   2748  CA  GLU   357      68.908  68.829  22.428  1.00  0.00              
ATOM   2749  CB  GLU   357      69.400  67.705  21.501  1.00  0.00              
ATOM   2750  C   GLU   357      68.468  69.935  21.520  1.00  0.00              
ATOM   2751  O   GLU   357      69.297  70.710  21.045  1.00  0.00              
ATOM   2752  CG  GLU   357      68.381  67.275  20.446  1.00  0.00           C  
ATOM   2753  CD  GLU   357      69.155  66.687  19.275  1.00  0.00           C  
ATOM   2754  OE1 GLU   357      70.315  67.130  19.057  1.00  0.00           O  
ATOM   2755  OE2 GLU   357      68.596  65.803  18.573  1.00  0.00           O  
ATOM   2756  N   ARG   358      67.155  70.044  21.255  1.00  0.00              
ATOM   2757  CA  ARG   358      66.682  71.015  20.308  1.00  0.00              
ATOM   2758  CB  ARG   358      65.147  71.045  20.182  1.00  0.00              
ATOM   2759  C   ARG   358      67.081  72.394  20.726  1.00  0.00              
ATOM   2760  O   ARG   358      67.510  73.162  19.867  1.00  0.00              
ATOM   2761  CG  ARG   358      64.509  69.755  19.659  1.00  0.00           C  
ATOM   2762  CD  ARG   358      62.984  69.854  19.551  1.00  0.00           C  
ATOM   2763  NE  ARG   358      62.462  68.546  19.065  1.00  0.00           N  
ATOM   2764  CZ  ARG   358      61.356  68.515  18.267  1.00  0.00           C  
ATOM   2765  NH1 ARG   358      60.767  69.684  17.879  1.00  0.00           N  
ATOM   2766  NH2 ARG   358      60.851  67.318  17.847  1.00  0.00           N  
ATOM   2767  N   VAL   359      66.933  72.732  22.032  1.00  0.00              
ATOM   2768  CA  VAL   359      67.269  74.024  22.582  1.00  0.00              
ATOM   2769  CB  VAL   359      68.682  74.169  23.068  1.00  0.00              
ATOM   2770  C   VAL   359      66.906  75.116  21.626  1.00  0.00              
ATOM   2771  O   VAL   359      67.714  75.521  20.792  1.00  0.00              
ATOM   2772  CG1 VAL   359      69.677  73.980  21.919  1.00  0.00           C  
ATOM   2773  CG2 VAL   359      68.782  75.548  23.719  1.00  0.00           C  
ATOM   2774  N   GLU   360      65.634  75.550  21.651  1.00  0.00              
ATOM   2775  CA  GLU   360      65.220  76.552  20.719  1.00  0.00              
ATOM   2776  CB  GLU   360      63.698  76.625  20.528  1.00  0.00              
ATOM   2777  C   GLU   360      65.732  77.889  21.147  1.00  0.00              
ATOM   2778  O   GLU   360      65.936  78.151  22.333  1.00  0.00              
ATOM   2779  CG  GLU   360      63.134  75.376  19.845  1.00  0.00           C  
ATOM   2780  CD  GLU   360      61.648  75.597  19.615  1.00  0.00           C  
ATOM   2781  OE1 GLU   360      61.176  76.733  19.886  1.00  0.00           O  
ATOM   2782  OE2 GLU   360      60.966  74.641  19.159  1.00  0.00           O  
ATOM   2783  N   ILE   361      66.011  78.759  20.155  1.00  0.00              
ATOM   2784  CA  ILE   361      66.470  80.085  20.440  1.00  0.00              
ATOM   2785  CB  ILE   361      67.893  80.320  20.019  1.00  0.00              
ATOM   2786  C   ILE   361      65.621  81.025  19.646  1.00  0.00              
ATOM   2787  O   ILE   361      65.487  80.869  18.433  1.00  0.00              
ATOM   2788  CG2 ILE   361      68.219  81.806  20.234  1.00  0.00           C  
ATOM   2789  CG1 ILE   361      68.847  79.376  20.770  1.00  0.00           C  
ATOM   2790  CD1 ILE   361      70.260  79.359  20.188  1.00  0.00           C  
ATOM   2791  N   PHE   362      65.016  82.029  20.315  1.00  0.00              
ATOM   2792  CA  PHE   362      64.230  82.977  19.580  1.00  0.00              
ATOM   2793  CB  PHE   362      62.788  83.182  20.051  1.00  0.00              
ATOM   2794  C   PHE   362      64.809  84.332  19.831  1.00  0.00              
ATOM   2795  O   PHE   362      65.249  84.637  20.939  1.00  0.00              
ATOM   2796  CG  PHE   362      61.977  81.941  20.087  1.00  0.00           C  
ATOM   2797  CD1 PHE   362      61.840  81.146  18.978  1.00  0.00           C  
ATOM   2798  CD2 PHE   362      61.294  81.610  21.233  1.00  0.00           C  
ATOM   2799  CE1 PHE   362      61.065  80.013  19.031  1.00  0.00           C  
ATOM   2800  CE2 PHE   362      60.515  80.483  21.293  1.00  0.00           C  
ATOM   2801  CZ  PHE   362      60.404  79.678  20.187  1.00  0.00           C  
ATOM   2802  N   ASN   363      64.818  85.198  18.799  1.00  0.00              
ATOM   2803  CA  ASN   363      65.241  86.542  19.053  1.00  0.00              
ATOM   2804  CB  ASN   363      65.986  87.201  17.876  1.00  0.00              
ATOM   2805  C   ASN   363      63.965  87.275  19.326  1.00  0.00              
ATOM   2806  O   ASN   363      63.100  87.368  18.455  1.00  0.00              
ATOM   2807  CG  ASN   363      67.389  86.600  17.819  1.00  0.00           C  
ATOM   2808  OD1 ASN   363      67.871  86.026  18.794  1.00  0.00           O  
ATOM   2809  ND2 ASN   363      68.074  86.743  16.653  1.00  0.00           N  
ATOM   2810  N   GLN   364      63.787  87.795  20.561  1.00  0.00              
ATOM   2811  CA  GLN   364      62.506  88.384  20.819  1.00  0.00              
ATOM   2812  CB  GLN   364      61.772  87.876  22.074  1.00  0.00              
ATOM   2813  C   GLN   364      62.576  89.873  20.880  1.00  0.00              
ATOM   2814  O   GLN   364      62.913  90.461  21.909  1.00  0.00              
ATOM   2815  CG  GLN   364      62.395  88.221  23.423  1.00  0.00           C  
ATOM   2816  CD  GLN   364      61.478  87.604  24.470  1.00  0.00           C  
ATOM   2817  OE1 GLN   364      61.213  86.403  24.448  1.00  0.00           O  
ATOM   2818  NE2 GLN   364      60.957  88.444  25.404  1.00  0.00           N  
ATOM   2819  N   VAL   365      62.223  90.506  19.741  1.00  0.00              
ATOM   2820  CA  VAL   365      62.170  91.933  19.618  1.00  0.00              
ATOM   2821  CB  VAL   365      63.503  92.531  19.324  1.00  0.00              
ATOM   2822  C   VAL   365      61.287  92.238  18.437  1.00  0.00              
ATOM   2823  O   VAL   365      61.179  91.438  17.510  1.00  0.00              
ATOM   2824  CG1 VAL   365      64.444  92.247  20.506  1.00  0.00           C  
ATOM   2825  CG2 VAL   365      63.992  91.953  17.989  1.00  0.00           C  
ATOM   2826  N   ALA   366      60.518  93.343  18.524  1.00  0.00              
ATOM   2827  CA  ALA   366      59.646  93.841  17.486  1.00  0.00              
ATOM   2828  CB  ALA   366      58.520  94.724  18.052  1.00  0.00              
ATOM   2829  C   ALA   366      60.303  94.634  16.385  1.00  0.00              
ATOM   2830  O   ALA   366      59.978  94.448  15.213  1.00  0.00              
ATOM   2831  N   GLU   367      61.211  95.578  16.732  1.00  0.00              
ATOM   2832  CA  GLU   367      61.775  96.448  15.727  1.00  0.00              
ATOM   2833  CB  GLU   367      60.972  97.740  15.490  1.00  0.00              
ATOM   2834  C   GLU   367      63.142  96.883  16.162  1.00  0.00              
ATOM   2835  O   GLU   367      63.482  96.826  17.343  1.00  0.00              
ATOM   2836  CG  GLU   367      59.579  97.511  14.902  1.00  0.00           C  
ATOM   2837  CD  GLU   367      58.932  98.875  14.706  1.00  0.00           C  
ATOM   2838  OE1 GLU   367      59.483  99.679  13.909  1.00  0.00           O  
ATOM   2839  OE2 GLU   367      57.882  99.134  15.350  1.00  0.00           O  
ATOM   2840  N   THR   368      63.961  97.348  15.191  1.00  0.00              
ATOM   2841  CA  THR   368      65.303  97.777  15.467  1.00  0.00              
ATOM   2842  CB  THR   368      66.306  97.252  14.481  1.00  0.00              
ATOM   2843  C   THR   368      65.345  99.270  15.375  1.00  0.00              
ATOM   2844  O   THR   368      64.696  99.864  14.515  1.00  0.00              
ATOM   2845  OG1 THR   368      66.019  97.751  13.184  1.00  0.00           O  
ATOM   2846  CG2 THR   368      66.244  95.715  14.476  1.00  0.00           C  
ATOM   2847  N   ARG   369      66.103  99.918  16.287  1.00  0.00              
ATOM   2848  CA  ARG   369      66.204 101.351  16.284  1.00  0.00              
ATOM   2849  CB  ARG   369      65.259 102.015  17.299  1.00  0.00              
ATOM   2850  C   ARG   369      67.586 101.707  16.751  1.00  0.00              
ATOM   2851  O   ARG   369      68.176 101.006  17.572  1.00  0.00              
ATOM   2852  CG  ARG   369      63.776 101.689  17.106  1.00  0.00           C  
ATOM   2853  CD  ARG   369      62.956 102.870  16.588  1.00  0.00           C  
ATOM   2854  NE  ARG   369      62.867 102.757  15.106  1.00  0.00           N  
ATOM   2855  CZ  ARG   369      61.795 102.147  14.524  1.00  0.00           C  
ATOM   2856  NH1 ARG   369      60.792 101.635  15.297  1.00  0.00           N  
ATOM   2857  NH2 ARG   369      61.723 102.059  13.164  1.00  0.00           N  
ATOM   2858  N   ARG   370      68.153 102.804  16.213  1.00  0.00              
ATOM   2859  CA  ARG   370      69.413 103.299  16.687  1.00  0.00              
ATOM   2860  CB  ARG   370      70.314 103.895  15.591  1.00  0.00              
ATOM   2861  C   ARG   370      69.088 104.324  17.726  1.00  0.00              
ATOM   2862  O   ARG   370      67.955 104.800  17.795  1.00  0.00              
ATOM   2863  CG  ARG   370      69.682 105.020  14.780  1.00  0.00           C  
ATOM   2864  CD  ARG   370      70.519 105.392  13.556  1.00  0.00           C  
ATOM   2865  NE  ARG   370      70.601 104.178  12.695  1.00  0.00           N  
ATOM   2866  CZ  ARG   370      71.644 104.027  11.828  1.00  0.00           C  
ATOM   2867  NH1 ARG   370      72.616 104.983  11.757  1.00  0.00           N  
ATOM   2868  NH2 ARG   370      71.723 102.914  11.042  1.00  0.00           N  
ATOM   2869  N   VAL   371      70.053 104.675  18.597  1.00  0.00              
ATOM   2870  CA  VAL   371      69.708 105.609  19.626  1.00  0.00              
ATOM   2871  CB  VAL   371      70.737 105.827  20.701  1.00  0.00              
ATOM   2872  C   VAL   371      69.319 106.915  19.017  1.00  0.00              
ATOM   2873  O   VAL   371      68.431 107.594  19.527  1.00  0.00              
ATOM   2874  CG1 VAL   371      70.837 104.552  21.546  1.00  0.00           C  
ATOM   2875  CG2 VAL   371      72.063 106.222  20.065  1.00  0.00           C  
ATOM   2876  N   ARG   372      69.960 107.304  17.902  1.00  0.00              
ATOM   2877  CA  ARG   372      69.643 108.556  17.282  1.00  0.00              
ATOM   2878  CB  ARG   372      70.427 108.779  15.984  1.00  0.00              
ATOM   2879  C   ARG   372      68.197 108.556  16.890  1.00  0.00              
ATOM   2880  O   ARG   372      67.494 109.542  17.107  1.00  0.00              
ATOM   2881  CG  ARG   372      70.114 110.109  15.300  1.00  0.00           C  
ATOM   2882  CD  ARG   372      70.484 110.099  13.818  1.00  0.00           C  
ATOM   2883  NE  ARG   372      70.443 111.502  13.327  1.00  0.00           N  
ATOM   2884  CZ  ARG   372      70.963 111.790  12.100  1.00  0.00           C  
ATOM   2885  NH1 ARG   372      71.394 110.779  11.291  1.00  0.00           N  
ATOM   2886  NH2 ARG   372      71.063 113.087  11.689  1.00  0.00           N  
ATOM   2887  N   ASP   373      67.699 107.456  16.295  1.00  0.00              
ATOM   2888  CA  ASP   373      66.330 107.492  15.868  1.00  0.00              
ATOM   2889  CB  ASP   373      65.907 106.392  14.871  1.00  0.00              
ATOM   2890  C   ASP   373      65.407 107.561  17.052  1.00  0.00              
ATOM   2891  O   ASP   373      64.357 108.197  16.981  1.00  0.00              
ATOM   2892  CG  ASP   373      66.041 105.006  15.461  1.00  0.00           C  
ATOM   2893  OD1 ASP   373      65.687 104.799  16.651  1.00  0.00           O  
ATOM   2894  OD2 ASP   373      66.488 104.120  14.689  1.00  0.00           O  
ATOM   2895  N   VAL   374      65.764 106.924  18.183  1.00  0.00              
ATOM   2896  CA  VAL   374      64.917 106.970  19.343  1.00  0.00              
ATOM   2897  CB  VAL   374      65.440 106.158  20.490  1.00  0.00              
ATOM   2898  C   VAL   374      64.825 108.389  19.810  1.00  0.00              
ATOM   2899  O   VAL   374      63.757 108.857  20.204  1.00  0.00              
ATOM   2900  CG1 VAL   374      64.519 106.390  21.701  1.00  0.00           C  
ATOM   2901  CG2 VAL   374      65.548 104.688  20.046  1.00  0.00           C  
ATOM   2902  N   ALA   375      65.955 109.117  19.771  1.00  0.00              
ATOM   2903  CA  ALA   375      65.995 110.473  20.230  1.00  0.00              
ATOM   2904  CB  ALA   375      67.395 111.099  20.111  1.00  0.00              
ATOM   2905  C   ALA   375      65.054 111.291  19.399  1.00  0.00              
ATOM   2906  O   ALA   375      64.351 112.154  19.920  1.00  0.00              
ATOM   2907  N   LYS   376      65.021 111.042  18.077  1.00  0.00              
ATOM   2908  CA  LYS   376      64.183 111.791  17.182  1.00  0.00              
ATOM   2909  CB  LYS   376      64.333 111.348  15.715  1.00  0.00              
ATOM   2910  C   LYS   376      62.741 111.564  17.526  1.00  0.00              
ATOM   2911  O   LYS   376      61.949 112.503  17.567  1.00  0.00              
ATOM   2912  CG  LYS   376      65.700 111.626  15.085  1.00  0.00           C  
ATOM   2913  CD  LYS   376      65.905 110.874  13.766  1.00  0.00           C  
ATOM   2914  CE  LYS   376      67.181 111.258  13.014  1.00  0.00           C  
ATOM   2915  NZ  LYS   376      67.312 110.423  11.799  1.00  0.00           N  
ATOM   2916  N   LEU   377      62.360 110.298  17.778  1.00  0.00              
ATOM   2917  CA  LEU   377      60.980 109.973  18.010  1.00  0.00              
ATOM   2918  CB  LEU   377      60.704 108.457  18.042  1.00  0.00              
ATOM   2919  C   LEU   377      60.454 110.588  19.277  1.00  0.00              
ATOM   2920  O   LEU   377      59.335 111.100  19.293  1.00  0.00              
ATOM   2921  CG  LEU   377      60.862 107.791  16.659  1.00  0.00           C  
ATOM   2922  CD1 LEU   377      60.501 106.296  16.699  1.00  0.00           C  
ATOM   2923  CD2 LEU   377      60.079 108.564  15.585  1.00  0.00           C  
ATOM   2924  N   VAL   378      61.228 110.560  20.379  1.00  0.00              
ATOM   2925  CA  VAL   378      60.721 111.095  21.616  1.00  0.00              
ATOM   2926  CB  VAL   378      61.631 110.850  22.789  1.00  0.00              
ATOM   2927  C   VAL   378      60.483 112.572  21.475  1.00  0.00              
ATOM   2928  O   VAL   378      59.439 113.090  21.863  1.00  0.00              
ATOM   2929  CG1 VAL   378      62.927 111.649  22.605  1.00  0.00           C  
ATOM   2930  CG2 VAL   378      60.866 111.175  24.082  1.00  0.00           C  
ATOM   2931  N   ALA   379      61.435 113.275  20.844  1.00  0.00              
ATOM   2932  CA  ALA   379      61.434 114.697  20.660  1.00  0.00              
ATOM   2933  CB  ALA   379      62.686 115.200  19.924  1.00  0.00              
ATOM   2934  C   ALA   379      60.246 115.123  19.862  1.00  0.00              
ATOM   2935  O   ALA   379      59.866 116.288  19.891  1.00  0.00              
ATOM   2936  N   ASP   380      59.667 114.239  19.042  1.00  0.00              
ATOM   2937  CA  ASP   380      58.577 114.711  18.242  1.00  0.00              
ATOM   2938  CB  ASP   380      58.111 113.687  17.197  1.00  0.00              
ATOM   2939  C   ASP   380      57.420 115.168  19.092  1.00  0.00              
ATOM   2940  O   ASP   380      56.704 116.086  18.697  1.00  0.00              
ATOM   2941  CG  ASP   380      59.207 113.672  16.136  1.00  0.00           C  
ATOM   2942  OD1 ASP   380      60.090 114.570  16.198  1.00  0.00           O  
ATOM   2943  OD2 ASP   380      59.179 112.775  15.252  1.00  0.00           O  
ATOM   2944  N   GLN   381      57.154 114.530  20.250  1.00  0.00              
ATOM   2945  CA  GLN   381      56.017 114.941  21.036  1.00  0.00              
ATOM   2946  CB  GLN   381      55.711 113.954  22.174  1.00  0.00              
ATOM   2947  C   GLN   381      56.155 116.291  21.697  1.00  0.00              
ATOM   2948  O   GLN   381      55.355 117.189  21.434  1.00  0.00              
ATOM   2949  CG  GLN   381      55.280 112.575  21.684  1.00  0.00           C  
ATOM   2950  CD  GLN   381      53.929 112.750  21.012  1.00  0.00           C  
ATOM   2951  OE1 GLN   381      53.126 113.588  21.418  1.00  0.00           O  
ATOM   2952  NE2 GLN   381      53.673 111.947  19.945  1.00  0.00           N  
ATOM   2953  N   THR   382      57.179 116.501  22.559  1.00  0.00              
ATOM   2954  CA  THR   382      57.208 117.767  23.244  1.00  0.00              
ATOM   2955  CB  THR   382      56.571 117.711  24.610  1.00  0.00              
ATOM   2956  C   THR   382      58.606 118.293  23.381  1.00  0.00              
ATOM   2957  O   THR   382      59.362 117.876  24.258  1.00  0.00              
ATOM   2958  OG1 THR   382      56.626 118.982  25.240  1.00  0.00           O  
ATOM   2959  CG2 THR   382      57.255 116.634  25.470  1.00  0.00           C  
ATOM   2960  N   GLY   383      58.959 119.262  22.510  1.00  0.00              
ATOM   2961  CA  GLY   383      60.229 119.933  22.543  1.00  0.00              
ATOM   2962  C   GLY   383      61.311 118.912  22.660  1.00  0.00              
ATOM   2963  O   GLY   383      61.374 117.962  21.883  1.00  0.00              
ATOM   2964  N   VAL   384      62.202 119.126  23.651  1.00  0.00              
ATOM   2965  CA  VAL   384      63.257 118.218  24.002  1.00  0.00              
ATOM   2966  CB  VAL   384      62.967 116.761  23.734  1.00  0.00              
ATOM   2967  C   VAL   384      64.506 118.598  23.281  1.00  0.00              
ATOM   2968  O   VAL   384      64.475 119.074  22.148  1.00  0.00              
ATOM   2969  CG1 VAL   384      64.190 115.919  24.141  1.00  0.00           C  
ATOM   2970  CG2 VAL   384      61.660 116.381  24.452  1.00  0.00           C  
ATOM   2971  N   GLU   385      65.651 118.379  23.954  1.00  0.00              
ATOM   2972  CA  GLU   385      66.938 118.693  23.413  1.00  0.00              
ATOM   2973  CB  GLU   385      67.639 119.822  24.181  1.00  0.00              
ATOM   2974  C   GLU   385      67.762 117.449  23.537  1.00  0.00              
ATOM   2975  O   GLU   385      67.405 116.532  24.276  1.00  0.00              
ATOM   2976  CG  GLU   385      68.921 120.325  23.524  1.00  0.00           C  
ATOM   2977  CD  GLU   385      69.466 121.432  24.414  1.00  0.00           C  
ATOM   2978  OE1 GLU   385      68.719 122.420  24.640  1.00  0.00           O  
ATOM   2979  OE2 GLU   385      70.626 121.303  24.887  1.00  0.00           O  
ATOM   2980  N   VAL   386      68.872 117.368  22.776  1.00  0.00              
ATOM   2981  CA  VAL   386      69.704 116.200  22.840  1.00  0.00              
ATOM   2982  CB  VAL   386      69.756 115.420  21.553  1.00  0.00              
ATOM   2983  C   VAL   386      71.106 116.634  23.124  1.00  0.00              
ATOM   2984  O   VAL   386      71.508 117.738  22.761  1.00  0.00              
ATOM   2985  CG1 VAL   386      68.348 114.895  21.220  1.00  0.00           C  
ATOM   2986  CG2 VAL   386      70.363 116.317  20.460  1.00  0.00           C  
ATOM   2987  N   ASN   387      71.885 115.782  23.827  1.00  0.00              
ATOM   2988  CA  ASN   387      73.266 116.109  24.042  1.00  0.00              
ATOM   2989  CB  ASN   387      73.601 116.725  25.414  1.00  0.00              
ATOM   2990  C   ASN   387      74.064 114.855  23.876  1.00  0.00              
ATOM   2991  O   ASN   387      73.536 113.745  23.941  1.00  0.00              
ATOM   2992  CG  ASN   387      73.456 115.673  26.493  1.00  0.00           C  
ATOM   2993  OD1 ASN   387      74.320 114.813  26.650  1.00  0.00           O  
ATOM   2994  ND2 ASN   387      72.349 115.752  27.278  1.00  0.00           N  
ATOM   2995  N   LEU   388      75.376 115.003  23.619  1.00  0.00              
ATOM   2996  CA  LEU   388      76.173 113.832  23.417  1.00  0.00              
ATOM   2997  CB  LEU   388      77.064 113.903  22.171  1.00  0.00              
ATOM   2998  C   LEU   388      77.032 113.640  24.621  1.00  0.00              
ATOM   2999  O   LEU   388      77.710 114.561  25.072  1.00  0.00              
ATOM   3000  CG  LEU   388      76.233 113.956  20.874  1.00  0.00           C  
ATOM   3001  CD1 LEU   388      75.447 115.270  20.760  1.00  0.00           C  
ATOM   3002  CD2 LEU   388      77.093 113.672  19.640  1.00  0.00           C  
ATOM   3003  N   LEU   389      77.012 112.416  25.186  1.00  0.00              
ATOM   3004  CA  LEU   389      77.794 112.161  26.354  1.00  0.00              
ATOM   3005  CB  LEU   389      77.049 111.392  27.462  1.00  0.00              
ATOM   3006  C   LEU   389      78.918 111.261  25.960  1.00  0.00              
ATOM   3007  O   LEU   389      78.730 110.342  25.160  1.00  0.00              
ATOM   3008  CG  LEU   389      75.765 112.069  27.964  1.00  0.00           C  
ATOM   3009  CD1 LEU   389      74.698 112.108  26.859  1.00  0.00           C  
ATOM   3010  CD2 LEU   389      75.247 111.401  29.248  1.00  0.00           C  
ATOM   3011  N   PRO   390      80.088 111.524  26.491  1.00  0.00              
ATOM   3012  CA  PRO   390      81.235 110.703  26.213  1.00  0.00              
ATOM   3013  CB  PRO   390      82.345 111.247  27.108  1.00  0.00              
ATOM   3014  C   PRO   390      80.812 109.314  26.590  1.00  0.00              
ATOM   3015  O   PRO   390      80.312 109.125  27.697  1.00  0.00              
ATOM   3016  CD  PRO   390      80.224 112.249  27.742  1.00  0.00           C  
ATOM   3017  CG  PRO   390      81.570 111.780  28.328  1.00  0.00           C  
ATOM   3018  N   ASN   391      81.009 108.331  25.699  1.00  0.00              
ATOM   3019  CA  ASN   391      80.492 107.013  25.935  1.00  0.00              
ATOM   3020  CB  ASN   391      80.621 106.122  24.684  1.00  0.00              
ATOM   3021  C   ASN   391      81.224 106.346  27.061  1.00  0.00              
ATOM   3022  O   ASN   391      82.445 106.211  27.040  1.00  0.00              
ATOM   3023  CG  ASN   391      79.734 104.893  24.815  1.00  0.00           C  
ATOM   3024  OD1 ASN   391      79.126 104.650  25.856  1.00  0.00           O  
ATOM   3025  ND2 ASN   391      79.666 104.086  23.721  1.00  0.00           N  
ATOM   3026  N   PRO   392      80.486 105.955  28.070  1.00  0.00              
ATOM   3027  CA  PRO   392      81.040 105.245  29.194  1.00  0.00              
ATOM   3028  CB  PRO   392      80.013 105.374  30.322  1.00  0.00              
ATOM   3029  C   PRO   392      81.328 103.825  28.813  1.00  0.00              
ATOM   3030  O   PRO   392      82.080 103.154  29.518  1.00  0.00              
ATOM   3031  CD  PRO   392      79.217 106.587  28.388  1.00  0.00           C  
ATOM   3032  CG  PRO   392      78.716 105.817  29.620  1.00  0.00           C  
ATOM   3033  N   ARG   393      80.744 103.349  27.696  1.00  0.00              
ATOM   3034  CA  ARG   393      80.842 101.963  27.335  1.00  0.00              
ATOM   3035  CB  ARG   393      79.506 101.393  26.847  1.00  0.00              
ATOM   3036  C   ARG   393      81.773 101.804  26.180  1.00  0.00              
ATOM   3037  O   ARG   393      82.054 102.749  25.444  1.00  0.00              
ATOM   3038  CG  ARG   393      78.371 101.542  27.856  1.00  0.00           C  
ATOM   3039  CD  ARG   393      77.035 101.033  27.321  1.00  0.00           C  
ATOM   3040  NE  ARG   393      76.034 101.166  28.414  1.00  0.00           N  
ATOM   3041  CZ  ARG   393      74.933 100.362  28.411  1.00  0.00           C  
ATOM   3042  NH1 ARG   393      74.761  99.453  27.410  1.00  0.00           N  
ATOM   3043  NH2 ARG   393      74.006 100.464  29.408  1.00  0.00           N  
ATOM   3044  N   GLN   394      82.304 100.576  26.018  1.00  0.00              
ATOM   3045  CA  GLN   394      83.116 100.287  24.875  1.00  0.00              
ATOM   3046  CB  GLN   394      84.345  99.425  25.202  1.00  0.00              
ATOM   3047  C   GLN   394      82.229  99.494  23.970  1.00  0.00              
ATOM   3048  O   GLN   394      81.845  98.371  24.295  1.00  0.00              
ATOM   3049  CG  GLN   394      85.295 100.096  26.197  1.00  0.00           C  
ATOM   3050  CD  GLN   394      85.906 101.323  25.534  1.00  0.00           C  
ATOM   3051  OE1 GLN   394      86.845 101.216  24.747  1.00  0.00           O  
ATOM   3052  NE2 GLN   394      85.363 102.526  25.859  1.00  0.00           N  
ATOM   3053  N   GLU   395      81.862 100.081  22.814  1.00  0.00              
ATOM   3054  CA  GLU   395      80.964  99.439  21.897  1.00  0.00              
ATOM   3055  CB  GLU   395      79.502  99.522  22.364  1.00  0.00              
ATOM   3056  C   GLU   395      81.060 100.179  20.595  1.00  0.00              
ATOM   3057  O   GLU   395      81.589 101.288  20.544  1.00  0.00              
ATOM   3058  CG  GLU   395      79.037 100.965  22.581  1.00  0.00           C  
ATOM   3059  CD  GLU   395      77.619 100.950  23.134  1.00  0.00           C  
ATOM   3060  OE1 GLU   395      77.034  99.840  23.255  1.00  0.00           O  
ATOM   3061  OE2 GLU   395      77.103 102.056  23.446  1.00  0.00           O  
ATOM   3062  N   ALA   396      80.569  99.572  19.493  1.00  0.00              
ATOM   3063  CA  ALA   396      80.629 100.225  18.214  1.00  0.00              
ATOM   3064  CB  ALA   396      80.412  99.263  17.033  1.00  0.00              
ATOM   3065  C   ALA   396      79.570 101.289  18.142  1.00  0.00              
ATOM   3066  O   ALA   396      78.402 101.047  18.443  1.00  0.00              
ATOM   3067  N   ALA   397      79.993 102.516  17.772  1.00  0.00              
ATOM   3068  CA  ALA   397      79.172 103.682  17.594  1.00  0.00              
ATOM   3069  CB  ALA   397      80.016 104.960  17.482  1.00  0.00              
ATOM   3070  C   ALA   397      78.337 103.575  16.362  1.00  0.00              
ATOM   3071  O   ALA   397      77.198 104.037  16.345  1.00  0.00              
ATOM   3072  N   GLU   398      78.916 103.032  15.273  1.00  0.00              
ATOM   3073  CA  GLU   398      78.190 102.853  14.049  1.00  0.00              
ATOM   3074  CB  GLU   398      78.571 103.844  12.935  1.00  0.00              
ATOM   3075  C   GLU   398      78.517 101.482  13.571  1.00  0.00              
ATOM   3076  O   GLU   398      79.681 101.088  13.535  1.00  0.00              
ATOM   3077  CG  GLU   398      77.732 103.671  11.665  1.00  0.00           C  
ATOM   3078  CD  GLU   398      77.952 104.884  10.772  1.00  0.00           C  
ATOM   3079  OE1 GLU   398      78.027 106.015  11.323  1.00  0.00           O  
ATOM   3080  OE2 GLU   398      78.046 104.698   9.530  1.00  0.00           O  
ATOM   3081  N   ASN   399      77.484 100.699  13.211  1.00  0.00              
ATOM   3082  CA  ASN   399      77.768  99.362  12.787  1.00  0.00              
ATOM   3083  CB  ASN   399      78.115  98.432  13.959  1.00  0.00              
ATOM   3084  C   ASN   399      76.572  98.811  12.080  1.00  0.00              
ATOM   3085  O   ASN   399      75.464  99.334  12.186  1.00  0.00              
ATOM   3086  CG  ASN   399      76.963  98.499  14.950  1.00  0.00           C  
ATOM   3087  OD1 ASN   399      75.854  98.049  14.668  1.00  0.00           O  
ATOM   3088  ND2 ASN   399      77.230  99.087  16.148  1.00  0.00           N  
ATOM   3089  N   GLU   400      76.775  97.728  11.308  1.00  0.00              
ATOM   3090  CA  GLU   400      75.669  97.150  10.610  1.00  0.00              
ATOM   3091  CB  GLU   400      76.073  96.234   9.444  1.00  0.00              
ATOM   3092  C   GLU   400      74.875  96.352  11.591  1.00  0.00              
ATOM   3093  O   GLU   400      75.419  95.825  12.561  1.00  0.00              
ATOM   3094  CG  GLU   400      76.759  97.009   8.319  1.00  0.00           C  
ATOM   3095  CD  GLU   400      75.872  98.204   7.998  1.00  0.00           C  
ATOM   3096  OE1 GLU   400      74.631  98.075   8.174  1.00  0.00           O  
ATOM   3097  OE2 GLU   400      76.419  99.259   7.578  1.00  0.00           O  
ATOM   3098  N   LEU   401      73.543  96.292  11.394  1.00  0.00              
ATOM   3099  CA  LEU   401      72.735  95.497  12.272  1.00  0.00              
ATOM   3100  CB  LEU   401      72.159  96.268  13.470  1.00  0.00              
ATOM   3101  C   LEU   401      71.564  94.970  11.507  1.00  0.00              
ATOM   3102  O   LEU   401      70.746  95.736  10.999  1.00  0.00              
ATOM   3103  CG  LEU   401      71.290  95.384  14.384  1.00  0.00           C  
ATOM   3104  CD1 LEU   401      72.114  94.255  15.026  1.00  0.00           C  
ATOM   3105  CD2 LEU   401      70.518  96.227  15.412  1.00  0.00           C  
ATOM   3106  N   ASP   402      71.457  93.633  11.402  1.00  0.00              
ATOM   3107  CA  ASP   402      70.331  93.034  10.744  1.00  0.00              
ATOM   3108  CB  ASP   402      70.600  92.679   9.269  1.00  0.00              
ATOM   3109  C   ASP   402      70.069  91.746  11.456  1.00  0.00              
ATOM   3110  O   ASP   402      70.610  90.707  11.081  1.00  0.00              
ATOM   3111  CG  ASP   402      69.322  92.107   8.668  1.00  0.00           C  
ATOM   3112  OD1 ASP   402      68.290  92.080   9.390  1.00  0.00           O  
ATOM   3113  OD2 ASP   402      69.361  91.686   7.481  1.00  0.00           O  
ATOM   3114  N   VAL   403      69.219  91.773  12.501  1.00  0.00              
ATOM   3115  CA  VAL   403      68.984  90.564  13.236  1.00  0.00              
ATOM   3116  CB  VAL   403      69.038  90.738  14.729  1.00  0.00              
ATOM   3117  C   VAL   403      67.645  90.007  12.866  1.00  0.00              
ATOM   3118  O   VAL   403      66.649  90.726  12.794  1.00  0.00              
ATOM   3119  CG1 VAL   403      68.668  89.406  15.403  1.00  0.00           C  
ATOM   3120  CG2 VAL   403      70.444  91.237  15.107  1.00  0.00           C  
ATOM   3121  N   SER   404      67.612  88.683  12.610  1.00  0.00              
ATOM   3122  CA  SER   404      66.414  87.999  12.211  1.00  0.00              
ATOM   3123  CB  SER   404      66.695  86.612  11.605  1.00  0.00              
ATOM   3124  C   SER   404      65.501  87.800  13.386  1.00  0.00              
ATOM   3125  O   SER   404      65.944  87.545  14.505  1.00  0.00              
ATOM   3126  OG  SER   404      65.479  85.972  11.252  1.00  0.00           O  
ATOM   3127  N   ASN   405      64.178  87.940  13.141  1.00  0.00              
ATOM   3128  CA  ASN   405      63.166  87.720  14.143  1.00  0.00              
ATOM   3129  CB  ASN   405      62.656  89.015  14.786  1.00  0.00              
ATOM   3130  C   ASN   405      61.967  87.175  13.440  1.00  0.00              
ATOM   3131  O   ASN   405      61.161  87.939  12.911  1.00  0.00              
ATOM   3132  CG  ASN   405      63.737  89.525  15.703  1.00  0.00           C  
ATOM   3133  OD1 ASN   405      64.107  88.844  16.657  1.00  0.00           O  
ATOM   3134  ND2 ASN   405      64.264  90.743  15.403  1.00  0.00           N  
ATOM   3135  N   ARG   406      61.770  85.845  13.458  1.00  0.00              
ATOM   3136  CA  ARG   406      60.660  85.349  12.700  1.00  0.00              
ATOM   3137  CB  ARG   406      61.144  84.780  11.356  1.00  0.00              
ATOM   3138  C   ARG   406      59.990  84.247  13.459  1.00  0.00              
ATOM   3139  O   ARG   406      58.806  83.978  13.256  1.00  0.00              
ATOM   3140  CG  ARG   406      61.782  85.863  10.478  1.00  0.00           C  
ATOM   3141  CD  ARG   406      62.764  85.351   9.419  1.00  0.00           C  
ATOM   3142  NE  ARG   406      61.991  84.678   8.341  1.00  0.00           N  
ATOM   3143  CZ  ARG   406      61.988  83.317   8.246  1.00  0.00           C  
ATOM   3144  NH1 ARG   406      62.674  82.561   9.153  1.00  0.00           N  
ATOM   3145  NH2 ARG   406      61.312  82.712   7.226  1.00  0.00           N  
ATOM   3146  N   LYS   407      60.720  83.591  14.379  1.00  0.00              
ATOM   3147  CA  LYS   407      60.171  82.442  15.040  1.00  0.00              
ATOM   3148  CB  LYS   407      61.189  81.715  15.935  1.00  0.00              
ATOM   3149  C   LYS   407      58.956  82.783  15.851  1.00  0.00              
ATOM   3150  O   LYS   407      57.959  82.070  15.778  1.00  0.00              
ATOM   3151  CG  LYS   407      62.218  80.927  15.119  1.00  0.00           C  
ATOM   3152  CD  LYS   407      63.384  80.370  15.935  1.00  0.00           C  
ATOM   3153  CE  LYS   407      64.330  79.496  15.109  1.00  0.00           C  
ATOM   3154  NZ  LYS   407      65.390  78.936  15.977  1.00  0.00           N  
ATOM   3155  N   PHE   408      58.977  83.878  16.633  1.00  0.00              
ATOM   3156  CA  PHE   408      57.825  84.183  17.438  1.00  0.00              
ATOM   3157  CB  PHE   408      57.980  85.384  18.389  1.00  0.00              
ATOM   3158  C   PHE   408      56.658  84.496  16.561  1.00  0.00              
ATOM   3159  O   PHE   408      55.527  84.117  16.864  1.00  0.00              
ATOM   3160  CG  PHE   408      58.725  84.973  19.612  1.00  0.00           C  
ATOM   3161  CD1 PHE   408      58.113  84.169  20.548  1.00  0.00           C  
ATOM   3162  CD2 PHE   408      60.023  85.366  19.823  1.00  0.00           C  
ATOM   3163  CE1 PHE   408      58.768  83.776  21.690  1.00  0.00           C  
ATOM   3164  CE2 PHE   408      60.675  84.978  20.968  1.00  0.00           C  
ATOM   3165  CZ  PHE   408      60.057  84.188  21.905  1.00  0.00           C  
ATOM   3166  N   CYS   409      56.904  85.215  15.453  1.00  0.00              
ATOM   3167  CA  CYS   409      55.839  85.616  14.580  1.00  0.00              
ATOM   3168  CB  CYS   409      56.333  86.451  13.387  1.00  0.00              
ATOM   3169  C   CYS   409      55.170  84.390  14.041  1.00  0.00              
ATOM   3170  O   CYS   409      53.946  84.351  13.917  1.00  0.00              
ATOM   3171  SG  CYS   409      57.066  88.032  13.908  1.00  0.00           S  
ATOM   3172  N   SER   410      55.952  83.347  13.711  1.00  0.00              
ATOM   3173  CA  SER   410      55.373  82.152  13.163  1.00  0.00              
ATOM   3174  CB  SER   410      56.432  81.102  12.786  1.00  0.00              
ATOM   3175  C   SER   410      54.452  81.551  14.186  1.00  0.00              
ATOM   3176  O   SER   410      53.434  80.955  13.840  1.00  0.00              
ATOM   3177  OG  SER   410      57.246  81.594  11.731  1.00  0.00           O  
ATOM   3178  N   LEU   411      54.801  81.693  15.478  1.00  0.00              
ATOM   3179  CA  LEU   411      54.026  81.203  16.587  1.00  0.00              
ATOM   3180  CB  LEU   411      54.753  81.123  17.944  1.00  0.00              
ATOM   3181  C   LEU   411      52.758  81.982  16.768  1.00  0.00              
ATOM   3182  O   LEU   411      51.888  81.553  17.526  1.00  0.00              
ATOM   3183  CG  LEU   411      55.674  79.892  18.091  1.00  0.00           C  
ATOM   3184  CD1 LEU   411      56.944  79.987  17.238  1.00  0.00           C  
ATOM   3185  CD2 LEU   411      55.959  79.595  19.567  1.00  0.00           C  
ATOM   3186  N   GLY   412      52.636  83.182  16.160  1.00  0.00              
ATOM   3187  CA  GLY   412      51.376  83.865  16.283  1.00  0.00              
ATOM   3188  C   GLY   412      51.487  85.136  17.068  1.00  0.00              
ATOM   3189  O   GLY   412      50.473  85.701  17.476  1.00  0.00              
ATOM   3190  N   LEU   413      52.712  85.634  17.306  1.00  0.00              
ATOM   3191  CA  LEU   413      52.827  86.861  18.040  1.00  0.00              
ATOM   3192  CB  LEU   413      54.291  87.231  18.349  1.00  0.00              
ATOM   3193  C   LEU   413      52.208  87.977  17.250  1.00  0.00              
ATOM   3194  O   LEU   413      52.392  88.081  16.038  1.00  0.00              
ATOM   3195  CG  LEU   413      54.484  88.556  19.114  1.00  0.00           C  
ATOM   3196  CD1 LEU   413      53.827  88.525  20.502  1.00  0.00           C  
ATOM   3197  CD2 LEU   413      55.973  88.930  19.189  1.00  0.00           C  
ATOM   3198  N   ASP   414      51.411  88.829  17.934  1.00  0.00              
ATOM   3199  CA  ASP   414      50.829  89.991  17.318  1.00  0.00              
ATOM   3200  CB  ASP   414      49.297  90.066  17.449  1.00  0.00              
ATOM   3201  C   ASP   414      51.430  91.141  18.067  1.00  0.00              
ATOM   3202  O   ASP   414      50.991  91.494  19.162  1.00  0.00              
ATOM   3203  CG  ASP   414      48.792  91.070  16.419  1.00  0.00           C  
ATOM   3204  OD1 ASP   414      49.595  91.954  16.018  1.00  0.00           O  
ATOM   3205  OD2 ASP   414      47.605  90.960  16.011  1.00  0.00           O  
ATOM   3206  N   PRO   415      52.443  91.728  17.497  1.00  0.00              
ATOM   3207  CA  PRO   415      53.143  92.784  18.173  1.00  0.00              
ATOM   3208  CB  PRO   415      54.552  92.820  17.572  1.00  0.00              
ATOM   3209  C   PRO   415      52.511  94.129  18.227  1.00  0.00              
ATOM   3210  O   PRO   415      51.693  94.467  17.374  1.00  0.00              
ATOM   3211  CD  PRO   415      53.306  91.013  16.572  1.00  0.00           C  
ATOM   3212  CG  PRO   415      54.446  92.001  16.276  1.00  0.00           C  
ATOM   3213  N   ILE   416      52.889  94.905  19.261  1.00  0.00              
ATOM   3214  CA  ILE   416      52.474  96.266  19.359  1.00  0.00              
ATOM   3215  CB  ILE   416      51.939  96.633  20.712  1.00  0.00              
ATOM   3216  C   ILE   416      53.678  97.080  19.023  1.00  0.00              
ATOM   3217  O   ILE   416      54.569  97.306  19.841  1.00  0.00              
ATOM   3218  CG2 ILE   416      50.578  95.953  20.899  1.00  0.00           C  
ATOM   3219  CG1 ILE   416      52.952  96.303  21.808  1.00  0.00           C  
ATOM   3220  CD1 ILE   416      52.448  96.696  23.187  1.00  0.00           C  
ATOM   3221  N   THR   417      53.724  97.554  17.766  1.00  0.00              
ATOM   3222  CA  THR   417      54.866  98.284  17.318  1.00  0.00              
ATOM   3223  CB  THR   417      54.919  98.470  15.830  1.00  0.00              
ATOM   3224  C   THR   417      54.838  99.628  17.955  1.00  0.00              
ATOM   3225  O   THR   417      53.798 100.102  18.409  1.00  0.00              
ATOM   3226  OG1 THR   417      53.770  99.177  15.388  1.00  0.00           O  
ATOM   3227  CG2 THR   417      54.993  97.088  15.157  1.00  0.00           C  
ATOM   3228  N   LEU   418      56.018 100.271  17.997  1.00  0.00              
ATOM   3229  CA  LEU   418      56.175 101.554  18.614  1.00  0.00              
ATOM   3230  CB  LEU   418      57.616 102.056  18.463  1.00  0.00              
ATOM   3231  C   LEU   418      55.266 102.504  17.902  1.00  0.00              
ATOM   3232  O   LEU   418      55.285 102.595  16.675  1.00  0.00              
ATOM   3233  CG  LEU   418      57.892 103.422  19.091  1.00  0.00           C  
ATOM   3234  CD1 LEU   418      57.684 103.380  20.615  1.00  0.00           C  
ATOM   3235  CD2 LEU   418      59.284 103.913  18.662  1.00  0.00           C  
ATOM   3236  N   ASP   419      54.434 103.241  18.669  1.00  0.00              
ATOM   3237  CA  ASP   419      53.474 104.109  18.050  1.00  0.00              
ATOM   3238  CB  ASP   419      52.040 103.549  18.129  1.00  0.00              
ATOM   3239  C   ASP   419      53.478 105.434  18.752  1.00  0.00              
ATOM   3240  O   ASP   419      54.065 105.600  19.821  1.00  0.00              
ATOM   3241  CG  ASP   419      51.160 104.219  17.078  1.00  0.00           C  
ATOM   3242  OD1 ASP   419      51.699 104.997  16.247  1.00  0.00           O  
ATOM   3243  OD2 ASP   419      49.929 103.949  17.086  1.00  0.00           O  
ATOM   3244  N   ALA   420      52.817 106.427  18.127  1.00  0.00              
ATOM   3245  CA  ALA   420      52.684 107.747  18.665  1.00  0.00              
ATOM   3246  CB  ALA   420      51.903 108.693  17.736  1.00  0.00              
ATOM   3247  C   ALA   420      51.912 107.639  19.939  1.00  0.00              
ATOM   3248  O   ALA   420      52.200 108.335  20.910  1.00  0.00              
ATOM   3249  N   ALA   421      50.900 106.751  19.961  1.00  0.00              
ATOM   3250  CA  ALA   421      50.059 106.595  21.114  1.00  0.00              
ATOM   3251  CB  ALA   421      48.953 105.547  20.901  1.00  0.00              
ATOM   3252  C   ALA   421      50.886 106.143  22.280  1.00  0.00              
ATOM   3253  O   ALA   421      50.710 106.632  23.394  1.00  0.00              
ATOM   3254  N   LEU   422      51.814 105.195  22.049  1.00  0.00              
ATOM   3255  CA  LEU   422      52.643 104.657  23.095  1.00  0.00              
ATOM   3256  CB  LEU   422      53.605 103.596  22.550  1.00  0.00              
ATOM   3257  C   LEU   422      53.495 105.738  23.670  1.00  0.00              
ATOM   3258  O   LEU   422      53.581 105.894  24.887  1.00  0.00              
ATOM   3259  CG  LEU   422      52.924 102.254  22.255  1.00  0.00           C  
ATOM   3260  CD1 LEU   422      53.804 101.337  21.402  1.00  0.00           C  
ATOM   3261  CD2 LEU   422      52.489 101.575  23.564  1.00  0.00           C  
ATOM   3262  N   PHE   423      54.135 106.534  22.799  1.00  0.00              
ATOM   3263  CA  PHE   423      55.008 107.558  23.286  1.00  0.00              
ATOM   3264  CB  PHE   423      55.718 108.371  22.193  1.00  0.00              
ATOM   3265  C   PHE   423      54.236 108.560  24.072  1.00  0.00              
ATOM   3266  O   PHE   423      54.690 109.017  25.119  1.00  0.00              
ATOM   3267  CG  PHE   423      56.809 107.548  21.618  1.00  0.00           C  
ATOM   3268  CD1 PHE   423      57.799 107.079  22.446  1.00  0.00           C  
ATOM   3269  CD2 PHE   423      56.873 107.287  20.269  1.00  0.00           C  
ATOM   3270  CE1 PHE   423      58.835 106.330  21.951  1.00  0.00           C  
ATOM   3271  CE2 PHE   423      57.910 106.540  19.765  1.00  0.00           C  
ATOM   3272  CZ  PHE   423      58.885 106.065  20.609  1.00  0.00           C  
ATOM   3273  N   ASP   424      53.049 108.950  23.581  1.00  0.00              
ATOM   3274  CA  ASP   424      52.324 109.978  24.264  1.00  0.00              
ATOM   3275  CB  ASP   424      51.005 110.352  23.570  1.00  0.00              
ATOM   3276  C   ASP   424      51.985 109.507  25.642  1.00  0.00              
ATOM   3277  O   ASP   424      52.111 110.257  26.609  1.00  0.00              
ATOM   3278  CG  ASP   424      50.462 111.593  24.263  1.00  0.00           C  
ATOM   3279  OD1 ASP   424      51.217 112.202  25.068  1.00  0.00           O  
ATOM   3280  OD2 ASP   424      49.282 111.946  24.001  1.00  0.00           O  
ATOM   3281  N   GLU   425      51.548 108.241  25.765  1.00  0.00              
ATOM   3282  CA  GLU   425      51.144 107.730  27.041  1.00  0.00              
ATOM   3283  CB  GLU   425      50.534 106.319  26.944  1.00  0.00              
ATOM   3284  C   GLU   425      52.320 107.672  27.964  1.00  0.00              
ATOM   3285  O   GLU   425      52.216 108.055  29.127  1.00  0.00              
ATOM   3286  CG  GLU   425      49.192 106.299  26.207  1.00  0.00           C  
ATOM   3287  CD  GLU   425      48.683 104.865  26.158  1.00  0.00           C  
ATOM   3288  OE1 GLU   425      49.531 103.931  26.151  1.00  0.00           O  
ATOM   3289  OE2 GLU   425      47.438 104.684  26.122  1.00  0.00           O  
ATOM   3290  N   VAL   426      53.479 107.192  27.473  1.00  0.00              
ATOM   3291  CA  VAL   426      54.617 107.040  28.333  1.00  0.00              
ATOM   3292  CB  VAL   426      55.736 106.279  27.689  1.00  0.00              
ATOM   3293  C   VAL   426      55.129 108.388  28.757  1.00  0.00              
ATOM   3294  O   VAL   426      55.525 108.584  29.905  1.00  0.00              
ATOM   3295  CG1 VAL   426      56.876 106.195  28.716  1.00  0.00           C  
ATOM   3296  CG2 VAL   426      55.207 104.911  27.213  1.00  0.00           C  
ATOM   3297  N   THR   427      55.155 109.363  27.835  1.00  0.00              
ATOM   3298  CA  THR   427      55.655 110.663  28.180  1.00  0.00              
ATOM   3299  CB  THR   427      55.739 111.582  26.997  1.00  0.00              
ATOM   3300  C   THR   427      54.747 111.279  29.198  1.00  0.00              
ATOM   3301  O   THR   427      55.206 111.878  30.169  1.00  0.00              
ATOM   3302  OG1 THR   427      56.600 111.030  26.011  1.00  0.00           O  
ATOM   3303  CG2 THR   427      56.280 112.942  27.471  1.00  0.00           C  
ATOM   3304  N   GLU   428      53.421 111.137  29.015  1.00  0.00              
ATOM   3305  CA  GLU   428      52.522 111.755  29.945  1.00  0.00              
ATOM   3306  CB  GLU   428      51.039 111.707  29.528  1.00  0.00              
ATOM   3307  C   GLU   428      52.683 111.128  31.297  1.00  0.00              
ATOM   3308  O   GLU   428      52.590 111.825  32.306  1.00  0.00              
ATOM   3309  CG  GLU   428      50.416 110.316  29.430  1.00  0.00           C  
ATOM   3310  CD  GLU   428      48.966 110.522  29.008  1.00  0.00           C  
ATOM   3311  OE1 GLU   428      48.369 111.545  29.438  1.00  0.00           O  
ATOM   3312  OE2 GLU   428      48.436 109.664  28.252  1.00  0.00           O  
ATOM   3313  N   VAL   429      52.918 109.800  31.372  1.00  0.00              
ATOM   3314  CA  VAL   429      53.061 109.202  32.672  1.00  0.00              
ATOM   3315  CB  VAL   429      53.123 107.695  32.712  1.00  0.00              
ATOM   3316  C   VAL   429      54.282 109.749  33.344  1.00  0.00              
ATOM   3317  O   VAL   429      54.263 110.017  34.544  1.00  0.00              
ATOM   3318  CG1 VAL   429      51.774 107.140  32.236  1.00  0.00           C  
ATOM   3319  CG2 VAL   429      54.331 107.180  31.921  1.00  0.00           C  
ATOM   3320  N   VAL   430      55.381 109.939  32.590  1.00  0.00              
ATOM   3321  CA  VAL   430      56.588 110.444  33.180  1.00  0.00              
ATOM   3322  CB  VAL   430      57.726 110.524  32.201  1.00  0.00              
ATOM   3323  C   VAL   430      56.329 111.824  33.706  1.00  0.00              
ATOM   3324  O   VAL   430      56.806 112.186  34.780  1.00  0.00              
ATOM   3325  CG1 VAL   430      58.933 111.155  32.909  1.00  0.00           C  
ATOM   3326  CG2 VAL   430      58.010 109.114  31.655  1.00  0.00           C  
ATOM   3327  N   GLN   431      55.558 112.634  32.957  1.00  0.00              
ATOM   3328  CA  GLN   431      55.280 113.984  33.360  1.00  0.00              
ATOM   3329  CB  GLN   431      54.475 114.761  32.302  1.00  0.00              
ATOM   3330  C   GLN   431      54.504 113.959  34.637  1.00  0.00              
ATOM   3331  O   GLN   431      54.727 114.778  35.527  1.00  0.00              
ATOM   3332  CG  GLN   431      55.273 114.997  31.016  1.00  0.00           C  
ATOM   3333  CD  GLN   431      54.389 115.726  30.017  1.00  0.00           C  
ATOM   3334  OE1 GLN   431      53.386 115.187  29.551  1.00  0.00           O  
ATOM   3335  NE2 GLN   431      54.768 116.987  29.676  1.00  0.00           N  
ATOM   3336  N   LYS   432      53.579 112.995  34.775  1.00  0.00              
ATOM   3337  CA  LYS   432      52.760 112.950  35.949  1.00  0.00              
ATOM   3338  CB  LYS   432      51.716 111.819  35.919  1.00  0.00              
ATOM   3339  C   LYS   432      53.622 112.761  37.162  1.00  0.00              
ATOM   3340  O   LYS   432      53.365 113.375  38.197  1.00  0.00              
ATOM   3341  CG  LYS   432      50.583 112.055  34.913  1.00  0.00           C  
ATOM   3342  CD  LYS   432      49.690 110.831  34.694  1.00  0.00           C  
ATOM   3343  CE  LYS   432      48.518 111.089  33.744  1.00  0.00           C  
ATOM   3344  NZ  LYS   432      47.612 112.104  34.326  1.00  0.00           N  
ATOM   3345  N   TYR   433      54.666 111.908  37.095  1.00  0.00              
ATOM   3346  CA  TYR   433      55.424 111.710  38.300  1.00  0.00              
ATOM   3347  CB  TYR   433      55.603 110.216  38.610  1.00  0.00              
ATOM   3348  C   TYR   433      56.794 112.306  38.154  1.00  0.00              
ATOM   3349  O   TYR   433      57.768 111.763  38.672  1.00  0.00              
ATOM   3350  CG  TYR   433      54.237 109.652  38.814  1.00  0.00           C  
ATOM   3351  CD1 TYR   433      53.429 109.355  37.738  1.00  0.00           C  
ATOM   3352  CD2 TYR   433      53.765 109.416  40.083  1.00  0.00           C  
ATOM   3353  CE1 TYR   433      52.168 108.836  37.928  1.00  0.00           C  
ATOM   3354  CE2 TYR   433      52.508 108.897  40.280  1.00  0.00           C  
ATOM   3355  CZ  TYR   433      51.708 108.607  39.202  1.00  0.00           C  
ATOM   3356  OH  TYR   433      50.418 108.074  39.410  1.00  0.00           O  
ATOM   3357  N   LYS   434      56.899 113.489  37.523  1.00  0.00              
ATOM   3358  CA  LYS   434      58.177 114.107  37.304  1.00  0.00              
ATOM   3359  CB  LYS   434      58.126 115.308  36.339  1.00  0.00              
ATOM   3360  C   LYS   434      58.794 114.526  38.605  1.00  0.00              
ATOM   3361  O   LYS   434      60.016 114.558  38.739  1.00  0.00              
ATOM   3362  CG  LYS   434      57.197 116.451  36.750  1.00  0.00           C  
ATOM   3363  CD  LYS   434      57.343 117.675  35.842  1.00  0.00           C  
ATOM   3364  CE  LYS   434      56.286 118.755  36.074  1.00  0.00           C  
ATOM   3365  NZ  LYS   434      56.386 119.788  35.019  1.00  0.00           N  
ATOM   3366  N   HIS   435      57.963 114.854  39.609  1.00  0.00              
ATOM   3367  CA  HIS   435      58.465 115.349  40.862  1.00  0.00              
ATOM   3368  CB  HIS   435      57.351 115.698  41.863  1.00  0.00              
ATOM   3369  C   HIS   435      59.345 114.315  41.502  1.00  0.00              
ATOM   3370  O   HIS   435      60.309 114.653  42.186  1.00  0.00              
ATOM   3371  ND1 HIS   435      55.641 113.823  41.719  1.00  0.00           N  
ATOM   3372  CG  HIS   435      56.630 114.498  42.397  1.00  0.00           C  
ATOM   3373  NE2 HIS   435      55.892 112.790  43.672  1.00  0.00           N  
ATOM   3374  CD2 HIS   435      56.772 113.854  43.588  1.00  0.00           C  
ATOM   3375  CE1 HIS   435      55.234 112.811  42.527  1.00  0.00           C  
ATOM   3376  N   ARG   436      59.014 113.026  41.311  1.00  0.00              
ATOM   3377  CA  ARG   436      59.709 111.910  41.899  1.00  0.00              
ATOM   3378  CB  ARG   436      58.988 110.569  41.672  1.00  0.00              
ATOM   3379  C   ARG   436      61.102 111.750  41.357  1.00  0.00              
ATOM   3380  O   ARG   436      61.962 111.183  42.031  1.00  0.00              
ATOM   3381  CG  ARG   436      57.681 110.438  42.455  1.00  0.00           C  
ATOM   3382  CD  ARG   436      57.088 109.029  42.418  1.00  0.00           C  
ATOM   3383  NE  ARG   436      58.210 108.077  42.655  1.00  0.00           N  
ATOM   3384  CZ  ARG   436      58.664 107.860  43.923  1.00  0.00           C  
ATOM   3385  NH1 ARG   436      58.141 108.562  44.968  1.00  0.00           N  
ATOM   3386  NH2 ARG   436      59.646 106.941  44.146  1.00  0.00           N  
ATOM   3387  N   CYS   437      61.364 112.193  40.112  1.00  0.00              
ATOM   3388  CA  CYS   437      62.632 111.910  39.493  1.00  0.00              
ATOM   3389  CB  CYS   437      62.676 112.277  38.000  1.00  0.00              
ATOM   3390  C   CYS   437      63.794 112.572  40.170  1.00  0.00              
ATOM   3391  O   CYS   437      63.773 113.759  40.492  1.00  0.00              
ATOM   3392  SG  CYS   437      64.213 111.716  37.215  1.00  0.00           S  
ATOM   3393  N   ASN   438      64.870 111.776  40.384  1.00  0.00              
ATOM   3394  CA  ASN   438      66.104 112.258  40.955  1.00  0.00              
ATOM   3395  CB  ASN   438      66.776 111.235  41.885  1.00  0.00              
ATOM   3396  C   ASN   438      67.019 112.452  39.781  1.00  0.00              
ATOM   3397  O   ASN   438      67.598 111.500  39.261  1.00  0.00              
ATOM   3398  CG  ASN   438      65.844 110.962  43.059  1.00  0.00           C  
ATOM   3399  OD1 ASN   438      64.883 111.694  43.286  1.00  0.00           O  
ATOM   3400  ND2 ASN   438      66.133 109.881  43.833  1.00  0.00           N  
ATOM   3401  N   PRO   439      67.174 113.678  39.367  1.00  0.00              
ATOM   3402  CA  PRO   439      68.009 114.057  38.259  1.00  0.00              
ATOM   3403  CB  PRO   439      67.798 115.565  38.097  1.00  0.00              
ATOM   3404  C   PRO   439      69.448 113.695  38.440  1.00  0.00              
ATOM   3405  O   PRO   439      70.168 113.603  37.449  1.00  0.00              
ATOM   3406  CD  PRO   439      66.648 114.821  40.094  1.00  0.00           C  
ATOM   3407  CG  PRO   439      67.392 116.032  39.507  1.00  0.00           C  
ATOM   3408  N   THR   440      69.904 113.492  39.682  1.00  0.00              
ATOM   3409  CA  THR   440      71.290 113.205  39.930  1.00  0.00              
ATOM   3410  CB  THR   440      71.545 113.001  41.386  1.00  0.00              
ATOM   3411  C   THR   440      71.653 111.921  39.242  1.00  0.00              
ATOM   3412  O   THR   440      72.757 111.769  38.724  1.00  0.00              
ATOM   3413  OG1 THR   440      71.099 114.131  42.118  1.00  0.00           O  
ATOM   3414  CG2 THR   440      73.053 112.803  41.587  1.00  0.00           C  
ATOM   3415  N   LYS   441      70.721 110.954  39.258  1.00  0.00              
ATOM   3416  CA  LYS   441      70.872 109.621  38.741  1.00  0.00              
ATOM   3417  CB  LYS   441      69.781 108.656  39.231  1.00  0.00              
ATOM   3418  C   LYS   441      70.913 109.538  37.238  1.00  0.00              
ATOM   3419  O   LYS   441      71.273 108.492  36.700  1.00  0.00              
ATOM   3420  CG  LYS   441      69.969 108.245  40.693  1.00  0.00           C  
ATOM   3421  CD  LYS   441      71.294 107.522  40.952  1.00  0.00           C  
ATOM   3422  CE  LYS   441      72.447 108.456  41.321  1.00  0.00           C  
ATOM   3423  NZ  LYS   441      73.704 107.685  41.441  1.00  0.00           N  
ATOM   3424  N   ILE   442      70.480 110.583  36.507  1.00  0.00              
ATOM   3425  CA  ILE   442      70.358 110.469  35.076  1.00  0.00              
ATOM   3426  CB  ILE   442      69.780 111.705  34.447  1.00  0.00              
ATOM   3427  C   ILE   442      71.656 110.185  34.361  1.00  0.00              
ATOM   3428  O   ILE   442      71.704 109.282  33.527  1.00  0.00              
ATOM   3429  CG2 ILE   442      69.871 111.552  32.921  1.00  0.00           C  
ATOM   3430  CG1 ILE   442      68.346 111.944  34.951  1.00  0.00           C  
ATOM   3431  CD1 ILE   442      67.773 113.300  34.540  1.00  0.00           C  
ATOM   3432  N   LEU   443      72.747 110.927  34.649  1.00  0.00              
ATOM   3433  CA  LEU   443      73.957 110.750  33.890  1.00  0.00              
ATOM   3434  CB  LEU   443      74.862 111.994  33.893  1.00  0.00              
ATOM   3435  C   LEU   443      74.736 109.559  34.371  1.00  0.00              
ATOM   3436  O   LEU   443      74.787 109.254  35.563  1.00  0.00              
ATOM   3437  CG  LEU   443      74.164 113.221  33.274  1.00  0.00           C  
ATOM   3438  CD1 LEU   443      75.145 114.387  33.058  1.00  0.00           C  
ATOM   3439  CD2 LEU   443      73.387 112.846  32.003  1.00  0.00           C  
ATOM   3440  N   PRO   444      75.340 108.861  33.437  1.00  0.00              
ATOM   3441  CA  PRO   444      76.125 107.679  33.689  1.00  0.00              
ATOM   3442  CB  PRO   444      76.394 107.077  32.311  1.00  0.00              
ATOM   3443  C   PRO   444      77.400 107.960  34.419  1.00  0.00              
ATOM   3444  O   PRO   444      78.089 108.906  34.052  1.00  0.00              
ATOM   3445  CD  PRO   444      75.288 109.215  32.028  1.00  0.00           C  
ATOM   3446  CG  PRO   444      76.322 108.291  31.362  1.00  0.00           C  
ATOM   3447  N   ALA   445      77.747 107.146  35.436  1.00  0.00              
ATOM   3448  CA  ALA   445      79.015 107.370  36.067  1.00  0.00              
ATOM   3449  CB  ALA   445      78.882 107.985  37.471  1.00  0.00              
ATOM   3450  C   ALA   445      79.717 106.053  36.229  1.00  0.00              
ATOM   3451  O   ALA   445      80.503 105.883  37.159  1.00  0.00              
ATOM   3452  N   SER   446      79.506 105.100  35.299  1.00  0.00              
ATOM   3453  CA  SER   446      80.197 103.843  35.412  1.00  0.00              
ATOM   3454  CB  SER   446      79.266 102.630  35.593  1.00  0.00              
ATOM   3455  C   SER   446      80.937 103.650  34.129  1.00  0.00              
ATOM   3456  O   SER   446      80.329 103.576  33.062  1.00  0.00              
ATOM   3457  OG  SER   446      80.034 101.439  35.696  1.00  0.00           O  
ATOM   3458  N   PHE   447      82.278 103.536  34.202  1.00  0.00              
ATOM   3459  CA  PHE   447      83.067 103.434  33.008  1.00  0.00              
ATOM   3460  CB  PHE   447      84.334 104.311  33.040  1.00  0.00              
ATOM   3461  C   PHE   447      83.533 102.026  32.833  1.00  0.00              
ATOM   3462  O   PHE   447      83.968 101.378  33.782  1.00  0.00              
ATOM   3463  CG  PHE   447      83.938 105.744  32.927  1.00  0.00           C  
ATOM   3464  CD1 PHE   447      83.406 106.425  33.998  1.00  0.00           C  
ATOM   3465  CD2 PHE   447      84.121 106.415  31.740  1.00  0.00           C  
ATOM   3466  CE1 PHE   447      83.049 107.749  33.878  1.00  0.00           C  
ATOM   3467  CE2 PHE   447      83.766 107.737  31.614  1.00  0.00           C  
ATOM   3468  CZ  PHE   447      83.227 108.407  32.685  1.00  0.00           C  
ATOM   3469  N   TRP   448      83.438 101.518  31.588  1.00  0.00              
ATOM   3470  CA  TRP   448      83.921 100.204  31.271  1.00  0.00              
ATOM   3471  CB  TRP   448      83.656  99.796  29.811  1.00  0.00              
ATOM   3472  C   TRP   448      85.398 100.162  31.489  1.00  0.00              
ATOM   3473  O   TRP   448      85.916  99.221  32.085  1.00  0.00              
ATOM   3474  CG  TRP   448      82.385  99.015  29.582  1.00  0.00           C  
ATOM   3475  CD2 TRP   448      81.062  99.441  29.943  1.00  0.00           C  
ATOM   3476  CD1 TRP   448      82.260  97.749  29.088  1.00  0.00           C  
ATOM   3477  NE1 TRP   448      80.939  97.371  29.089  1.00  0.00           N  
ATOM   3478  CE2 TRP   448      80.191  98.398  29.622  1.00  0.00           C  
ATOM   3479  CE3 TRP   448      80.610 100.598  30.507  1.00  0.00           C  
ATOM   3480  CZ2 TRP   448      78.850  98.498  29.858  1.00  0.00           C  
ATOM   3481  CZ3 TRP   448      79.255 100.698  30.735  1.00  0.00           C  
ATOM   3482  CH2 TRP   448      78.392  99.670  30.417  1.00  0.00           C  
ATOM   3483  N   ASN   449      86.120 101.182  30.995  1.00  0.00              
ATOM   3484  CA  ASN   449      87.551 101.205  31.098  1.00  0.00              
ATOM   3485  CB  ASN   449      88.184 102.283  30.206  1.00  0.00              
ATOM   3486  C   ASN   449      87.999 101.416  32.518  1.00  0.00              
ATOM   3487  O   ASN   449      88.984 100.819  32.949  1.00  0.00              
ATOM   3488  CG  ASN   449      87.958 101.823  28.771  1.00  0.00           C  
ATOM   3489  OD1 ASN   449      87.810 100.630  28.508  1.00  0.00           O  
ATOM   3490  ND2 ASN   449      87.931 102.789  27.814  1.00  0.00           N  
ATOM   3491  N   LYS   450      87.269 102.258  33.277  1.00  0.00              
ATOM   3492  CA  LYS   450      87.596 102.638  34.629  1.00  0.00              
ATOM   3493  CB  LYS   450      87.221 101.598  35.698  1.00  0.00              
ATOM   3494  C   LYS   450      89.039 102.894  34.741  1.00  0.00              
ATOM   3495  O   LYS   450      89.789 102.020  35.171  1.00  0.00              
ATOM   3496  CG  LYS   450      85.715 101.438  35.895  1.00  0.00           C  
ATOM   3497  CD  LYS   450      85.339 100.290  36.830  1.00  0.00           C  
ATOM   3498  CE  LYS   450      85.844 100.495  38.260  1.00  0.00           C  
ATOM   3499  NZ  LYS   450      85.412 101.816  38.774  1.00  0.00           N  
ATOM   3500  N   LYS   451      89.394 104.150  34.394  1.00  0.00              
ATOM   3501  CA  LYS   451      90.706 104.714  34.315  1.00  0.00              
ATOM   3502  CB  LYS   451      91.798 103.672  34.023  1.00  0.00              
ATOM   3503  C   LYS   451      90.575 105.592  33.110  1.00  0.00              
ATOM   3504  O   LYS   451      89.990 106.673  33.163  1.00  0.00              
ATOM   3505  CG  LYS   451      93.216 104.242  34.085  1.00  0.00           C  
ATOM   3506  CD  LYS   451      94.307 103.170  34.077  1.00  0.00           C  
ATOM   3507  CE  LYS   451      94.657 102.683  32.670  1.00  0.00           C  
ATOM   3508  NZ  LYS   451      95.733 101.670  32.732  1.00  0.00           N  
ATOM   3509  N   ARG   452      91.141 105.113  31.987  1.00  0.00              
ATOM   3510  CA  ARG   452      91.060 105.708  30.681  1.00  0.00              
ATOM   3511  CB  ARG   452      89.631 106.068  30.239  1.00  0.00              
ATOM   3512  C   ARG   452      91.849 106.965  30.637  1.00  0.00              
ATOM   3513  O   ARG   452      92.264 107.403  29.566  1.00  0.00              
ATOM   3514  CG  ARG   452      89.586 106.704  28.847  1.00  0.00           C  
ATOM   3515  CD  ARG   452      88.584 107.854  28.754  1.00  0.00           C  
ATOM   3516  NE  ARG   452      88.909 108.770  29.884  1.00  0.00           N  
ATOM   3517  CZ  ARG   452      88.580 110.093  29.841  1.00  0.00           C  
ATOM   3518  NH1 ARG   452      87.979 110.619  28.734  1.00  0.00           N  
ATOM   3519  NH2 ARG   452      88.841 110.889  30.919  1.00  0.00           N  
ATOM   3520  N   ALA   453      92.090 107.587  31.798  1.00  0.00              
ATOM   3521  CA  ALA   453      92.953 108.725  31.789  1.00  0.00              
ATOM   3522  CB  ALA   453      92.219 110.070  31.666  1.00  0.00              
ATOM   3523  C   ALA   453      93.585 108.697  33.134  1.00  0.00              
ATOM   3524  O   ALA   453      92.925 108.934  34.144  1.00  0.00              
ATOM   3525  N   GLU   454      94.886 108.384  33.195  1.00  0.00              
ATOM   3526  CA  GLU   454      95.483 108.327  34.490  1.00  0.00              
ATOM   3527  CB  GLU   454      96.930 107.803  34.420  1.00  0.00              
ATOM   3528  C   GLU   454      95.552 109.704  35.064  1.00  0.00              
ATOM   3529  O   GLU   454      95.037 109.967  36.149  1.00  0.00              
ATOM   3530  CG  GLU   454      97.651 107.713  35.768  1.00  0.00           C  
ATOM   3531  CD  GLU   454      99.088 107.266  35.506  1.00  0.00           C  
ATOM   3532  OE1 GLU   454      99.834 108.023  34.827  1.00  0.00           O  
ATOM   3533  OE2 GLU   454      99.458 106.161  35.984  1.00  0.00           O  
ATOM   3534  N   GLU   455      96.196 110.626  34.322  1.00  0.00              
ATOM   3535  CA  GLU   455      96.375 111.963  34.803  1.00  0.00              
ATOM   3536  CB  GLU   455      97.419 112.748  33.996  1.00  0.00              
ATOM   3537  C   GLU   455      95.074 112.690  34.766  1.00  0.00              
ATOM   3538  O   GLU   455      94.703 113.366  35.723  1.00  0.00              
ATOM   3539  CG  GLU   455      98.822 112.154  34.140  1.00  0.00           C  
ATOM   3540  CD  GLU   455      99.123 112.025  35.628  1.00  0.00           C  
ATOM   3541  OE1 GLU   455      98.512 112.784  36.426  1.00  0.00           O  
ATOM   3542  OE2 GLU   455      99.966 111.159  35.985  1.00  0.00           O  
ATOM   3543  N   CYS   456      94.327 112.548  33.657  1.00  0.00              
ATOM   3544  CA  CYS   456      93.077 113.238  33.568  1.00  0.00              
ATOM   3545  CB  CYS   456      92.516 113.269  32.138  1.00  0.00              
ATOM   3546  C   CYS   456      92.136 112.455  34.406  1.00  0.00              
ATOM   3547  O   CYS   456      91.556 111.468  33.956  1.00  0.00              
ATOM   3548  SG  CYS   456      90.928 114.144  32.024  1.00  0.00           S  
ATOM   3549  N   ALA   457      91.967 112.882  35.668  1.00  0.00              
ATOM   3550  CA  ALA   457      91.081 112.161  36.519  1.00  0.00              
ATOM   3551  CB  ALA   457      91.028 112.694  37.960  1.00  0.00              
ATOM   3552  C   ALA   457      89.731 112.330  35.921  1.00  0.00              
ATOM   3553  O   ALA   457      89.415 113.378  35.360  1.00  0.00              
ATOM   3554  N   SER   458      88.899 111.282  36.011  1.00  0.00              
ATOM   3555  CA  SER   458      87.605 111.374  35.418  1.00  0.00              
ATOM   3556  CB  SER   458      87.424 110.494  34.168  1.00  0.00              
ATOM   3557  C   SER   458      86.620 110.916  36.444  1.00  0.00              
ATOM   3558  O   SER   458      86.988 110.584  37.569  1.00  0.00              
ATOM   3559  OG  SER   458      87.492 109.120  34.517  1.00  0.00           O  
ATOM   3560  N   LEU   459      85.325 110.906  36.077  1.00  0.00              
ATOM   3561  CA  LEU   459      84.299 110.539  37.007  1.00  0.00              
ATOM   3562  CB  LEU   459      82.874 110.812  36.489  1.00  0.00              
ATOM   3563  C   LEU   459      84.397 109.083  37.322  1.00  0.00              
ATOM   3564  O   LEU   459      84.684 108.265  36.450  1.00  0.00              
ATOM   3565  CG  LEU   459      81.764 110.420  37.483  1.00  0.00           C  
ATOM   3566  CD1 LEU   459      81.839 111.256  38.766  1.00  0.00           C  
ATOM   3567  CD2 LEU   459      80.376 110.474  36.822  1.00  0.00           C  
ATOM   3568  N   ASP   460      84.181 108.727  38.607  1.00  0.00              
ATOM   3569  CA  ASP   460      84.241 107.347  38.988  1.00  0.00              
ATOM   3570  CB  ASP   460      85.670 106.908  39.405  1.00  0.00              
ATOM   3571  C   ASP   460      83.200 107.089  40.061  1.00  0.00              
ATOM   3572  O   ASP   460      82.024 106.969  39.721  1.00  0.00              
ATOM   3573  CG  ASP   460      85.737 105.415  39.720  1.00  0.00           C  
ATOM   3574  OD1 ASP   460      84.672 104.783  39.948  1.00  0.00           O  
ATOM   3575  OD2 ASP   460      86.881 104.885  39.743  1.00  0.00           O  
ATOM   3576  N   PRO   461      83.534 107.013  41.336  1.00  0.00              
ATOM   3577  CA  PRO   461      82.623 106.496  42.327  1.00  0.00              
ATOM   3578  CB  PRO   461      83.400 106.542  43.635  1.00  0.00              
ATOM   3579  C   PRO   461      81.368 107.297  42.482  1.00  0.00              
ATOM   3580  O   PRO   461      81.330 108.454  42.067  1.00  0.00              
ATOM   3581  CD  PRO   461      84.493 107.919  41.962  1.00  0.00           C  
ATOM   3582  CG  PRO   461      84.229 107.826  43.477  1.00  0.00           C  
ATOM   3583  N   SER   462      80.326 106.660  43.064  1.00  0.00              
ATOM   3584  CA  SER   462      79.044 107.254  43.331  1.00  0.00              
ATOM   3585  CB  SER   462      78.003 106.237  43.836  1.00  0.00              
ATOM   3586  C   SER   462      79.171 108.306  44.390  1.00  0.00              
ATOM   3587  O   SER   462      78.587 109.381  44.273  1.00  0.00              
ATOM   3588  OG  SER   462      77.675 105.306  42.815  1.00  0.00           O  
ATOM   3589  N   SER   463      79.952 108.029  45.452  1.00  0.00              
ATOM   3590  CA  SER   463      80.035 108.958  46.545  1.00  0.00              
ATOM   3591  CB  SER   463      81.040 108.515  47.620  1.00  0.00              
ATOM   3592  C   SER   463      80.502 110.274  46.026  1.00  0.00              
ATOM   3593  O   SER   463      79.774 111.264  46.081  1.00  0.00              
ATOM   3594  OG  SER   463      80.626 107.281  48.187  1.00  0.00           O  
ATOM   3595  N   VAL   464      81.735 110.323  45.490  1.00  0.00              
ATOM   3596  CA  VAL   464      82.177 111.581  44.976  1.00  0.00              
ATOM   3597  CB  VAL   464      83.621 111.888  45.255  1.00  0.00              
ATOM   3598  C   VAL   464      82.040 111.496  43.500  1.00  0.00              
ATOM   3599  O   VAL   464      82.800 110.791  42.839  1.00  0.00              
ATOM   3600  CG1 VAL   464      83.986 113.194  44.529  1.00  0.00           C  
ATOM   3601  CG2 VAL   464      83.835 111.948  46.776  1.00  0.00           C  
ATOM   3602  N   LYS   465      81.047 112.211  42.942  1.00  0.00              
ATOM   3603  CA  LYS   465      80.924 112.193  41.521  1.00  0.00              
ATOM   3604  CB  LYS   465      79.594 111.615  40.999  1.00  0.00              
ATOM   3605  C   LYS   465      81.061 113.598  41.057  1.00  0.00              
ATOM   3606  O   LYS   465      80.257 114.461  41.406  1.00  0.00              
ATOM   3607  CG  LYS   465      78.339 112.399  41.386  1.00  0.00           C  
ATOM   3608  CD  LYS   465      77.082 111.906  40.661  1.00  0.00           C  
ATOM   3609  CE  LYS   465      76.521 110.600  41.230  1.00  0.00           C  
ATOM   3610  NZ  LYS   465      77.511 109.511  41.080  1.00  0.00           N  
ATOM   3611  N   ILE   466      82.113 113.857  40.258  1.00  0.00              
ATOM   3612  CA  ILE   466      82.331 115.168  39.731  1.00  0.00              
ATOM   3613  CB  ILE   466      83.748 115.439  39.319  1.00  0.00              
ATOM   3614  C   ILE   466      81.482 115.270  38.514  1.00  0.00              
ATOM   3615  O   ILE   466      81.436 114.360  37.689  1.00  0.00              
ATOM   3616  CG2 ILE   466      84.126 114.422  38.231  1.00  0.00           C  
ATOM   3617  CG1 ILE   466      83.903 116.901  38.870  1.00  0.00           C  
ATOM   3618  CD1 ILE   466      83.673 117.911  39.991  1.00  0.00           C  
ATOM   3619  N   LYS   467      80.752 116.389  38.396  1.00  0.00              
ATOM   3620  CA  LYS   467      79.871 116.552  37.285  1.00  0.00              
ATOM   3621  CB  LYS   467      78.827 117.657  37.527  1.00  0.00              
ATOM   3622  C   LYS   467      80.677 116.933  36.088  1.00  0.00              
ATOM   3623  O   LYS   467      81.621 117.716  36.182  1.00  0.00              
ATOM   3624  CG  LYS   467      77.991 117.443  38.795  1.00  0.00           C  
ATOM   3625  CD  LYS   467      78.804 117.558  40.091  1.00  0.00           C  
ATOM   3626  CE  LYS   467      77.955 117.596  41.366  1.00  0.00           C  
ATOM   3627  NZ  LYS   467      77.311 116.284  41.600  1.00  0.00           N  
ATOM   3628  N   ASN   468      80.323 116.367  34.917  1.00  0.00              
ATOM   3629  CA  ASN   468      81.021 116.730  33.722  1.00  0.00              
ATOM   3630  CB  ASN   468      80.530 115.998  32.463  1.00  0.00              
ATOM   3631  C   ASN   468      80.717 118.209  33.539  1.00  0.00              
ATOM   3632  O   ASN   468      79.580 118.619  33.900  1.00  0.00              
ATOM   3633  CG  ASN   468      81.074 114.579  32.500  1.00  0.00           C  
ATOM   3634  OD1 ASN   468      81.909 114.242  33.338  1.00  0.00           O  
ATOM   3635  ND2 ASN   468      80.604 113.727  31.550  1.00  0.00           N  
ATOM   3636  OXT ASN   468      81.608 118.949  33.047  1.00  0.00           O  
TER
