# Supplementary material for: Monogalactosyldiacylglycerol and Sulfolipid Synthesis in Microalgae
Source: Mar Drugs. 2020 May 1;18(5):237. doi: 10.3390/md18050237 (PMC7281551; doi:10.3390/md18050237)
Supplement: Supplementary file 1 [file marinedrugs-18-00237-s001.zip › S15 Data.pdb]

REMARK  99  Chain ID : 1
REMARK  99  Residues : 504
REMARK  99  Atoms    : 3936
REMARK  99  File     : final.sc.pdb
ATOM      1  N   MET     1      24.262  13.294 -16.106  1.00  0.00              
ATOM      2  CA  MET     1      24.103  14.331 -17.149  1.00  0.00              
ATOM      3  CB  MET     1      25.423  15.085 -17.392  1.00  0.00              
ATOM      4  C   MET     1      23.777  13.694 -18.460  1.00  0.00              
ATOM      5  O   MET     1      23.581  12.483 -18.550  1.00  0.00              
ATOM      6  CG  MET     1      26.502  14.175 -17.994  1.00  0.00           C  
ATOM      7  SD  MET     1      27.855  15.020 -18.870  1.00  0.00           S  
ATOM      8  CE  MET     1      28.542  15.882 -17.428  1.00  0.00           C  
ATOM      9  N   LYS     2      23.702  14.527 -19.516  1.00  0.00              
ATOM     10  CA  LYS     2      23.469  14.061 -20.851  1.00  0.00              
ATOM     11  CB  LYS     2      22.248  14.716 -21.518  1.00  0.00              
ATOM     12  C   LYS     2      24.697  14.472 -21.608  1.00  0.00              
ATOM     13  O   LYS     2      25.340  15.466 -21.277  1.00  0.00              
ATOM     14  CG  LYS     2      21.828  14.048 -22.827  1.00  0.00           C  
ATOM     15  CD  LYS     2      20.455  14.505 -23.324  1.00  0.00           C  
ATOM     16  CE  LYS     2      20.517  15.695 -24.283  1.00  0.00           C  
ATOM     17  NZ  LYS     2      19.150  16.076 -24.700  1.00  0.00           N  
ATOM     18  N   ILE     3      25.059  13.690 -22.637  1.00  0.00              
ATOM     19  CA  ILE     3      26.299  13.838 -23.344  1.00  0.00              
ATOM     20  CB  ILE     3      26.534  12.692 -24.279  1.00  0.00              
ATOM     21  C   ILE     3      26.464  15.078 -24.178  1.00  0.00              
ATOM     22  O   ILE     3      27.495  15.742 -24.082  1.00  0.00              
ATOM     23  CG2 ILE     3      27.838  12.969 -25.046  1.00  0.00           C  
ATOM     24  CG1 ILE     3      26.550  11.372 -23.494  1.00  0.00           C  
ATOM     25  CD1 ILE     3      27.652  11.316 -22.439  1.00  0.00           C  
ATOM     26  N   GLN     4      25.470  15.445 -25.010  1.00  0.00              
ATOM     27  CA  GLN     4      25.732  16.471 -25.987  1.00  0.00              
ATOM     28  CB  GLN     4      24.644  16.608 -27.065  1.00  0.00              
ATOM     29  C   GLN     4      25.995  17.805 -25.373  1.00  0.00              
ATOM     30  O   GLN     4      25.358  18.206 -24.400  1.00  0.00              
ATOM     31  CG  GLN     4      24.564  15.368 -27.958  1.00  0.00           C  
ATOM     32  CD  GLN     4      23.578  15.642 -29.083  1.00  0.00           C  
ATOM     33  OE1 GLN     4      22.484  15.082 -29.118  1.00  0.00           O  
ATOM     34  NE2 GLN     4      23.976  16.528 -30.035  1.00  0.00           N  
ATOM     35  N   LEU     5      26.992  18.517 -25.949  1.00  0.00              
ATOM     36  CA  LEU     5      27.386  19.803 -25.459  1.00  0.00              
ATOM     37  CB  LEU     5      28.591  20.424 -26.201  1.00  0.00              
ATOM     38  C   LEU     5      26.256  20.770 -25.631  1.00  0.00              
ATOM     39  O   LEU     5      25.844  21.424 -24.675  1.00  0.00              
ATOM     40  CG  LEU     5      29.923  19.656 -26.074  1.00  0.00           C  
ATOM     41  CD1 LEU     5      31.098  20.481 -26.632  1.00  0.00           C  
ATOM     42  CD2 LEU     5      30.163  19.171 -24.636  1.00  0.00           C  
ATOM     43  N   THR     6      25.702  20.862 -26.858  1.00  0.00              
ATOM     44  CA  THR     6      24.681  21.838 -27.126  1.00  0.00              
ATOM     45  CB  THR     6      24.351  21.961 -28.587  1.00  0.00              
ATOM     46  C   THR     6      23.438  21.545 -26.348  1.00  0.00              
ATOM     47  O   THR     6      22.908  22.431 -25.679  1.00  0.00              
ATOM     48  OG1 THR     6      23.352  22.951 -28.782  1.00  0.00           O  
ATOM     49  CG2 THR     6      23.892  20.600 -29.130  1.00  0.00           C  
ATOM     50  N   ALA     7      22.926  20.301 -26.378  1.00  0.00              
ATOM     51  CA  ALA     7      21.753  20.108 -25.576  1.00  0.00              
ATOM     52  CB  ALA     7      20.871  18.941 -26.054  1.00  0.00              
ATOM     53  C   ALA     7      22.283  19.724 -24.249  1.00  0.00              
ATOM     54  O   ALA     7      22.470  18.547 -23.949  1.00  0.00              
ATOM     55  N   LEU     8      22.529  20.736 -23.409  1.00  0.00              
ATOM     56  CA  LEU     8      23.108  20.480 -22.133  1.00  0.00              
ATOM     57  CB  LEU     8      24.494  19.815 -22.280  1.00  0.00              
ATOM     58  C   LEU     8      23.242  21.838 -21.555  1.00  0.00              
ATOM     59  O   LEU     8      22.731  22.115 -20.474  1.00  0.00              
ATOM     60  CG  LEU     8      25.184  19.373 -20.974  1.00  0.00           C  
ATOM     61  CD1 LEU     8      26.506  18.646 -21.273  1.00  0.00           C  
ATOM     62  CD2 LEU     8      25.389  20.548 -20.007  1.00  0.00           C  
ATOM     63  N   THR     9      23.993  22.704 -22.261  1.00  0.00              
ATOM     64  CA  THR     9      24.124  24.074 -21.875  1.00  0.00              
ATOM     65  CB  THR     9      25.211  24.790 -22.628  1.00  0.00              
ATOM     66  C   THR     9      22.828  24.790 -22.120  1.00  0.00              
ATOM     67  O   THR     9      22.372  25.560 -21.277  1.00  0.00              
ATOM     68  OG1 THR     9      26.462  24.158 -22.398  1.00  0.00           O  
ATOM     69  CG2 THR     9      25.265  26.254 -22.155  1.00  0.00           C  
ATOM     70  N   SER    10      22.197  24.548 -23.289  1.00  0.00              
ATOM     71  CA  SER    10      20.971  25.218 -23.645  1.00  0.00              
ATOM     72  CB  SER    10      20.476  24.810 -25.040  1.00  0.00              
ATOM     73  C   SER    10      19.929  24.805 -22.675  1.00  0.00              
ATOM     74  O   SER    10      19.244  25.634 -22.079  1.00  0.00              
ATOM     75  OG  SER    10      21.455  25.136 -26.016  1.00  0.00           O  
ATOM     76  N   ILE    11      19.785  23.485 -22.500  1.00  0.00              
ATOM     77  CA  ILE    11      18.872  23.001 -21.522  1.00  0.00              
ATOM     78  CB  ILE    11      18.726  21.502 -21.505  1.00  0.00              
ATOM     79  C   ILE    11      19.545  23.370 -20.252  1.00  0.00              
ATOM     80  O   ILE    11      20.742  23.636 -20.242  1.00  0.00              
ATOM     81  CG2 ILE    11      17.811  21.123 -20.326  1.00  0.00           C  
ATOM     82  CG1 ILE    11      18.217  20.986 -22.861  1.00  0.00           C  
ATOM     83  CD1 ILE    11      16.836  21.519 -23.237  1.00  0.00           C  
ATOM     84  N   LEU    12      18.788  23.518 -19.164  1.00  0.00              
ATOM     85  CA  LEU    12      19.453  23.687 -17.913  1.00  0.00              
ATOM     86  CB  LEU    12      20.540  22.612 -17.717  1.00  0.00              
ATOM     87  C   LEU    12      20.042  25.055 -17.728  1.00  0.00              
ATOM     88  O   LEU    12      20.666  25.300 -16.706  1.00  0.00              
ATOM     89  CG  LEU    12      20.003  21.178 -17.929  1.00  0.00           C  
ATOM     90  CD1 LEU    12      21.130  20.136 -17.848  1.00  0.00           C  
ATOM     91  CD2 LEU    12      18.832  20.855 -16.985  1.00  0.00           C  
ATOM     92  N   ALA    13      19.901  26.030 -18.640  1.00  0.00              
ATOM     93  CA  ALA    13      20.405  27.275 -18.122  1.00  0.00              
ATOM     94  CB  ALA    13      20.785  28.304 -19.194  1.00  0.00              
ATOM     95  C   ALA    13      19.343  27.682 -17.125  1.00  0.00              
ATOM     96  O   ALA    13      18.225  27.189 -17.233  1.00  0.00              
ATOM     97  N   LEU    14      19.627  28.499 -16.078  1.00  0.00              
ATOM     98  CA  LEU    14      18.562  28.693 -15.108  1.00  0.00              
ATOM     99  CB  LEU    14      18.839  28.113 -13.695  1.00  0.00              
ATOM    100  C   LEU    14      18.131  30.112 -14.874  1.00  0.00              
ATOM    101  O   LEU    14      18.937  30.975 -14.529  1.00  0.00              
ATOM    102  CG  LEU    14      18.508  26.616 -13.484  1.00  0.00           C  
ATOM    103  CD1 LEU    14      19.360  25.689 -14.347  1.00  0.00           C  
ATOM    104  CD2 LEU    14      18.587  26.225 -12.000  1.00  0.00           C  
ATOM    105  N   SER    15      16.816  30.372 -15.063  1.00  0.00              
ATOM    106  CA  SER    15      16.191  31.652 -14.832  1.00  0.00              
ATOM    107  CB  SER    15      15.065  32.076 -15.787  1.00  0.00              
ATOM    108  C   SER    15      15.739  31.722 -13.422  1.00  0.00              
ATOM    109  O   SER    15      16.428  31.182 -12.561  1.00  0.00              
ATOM    110  OG  SER    15      15.634  32.452 -17.029  1.00  0.00           O  
ATOM    111  N   THR    16      14.722  32.578 -13.150  1.00  0.00              
ATOM    112  CA  THR    16      13.938  32.555 -11.941  1.00  0.00              
ATOM    113  CB  THR    16      14.516  31.801 -10.752  1.00  0.00              
ATOM    114  C   THR    16      13.619  33.887 -11.462  1.00  0.00              
ATOM    115  O   THR    16      14.525  34.701 -11.300  1.00  0.00              
ATOM    116  OG1 THR    16      13.540  31.676  -9.726  1.00  0.00           O  
ATOM    117  CG2 THR    16      15.784  32.503 -10.219  1.00  0.00           C  
ATOM    118  N   ALA    17      12.301  34.082 -11.245  1.00  0.00              
ATOM    119  CA  ALA    17      11.758  35.172 -10.528  1.00  0.00              
ATOM    120  CB  ALA    17      12.760  35.693  -9.553  1.00  0.00              
ATOM    121  C   ALA    17      11.207  36.392 -11.134  1.00  0.00              
ATOM    122  O   ALA    17      11.836  37.108 -11.912  1.00  0.00              
ATOM    123  N   PHE    18       9.938  36.594 -10.730  1.00  0.00              
ATOM    124  CA  PHE    18       9.610  37.928 -10.390  1.00  0.00              
ATOM    125  CB  PHE    18       8.255  38.548 -10.618  1.00  0.00              
ATOM    126  C   PHE    18       9.706  37.751  -8.908  1.00  0.00              
ATOM    127  O   PHE    18       8.714  37.887  -8.194  1.00  0.00              
ATOM    128  CG  PHE    18       8.518  39.320 -11.828  1.00  0.00           C  
ATOM    129  CD1 PHE    18       9.457  40.285 -11.654  1.00  0.00           C  
ATOM    130  CD2 PHE    18       7.860  39.204 -13.021  1.00  0.00           C  
ATOM    131  CE1 PHE    18       9.841  41.114 -12.658  1.00  0.00           C  
ATOM    132  CE2 PHE    18       8.224  40.027 -14.051  1.00  0.00           C  
ATOM    133  CZ  PHE    18       9.208  40.959 -13.850  1.00  0.00           C  
ATOM    134  N   SER    19      10.925  37.428  -8.409  1.00  0.00              
ATOM    135  CA  SER    19      11.019  37.000  -7.044  1.00  0.00              
ATOM    136  CB  SER    19      10.463  35.571  -6.831  1.00  0.00              
ATOM    137  C   SER    19      12.591  36.848  -6.322  1.00  0.00              
ATOM    138  O   SER    19      13.146  35.958  -6.956  1.00  0.00              
ATOM    139  OG  SER    19       9.052  35.543  -6.688  1.00  0.00           O  
ATOM    140  N   PRO    20      13.702  37.110  -5.308  1.00  0.00              
ATOM    141  CA  PRO    20      14.122  37.454  -3.772  1.00  0.00              
ATOM    142  CB  PRO    20      15.374  36.622  -3.516  1.00  0.00              
ATOM    143  C   PRO    20      14.125  38.742  -2.521  1.00  0.00              
ATOM    144  O   PRO    20      15.241  38.967  -2.059  1.00  0.00              
ATOM    145  CD  PRO    20      14.790  36.339  -5.872  1.00  0.00           C  
ATOM    146  CG  PRO    20      15.957  36.350  -4.897  1.00  0.00           C  
ATOM    147  N   SER    21      12.950  39.613  -2.152  1.00  0.00              
ATOM    148  CA  SER    21      12.130  40.684  -1.333  1.00  0.00              
ATOM    149  CB  SER    21      12.951  41.312  -0.171  1.00  0.00              
ATOM    150  C   SER    21      11.142  41.790  -1.867  1.00  0.00              
ATOM    151  O   SER    21      11.402  42.433  -2.880  1.00  0.00              
ATOM    152  OG  SER    21      14.177  41.895  -0.595  1.00  0.00           O  
ATOM    153  N   GLY    22       9.994  42.028  -1.080  1.00  0.00              
ATOM    154  CA  GLY    22       8.664  42.725  -0.891  1.00  0.00              
ATOM    155  C   GLY    22       8.389  41.680   0.299  1.00  0.00              
ATOM    156  O   GLY    22       9.378  41.703   1.030  1.00  0.00              
ATOM    157  N   PRO    23       7.369  40.814   0.833  1.00  0.00              
ATOM    158  CA  PRO    23       5.880  40.449   0.665  1.00  0.00              
ATOM    159  CB  PRO    23       5.690  39.066   1.240  1.00  0.00              
ATOM    160  C   PRO    23       4.715  41.110   1.118  1.00  0.00              
ATOM    161  O   PRO    23       4.752  41.408   2.292  1.00  0.00              
ATOM    162  CD  PRO    23       7.975  39.743   1.621  1.00  0.00           C  
ATOM    163  CG  PRO    23       6.814  38.963   2.267  1.00  0.00           C  
ATOM    164  N   ILE    24       3.668  41.159   0.245  1.00  0.00              
ATOM    165  CA  ILE    24       2.588  42.089   0.334  1.00  0.00              
ATOM    166  CB  ILE    24       1.362  41.920  -0.520  1.00  0.00              
ATOM    167  C   ILE    24       2.193  42.168   1.742  1.00  0.00              
ATOM    168  O   ILE    24       1.972  43.245   2.304  1.00  0.00              
ATOM    169  CG2 ILE    24       1.636  42.524  -1.907  1.00  0.00           C  
ATOM    170  CG1 ILE    24       0.776  40.499  -0.433  1.00  0.00           C  
ATOM    171  CD1 ILE    24      -0.649  40.387  -0.980  1.00  0.00           C  
ATOM    172  N   ARG    25       2.229  40.978   2.317  1.00  0.00              
ATOM    173  CA  ARG    25       2.151  40.680   3.679  1.00  0.00              
ATOM    174  CB  ARG    25       2.811  39.324   4.007  1.00  0.00              
ATOM    175  C   ARG    25       2.819  41.723   4.511  1.00  0.00              
ATOM    176  O   ARG    25       3.595  42.588   4.130  1.00  0.00              
ATOM    177  CG  ARG    25       2.228  38.131   3.239  1.00  0.00           C  
ATOM    178  CD  ARG    25       2.653  36.803   3.857  1.00  0.00           C  
ATOM    179  NE  ARG    25       2.590  37.054   5.322  1.00  0.00           N  
ATOM    180  CZ  ARG    25       3.237  36.270   6.229  1.00  0.00           C  
ATOM    181  NH1 ARG    25       3.860  35.117   5.844  1.00  0.00           N  
ATOM    182  NH2 ARG    25       3.245  36.651   7.539  1.00  0.00           N  
ATOM    183  N   PRO    26       2.397  41.739   5.696  1.00  0.00              
ATOM    184  CA  PRO    26       3.090  42.518   6.664  1.00  0.00              
ATOM    185  CB  PRO    26       2.182  42.488   7.893  1.00  0.00              
ATOM    186  C   PRO    26       4.143  41.555   6.954  1.00  0.00              
ATOM    187  O   PRO    26       3.906  40.387   6.676  1.00  0.00              
ATOM    188  CD  PRO    26       1.040  41.382   6.056  1.00  0.00           C  
ATOM    189  CG  PRO    26       0.775  42.167   7.341  1.00  0.00           C  
ATOM    190  N   SER    27       5.341  41.973   7.339  1.00  0.00              
ATOM    191  CA  SER    27       5.794  41.011   8.269  1.00  0.00              
ATOM    192  CB  SER    27       7.308  40.873   8.472  1.00  0.00              
ATOM    193  C   SER    27       5.178  41.794   9.433  1.00  0.00              
ATOM    194  O   SER    27       5.048  42.977   9.151  1.00  0.00              
ATOM    195  OG  SER    27       7.547  39.953   9.526  1.00  0.00           O  
ATOM    196  N   PRO    28       4.712  41.587  10.645  1.00  0.00              
ATOM    197  CA  PRO    28       4.460  40.400  11.413  1.00  0.00              
ATOM    198  CB  PRO    28       4.036  40.858  12.805  1.00  0.00              
ATOM    199  C   PRO    28       3.322  39.545  11.001  1.00  0.00              
ATOM    200  O   PRO    28       3.508  38.391  10.643  1.00  0.00              
ATOM    201  CD  PRO    28       4.262  42.769  11.352  1.00  0.00           C  
ATOM    202  CG  PRO    28       3.458  42.253  12.546  1.00  0.00           C  
ATOM    203  N   MET    29       2.104  40.108  11.043  1.00  0.00              
ATOM    204  CA  MET    29       1.000  39.216  10.948  1.00  0.00              
ATOM    205  CB  MET    29       0.958  38.418   9.636  1.00  0.00              
ATOM    206  C   MET    29       1.196  38.277  12.083  1.00  0.00              
ATOM    207  O   MET    29       1.828  38.593  13.086  1.00  0.00              
ATOM    208  CG  MET    29      -0.328  37.628   9.402  1.00  0.00           C  
ATOM    209  SD  MET    29      -0.107  36.278   8.204  1.00  0.00           S  
ATOM    210  CE  MET    29      -1.831  36.214   7.641  1.00  0.00           C  
ATOM    211  N   THR    30       0.627  37.083  12.009  1.00  0.00              
ATOM    212  CA  THR    30       1.036  36.238  13.077  1.00  0.00              
ATOM    213  CB  THR    30       0.176  35.026  13.234  1.00  0.00              
ATOM    214  C   THR    30       2.383  35.771  12.662  1.00  0.00              
ATOM    215  O   THR    30       2.593  35.342  11.528  1.00  0.00              
ATOM    216  OG1 THR    30       0.299  34.208  12.081  1.00  0.00           O  
ATOM    217  CG2 THR    30      -1.287  35.475  13.407  1.00  0.00           C  
ATOM    218  N   THR    31       3.285  35.781  13.644  1.00  0.00              
ATOM    219  CA  THR    31       4.704  35.588  13.577  1.00  0.00              
ATOM    220  CB  THR    31       5.220  34.856  14.802  1.00  0.00              
ATOM    221  C   THR    31       5.235  34.893  12.363  1.00  0.00              
ATOM    222  O   THR    31       5.787  33.811  12.486  1.00  0.00              
ATOM    223  OG1 THR    31       6.630  34.717  14.763  1.00  0.00           O  
ATOM    224  CG2 THR    31       4.569  33.465  14.908  1.00  0.00           C  
ATOM    225  N   PRO    32       5.271  35.606  11.263  1.00  0.00              
ATOM    226  CA  PRO    32       5.670  35.096   9.965  1.00  0.00              
ATOM    227  CB  PRO    32       5.874  36.323   9.083  1.00  0.00              
ATOM    228  C   PRO    32       6.941  34.274  10.078  1.00  0.00              
ATOM    229  O   PRO    32       6.868  33.072   9.874  1.00  0.00              
ATOM    230  CD  PRO    32       5.759  36.963  11.417  1.00  0.00           C  
ATOM    231  CG  PRO    32       6.416  37.354  10.082  1.00  0.00           C  
ATOM    232  N   ARG    33       8.110  34.822  10.457  1.00  0.00              
ATOM    233  CA  ARG    33       9.207  33.912  10.694  1.00  0.00              
ATOM    234  CB  ARG    33      10.630  34.406  10.344  1.00  0.00              
ATOM    235  C   ARG    33       9.230  33.890  12.165  1.00  0.00              
ATOM    236  O   ARG    33       8.913  32.903  12.825  1.00  0.00              
ATOM    237  CG  ARG    33      11.697  33.350  10.708  1.00  0.00           C  
ATOM    238  CD  ARG    33      13.108  33.873  11.035  1.00  0.00           C  
ATOM    239  NE  ARG    33      13.262  33.890  12.523  1.00  0.00           N  
ATOM    240  CZ  ARG    33      14.489  33.780  13.123  1.00  0.00           C  
ATOM    241  NH1 ARG    33      15.617  33.624  12.370  1.00  0.00           N  
ATOM    242  NH2 ARG    33      14.589  33.829  14.483  1.00  0.00           N  
ATOM    243  N   THR    34       9.694  35.029  12.677  1.00  0.00              
ATOM    244  CA  THR    34       9.671  35.424  14.040  1.00  0.00              
ATOM    245  CB  THR    34      11.023  35.392  14.677  1.00  0.00              
ATOM    246  C   THR    34       9.169  36.793  13.924  1.00  0.00              
ATOM    247  O   THR    34       9.991  37.691  13.759  1.00  0.00              
ATOM    248  OG1 THR    34      11.976  36.134  13.929  1.00  0.00           O  
ATOM    249  CG2 THR    34      11.445  33.920  14.741  1.00  0.00           C  
ATOM    250  N   SER    35       7.815  36.932  13.992  1.00  0.00              
ATOM    251  CA  SER    35       7.099  38.172  13.830  1.00  0.00              
ATOM    252  CB  SER    35       5.679  38.211  14.402  1.00  0.00              
ATOM    253  C   SER    35       7.895  39.103  14.578  1.00  0.00              
ATOM    254  O   SER    35       8.391  38.926  15.698  1.00  0.00              
ATOM    255  OG  SER    35       5.678  37.631  15.695  1.00  0.00           O  
ATOM    256  N   LEU    36       8.234  39.952  13.654  1.00  0.00              
ATOM    257  CA  LEU    36       8.925  41.148  13.533  1.00  0.00              
ATOM    258  CB  LEU    36       9.636  41.101  12.160  1.00  0.00              
ATOM    259  C   LEU    36       7.746  41.864  13.128  1.00  0.00              
ATOM    260  O   LEU    36       6.770  41.186  12.857  1.00  0.00              
ATOM    261  CG  LEU    36      10.265  39.806  11.516  1.00  0.00           C  
ATOM    262  CD1 LEU    36      11.617  39.311  12.060  1.00  0.00           C  
ATOM    263  CD2 LEU    36       9.226  38.689  11.339  1.00  0.00           C  
ATOM    264  N   PRO    37       7.748  43.140  13.170  1.00  0.00              
ATOM    265  CA  PRO    37       6.811  43.995  12.508  1.00  0.00              
ATOM    266  CB  PRO    37       6.785  45.285  13.294  1.00  0.00              
ATOM    267  C   PRO    37       7.526  44.247  11.243  1.00  0.00              
ATOM    268  O   PRO    37       7.410  45.355  10.724  1.00  0.00              
ATOM    269  CD  PRO    37       8.633  43.893  14.043  1.00  0.00           C  
ATOM    270  CG  PRO    37       8.219  45.360  13.832  1.00  0.00           C  
ATOM    271  N   GLN    38       8.356  43.278  10.827  1.00  0.00              
ATOM    272  CA  GLN    38       9.286  43.468   9.799  1.00  0.00              
ATOM    273  CB  GLN    38      10.251  42.291   9.551  1.00  0.00              
ATOM    274  C   GLN    38       8.536  43.904   8.600  1.00  0.00              
ATOM    275  O   GLN    38       7.376  43.594   8.346  1.00  0.00              
ATOM    276  CG  GLN    38      11.558  42.748   8.908  1.00  0.00           C  
ATOM    277  CD  GLN    38      12.700  41.864   9.370  1.00  0.00           C  
ATOM    278  OE1 GLN    38      13.819  42.347   9.509  1.00  0.00           O  
ATOM    279  NE2 GLN    38      12.434  40.555   9.617  1.00  0.00           N  
ATOM    280  N   PRO    39       9.182  44.721   7.879  1.00  0.00              
ATOM    281  CA  PRO    39       8.257  45.592   7.252  1.00  0.00              
ATOM    282  CB  PRO    39       8.922  46.959   7.322  1.00  0.00              
ATOM    283  C   PRO    39       7.479  45.149   6.081  1.00  0.00              
ATOM    284  O   PRO    39       7.837  44.137   5.508  1.00  0.00              
ATOM    285  CD  PRO    39      10.264  45.442   8.528  1.00  0.00           C  
ATOM    286  CG  PRO    39      10.377  46.727   7.738  1.00  0.00           C  
ATOM    287  N   THR    40       6.437  45.885   5.643  1.00  0.00              
ATOM    288  CA  THR    40       5.751  45.400   4.482  1.00  0.00              
ATOM    289  CB  THR    40       4.352  45.122   4.815  1.00  0.00              
ATOM    290  C   THR    40       5.718  46.576   3.717  1.00  0.00              
ATOM    291  O   THR    40       5.868  47.666   4.251  1.00  0.00              
ATOM    292  OG1 THR    40       3.503  46.159   4.356  1.00  0.00           O  
ATOM    293  CG2 THR    40       4.374  45.173   6.350  1.00  0.00           C  
ATOM    294  N   GLU    41       5.658  46.498   2.431  1.00  0.00              
ATOM    295  CA  GLU    41       6.340  47.664   2.496  1.00  0.00              
ATOM    296  CB  GLU    41       7.977  47.465   2.594  1.00  0.00              
ATOM    297  C   GLU    41       5.850  48.699   1.702  1.00  0.00              
ATOM    298  O   GLU    41       5.421  48.556   0.579  1.00  0.00              
ATOM    299  CG  GLU    41       8.468  46.641   3.883  1.00  0.00           C  
ATOM    300  CD  GLU    41       9.815  46.397   4.691  1.00  0.00           C  
ATOM    301  OE1 GLU    41      10.709  47.239   4.734  1.00  0.00           O  
ATOM    302  OE2 GLU    41      10.060  45.291   5.230  1.00  0.00           O  
ATOM    303  N   LEU    42       5.544  49.624   2.573  1.00  0.00              
ATOM    304  CA  LEU    42       5.567  51.018   2.414  1.00  0.00              
ATOM    305  CB  LEU    42       4.581  51.592   3.397  1.00  0.00              
ATOM    306  C   LEU    42       6.980  51.106   2.702  1.00  0.00              
ATOM    307  O   LEU    42       7.690  51.892   2.112  1.00  0.00              
ATOM    308  CG  LEU    42       3.208  50.884   3.286  1.00  0.00           C  
ATOM    309  CD1 LEU    42       2.111  51.696   3.986  1.00  0.00           C  
ATOM    310  CD2 LEU    42       2.859  50.479   1.842  1.00  0.00           C  
ATOM    311  N   SER    43       7.445  50.119   3.484  1.00  0.00              
ATOM    312  CA  SER    43       8.756  50.266   3.990  1.00  0.00              
ATOM    313  CB  SER    43       9.000  49.209   4.976  1.00  0.00              
ATOM    314  C   SER    43       9.787  50.409   2.957  1.00  0.00              
ATOM    315  O   SER    43      10.350  51.484   2.937  1.00  0.00              
ATOM    316  OG  SER    43       7.751  48.827   5.533  1.00  0.00           O  
ATOM    317  N   PRO    44      10.194  49.496   2.170  1.00  0.00              
ATOM    318  CA  PRO    44      10.936  50.010   1.069  1.00  0.00              
ATOM    319  CB  PRO    44      12.020  49.138   0.582  1.00  0.00              
ATOM    320  C   PRO    44      10.651  51.110   0.251  1.00  0.00              
ATOM    321  O   PRO    44      11.663  51.576  -0.264  1.00  0.00              
ATOM    322  CD  PRO    44      11.367  49.193   2.958  1.00  0.00           C  
ATOM    323  CG  PRO    44      12.540  48.923   1.976  1.00  0.00           C  
ATOM    324  N   LEU    45       9.412  51.565   0.177  1.00  0.00              
ATOM    325  CA  LEU    45       9.333  52.840  -0.473  1.00  0.00              
ATOM    326  CB  LEU    45       7.934  53.452  -0.490  1.00  0.00              
ATOM    327  C   LEU    45      10.203  53.741   0.342  1.00  0.00              
ATOM    328  O   LEU    45      11.081  54.371  -0.244  1.00  0.00              
ATOM    329  CG  LEU    45       7.782  54.821  -1.171  1.00  0.00           C  
ATOM    330  CD1 LEU    45       6.293  55.111  -1.378  1.00  0.00           C  
ATOM    331  CD2 LEU    45       8.437  55.972  -0.383  1.00  0.00           C  
ATOM    332  N   PHE    46      10.074  53.733   1.696  1.00  0.00              
ATOM    333  CA  PHE    46      10.948  54.614   2.446  1.00  0.00              
ATOM    334  CB  PHE    46      10.395  55.224   3.750  1.00  0.00              
ATOM    335  C   PHE    46      12.286  53.945   2.680  1.00  0.00              
ATOM    336  O   PHE    46      12.920  53.880   3.734  1.00  0.00              
ATOM    337  CG  PHE    46       9.574  56.412   3.428  1.00  0.00           C  
ATOM    338  CD1 PHE    46       8.241  56.295   3.116  1.00  0.00           C  
ATOM    339  CD2 PHE    46      10.158  57.654   3.465  1.00  0.00           C  
ATOM    340  CE1 PHE    46       7.499  57.415   2.827  1.00  0.00           C  
ATOM    341  CE2 PHE    46       9.422  58.774   3.177  1.00  0.00           C  
ATOM    342  CZ  PHE    46       8.091  58.655   2.856  1.00  0.00           C  
ATOM    343  N   ALA    47      12.805  53.605   1.527  1.00  0.00              
ATOM    344  CA  ALA    47      14.033  53.085   1.080  1.00  0.00              
ATOM    345  CB  ALA    47      14.871  54.055   0.255  1.00  0.00              
ATOM    346  C   ALA    47      14.899  52.203   1.883  1.00  0.00              
ATOM    347  O   ALA    47      15.387  52.444   2.992  1.00  0.00              
ATOM    348  N   ALA    48      15.255  51.247   1.018  1.00  0.00              
ATOM    349  CA  ALA    48      16.017  50.051   0.945  1.00  0.00              
ATOM    350  CB  ALA    48      16.264  49.828  -0.540  1.00  0.00              
ATOM    351  C   ALA    48      17.271  50.154   1.780  1.00  0.00              
ATOM    352  O   ALA    48      17.494  51.172   2.423  1.00  0.00              
ATOM    353  N   ALA    49      17.987  49.002   1.845  1.00  0.00              
ATOM    354  CA  ALA    49      19.153  48.339   2.467  1.00  0.00              
ATOM    355  CB  ALA    49      18.788  46.932   2.941  1.00  0.00              
ATOM    356  C   ALA    49      20.404  48.069   1.621  1.00  0.00              
ATOM    357  O   ALA    49      21.310  48.878   1.553  1.00  0.00              
ATOM    358  N   ALA    50      20.480  46.939   0.881  1.00  0.00              
ATOM    359  CA  ALA    50      21.600  46.295   0.216  1.00  0.00              
ATOM    360  CB  ALA    50      21.205  44.870  -0.178  1.00  0.00              
ATOM    361  C   ALA    50      22.506  46.967  -0.822  1.00  0.00              
ATOM    362  O   ALA    50      23.709  46.740  -0.709  1.00  0.00              
ATOM    363  N   SER    51      22.116  47.757  -1.857  1.00  0.00              
ATOM    364  CA  SER    51      23.270  48.259  -2.603  1.00  0.00              
ATOM    365  CB  SER    51      23.553  47.659  -3.981  1.00  0.00              
ATOM    366  C   SER    51      23.304  49.755  -2.528  1.00  0.00              
ATOM    367  O   SER    51      22.266  50.396  -2.396  1.00  0.00              
ATOM    368  OG  SER    51      23.960  46.309  -3.841  1.00  0.00           O  
ATOM    369  N   SER    52      24.525  50.344  -2.495  1.00  0.00              
ATOM    370  CA  SER    52      24.680  51.771  -2.426  1.00  0.00              
ATOM    371  CB  SER    52      24.505  52.396  -1.027  1.00  0.00              
ATOM    372  C   SER    52      26.058  52.097  -2.859  1.00  0.00              
ATOM    373  O   SER    52      26.911  51.223  -2.971  1.00  0.00              
ATOM    374  OG  SER    52      24.718  53.801  -1.088  1.00  0.00           O  
ATOM    375  N   SER    53      26.322  53.373  -3.175  1.00  0.00              
ATOM    376  CA  SER    53      27.689  53.620  -3.504  1.00  0.00              
ATOM    377  CB  SER    53      28.039  52.949  -4.798  1.00  0.00              
ATOM    378  C   SER    53      27.911  55.085  -3.546  1.00  0.00              
ATOM    379  O   SER    53      27.558  55.780  -4.498  1.00  0.00              
ATOM    380  OG  SER    53      27.236  53.562  -5.779  1.00  0.00           O  
ATOM    381  N   ASP    54      28.580  55.578  -2.497  1.00  0.00              
ATOM    382  CA  ASP    54      28.648  56.977  -2.176  1.00  0.00              
ATOM    383  CB  ASP    54      29.457  57.229  -0.892  1.00  0.00              
ATOM    384  C   ASP    54      29.160  57.826  -3.283  1.00  0.00              
ATOM    385  O   ASP    54      29.897  57.367  -4.147  1.00  0.00              
ATOM    386  CG  ASP    54      29.171  58.639  -0.402  1.00  0.00           C  
ATOM    387  OD1 ASP    54      29.793  59.593  -0.939  1.00  0.00           O  
ATOM    388  OD2 ASP    54      28.315  58.783   0.511  1.00  0.00           O  
ATOM    389  N   SER    55      28.689  59.095  -3.284  1.00  0.00              
ATOM    390  CA  SER    55      28.997  60.130  -4.225  1.00  0.00              
ATOM    391  CB  SER    55      28.852  59.746  -5.681  1.00  0.00              
ATOM    392  C   SER    55      28.000  61.224  -3.989  1.00  0.00              
ATOM    393  O   SER    55      27.274  61.208  -2.999  1.00  0.00              
ATOM    394  OG  SER    55      27.495  59.854  -6.079  1.00  0.00           O  
ATOM    395  N   ASP    56      27.920  62.205  -4.908  1.00  0.00              
ATOM    396  CA  ASP    56      27.016  63.301  -4.709  1.00  0.00              
ATOM    397  CB  ASP    56      25.577  62.893  -4.347  1.00  0.00              
ATOM    398  C   ASP    56      27.567  64.103  -3.579  1.00  0.00              
ATOM    399  O   ASP    56      28.671  64.638  -3.650  1.00  0.00              
ATOM    400  CG  ASP    56      24.875  62.467  -5.623  1.00  0.00           C  
ATOM    401  OD1 ASP    56      25.126  63.115  -6.674  1.00  0.00           O  
ATOM    402  OD2 ASP    56      24.069  61.502  -5.562  1.00  0.00           O  
ATOM    403  N   LEU    57      26.820  64.178  -2.472  1.00  0.00              
ATOM    404  CA  LEU    57      27.314  64.937  -1.364  1.00  0.00              
ATOM    405  CB  LEU    57      28.541  64.296  -0.699  1.00  0.00              
ATOM    406  C   LEU    57      27.655  66.317  -1.769  1.00  0.00              
ATOM    407  O   LEU    57      28.823  66.703  -1.799  1.00  0.00              
ATOM    408  CG  LEU    57      28.208  62.994   0.045  1.00  0.00           C  
ATOM    409  CD1 LEU    57      29.487  62.274   0.478  1.00  0.00           C  
ATOM    410  CD2 LEU    57      27.279  63.255   1.238  1.00  0.00           C  
ATOM    411  N   VAL    58      26.634  67.079  -2.185  1.00  0.00              
ATOM    412  CA  VAL    58      26.989  68.418  -2.493  1.00  0.00              
ATOM    413  CB  VAL    58      26.790  68.744  -3.947  1.00  0.00              
ATOM    414  C   VAL    58      26.243  69.387  -1.614  1.00  0.00              
ATOM    415  O   VAL    58      25.242  69.970  -2.024  1.00  0.00              
ATOM    416  CG1 VAL    58      25.318  68.552  -4.355  1.00  0.00           C  
ATOM    417  CG2 VAL    58      27.339  70.151  -4.180  1.00  0.00           C  
ATOM    418  N   PRO    59      26.669  69.557  -0.387  1.00  0.00              
ATOM    419  CA  PRO    59      26.074  70.611   0.404  1.00  0.00              
ATOM    420  CB  PRO    59      26.209  70.170   1.864  1.00  0.00              
ATOM    421  C   PRO    59      26.719  71.923   0.079  1.00  0.00              
ATOM    422  O   PRO    59      27.868  72.119   0.477  1.00  0.00              
ATOM    423  CD  PRO    59      26.941  68.372   0.419  1.00  0.00           C  
ATOM    424  CG  PRO    59      26.289  68.636   1.785  1.00  0.00           C  
ATOM    425  N   PRO    60      25.990  72.826  -0.518  1.00  0.00              
ATOM    426  CA  PRO    60      26.499  74.121  -0.898  1.00  0.00              
ATOM    427  CB  PRO    60      25.284  74.891  -1.403  1.00  0.00              
ATOM    428  C   PRO    60      27.160  74.869   0.207  1.00  0.00              
ATOM    429  O   PRO    60      28.321  75.253   0.064  1.00  0.00              
ATOM    430  CD  PRO    60      24.550  72.848  -0.325  1.00  0.00           C  
ATOM    431  CG  PRO    60      24.138  74.312  -0.553  1.00  0.00           C  
ATOM    432  N   LEU    61      26.434  75.093   1.314  1.00  0.00              
ATOM    433  CA  LEU    61      26.986  75.844   2.394  1.00  0.00              
ATOM    434  CB  LEU    61      26.293  77.206   2.563  1.00  0.00              
ATOM    435  C   LEU    61      26.719  75.029   3.610  1.00  0.00              
ATOM    436  O   LEU    61      25.565  74.759   3.937  1.00  0.00              
ATOM    437  CG  LEU    61      26.297  78.058   1.276  1.00  0.00           C  
ATOM    438  CD1 LEU    61      25.605  79.411   1.504  1.00  0.00           C  
ATOM    439  CD2 LEU    61      27.708  78.203   0.683  1.00  0.00           C  
ATOM    440  N   ARG    62      27.789  74.635   4.322  1.00  0.00              
ATOM    441  CA  ARG    62      27.655  73.777   5.461  1.00  0.00              
ATOM    442  CB  ARG    62      29.001  73.340   6.055  1.00  0.00              
ATOM    443  C   ARG    62      26.934  74.502   6.548  1.00  0.00              
ATOM    444  O   ARG    62      26.963  75.728   6.640  1.00  0.00              
ATOM    445  CG  ARG    62      29.819  74.548   6.503  1.00  0.00           C  
ATOM    446  CD  ARG    62      30.359  75.332   5.309  1.00  0.00           C  
ATOM    447  NE  ARG    62      30.874  76.638   5.799  1.00  0.00           N  
ATOM    448  CZ  ARG    62      31.838  77.278   5.076  1.00  0.00           C  
ATOM    449  NH1 ARG    62      32.385  76.660   3.988  1.00  0.00           N  
ATOM    450  NH2 ARG    62      32.247  78.529   5.433  1.00  0.00           N  
ATOM    451  N   ARG    63      26.241  73.718   7.391  1.00  0.00              
ATOM    452  CA  ARG    63      25.487  74.195   8.504  1.00  0.00              
ATOM    453  CB  ARG    63      24.498  73.168   9.067  1.00  0.00              
ATOM    454  C   ARG    63      26.411  74.507   9.609  1.00  0.00              
ATOM    455  O   ARG    63      27.384  73.801   9.872  1.00  0.00              
ATOM    456  CG  ARG    63      23.325  72.892   8.135  1.00  0.00           C  
ATOM    457  CD  ARG    63      22.417  71.764   8.621  1.00  0.00           C  
ATOM    458  NE  ARG    63      21.318  71.646   7.626  1.00  0.00           N  
ATOM    459  CZ  ARG    63      21.557  71.016   6.440  1.00  0.00           C  
ATOM    460  NH1 ARG    63      22.810  70.554   6.157  1.00  0.00           N  
ATOM    461  NH2 ARG    63      20.559  70.872   5.524  1.00  0.00           N  
ATOM    462  N   HIS    64      26.090  75.630  10.253  1.00  0.00              
ATOM    463  CA  HIS    64      26.720  76.124  11.422  1.00  0.00              
ATOM    464  CB  HIS    64      27.913  77.037  11.103  1.00  0.00              
ATOM    465  C   HIS    64      25.645  76.947  12.047  1.00  0.00              
ATOM    466  O   HIS    64      25.166  77.877  11.402  1.00  0.00              
ATOM    467  ND1 HIS    64      27.903  77.435   8.602  1.00  0.00           N  
ATOM    468  CG  HIS    64      27.643  77.865   9.884  1.00  0.00           C  
ATOM    469  NE2 HIS    64      27.001  79.457   8.421  1.00  0.00           N  
ATOM    470  CD2 HIS    64      27.094  79.103   9.756  1.00  0.00           C  
ATOM    471  CE1 HIS    64      27.500  78.425   7.767  1.00  0.00           C  
ATOM    472  N   PRO    65      25.196  76.668  13.243  1.00  0.00              
ATOM    473  CA  PRO    65      25.625  75.524  14.000  1.00  0.00              
ATOM    474  CB  PRO    65      25.322  75.835  15.463  1.00  0.00              
ATOM    475  C   PRO    65      24.941  74.290  13.538  1.00  0.00              
ATOM    476  O   PRO    65      23.731  74.261  13.322  1.00  0.00              
ATOM    477  CD  PRO    65      24.843  77.781  14.108  1.00  0.00           C  
ATOM    478  CG  PRO    65      25.296  77.371  15.515  1.00  0.00           C  
ATOM    479  N   PRO    66      25.751  73.312  13.387  1.00  0.00              
ATOM    480  CA  PRO    66      25.349  71.961  13.154  1.00  0.00              
ATOM    481  CB  PRO    66      26.481  71.349  12.329  1.00  0.00              
ATOM    482  C   PRO    66      25.403  71.491  14.573  1.00  0.00              
ATOM    483  O   PRO    66      25.625  72.320  15.456  1.00  0.00              
ATOM    484  CD  PRO    66      27.119  73.568  12.976  1.00  0.00           C  
ATOM    485  CG  PRO    66      27.711  72.190  12.700  1.00  0.00           C  
ATOM    486  N   ARG    67      25.221  70.189  14.836  1.00  0.00              
ATOM    487  CA  ARG    67      25.329  69.771  16.192  1.00  0.00              
ATOM    488  CB  ARG    67      23.971  69.427  16.787  1.00  0.00              
ATOM    489  C   ARG    67      26.221  68.570  16.198  1.00  0.00              
ATOM    490  O   ARG    67      26.837  68.241  15.187  1.00  0.00              
ATOM    491  CG  ARG    67      22.986  70.545  16.454  1.00  0.00           C  
ATOM    492  CD  ARG    67      22.415  70.418  15.039  1.00  0.00           C  
ATOM    493  NE  ARG    67      21.463  71.537  14.790  1.00  0.00           N  
ATOM    494  CZ  ARG    67      21.049  71.774  13.510  1.00  0.00           C  
ATOM    495  NH1 ARG    67      21.554  71.027  12.486  1.00  0.00           N  
ATOM    496  NH2 ARG    67      20.126  72.745  13.247  1.00  0.00           N  
ATOM    497  N   ASN    68      26.366  67.907  17.357  1.00  0.00              
ATOM    498  CA  ASN    68      27.231  66.767  17.400  1.00  0.00              
ATOM    499  CB  ASN    68      28.199  66.807  18.589  1.00  0.00              
ATOM    500  C   ASN    68      26.374  65.553  17.574  1.00  0.00              
ATOM    501  O   ASN    68      25.490  65.526  18.430  1.00  0.00              
ATOM    502  CG  ASN    68      29.208  65.693  18.386  1.00  0.00           C  
ATOM    503  OD1 ASN    68      29.128  64.940  17.417  1.00  0.00           O  
ATOM    504  ND2 ASN    68      30.182  65.577  19.326  1.00  0.00           N  
ATOM    505  N   ILE    69      26.627  64.505  16.762  1.00  0.00              
ATOM    506  CA  ILE    69      25.799  63.338  16.831  1.00  0.00              
ATOM    507  CB  ILE    69      24.987  63.117  15.585  1.00  0.00              
ATOM    508  C   ILE    69      26.632  62.117  17.073  1.00  0.00              
ATOM    509  O   ILE    69      27.736  61.976  16.549  1.00  0.00              
ATOM    510  CG2 ILE    69      24.254  61.774  15.713  1.00  0.00           C  
ATOM    511  CG1 ILE    69      24.034  64.301  15.357  1.00  0.00           C  
ATOM    512  CD1 ILE    69      23.329  64.259  14.004  1.00  0.00           C  
ATOM    513  N   ALA    70      26.115  61.199  17.917  1.00  0.00              
ATOM    514  CA  ALA    70      26.811  59.976  18.197  1.00  0.00              
ATOM    515  CB  ALA    70      27.009  59.729  19.703  1.00  0.00              
ATOM    516  C   ALA    70      25.976  58.849  17.670  1.00  0.00              
ATOM    517  O   ALA    70      24.826  58.665  18.067  1.00  0.00              
ATOM    518  N   LEU    71      26.559  58.040  16.766  1.00  0.00              
ATOM    519  CA  LEU    71      25.831  56.948  16.188  1.00  0.00              
ATOM    520  CB  LEU    71      25.958  56.918  14.652  1.00  0.00              
ATOM    521  C   LEU    71      26.392  55.680  16.755  1.00  0.00              
ATOM    522  O   LEU    71      27.605  55.494  16.803  1.00  0.00              
ATOM    523  CG  LEU    71      25.202  55.774  13.959  1.00  0.00           C  
ATOM    524  CD1 LEU    71      23.701  55.830  14.270  1.00  0.00           C  
ATOM    525  CD2 LEU    71      25.465  55.780  12.446  1.00  0.00           C  
ATOM    526  N   LEU    72      25.520  54.766  17.227  1.00  0.00              
ATOM    527  CA  LEU    72      26.031  53.556  17.805  1.00  0.00              
ATOM    528  CB  LEU    72      25.490  53.267  19.217  1.00  0.00              
ATOM    529  C   LEU    72      25.700  52.384  16.928  1.00  0.00              
ATOM    530  O   LEU    72      24.533  52.153  16.614  1.00  0.00              
ATOM    531  CG  LEU    72      26.050  54.211  20.293  1.00  0.00           C  
ATOM    532  CD1 LEU    72      25.724  53.712  21.705  1.00  0.00           C  
ATOM    533  CD2 LEU    72      27.552  54.436  20.095  1.00  0.00           C  
ATOM    534  N   ILE    73      26.745  51.624  16.501  1.00  0.00              
ATOM    535  CA  ILE    73      26.609  50.438  15.686  1.00  0.00              
ATOM    536  CB  ILE    73      26.942  50.716  14.240  1.00  0.00              
ATOM    537  C   ILE    73      27.537  49.367  16.219  1.00  0.00              
ATOM    538  O   ILE    73      28.727  49.308  15.920  1.00  0.00              
ATOM    539  CG2 ILE    73      25.944  51.753  13.731  1.00  0.00           C  
ATOM    540  CG1 ILE    73      28.376  51.227  14.035  1.00  0.00           C  
ATOM    541  CD1 ILE    73      28.770  51.311  12.563  1.00  0.00           C  
ATOM    542  N   GLU    74      26.987  48.434  17.003  1.00  0.00              
ATOM    543  CA  GLU    74      27.802  47.521  17.748  1.00  0.00              
ATOM    544  CB  GLU    74      27.077  46.911  18.952  1.00  0.00              
ATOM    545  C   GLU    74      28.390  46.427  16.967  1.00  0.00              
ATOM    546  O   GLU    74      29.569  46.107  17.121  1.00  0.00              
ATOM    547  CG  GLU    74      28.024  46.227  19.930  1.00  0.00           C  
ATOM    548  CD  GLU    74      27.214  45.941  21.176  1.00  0.00           C  
ATOM    549  OE1 GLU    74      26.965  46.900  21.951  1.00  0.00           O  
ATOM    550  OE2 GLU    74      26.815  44.762  21.363  1.00  0.00           O  
ATOM    551  N   PRO    75      27.618  45.877  16.082  1.00  0.00              
ATOM    552  CA  PRO    75      28.122  44.809  15.273  1.00  0.00              
ATOM    553  CB  PRO    75      26.906  44.147  14.634  1.00  0.00              
ATOM    554  C   PRO    75      29.094  45.384  14.320  1.00  0.00              
ATOM    555  O   PRO    75      29.652  46.441  14.601  1.00  0.00              
ATOM    556  CD  PRO    75      26.186  45.732  16.318  1.00  0.00           C  
ATOM    557  CG  PRO    75      25.787  44.408  15.653  1.00  0.00           C  
ATOM    558  N   THR    76      29.329  44.674  13.215  1.00  0.00              
ATOM    559  CA  THR    76      30.272  45.037  12.223  1.00  0.00              
ATOM    560  CB  THR    76      30.022  44.272  10.973  1.00  0.00              
ATOM    561  C   THR    76      30.231  46.502  11.967  1.00  0.00              
ATOM    562  O   THR    76      29.305  47.265  12.272  1.00  0.00              
ATOM    563  OG1 THR    76      30.955  44.620   9.963  1.00  0.00           O  
ATOM    564  CG2 THR    76      28.575  44.552  10.553  1.00  0.00           C  
ATOM    565  N   PRO    77      31.376  46.862  11.499  1.00  0.00              
ATOM    566  CA  PRO    77      31.628  48.211  11.162  1.00  0.00              
ATOM    567  CB  PRO    77      33.147  48.350  11.025  1.00  0.00              
ATOM    568  C   PRO    77      30.876  48.609   9.972  1.00  0.00              
ATOM    569  O   PRO    77      30.485  47.754   9.183  1.00  0.00              
ATOM    570  CD  PRO    77      32.595  46.124  11.770  1.00  0.00           C  
ATOM    571  CG  PRO    77      33.668  46.903  10.996  1.00  0.00           C  
ATOM    572  N   PHE    78      30.658  49.918   9.856  1.00  0.00              
ATOM    573  CA  PHE    78      29.914  50.480   8.786  1.00  0.00              
ATOM    574  CB  PHE    78      29.509  51.934   9.067  1.00  0.00              
ATOM    575  C   PHE    78      30.698  50.370   7.527  1.00  0.00              
ATOM    576  O   PHE    78      30.106  50.404   6.455  1.00  0.00              
ATOM    577  CG  PHE    78      30.768  52.692   9.096  1.00  0.00           C  
ATOM    578  CD1 PHE    78      31.536  52.732  10.236  1.00  0.00           C  
ATOM    579  CD2 PHE    78      31.170  53.329   7.950  1.00  0.00           C  
ATOM    580  CE1 PHE    78      32.711  53.437  10.227  1.00  0.00           C  
ATOM    581  CE2 PHE    78      32.338  54.034   7.928  1.00  0.00           C  
ATOM    582  CZ  PHE    78      33.088  54.077   9.069  1.00  0.00           C  
ATOM    583  N   THR    79      32.041  50.254   7.602  1.00  0.00              
ATOM    584  CA  THR    79      32.803  50.236   6.377  1.00  0.00              
ATOM    585  CB  THR    79      34.263  49.973   6.613  1.00  0.00              
ATOM    586  C   THR    79      32.312  49.218   5.405  1.00  0.00              
ATOM    587  O   THR    79      32.106  49.589   4.250  1.00  0.00              
ATOM    588  OG1 THR    79      34.444  48.730   7.274  1.00  0.00           O  
ATOM    589  CG2 THR    79      34.840  51.114   7.466  1.00  0.00           C  
ATOM    590  N   HIS    80      32.126  47.934   5.788  1.00  0.00              
ATOM    591  CA  HIS    80      31.518  47.110   4.763  1.00  0.00              
ATOM    592  CB  HIS    80      32.474  46.544   3.712  1.00  0.00              
ATOM    593  C   HIS    80      30.969  45.852   5.311  1.00  0.00              
ATOM    594  O   HIS    80      31.526  44.768   5.140  1.00  0.00              
ATOM    595  ND1 HIS    80      32.015  47.928   1.639  1.00  0.00           N  
ATOM    596  CG  HIS    80      32.869  47.465   2.614  1.00  0.00           C  
ATOM    597  NE2 HIS    80      34.034  48.718   1.155  1.00  0.00           N  
ATOM    598  CD2 HIS    80      34.094  47.959   2.307  1.00  0.00           C  
ATOM    599  CE1 HIS    80      32.766  48.672   0.790  1.00  0.00           C  
ATOM    600  N   VAL    81      29.835  45.952   5.968  1.00  0.00              
ATOM    601  CA  VAL    81      29.118  44.760   6.224  1.00  0.00              
ATOM    602  CB  VAL    81      28.614  44.573   7.616  1.00  0.00              
ATOM    603  C   VAL    81      27.963  45.082   5.363  1.00  0.00              
ATOM    604  O   VAL    81      27.921  46.179   4.802  1.00  0.00              
ATOM    605  CG1 VAL    81      27.663  45.725   7.960  1.00  0.00           C  
ATOM    606  CG2 VAL    81      27.936  43.195   7.687  1.00  0.00           C  
ATOM    607  N   SER    82      27.024  44.153   5.184  1.00  0.00              
ATOM    608  CA  SER    82      25.934  44.491   4.333  1.00  0.00              
ATOM    609  CB  SER    82      25.089  43.265   3.953  1.00  0.00              
ATOM    610  C   SER    82      25.064  45.470   5.028  1.00  0.00              
ATOM    611  O   SER    82      25.365  45.913   6.133  1.00  0.00              
ATOM    612  OG  SER    82      24.096  43.611   3.000  1.00  0.00           O  
ATOM    613  N   GLY    83      24.032  45.923   4.297  1.00  0.00              
ATOM    614  CA  GLY    83      22.928  46.677   4.794  1.00  0.00              
ATOM    615  C   GLY    83      23.278  47.815   5.682  1.00  0.00              
ATOM    616  O   GLY    83      23.710  48.875   5.237  1.00  0.00              
ATOM    617  N   TYR    84      23.093  47.593   6.995  1.00  0.00              
ATOM    618  CA  TYR    84      23.132  48.660   7.944  1.00  0.00              
ATOM    619  CB  TYR    84      22.795  48.249   9.391  1.00  0.00              
ATOM    620  C   TYR    84      24.401  49.429   7.871  1.00  0.00              
ATOM    621  O   TYR    84      24.354  50.656   7.918  1.00  0.00              
ATOM    622  CG  TYR    84      23.591  47.059   9.763  1.00  0.00           C  
ATOM    623  CD1 TYR    84      23.135  45.819   9.391  1.00  0.00           C  
ATOM    624  CD2 TYR    84      24.770  47.168  10.460  1.00  0.00           C  
ATOM    625  CE1 TYR    84      23.842  44.690   9.714  1.00  0.00           C  
ATOM    626  CE2 TYR    84      25.482  46.039  10.787  1.00  0.00           C  
ATOM    627  CZ  TYR    84      25.017  44.800  10.415  1.00  0.00           C  
ATOM    628  OH  TYR    84      25.747  43.641  10.750  1.00  0.00           O  
ATOM    629  N   ALA    85      25.553  48.762   7.703  1.00  0.00              
ATOM    630  CA  ALA    85      26.793  49.489   7.681  1.00  0.00              
ATOM    631  CB  ALA    85      28.021  48.599   7.422  1.00  0.00              
ATOM    632  C   ALA    85      26.733  50.492   6.581  1.00  0.00              
ATOM    633  O   ALA    85      27.105  51.655   6.739  1.00  0.00              
ATOM    634  N   ASN    86      26.200  50.067   5.437  1.00  0.00              
ATOM    635  CA  ASN    86      26.132  50.926   4.300  1.00  0.00              
ATOM    636  CB  ASN    86      25.518  50.208   3.087  1.00  0.00              
ATOM    637  C   ASN    86      25.261  52.094   4.665  1.00  0.00              
ATOM    638  O   ASN    86      25.551  53.246   4.336  1.00  0.00              
ATOM    639  CG  ASN    86      26.036  50.879   1.831  1.00  0.00           C  
ATOM    640  OD1 ASN    86      26.710  51.905   1.896  1.00  0.00           O  
ATOM    641  ND2 ASN    86      25.722  50.276   0.654  1.00  0.00           N  
ATOM    642  N   ARG    87      24.163  51.817   5.389  1.00  0.00              
ATOM    643  CA  ARG    87      23.202  52.826   5.709  1.00  0.00              
ATOM    644  CB  ARG    87      21.991  52.270   6.473  1.00  0.00              
ATOM    645  C   ARG    87      23.829  53.848   6.583  1.00  0.00              
ATOM    646  O   ARG    87      23.694  55.052   6.355  1.00  0.00              
ATOM    647  CG  ARG    87      21.165  51.240   5.698  1.00  0.00           C  
ATOM    648  CD  ARG    87      19.820  50.984   6.377  1.00  0.00           C  
ATOM    649  NE  ARG    87      19.100  49.889   5.669  1.00  0.00           N  
ATOM    650  CZ  ARG    87      19.276  48.598   6.074  1.00  0.00           C  
ATOM    651  NH1 ARG    87      20.296  48.291   6.922  1.00  0.00           N  
ATOM    652  NH2 ARG    87      18.409  47.623   5.679  1.00  0.00           N  
ATOM    653  N   PHE    88      24.551  53.374   7.611  1.00  0.00              
ATOM    654  CA  PHE    88      25.101  54.302   8.542  1.00  0.00              
ATOM    655  CB  PHE    88      25.864  53.675   9.723  1.00  0.00              
ATOM    656  C   PHE    88      26.114  55.125   7.838  1.00  0.00              
ATOM    657  O   PHE    88      26.134  56.345   7.975  1.00  0.00              
ATOM    658  CG  PHE    88      24.964  52.675  10.330  1.00  0.00           C  
ATOM    659  CD1 PHE    88      23.742  53.050  10.818  1.00  0.00           C  
ATOM    660  CD2 PHE    88      25.323  51.353  10.360  1.00  0.00           C  
ATOM    661  CE1 PHE    88      22.907  52.106  11.353  1.00  0.00           C  
ATOM    662  CE2 PHE    88      24.486  50.407  10.899  1.00  0.00           C  
ATOM    663  CZ  PHE    88      23.269  50.785  11.402  1.00  0.00           C  
ATOM    664  N   ASN    89      26.977  54.474   7.041  1.00  0.00              
ATOM    665  CA  ASN    89      28.060  55.205   6.460  1.00  0.00              
ATOM    666  CB  ASN    89      28.965  54.335   5.576  1.00  0.00              
ATOM    667  C   ASN    89      27.553  56.303   5.593  1.00  0.00              
ATOM    668  O   ASN    89      27.980  57.449   5.726  1.00  0.00              
ATOM    669  CG  ASN    89      30.066  55.232   5.029  1.00  0.00           C  
ATOM    670  OD1 ASN    89      30.657  56.029   5.755  1.00  0.00           O  
ATOM    671  ND2 ASN    89      30.339  55.106   3.702  1.00  0.00           N  
ATOM    672  N   GLU    90      26.609  55.986   4.693  1.00  0.00              
ATOM    673  CA  GLU    90      26.189  56.967   3.733  1.00  0.00              
ATOM    674  CB  GLU    90      25.269  56.381   2.656  1.00  0.00              
ATOM    675  C   GLU    90      25.487  58.109   4.395  1.00  0.00              
ATOM    676  O   GLU    90      25.746  59.267   4.072  1.00  0.00              
ATOM    677  CG  GLU    90      25.987  55.384   1.744  1.00  0.00           C  
ATOM    678  CD  GLU    90      26.446  56.096   0.480  1.00  0.00           C  
ATOM    679  OE1 GLU    90      26.234  57.333   0.376  1.00  0.00           O  
ATOM    680  OE2 GLU    90      27.006  55.399  -0.407  1.00  0.00           O  
ATOM    681  N   MET    91      24.583  57.827   5.349  1.00  0.00              
ATOM    682  CA  MET    91      23.842  58.895   5.959  1.00  0.00              
ATOM    683  CB  MET    91      22.742  58.422   6.927  1.00  0.00              
ATOM    684  C   MET    91      24.776  59.784   6.718  1.00  0.00              
ATOM    685  O   MET    91      24.660  61.006   6.691  1.00  0.00              
ATOM    686  CG  MET    91      23.242  58.088   8.327  1.00  0.00           C  
ATOM    687  SD  MET    91      21.924  57.891   9.560  1.00  0.00           S  
ATOM    688  CE  MET    91      21.514  56.188   9.099  1.00  0.00           C  
ATOM    689  N   LEU    92      25.743  59.180   7.419  1.00  0.00              
ATOM    690  CA  LEU    92      26.665  59.905   8.236  1.00  0.00              
ATOM    691  CB  LEU    92      27.559  58.933   8.989  1.00  0.00              
ATOM    692  C   LEU    92      27.521  60.804   7.397  1.00  0.00              
ATOM    693  O   LEU    92      27.764  61.947   7.782  1.00  0.00              
ATOM    694  CG  LEU    92      26.776  58.080   9.992  1.00  0.00           C  
ATOM    695  CD1 LEU    92      27.622  56.909  10.483  1.00  0.00           C  
ATOM    696  CD2 LEU    92      26.236  58.931  11.149  1.00  0.00           C  
ATOM    697  N   ARG    93      28.026  60.331   6.236  1.00  0.00              
ATOM    698  CA  ARG    93      28.864  61.235   5.504  1.00  0.00              
ATOM    699  CB  ARG    93      29.839  60.659   4.447  1.00  0.00              
ATOM    700  C   ARG    93      28.056  62.373   4.962  1.00  0.00              
ATOM    701  O   ARG    93      28.556  63.493   4.898  1.00  0.00              
ATOM    702  CG  ARG    93      29.297  59.929   3.226  1.00  0.00           C  
ATOM    703  CD  ARG    93      30.348  59.831   2.108  1.00  0.00           C  
ATOM    704  NE  ARG    93      31.476  58.958   2.553  1.00  0.00           N  
ATOM    705  CZ  ARG    93      32.405  58.544   1.639  1.00  0.00           C  
ATOM    706  NH1 ARG    93      32.310  58.946   0.338  1.00  0.00           N  
ATOM    707  NH2 ARG    93      33.428  57.723   2.018  1.00  0.00           N  
ATOM    708  N   TYR    94      26.790  62.132   4.563  1.00  0.00              
ATOM    709  CA  TYR    94      25.950  63.202   4.092  1.00  0.00              
ATOM    710  CB  TYR    94      24.545  62.773   3.656  1.00  0.00              
ATOM    711  C   TYR    94      25.735  64.202   5.176  1.00  0.00              
ATOM    712  O   TYR    94      25.754  65.405   4.933  1.00  0.00              
ATOM    713  CG  TYR    94      24.657  62.365   2.243  1.00  0.00           C  
ATOM    714  CD1 TYR    94      25.092  61.114   1.887  1.00  0.00           C  
ATOM    715  CD2 TYR    94      24.328  63.277   1.269  1.00  0.00           C  
ATOM    716  CE1 TYR    94      25.186  60.783   0.559  1.00  0.00           C  
ATOM    717  CE2 TYR    94      24.421  62.948  -0.057  1.00  0.00           C  
ATOM    718  CZ  TYR    94      24.850  61.697  -0.410  1.00  0.00           C  
ATOM    719  OH  TYR    94      24.947  61.354  -1.773  1.00  0.00           O  
ATOM    720  N   LEU    95      25.498  63.714   6.399  1.00  0.00              
ATOM    721  CA  LEU    95      25.202  64.525   7.544  1.00  0.00              
ATOM    722  CB  LEU    95      24.880  63.629   8.754  1.00  0.00              
ATOM    723  C   LEU    95      26.405  65.370   7.840  1.00  0.00              
ATOM    724  O   LEU    95      26.278  66.547   8.181  1.00  0.00              
ATOM    725  CG  LEU    95      24.239  64.340   9.951  1.00  0.00           C  
ATOM    726  CD1 LEU    95      22.891  64.960   9.566  1.00  0.00           C  
ATOM    727  CD2 LEU    95      24.076  63.378  11.134  1.00  0.00           C  
ATOM    728  N   SER    96      27.607  64.776   7.702  1.00  0.00              
ATOM    729  CA  SER    96      28.853  65.441   7.966  1.00  0.00              
ATOM    730  CB  SER    96      30.072  64.510   7.852  1.00  0.00              
ATOM    731  C   SER    96      29.041  66.542   6.973  1.00  0.00              
ATOM    732  O   SER    96      29.594  67.593   7.293  1.00  0.00              
ATOM    733  OG  SER    96      30.040  63.538   8.886  1.00  0.00           O  
ATOM    734  N   LYS    97      28.570  66.313   5.735  1.00  0.00              
ATOM    735  CA  LYS    97      28.669  67.254   4.653  1.00  0.00              
ATOM    736  CB  LYS    97      28.022  66.711   3.371  1.00  0.00              
ATOM    737  C   LYS    97      27.903  68.468   5.048  1.00  0.00              
ATOM    738  O   LYS    97      28.280  69.592   4.725  1.00  0.00              
ATOM    739  CG  LYS    97      28.795  65.566   2.716  1.00  0.00           C  
ATOM    740  CD  LYS    97      30.108  66.007   2.074  1.00  0.00           C  
ATOM    741  CE  LYS    97      29.881  66.905   0.857  1.00  0.00           C  
ATOM    742  NZ  LYS    97      31.174  67.282   0.252  1.00  0.00           N  
ATOM    743  N   ALA    98      26.784  68.227   5.750  1.00  0.00              
ATOM    744  CA  ALA    98      25.873  69.193   6.290  1.00  0.00              
ATOM    745  CB  ALA    98      24.668  68.541   6.986  1.00  0.00              
ATOM    746  C   ALA    98      26.602  70.000   7.304  1.00  0.00              
ATOM    747  O   ALA    98      26.218  71.128   7.582  1.00  0.00              
ATOM    748  N   GLY    99      27.636  69.430   7.943  1.00  0.00              
ATOM    749  CA  GLY    99      28.361  70.197   8.910  1.00  0.00              
ATOM    750  C   GLY    99      28.135  69.637  10.269  1.00  0.00              
ATOM    751  O   GLY    99      28.793  70.058  11.217  1.00  0.00              
ATOM    752  N   ASP   100      27.201  68.683  10.417  1.00  0.00              
ATOM    753  CA  ASP   100      27.009  68.117  11.720  1.00  0.00              
ATOM    754  CB  ASP   100      25.697  67.312  11.849  1.00  0.00              
ATOM    755  C   ASP   100      28.164  67.193  11.974  1.00  0.00              
ATOM    756  O   ASP   100      28.639  66.518  11.060  1.00  0.00              
ATOM    757  CG  ASP   100      24.499  68.262  11.778  1.00  0.00           C  
ATOM    758  OD1 ASP   100      24.529  69.320  12.459  1.00  0.00           O  
ATOM    759  OD2 ASP   100      23.532  67.943  11.037  1.00  0.00           O  
ATOM    760  N   HIS   101      28.652  67.142  13.233  1.00  0.00              
ATOM    761  CA  HIS   101      29.771  66.292  13.536  1.00  0.00              
ATOM    762  CB  HIS   101      30.709  66.842  14.617  1.00  0.00              
ATOM    763  C   HIS   101      29.247  64.972  13.983  1.00  0.00              
ATOM    764  O   HIS   101      28.393  64.896  14.864  1.00  0.00              
ATOM    765  ND1 HIS   101      32.650  67.797  13.304  1.00  0.00           N  
ATOM    766  CG  HIS   101      31.535  67.973  14.092  1.00  0.00           C  
ATOM    767  NE2 HIS   101      32.384  69.990  13.550  1.00  0.00           N  
ATOM    768  CD2 HIS   101      31.387  69.318  14.234  1.00  0.00           C  
ATOM    769  CE1 HIS   101      33.118  69.035  13.008  1.00  0.00           C  
ATOM    770  N   VAL   102      29.753  63.882  13.372  1.00  0.00              
ATOM    771  CA  VAL   102      29.205  62.598  13.691  1.00  0.00              
ATOM    772  CB  VAL   102      28.482  61.994  12.519  1.00  0.00              
ATOM    773  C   VAL   102      30.299  61.626  14.019  1.00  0.00              
ATOM    774  O   VAL   102      31.293  61.522  13.302  1.00  0.00              
ATOM    775  CG1 VAL   102      28.019  60.576  12.884  1.00  0.00           C  
ATOM    776  CG2 VAL   102      27.353  62.944  12.091  1.00  0.00           C  
ATOM    777  N   ASP   103      30.143  60.882  15.133  1.00  0.00              
ATOM    778  CA  ASP   103      31.058  59.818  15.410  1.00  0.00              
ATOM    779  CB  ASP   103      32.077  60.075  16.528  1.00  0.00              
ATOM    780  C   ASP   103      30.304  58.539  15.552  1.00  0.00              
ATOM    781  O   ASP   103      29.264  58.472  16.206  1.00  0.00              
ATOM    782  CG  ASP   103      31.377  60.596  17.755  1.00  0.00           C  
ATOM    783  OD1 ASP   103      30.169  60.311  17.961  1.00  0.00           O  
ATOM    784  OD2 ASP   103      32.071  61.320  18.510  1.00  0.00           O  
ATOM    785  N   ILE   104      30.811  57.485  14.879  1.00  0.00              
ATOM    786  CA  ILE   104      30.133  56.221  14.849  1.00  0.00              
ATOM    787  CB  ILE   104      30.248  55.492  13.541  1.00  0.00              
ATOM    788  C   ILE   104      30.861  55.328  15.790  1.00  0.00              
ATOM    789  O   ILE   104      31.999  54.961  15.514  1.00  0.00              
ATOM    790  CG2 ILE   104      29.484  54.164  13.653  1.00  0.00           C  
ATOM    791  CG1 ILE   104      29.760  56.359  12.396  1.00  0.00           C  
ATOM    792  CD1 ILE   104      30.731  57.474  12.074  1.00  0.00           C  
ATOM    793  N   LEU   105      30.222  54.926  16.907  1.00  0.00              
ATOM    794  CA  LEU   105      30.917  54.071  17.826  1.00  0.00              
ATOM    795  CB  LEU   105      30.528  54.194  19.316  1.00  0.00              
ATOM    796  C   LEU   105      30.617  52.651  17.480  1.00  0.00              
ATOM    797  O   LEU   105      29.460  52.269  17.306  1.00  0.00              
ATOM    798  CG  LEU   105      30.818  55.548  19.989  1.00  0.00           C  
ATOM    799  CD1 LEU   105      29.759  56.593  19.638  1.00  0.00           C  
ATOM    800  CD2 LEU   105      31.012  55.394  21.502  1.00  0.00           C  
ATOM    801  N   THR   106      31.678  51.829  17.372  1.00  0.00              
ATOM    802  CA  THR   106      31.520  50.438  17.067  1.00  0.00              
ATOM    803  CB  THR   106      31.672  50.129  15.607  1.00  0.00              
ATOM    804  C   THR   106      32.552  49.665  17.831  1.00  0.00              
ATOM    805  O   THR   106      33.439  50.242  18.456  1.00  0.00              
ATOM    806  OG1 THR   106      31.402  48.756  15.369  1.00  0.00           O  
ATOM    807  CG2 THR   106      33.097  50.489  15.159  1.00  0.00           C  
ATOM    808  N   VAL   107      32.431  48.320  17.808  1.00  0.00              
ATOM    809  CA  VAL   107      33.324  47.428  18.502  1.00  0.00              
ATOM    810  CB  VAL   107      32.787  46.028  18.631  1.00  0.00              
ATOM    811  C   VAL   107      34.618  47.336  17.771  1.00  0.00              
ATOM    812  O   VAL   107      34.662  47.322  16.544  1.00  0.00              
ATOM    813  CG1 VAL   107      31.659  46.008  19.666  1.00  0.00           C  
ATOM    814  CG2 VAL   107      32.292  45.578  17.247  1.00  0.00           C  
ATOM    815  N   ASP   108      35.710  47.243  18.550  1.00  0.00              
ATOM    816  CA  ASP   108      37.053  47.212  18.051  1.00  0.00              
ATOM    817  CB  ASP   108      38.040  47.716  19.124  1.00  0.00              
ATOM    818  C   ASP   108      37.400  45.793  17.730  1.00  0.00              
ATOM    819  O   ASP   108      37.817  45.034  18.602  1.00  0.00              
ATOM    820  CG  ASP   108      39.434  47.945  18.555  1.00  0.00           C  
ATOM    821  OD1 ASP   108      39.668  47.649  17.354  1.00  0.00           O  
ATOM    822  OD2 ASP   108      40.294  48.426  19.342  1.00  0.00           O  
ATOM    823  N   SER   109      37.193  45.379  16.465  1.00  0.00              
ATOM    824  CA  SER   109      37.685  44.100  16.063  1.00  0.00              
ATOM    825  CB  SER   109      36.876  43.457  14.921  1.00  0.00              
ATOM    826  C   SER   109      39.086  44.417  15.634  1.00  0.00              
ATOM    827  O   SER   109      39.312  45.297  14.809  1.00  0.00              
ATOM    828  OG  SER   109      36.787  44.347  13.820  1.00  0.00           O  
ATOM    829  N   LYS   110      40.062  43.643  16.133  1.00  0.00              
ATOM    830  CA  LYS   110      41.454  44.002  16.107  1.00  0.00              
ATOM    831  CB  LYS   110      42.340  42.897  16.718  1.00  0.00              
ATOM    832  C   LYS   110      41.974  44.347  14.748  1.00  0.00              
ATOM    833  O   LYS   110      42.864  45.189  14.652  1.00  0.00              
ATOM    834  CG  LYS   110      42.332  41.546  15.990  1.00  0.00           C  
ATOM    835  CD  LYS   110      43.241  41.466  14.759  1.00  0.00           C  
ATOM    836  CE  LYS   110      43.513  40.027  14.308  1.00  0.00           C  
ATOM    837  NZ  LYS   110      44.761  39.964  13.512  1.00  0.00           N  
ATOM    838  N   THR   111      41.532  43.712  13.651  1.00  0.00              
ATOM    839  CA  THR   111      42.131  44.222  12.451  1.00  0.00              
ATOM    840  CB  THR   111      43.365  43.456  12.039  1.00  0.00              
ATOM    841  C   THR   111      41.178  44.102  11.302  1.00  0.00              
ATOM    842  O   THR   111      40.177  43.397  11.374  1.00  0.00              
ATOM    843  OG1 THR   111      43.033  42.093  11.821  1.00  0.00           O  
ATOM    844  CG2 THR   111      44.463  43.583  13.108  1.00  0.00           C  
ATOM    845  N   PRO   112      41.471  44.784  10.225  1.00  0.00              
ATOM    846  CA  PRO   112      42.539  45.729  10.311  1.00  0.00              
ATOM    847  CB  PRO   112      43.453  45.499   9.106  1.00  0.00              
ATOM    848  C   PRO   112      42.044  47.134  10.391  1.00  0.00              
ATOM    849  O   PRO   112      40.987  47.445   9.841  1.00  0.00              
ATOM    850  CD  PRO   112      41.557  44.023   8.985  1.00  0.00           C  
ATOM    851  CG  PRO   112      42.551  44.785   8.095  1.00  0.00           C  
ATOM    852  N   LYS   113      42.829  47.991  11.056  1.00  0.00              
ATOM    853  CA  LYS   113      42.689  49.413  11.035  1.00  0.00              
ATOM    854  CB  LYS   113      42.633  50.011   9.615  1.00  0.00              
ATOM    855  C   LYS   113      41.558  50.002  11.774  1.00  0.00              
ATOM    856  O   LYS   113      40.690  49.398  12.394  1.00  0.00              
ATOM    857  CG  LYS   113      43.910  49.846   8.784  1.00  0.00           C  
ATOM    858  CD  LYS   113      43.751  50.296   7.327  1.00  0.00           C  
ATOM    859  CE  LYS   113      42.405  49.905   6.712  1.00  0.00           C  
ATOM    860  NZ  LYS   113      42.459  50.026   5.237  1.00  0.00           N  
ATOM    861  N   GLU   114      41.586  51.321  11.704  1.00  0.00              
ATOM    862  CA  GLU   114      40.500  52.079  12.212  1.00  0.00              
ATOM    863  CB  GLU   114      39.227  51.800  11.390  1.00  0.00              
ATOM    864  C   GLU   114      40.279  51.811  13.667  1.00  0.00              
ATOM    865  O   GLU   114      39.166  51.497  14.077  1.00  0.00              
ATOM    866  CG  GLU   114      39.437  51.985   9.874  1.00  0.00           C  
ATOM    867  CD  GLU   114      39.679  53.455   9.536  1.00  0.00           C  
ATOM    868  OE1 GLU   114      40.866  53.878   9.540  1.00  0.00           O  
ATOM    869  OE2 GLU   114      38.682  54.175   9.261  1.00  0.00           O  
ATOM    870  N   GLU   115      41.334  51.822  14.506  1.00  0.00              
ATOM    871  CA  GLU   115      40.928  51.928  15.877  1.00  0.00              
ATOM    872  CB  GLU   115      42.110  51.923  16.863  1.00  0.00              
ATOM    873  C   GLU   115      40.370  53.314  15.866  1.00  0.00              
ATOM    874  O   GLU   115      39.230  53.584  16.249  1.00  0.00              
ATOM    875  CG  GLU   115      42.806  50.568  16.991  1.00  0.00           C  
ATOM    876  CD  GLU   115      44.191  50.820  17.568  1.00  0.00           C  
ATOM    877  OE1 GLU   115      44.538  52.015  17.772  1.00  0.00           O  
ATOM    878  OE2 GLU   115      44.928  49.824  17.799  1.00  0.00           O  
ATOM    879  N   LEU   116      41.198  54.191  15.266  1.00  0.00              
ATOM    880  CA  LEU   116      41.028  55.601  15.110  1.00  0.00              
ATOM    881  CB  LEU   116      42.389  56.313  15.093  1.00  0.00              
ATOM    882  C   LEU   116      40.420  55.827  13.763  1.00  0.00              
ATOM    883  O   LEU   116      40.715  55.249  12.718  1.00  0.00              
ATOM    884  CG  LEU   116      42.342  57.817  14.801  1.00  0.00           C  
ATOM    885  CD1 LEU   116      41.736  58.605  15.968  1.00  0.00           C  
ATOM    886  CD2 LEU   116      43.724  58.324  14.361  1.00  0.00           C  
ATOM    887  N   PRO   117      39.539  56.727  13.947  1.00  0.00              
ATOM    888  CA  PRO   117      38.537  57.200  13.043  1.00  0.00              
ATOM    889  CB  PRO   117      37.560  57.995  13.918  1.00  0.00              
ATOM    890  C   PRO   117      38.539  58.001  11.791  1.00  0.00              
ATOM    891  O   PRO   117      37.500  57.936  11.136  1.00  0.00              
ATOM    892  CD  PRO   117      39.188  56.997  15.332  1.00  0.00           C  
ATOM    893  CG  PRO   117      38.248  58.194  15.266  1.00  0.00           C  
ATOM    894  N   THR   118      39.568  58.753  11.398  1.00  0.00              
ATOM    895  CA  THR   118      39.094  59.811  10.546  1.00  0.00              
ATOM    896  CB  THR   118      40.022  60.984  10.515  1.00  0.00              
ATOM    897  C   THR   118      38.768  59.424   9.133  1.00  0.00              
ATOM    898  O   THR   118      39.654  59.254   8.297  1.00  0.00              
ATOM    899  OG1 THR   118      40.243  61.457  11.835  1.00  0.00           O  
ATOM    900  CG2 THR   118      39.357  62.094   9.687  1.00  0.00           C  
ATOM    901  N   GLU   119      37.454  59.244   8.846  1.00  0.00              
ATOM    902  CA  GLU   119      36.992  58.961   7.520  1.00  0.00              
ATOM    903  CB  GLU   119      35.615  58.282   7.504  1.00  0.00              
ATOM    904  C   GLU   119      36.907  60.210   6.689  1.00  0.00              
ATOM    905  O   GLU   119      37.323  60.238   5.531  1.00  0.00              
ATOM    906  CG  GLU   119      35.347  57.537   6.198  1.00  0.00           C  
ATOM    907  CD  GLU   119      36.246  56.306   6.193  1.00  0.00           C  
ATOM    908  OE1 GLU   119      36.443  55.717   7.289  1.00  0.00           O  
ATOM    909  OE2 GLU   119      36.754  55.942   5.099  1.00  0.00           O  
ATOM    910  N   ALA   120      36.351  61.291   7.268  1.00  0.00              
ATOM    911  CA  ALA   120      36.189  62.508   6.533  1.00  0.00              
ATOM    912  CB  ALA   120      34.904  62.550   5.688  1.00  0.00              
ATOM    913  C   ALA   120      36.087  63.589   7.544  1.00  0.00              
ATOM    914  O   ALA   120      35.997  63.328   8.741  1.00  0.00              
ATOM    915  N   PHE   121      36.125  64.851   7.094  1.00  0.00              
ATOM    916  CA  PHE   121      36.044  65.877   8.078  1.00  0.00              
ATOM    917  CB  PHE   121      36.227  67.286   7.497  1.00  0.00              
ATOM    918  C   PHE   121      34.675  65.802   8.672  1.00  0.00              
ATOM    919  O   PHE   121      33.662  65.781   7.971  1.00  0.00              
ATOM    920  CG  PHE   121      36.454  68.211   8.638  1.00  0.00           C  
ATOM    921  CD1 PHE   121      35.397  68.792   9.297  1.00  0.00           C  
ATOM    922  CD2 PHE   121      37.736  68.485   9.055  1.00  0.00           C  
ATOM    923  CE1 PHE   121      35.616  69.645  10.353  1.00  0.00           C  
ATOM    924  CE2 PHE   121      37.961  69.337  10.110  1.00  0.00           C  
ATOM    925  CZ  PHE   121      36.899  69.919  10.760  1.00  0.00           C  
ATOM    926  N   GLY   122      34.623  65.738  10.011  1.00  0.00              
ATOM    927  CA  GLY   122      33.367  65.725  10.689  1.00  0.00              
ATOM    928  C   GLY   122      32.843  64.327  10.789  1.00  0.00              
ATOM    929  O   GLY   122      31.795  64.105  11.392  1.00  0.00              
ATOM    930  N   TYR   123      33.542  63.337  10.204  1.00  0.00              
ATOM    931  CA  TYR   123      33.024  62.000  10.269  1.00  0.00              
ATOM    932  CB  TYR   123      32.660  61.474   8.876  1.00  0.00              
ATOM    933  C   TYR   123      34.079  61.105  10.842  1.00  0.00              
ATOM    934  O   TYR   123      35.146  60.926  10.257  1.00  0.00              
ATOM    935  CG  TYR   123      32.173  60.081   8.997  1.00  0.00           C  
ATOM    936  CD1 TYR   123      30.855  59.823   9.266  1.00  0.00           C  
ATOM    937  CD2 TYR   123      33.048  59.036   8.827  1.00  0.00           C  
ATOM    938  CE1 TYR   123      30.433  58.525   9.367  1.00  0.00           C  
ATOM    939  CE2 TYR   123      32.621  57.735   8.930  1.00  0.00           C  
ATOM    940  CZ  TYR   123      31.302  57.480   9.196  1.00  0.00           C  
ATOM    941  OH  TYR   123      30.834  56.155   9.309  1.00  0.00           O  
ATOM    942  N   GLU   124      33.794  60.487  12.005  1.00  0.00              
ATOM    943  CA  GLU   124      34.782  59.656  12.619  1.00  0.00              
ATOM    944  CB  GLU   124      35.346  60.246  13.924  1.00  0.00              
ATOM    945  C   GLU   124      34.174  58.336  12.984  1.00  0.00              
ATOM    946  O   GLU   124      33.014  58.254  13.381  1.00  0.00              
ATOM    947  CG  GLU   124      36.270  61.444  13.713  1.00  0.00           C  
ATOM    948  CD  GLU   124      36.562  62.048  15.076  1.00  0.00           C  
ATOM    949  OE1 GLU   124      35.935  61.588  16.067  1.00  0.00           O  
ATOM    950  OE2 GLU   124      37.406  62.981  15.148  1.00  0.00           O  
ATOM    951  N   ILE   125      34.976  57.259  12.856  1.00  0.00              
ATOM    952  CA  ILE   125      34.577  55.930  13.218  1.00  0.00              
ATOM    953  CB  ILE   125      35.172  54.890  12.331  1.00  0.00              
ATOM    954  C   ILE   125      35.284  55.648  14.504  1.00  0.00              
ATOM    955  O   ILE   125      36.500  55.496  14.515  1.00  0.00              
ATOM    956  CG2 ILE   125      34.526  53.538  12.676  1.00  0.00           C  
ATOM    957  CG1 ILE   125      35.031  55.285  10.867  1.00  0.00           C  
ATOM    958  CD1 ILE   125      35.871  54.399   9.946  1.00  0.00           C  
ATOM    959  N   GLN   126      34.547  55.512  15.614  1.00  0.00              
ATOM    960  CA  GLN   126      35.152  55.326  16.903  1.00  0.00              
ATOM    961  CB  GLN   126      34.330  56.050  17.977  1.00  0.00              
ATOM    962  C   GLN   126      35.077  53.870  17.236  1.00  0.00              
ATOM    963  O   GLN   126      33.993  53.291  17.277  1.00  0.00              
ATOM    964  CG  GLN   126      34.916  55.993  19.379  1.00  0.00           C  
ATOM    965  CD  GLN   126      35.847  57.182  19.513  1.00  0.00           C  
ATOM    966  OE1 GLN   126      35.609  58.236  18.927  1.00  0.00           O  
ATOM    967  NE2 GLN   126      36.937  57.011  20.304  1.00  0.00           N  
ATOM    968  N   HIS   127      36.234  53.238  17.509  1.00  0.00              
ATOM    969  CA  HIS   127      36.200  51.844  17.849  1.00  0.00              
ATOM    970  CB  HIS   127      37.181  50.988  17.028  1.00  0.00              
ATOM    971  C   HIS   127      36.497  51.700  19.306  1.00  0.00              
ATOM    972  O   HIS   127      37.502  52.196  19.816  1.00  0.00              
ATOM    973  ND1 HIS   127      36.586  51.743  14.659  1.00  0.00           N  
ATOM    974  CG  HIS   127      36.721  50.758  15.612  1.00  0.00           C  
ATOM    975  NE2 HIS   127      36.028  49.832  13.672  1.00  0.00           N  
ATOM    976  CD2 HIS   127      36.373  49.598  14.991  1.00  0.00           C  
ATOM    977  CE1 HIS   127      36.171  51.134  13.518  1.00  0.00           C  
ATOM    978  N   THR   128      35.597  51.015  20.035  1.00  0.00              
ATOM    979  CA  THR   128      35.840  50.870  21.431  1.00  0.00              
ATOM    980  CB  THR   128      34.683  51.335  22.264  1.00  0.00              
ATOM    981  C   THR   128      36.046  49.415  21.694  1.00  0.00              
ATOM    982  O   THR   128      35.356  48.561  21.139  1.00  0.00              
ATOM    983  OG1 THR   128      34.344  52.669  21.918  1.00  0.00           O  
ATOM    984  CG2 THR   128      35.093  51.287  23.744  1.00  0.00           C  
ATOM    985  N   GLN   129      37.030  49.117  22.560  1.00  0.00              
ATOM    986  CA  GLN   129      37.426  47.788  22.918  1.00  0.00              
ATOM    987  CB  GLN   129      38.766  47.805  23.683  1.00  0.00              
ATOM    988  C   GLN   129      36.379  47.209  23.826  1.00  0.00              
ATOM    989  O   GLN   129      35.925  47.827  24.787  1.00  0.00              
ATOM    990  CG  GLN   129      39.303  46.446  24.136  1.00  0.00           C  
ATOM    991  CD  GLN   129      40.632  46.692  24.849  1.00  0.00           C  
ATOM    992  OE1 GLN   129      41.184  45.803  25.495  1.00  0.00           O  
ATOM    993  NE2 GLN   129      41.163  47.938  24.725  1.00  0.00           N  
ATOM    994  N   GLY   130      35.958  45.972  23.534  1.00  0.00              
ATOM    995  CA  GLY   130      35.000  45.326  24.369  1.00  0.00              
ATOM    996  C   GLY   130      35.580  43.995  24.563  1.00  0.00              
ATOM    997  O   GLY   130      36.737  43.771  24.218  1.00  0.00              
ATOM    998  N   PHE   131      34.850  43.069  25.180  1.00  0.00              
ATOM    999  CA  PHE   131      35.552  41.837  25.126  1.00  0.00              
ATOM   1000  CB  PHE   131      36.225  41.456  26.467  1.00  0.00              
ATOM   1001  C   PHE   131      34.680  40.719  24.594  1.00  0.00              
ATOM   1002  O   PHE   131      33.933  40.134  25.371  1.00  0.00              
ATOM   1003  CG  PHE   131      35.237  41.437  27.586  1.00  0.00           C  
ATOM   1004  CD1 PHE   131      34.793  42.615  28.144  1.00  0.00           C  
ATOM   1005  CD2 PHE   131      34.786  40.247  28.108  1.00  0.00           C  
ATOM   1006  CE1 PHE   131      33.888  42.612  29.179  1.00  0.00           C  
ATOM   1007  CE2 PHE   131      33.881  40.234  29.144  1.00  0.00           C  
ATOM   1008  CZ  PHE   131      33.434  41.417  29.683  1.00  0.00           C  
ATOM   1009  N   VAL   132      34.746  40.431  23.252  1.00  0.00              
ATOM   1010  CA  VAL   132      34.166  39.292  22.522  1.00  0.00              
ATOM   1011  CB  VAL   132      33.192  38.389  23.243  1.00  0.00              
ATOM   1012  C   VAL   132      33.640  39.645  21.109  1.00  0.00              
ATOM   1013  O   VAL   132      33.972  40.718  20.606  1.00  0.00              
ATOM   1014  CG1 VAL   132      33.959  37.611  24.330  1.00  0.00           C  
ATOM   1015  CG2 VAL   132      31.968  39.173  23.729  1.00  0.00           C  
ATOM   1016  N   PHE   133      32.810  38.760  20.427  1.00  0.00              
ATOM   1017  CA  PHE   133      32.460  38.898  18.993  1.00  0.00              
ATOM   1018  CB  PHE   133      33.188  37.854  18.122  1.00  0.00              
ATOM   1019  C   PHE   133      30.955  38.860  18.554  1.00  0.00              
ATOM   1020  O   PHE   133      30.301  39.892  18.648  1.00  0.00              
ATOM   1021  CG  PHE   133      34.634  37.874  18.467  1.00  0.00           C  
ATOM   1022  CD1 PHE   133      35.460  38.876  18.018  1.00  0.00           C  
ATOM   1023  CD2 PHE   133      35.157  36.862  19.238  1.00  0.00           C  
ATOM   1024  CE1 PHE   133      36.794  38.869  18.349  1.00  0.00           C  
ATOM   1025  CE2 PHE   133      36.489  36.850  19.571  1.00  0.00           C  
ATOM   1026  CZ  PHE   133      37.309  37.859  19.126  1.00  0.00           C  
ATOM   1027  N   PRO   134      30.345  37.771  18.027  1.00  0.00              
ATOM   1028  CA  PRO   134      29.103  37.758  17.217  1.00  0.00              
ATOM   1029  CB  PRO   134      28.839  36.284  16.920  1.00  0.00              
ATOM   1030  C   PRO   134      27.822  38.396  17.745  1.00  0.00              
ATOM   1031  O   PRO   134      27.619  38.429  18.955  1.00  0.00              
ATOM   1032  CD  PRO   134      30.579  36.450  18.603  1.00  0.00           C  
ATOM   1033  CG  PRO   134      29.393  35.574  18.165  1.00  0.00           C  
ATOM   1034  N   LEU   135      26.920  38.839  16.816  1.00  0.00              
ATOM   1035  CA  LEU   135      25.692  39.601  17.010  1.00  0.00              
ATOM   1036  CB  LEU   135      25.016  39.959  15.670  1.00  0.00              
ATOM   1037  C   LEU   135      24.653  38.915  17.880  1.00  0.00              
ATOM   1038  O   LEU   135      24.053  39.546  18.752  1.00  0.00              
ATOM   1039  CG  LEU   135      23.735  40.797  15.842  1.00  0.00           C  
ATOM   1040  CD1 LEU   135      24.041  42.110  16.581  1.00  0.00           C  
ATOM   1041  CD2 LEU   135      23.028  41.042  14.500  1.00  0.00           C  
ATOM   1042  N   TYR   136      24.364  37.620  17.673  1.00  0.00              
ATOM   1043  CA  TYR   136      23.400  36.979  18.530  1.00  0.00              
ATOM   1044  CB  TYR   136      22.933  35.574  18.084  1.00  0.00              
ATOM   1045  C   TYR   136      23.971  36.853  19.903  1.00  0.00              
ATOM   1046  O   TYR   136      23.245  36.790  20.895  1.00  0.00              
ATOM   1047  CG  TYR   136      21.806  35.643  17.092  1.00  0.00           C  
ATOM   1048  CD1 TYR   136      20.508  35.755  17.545  1.00  0.00           C  
ATOM   1049  CD2 TYR   136      22.010  35.589  15.730  1.00  0.00           C  
ATOM   1050  CE1 TYR   136      19.438  35.811  16.679  1.00  0.00           C  
ATOM   1051  CE2 TYR   136      20.942  35.643  14.856  1.00  0.00           C  
ATOM   1052  CZ  TYR   136      19.653  35.753  15.324  1.00  0.00           C  
ATOM   1053  OH  TYR   136      18.562  35.808  14.428  1.00  0.00           O  
ATOM   1054  N   ASN   137      25.300  36.695  19.941  1.00  0.00              
ATOM   1055  CA  ASN   137      26.111  36.446  21.093  1.00  0.00              
ATOM   1056  CB  ASN   137      27.478  35.883  20.692  1.00  0.00              
ATOM   1057  C   ASN   137      26.371  37.614  22.014  1.00  0.00              
ATOM   1058  O   ASN   137      26.549  37.397  23.212  1.00  0.00              
ATOM   1059  CG  ASN   137      28.002  35.129  21.894  1.00  0.00           C  
ATOM   1060  OD1 ASN   137      27.276  34.916  22.864  1.00  0.00           O  
ATOM   1061  ND2 ASN   137      29.293  34.710  21.832  1.00  0.00           N  
ATOM   1062  N   HIS   138      26.411  38.875  21.528  1.00  0.00              
ATOM   1063  CA  HIS   138      27.039  39.857  22.383  1.00  0.00              
ATOM   1064  CB  HIS   138      27.822  40.958  21.635  1.00  0.00              
ATOM   1065  C   HIS   138      26.208  40.512  23.449  1.00  0.00              
ATOM   1066  O   HIS   138      26.538  41.619  23.870  1.00  0.00              
ATOM   1067  ND1 HIS   138      26.047  42.225  20.315  1.00  0.00           N  
ATOM   1068  CG  HIS   138      27.204  41.484  20.377  1.00  0.00           C  
ATOM   1069  NE2 HIS   138      26.802  42.052  18.232  1.00  0.00           N  
ATOM   1070  CD2 HIS   138      27.651  41.386  19.096  1.00  0.00           C  
ATOM   1071  CE1 HIS   138      25.853  42.539  19.008  1.00  0.00           C  
ATOM   1072  N   ILE   139      25.192  39.836  24.012  1.00  0.00              
ATOM   1073  CA  ILE   139      24.399  40.472  25.032  1.00  0.00              
ATOM   1074  CB  ILE   139      23.284  39.612  25.544  1.00  0.00              
ATOM   1075  C   ILE   139      25.224  40.755  26.257  1.00  0.00              
ATOM   1076  O   ILE   139      25.121  41.825  26.854  1.00  0.00              
ATOM   1077  CG2 ILE   139      22.629  40.373  26.707  1.00  0.00           C  
ATOM   1078  CG1 ILE   139      22.308  39.226  24.426  1.00  0.00           C  
ATOM   1079  CD1 ILE   139      22.894  38.219  23.439  1.00  0.00           C  
ATOM   1080  N   SER   140      26.062  39.789  26.669  1.00  0.00              
ATOM   1081  CA  SER   140      26.787  39.854  27.909  1.00  0.00              
ATOM   1082  CB  SER   140      27.598  38.570  28.140  1.00  0.00              
ATOM   1083  C   SER   140      27.729  41.030  27.957  1.00  0.00              
ATOM   1084  O   SER   140      27.942  41.611  29.019  1.00  0.00              
ATOM   1085  OG  SER   140      26.733  37.445  28.084  1.00  0.00           O  
ATOM   1086  N   LEU   141      28.340  41.390  26.816  1.00  0.00              
ATOM   1087  CA  LEU   141      29.281  42.477  26.664  1.00  0.00              
ATOM   1088  CB  LEU   141      29.967  42.554  25.295  1.00  0.00              
ATOM   1089  C   LEU   141      28.685  43.837  26.792  1.00  0.00              
ATOM   1090  O   LEU   141      29.367  44.784  27.187  1.00  0.00              
ATOM   1091  CG  LEU   141      31.198  41.668  25.170  1.00  0.00           C  
ATOM   1092  CD1 LEU   141      32.037  42.097  23.952  1.00  0.00           C  
ATOM   1093  CD2 LEU   141      31.984  41.686  26.489  1.00  0.00           C  
ATOM   1094  N   THR   142      27.406  43.970  26.426  1.00  0.00              
ATOM   1095  CA  THR   142      26.793  45.240  26.195  1.00  0.00              
ATOM   1096  CB  THR   142      25.355  45.131  25.780  1.00  0.00              
ATOM   1097  C   THR   142      26.874  46.149  27.366  1.00  0.00              
ATOM   1098  O   THR   142      27.113  47.332  27.183  1.00  0.00              
ATOM   1099  OG1 THR   142      24.577  44.563  26.821  1.00  0.00           O  
ATOM   1100  CG2 THR   142      25.278  44.239  24.531  1.00  0.00           C  
ATOM   1101  N   VAL   143      26.664  45.699  28.602  1.00  0.00              
ATOM   1102  CA  VAL   143      26.731  46.705  29.617  1.00  0.00              
ATOM   1103  CB  VAL   143      26.274  46.214  30.960  1.00  0.00              
ATOM   1104  C   VAL   143      28.125  47.265  29.719  1.00  0.00              
ATOM   1105  O   VAL   143      28.313  48.484  29.736  1.00  0.00              
ATOM   1106  CG1 VAL   143      27.208  45.103  31.463  1.00  0.00           C  
ATOM   1107  CG2 VAL   143      26.183  47.428  31.889  1.00  0.00           C  
ATOM   1108  N   ASP   144      29.151  46.389  29.707  1.00  0.00              
ATOM   1109  CA  ASP   144      30.497  46.859  29.876  1.00  0.00              
ATOM   1110  CB  ASP   144      31.550  45.736  29.810  1.00  0.00              
ATOM   1111  C   ASP   144      30.805  47.844  28.796  1.00  0.00              
ATOM   1112  O   ASP   144      31.397  48.899  29.040  1.00  0.00              
ATOM   1113  CG  ASP   144      31.453  44.926  31.096  1.00  0.00           C  
ATOM   1114  OD1 ASP   144      30.603  45.274  31.958  1.00  0.00           O  
ATOM   1115  OD2 ASP   144      32.237  43.951  31.236  1.00  0.00           O  
ATOM   1116  N   LEU   145      30.369  47.545  27.563  1.00  0.00              
ATOM   1117  CA  LEU   145      30.714  48.430  26.497  1.00  0.00              
ATOM   1118  CB  LEU   145      30.338  47.903  25.106  1.00  0.00              
ATOM   1119  C   LEU   145      30.180  49.812  26.681  1.00  0.00              
ATOM   1120  O   LEU   145      30.969  50.719  26.461  1.00  0.00              
ATOM   1121  CG  LEU   145      31.369  46.877  24.600  1.00  0.00           C  
ATOM   1122  CD1 LEU   145      31.482  45.673  25.543  1.00  0.00           C  
ATOM   1123  CD2 LEU   145      31.101  46.482  23.141  1.00  0.00           C  
ATOM   1124  N   PRO   146      28.934  50.059  27.015  1.00  0.00              
ATOM   1125  CA  PRO   146      28.547  51.409  27.327  1.00  0.00              
ATOM   1126  CB  PRO   146      27.024  51.391  27.431  1.00  0.00              
ATOM   1127  C   PRO   146      29.267  52.050  28.452  1.00  0.00              
ATOM   1128  O   PRO   146      29.285  53.278  28.500  1.00  0.00              
ATOM   1129  CD  PRO   146      27.975  49.656  26.010  1.00  0.00           C  
ATOM   1130  CG  PRO   146      26.629  50.184  26.553  1.00  0.00           C  
ATOM   1131  N   GLU   147      29.852  51.270  29.365  1.00  0.00              
ATOM   1132  CA  GLU   147      30.686  51.859  30.363  1.00  0.00              
ATOM   1133  CB  GLU   147      31.193  50.791  31.325  1.00  0.00              
ATOM   1134  C   GLU   147      31.838  52.421  29.632  1.00  0.00              
ATOM   1135  O   GLU   147      32.209  53.585  29.794  1.00  0.00              
ATOM   1136  CG  GLU   147      31.940  51.345  32.522  1.00  0.00           C  
ATOM   1137  CD  GLU   147      31.921  50.219  33.528  1.00  0.00           C  
ATOM   1138  OE1 GLU   147      32.357  49.098  33.157  1.00  0.00           O  
ATOM   1139  OE2 GLU   147      31.447  50.453  34.671  1.00  0.00           O  
ATOM   1140  N   MET   148      32.403  51.595  28.731  1.00  0.00              
ATOM   1141  CA  MET   148      33.371  52.153  27.854  1.00  0.00              
ATOM   1142  CB  MET   148      34.234  51.168  27.040  1.00  0.00              
ATOM   1143  C   MET   148      32.542  52.943  26.925  1.00  0.00              
ATOM   1144  O   MET   148      31.346  53.088  27.064  1.00  0.00              
ATOM   1145  CG  MET   148      35.345  50.472  27.843  1.00  0.00           C  
ATOM   1146  SD  MET   148      36.705  51.533  28.443  1.00  0.00           S  
ATOM   1147  CE  MET   148      37.674  51.613  26.906  1.00  0.00           C  
ATOM   1148  N   LYS   149      33.152  53.580  25.972  1.00  0.00              
ATOM   1149  CA  LYS   149      32.434  54.369  25.030  1.00  0.00              
ATOM   1150  CB  LYS   149      31.198  53.682  24.403  1.00  0.00              
ATOM   1151  C   LYS   149      31.916  55.643  25.625  1.00  0.00              
ATOM   1152  O   LYS   149      32.136  56.707  25.056  1.00  0.00              
ATOM   1153  CG  LYS   149      31.462  52.437  23.554  1.00  0.00           C  
ATOM   1154  CD  LYS   149      30.171  51.671  23.245  1.00  0.00           C  
ATOM   1155  CE  LYS   149      30.354  50.434  22.366  1.00  0.00           C  
ATOM   1156  NZ  LYS   149      29.063  49.724  22.235  1.00  0.00           N  
ATOM   1157  N   GLY   150      31.251  55.604  26.795  1.00  0.00              
ATOM   1158  CA  GLY   150      30.781  56.816  27.355  1.00  0.00              
ATOM   1159  C   GLY   150      32.002  57.564  27.707  1.00  0.00              
ATOM   1160  O   GLY   150      32.154  58.741  27.395  1.00  0.00              
ATOM   1161  N   ALA   151      32.938  56.863  28.356  1.00  0.00              
ATOM   1162  CA  ALA   151      34.115  57.545  28.776  1.00  0.00              
ATOM   1163  CB  ALA   151      35.032  56.655  29.633  1.00  0.00              
ATOM   1164  C   ALA   151      34.915  58.005  27.610  1.00  0.00              
ATOM   1165  O   ALA   151      35.385  59.140  27.582  1.00  0.00              
ATOM   1166  N   LYS   152      35.087  57.123  26.612  1.00  0.00              
ATOM   1167  CA  LYS   152      35.939  57.443  25.513  1.00  0.00              
ATOM   1168  CB  LYS   152      36.160  56.252  24.561  1.00  0.00              
ATOM   1169  C   LYS   152      35.355  58.540  24.690  1.00  0.00              
ATOM   1170  O   LYS   152      36.053  59.403  24.155  1.00  0.00              
ATOM   1171  CG  LYS   152      36.845  55.048  25.213  1.00  0.00           C  
ATOM   1172  CD  LYS   152      38.227  55.352  25.795  1.00  0.00           C  
ATOM   1173  CE  LYS   152      39.305  55.621  24.742  1.00  0.00           C  
ATOM   1174  NZ  LYS   152      39.552  54.400  23.942  1.00  0.00           N  
ATOM   1175  N   MET   153      34.031  58.507  24.552  1.00  0.00              
ATOM   1176  CA  MET   153      33.334  59.419  23.712  1.00  0.00              
ATOM   1177  CB  MET   153      31.860  59.008  23.559  1.00  0.00              
ATOM   1178  C   MET   153      33.420  60.786  24.278  1.00  0.00              
ATOM   1179  O   MET   153      33.309  61.785  23.562  1.00  0.00              
ATOM   1180  CG  MET   153      31.027  59.891  22.635  1.00  0.00           C  
ATOM   1181  SD  MET   153      29.473  59.112  22.102  1.00  0.00           S  
ATOM   1182  CE  MET   153      28.891  58.763  23.782  1.00  0.00           C  
ATOM   1183  N   MET   154      33.556  60.883  25.606  1.00  0.00              
ATOM   1184  CA  MET   154      33.569  62.225  26.053  1.00  0.00              
ATOM   1185  CB  MET   154      32.696  62.443  27.300  1.00  0.00              
ATOM   1186  C   MET   154      34.946  62.674  26.352  1.00  0.00              
ATOM   1187  O   MET   154      35.237  63.034  27.491  1.00  0.00              
ATOM   1188  CG  MET   154      33.121  61.612  28.509  1.00  0.00           C  
ATOM   1189  SD  MET   154      31.989  61.742  29.920  1.00  0.00           S  
ATOM   1190  CE  MET   154      32.454  63.454  30.302  1.00  0.00           C  
ATOM   1191  N   GLU   155      35.846  62.701  25.349  1.00  0.00              
ATOM   1192  CA  GLU   155      37.038  63.366  25.752  1.00  0.00              
ATOM   1193  CB  GLU   155      38.364  62.993  25.059  1.00  0.00              
ATOM   1194  C   GLU   155      36.715  64.806  25.526  1.00  0.00              
ATOM   1195  O   GLU   155      37.182  65.435  24.578  1.00  0.00              
ATOM   1196  CG  GLU   155      39.588  63.663  25.720  1.00  0.00           C  
ATOM   1197  CD  GLU   155      39.776  63.150  27.152  1.00  0.00           C  
ATOM   1198  OE1 GLU   155      38.835  62.505  27.687  1.00  0.00           O  
ATOM   1199  OE2 GLU   155      40.864  63.409  27.734  1.00  0.00           O  
ATOM   1200  N   LYS   156      35.890  65.340  26.451  1.00  0.00              
ATOM   1201  CA  LYS   156      35.337  66.661  26.474  1.00  0.00              
ATOM   1202  CB  LYS   156      36.415  67.768  26.513  1.00  0.00              
ATOM   1203  C   LYS   156      34.414  66.870  25.295  1.00  0.00              
ATOM   1204  O   LYS   156      34.163  68.018  24.938  1.00  0.00              
ATOM   1205  CG  LYS   156      37.196  67.798  27.837  1.00  0.00           C  
ATOM   1206  CD  LYS   156      38.413  68.730  27.851  1.00  0.00           C  
ATOM   1207  CE  LYS   156      39.145  68.751  29.196  1.00  0.00           C  
ATOM   1208  NZ  LYS   156      40.169  69.820  29.207  1.00  0.00           N  
ATOM   1209  N   ARG   157      33.890  65.770  24.681  1.00  0.00              
ATOM   1210  CA  ARG   157      33.043  65.764  23.490  1.00  0.00              
ATOM   1211  CB  ARG   157      33.016  64.397  22.788  1.00  0.00              
ATOM   1212  C   ARG   157      31.595  66.214  23.653  1.00  0.00              
ATOM   1213  O   ARG   157      31.109  67.017  22.857  1.00  0.00              
ATOM   1214  CG  ARG   157      32.606  64.488  21.317  1.00  0.00           C  
ATOM   1215  CD  ARG   157      32.211  63.152  20.682  1.00  0.00           C  
ATOM   1216  NE  ARG   157      33.365  62.210  20.773  1.00  0.00           N  
ATOM   1217  CZ  ARG   157      34.330  62.175  19.805  1.00  0.00           C  
ATOM   1218  NH1 ARG   157      34.331  63.091  18.793  1.00  0.00           N  
ATOM   1219  NH2 ARG   157      35.286  61.201  19.835  1.00  0.00           N  
ATOM   1220  N   ARG   158      30.859  65.717  24.676  1.00  0.00              
ATOM   1221  CA  ARG   158      29.458  66.010  24.920  1.00  0.00              
ATOM   1222  CB  ARG   158      29.219  67.375  25.599  1.00  0.00              
ATOM   1223  C   ARG   158      28.564  65.914  23.710  1.00  0.00              
ATOM   1224  O   ARG   158      28.313  66.894  23.005  1.00  0.00              
ATOM   1225  CG  ARG   158      29.587  67.384  27.086  1.00  0.00           C  
ATOM   1226  CD  ARG   158      29.604  68.777  27.730  1.00  0.00           C  
ATOM   1227  NE  ARG   158      28.206  69.290  27.796  1.00  0.00           N  
ATOM   1228  CZ  ARG   158      27.920  70.393  28.553  1.00  0.00           C  
ATOM   1229  NH1 ARG   158      28.914  71.016  29.250  1.00  0.00           N  
ATOM   1230  NH2 ARG   158      26.641  70.865  28.617  1.00  0.00           N  
ATOM   1231  N   PRO   159      28.101  64.718  23.437  1.00  0.00              
ATOM   1232  CA  PRO   159      27.234  64.436  22.332  1.00  0.00              
ATOM   1233  CB  PRO   159      27.070  62.921  22.313  1.00  0.00              
ATOM   1234  C   PRO   159      25.912  65.098  22.511  1.00  0.00              
ATOM   1235  O   PRO   159      25.410  65.167  23.630  1.00  0.00              
ATOM   1236  CD  PRO   159      28.239  63.583  24.334  1.00  0.00           C  
ATOM   1237  CG  PRO   159      27.244  62.540  23.792  1.00  0.00           C  
ATOM   1238  N   ASP   160      25.367  65.652  21.422  1.00  0.00              
ATOM   1239  CA  ASP   160      24.095  66.280  21.488  1.00  0.00              
ATOM   1240  CB  ASP   160      23.924  67.242  20.316  1.00  0.00              
ATOM   1241  C   ASP   160      22.962  65.305  21.434  1.00  0.00              
ATOM   1242  O   ASP   160      22.023  65.370  22.224  1.00  0.00              
ATOM   1243  CG  ASP   160      22.883  68.245  20.730  1.00  0.00           C  
ATOM   1244  OD1 ASP   160      22.281  68.067  21.822  1.00  0.00           O  
ATOM   1245  OD2 ASP   160      22.683  69.216  19.958  1.00  0.00           O  
ATOM   1246  N   LEU   161      23.056  64.363  20.478  1.00  0.00              
ATOM   1247  CA  LEU   161      21.995  63.481  20.102  1.00  0.00              
ATOM   1248  CB  LEU   161      21.486  64.007  18.767  1.00  0.00              
ATOM   1249  C   LEU   161      22.600  62.126  19.907  1.00  0.00              
ATOM   1250  O   LEU   161      23.763  62.015  19.528  1.00  0.00              
ATOM   1251  CG  LEU   161      20.202  63.434  18.216  1.00  0.00           C  
ATOM   1252  CD1 LEU   161      19.040  63.689  19.190  1.00  0.00           C  
ATOM   1253  CD2 LEU   161      19.993  64.046  16.821  1.00  0.00           C  
ATOM   1254  N   ILE   162      21.829  61.054  20.175  1.00  0.00              
ATOM   1255  CA  ILE   162      22.366  59.729  20.027  1.00  0.00              
ATOM   1256  CB  ILE   162      22.407  59.009  21.346  1.00  0.00              
ATOM   1257  C   ILE   162      21.451  58.961  19.123  1.00  0.00              
ATOM   1258  O   ILE   162      20.233  58.994  19.286  1.00  0.00              
ATOM   1259  CG2 ILE   162      22.856  57.561  21.100  1.00  0.00           C  
ATOM   1260  CG1 ILE   162      23.294  59.775  22.342  1.00  0.00           C  
ATOM   1261  CD1 ILE   162      23.049  59.380  23.797  1.00  0.00           C  
ATOM   1262  N   HIS   163      22.029  58.257  18.127  1.00  0.00              
ATOM   1263  CA  HIS   163      21.254  57.452  17.221  1.00  0.00              
ATOM   1264  CB  HIS   163      21.471  57.832  15.746  1.00  0.00              
ATOM   1265  C   HIS   163      21.730  56.035  17.379  1.00  0.00              
ATOM   1266  O   HIS   163      22.894  55.730  17.125  1.00  0.00              
ATOM   1267  ND1 HIS   163      20.738  57.133  13.421  1.00  0.00           N  
ATOM   1268  CG  HIS   163      20.567  57.113  14.788  1.00  0.00           C  
ATOM   1269  NE2 HIS   163      18.924  55.910  13.816  1.00  0.00           N  
ATOM   1270  CD2 HIS   163      19.454  56.362  15.012  1.00  0.00           C  
ATOM   1271  CE1 HIS   163      19.729  56.398  12.889  1.00  0.00           C  
ATOM   1272  N   VAL   164      20.838  55.118  17.805  1.00  0.00              
ATOM   1273  CA  VAL   164      21.235  53.747  17.989  1.00  0.00              
ATOM   1274  CB  VAL   164      20.634  53.108  19.207  1.00  0.00              
ATOM   1275  C   VAL   164      20.808  52.960  16.789  1.00  0.00              
ATOM   1276  O   VAL   164      19.818  53.301  16.144  1.00  0.00              
ATOM   1277  CG1 VAL   164      21.221  53.792  20.452  1.00  0.00           C  
ATOM   1278  CG2 VAL   164      19.104  53.231  19.116  1.00  0.00           C  
ATOM   1279  N   THR   165      21.559  51.885  16.444  1.00  0.00              
ATOM   1280  CA  THR   165      21.203  51.157  15.257  1.00  0.00              
ATOM   1281  CB  THR   165      22.096  51.472  14.114  1.00  0.00              
ATOM   1282  C   THR   165      21.357  49.687  15.484  1.00  0.00              
ATOM   1283  O   THR   165      21.813  49.240  16.532  1.00  0.00              
ATOM   1284  OG1 THR   165      23.378  50.916  14.350  1.00  0.00           O  
ATOM   1285  CG2 THR   165      22.203  53.003  14.045  1.00  0.00           C  
ATOM   1286  N   SER   166      21.051  48.884  14.448  1.00  0.00              
ATOM   1287  CA  SER   166      21.098  47.465  14.625  1.00  0.00              
ATOM   1288  CB  SER   166      22.515  46.945  14.902  1.00  0.00              
ATOM   1289  C   SER   166      20.256  47.125  15.789  1.00  0.00              
ATOM   1290  O   SER   166      20.758  46.692  16.820  1.00  0.00              
ATOM   1291  OG  SER   166      22.483  45.538  15.066  1.00  0.00           O  
ATOM   1292  N   PRO   167      18.983  47.331  15.579  1.00  0.00              
ATOM   1293  CA  PRO   167      17.968  47.106  16.577  1.00  0.00              
ATOM   1294  CB  PRO   167      16.641  47.060  15.844  1.00  0.00              
ATOM   1295  C   PRO   167      18.226  45.884  17.351  1.00  0.00              
ATOM   1296  O   PRO   167      17.871  44.779  16.934  1.00  0.00              
ATOM   1297  CD  PRO   167      18.465  47.100  14.246  1.00  0.00           C  
ATOM   1298  CG  PRO   167      17.055  46.549  14.462  1.00  0.00           C  
ATOM   1299  N   GLY   168      18.788  46.123  18.540  1.00  0.00              
ATOM   1300  CA  GLY   168      19.214  45.067  19.376  1.00  0.00              
ATOM   1301  C   GLY   168      20.238  45.642  20.277  1.00  0.00              
ATOM   1302  O   GLY   168      19.951  46.052  21.399  1.00  0.00              
ATOM   1303  N   PHE   169      21.496  45.575  19.830  1.00  0.00              
ATOM   1304  CA  PHE   169      22.562  45.998  20.669  1.00  0.00              
ATOM   1305  CB  PHE   169      23.845  45.230  20.352  1.00  0.00              
ATOM   1306  C   PHE   169      22.774  47.472  20.747  1.00  0.00              
ATOM   1307  O   PHE   169      22.984  48.001  21.835  1.00  0.00              
ATOM   1308  CG  PHE   169      23.453  43.854  20.776  1.00  0.00           C  
ATOM   1309  CD1 PHE   169      22.763  43.034  19.915  1.00  0.00           C  
ATOM   1310  CD2 PHE   169      23.736  43.387  22.040  1.00  0.00           C  
ATOM   1311  CE1 PHE   169      22.382  41.770  20.297  1.00  0.00           C  
ATOM   1312  CE2 PHE   169      23.358  42.121  22.430  1.00  0.00           C  
ATOM   1313  CZ  PHE   169      22.680  41.308  21.555  1.00  0.00           C  
ATOM   1314  N   MET   170      22.747  48.195  19.614  1.00  0.00              
ATOM   1315  CA  MET   170      23.028  49.594  19.739  1.00  0.00              
ATOM   1316  CB  MET   170      23.407  50.305  18.454  1.00  0.00              
ATOM   1317  C   MET   170      21.940  50.318  20.422  1.00  0.00              
ATOM   1318  O   MET   170      22.191  51.304  21.111  1.00  0.00              
ATOM   1319  CG  MET   170      24.768  49.810  18.006  1.00  0.00           C  
ATOM   1320  SD  MET   170      26.144  50.280  19.112  1.00  0.00           S  
ATOM   1321  CE  MET   170      25.837  49.111  20.465  1.00  0.00           C  
ATOM   1322  N   LEU   171      20.700  49.856  20.225  1.00  0.00              
ATOM   1323  CA  LEU   171      19.565  50.497  20.811  1.00  0.00              
ATOM   1324  CB  LEU   171      18.267  49.755  20.465  1.00  0.00              
ATOM   1325  C   LEU   171      19.708  50.420  22.299  1.00  0.00              
ATOM   1326  O   LEU   171      19.442  51.383  23.014  1.00  0.00              
ATOM   1327  CG  LEU   171      18.122  49.404  18.972  1.00  0.00           C  
ATOM   1328  CD1 LEU   171      16.708  48.890  18.671  1.00  0.00           C  
ATOM   1329  CD2 LEU   171      18.589  50.538  18.050  1.00  0.00           C  
ATOM   1330  N   PHE   172      20.135  49.250  22.803  1.00  0.00              
ATOM   1331  CA  PHE   172      20.277  49.009  24.213  1.00  0.00              
ATOM   1332  CB  PHE   172      20.718  47.556  24.464  1.00  0.00              
ATOM   1333  C   PHE   172      21.320  49.918  24.762  1.00  0.00              
ATOM   1334  O   PHE   172      21.128  50.535  25.809  1.00  0.00              
ATOM   1335  CG  PHE   172      20.848  47.307  25.924  1.00  0.00           C  
ATOM   1336  CD1 PHE   172      19.731  47.074  26.693  1.00  0.00           C  
ATOM   1337  CD2 PHE   172      22.087  47.282  26.520  1.00  0.00           C  
ATOM   1338  CE1 PHE   172      19.850  46.834  28.041  1.00  0.00           C  
ATOM   1339  CE2 PHE   172      22.213  47.043  27.867  1.00  0.00           C  
ATOM   1340  CZ  PHE   172      21.092  46.819  28.630  1.00  0.00           C  
ATOM   1341  N   ALA   173      22.458  50.021  24.057  1.00  0.00              
ATOM   1342  CA  ALA   173      23.535  50.845  24.508  1.00  0.00              
ATOM   1343  CB  ALA   173      24.760  50.778  23.581  1.00  0.00              
ATOM   1344  C   ALA   173      23.055  52.254  24.522  1.00  0.00              
ATOM   1345  O   ALA   173      23.376  53.017  25.430  1.00  0.00              
ATOM   1346  N   GLY   174      22.264  52.622  23.500  1.00  0.00              
ATOM   1347  CA  GLY   174      21.767  53.956  23.355  1.00  0.00              
ATOM   1348  C   GLY   174      20.885  54.302  24.510  1.00  0.00              
ATOM   1349  O   GLY   174      20.897  55.441  24.972  1.00  0.00              
ATOM   1350  N   LEU   175      20.064  53.347  24.989  1.00  0.00              
ATOM   1351  CA  LEU   175      19.189  53.679  26.079  1.00  0.00              
ATOM   1352  CB  LEU   175      18.271  52.539  26.549  1.00  0.00              
ATOM   1353  C   LEU   175      19.990  54.023  27.283  1.00  0.00              
ATOM   1354  O   LEU   175      19.728  55.028  27.939  1.00  0.00              
ATOM   1355  CG  LEU   175      17.186  52.132  25.549  1.00  0.00           C  
ATOM   1356  CD1 LEU   175      16.138  51.230  26.219  1.00  0.00           C  
ATOM   1357  CD2 LEU   175      16.581  53.357  24.855  1.00  0.00           C  
ATOM   1358  N   PHE   176      20.995  53.188  27.591  1.00  0.00              
ATOM   1359  CA  PHE   176      21.800  53.345  28.769  1.00  0.00              
ATOM   1360  CB  PHE   176      22.812  52.194  28.921  1.00  0.00              
ATOM   1361  C   PHE   176      22.550  54.631  28.717  1.00  0.00              
ATOM   1362  O   PHE   176      22.603  55.372  29.696  1.00  0.00              
ATOM   1363  CG  PHE   176      23.623  52.398  30.156  1.00  0.00           C  
ATOM   1364  CD1 PHE   176      23.050  52.255  31.400  1.00  0.00           C  
ATOM   1365  CD2 PHE   176      24.965  52.697  30.073  1.00  0.00           C  
ATOM   1366  CE1 PHE   176      23.800  52.430  32.539  1.00  0.00           C  
ATOM   1367  CE2 PHE   176      25.721  52.871  31.210  1.00  0.00           C  
ATOM   1368  CZ  PHE   176      25.137  52.739  32.446  1.00  0.00           C  
ATOM   1369  N   TYR   177      23.168  54.924  27.567  1.00  0.00              
ATOM   1370  CA  TYR   177      23.958  56.110  27.448  1.00  0.00              
ATOM   1371  CB  TYR   177      24.809  56.083  26.163  1.00  0.00              
ATOM   1372  C   TYR   177      23.075  57.320  27.499  1.00  0.00              
ATOM   1373  O   TYR   177      23.402  58.307  28.157  1.00  0.00              
ATOM   1374  CG  TYR   177      25.630  57.321  26.095  1.00  0.00           C  
ATOM   1375  CD1 TYR   177      26.587  57.569  27.043  1.00  0.00           C  
ATOM   1376  CD2 TYR   177      25.430  58.254  25.110  1.00  0.00           C  
ATOM   1377  CE1 TYR   177      27.347  58.713  26.997  1.00  0.00           C  
ATOM   1378  CE2 TYR   177      26.187  59.400  25.055  1.00  0.00           C  
ATOM   1379  CZ  TYR   177      27.152  59.634  26.001  1.00  0.00           C  
ATOM   1380  OH  TYR   177      27.937  60.805  25.962  1.00  0.00           O  
ATOM   1381  N   ALA   178      21.913  57.268  26.819  1.00  0.00              
ATOM   1382  CA  ALA   178      21.038  58.404  26.770  1.00  0.00              
ATOM   1383  CB  ALA   178      19.790  58.172  25.902  1.00  0.00              
ATOM   1384  C   ALA   178      20.576  58.731  28.154  1.00  0.00              
ATOM   1385  O   ALA   178      20.507  59.901  28.527  1.00  0.00              
ATOM   1386  N   ARG   179      20.244  57.701  28.955  1.00  0.00              
ATOM   1387  CA  ARG   179      19.742  57.947  30.274  1.00  0.00              
ATOM   1388  CB  ARG   179      19.337  56.660  31.013  1.00  0.00              
ATOM   1389  C   ARG   179      20.818  58.597  31.083  1.00  0.00              
ATOM   1390  O   ARG   179      20.574  59.568  31.797  1.00  0.00              
ATOM   1391  CG  ARG   179      18.295  56.920  32.100  1.00  0.00           C  
ATOM   1392  CD  ARG   179      18.370  55.973  33.295  1.00  0.00           C  
ATOM   1393  NE  ARG   179      19.196  56.684  34.308  1.00  0.00           N  
ATOM   1394  CZ  ARG   179      18.617  57.656  35.071  1.00  0.00           C  
ATOM   1395  NH1 ARG   179      17.285  57.922  34.932  1.00  0.00           N  
ATOM   1396  NH2 ARG   179      19.366  58.374  35.958  1.00  0.00           N  
ATOM   1397  N   VAL   180      22.051  58.067  30.981  1.00  0.00              
ATOM   1398  CA  VAL   180      23.130  58.567  31.775  1.00  0.00              
ATOM   1399  CB  VAL   180      24.328  57.657  31.693  1.00  0.00              
ATOM   1400  C   VAL   180      23.468  59.990  31.390  1.00  0.00              
ATOM   1401  O   VAL   180      23.602  60.859  32.250  1.00  0.00              
ATOM   1402  CG1 VAL   180      25.050  57.836  30.351  1.00  0.00           C  
ATOM   1403  CG2 VAL   180      25.185  57.857  32.943  1.00  0.00           C  
ATOM   1404  N   MET   181      23.630  60.260  30.078  1.00  0.00              
ATOM   1405  CA  MET   181      23.960  61.554  29.534  1.00  0.00              
ATOM   1406  CB  MET   181      24.727  61.520  28.207  1.00  0.00              
ATOM   1407  C   MET   181      22.850  62.555  29.477  1.00  0.00              
ATOM   1408  O   MET   181      23.128  63.753  29.462  1.00  0.00              
ATOM   1409  CG  MET   181      26.233  61.490  28.455  1.00  0.00           C  
ATOM   1410  SD  MET   181      26.797  62.936  29.408  1.00  0.00           S  
ATOM   1411  CE  MET   181      28.572  62.654  29.175  1.00  0.00           C  
ATOM   1412  N   ARG   182      21.574  62.128  29.429  1.00  0.00              
ATOM   1413  CA  ARG   182      20.517  63.093  29.267  1.00  0.00              
ATOM   1414  CB  ARG   182      20.570  64.212  30.320  1.00  0.00              
ATOM   1415  C   ARG   182      20.620  63.696  27.908  1.00  0.00              
ATOM   1416  O   ARG   182      20.652  64.914  27.749  1.00  0.00              
ATOM   1417  CG  ARG   182      20.448  63.676  31.747  1.00  0.00           C  
ATOM   1418  CD  ARG   182      20.827  64.700  32.815  1.00  0.00           C  
ATOM   1419  NE  ARG   182      19.866  65.829  32.707  1.00  0.00           N  
ATOM   1420  CZ  ARG   182      19.777  66.734  33.723  1.00  0.00           C  
ATOM   1421  NH1 ARG   182      20.590  66.608  34.812  1.00  0.00           N  
ATOM   1422  NH2 ARG   182      18.875  67.756  33.655  1.00  0.00           N  
ATOM   1423  N   ILE   183      20.695  62.816  26.890  1.00  0.00              
ATOM   1424  CA  ILE   183      20.723  63.187  25.499  1.00  0.00              
ATOM   1425  CB  ILE   183      21.996  62.774  24.807  1.00  0.00              
ATOM   1426  C   ILE   183      19.576  62.489  24.820  1.00  0.00              
ATOM   1427  O   ILE   183      19.145  61.416  25.243  1.00  0.00              
ATOM   1428  CG2 ILE   183      21.753  62.766  23.292  1.00  0.00           C  
ATOM   1429  CG1 ILE   183      23.156  63.697  25.204  1.00  0.00           C  
ATOM   1430  CD1 ILE   183      23.479  63.700  26.684  1.00  0.00           C  
ATOM   1431  N   PRO   184      19.039  63.103  23.792  1.00  0.00              
ATOM   1432  CA  PRO   184      17.938  62.516  23.075  1.00  0.00              
ATOM   1433  CB  PRO   184      17.371  63.622  22.190  1.00  0.00              
ATOM   1434  C   PRO   184      18.351  61.305  22.314  1.00  0.00              
ATOM   1435  O   PRO   184      19.487  61.254  21.851  1.00  0.00              
ATOM   1436  CD  PRO   184      19.011  64.557  23.721  1.00  0.00           C  
ATOM   1437  CG  PRO   184      17.725  64.911  22.949  1.00  0.00           C  
ATOM   1438  N   LEU   185      17.437  60.328  22.158  1.00  0.00              
ATOM   1439  CA  LEU   185      17.798  59.103  21.510  1.00  0.00              
ATOM   1440  CB  LEU   185      17.655  57.912  22.471  1.00  0.00              
ATOM   1441  C   LEU   185      16.890  58.818  20.348  1.00  0.00              
ATOM   1442  O   LEU   185      15.666  58.862  20.467  1.00  0.00              
ATOM   1443  CG  LEU   185      18.007  56.538  21.881  1.00  0.00           C  
ATOM   1444  CD1 LEU   185      19.509  56.403  21.592  1.00  0.00           C  
ATOM   1445  CD2 LEU   185      17.460  55.414  22.774  1.00  0.00           C  
ATOM   1446  N   LEU   186      17.500  58.525  19.180  1.00  0.00              
ATOM   1447  CA  LEU   186      16.786  58.032  18.033  1.00  0.00              
ATOM   1448  CB  LEU   186      17.204  58.542  16.641  1.00  0.00              
ATOM   1449  C   LEU   186      17.115  56.592  17.951  1.00  0.00              
ATOM   1450  O   LEU   186      18.219  56.166  18.282  1.00  0.00              
ATOM   1451  CG  LEU   186      16.542  59.832  16.156  1.00  0.00           C  
ATOM   1452  CD1 LEU   186      16.851  60.088  14.674  1.00  0.00           C  
ATOM   1453  CD2 LEU   186      15.035  59.827  16.455  1.00  0.00           C  
ATOM   1454  N   LEU   187      16.144  55.796  17.497  1.00  0.00              
ATOM   1455  CA  LEU   187      16.394  54.400  17.422  1.00  0.00              
ATOM   1456  CB  LEU   187      15.464  53.664  18.401  1.00  0.00              
ATOM   1457  C   LEU   187      16.085  53.990  16.021  1.00  0.00              
ATOM   1458  O   LEU   187      15.011  54.282  15.495  1.00  0.00              
ATOM   1459  CG  LEU   187      15.719  52.177  18.653  1.00  0.00           C  
ATOM   1460  CD1 LEU   187      14.602  51.613  19.536  1.00  0.00           C  
ATOM   1461  CD2 LEU   187      15.857  51.382  17.355  1.00  0.00           C  
ATOM   1462  N   SER   188      17.044  53.321  15.361  1.00  0.00              
ATOM   1463  CA  SER   188      16.762  52.827  14.056  1.00  0.00              
ATOM   1464  CB  SER   188      17.770  53.304  12.997  1.00  0.00              
ATOM   1465  C   SER   188      16.879  51.344  14.166  1.00  0.00              
ATOM   1466  O   SER   188      17.941  50.812  14.493  1.00  0.00              
ATOM   1467  OG  SER   188      17.427  52.775  11.725  1.00  0.00           O  
ATOM   1468  N   TYR   189      15.754  50.646  13.922  1.00  0.00              
ATOM   1469  CA  TYR   189      15.746  49.224  13.902  1.00  0.00              
ATOM   1470  CB  TYR   189      14.418  48.558  14.288  1.00  0.00              
ATOM   1471  C   TYR   189      15.681  49.029  12.423  1.00  0.00              
ATOM   1472  O   TYR   189      14.702  49.390  11.746  1.00  0.00              
ATOM   1473  CG  TYR   189      13.791  49.155  15.492  1.00  0.00           C  
ATOM   1474  CD1 TYR   189      14.190  48.844  16.769  1.00  0.00           C  
ATOM   1475  CD2 TYR   189      12.749  50.031  15.312  1.00  0.00           C  
ATOM   1476  CE1 TYR   189      13.559  49.415  17.849  1.00  0.00           C  
ATOM   1477  CE2 TYR   189      12.117  50.602  16.386  1.00  0.00           C  
ATOM   1478  CZ  TYR   189      12.522  50.293  17.660  1.00  0.00           C  
ATOM   1479  OH  TYR   189      11.876  50.874  18.771  1.00  0.00           O  
ATOM   1480  N   HIS   190      16.808  48.564  11.884  1.00  0.00              
ATOM   1481  CA  HIS   190      16.844  48.244  10.511  1.00  0.00              
ATOM   1482  CB  HIS   190      18.269  47.958  10.045  1.00  0.00              
ATOM   1483  C   HIS   190      15.996  47.054  10.358  1.00  0.00              
ATOM   1484  O   HIS   190      14.991  47.069   9.665  1.00  0.00              
ATOM   1485  ND1 HIS   190      19.305  50.122   9.213  1.00  0.00           N  
ATOM   1486  CG  HIS   190      19.067  49.208  10.213  1.00  0.00           C  
ATOM   1487  NE2 HIS   190      20.233  50.940  11.059  1.00  0.00           N  
ATOM   1488  CD2 HIS   190      19.641  49.721  11.333  1.00  0.00           C  
ATOM   1489  CE1 HIS   190      20.006  51.139   9.773  1.00  0.00           C  
ATOM   1490  N   THR   191      16.318  46.022  11.133  1.00  0.00              
ATOM   1491  CA  THR   191      15.676  44.760  11.021  1.00  0.00              
ATOM   1492  CB  THR   191      16.747  43.705  11.063  1.00  0.00              
ATOM   1493  C   THR   191      14.941  44.604  12.297  1.00  0.00              
ATOM   1494  O   THR   191      15.553  44.473  13.354  1.00  0.00              
ATOM   1495  OG1 THR   191      17.712  43.953  10.059  1.00  0.00           O  
ATOM   1496  CG2 THR   191      16.166  42.303  10.891  1.00  0.00           C  
ATOM   1497  N   HIS   192      13.605  44.599  12.256  1.00  0.00              
ATOM   1498  CA  HIS   192      12.978  44.453  13.518  1.00  0.00              
ATOM   1499  CB  HIS   192      11.665  45.243  13.663  1.00  0.00              
ATOM   1500  C   HIS   192      12.679  43.018  13.629  1.00  0.00              
ATOM   1501  O   HIS   192      11.682  42.578  13.083  1.00  0.00              
ATOM   1502  ND1 HIS   192      10.378  46.408  15.525  1.00  0.00           N  
ATOM   1503  CG  HIS   192      11.232  45.417  15.090  1.00  0.00           C  
ATOM   1504  NE2 HIS   192      10.907  45.199  17.311  1.00  0.00           N  
ATOM   1505  CD2 HIS   192      11.548  44.691  16.195  1.00  0.00           C  
ATOM   1506  CE1 HIS   192      10.218  46.230  16.860  1.00  0.00           C  
ATOM   1507  N   LEU   193      13.522  42.226  14.314  1.00  0.00              
ATOM   1508  CA  LEU   193      13.175  40.847  14.286  1.00  0.00              
ATOM   1509  CB  LEU   193      14.192  39.896  14.927  1.00  0.00              
ATOM   1510  C   LEU   193      11.851  40.640  15.009  1.00  0.00              
ATOM   1511  O   LEU   193      11.023  39.823  14.622  1.00  0.00              
ATOM   1512  CG  LEU   193      15.406  39.599  14.031  1.00  0.00           C  
ATOM   1513  CD1 LEU   193      16.377  38.630  14.718  1.00  0.00           C  
ATOM   1514  CD2 LEU   193      14.961  39.084  12.653  1.00  0.00           C  
ATOM   1515  N   PRO   194      11.626  41.276  16.105  1.00  0.00              
ATOM   1516  CA  PRO   194      10.376  41.073  16.814  1.00  0.00              
ATOM   1517  CB  PRO   194      10.720  41.161  18.301  1.00  0.00              
ATOM   1518  C   PRO   194       9.166  41.951  16.496  1.00  0.00              
ATOM   1519  O   PRO   194       9.296  43.149  16.707  1.00  0.00              
ATOM   1520  CD  PRO   194      12.729  41.526  17.026  1.00  0.00           C  
ATOM   1521  CG  PRO   194      12.061  41.912  18.352  1.00  0.00           C  
ATOM   1522  N   LEU   195       7.964  41.436  16.105  1.00  0.00              
ATOM   1523  CA  LEU   195       6.843  42.324  15.859  1.00  0.00              
ATOM   1524  CB  LEU   195       5.528  41.705  15.388  1.00  0.00              
ATOM   1525  C   LEU   195       6.513  42.853  17.132  1.00  0.00              
ATOM   1526  O   LEU   195       6.777  44.005  17.455  1.00  0.00              
ATOM   1527  CG  LEU   195       4.386  42.718  15.657  1.00  0.00           C  
ATOM   1528  CD1 LEU   195       4.535  44.029  14.873  1.00  0.00           C  
ATOM   1529  CD2 LEU   195       3.002  42.076  15.527  1.00  0.00           C  
ATOM   1530  N   TYR   196       5.928  41.943  17.895  1.00  0.00              
ATOM   1531  CA  TYR   196       5.977  42.236  19.235  1.00  0.00              
ATOM   1532  CB  TYR   196       4.758  41.947  20.119  1.00  0.00              
ATOM   1533  C   TYR   196       6.862  41.082  19.618  1.00  0.00              
ATOM   1534  O   TYR   196       6.890  40.701  20.787  1.00  0.00              
ATOM   1535  CG  TYR   196       3.594  42.782  19.756  1.00  0.00           C  
ATOM   1536  CD1 TYR   196       3.589  44.142  19.961  1.00  0.00           C  
ATOM   1537  CD2 TYR   196       2.480  42.163  19.248  1.00  0.00           C  
ATOM   1538  CE1 TYR   196       2.479  44.880  19.624  1.00  0.00           C  
ATOM   1539  CE2 TYR   196       1.372  42.895  18.912  1.00  0.00           C  
ATOM   1540  CZ  TYR   196       1.373  44.255  19.097  1.00  0.00           C  
ATOM   1541  OH  TYR   196       0.231  45.007  18.751  1.00  0.00           O  
ATOM   1542  N   GLY   197       7.628  40.516  18.631  1.00  0.00              
ATOM   1543  CA  GLY   197       8.388  39.325  18.927  1.00  0.00              
ATOM   1544  C   GLY   197       7.424  38.199  19.185  1.00  0.00              
ATOM   1545  O   GLY   197       7.342  37.704  20.301  1.00  0.00              
ATOM   1546  N   ARG   198       6.654  37.764  18.165  1.00  0.00              
ATOM   1547  CA  ARG   198       5.738  36.650  18.297  1.00  0.00              
ATOM   1548  CB  ARG   198       6.364  35.325  18.767  1.00  0.00              
ATOM   1549  C   ARG   198       4.665  36.941  19.190  1.00  0.00              
ATOM   1550  O   ARG   198       4.189  36.029  19.864  1.00  0.00              
ATOM   1551  CG  ARG   198       7.329  34.683  17.771  1.00  0.00           C  
ATOM   1552  CD  ARG   198       7.665  33.222  18.085  1.00  0.00           C  
ATOM   1553  NE  ARG   198       7.151  32.404  16.949  1.00  0.00           N  
ATOM   1554  CZ  ARG   198       7.104  31.041  17.022  1.00  0.00           C  
ATOM   1555  NH1 ARG   198       7.391  30.398  18.191  1.00  0.00           N  
ATOM   1556  NH2 ARG   198       6.773  30.316  15.913  1.00  0.00           N  
ATOM   1557  N   ASN   199       4.222  38.200  19.116  1.00  0.00              
ATOM   1558  CA  ASN   199       3.276  38.593  20.074  1.00  0.00              
ATOM   1559  CB  ASN   199       2.040  37.681  20.171  1.00  0.00              
ATOM   1560  C   ASN   199       4.125  38.377  21.281  1.00  0.00              
ATOM   1561  O   ASN   199       5.069  39.115  21.547  1.00  0.00              
ATOM   1562  CG  ASN   199       1.443  37.560  18.779  1.00  0.00           C  
ATOM   1563  OD1 ASN   199       1.206  38.557  18.099  1.00  0.00           O  
ATOM   1564  ND2 ASN   199       1.211  36.297  18.331  1.00  0.00           N  
ATOM   1565  N   TYR   200       3.826  37.341  22.063  1.00  0.00              
ATOM   1566  CA  TYR   200       4.820  36.973  23.007  1.00  0.00              
ATOM   1567  CB  TYR   200       4.248  36.513  24.355  1.00  0.00              
ATOM   1568  C   TYR   200       5.451  35.783  22.353  1.00  0.00              
ATOM   1569  O   TYR   200       4.737  34.827  22.045  1.00  0.00              
ATOM   1570  CG  TYR   200       5.416  36.241  25.233  1.00  0.00           C  
ATOM   1571  CD1 TYR   200       5.953  37.245  26.005  1.00  0.00           C  
ATOM   1572  CD2 TYR   200       5.985  34.992  25.276  1.00  0.00           C  
ATOM   1573  CE1 TYR   200       7.036  37.000  26.817  1.00  0.00           C  
ATOM   1574  CE2 TYR   200       7.068  34.743  26.086  1.00  0.00           C  
ATOM   1575  CZ  TYR   200       7.597  35.746  26.860  1.00  0.00           C  
ATOM   1576  OH  TYR   200       8.708  35.490  27.691  1.00  0.00           O  
ATOM   1577  N   LEU   201       6.790  35.840  22.111  1.00  0.00              
ATOM   1578  CA  LEU   201       7.522  34.804  21.424  1.00  0.00              
ATOM   1579  CB  LEU   201       9.043  34.989  21.557  1.00  0.00              
ATOM   1580  C   LEU   201       7.124  33.539  22.106  1.00  0.00              
ATOM   1581  O   LEU   201       7.584  33.238  23.208  1.00  0.00              
ATOM   1582  CG  LEU   201       9.606  36.198  20.781  1.00  0.00           C  
ATOM   1583  CD1 LEU   201      11.055  36.489  21.186  1.00  0.00           C  
ATOM   1584  CD2 LEU   201       9.502  35.995  19.262  1.00  0.00           C  
ATOM   1585  N   GLY   202       6.261  32.763  21.412  1.00  0.00              
ATOM   1586  CA  GLY   202       5.554  31.678  22.023  1.00  0.00              
ATOM   1587  C   GLY   202       6.465  30.671  22.602  1.00  0.00              
ATOM   1588  O   GLY   202       6.325  30.338  23.776  1.00  0.00              
ATOM   1589  N   PHE   203       7.425  30.146  21.829  1.00  0.00              
ATOM   1590  CA  PHE   203       8.286  29.261  22.534  1.00  0.00              
ATOM   1591  CB  PHE   203       8.902  28.123  21.700  1.00  0.00              
ATOM   1592  C   PHE   203       9.367  30.149  22.995  1.00  0.00              
ATOM   1593  O   PHE   203      10.121  30.699  22.197  1.00  0.00              
ATOM   1594  CG  PHE   203       7.791  27.178  21.402  1.00  0.00           C  
ATOM   1595  CD1 PHE   203       7.391  26.262  22.347  1.00  0.00           C  
ATOM   1596  CD2 PHE   203       7.134  27.223  20.195  1.00  0.00           C  
ATOM   1597  CE1 PHE   203       6.359  25.392  22.088  1.00  0.00           C  
ATOM   1598  CE2 PHE   203       6.102  26.354  19.929  1.00  0.00           C  
ATOM   1599  CZ  PHE   203       5.715  25.435  20.874  1.00  0.00           C  
ATOM   1600  N   ILE   204       9.370  30.387  24.311  1.00  0.00              
ATOM   1601  CA  ILE   204      10.348  31.178  24.962  1.00  0.00              
ATOM   1602  CB  ILE   204       9.733  32.491  25.424  1.00  0.00              
ATOM   1603  C   ILE   204      10.785  30.320  26.098  1.00  0.00              
ATOM   1604  O   ILE   204       9.992  29.984  26.972  1.00  0.00              
ATOM   1605  CG2 ILE   204       8.540  32.200  26.345  1.00  0.00           C  
ATOM   1606  CG1 ILE   204      10.752  33.469  26.020  1.00  0.00           C  
ATOM   1607  CD1 ILE   204      11.396  32.980  27.311  1.00  0.00           C  
ATOM   1608  N   PRO   205      12.005  29.887  26.103  1.00  0.00              
ATOM   1609  CA  PRO   205      12.941  30.047  25.032  1.00  0.00              
ATOM   1610  CB  PRO   205      14.319  29.931  25.669  1.00  0.00              
ATOM   1611  C   PRO   205      12.746  28.993  23.986  1.00  0.00              
ATOM   1612  O   PRO   205      13.070  27.836  24.253  1.00  0.00              
ATOM   1613  CD  PRO   205      12.632  29.469  27.336  1.00  0.00           C  
ATOM   1614  CG  PRO   205      14.057  29.080  26.923  1.00  0.00           C  
ATOM   1615  N   GLY   206      12.267  29.350  22.786  1.00  0.00              
ATOM   1616  CA  GLY   206      12.187  28.400  21.716  1.00  0.00              
ATOM   1617  C   GLY   206      13.587  28.206  21.264  1.00  0.00              
ATOM   1618  O   GLY   206      14.010  27.118  20.882  1.00  0.00              
ATOM   1619  N   ILE   207      14.324  29.327  21.286  1.00  0.00              
ATOM   1620  CA  ILE   207      15.676  29.442  20.848  1.00  0.00              
ATOM   1621  CB  ILE   207      15.701  30.013  19.458  1.00  0.00              
ATOM   1622  C   ILE   207      16.209  30.410  21.844  1.00  0.00              
ATOM   1623  O   ILE   207      15.590  30.607  22.889  1.00  0.00              
ATOM   1624  CG2 ILE   207      15.522  31.536  19.561  1.00  0.00           C  
ATOM   1625  CG1 ILE   207      16.912  29.530  18.641  1.00  0.00           C  
ATOM   1626  CD1 ILE   207      18.293  29.859  19.192  1.00  0.00           C  
ATOM   1627  N   GLU   208      17.389  30.990  21.606  1.00  0.00              
ATOM   1628  CA  GLU   208      17.857  31.972  22.532  1.00  0.00              
ATOM   1629  CB  GLU   208      19.208  32.555  22.127  1.00  0.00              
ATOM   1630  C   GLU   208      16.857  33.075  22.503  1.00  0.00              
ATOM   1631  O   GLU   208      16.553  33.630  21.450  1.00  0.00              
ATOM   1632  CG  GLU   208      19.156  33.175  20.734  1.00  0.00           C  
ATOM   1633  CD  GLU   208      20.567  33.550  20.342  1.00  0.00           C  
ATOM   1634  OE1 GLU   208      21.187  34.372  21.067  1.00  0.00           O  
ATOM   1635  OE2 GLU   208      21.042  33.013  19.308  1.00  0.00           O  
ATOM   1636  N   GLU   209      16.274  33.373  23.673  1.00  0.00              
ATOM   1637  CA  GLU   209      15.288  34.398  23.792  1.00  0.00              
ATOM   1638  CB  GLU   209      14.384  34.242  25.021  1.00  0.00              
ATOM   1639  C   GLU   209      15.856  35.773  23.789  1.00  0.00              
ATOM   1640  O   GLU   209      15.209  36.694  23.300  1.00  0.00              
ATOM   1641  CG  GLU   209      13.403  33.096  24.809  1.00  0.00           C  
ATOM   1642  CD  GLU   209      12.539  33.454  23.604  1.00  0.00           C  
ATOM   1643  OE1 GLU   209      12.517  34.651  23.210  1.00  0.00           O  
ATOM   1644  OE2 GLU   209      11.894  32.525  23.052  1.00  0.00           O  
ATOM   1645  N   MET   210      17.078  35.966  24.311  1.00  0.00              
ATOM   1646  CA  MET   210      17.491  37.316  24.523  1.00  0.00              
ATOM   1647  CB  MET   210      18.824  37.461  25.290  1.00  0.00              
ATOM   1648  C   MET   210      17.570  38.091  23.243  1.00  0.00              
ATOM   1649  O   MET   210      17.713  37.561  22.138  1.00  0.00              
ATOM   1650  CG  MET   210      18.781  36.940  26.737  1.00  0.00           C  
ATOM   1651  SD  MET   210      17.880  37.961  27.949  1.00  0.00           S  
ATOM   1652  CE  MET   210      19.327  38.902  28.517  1.00  0.00           C  
ATOM   1653  N   ALA   211      17.579  39.422  23.440  1.00  0.00              
ATOM   1654  CA  ALA   211      17.531  40.479  22.476  1.00  0.00              
ATOM   1655  CB  ALA   211      18.114  40.071  21.111  1.00  0.00              
ATOM   1656  C   ALA   211      16.133  40.943  22.242  1.00  0.00              
ATOM   1657  O   ALA   211      15.912  42.113  21.933  1.00  0.00              
ATOM   1658  N   TRP   212      15.134  40.088  22.466  1.00  0.00              
ATOM   1659  CA  TRP   212      13.785  40.557  22.290  1.00  0.00              
ATOM   1660  CB  TRP   212      12.778  39.408  22.362  1.00  0.00              
ATOM   1661  C   TRP   212      13.538  41.554  23.389  1.00  0.00              
ATOM   1662  O   TRP   212      12.965  42.626  23.196  1.00  0.00              
ATOM   1663  CG  TRP   212      11.349  39.854  22.416  1.00  0.00           C  
ATOM   1664  CD2 TRP   212      10.548  39.666  23.585  1.00  0.00           C  
ATOM   1665  CD1 TRP   212      10.552  40.441  21.479  1.00  0.00           C  
ATOM   1666  NE1 TRP   212       9.294  40.636  21.999  1.00  0.00           N  
ATOM   1667  CE2 TRP   212       9.279  40.160  23.296  1.00  0.00           C  
ATOM   1668  CE3 TRP   212      10.851  39.120  24.798  1.00  0.00           C  
ATOM   1669  CZ2 TRP   212       8.284  40.115  24.228  1.00  0.00           C  
ATOM   1670  CZ3 TRP   212       9.848  39.079  25.738  1.00  0.00           C  
ATOM   1671  CH2 TRP   212       8.590  39.568  25.455  1.00  0.00           C  
ATOM   1672  N   ALA   213      14.020  41.238  24.598  1.00  0.00              
ATOM   1673  CA  ALA   213      13.777  42.101  25.705  1.00  0.00              
ATOM   1674  CB  ALA   213      14.365  41.547  27.014  1.00  0.00              
ATOM   1675  C   ALA   213      14.401  43.438  25.459  1.00  0.00              
ATOM   1676  O   ALA   213      13.821  44.466  25.808  1.00  0.00              
ATOM   1677  N   ALA   214      15.616  43.455  24.880  1.00  0.00              
ATOM   1678  CA  ALA   214      16.331  44.672  24.630  1.00  0.00              
ATOM   1679  CB  ALA   214      17.740  44.418  24.063  1.00  0.00              
ATOM   1680  C   ALA   214      15.592  45.512  23.640  1.00  0.00              
ATOM   1681  O   ALA   214      15.428  46.715  23.839  1.00  0.00              
ATOM   1682  N   LEU   215      15.095  44.886  22.557  1.00  0.00              
ATOM   1683  CA  LEU   215      14.475  45.624  21.497  1.00  0.00              
ATOM   1684  CB  LEU   215      13.984  44.723  20.350  1.00  0.00              
ATOM   1685  C   LEU   215      13.269  46.283  22.068  1.00  0.00              
ATOM   1686  O   LEU   215      13.032  47.475  21.882  1.00  0.00              
ATOM   1687  CG  LEU   215      13.592  45.464  19.050  1.00  0.00           C  
ATOM   1688  CD1 LEU   215      12.481  46.507  19.252  1.00  0.00           C  
ATOM   1689  CD2 LEU   215      14.827  46.043  18.350  1.00  0.00           C  
ATOM   1690  N   ARG   216      12.496  45.510  22.833  1.00  0.00              
ATOM   1691  CA  ARG   216      11.236  45.969  23.297  1.00  0.00              
ATOM   1692  CB  ARG   216      10.544  44.883  24.137  1.00  0.00              
ATOM   1693  C   ARG   216      11.477  47.181  24.159  1.00  0.00              
ATOM   1694  O   ARG   216      10.756  48.174  24.074  1.00  0.00              
ATOM   1695  CG  ARG   216       9.166  45.264  24.662  1.00  0.00           C  
ATOM   1696  CD  ARG   216       8.464  44.108  25.372  1.00  0.00           C  
ATOM   1697  NE  ARG   216       7.152  44.623  25.841  1.00  0.00           N  
ATOM   1698  CZ  ARG   216       7.073  45.235  27.058  1.00  0.00           C  
ATOM   1699  NH1 ARG   216       8.184  45.337  27.843  1.00  0.00           N  
ATOM   1700  NH2 ARG   216       5.884  45.752  27.482  1.00  0.00           N  
ATOM   1701  N   PHE   217      12.525  47.131  25.002  1.00  0.00              
ATOM   1702  CA  PHE   217      12.836  48.154  25.947  1.00  0.00              
ATOM   1703  CB  PHE   217      13.969  47.726  26.904  1.00  0.00              
ATOM   1704  C   PHE   217      13.239  49.429  25.258  1.00  0.00              
ATOM   1705  O   PHE   217      12.806  50.517  25.638  1.00  0.00              
ATOM   1706  CG  PHE   217      13.810  48.467  28.190  1.00  0.00           C  
ATOM   1707  CD1 PHE   217      12.801  48.100  29.052  1.00  0.00           C  
ATOM   1708  CD2 PHE   217      14.655  49.486  28.566  1.00  0.00           C  
ATOM   1709  CE1 PHE   217      12.618  48.747  30.251  1.00  0.00           C  
ATOM   1710  CE2 PHE   217      14.476  50.137  29.767  1.00  0.00           C  
ATOM   1711  CZ  PHE   217      13.456  49.772  30.613  1.00  0.00           C  
ATOM   1712  N   VAL   218      14.104  49.323  24.233  1.00  0.00              
ATOM   1713  CA  VAL   218      14.606  50.460  23.515  1.00  0.00              
ATOM   1714  CB  VAL   218      15.711  50.113  22.563  1.00  0.00              
ATOM   1715  C   VAL   218      13.465  51.070  22.763  1.00  0.00              
ATOM   1716  O   VAL   218      13.367  52.292  22.654  1.00  0.00              
ATOM   1717  CG1 VAL   218      16.248  51.414  21.947  1.00  0.00           C  
ATOM   1718  CG2 VAL   218      16.778  49.317  23.329  1.00  0.00           C  
ATOM   1719  N   HIS   219      12.558  50.217  22.244  1.00  0.00              
ATOM   1720  CA  HIS   219      11.414  50.682  21.512  1.00  0.00              
ATOM   1721  CB  HIS   219      10.428  49.551  21.149  1.00  0.00              
ATOM   1722  C   HIS   219      10.674  51.604  22.422  1.00  0.00              
ATOM   1723  O   HIS   219      10.278  52.704  22.039  1.00  0.00              
ATOM   1724  ND1 HIS   219       8.920  50.373  19.253  1.00  0.00           N  
ATOM   1725  CG  HIS   219       9.122  50.034  20.573  1.00  0.00           C  
ATOM   1726  NE2 HIS   219       6.975  50.681  20.288  1.00  0.00           N  
ATOM   1727  CD2 HIS   219       7.922  50.229  21.190  1.00  0.00           C  
ATOM   1728  CE1 HIS   219       7.621  50.752  19.139  1.00  0.00           C  
ATOM   1729  N   SER   220      10.479  51.162  23.672  1.00  0.00              
ATOM   1730  CA  SER   220       9.744  51.929  24.621  1.00  0.00              
ATOM   1731  CB  SER   220       9.458  51.141  25.911  1.00  0.00              
ATOM   1732  C   SER   220      10.512  53.176  25.022  1.00  0.00              
ATOM   1733  O   SER   220       9.929  54.244  25.208  1.00  0.00              
ATOM   1734  OG  SER   220       8.694  49.982  25.616  1.00  0.00           O  
ATOM   1735  N   ARG   221      11.843  53.050  25.223  1.00  0.00              
ATOM   1736  CA  ARG   221      12.721  54.104  25.686  1.00  0.00              
ATOM   1737  CB  ARG   221      14.020  53.561  26.290  1.00  0.00              
ATOM   1738  C   ARG   221      13.089  55.161  24.673  1.00  0.00              
ATOM   1739  O   ARG   221      13.391  56.290  25.054  1.00  0.00              
ATOM   1740  CG  ARG   221      13.803  52.915  27.656  1.00  0.00           C  
ATOM   1741  CD  ARG   221      14.199  53.823  28.820  1.00  0.00           C  
ATOM   1742  NE  ARG   221      13.776  55.209  28.477  1.00  0.00           N  
ATOM   1743  CZ  ARG   221      14.712  56.199  28.388  1.00  0.00           C  
ATOM   1744  NH1 ARG   221      16.025  55.923  28.641  1.00  0.00           N  
ATOM   1745  NH2 ARG   221      14.335  57.468  28.057  1.00  0.00           N  
ATOM   1746  N   ALA   222      13.144  54.844  23.366  1.00  0.00              
ATOM   1747  CA  ALA   222      13.655  55.810  22.428  1.00  0.00              
ATOM   1748  CB  ALA   222      13.928  55.221  21.032  1.00  0.00              
ATOM   1749  C   ALA   222      12.734  56.978  22.265  1.00  0.00              
ATOM   1750  O   ALA   222      11.513  56.838  22.308  1.00  0.00              
ATOM   1751  N   ASP   223      13.333  58.180  22.091  1.00  0.00              
ATOM   1752  CA  ASP   223      12.603  59.402  21.906  1.00  0.00              
ATOM   1753  CB  ASP   223      13.511  60.636  21.912  1.00  0.00              
ATOM   1754  C   ASP   223      11.864  59.367  20.608  1.00  0.00              
ATOM   1755  O   ASP   223      10.672  59.669  20.560  1.00  0.00              
ATOM   1756  CG  ASP   223      14.026  60.788  23.333  1.00  0.00           C  
ATOM   1757  OD1 ASP   223      13.271  60.430  24.277  1.00  0.00           O  
ATOM   1758  OD2 ASP   223      15.184  61.254  23.495  1.00  0.00           O  
ATOM   1759  N   LEU   224      12.557  59.007  19.512  1.00  0.00              
ATOM   1760  CA  LEU   224      11.901  58.886  18.242  1.00  0.00              
ATOM   1761  CB  LEU   224      12.195  60.014  17.233  1.00  0.00              
ATOM   1762  C   LEU   224      12.378  57.617  17.639  1.00  0.00              
ATOM   1763  O   LEU   224      13.480  57.154  17.931  1.00  0.00              
ATOM   1764  CG  LEU   224      11.581  61.382  17.590  1.00  0.00           C  
ATOM   1765  CD1 LEU   224      11.923  62.436  16.523  1.00  0.00           C  
ATOM   1766  CD2 LEU   224      10.069  61.278  17.843  1.00  0.00           C  
ATOM   1767  N   THR   225      11.525  56.999  16.805  1.00  0.00              
ATOM   1768  CA  THR   225      11.914  55.796  16.138  1.00  0.00              
ATOM   1769  CB  THR   225      10.982  54.640  16.359  1.00  0.00              
ATOM   1770  C   THR   225      11.866  56.092  14.678  1.00  0.00              
ATOM   1771  O   THR   225      10.840  56.538  14.165  1.00  0.00              
ATOM   1772  OG1 THR   225      10.889  54.331  17.741  1.00  0.00           O  
ATOM   1773  CG2 THR   225      11.520  53.429  15.581  1.00  0.00           C  
ATOM   1774  N   LEU   226      12.986  55.858  13.966  1.00  0.00              
ATOM   1775  CA  LEU   226      12.965  56.103  12.555  1.00  0.00              
ATOM   1776  CB  LEU   226      14.298  56.586  11.953  1.00  0.00              
ATOM   1777  C   LEU   226      12.762  54.773  11.926  1.00  0.00              
ATOM   1778  O   LEU   226      13.534  53.844  12.161  1.00  0.00              
ATOM   1779  CG  LEU   226      14.956  57.801  12.634  1.00  0.00           C  
ATOM   1780  CD1 LEU   226      14.048  59.032  12.694  1.00  0.00           C  
ATOM   1781  CD2 LEU   226      15.526  57.421  13.998  1.00  0.00           C  
ATOM   1782  N   VAL   227      11.706  54.656  11.108  1.00  0.00              
ATOM   1783  CA  VAL   227      11.438  53.443  10.411  1.00  0.00              
ATOM   1784  CB  VAL   227      10.015  52.974  10.538  1.00  0.00              
ATOM   1785  C   VAL   227      11.673  53.760   8.990  1.00  0.00              
ATOM   1786  O   VAL   227      11.552  54.896   8.551  1.00  0.00              
ATOM   1787  CG1 VAL   227       9.735  52.580  12.000  1.00  0.00           C  
ATOM   1788  CG2 VAL   227       9.094  54.092  10.021  1.00  0.00           C  
ATOM   1789  N   THR   228      12.108  52.748   8.254  1.00  0.00              
ATOM   1790  CA  THR   228      12.375  52.805   6.862  1.00  0.00              
ATOM   1791  CB  THR   228      13.233  51.658   6.504  1.00  0.00              
ATOM   1792  C   THR   228      11.076  52.731   6.141  1.00  0.00              
ATOM   1793  O   THR   228      10.994  52.888   4.937  1.00  0.00              
ATOM   1794  OG1 THR   228      12.513  50.439   6.617  1.00  0.00           O  
ATOM   1795  CG2 THR   228      14.419  51.647   7.485  1.00  0.00           C  
ATOM   1796  N   SER   229      10.010  52.448   6.874  1.00  0.00              
ATOM   1797  CA  SER   229       8.786  51.957   6.339  1.00  0.00              
ATOM   1798  CB  SER   229       8.477  50.818   7.272  1.00  0.00              
ATOM   1799  C   SER   229       7.577  52.787   6.530  1.00  0.00              
ATOM   1800  O   SER   229       7.479  53.489   7.518  1.00  0.00              
ATOM   1801  OG  SER   229       8.035  51.251   8.548  1.00  0.00           O  
ATOM   1802  N   PRO   230       6.584  52.755   5.695  1.00  0.00              
ATOM   1803  CA  PRO   230       5.359  52.769   6.433  1.00  0.00              
ATOM   1804  CB  PRO   230       4.333  53.562   5.617  1.00  0.00              
ATOM   1805  C   PRO   230       5.000  51.407   6.873  1.00  0.00              
ATOM   1806  O   PRO   230       4.290  51.268   7.866  1.00  0.00              
ATOM   1807  CD  PRO   230       6.529  53.679   4.566  1.00  0.00           C  
ATOM   1808  CG  PRO   230       5.214  54.469   4.731  1.00  0.00           C  
ATOM   1809  N   GLN   231       5.471  50.365   6.164  1.00  0.00              
ATOM   1810  CA  GLN   231       4.919  49.147   6.644  1.00  0.00              
ATOM   1811  CB  GLN   231       3.852  48.461   5.830  1.00  0.00              
ATOM   1812  C   GLN   231       5.518  48.555   7.902  1.00  0.00              
ATOM   1813  O   GLN   231       4.847  47.851   8.653  1.00  0.00              
ATOM   1814  CG  GLN   231       2.607  49.355   5.899  1.00  0.00           C  
ATOM   1815  CD  GLN   231       1.592  48.894   4.881  1.00  0.00           C  
ATOM   1816  OE1 GLN   231       1.939  48.218   3.916  1.00  0.00           O  
ATOM   1817  NE2 GLN   231       0.304  49.278   5.090  1.00  0.00           N  
ATOM   1818  N   MET   232       6.782  48.862   8.216  1.00  0.00              
ATOM   1819  CA  MET   232       7.414  48.375   9.403  1.00  0.00              
ATOM   1820  CB  MET   232       8.870  48.864   9.622  1.00  0.00              
ATOM   1821  C   MET   232       6.661  48.896  10.548  1.00  0.00              
ATOM   1822  O   MET   232       6.613  48.278  11.609  1.00  0.00              
ATOM   1823  CG  MET   232       9.567  48.340  10.876  1.00  0.00           C  
ATOM   1824  SD  MET   232      11.322  48.811  11.007  1.00  0.00           S  
ATOM   1825  CE  MET   232      11.998  47.300  10.258  1.00  0.00           C  
ATOM   1826  N   LYS   233       6.128  50.109  10.411  1.00  0.00              
ATOM   1827  CA  LYS   233       5.354  50.511  11.533  1.00  0.00              
ATOM   1828  CB  LYS   233       4.848  51.962  11.405  1.00  0.00              
ATOM   1829  C   LYS   233       4.198  49.579  11.635  1.00  0.00              
ATOM   1830  O   LYS   233       4.000  48.968  12.681  1.00  0.00              
ATOM   1831  CG  LYS   233       4.031  52.448  12.604  1.00  0.00           C  
ATOM   1832  CD  LYS   233       3.919  53.972  12.704  1.00  0.00           C  
ATOM   1833  CE  LYS   233       3.462  54.656  11.414  1.00  0.00           C  
ATOM   1834  NZ  LYS   233       3.350  56.116  11.630  1.00  0.00           N  
ATOM   1835  N   ALA   234       3.404  49.369  10.564  1.00  0.00              
ATOM   1836  CA  ALA   234       2.375  48.448  10.940  1.00  0.00              
ATOM   1837  CB  ALA   234       1.105  49.171  11.434  1.00  0.00              
ATOM   1838  C   ALA   234       1.950  47.524   9.891  1.00  0.00              
ATOM   1839  O   ALA   234       0.851  47.666   9.352  1.00  0.00              
ATOM   1840  N   GLU   235       2.787  46.501   9.672  1.00  0.00              
ATOM   1841  CA  GLU   235       2.322  45.385   8.928  1.00  0.00              
ATOM   1842  CB  GLU   235       1.098  44.774   9.617  1.00  0.00              
ATOM   1843  C   GLU   235       1.807  45.864   7.575  1.00  0.00              
ATOM   1844  O   GLU   235       1.967  47.017   7.179  1.00  0.00              
ATOM   1845  CG  GLU   235       1.276  44.626  11.126  1.00  0.00           C  
ATOM   1846  CD  GLU   235       0.012  43.997  11.686  1.00  0.00           C  
ATOM   1847  OE1 GLU   235      -1.110  44.414  11.289  1.00  0.00           O  
ATOM   1848  OE2 GLU   235       0.165  43.068  12.521  1.00  0.00           O  
ATOM   1849  N   LEU   236       1.281  44.954   6.740  1.00  0.00              
ATOM   1850  CA  LEU   236       0.601  45.402   5.567  1.00  0.00              
ATOM   1851  CB  LEU   236       0.419  44.346   4.462  1.00  0.00              
ATOM   1852  C   LEU   236      -0.748  45.895   5.945  1.00  0.00              
ATOM   1853  O   LEU   236      -1.214  46.924   5.459  1.00  0.00              
ATOM   1854  CG  LEU   236      -0.258  44.914   3.190  1.00  0.00           C  
ATOM   1855  CD1 LEU   236      -1.784  45.063   3.329  1.00  0.00           C  
ATOM   1856  CD2 LEU   236       0.403  46.242   2.780  1.00  0.00           C  
ATOM   1857  N   GLU   237      -1.454  45.171   6.825  1.00  0.00              
ATOM   1858  CA  GLU   237      -2.761  45.698   6.998  1.00  0.00              
ATOM   1859  CB  GLU   237      -3.878  44.654   6.863  1.00  0.00              
ATOM   1860  C   GLU   237      -2.901  46.356   8.313  1.00  0.00              
ATOM   1861  O   GLU   237      -3.632  45.874   9.180  1.00  0.00              
ATOM   1862  CG  GLU   237      -4.123  44.237   5.412  1.00  0.00           C  
ATOM   1863  CD  GLU   237      -4.893  42.929   5.436  1.00  0.00           C  
ATOM   1864  OE1 GLU   237      -5.237  42.473   6.559  1.00  0.00           O  
ATOM   1865  OE2 GLU   237      -5.139  42.362   4.338  1.00  0.00           O  
ATOM   1866  N   ALA   238      -2.279  47.539   8.468  1.00  0.00              
ATOM   1867  CA  ALA   238      -2.391  48.076   9.778  1.00  0.00              
ATOM   1868  CB  ALA   238      -1.502  47.370  10.821  1.00  0.00              
ATOM   1869  C   ALA   238      -2.094  49.536   9.862  1.00  0.00              
ATOM   1870  O   ALA   238      -1.828  50.207   8.869  1.00  0.00              
ATOM   1871  N   ASN   239      -2.221  50.059  11.100  1.00  0.00              
ATOM   1872  CA  ASN   239      -1.931  51.416  11.463  1.00  0.00              
ATOM   1873  CB  ASN   239      -3.204  52.237  11.739  1.00  0.00              
ATOM   1874  C   ASN   239      -1.098  51.347  12.714  1.00  0.00              
ATOM   1875  O   ASN   239      -1.138  50.344  13.426  1.00  0.00              
ATOM   1876  CG  ASN   239      -4.087  51.474  12.725  1.00  0.00           C  
ATOM   1877  OD1 ASN   239      -3.616  50.817  13.650  1.00  0.00           O  
ATOM   1878  ND2 ASN   239      -5.426  51.542  12.505  1.00  0.00           N  
ATOM   1879  N   GLY   240      -0.313  52.401  13.034  1.00  0.00              
ATOM   1880  CA  GLY   240       0.541  52.253  14.186  1.00  0.00              
ATOM   1881  C   GLY   240       1.081  53.595  14.590  1.00  0.00              
ATOM   1882  O   GLY   240       1.164  54.513  13.773  1.00  0.00              
ATOM   1883  N   ILE   241       1.442  53.733  15.890  1.00  0.00              
ATOM   1884  CA  ILE   241       1.989  54.950  16.428  1.00  0.00              
ATOM   1885  CB  ILE   241       0.941  55.963  16.806  1.00  0.00              
ATOM   1886  C   ILE   241       2.658  54.628  17.733  1.00  0.00              
ATOM   1887  O   ILE   241       2.688  53.449  18.071  1.00  0.00              
ATOM   1888  CG2 ILE   241       0.100  56.307  15.562  1.00  0.00           C  
ATOM   1889  CG1 ILE   241       0.101  55.440  17.988  1.00  0.00           C  
ATOM   1890  CD1 ILE   241      -0.682  54.159  17.699  1.00  0.00           C  
ATOM   1891  N   PRO   242       3.223  55.524  18.535  1.00  0.00              
ATOM   1892  CA  PRO   242       3.476  56.931  18.263  1.00  0.00              
ATOM   1893  CB  PRO   242       3.045  57.694  19.510  1.00  0.00              
ATOM   1894  C   PRO   242       4.961  57.072  18.086  1.00  0.00              
ATOM   1895  O   PRO   242       5.653  56.058  18.079  1.00  0.00              
ATOM   1896  CD  PRO   242       2.943  55.330  19.951  1.00  0.00           C  
ATOM   1897  CG  PRO   242       3.245  56.671  20.634  1.00  0.00           C  
ATOM   1898  N   ARG   243       5.466  58.320  17.957  1.00  0.00              
ATOM   1899  CA  ARG   243       6.878  58.611  17.930  1.00  0.00              
ATOM   1900  CB  ARG   243       7.596  58.259  19.245  1.00  0.00              
ATOM   1901  C   ARG   243       7.529  57.866  16.825  1.00  0.00              
ATOM   1902  O   ARG   243       8.744  57.678  16.824  1.00  0.00              
ATOM   1903  CG  ARG   243       7.214  59.183  20.402  1.00  0.00           C  
ATOM   1904  CD  ARG   243       7.948  58.870  21.707  1.00  0.00           C  
ATOM   1905  NE  ARG   243       7.568  59.921  22.693  1.00  0.00           N  
ATOM   1906  CZ  ARG   243       7.811  59.732  24.023  1.00  0.00           C  
ATOM   1907  NH1 ARG   243       8.411  58.584  24.452  1.00  0.00           N  
ATOM   1908  NH2 ARG   243       7.450  60.691  24.924  1.00  0.00           N  
ATOM   1909  N   VAL   244       6.738  57.462  15.826  1.00  0.00              
ATOM   1910  CA  VAL   244       7.290  56.747  14.715  1.00  0.00              
ATOM   1911  CB  VAL   244       6.424  55.608  14.249  1.00  0.00              
ATOM   1912  C   VAL   244       7.380  57.725  13.594  1.00  0.00              
ATOM   1913  O   VAL   244       6.533  58.609  13.463  1.00  0.00              
ATOM   1914  CG1 VAL   244       7.004  55.058  12.939  1.00  0.00           C  
ATOM   1915  CG2 VAL   244       6.338  54.550  15.362  1.00  0.00           C  
ATOM   1916  N   ASP   245       8.461  57.623  12.794  1.00  0.00              
ATOM   1917  CA  ASP   245       8.618  58.485  11.659  1.00  0.00              
ATOM   1918  CB  ASP   245       9.523  59.675  11.992  1.00  0.00              
ATOM   1919  C   ASP   245       9.249  57.679  10.568  1.00  0.00              
ATOM   1920  O   ASP   245      10.274  57.039  10.795  1.00  0.00              
ATOM   1921  CG  ASP   245       9.225  60.759  10.985  1.00  0.00           C  
ATOM   1922  OD1 ASP   245       8.886  60.414   9.822  1.00  0.00           O  
ATOM   1923  OD2 ASP   245       9.329  61.955  11.368  1.00  0.00           O  
ATOM   1924  N   VAL   246       8.651  57.698   9.354  1.00  0.00              
ATOM   1925  CA  VAL   246       9.117  56.904   8.235  1.00  0.00              
ATOM   1926  CB  VAL   246       8.041  56.652   7.225  1.00  0.00              
ATOM   1927  C   VAL   246      10.143  57.732   7.527  1.00  0.00              
ATOM   1928  O   VAL   246       9.887  58.879   7.155  1.00  0.00              
ATOM   1929  CG1 VAL   246       8.612  55.749   6.124  1.00  0.00           C  
ATOM   1930  CG2 VAL   246       6.780  56.136   7.933  1.00  0.00           C  
ATOM   1931  N   TRP   247      11.349  57.164   7.342  1.00  0.00              
ATOM   1932  CA  TRP   247      12.405  57.851   6.691  1.00  0.00              
ATOM   1933  CB  TRP   247      13.481  58.302   7.668  1.00  0.00              
ATOM   1934  C   TRP   247      13.052  56.952   5.730  1.00  0.00              
ATOM   1935  O   TRP   247      13.702  55.976   6.099  1.00  0.00              
ATOM   1936  CG  TRP   247      12.902  59.281   8.639  1.00  0.00           C  
ATOM   1937  CD2 TRP   247      12.145  60.414   8.213  1.00  0.00           C  
ATOM   1938  CD1 TRP   247      12.914  59.306   9.998  1.00  0.00           C  
ATOM   1939  NE1 TRP   247      12.250  60.422  10.452  1.00  0.00           N  
ATOM   1940  CE2 TRP   247      11.764  61.109   9.361  1.00  0.00           C  
ATOM   1941  CE3 TRP   247      11.823  60.859   6.963  1.00  0.00           C  
ATOM   1942  CZ2 TRP   247      11.058  62.276   9.268  1.00  0.00           C  
ATOM   1943  CZ3 TRP   247      11.080  62.016   6.878  1.00  0.00           C  
ATOM   1944  CH2 TRP   247      10.707  62.712   8.009  1.00  0.00           C  
ATOM   1945  N   ARG   248      12.925  57.316   4.455  1.00  0.00              
ATOM   1946  CA  ARG   248      13.498  56.511   3.440  1.00  0.00              
ATOM   1947  CB  ARG   248      12.893  56.746   2.055  1.00  0.00              
ATOM   1948  C   ARG   248      14.957  56.732   3.361  1.00  0.00              
ATOM   1949  O   ARG   248      15.451  57.836   3.582  1.00  0.00              
ATOM   1950  CG  ARG   248      12.816  58.178   1.574  1.00  0.00           C  
ATOM   1951  CD  ARG   248      11.694  58.289   0.549  1.00  0.00           C  
ATOM   1952  NE  ARG   248      11.616  59.694   0.088  1.00  0.00           N  
ATOM   1953  CZ  ARG   248      10.388  60.257  -0.094  1.00  0.00           C  
ATOM   1954  NH1 ARG   248       9.261  59.578   0.278  1.00  0.00           N  
ATOM   1955  NH2 ARG   248      10.294  61.497  -0.650  1.00  0.00           N  
ATOM   1956  N   LYS   249      15.675  55.641   3.044  1.00  0.00              
ATOM   1957  CA  LYS   249      17.090  55.688   2.917  1.00  0.00              
ATOM   1958  CB  LYS   249      17.778  54.467   3.535  1.00  0.00              
ATOM   1959  C   LYS   249      17.431  55.913   1.481  1.00  0.00              
ATOM   1960  O   LYS   249      16.559  56.128   0.644  1.00  0.00              
ATOM   1961  CG  LYS   249      17.680  54.536   5.058  1.00  0.00           C  
ATOM   1962  CD  LYS   249      17.974  53.233   5.787  1.00  0.00           C  
ATOM   1963  CE  LYS   249      17.947  53.396   7.307  1.00  0.00           C  
ATOM   1964  NZ  LYS   249      19.058  54.274   7.736  1.00  0.00           N  
ATOM   1965  N   GLY   250      18.723  55.970   1.137  1.00  0.00              
ATOM   1966  CA  GLY   250      18.935  56.226  -0.245  1.00  0.00              
ATOM   1967  C   GLY   250      20.109  55.458  -0.718  1.00  0.00              
ATOM   1968  O   GLY   250      20.784  54.758   0.034  1.00  0.00              
ATOM   1969  N   ILE   251      20.393  55.602  -2.018  1.00  0.00              
ATOM   1970  CA  ILE   251      21.447  54.839  -2.586  1.00  0.00              
ATOM   1971  CB  ILE   251      20.979  53.976  -3.703  1.00  0.00              
ATOM   1972  C   ILE   251      22.426  55.786  -3.132  1.00  0.00              
ATOM   1973  O   ILE   251      22.089  56.914  -3.489  1.00  0.00              
ATOM   1974  CG2 ILE   251      19.842  53.098  -3.156  1.00  0.00           C  
ATOM   1975  CG1 ILE   251      20.545  54.831  -4.894  1.00  0.00           C  
ATOM   1976  CD1 ILE   251      20.247  53.981  -6.119  1.00  0.00           C  
ATOM   1977  N   ASP   252      23.699  55.380  -3.185  1.00  0.00              
ATOM   1978  CA  ASP   252      24.493  56.423  -3.693  1.00  0.00              
ATOM   1979  CB  ASP   252      25.664  56.741  -2.794  1.00  0.00              
ATOM   1980  C   ASP   252      24.737  56.214  -5.144  1.00  0.00              
ATOM   1981  O   ASP   252      25.296  55.225  -5.619  1.00  0.00              
ATOM   1982  CG  ASP   252      26.105  58.090  -3.239  1.00  0.00           C  
ATOM   1983  OD1 ASP   252      26.490  58.194  -4.427  1.00  0.00           O  
ATOM   1984  OD2 ASP   252      26.110  59.035  -2.411  1.00  0.00           O  
ATOM   1985  N   THR   253      24.227  57.215  -5.868  1.00  0.00              
ATOM   1986  CA  THR   253      24.060  57.272  -7.278  1.00  0.00              
ATOM   1987  CB  THR   253      23.288  58.482  -7.696  1.00  0.00              
ATOM   1988  C   THR   253      25.334  57.290  -8.070  1.00  0.00              
ATOM   1989  O   THR   253      25.360  56.708  -9.153  1.00  0.00              
ATOM   1990  OG1 THR   253      24.019  59.646  -7.350  1.00  0.00           O  
ATOM   1991  CG2 THR   253      21.928  58.483  -6.979  1.00  0.00           C  
ATOM   1992  N   VAL   254      26.417  57.978  -7.642  1.00  0.00              
ATOM   1993  CA  VAL   254      27.473  57.961  -8.610  1.00  0.00              
ATOM   1994  CB  VAL   254      28.600  58.929  -8.457  1.00  0.00              
ATOM   1995  C   VAL   254      28.050  56.599  -8.814  1.00  0.00              
ATOM   1996  O   VAL   254      28.291  56.195  -9.953  1.00  0.00              
ATOM   1997  CG1 VAL   254      29.728  58.527  -9.421  1.00  0.00           C  
ATOM   1998  CG2 VAL   254      28.055  60.337  -8.749  1.00  0.00           C  
ATOM   1999  N   ARG   255      28.288  55.837  -7.739  1.00  0.00              
ATOM   2000  CA  ARG   255      28.864  54.575  -8.043  1.00  0.00              
ATOM   2001  CB  ARG   255      29.717  53.989  -6.920  1.00  0.00              
ATOM   2002  C   ARG   255      27.858  53.655  -8.674  1.00  0.00              
ATOM   2003  O   ARG   255      28.210  52.808  -9.492  1.00  0.00              
ATOM   2004  CG  ARG   255      30.693  55.034  -6.381  1.00  0.00           C  
ATOM   2005  CD  ARG   255      31.575  54.536  -5.241  1.00  0.00           C  
ATOM   2006  NE  ARG   255      30.675  53.946  -4.215  1.00  0.00           N  
ATOM   2007  CZ  ARG   255      30.995  54.037  -2.893  1.00  0.00           C  
ATOM   2008  NH1 ARG   255      32.082  54.765  -2.503  1.00  0.00           N  
ATOM   2009  NH2 ARG   255      30.233  53.395  -1.961  1.00  0.00           N  
ATOM   2010  N   PHE   256      26.567  53.778  -8.312  1.00  0.00              
ATOM   2011  CA  PHE   256      25.595  52.978  -8.977  1.00  0.00              
ATOM   2012  CB  PHE   256      24.619  52.248  -8.058  1.00  0.00              
ATOM   2013  C   PHE   256      24.822  53.863  -9.873  1.00  0.00              
ATOM   2014  O   PHE   256      23.957  54.612  -9.429  1.00  0.00              
ATOM   2015  CG  PHE   256      25.336  51.039  -7.580  1.00  0.00           C  
ATOM   2016  CD1 PHE   256      26.238  51.099  -6.547  1.00  0.00           C  
ATOM   2017  CD2 PHE   256      25.086  49.826  -8.171  1.00  0.00           C  
ATOM   2018  CE1 PHE   256      26.891  49.981  -6.101  1.00  0.00           C  
ATOM   2019  CE2 PHE   256      25.734  48.697  -7.735  1.00  0.00           C  
ATOM   2020  CZ  PHE   256      26.634  48.777  -6.701  1.00  0.00           C  
ATOM   2021  N   HIS   257      25.131  53.817 -11.177  1.00  0.00              
ATOM   2022  CA  HIS   257      24.306  54.575 -12.050  1.00  0.00              
ATOM   2023  CB  HIS   257      24.853  55.935 -12.529  1.00  0.00              
ATOM   2024  C   HIS   257      23.944  53.661 -13.183  1.00  0.00              
ATOM   2025  O   HIS   257      24.356  52.502 -13.206  1.00  0.00              
ATOM   2026  ND1 HIS   257      27.319  56.035 -13.085  1.00  0.00           N  
ATOM   2027  CG  HIS   257      26.005  55.908 -13.471  1.00  0.00           C  
ATOM   2028  NE2 HIS   257      27.316  55.879 -15.303  1.00  0.00           N  
ATOM   2029  CD2 HIS   257      26.020  55.811 -14.827  1.00  0.00           C  
ATOM   2030  CE1 HIS   257      28.060  56.013 -14.220  1.00  0.00           C  
ATOM   2031  N   PRO   258      23.164  54.105 -14.119  1.00  0.00              
ATOM   2032  CA  PRO   258      22.654  53.167 -15.076  1.00  0.00              
ATOM   2033  CB  PRO   258      21.556  53.916 -15.830  1.00  0.00              
ATOM   2034  C   PRO   258      23.642  52.488 -15.979  1.00  0.00              
ATOM   2035  O   PRO   258      23.420  51.372 -16.434  1.00  0.00              
ATOM   2036  CD  PRO   258      22.247  55.212 -13.896  1.00  0.00           C  
ATOM   2037  CG  PRO   258      21.037  54.936 -14.803  1.00  0.00           C  
ATOM   2038  N   LYS   259      24.751  53.121 -16.310  1.00  0.00              
ATOM   2039  CA  LYS   259      25.640  52.452 -17.206  1.00  0.00              
ATOM   2040  CB  LYS   259      26.230  51.112 -16.706  1.00  0.00              
ATOM   2041  C   LYS   259      24.948  52.233 -18.537  1.00  0.00              
ATOM   2042  O   LYS   259      25.447  51.489 -19.380  1.00  0.00              
ATOM   2043  CG  LYS   259      27.424  50.654 -17.560  1.00  0.00           C  
ATOM   2044  CD  LYS   259      28.296  49.556 -16.939  1.00  0.00           C  
ATOM   2045  CE  LYS   259      27.899  48.135 -17.345  1.00  0.00           C  
ATOM   2046  NZ  LYS   259      28.921  47.168 -16.880  1.00  0.00           N  
ATOM   2047  N   PHE   260      23.779  52.878 -18.774  1.00  0.00              
ATOM   2048  CA  PHE   260      23.205  52.830 -20.091  1.00  0.00              
ATOM   2049  CB  PHE   260      21.810  53.472 -20.224  1.00  0.00              
ATOM   2050  C   PHE   260      24.163  53.623 -20.886  1.00  0.00              
ATOM   2051  O   PHE   260      24.443  53.324 -22.045  1.00  0.00              
ATOM   2052  CG  PHE   260      20.808  52.528 -19.650  1.00  0.00           C  
ATOM   2053  CD1 PHE   260      20.220  51.578 -20.453  1.00  0.00           C  
ATOM   2054  CD2 PHE   260      20.456  52.582 -18.322  1.00  0.00           C  
ATOM   2055  CE1 PHE   260      19.296  50.697 -19.942  1.00  0.00           C  
ATOM   2056  CE2 PHE   260      19.532  51.705 -17.804  1.00  0.00           C  
ATOM   2057  CZ  PHE   260      18.949  50.761 -18.614  1.00  0.00           C  
ATOM   2058  N   ARG   261      24.677  54.691 -20.249  1.00  0.00              
ATOM   2059  CA  ARG   261      25.681  55.470 -20.889  1.00  0.00              
ATOM   2060  CB  ARG   261      25.888  56.880 -20.301  1.00  0.00              
ATOM   2061  C   ARG   261      26.971  54.720 -20.747  1.00  0.00              
ATOM   2062  O   ARG   261      27.179  53.993 -19.776  1.00  0.00              
ATOM   2063  CG  ARG   261      24.839  57.919 -20.714  1.00  0.00           C  
ATOM   2064  CD  ARG   261      25.138  59.315 -20.155  1.00  0.00           C  
ATOM   2065  NE  ARG   261      24.066  60.246 -20.612  1.00  0.00           N  
ATOM   2066  CZ  ARG   261      24.277  61.082 -21.671  1.00  0.00           C  
ATOM   2067  NH1 ARG   261      25.486  61.100 -22.304  1.00  0.00           N  
ATOM   2068  NH2 ARG   261      23.276  61.910 -22.092  1.00  0.00           N  
ATOM   2069  N   SER   262      27.870  54.873 -21.739  1.00  0.00              
ATOM   2070  CA  SER   262      29.129  54.185 -21.743  1.00  0.00              
ATOM   2071  CB  SER   262      29.433  53.527 -23.101  1.00  0.00              
ATOM   2072  C   SER   262      30.209  55.193 -21.494  1.00  0.00              
ATOM   2073  O   SER   262      30.283  56.230 -22.146  1.00  0.00              
ATOM   2074  OG  SER   262      29.452  54.512 -24.125  1.00  0.00           O  
ATOM   2075  N   GLN   263      31.083  54.899 -20.518  1.00  0.00              
ATOM   2076  CA  GLN   263      32.184  55.739 -20.133  1.00  0.00              
ATOM   2077  CB  GLN   263      31.817  56.762 -19.044  1.00  0.00              
ATOM   2078  C   GLN   263      33.081  54.759 -19.463  1.00  0.00              
ATOM   2079  O   GLN   263      33.431  53.737 -20.052  1.00  0.00              
ATOM   2080  CG  GLN   263      30.724  57.756 -19.442  1.00  0.00           C  
ATOM   2081  CD  GLN   263      30.458  58.660 -18.245  1.00  0.00           C  
ATOM   2082  OE1 GLN   263      29.506  59.439 -18.238  1.00  0.00           O  
ATOM   2083  NE2 GLN   263      31.322  58.550 -17.200  1.00  0.00           N  
ATOM   2084  N   GLN   264      33.519  55.043 -18.220  1.00  0.00              
ATOM   2085  CA  GLN   264      34.183  53.937 -17.611  1.00  0.00              
ATOM   2086  CB  GLN   264      35.337  54.241 -16.615  1.00  0.00              
ATOM   2087  C   GLN   264      33.116  53.117 -16.942  1.00  0.00              
ATOM   2088  O   GLN   264      32.961  53.098 -15.720  1.00  0.00              
ATOM   2089  CG  GLN   264      36.670  54.612 -17.292  1.00  0.00           C  
ATOM   2090  CD  GLN   264      37.831  54.400 -16.314  1.00  0.00           C  
ATOM   2091  OE1 GLN   264      37.733  53.619 -15.369  1.00  0.00           O  
ATOM   2092  NE2 GLN   264      38.972  55.101 -16.557  1.00  0.00           N  
ATOM   2093  N   MET   265      32.318  52.438 -17.791  1.00  0.00              
ATOM   2094  CA  MET   265      31.344  51.475 -17.398  1.00  0.00              
ATOM   2095  CB  MET   265      30.219  51.302 -18.433  1.00  0.00              
ATOM   2096  C   MET   265      32.137  50.208 -17.364  1.00  0.00              
ATOM   2097  O   MET   265      33.210  50.151 -17.960  1.00  0.00              
ATOM   2098  CG  MET   265      30.714  50.784 -19.787  1.00  0.00           C  
ATOM   2099  SD  MET   265      29.428  50.651 -21.065  1.00  0.00           S  
ATOM   2100  CE  MET   265      28.499  49.345 -20.212  1.00  0.00           C  
ATOM   2101  N   ARG   266      31.637  49.167 -16.670  1.00  0.00              
ATOM   2102  CA  ARG   266      32.363  47.928 -16.522  1.00  0.00              
ATOM   2103  CB  ARG   266      32.296  47.302 -15.114  1.00  0.00              
ATOM   2104  C   ARG   266      31.853  46.900 -17.512  1.00  0.00              
ATOM   2105  O   ARG   266      31.383  47.270 -18.585  1.00  0.00              
ATOM   2106  CG  ARG   266      32.904  48.155 -13.991  1.00  0.00           C  
ATOM   2107  CD  ARG   266      31.926  49.025 -13.184  1.00  0.00           C  
ATOM   2108  NE  ARG   266      31.114  49.886 -14.085  1.00  0.00           N  
ATOM   2109  CZ  ARG   266      29.901  50.334 -13.644  1.00  0.00           C  
ATOM   2110  NH1 ARG   266      29.473  49.999 -12.392  1.00  0.00           N  
ATOM   2111  NH2 ARG   266      29.118  51.112 -14.446  1.00  0.00           N  
ATOM   2112  N   GLU   267      31.996  45.578 -17.200  1.00  0.00              
ATOM   2113  CA  GLU   267      31.670  44.495 -18.108  1.00  0.00              
ATOM   2114  CB  GLU   267      32.641  44.484 -19.297  1.00  0.00              
ATOM   2115  C   GLU   267      31.618  43.132 -17.383  1.00  0.00              
ATOM   2116  O   GLU   267      31.238  43.099 -16.218  1.00  0.00              
ATOM   2117  CG  GLU   267      32.393  45.510 -20.412  1.00  0.00           C  
ATOM   2118  CD  GLU   267      31.512  44.875 -21.484  1.00  0.00           C  
ATOM   2119  OE1 GLU   267      31.740  43.677 -21.804  1.00  0.00           O  
ATOM   2120  OE2 GLU   267      30.601  45.579 -21.997  1.00  0.00           O  
ATOM   2121  N   ARG   268      31.955  41.961 -18.022  1.00  0.00              
ATOM   2122  CA  ARG   268      31.833  40.642 -17.374  1.00  0.00              
ATOM   2123  CB  ARG   268      32.401  39.468 -18.186  1.00  0.00              
ATOM   2124  C   ARG   268      32.629  40.681 -16.121  1.00  0.00              
ATOM   2125  O   ARG   268      32.179  40.255 -15.056  1.00  0.00              
ATOM   2126  CG  ARG   268      32.333  38.184 -17.359  1.00  0.00           C  
ATOM   2127  CD  ARG   268      30.893  37.869 -16.959  1.00  0.00           C  
ATOM   2128  NE  ARG   268      30.901  36.918 -15.815  1.00  0.00           N  
ATOM   2129  CZ  ARG   268      29.738  36.715 -15.129  1.00  0.00           C  
ATOM   2130  NH1 ARG   268      28.619  37.413 -15.485  1.00  0.00           N  
ATOM   2131  NH2 ARG   268      29.685  35.822 -14.098  1.00  0.00           N  
ATOM   2132  N   MET   269      33.862  41.165 -16.304  1.00  0.00              
ATOM   2133  CA  MET   269      34.890  41.542 -15.388  1.00  0.00              
ATOM   2134  CB  MET   269      36.009  40.485 -15.343  1.00  0.00              
ATOM   2135  C   MET   269      35.348  42.663 -16.211  1.00  0.00              
ATOM   2136  O   MET   269      35.868  43.686 -15.767  1.00  0.00              
ATOM   2137  CG  MET   269      36.565  40.133 -16.729  1.00  0.00           C  
ATOM   2138  SD  MET   269      37.682  38.701 -16.771  1.00  0.00           S  
ATOM   2139  CE  MET   269      39.010  39.530 -15.853  1.00  0.00           C  
ATOM   2140  N   THR   270      35.049  42.387 -17.492  1.00  0.00              
ATOM   2141  CA  THR   270      35.234  43.094 -18.706  1.00  0.00              
ATOM   2142  CB  THR   270      36.681  43.298 -19.039  1.00  0.00              
ATOM   2143  C   THR   270      34.683  42.106 -19.718  1.00  0.00              
ATOM   2144  O   THR   270      33.514  42.078 -20.085  1.00  0.00              
ATOM   2145  OG1 THR   270      37.330  44.016 -18.000  1.00  0.00           O  
ATOM   2146  CG2 THR   270      36.773  44.075 -20.361  1.00  0.00           C  
ATOM   2147  N   ASP   271      35.515  41.208 -20.247  1.00  0.00              
ATOM   2148  CA  ASP   271      34.886  40.344 -21.203  1.00  0.00              
ATOM   2149  CB  ASP   271      35.860  39.845 -22.285  1.00  0.00              
ATOM   2150  C   ASP   271      34.288  39.133 -20.533  1.00  0.00              
ATOM   2151  O   ASP   271      34.875  38.588 -19.600  1.00  0.00              
ATOM   2152  CG  ASP   271      36.305  41.051 -23.104  1.00  0.00           C  
ATOM   2153  OD1 ASP   271      35.463  41.963 -23.319  1.00  0.00           O  
ATOM   2154  OD2 ASP   271      37.492  41.076 -23.526  1.00  0.00           O  
ATOM   2155  N   GLY   272      33.093  38.671 -20.994  1.00  0.00              
ATOM   2156  CA  GLY   272      32.537  37.457 -20.443  1.00  0.00              
ATOM   2157  C   GLY   272      31.049  37.337 -20.723  1.00  0.00              
ATOM   2158  O   GLY   272      30.342  38.332 -20.878  1.00  0.00              
ATOM   2159  N   ASN   273      30.553  36.068 -20.737  1.00  0.00              
ATOM   2160  CA  ASN   273      29.190  35.609 -20.915  1.00  0.00              
ATOM   2161  CB  ASN   273      28.342  35.744 -19.639  1.00  0.00              
ATOM   2162  C   ASN   273      28.431  36.279 -22.032  1.00  0.00              
ATOM   2163  O   ASN   273      27.563  37.113 -21.772  1.00  0.00              
ATOM   2164  CG  ASN   273      28.960  34.838 -18.587  1.00  0.00           C  
ATOM   2165  OD1 ASN   273      30.181  34.716 -18.502  1.00  0.00           O  
ATOM   2166  ND2 ASN   273      28.101  34.170 -17.771  1.00  0.00           N  
ATOM   2167  N   PRO   274      28.746  35.963 -23.265  1.00  0.00              
ATOM   2168  CA  PRO   274      28.043  36.578 -24.371  1.00  0.00              
ATOM   2169  CB  PRO   274      28.985  36.503 -25.571  1.00  0.00              
ATOM   2170  C   PRO   274      26.690  36.013 -24.678  1.00  0.00              
ATOM   2171  O   PRO   274      26.458  34.831 -24.426  1.00  0.00              
ATOM   2172  CD  PRO   274      30.153  35.755 -23.592  1.00  0.00           C  
ATOM   2173  CG  PRO   274      30.385  36.449 -24.940  1.00  0.00           C  
ATOM   2174  N   ASP   275      25.802  36.854 -25.248  1.00  0.00              
ATOM   2175  CA  ASP   275      24.485  36.456 -25.660  1.00  0.00              
ATOM   2176  CB  ASP   275      24.506  35.429 -26.807  1.00  0.00              
ATOM   2177  C   ASP   275      23.842  35.840 -24.491  1.00  0.00              
ATOM   2178  O   ASP   275      23.038  34.917 -24.607  1.00  0.00              
ATOM   2179  CG  ASP   275      23.094  35.303 -27.358  1.00  0.00           C  
ATOM   2180  OD1 ASP   275      22.235  36.131 -26.952  1.00  0.00           O  
ATOM   2181  OD2 ASP   275      22.852  34.384 -28.186  1.00  0.00           O  
ATOM   2182  N   ASP   276      24.170  36.379 -23.314  1.00  0.00              
ATOM   2183  CA  ASP   276      23.581  35.822 -22.160  1.00  0.00              
ATOM   2184  CB  ASP   276      24.607  35.454 -21.065  1.00  0.00              
ATOM   2185  C   ASP   276      22.627  36.790 -21.547  1.00  0.00              
ATOM   2186  O   ASP   276      22.971  37.964 -21.419  1.00  0.00              
ATOM   2187  CG  ASP   276      25.361  34.201 -21.492  1.00  0.00           C  
ATOM   2188  OD1 ASP   276      24.692  33.157 -21.712  1.00  0.00           O  
ATOM   2189  OD2 ASP   276      26.616  34.265 -21.591  1.00  0.00           O  
ATOM   2190  N   PHE   277      21.388  36.328 -21.210  1.00  0.00              
ATOM   2191  CA  PHE   277      20.514  37.133 -20.391  1.00  0.00              
ATOM   2192  CB  PHE   277      18.984  36.943 -20.549  1.00  0.00              
ATOM   2193  C   PHE   277      20.810  36.603 -19.019  1.00  0.00              
ATOM   2194  O   PHE   277      20.867  35.390 -18.826  1.00  0.00              
ATOM   2195  CG  PHE   277      18.438  37.323 -21.889  1.00  0.00           C  
ATOM   2196  CD1 PHE   277      18.470  38.622 -22.347  1.00  0.00           C  
ATOM   2197  CD2 PHE   277      17.889  36.356 -22.699  1.00  0.00           C  
ATOM   2198  CE1 PHE   277      17.958  38.942 -23.584  1.00  0.00           C  
ATOM   2199  CE2 PHE   277      17.372  36.668 -23.933  1.00  0.00           C  
ATOM   2200  CZ  PHE   277      17.400  37.967 -24.377  1.00  0.00           C  
ATOM   2201  N   LEU   278      21.031  37.480 -18.024  1.00  0.00              
ATOM   2202  CA  LEU   278      21.397  37.003 -16.717  1.00  0.00              
ATOM   2203  CB  LEU   278      22.722  37.593 -16.196  1.00  0.00              
ATOM   2204  C   LEU   278      20.399  37.416 -15.683  1.00  0.00              
ATOM   2205  O   LEU   278      19.757  38.460 -15.781  1.00  0.00              
ATOM   2206  CG  LEU   278      24.025  37.089 -16.842  1.00  0.00           C  
ATOM   2207  CD1 LEU   278      25.231  37.857 -16.279  1.00  0.00           C  
ATOM   2208  CD2 LEU   278      24.200  35.574 -16.649  1.00  0.00           C  
ATOM   2209  N   MET   279      20.290  36.563 -14.641  1.00  0.00              
ATOM   2210  CA  MET   279      19.481  36.754 -13.468  1.00  0.00              
ATOM   2211  CB  MET   279      18.890  35.447 -12.925  1.00  0.00              
ATOM   2212  C   MET   279      20.489  37.047 -12.400  1.00  0.00              
ATOM   2213  O   MET   279      21.449  36.292 -12.259  1.00  0.00              
ATOM   2214  CG  MET   279      18.208  34.560 -13.957  1.00  0.00           C  
ATOM   2215  SD  MET   279      16.789  35.324 -14.771  1.00  0.00           S  
ATOM   2216  CE  MET   279      16.114  35.851 -13.182  1.00  0.00           C  
ATOM   2217  N   VAL   280      20.321  38.127 -11.615  1.00  0.00              
ATOM   2218  CA  VAL   280      21.302  38.331 -10.583  1.00  0.00              
ATOM   2219  CB  VAL   280      22.186  39.534 -10.775  1.00  0.00              
ATOM   2220  C   VAL   280      20.610  38.499  -9.271  1.00  0.00              
ATOM   2221  O   VAL   280      19.589  39.176  -9.166  1.00  0.00              
ATOM   2222  CG1 VAL   280      23.048  39.689  -9.513  1.00  0.00           C  
ATOM   2223  CG2 VAL   280      23.029  39.354 -12.049  1.00  0.00           C  
ATOM   2224  N   TYR   281      21.144  37.828  -8.236  1.00  0.00              
ATOM   2225  CA  TYR   281      20.662  37.970  -6.893  1.00  0.00              
ATOM   2226  CB  TYR   281      20.086  36.674  -6.316  1.00  0.00              
ATOM   2227  C   TYR   281      21.872  38.216  -6.073  1.00  0.00              
ATOM   2228  O   TYR   281      22.818  37.438  -6.143  1.00  0.00              
ATOM   2229  CG  TYR   281      19.708  36.931  -4.898  1.00  0.00           C  
ATOM   2230  CD1 TYR   281      18.612  37.696  -4.654  1.00  0.00           C  
ATOM   2231  CD2 TYR   281      20.399  36.443  -3.814  1.00  0.00           C  
ATOM   2232  CE1 TYR   281      18.142  37.993  -3.405  1.00  0.00           C  
ATOM   2233  CE2 TYR   281      19.945  36.734  -2.544  1.00  0.00           C  
ATOM   2234  CZ  TYR   281      18.819  37.493  -2.334  1.00  0.00           C  
ATOM   2235  OH  TYR   281      18.362  37.775  -1.032  1.00  0.00           O  
ATOM   2236  N   VAL   282      21.904  39.305  -5.292  1.00  0.00              
ATOM   2237  CA  VAL   282      23.047  39.427  -4.450  1.00  0.00              
ATOM   2238  CB  VAL   282      24.051  40.485  -4.836  1.00  0.00              
ATOM   2239  C   VAL   282      22.545  39.720  -3.091  1.00  0.00              
ATOM   2240  O   VAL   282      21.750  40.636  -2.888  1.00  0.00              
ATOM   2241  CG1 VAL   282      24.636  40.144  -6.216  1.00  0.00           C  
ATOM   2242  CG2 VAL   282      23.399  41.869  -4.765  1.00  0.00           C  
ATOM   2243  N   GLY   283      22.996  38.921  -2.115  1.00  0.00              
ATOM   2244  CA  GLY   283      22.535  39.150  -0.792  1.00  0.00              
ATOM   2245  C   GLY   283      23.168  38.155   0.091  1.00  0.00              
ATOM   2246  O   GLY   283      23.733  37.163  -0.363  1.00  0.00              
ATOM   2247  N   ARG   284      23.057  38.407   1.401  1.00  0.00              
ATOM   2248  CA  ARG   284      23.638  37.524   2.348  1.00  0.00              
ATOM   2249  CB  ARG   284      23.430  37.989   3.795  1.00  0.00              
ATOM   2250  C   ARG   284      22.935  36.221   2.199  1.00  0.00              
ATOM   2251  O   ARG   284      21.735  36.165   1.923  1.00  0.00              
ATOM   2252  CG  ARG   284      24.048  39.359   4.072  1.00  0.00           C  
ATOM   2253  CD  ARG   284      23.973  39.773   5.541  1.00  0.00           C  
ATOM   2254  NE  ARG   284      22.535  39.951   5.888  1.00  0.00           N  
ATOM   2255  CZ  ARG   284      22.055  39.461   7.067  1.00  0.00           C  
ATOM   2256  NH1 ARG   284      22.882  38.775   7.909  1.00  0.00           N  
ATOM   2257  NH2 ARG   284      20.743  39.647   7.396  1.00  0.00           N  
ATOM   2258  N   LEU   285      23.707  35.135   2.357  1.00  0.00              
ATOM   2259  CA  LEU   285      23.173  33.814   2.307  1.00  0.00              
ATOM   2260  CB  LEU   285      24.294  32.753   2.227  1.00  0.00              
ATOM   2261  C   LEU   285      22.515  33.657   3.638  1.00  0.00              
ATOM   2262  O   LEU   285      23.166  33.383   4.645  1.00  0.00              
ATOM   2263  CG  LEU   285      25.183  32.825   0.964  1.00  0.00           C  
ATOM   2264  CD1 LEU   285      26.411  31.923   1.094  1.00  0.00           C  
ATOM   2265  CD2 LEU   285      24.418  32.468  -0.314  1.00  0.00           C  
ATOM   2266  N   GLY   286      21.187  33.851   3.676  1.00  0.00              
ATOM   2267  CA  GLY   286      20.472  33.731   4.907  1.00  0.00              
ATOM   2268  C   GLY   286      19.185  33.093   4.537  1.00  0.00              
ATOM   2269  O   GLY   286      18.725  33.212   3.401  1.00  0.00              
ATOM   2270  N   ALA   287      18.587  32.383   5.508  1.00  0.00              
ATOM   2271  CA  ALA   287      17.342  31.702   5.311  1.00  0.00              
ATOM   2272  CB  ALA   287      16.900  30.883   6.534  1.00  0.00              
ATOM   2273  C   ALA   287      16.260  32.700   5.030  1.00  0.00              
ATOM   2274  O   ALA   287      15.421  32.476   4.163  1.00  0.00              
ATOM   2275  N   GLU   288      16.253  33.840   5.746  1.00  0.00              
ATOM   2276  CA  GLU   288      15.193  34.797   5.589  1.00  0.00              
ATOM   2277  CB  GLU   288      15.245  35.922   6.641  1.00  0.00              
ATOM   2278  C   GLU   288      15.170  35.375   4.196  1.00  0.00              
ATOM   2279  O   GLU   288      14.104  35.702   3.676  1.00  0.00              
ATOM   2280  CG  GLU   288      14.842  35.432   8.040  1.00  0.00           C  
ATOM   2281  CD  GLU   288      16.071  34.920   8.778  1.00  0.00           C  
ATOM   2282  OE1 GLU   288      16.961  35.765   9.063  1.00  0.00           O  
ATOM   2283  OE2 GLU   288      16.138  33.696   9.076  1.00  0.00           O  
ATOM   2284  N   LYS   289      16.344  35.520   3.554  1.00  0.00              
ATOM   2285  CA  LYS   289      16.480  36.086   2.232  1.00  0.00              
ATOM   2286  CB  LYS   289      17.938  36.365   1.849  1.00  0.00              
ATOM   2287  C   LYS   289      15.827  35.218   1.189  1.00  0.00              
ATOM   2288  O   LYS   289      15.501  35.687   0.095  1.00  0.00              
ATOM   2289  CG  LYS   289      18.496  37.568   2.616  1.00  0.00           C  
ATOM   2290  CD  LYS   289      17.688  38.849   2.391  1.00  0.00           C  
ATOM   2291  CE  LYS   289      18.126  39.646   1.164  1.00  0.00           C  
ATOM   2292  NZ  LYS   289      16.934  40.193   0.479  1.00  0.00           N  
ATOM   2293  N   ARG   290      15.661  33.918   1.495  1.00  0.00              
ATOM   2294  CA  ARG   290      15.000  32.984   0.624  1.00  0.00              
ATOM   2295  CB  ARG   290      13.551  33.383   0.277  1.00  0.00              
ATOM   2296  C   ARG   290      15.748  32.716  -0.647  1.00  0.00              
ATOM   2297  O   ARG   290      15.154  32.656  -1.723  1.00  0.00              
ATOM   2298  CG  ARG   290      12.616  33.123   1.457  1.00  0.00           C  
ATOM   2299  CD  ARG   290      12.919  31.773   2.127  1.00  0.00           C  
ATOM   2300  NE  ARG   290      11.994  31.607   3.280  1.00  0.00           N  
ATOM   2301  CZ  ARG   290      11.130  30.559   3.372  1.00  0.00           C  
ATOM   2302  NH1 ARG   290      11.224  29.509   2.508  1.00  0.00           N  
ATOM   2303  NH2 ARG   290      10.156  30.578   4.328  1.00  0.00           N  
ATOM   2304  N   LEU   291      17.080  32.536  -0.538  1.00  0.00              
ATOM   2305  CA  LEU   291      17.937  32.135  -1.623  1.00  0.00              
ATOM   2306  CB  LEU   291      19.381  31.920  -1.162  1.00  0.00              
ATOM   2307  C   LEU   291      17.547  30.751  -2.015  1.00  0.00              
ATOM   2308  O   LEU   291      17.538  30.392  -3.194  1.00  0.00              
ATOM   2309  CG  LEU   291      20.200  33.177  -0.925  1.00  0.00           C  
ATOM   2310  CD1 LEU   291      21.512  32.824  -0.236  1.00  0.00           C  
ATOM   2311  CD2 LEU   291      20.464  33.869  -2.260  1.00  0.00           C  
ATOM   2312  N   LYS   292      17.233  29.937  -0.990  1.00  0.00              
ATOM   2313  CA  LYS   292      16.952  28.546  -1.138  1.00  0.00              
ATOM   2314  CB  LYS   292      16.506  27.807   0.142  1.00  0.00              
ATOM   2315  C   LYS   292      15.750  28.436  -1.974  1.00  0.00              
ATOM   2316  O   LYS   292      15.448  27.344  -2.409  1.00  0.00              
ATOM   2317  CG  LYS   292      17.335  27.977   1.413  1.00  0.00           C  
ATOM   2318  CD  LYS   292      18.790  27.549   1.306  1.00  0.00           C  
ATOM   2319  CE  LYS   292      19.744  28.731   1.439  1.00  0.00           C  
ATOM   2320  NZ  LYS   292      21.136  28.243   1.442  1.00  0.00           N  
ATOM   2321  N   ASP   293      14.903  29.472  -2.029  1.00  0.00              
ATOM   2322  CA  ASP   293      13.769  29.448  -2.908  1.00  0.00              
ATOM   2323  CB  ASP   293      12.680  30.452  -2.532  1.00  0.00              
ATOM   2324  C   ASP   293      14.158  29.765  -4.317  1.00  0.00              
ATOM   2325  O   ASP   293      13.533  29.282  -5.261  1.00  0.00              
ATOM   2326  CG  ASP   293      11.880  29.814  -1.420  1.00  0.00           C  
ATOM   2327  OD1 ASP   293      12.144  28.619  -1.120  1.00  0.00           O  
ATOM   2328  OD2 ASP   293      10.983  30.503  -0.867  1.00  0.00           O  
ATOM   2329  N   ILE   294      15.181  30.622  -4.499  1.00  0.00              
ATOM   2330  CA  ILE   294      15.483  31.056  -5.831  1.00  0.00              
ATOM   2331  CB  ILE   294      16.701  31.946  -6.002  1.00  0.00              
ATOM   2332  C   ILE   294      15.854  29.905  -6.671  1.00  0.00              
ATOM   2333  O   ILE   294      15.335  29.719  -7.771  1.00  0.00              
ATOM   2334  CG2 ILE   294      17.072  31.893  -7.492  1.00  0.00           C  
ATOM   2335  CG1 ILE   294      16.551  33.386  -5.480  1.00  0.00           C  
ATOM   2336  CD1 ILE   294      16.842  33.578  -3.997  1.00  0.00           C  
ATOM   2337  N   ARG   295      16.775  29.099  -6.144  1.00  0.00              
ATOM   2338  CA  ARG   295      17.335  28.059  -6.933  1.00  0.00              
ATOM   2339  CB  ARG   295      18.558  27.451  -6.278  1.00  0.00              
ATOM   2340  C   ARG   295      16.323  27.016  -7.308  1.00  0.00              
ATOM   2341  O   ARG   295      16.376  26.519  -8.430  1.00  0.00              
ATOM   2342  CG  ARG   295      19.610  28.542  -6.104  1.00  0.00           C  
ATOM   2343  CD  ARG   295      20.554  28.679  -7.295  1.00  0.00           C  
ATOM   2344  NE  ARG   295      21.364  27.437  -7.296  1.00  0.00           N  
ATOM   2345  CZ  ARG   295      20.994  26.382  -8.074  1.00  0.00           C  
ATOM   2346  NH1 ARG   295      20.068  26.545  -9.064  1.00  0.00           N  
ATOM   2347  NH2 ARG   295      21.556  25.162  -7.850  1.00  0.00           N  
ATOM   2348  N   PRO   296      15.424  26.634  -6.446  1.00  0.00              
ATOM   2349  CA  PRO   296      14.451  25.636  -6.774  1.00  0.00              
ATOM   2350  CB  PRO   296      13.703  25.284  -5.501  1.00  0.00              
ATOM   2351  C   PRO   296      13.534  26.119  -7.820  1.00  0.00              
ATOM   2352  O   PRO   296      13.066  25.320  -8.630  1.00  0.00              
ATOM   2353  CD  PRO   296      15.673  26.643  -5.040  1.00  0.00           C  
ATOM   2354  CG  PRO   296      14.760  25.549  -4.434  1.00  0.00           C  
ATOM   2355  N   VAL   297      13.246  27.420  -7.796  1.00  0.00              
ATOM   2356  CA  VAL   297      12.347  27.884  -8.777  1.00  0.00              
ATOM   2357  CB  VAL   297      12.127  29.351  -8.656  1.00  0.00              
ATOM   2358  C   VAL   297      12.968  27.627 -10.087  1.00  0.00              
ATOM   2359  O   VAL   297      12.370  26.977 -10.944  1.00  0.00              
ATOM   2360  CG1 VAL   297      11.341  29.830  -9.876  1.00  0.00           C  
ATOM   2361  CG2 VAL   297      11.425  29.612  -7.316  1.00  0.00           C  
ATOM   2362  N   LEU   298      14.213  28.097 -10.276  1.00  0.00              
ATOM   2363  CA  LEU   298      14.725  27.794 -11.566  1.00  0.00              
ATOM   2364  CB  LEU   298      15.220  28.785 -12.562  1.00  0.00              
ATOM   2365  C   LEU   298      15.142  26.430 -11.875  1.00  0.00              
ATOM   2366  O   LEU   298      15.322  26.126 -13.051  1.00  0.00              
ATOM   2367  CG  LEU   298      13.948  29.053 -13.380  1.00  0.00           C  
ATOM   2368  CD1 LEU   298      12.943  29.900 -12.609  1.00  0.00           C  
ATOM   2369  CD2 LEU   298      14.186  29.467 -14.820  1.00  0.00           C  
ATOM   2370  N   GLU   299      15.352  25.589 -10.869  1.00  0.00              
ATOM   2371  CA  GLU   299      15.666  24.246 -11.224  1.00  0.00              
ATOM   2372  CB  GLU   299      15.865  23.334 -10.003  1.00  0.00              
ATOM   2373  C   GLU   299      14.509  23.738 -12.021  1.00  0.00              
ATOM   2374  O   GLU   299      14.684  22.866 -12.868  1.00  0.00              
ATOM   2375  CG  GLU   299      17.157  23.697  -9.279  1.00  0.00           C  
ATOM   2376  CD  GLU   299      17.390  22.766  -8.104  1.00  0.00           C  
ATOM   2377  OE1 GLU   299      16.398  22.289  -7.493  1.00  0.00           O  
ATOM   2378  OE2 GLU   299      18.587  22.523  -7.799  1.00  0.00           O  
ATOM   2379  N   GLN   300      13.292  24.270 -11.775  1.00  0.00              
ATOM   2380  CA  GLN   300      12.162  23.811 -12.531  1.00  0.00              
ATOM   2381  CB  GLN   300      10.813  24.468 -12.167  1.00  0.00              
ATOM   2382  C   GLN   300      12.310  24.102 -13.988  1.00  0.00              
ATOM   2383  O   GLN   300      12.055  23.220 -14.808  1.00  0.00              
ATOM   2384  CG  GLN   300      10.162  24.014 -10.860  1.00  0.00           C  
ATOM   2385  CD  GLN   300       9.482  22.673 -11.104  1.00  0.00           C  
ATOM   2386  OE1 GLN   300      10.139  21.679 -11.408  1.00  0.00           O  
ATOM   2387  NE2 GLN   300       8.129  22.636 -10.971  1.00  0.00           N  
ATOM   2388  N   VAL   301      12.711  25.340 -14.359  1.00  0.00              
ATOM   2389  CA  VAL   301      12.765  25.645 -15.763  1.00  0.00              
ATOM   2390  CB  VAL   301      11.707  26.587 -16.271  1.00  0.00              
ATOM   2391  C   VAL   301      14.088  26.171 -16.164  1.00  0.00              
ATOM   2392  O   VAL   301      14.784  26.857 -15.418  1.00  0.00              
ATOM   2393  CG1 VAL   301      10.342  25.884 -16.194  1.00  0.00           C  
ATOM   2394  CG2 VAL   301      11.776  27.898 -15.477  1.00  0.00           C  
ATOM   2395  N   PRO   302      14.457  25.775 -17.348  1.00  0.00              
ATOM   2396  CA  PRO   302      15.682  26.263 -17.882  1.00  0.00              
ATOM   2397  CB  PRO   302      16.106  25.295 -18.983  1.00  0.00              
ATOM   2398  C   PRO   302      15.355  27.585 -18.468  1.00  0.00              
ATOM   2399  O   PRO   302      14.202  27.829 -18.827  1.00  0.00              
ATOM   2400  CD  PRO   302      14.145  24.442 -17.845  1.00  0.00           C  
ATOM   2401  CG  PRO   302      15.398  23.985 -18.615  1.00  0.00           C  
ATOM   2402  N   ASN   303      16.357  28.458 -18.529  1.00  0.00              
ATOM   2403  CA  ASN   303      16.263  29.672 -19.246  1.00  0.00              
ATOM   2404  CB  ASN   303      15.052  30.590 -18.994  1.00  0.00              
ATOM   2405  C   ASN   303      17.532  30.427 -19.134  1.00  0.00              
ATOM   2406  O   ASN   303      18.597  29.866 -19.307  1.00  0.00              
ATOM   2407  CG  ASN   303      14.026  30.307 -20.085  1.00  0.00           C  
ATOM   2408  OD1 ASN   303      14.379  30.115 -21.249  1.00  0.00           O  
ATOM   2409  ND2 ASN   303      12.720  30.298 -19.707  1.00  0.00           N  
ATOM   2410  N   ALA   304      17.491  31.728 -18.843  1.00  0.00              
ATOM   2411  CA  ALA   304      18.723  32.465 -18.877  1.00  0.00              
ATOM   2412  CB  ALA   304      18.525  33.972 -18.657  1.00  0.00              
ATOM   2413  C   ALA   304      19.673  31.964 -17.841  1.00  0.00              
ATOM   2414  O   ALA   304      19.349  31.065 -17.085  1.00  0.00              
ATOM   2415  N   ARG   305      20.920  32.472 -17.828  1.00  0.00              
ATOM   2416  CA  ARG   305      21.883  32.019 -16.869  1.00  0.00              
ATOM   2417  CB  ARG   305      23.309  32.495 -17.190  1.00  0.00              
ATOM   2418  C   ARG   305      21.534  32.648 -15.557  1.00  0.00              
ATOM   2419  O   ARG   305      21.041  33.773 -15.488  1.00  0.00              
ATOM   2420  CG  ARG   305      23.798  32.150 -18.596  1.00  0.00           C  
ATOM   2421  CD  ARG   305      25.221  32.642 -18.866  1.00  0.00           C  
ATOM   2422  NE  ARG   305      26.141  31.707 -18.162  1.00  0.00           N  
ATOM   2423  CZ  ARG   305      26.972  30.888 -18.873  1.00  0.00           C  
ATOM   2424  NH1 ARG   305      27.040  30.984 -20.233  1.00  0.00           N  
ATOM   2425  NH2 ARG   305      27.734  29.963 -18.221  1.00  0.00           N  
ATOM   2426  N   LEU   306      21.811  31.918 -14.467  1.00  0.00              
ATOM   2427  CA  LEU   306      21.474  32.350 -13.149  1.00  0.00              
ATOM   2428  CB  LEU   306      20.745  31.203 -12.436  1.00  0.00              
ATOM   2429  C   LEU   306      22.743  32.609 -12.406  1.00  0.00              
ATOM   2430  O   LEU   306      23.544  31.701 -12.194  1.00  0.00              
ATOM   2431  CG  LEU   306      20.439  31.422 -10.954  1.00  0.00           C  
ATOM   2432  CD1 LEU   306      19.394  32.521 -10.766  1.00  0.00           C  
ATOM   2433  CD2 LEU   306      20.036  30.105 -10.279  1.00  0.00           C  
ATOM   2434  N   CYS   307      22.956  33.865 -11.971  1.00  0.00              
ATOM   2435  CA  CYS   307      24.152  34.162 -11.243  1.00  0.00              
ATOM   2436  CB  CYS   307      24.991  35.279 -11.879  1.00  0.00              
ATOM   2437  C   CYS   307      23.740  34.649  -9.895  1.00  0.00              
ATOM   2438  O   CYS   307      23.035  35.648  -9.775  1.00  0.00              
ATOM   2439  SG  CYS   307      26.433  35.713 -10.867  1.00  0.00           S  
ATOM   2440  N   ILE   308      24.172  33.952  -8.829  1.00  0.00              
ATOM   2441  CA  ILE   308      23.782  34.381  -7.521  1.00  0.00              
ATOM   2442  CB  ILE   308      22.880  33.370  -6.853  1.00  0.00              
ATOM   2443  C   ILE   308      25.011  34.658  -6.693  1.00  0.00              
ATOM   2444  O   ILE   308      25.879  33.803  -6.509  1.00  0.00              
ATOM   2445  CG2 ILE   308      22.808  33.648  -5.347  1.00  0.00           C  
ATOM   2446  CG1 ILE   308      21.512  33.360  -7.566  1.00  0.00           C  
ATOM   2447  CD1 ILE   308      20.591  32.204  -7.176  1.00  0.00           C  
ATOM   2448  N   VAL   309      25.113  35.903  -6.173  1.00  0.00              
ATOM   2449  CA  VAL   309      26.243  36.287  -5.380  1.00  0.00              
ATOM   2450  CB  VAL   309      26.681  37.703  -5.629  1.00  0.00              
ATOM   2451  C   VAL   309      25.819  36.244  -3.931  1.00  0.00              
ATOM   2452  O   VAL   309      24.937  36.988  -3.498  1.00  0.00              
ATOM   2453  CG1 VAL   309      27.815  38.042  -4.648  1.00  0.00           C  
ATOM   2454  CG2 VAL   309      27.060  37.868  -7.110  1.00  0.00           C  
ATOM   2455  N   GLY   310      26.455  35.390  -3.105  1.00  0.00              
ATOM   2456  CA  GLY   310      25.999  35.367  -1.751  1.00  0.00              
ATOM   2457  C   GLY   310      27.040  34.747  -0.895  1.00  0.00              
ATOM   2458  O   GLY   310      27.359  33.564  -1.023  1.00  0.00              
ATOM   2459  N   LYS   311      27.599  35.528   0.044  1.00  0.00              
ATOM   2460  CA  LYS   311      28.502  34.799   0.859  1.00  0.00              
ATOM   2461  CB  LYS   311      29.936  35.333   1.007  1.00  0.00              
ATOM   2462  C   LYS   311      27.874  34.644   2.203  1.00  0.00              
ATOM   2463  O   LYS   311      26.889  35.298   2.537  1.00  0.00              
ATOM   2464  CG  LYS   311      30.861  34.343   1.742  1.00  0.00           C  
ATOM   2465  CD  LYS   311      31.248  33.054   0.993  1.00  0.00           C  
ATOM   2466  CE  LYS   311      32.143  32.118   1.823  1.00  0.00           C  
ATOM   2467  NZ  LYS   311      32.696  31.026   0.986  1.00  0.00           N  
ATOM   2468  N   GLY   312      28.410  33.715   3.005  1.00  0.00              
ATOM   2469  CA  GLY   312      27.840  33.448   4.288  1.00  0.00              
ATOM   2470  C   GLY   312      27.601  31.973   4.319  1.00  0.00              
ATOM   2471  O   GLY   312      27.850  31.284   3.335  1.00  0.00              
ATOM   2472  N   PRO   313      27.142  31.487   5.436  1.00  0.00              
ATOM   2473  CA  PRO   313      26.881  30.072   5.584  1.00  0.00              
ATOM   2474  CB  PRO   313      27.062  29.749   7.062  1.00  0.00              
ATOM   2475  C   PRO   313      25.544  29.612   5.063  1.00  0.00              
ATOM   2476  O   PRO   313      24.874  30.368   4.366  1.00  0.00              
ATOM   2477  CD  PRO   313      27.699  32.041   6.666  1.00  0.00           C  
ATOM   2478  CG  PRO   313      28.020  30.838   7.562  1.00  0.00           C  
ATOM   2479  N   GLN   314      25.133  28.374   5.426  1.00  0.00              
ATOM   2480  CA  GLN   314      23.906  27.756   4.982  1.00  0.00              
ATOM   2481  CB  GLN   314      22.700  28.715   5.051  1.00  0.00              
ATOM   2482  C   GLN   314      24.094  27.345   3.565  1.00  0.00              
ATOM   2483  O   GLN   314      23.159  27.079   2.803  1.00  0.00              
ATOM   2484  CG  GLN   314      21.359  28.049   4.742  1.00  0.00           C  
ATOM   2485  CD  GLN   314      20.257  29.097   4.837  1.00  0.00           C  
ATOM   2486  OE1 GLN   314      20.522  30.291   4.959  1.00  0.00           O  
ATOM   2487  NE2 GLN   314      18.980  28.639   4.768  1.00  0.00           N  
ATOM   2488  N   GLU   315      25.380  27.270   3.221  1.00  0.00              
ATOM   2489  CA  GLU   315      25.884  26.861   1.957  1.00  0.00              
ATOM   2490  CB  GLU   315      27.352  27.261   1.704  1.00  0.00              
ATOM   2491  C   GLU   315      25.743  25.395   1.749  1.00  0.00              
ATOM   2492  O   GLU   315      25.776  24.943   0.608  1.00  0.00              
ATOM   2493  CG  GLU   315      27.488  28.749   1.360  1.00  0.00           C  
ATOM   2494  CD  GLU   315      28.959  29.138   1.261  1.00  0.00           C  
ATOM   2495  OE1 GLU   315      29.534  29.521   2.314  1.00  0.00           O  
ATOM   2496  OE2 GLU   315      29.522  29.068   0.136  1.00  0.00           O  
ATOM   2497  N   ASP   316      25.635  24.598   2.825  1.00  0.00              
ATOM   2498  CA  ASP   316      25.552  23.183   2.605  1.00  0.00              
ATOM   2499  CB  ASP   316      25.397  22.354   3.902  1.00  0.00              
ATOM   2500  C   ASP   316      24.363  22.914   1.744  1.00  0.00              
ATOM   2501  O   ASP   316      24.399  22.055   0.863  1.00  0.00              
ATOM   2502  CG  ASP   316      26.759  22.212   4.573  1.00  0.00           C  
ATOM   2503  OD1 ASP   316      27.781  22.345   3.849  1.00  0.00           O  
ATOM   2504  OD2 ASP   316      26.800  21.958   5.808  1.00  0.00           O  
ATOM   2505  N   GLU   317      23.268  23.648   1.987  1.00  0.00              
ATOM   2506  CA  GLU   317      22.094  23.435   1.203  1.00  0.00              
ATOM   2507  CB  GLU   317      20.872  24.123   1.806  1.00  0.00              
ATOM   2508  C   GLU   317      22.250  23.929  -0.201  1.00  0.00              
ATOM   2509  O   GLU   317      21.991  23.187  -1.145  1.00  0.00              
ATOM   2510  CG  GLU   317      20.466  23.539   3.153  1.00  0.00           C  
ATOM   2511  CD  GLU   317      19.102  24.120   3.443  1.00  0.00           C  
ATOM   2512  OE1 GLU   317      18.412  24.496   2.459  1.00  0.00           O  
ATOM   2513  OE2 GLU   317      18.726  24.198   4.642  1.00  0.00           O  
ATOM   2514  N   LEU   318      22.720  25.180  -0.381  1.00  0.00              
ATOM   2515  CA  LEU   318      22.810  25.760  -1.697  1.00  0.00              
ATOM   2516  CB  LEU   318      23.320  27.211  -1.708  1.00  0.00              
ATOM   2517  C   LEU   318      23.748  24.969  -2.541  1.00  0.00              
ATOM   2518  O   LEU   318      23.503  24.760  -3.727  1.00  0.00              
ATOM   2519  CG  LEU   318      22.290  28.247  -1.234  1.00  0.00           C  
ATOM   2520  CD1 LEU   318      22.880  29.663  -1.281  1.00  0.00           C  
ATOM   2521  CD2 LEU   318      20.991  28.145  -2.048  1.00  0.00           C  
ATOM   2522  N   LYS   319      24.862  24.509  -1.954  1.00  0.00              
ATOM   2523  CA  LYS   319      25.815  23.795  -2.742  1.00  0.00              
ATOM   2524  CB  LYS   319      27.127  23.472  -1.986  1.00  0.00              
ATOM   2525  C   LYS   319      25.178  22.534  -3.231  1.00  0.00              
ATOM   2526  O   LYS   319      25.447  22.101  -4.350  1.00  0.00              
ATOM   2527  CG  LYS   319      27.043  22.372  -0.924  1.00  0.00           C  
ATOM   2528  CD  LYS   319      26.978  20.959  -1.508  1.00  0.00           C  
ATOM   2529  CE  LYS   319      26.820  19.855  -0.461  1.00  0.00           C  
ATOM   2530  NZ  LYS   319      28.132  19.529   0.139  1.00  0.00           N  
ATOM   2531  N   GLU   320      24.295  21.922  -2.414  1.00  0.00              
ATOM   2532  CA  GLU   320      23.651  20.705  -2.822  1.00  0.00              
ATOM   2533  CB  GLU   320      22.639  20.133  -1.803  1.00  0.00              
ATOM   2534  C   GLU   320      22.872  20.985  -4.064  1.00  0.00              
ATOM   2535  O   GLU   320      22.781  20.146  -4.957  1.00  0.00              
ATOM   2536  CG  GLU   320      23.247  19.437  -0.581  1.00  0.00           C  
ATOM   2537  CD  GLU   320      22.132  18.675   0.135  1.00  0.00           C  
ATOM   2538  OE1 GLU   320      21.062  19.286   0.403  1.00  0.00           O  
ATOM   2539  OE2 GLU   320      22.336  17.463   0.415  1.00  0.00           O  
ATOM   2540  N   TYR   321      22.293  22.190  -4.150  1.00  0.00              
ATOM   2541  CA  TYR   321      21.466  22.588  -5.249  1.00  0.00              
ATOM   2542  CB  TYR   321      20.797  23.958  -5.055  1.00  0.00              
ATOM   2543  C   TYR   321      22.238  22.656  -6.529  1.00  0.00              
ATOM   2544  O   TYR   321      21.617  22.516  -7.578  1.00  0.00              
ATOM   2545  CG  TYR   321      19.851  23.852  -3.912  1.00  0.00           C  
ATOM   2546  CD1 TYR   321      18.746  23.036  -3.987  1.00  0.00           C  
ATOM   2547  CD2 TYR   321      20.051  24.602  -2.779  1.00  0.00           C  
ATOM   2548  CE1 TYR   321      17.867  22.945  -2.933  1.00  0.00           C  
ATOM   2549  CE2 TYR   321      19.177  24.517  -1.723  1.00  0.00           C  
ATOM   2550  CZ  TYR   321      18.086  23.687  -1.796  1.00  0.00           C  
ATOM   2551  OH  TYR   321      17.195  23.606  -0.706  1.00  0.00           O  
ATOM   2552  N   PHE   322      23.563  22.949  -6.503  1.00  0.00              
ATOM   2553  CA  PHE   322      24.313  23.084  -7.737  1.00  0.00              
ATOM   2554  CB  PHE   322      25.855  23.014  -7.643  1.00  0.00              
ATOM   2555  C   PHE   322      24.039  21.973  -8.686  1.00  0.00              
ATOM   2556  O   PHE   322      24.279  20.796  -8.417  1.00  0.00              
ATOM   2557  CG  PHE   322      26.585  24.288  -7.372  1.00  0.00           C  
ATOM   2558  CD1 PHE   322      26.502  25.366  -8.228  1.00  0.00           C  
ATOM   2559  CD2 PHE   322      27.441  24.366  -6.301  1.00  0.00           C  
ATOM   2560  CE1 PHE   322      27.217  26.517  -7.987  1.00  0.00           C  
ATOM   2561  CE2 PHE   322      28.160  25.509  -6.052  1.00  0.00           C  
ATOM   2562  CZ  PHE   322      28.047  26.588  -6.893  1.00  0.00           C  
ATOM   2563  N   LYS   323      23.535  22.370  -9.859  1.00  0.00              
ATOM   2564  CA  LYS   323      23.356  21.477 -10.947  1.00  0.00              
ATOM   2565  CB  LYS   323      22.004  21.605 -11.655  1.00  0.00              
ATOM   2566  C   LYS   323      24.360  21.983 -11.908  1.00  0.00              
ATOM   2567  O   LYS   323      24.714  23.164 -11.867  1.00  0.00              
ATOM   2568  CG  LYS   323      20.791  21.375 -10.758  1.00  0.00           C  
ATOM   2569  CD  LYS   323      19.491  21.665 -11.500  1.00  0.00           C  
ATOM   2570  CE  LYS   323      19.540  22.979 -12.279  1.00  0.00           C  
ATOM   2571  NZ  LYS   323      18.725  22.858 -13.506  1.00  0.00           N  
ATOM   2572  N   ASP   324      24.874  21.102 -12.777  1.00  0.00              
ATOM   2573  CA  ASP   324      25.816  21.620 -13.710  1.00  0.00              
ATOM   2574  CB  ASP   324      26.681  20.543 -14.377  1.00  0.00              
ATOM   2575  C   ASP   324      25.001  22.222 -14.772  1.00  0.00              
ATOM   2576  O   ASP   324      24.784  21.663 -15.847  1.00  0.00              
ATOM   2577  CG  ASP   324      27.548  19.931 -13.293  1.00  0.00           C  
ATOM   2578  OD1 ASP   324      27.292  20.239 -12.100  1.00  0.00           O  
ATOM   2579  OD2 ASP   324      28.475  19.152 -13.637  1.00  0.00           O  
ATOM   2580  N   THR   325      24.529  23.420 -14.454  1.00  0.00              
ATOM   2581  CA  THR   325      23.688  24.121 -15.323  1.00  0.00              
ATOM   2582  CB  THR   325      22.270  24.189 -14.828  1.00  0.00              
ATOM   2583  C   THR   325      24.287  25.461 -15.379  1.00  0.00              
ATOM   2584  O   THR   325      25.509  25.611 -15.354  1.00  0.00              
ATOM   2585  OG1 THR   325      22.194  24.815 -13.557  1.00  0.00           O  
ATOM   2586  CG2 THR   325      21.688  22.766 -14.772  1.00  0.00           C  
ATOM   2587  N   ASN   326      23.450  26.486 -15.494  1.00  0.00              
ATOM   2588  CA  ASN   326      24.108  27.731 -15.588  1.00  0.00              
ATOM   2589  CB  ASN   326      23.619  28.522 -16.812  1.00  0.00              
ATOM   2590  C   ASN   326      23.858  28.484 -14.349  1.00  0.00              
ATOM   2591  O   ASN   326      22.944  29.304 -14.254  1.00  0.00              
ATOM   2592  CG  ASN   326      23.774  27.595 -18.023  1.00  0.00           C  
ATOM   2593  OD1 ASN   326      23.074  26.590 -18.136  1.00  0.00           O  
ATOM   2594  ND2 ASN   326      24.706  27.932 -18.956  1.00  0.00           N  
ATOM   2595  N   THR   327      24.701  28.184 -13.357  1.00  0.00              
ATOM   2596  CA  THR   327      24.619  28.847 -12.106  1.00  0.00              
ATOM   2597  CB  THR   327      24.033  27.990 -11.027  1.00  0.00              
ATOM   2598  C   THR   327      26.014  29.147 -11.726  1.00  0.00              
ATOM   2599  O   THR   327      26.921  28.334 -11.895  1.00  0.00              
ATOM   2600  OG1 THR   327      22.734  27.548 -11.392  1.00  0.00           O  
ATOM   2601  CG2 THR   327      23.957  28.830  -9.747  1.00  0.00           C  
ATOM   2602  N   VAL   328      26.223  30.370 -11.241  1.00  0.00              
ATOM   2603  CA  VAL   328      27.522  30.707 -10.763  1.00  0.00              
ATOM   2604  CB  VAL   328      28.270  31.694 -11.619  1.00  0.00              
ATOM   2605  C   VAL   328      27.301  31.316  -9.431  1.00  0.00              
ATOM   2606  O   VAL   328      26.334  32.047  -9.222  1.00  0.00              
ATOM   2607  CG1 VAL   328      29.522  32.164 -10.861  1.00  0.00           C  
ATOM   2608  CG2 VAL   328      28.623  31.011 -12.952  1.00  0.00           C  
ATOM   2609  N   PHE   329      28.158  30.974  -8.461  1.00  0.00              
ATOM   2610  CA  PHE   329      28.009  31.636  -7.203  1.00  0.00              
ATOM   2611  CB  PHE   329      27.718  30.723  -5.993  1.00  0.00              
ATOM   2612  C   PHE   329      29.289  32.336  -6.944  1.00  0.00              
ATOM   2613  O   PHE   329      30.372  31.750  -6.989  1.00  0.00              
ATOM   2614  CG  PHE   329      26.345  30.130  -6.087  1.00  0.00           C  
ATOM   2615  CD1 PHE   329      25.206  30.879  -5.899  1.00  0.00           C  
ATOM   2616  CD2 PHE   329      26.191  28.789  -6.326  1.00  0.00           C  
ATOM   2617  CE1 PHE   329      23.957  30.303  -5.980  1.00  0.00           C  
ATOM   2618  CE2 PHE   329      24.950  28.202  -6.407  1.00  0.00           C  
ATOM   2619  CZ  PHE   329      23.821  28.961  -6.236  1.00  0.00           C  
ATOM   2620  N   THR   330      29.197  33.641  -6.666  1.00  0.00              
ATOM   2621  CA  THR   330      30.420  34.325  -6.431  1.00  0.00              
ATOM   2622  CB  THR   330      30.690  35.422  -7.427  1.00  0.00              
ATOM   2623  C   THR   330      30.397  34.856  -5.036  1.00  0.00              
ATOM   2624  O   THR   330      29.348  35.168  -4.473  1.00  0.00              
ATOM   2625  OG1 THR   330      32.033  35.864  -7.318  1.00  0.00           O  
ATOM   2626  CG2 THR   330      29.714  36.585  -7.205  1.00  0.00           C  
ATOM   2627  N   GLY   331      31.596  34.961  -4.444  1.00  0.00              
ATOM   2628  CA  GLY   331      31.741  35.368  -3.078  1.00  0.00              
ATOM   2629  C   GLY   331      31.427  36.823  -2.979  1.00  0.00              
ATOM   2630  O   GLY   331      31.023  37.451  -3.957  1.00  0.00              
ATOM   2631  N   GLN   332      31.605  37.397  -1.772  1.00  0.00              
ATOM   2632  CA  GLN   332      31.234  38.765  -1.582  1.00  0.00              
ATOM   2633  CB  GLN   332      31.244  39.240  -0.130  1.00  0.00              
ATOM   2634  C   GLN   332      32.179  39.638  -2.311  1.00  0.00              
ATOM   2635  O   GLN   332      33.375  39.364  -2.359  1.00  0.00              
ATOM   2636  CG  GLN   332      32.644  39.291   0.467  1.00  0.00           C  
ATOM   2637  CD  GLN   332      32.500  39.949   1.825  1.00  0.00           C  
ATOM   2638  OE1 GLN   332      32.143  41.122   1.930  1.00  0.00           O  
ATOM   2639  NE2 GLN   332      32.770  39.164   2.900  1.00  0.00           N  
ATOM   2640  N   LEU   333      31.653  40.736  -2.886  1.00  0.00              
ATOM   2641  CA  LEU   333      32.488  41.594  -3.671  1.00  0.00              
ATOM   2642  CB  LEU   333      31.979  41.884  -5.095  1.00  0.00              
ATOM   2643  C   LEU   333      32.479  42.954  -3.072  1.00  0.00              
ATOM   2644  O   LEU   333      31.698  43.253  -2.169  1.00  0.00              
ATOM   2645  CG  LEU   333      31.806  40.672  -6.020  1.00  0.00           C  
ATOM   2646  CD1 LEU   333      33.136  39.941  -6.258  1.00  0.00           C  
ATOM   2647  CD2 LEU   333      30.669  39.769  -5.534  1.00  0.00           C  
ATOM   2648  N   SER   334      33.367  43.815  -3.611  1.00  0.00              
ATOM   2649  CA  SER   334      33.461  45.178  -3.206  1.00  0.00              
ATOM   2650  CB  SER   334      34.704  45.904  -3.748  1.00  0.00              
ATOM   2651  C   SER   334      32.277  45.896  -3.774  1.00  0.00              
ATOM   2652  O   SER   334      31.580  45.383  -4.647  1.00  0.00              
ATOM   2653  OG  SER   334      35.886  45.269  -3.290  1.00  0.00           O  
ATOM   2654  N   GLY   335      31.996  47.109  -3.264  1.00  0.00              
ATOM   2655  CA  GLY   335      30.882  47.859  -3.761  1.00  0.00              
ATOM   2656  C   GLY   335      31.129  48.241  -5.190  1.00  0.00              
ATOM   2657  O   GLY   335      30.208  48.259  -6.009  1.00  0.00              
ATOM   2658  N   ASP   336      32.388  48.583  -5.524  1.00  0.00              
ATOM   2659  CA  ASP   336      32.671  49.021  -6.863  1.00  0.00              
ATOM   2660  CB  ASP   336      34.163  49.332  -7.107  1.00  0.00              
ATOM   2661  C   ASP   336      32.323  47.937  -7.833  1.00  0.00              
ATOM   2662  O   ASP   336      31.664  48.183  -8.842  1.00  0.00              
ATOM   2663  CG  ASP   336      34.545  50.642  -6.435  1.00  0.00           C  
ATOM   2664  OD1 ASP   336      33.678  51.552  -6.366  1.00  0.00           O  
ATOM   2665  OD2 ASP   336      35.719  50.750  -5.987  1.00  0.00           O  
ATOM   2666  N   GLU   337      32.758  46.702  -7.536  1.00  0.00              
ATOM   2667  CA  GLU   337      32.570  45.577  -8.407  1.00  0.00              
ATOM   2668  CB  GLU   337      33.318  44.331  -7.913  1.00  0.00              
ATOM   2669  C   GLU   337      31.120  45.248  -8.493  1.00  0.00              
ATOM   2670  O   GLU   337      30.619  44.841  -9.536  1.00  0.00              
ATOM   2671  CG  GLU   337      34.837  44.476  -8.012  1.00  0.00           C  
ATOM   2672  CD  GLU   337      35.471  43.192  -7.500  1.00  0.00           C  
ATOM   2673  OE1 GLU   337      35.541  43.022  -6.254  1.00  0.00           O  
ATOM   2674  OE2 GLU   337      35.893  42.363  -8.350  1.00  0.00           O  
ATOM   2675  N   LEU   338      30.404  45.421  -7.380  1.00  0.00              
ATOM   2676  CA  LEU   338      29.016  45.101  -7.299  1.00  0.00              
ATOM   2677  CB  LEU   338      28.589  45.280  -5.822  1.00  0.00              
ATOM   2678  C   LEU   338      28.277  45.984  -8.273  1.00  0.00              
ATOM   2679  O   LEU   338      27.291  45.561  -8.876  1.00  0.00              
ATOM   2680  CG  LEU   338      27.152  44.942  -5.408  1.00  0.00           C  
ATOM   2681  CD1 LEU   338      27.042  44.876  -3.877  1.00  0.00           C  
ATOM   2682  CD2 LEU   338      26.166  45.973  -5.951  1.00  0.00           C  
ATOM   2683  N   SER   339      28.751  47.232  -8.470  1.00  0.00              
ATOM   2684  CA  SER   339      28.132  48.169  -9.375  1.00  0.00              
ATOM   2685  CB  SER   339      28.944  49.469  -9.537  1.00  0.00              
ATOM   2686  C   SER   339      28.145  47.587 -10.746  1.00  0.00              
ATOM   2687  O   SER   339      27.136  47.578 -11.451  1.00  0.00              
ATOM   2688  OG  SER   339      29.132  50.116  -8.289  1.00  0.00           O  
ATOM   2689  N   SER   340      29.318  47.079 -11.149  1.00  0.00              
ATOM   2690  CA  SER   340      29.487  46.561 -12.469  1.00  0.00              
ATOM   2691  CB  SER   340      30.872  45.920 -12.654  1.00  0.00              
ATOM   2692  C   SER   340      28.487  45.478 -12.666  1.00  0.00              
ATOM   2693  O   SER   340      27.752  45.467 -13.650  1.00  0.00              
ATOM   2694  OG  SER   340      30.920  45.215 -13.885  1.00  0.00           O  
ATOM   2695  N   ALA   341      28.402  44.568 -11.685  1.00  0.00              
ATOM   2696  CA  ALA   341      27.559  43.411 -11.789  1.00  0.00              
ATOM   2697  CB  ALA   341      27.635  42.506 -10.545  1.00  0.00              
ATOM   2698  C   ALA   341      26.126  43.816 -11.965  1.00  0.00              
ATOM   2699  O   ALA   341      25.396  43.234 -12.764  1.00  0.00              
ATOM   2700  N   PHE   342      25.672  44.834 -11.224  1.00  0.00              
ATOM   2701  CA  PHE   342      24.301  45.255 -11.312  1.00  0.00              
ATOM   2702  CB  PHE   342      23.993  46.367 -10.303  1.00  0.00              
ATOM   2703  C   PHE   342      23.998  45.768 -12.682  1.00  0.00              
ATOM   2704  O   PHE   342      22.957  45.465 -13.263  1.00  0.00              
ATOM   2705  CG  PHE   342      23.780  45.665  -9.014  1.00  0.00           C  
ATOM   2706  CD1 PHE   342      24.674  44.714  -8.585  1.00  0.00           C  
ATOM   2707  CD2 PHE   342      22.708  45.980  -8.218  1.00  0.00           C  
ATOM   2708  CE1 PHE   342      24.484  44.057  -7.395  1.00  0.00           C  
ATOM   2709  CE2 PHE   342      22.515  45.331  -7.023  1.00  0.00           C  
ATOM   2710  CZ  PHE   342      23.400  44.366  -6.612  1.00  0.00           C  
ATOM   2711  N   ALA   343      24.918  46.556 -13.244  1.00  0.00              
ATOM   2712  CA  ALA   343      24.682  47.169 -14.517  1.00  0.00              
ATOM   2713  CB  ALA   343      25.847  48.072 -14.951  1.00  0.00              
ATOM   2714  C   ALA   343      24.493  46.118 -15.566  1.00  0.00              
ATOM   2715  O   ALA   343      23.720  46.298 -16.503  1.00  0.00              
ATOM   2716  N   SER   344      25.243  45.012 -15.459  1.00  0.00              
ATOM   2717  CA  SER   344      25.245  43.973 -16.444  1.00  0.00              
ATOM   2718  CB  SER   344      26.530  43.132 -16.337  1.00  0.00              
ATOM   2719  C   SER   344      24.071  43.050 -16.348  1.00  0.00              
ATOM   2720  O   SER   344      23.792  42.339 -17.310  1.00  0.00              
ATOM   2721  OG  SER   344      26.579  42.150 -17.358  1.00  0.00           O  
ATOM   2722  N   ALA   345      23.376  43.001 -15.195  1.00  0.00              
ATOM   2723  CA  ALA   345      22.297  42.060 -15.040  1.00  0.00              
ATOM   2724  CB  ALA   345      21.805  41.925 -13.589  1.00  0.00              
ATOM   2725  C   ALA   345      21.125  42.472 -15.855  1.00  0.00              
ATOM   2726  O   ALA   345      20.831  43.661 -15.967  1.00  0.00              
ATOM   2727  N   ASP   346      20.460  41.495 -16.514  1.00  0.00              
ATOM   2728  CA  ASP   346      19.279  41.896 -17.203  1.00  0.00              
ATOM   2729  CB  ASP   346      18.869  41.092 -18.457  1.00  0.00              
ATOM   2730  C   ASP   346      18.168  42.019 -16.212  1.00  0.00              
ATOM   2731  O   ASP   346      17.321  42.898 -16.332  1.00  0.00              
ATOM   2732  CG  ASP   346      18.183  39.797 -18.125  1.00  0.00           C  
ATOM   2733  OD1 ASP   346      17.021  39.879 -17.652  1.00  0.00           O  
ATOM   2734  OD2 ASP   346      18.773  38.717 -18.372  1.00  0.00           O  
ATOM   2735  N   VAL   347      18.137  41.141 -15.188  1.00  0.00              
ATOM   2736  CA  VAL   347      17.109  41.255 -14.199  1.00  0.00              
ATOM   2737  CB  VAL   347      15.885  40.422 -14.514  1.00  0.00              
ATOM   2738  C   VAL   347      17.690  40.965 -12.844  1.00  0.00              
ATOM   2739  O   VAL   347      18.592  40.142 -12.713  1.00  0.00              
ATOM   2740  CG1 VAL   347      16.292  39.046 -15.044  1.00  0.00           C  
ATOM   2741  CG2 VAL   347      15.026  40.313 -13.255  1.00  0.00           C  
ATOM   2742  N   PHE   348      17.223  41.677 -11.792  1.00  0.00              
ATOM   2743  CA  PHE   348      17.742  41.445 -10.471  1.00  0.00              
ATOM   2744  CB  PHE   348      18.142  42.749  -9.743  1.00  0.00              
ATOM   2745  C   PHE   348      16.644  40.753  -9.716  1.00  0.00              
ATOM   2746  O   PHE   348      15.490  41.190  -9.741  1.00  0.00              
ATOM   2747  CG  PHE   348      18.740  42.327  -8.457  1.00  0.00           C  
ATOM   2748  CD1 PHE   348      20.053  41.927  -8.385  1.00  0.00           C  
ATOM   2749  CD2 PHE   348      17.971  42.334  -7.322  1.00  0.00           C  
ATOM   2750  CE1 PHE   348      20.585  41.523  -7.186  1.00  0.00           C  
ATOM   2751  CE2 PHE   348      18.499  41.932  -6.122  1.00  0.00           C  
ATOM   2752  CZ  PHE   348      19.807  41.522  -6.057  1.00  0.00           C  
ATOM   2753  N   MET   349      16.955  39.628  -9.032  1.00  0.00              
ATOM   2754  CA  MET   349      15.847  38.967  -8.425  1.00  0.00              
ATOM   2755  CB  MET   349      15.436  37.559  -8.963  1.00  0.00              
ATOM   2756  C   MET   349      15.766  39.074  -6.938  1.00  0.00              
ATOM   2757  O   MET   349      16.709  38.807  -6.208  1.00  0.00              
ATOM   2758  CG  MET   349      16.441  36.512  -9.369  1.00  0.00           C  
ATOM   2759  SD  MET   349      16.980  35.410  -8.059  1.00  0.00           S  
ATOM   2760  CE  MET   349      18.159  34.727  -9.249  1.00  0.00           C  
ATOM   2761  N   MET   350      14.581  39.529  -6.488  1.00  0.00              
ATOM   2762  CA  MET   350      14.189  39.826  -5.150  1.00  0.00              
ATOM   2763  CB  MET   350      14.492  41.247  -4.646  1.00  0.00              
ATOM   2764  C   MET   350      12.573  39.481  -4.667  1.00  0.00              
ATOM   2765  O   MET   350      12.051  40.501  -4.381  1.00  0.00              
ATOM   2766  CG  MET   350      15.878  41.334  -4.017  1.00  0.00           C  
ATOM   2767  SD  MET   350      16.082  42.698  -2.842  1.00  0.00           S  
ATOM   2768  CE  MET   350      17.664  42.070  -2.218  1.00  0.00           C  
ATOM   2769  N   PRO   351      11.794  38.224  -4.073  1.00  0.00              
ATOM   2770  CA  PRO   351      11.559  37.295  -2.769  1.00  0.00              
ATOM   2771  CB  PRO   351      10.660  36.186  -3.235  1.00  0.00              
ATOM   2772  C   PRO   351      12.362  36.733  -1.565  1.00  0.00              
ATOM   2773  O   PRO   351      12.860  35.610  -1.594  1.00  0.00              
ATOM   2774  CD  PRO   351      10.485  38.218  -4.557  1.00  0.00           C  
ATOM   2775  CG  PRO   351       9.793  36.899  -4.241  1.00  0.00           C  
ATOM   2776  N   SER   352      12.482  37.566  -0.493  1.00  0.00              
ATOM   2777  CA  SER   352      12.973  37.232   0.826  1.00  0.00              
ATOM   2778  CB  SER   352      13.429  38.409   1.711  1.00  0.00              
ATOM   2779  C   SER   352      11.660  36.892   1.452  1.00  0.00              
ATOM   2780  O   SER   352      10.625  37.128   0.821  1.00  0.00              
ATOM   2781  OG  SER   352      14.414  39.218   1.092  1.00  0.00           O  
ATOM   2782  N   ASP   353      11.670  36.266   2.652  1.00  0.00              
ATOM   2783  CA  ASP   353      10.453  36.095   3.398  1.00  0.00              
ATOM   2784  CB  ASP   353      10.497  35.570   4.866  1.00  0.00              
ATOM   2785  C   ASP   353      10.184  37.475   3.860  1.00  0.00              
ATOM   2786  O   ASP   353       9.082  37.999   3.724  1.00  0.00              
ATOM   2787  CG  ASP   353      11.730  34.755   5.123  1.00  0.00           C  
ATOM   2788  OD1 ASP   353      12.088  34.090   4.132  1.00  0.00           O  
ATOM   2789  OD2 ASP   353      12.357  34.797   6.222  1.00  0.00           O  
ATOM   2790  N   SER   354      11.249  38.049   4.478  1.00  0.00              
ATOM   2791  CA  SER   354      11.220  39.365   5.051  1.00  0.00              
ATOM   2792  CB  SER   354      10.893  39.434   6.554  1.00  0.00              
ATOM   2793  C   SER   354      12.518  40.078   4.813  1.00  0.00              
ATOM   2794  O   SER   354      13.579  39.473   4.765  1.00  0.00              
ATOM   2795  OG  SER   354      10.867  40.789   6.985  1.00  0.00           O  
ATOM   2796  N   GLU   355      12.466  41.402   4.602  1.00  0.00              
ATOM   2797  CA  GLU   355      13.673  42.185   4.471  1.00  0.00              
ATOM   2798  CB  GLU   355      14.167  42.319   3.012  1.00  0.00              
ATOM   2799  C   GLU   355      13.265  43.519   4.945  1.00  0.00              
ATOM   2800  O   GLU   355      12.241  44.063   4.540  1.00  0.00              
ATOM   2801  CG  GLU   355      15.326  43.303   2.778  1.00  0.00           C  
ATOM   2802  CD  GLU   355      16.608  42.810   3.445  1.00  0.00           C  
ATOM   2803  OE1 GLU   355      16.523  42.335   4.608  1.00  0.00           O  
ATOM   2804  OE2 GLU   355      17.694  42.913   2.813  1.00  0.00           O  
ATOM   2805  N   THR   356      14.101  44.081   5.805  1.00  0.00              
ATOM   2806  CA  THR   356      13.833  45.274   6.522  1.00  0.00              
ATOM   2807  CB  THR   356      14.990  45.714   7.352  1.00  0.00              
ATOM   2808  C   THR   356      13.676  46.355   5.546  1.00  0.00              
ATOM   2809  O   THR   356      12.938  47.301   5.775  1.00  0.00              
ATOM   2810  OG1 THR   356      15.899  46.509   6.612  1.00  0.00           O  
ATOM   2811  CG2 THR   356      15.741  44.473   7.847  1.00  0.00           C  
ATOM   2812  N   LEU   357      14.414  46.254   4.443  1.00  0.00              
ATOM   2813  CA  LEU   357      14.505  47.349   3.546  1.00  0.00              
ATOM   2814  CB  LEU   357      15.642  48.297   3.928  1.00  0.00              
ATOM   2815  C   LEU   357      14.774  46.793   2.194  1.00  0.00              
ATOM   2816  O   LEU   357      13.873  46.525   1.397  1.00  0.00              
ATOM   2817  CG  LEU   357      15.139  49.347   4.914  1.00  0.00           C  
ATOM   2818  CD1 LEU   357      16.255  50.204   5.518  1.00  0.00           C  
ATOM   2819  CD2 LEU   357      14.132  50.214   4.159  1.00  0.00           C  
ATOM   2820  N   GLY   358      16.074  46.685   1.900  1.00  0.00              
ATOM   2821  CA  GLY   358      16.575  46.038   0.734  1.00  0.00              
ATOM   2822  C   GLY   358      16.992  46.997  -0.338  1.00  0.00              
ATOM   2823  O   GLY   358      16.278  47.218  -1.310  1.00  0.00              
ATOM   2824  N   PHE   359      18.206  47.548  -0.210  1.00  0.00              
ATOM   2825  CA  PHE   359      18.807  48.529  -1.063  1.00  0.00              
ATOM   2826  CB  PHE   359      19.957  49.537  -0.773  1.00  0.00              
ATOM   2827  C   PHE   359      19.317  47.860  -2.227  1.00  0.00              
ATOM   2828  O   PHE   359      19.717  48.557  -3.153  1.00  0.00              
ATOM   2829  CG  PHE   359      19.533  50.802  -0.102  1.00  0.00           C  
ATOM   2830  CD1 PHE   359      18.580  51.620  -0.646  1.00  0.00           C  
ATOM   2831  CD2 PHE   359      20.169  51.244   1.028  1.00  0.00           C  
ATOM   2832  CE1 PHE   359      18.231  52.789  -0.018  1.00  0.00           C  
ATOM   2833  CE2 PHE   359      19.844  52.401   1.668  1.00  0.00           C  
ATOM   2834  CZ  PHE   359      18.851  53.167   1.138  1.00  0.00           C  
ATOM   2835  N   VAL   360      19.492  46.530  -2.145  1.00  0.00              
ATOM   2836  CA  VAL   360      19.907  45.978  -3.380  1.00  0.00              
ATOM   2837  CB  VAL   360      20.270  44.521  -3.468  1.00  0.00              
ATOM   2838  C   VAL   360      18.846  46.300  -4.380  1.00  0.00              
ATOM   2839  O   VAL   360      19.148  46.616  -5.528  1.00  0.00              
ATOM   2840  CG1 VAL   360      20.267  44.193  -4.962  1.00  0.00           C  
ATOM   2841  CG2 VAL   360      21.714  44.312  -2.978  1.00  0.00           C  
ATOM   2842  N   VAL   361      17.567  46.290  -3.971  1.00  0.00              
ATOM   2843  CA  VAL   361      16.599  46.683  -4.947  1.00  0.00              
ATOM   2844  CB  VAL   361      15.182  46.541  -4.508  1.00  0.00              
ATOM   2845  C   VAL   361      16.817  48.105  -5.398  1.00  0.00              
ATOM   2846  O   VAL   361      16.751  48.377  -6.597  1.00  0.00              
ATOM   2847  CG1 VAL   361      14.320  47.328  -5.500  1.00  0.00           C  
ATOM   2848  CG2 VAL   361      14.842  45.041  -4.507  1.00  0.00           C  
ATOM   2849  N   LEU   362      17.094  49.055  -4.477  1.00  0.00              
ATOM   2850  CA  LEU   362      17.271  50.414  -4.922  1.00  0.00              
ATOM   2851  CB  LEU   362      17.474  51.464  -3.813  1.00  0.00              
ATOM   2852  C   LEU   362      18.436  50.521  -5.843  1.00  0.00              
ATOM   2853  O   LEU   362      18.387  51.213  -6.861  1.00  0.00              
ATOM   2854  CG  LEU   362      16.164  52.085  -3.300  1.00  0.00           C  
ATOM   2855  CD1 LEU   362      16.426  53.215  -2.295  1.00  0.00           C  
ATOM   2856  CD2 LEU   362      15.321  52.594  -4.477  1.00  0.00           C  
ATOM   2857  N   GLU   363      19.529  49.828  -5.511  1.00  0.00              
ATOM   2858  CA  GLU   363      20.698  49.961  -6.312  1.00  0.00              
ATOM   2859  CB  GLU   363      21.861  49.253  -5.687  1.00  0.00              
ATOM   2860  C   GLU   363      20.453  49.403  -7.673  1.00  0.00              
ATOM   2861  O   GLU   363      20.923  49.961  -8.663  1.00  0.00              
ATOM   2862  CG  GLU   363      23.171  49.981  -5.905  1.00  0.00           C  
ATOM   2863  CD  GLU   363      23.073  51.318  -5.182  1.00  0.00           C  
ATOM   2864  OE1 GLU   363      22.006  51.601  -4.583  1.00  0.00           O  
ATOM   2865  OE2 GLU   363      24.063  52.088  -5.222  1.00  0.00           O  
ATOM   2866  N   SER   364      19.710  48.282  -7.753  1.00  0.00              
ATOM   2867  CA  SER   364      19.431  47.669  -9.020  1.00  0.00              
ATOM   2868  CB  SER   364      18.496  46.452  -8.902  1.00  0.00              
ATOM   2869  C   SER   364      18.688  48.663  -9.862  1.00  0.00              
ATOM   2870  O   SER   364      19.011  48.885 -11.029  1.00  0.00              
ATOM   2871  OG  SER   364      19.079  45.455  -8.079  1.00  0.00           O  
ATOM   2872  N   MET   365      17.673  49.309  -9.260  1.00  0.00              
ATOM   2873  CA  MET   365      16.832  50.233  -9.957  1.00  0.00              
ATOM   2874  CB  MET   365      15.700  50.755  -9.061  1.00  0.00              
ATOM   2875  C   MET   365      17.652  51.388 -10.442  1.00  0.00              
ATOM   2876  O   MET   365      17.460  51.864 -11.561  1.00  0.00              
ATOM   2877  CG  MET   365      14.763  49.626  -8.624  1.00  0.00           C  
ATOM   2878  SD  MET   365      13.569  50.071  -7.330  1.00  0.00           S  
ATOM   2879  CE  MET   365      12.550  51.131  -8.395  1.00  0.00           C  
ATOM   2880  N   ALA   366      18.604  51.862  -9.617  1.00  0.00              
ATOM   2881  CA  ALA   366      19.434  52.967 -10.013  1.00  0.00              
ATOM   2882  CB  ALA   366      20.491  53.363  -8.979  1.00  0.00              
ATOM   2883  C   ALA   366      20.195  52.556 -11.235  1.00  0.00              
ATOM   2884  O   ALA   366      20.441  53.367 -12.127  1.00  0.00              
ATOM   2885  N   SER   367      20.619  51.279 -11.281  1.00  0.00              
ATOM   2886  CA  SER   367      21.370  50.739 -12.381  1.00  0.00              
ATOM   2887  CB  SER   367      21.906  49.328 -12.083  1.00  0.00              
ATOM   2888  C   SER   367      20.493  50.638 -13.603  1.00  0.00              
ATOM   2889  O   SER   367      21.001  50.573 -14.722  1.00  0.00              
ATOM   2890  OG  SER   367      22.869  49.383 -11.041  1.00  0.00           O  
ATOM   2891  N   GLY   368      19.151  50.619 -13.438  1.00  0.00              
ATOM   2892  CA  GLY   368      18.277  50.533 -14.580  1.00  0.00              
ATOM   2893  C   GLY   368      17.836  49.117 -14.811  1.00  0.00              
ATOM   2894  O   GLY   368      17.278  48.812 -15.866  1.00  0.00              
ATOM   2895  N   VAL   369      18.065  48.205 -13.843  1.00  0.00              
ATOM   2896  CA  VAL   369      17.660  46.848 -14.076  1.00  0.00              
ATOM   2897  CB  VAL   369      18.626  45.816 -13.570  1.00  0.00              
ATOM   2898  C   VAL   369      16.336  46.615 -13.416  1.00  0.00              
ATOM   2899  O   VAL   369      16.123  46.968 -12.256  1.00  0.00              
ATOM   2900  CG1 VAL   369      17.966  44.434 -13.701  1.00  0.00           C  
ATOM   2901  CG2 VAL   369      19.932  45.940 -14.375  1.00  0.00           C  
ATOM   2902  N   PRO   370      15.428  46.036 -14.159  1.00  0.00              
ATOM   2903  CA  PRO   370      14.133  45.773 -13.618  1.00  0.00              
ATOM   2904  CB  PRO   370      13.252  45.349 -14.782  1.00  0.00              
ATOM   2905  C   PRO   370      14.299  44.790 -12.529  1.00  0.00              
ATOM   2906  O   PRO   370      15.154  43.911 -12.615  1.00  0.00              
ATOM   2907  CD  PRO   370      15.358  46.273 -15.593  1.00  0.00           C  
ATOM   2908  CG  PRO   370      13.866  46.125 -15.960  1.00  0.00           C  
ATOM   2909  N   VAL   371      13.479  44.929 -11.486  1.00  0.00              
ATOM   2910  CA  VAL   371      13.721  44.134 -10.338  1.00  0.00              
ATOM   2911  CB  VAL   371      13.914  45.032  -9.152  1.00  0.00              
ATOM   2912  C   VAL   371      12.517  43.275 -10.108  1.00  0.00              
ATOM   2913  O   VAL   371      11.377  43.723 -10.214  1.00  0.00              
ATOM   2914  CG1 VAL   371      14.190  44.202  -7.894  1.00  0.00           C  
ATOM   2915  CG2 VAL   371      14.998  46.063  -9.507  1.00  0.00           C  
ATOM   2916  N   VAL   372      12.743  41.982  -9.813  1.00  0.00              
ATOM   2917  CA  VAL   372      11.641  41.138  -9.489  1.00  0.00              
ATOM   2918  CB  VAL   372      11.882  39.737 -10.001  1.00  0.00              
ATOM   2919  C   VAL   372      11.631  41.216  -7.961  1.00  0.00              
ATOM   2920  O   VAL   372      12.631  40.947  -7.315  1.00  0.00              
ATOM   2921  CG1 VAL   372      12.298  39.770 -11.476  1.00  0.00           C  
ATOM   2922  CG2 VAL   372      13.017  39.112  -9.250  1.00  0.00           C  
ATOM   2923  N   GLY   373      10.522  41.609  -7.305  1.00  0.00              
ATOM   2924  CA  GLY   373      10.472  41.864  -5.889  1.00  0.00              
ATOM   2925  C   GLY   373       9.488  40.923  -5.183  1.00  0.00              
ATOM   2926  O   GLY   373       8.764  40.183  -5.821  1.00  0.00              
ATOM   2927  N   CYS   374       9.504  40.761  -3.827  1.00  0.00              
ATOM   2928  CA  CYS   374       8.490  39.969  -3.132  1.00  0.00              
ATOM   2929  CB  CYS   374       8.869  39.412  -1.764  1.00  0.00              
ATOM   2930  C   CYS   374       7.531  41.061  -2.858  1.00  0.00              
ATOM   2931  O   CYS   374       7.795  42.153  -3.337  1.00  0.00              
ATOM   2932  SG  CYS   374       7.529  38.343  -1.189  1.00  0.00           S  
ATOM   2933  N   ALA   375       6.456  40.972  -2.048  1.00  0.00              
ATOM   2934  CA  ALA   375       5.869  42.313  -2.020  1.00  0.00              
ATOM   2935  CB  ALA   375       4.588  42.399  -2.861  1.00  0.00              
ATOM   2936  C   ALA   375       5.466  43.065  -0.743  1.00  0.00              
ATOM   2937  O   ALA   375       4.408  43.670  -0.745  1.00  0.00              
ATOM   2938  N   ALA   376       6.278  43.149   0.334  1.00  0.00              
ATOM   2939  CA  ALA   376       6.209  43.558   1.716  1.00  0.00              
ATOM   2940  CB  ALA   376       4.770  43.961   2.117  1.00  0.00              
ATOM   2941  C   ALA   376       7.139  42.826   2.694  1.00  0.00              
ATOM   2942  O   ALA   376       7.016  41.753   3.265  1.00  0.00              
ATOM   2943  N   GLY   377       8.189  43.567   2.931  1.00  0.00              
ATOM   2944  CA  GLY   377       9.472  43.350   3.491  1.00  0.00              
ATOM   2945  C   GLY   377       9.787  44.454   2.610  1.00  0.00              
ATOM   2946  O   GLY   377       8.843  44.792   1.927  1.00  0.00              
ATOM   2947  N   GLY   378      10.932  45.113   2.555  1.00  0.00              
ATOM   2948  CA  GLY   378      10.780  46.486   2.113  1.00  0.00              
ATOM   2949  C   GLY   378      10.331  46.726   0.754  1.00  0.00              
ATOM   2950  O   GLY   378       9.615  47.678   0.446  1.00  0.00              
ATOM   2951  N   ILE   379      10.780  45.877  -0.116  1.00  0.00              
ATOM   2952  CA  ILE   379      10.696  46.269  -1.462  1.00  0.00              
ATOM   2953  CB  ILE   379      11.413  45.268  -2.362  1.00  0.00              
ATOM   2954  C   ILE   379       9.308  46.522  -1.988  1.00  0.00              
ATOM   2955  O   ILE   379       9.310  47.309  -2.921  1.00  0.00              
ATOM   2956  CG2 ILE   379      11.229  45.629  -3.844  1.00  0.00           C  
ATOM   2957  CG1 ILE   379      12.919  45.213  -2.037  1.00  0.00           C  
ATOM   2958  CD1 ILE   379      13.294  44.533  -0.725  1.00  0.00           C  
ATOM   2959  N   PRO   380       8.139  45.993  -1.641  1.00  0.00              
ATOM   2960  CA  PRO   380       7.003  46.443  -2.360  1.00  0.00              
ATOM   2961  CB  PRO   380       5.768  45.882  -1.766  1.00  0.00              
ATOM   2962  C   PRO   380       6.805  47.903  -2.251  1.00  0.00              
ATOM   2963  O   PRO   380       6.178  48.497  -3.128  1.00  0.00              
ATOM   2964  CD  PRO   380       7.682  45.753  -0.310  1.00  0.00           C  
ATOM   2965  CG  PRO   380       6.159  45.970  -0.313  1.00  0.00           C  
ATOM   2966  N   ASP   381       7.260  48.520  -1.166  1.00  0.00              
ATOM   2967  CA  ASP   381       6.852  49.849  -1.338  1.00  0.00              
ATOM   2968  CB  ASP   381       6.758  50.774  -0.190  1.00  0.00              
ATOM   2969  C   ASP   381       7.855  50.480  -2.205  1.00  0.00              
ATOM   2970  O   ASP   381       7.557  51.370  -3.002  1.00  0.00              
ATOM   2971  CG  ASP   381       5.591  51.701  -0.505  1.00  0.00           C  
ATOM   2972  OD1 ASP   381       4.877  51.426  -1.505  1.00  0.00           O  
ATOM   2973  OD2 ASP   381       5.403  52.695   0.244  1.00  0.00           O  
ATOM   2974  N   LEU   382       9.103  50.023  -2.011  1.00  0.00              
ATOM   2975  CA  LEU   382      10.210  50.620  -2.674  1.00  0.00              
ATOM   2976  CB  LEU   382      11.520  49.868  -2.356  1.00  0.00              
ATOM   2977  C   LEU   382       9.994  50.474  -4.133  1.00  0.00              
ATOM   2978  O   LEU   382       9.850  51.452  -4.869  1.00  0.00              
ATOM   2979  CG  LEU   382      12.799  50.461  -2.972  1.00  0.00           C  
ATOM   2980  CD1 LEU   382      12.993  51.938  -2.617  1.00  0.00           C  
ATOM   2981  CD2 LEU   382      14.020  49.651  -2.526  1.00  0.00           C  
ATOM   2982  N   ILE   383       9.903  49.206  -4.549  1.00  0.00              
ATOM   2983  CA  ILE   383       9.571  48.869  -5.879  1.00  0.00              
ATOM   2984  CB  ILE   383      10.075  47.580  -6.457  1.00  0.00              
ATOM   2985  C   ILE   383       8.175  48.586  -5.727  1.00  0.00              
ATOM   2986  O   ILE   383       7.806  47.758  -4.909  1.00  0.00              
ATOM   2987  CG2 ILE   383       9.364  47.425  -7.811  1.00  0.00           C  
ATOM   2988  CG1 ILE   383      11.594  47.509  -6.579  1.00  0.00           C  
ATOM   2989  CD1 ILE   383      12.056  46.150  -7.108  1.00  0.00           C  
ATOM   2990  N   ASP   384       7.319  49.257  -6.466  1.00  0.00              
ATOM   2991  CA  ASP   384       6.055  48.838  -6.030  1.00  0.00              
ATOM   2992  CB  ASP   384       4.958  49.869  -6.378  1.00  0.00              
ATOM   2993  C   ASP   384       5.793  47.606  -6.754  1.00  0.00              
ATOM   2994  O   ASP   384       6.251  47.467  -7.887  1.00  0.00              
ATOM   2995  CG  ASP   384       3.937  49.937  -5.247  1.00  0.00           C  
ATOM   2996  OD1 ASP   384       4.369  50.226  -4.100  1.00  0.00           O  
ATOM   2997  OD2 ASP   384       2.722  49.721  -5.504  1.00  0.00           O  
ATOM   2998  N   HIS   385       5.084  46.691  -6.077  1.00  0.00              
ATOM   2999  CA  HIS   385       4.749  45.449  -6.679  1.00  0.00              
ATOM   3000  CB  HIS   385       3.659  44.661  -5.909  1.00  0.00              
ATOM   3001  C   HIS   385       4.097  45.827  -7.970  1.00  0.00              
ATOM   3002  O   HIS   385       3.099  46.552  -8.044  1.00  0.00              
ATOM   3003  ND1 HIS   385       3.580  42.678  -7.537  1.00  0.00           N  
ATOM   3004  CG  HIS   385       2.956  43.585  -6.710  1.00  0.00           C  
ATOM   3005  NE2 HIS   385       1.408  42.213  -7.626  1.00  0.00           N  
ATOM   3006  CD2 HIS   385       1.627  43.285  -6.777  1.00  0.00           C  
ATOM   3007  CE1 HIS   385       2.609  41.884  -8.059  1.00  0.00           C  
ATOM   3008  N   GLU   386       4.745  45.333  -9.023  1.00  0.00              
ATOM   3009  CA  GLU   386       4.406  45.412 -10.383  1.00  0.00              
ATOM   3010  CB  GLU   386       2.882  45.490 -10.639  1.00  0.00              
ATOM   3011  C   GLU   386       4.797  46.721 -10.998  1.00  0.00              
ATOM   3012  O   GLU   386       4.858  46.827 -12.221  1.00  0.00              
ATOM   3013  CG  GLU   386       1.996  44.327 -10.202  1.00  0.00           C  
ATOM   3014  CD  GLU   386       0.554  44.692 -10.564  1.00  0.00           C  
ATOM   3015  OE1 GLU   386       0.308  45.863 -10.959  1.00  0.00           O  
ATOM   3016  OE2 GLU   386      -0.324  43.797 -10.444  1.00  0.00           O  
ATOM   3017  N   ASN   387       5.058  47.753 -10.189  1.00  0.00              
ATOM   3018  CA  ASN   387       5.320  49.040 -10.729  1.00  0.00              
ATOM   3019  CB  ASN   387       5.084  50.157  -9.705  1.00  0.00              
ATOM   3020  C   ASN   387       6.667  49.230 -11.319  1.00  0.00              
ATOM   3021  O   ASN   387       6.823  49.658 -12.467  1.00  0.00              
ATOM   3022  CG  ASN   387       3.577  50.254  -9.521  1.00  0.00           C  
ATOM   3023  OD1 ASN   387       2.805  49.695 -10.300  1.00  0.00           O  
ATOM   3024  ND2 ASN   387       3.144  50.994  -8.468  1.00  0.00           N  
ATOM   3025  N   ASN   388       7.689  48.924 -10.521  1.00  0.00              
ATOM   3026  CA  ASN   388       9.010  49.140 -10.986  1.00  0.00              
ATOM   3027  CB  ASN   388       9.783  50.052 -10.028  1.00  0.00              
ATOM   3028  C   ASN   388       9.654  47.812 -10.997  1.00  0.00              
ATOM   3029  O   ASN   388      10.877  47.711 -10.992  1.00  0.00              
ATOM   3030  CG  ASN   388       8.999  51.353 -10.034  1.00  0.00           C  
ATOM   3031  OD1 ASN   388       8.789  51.950 -11.088  1.00  0.00           O  
ATOM   3032  ND2 ASN   388       8.515  51.787  -8.838  1.00  0.00           N  
ATOM   3033  N   GLY   389       8.827  46.758 -11.089  1.00  0.00              
ATOM   3034  CA  GLY   389       9.366  45.436 -11.021  1.00  0.00              
ATOM   3035  C   GLY   389       8.214  44.549 -10.733  1.00  0.00              
ATOM   3036  O   GLY   389       7.096  45.031 -10.580  1.00  0.00              
ATOM   3037  N   PHE   390       8.420  43.223 -10.683  1.00  0.00              
ATOM   3038  CA  PHE   390       7.266  42.485 -10.274  1.00  0.00              
ATOM   3039  CB  PHE   390       6.669  41.489 -11.296  1.00  0.00              
ATOM   3040  C   PHE   390       7.471  41.797  -9.021  1.00  0.00              
ATOM   3041  O   PHE   390       8.503  41.179  -8.824  1.00  0.00              
ATOM   3042  CG  PHE   390       5.966  42.174 -12.418  1.00  0.00           C  
ATOM   3043  CD1 PHE   390       6.659  42.804 -13.425  1.00  0.00           C  
ATOM   3044  CD2 PHE   390       4.593  42.147 -12.468  1.00  0.00           C  
ATOM   3045  CE1 PHE   390       5.988  43.422 -14.455  1.00  0.00           C  
ATOM   3046  CE2 PHE   390       3.916  42.760 -13.492  1.00  0.00           C  
ATOM   3047  CZ  PHE   390       4.615  43.407 -14.482  1.00  0.00           C  
ATOM   3048  N   LEU   391       6.444  41.864  -8.162  1.00  0.00              
ATOM   3049  CA  LEU   391       6.589  41.367  -6.826  1.00  0.00              
ATOM   3050  CB  LEU   391       6.241  42.446  -5.806  1.00  0.00              
ATOM   3051  C   LEU   391       5.781  40.105  -6.753  1.00  0.00              
ATOM   3052  O   LEU   391       4.685  39.976  -7.310  1.00  0.00              
ATOM   3053  CG  LEU   391       7.315  43.571  -5.854  1.00  0.00           C  
ATOM   3054  CD1 LEU   391       7.405  44.312  -7.203  1.00  0.00           C  
ATOM   3055  CD2 LEU   391       7.134  44.561  -4.708  1.00  0.00           C  
ATOM   3056  N   VAL   392       6.370  39.086  -6.102  1.00  0.00              
ATOM   3057  CA  VAL   392       5.721  37.823  -6.100  1.00  0.00              
ATOM   3058  CB  VAL   392       6.289  36.874  -7.129  1.00  0.00              
ATOM   3059  C   VAL   392       5.678  37.216  -4.731  1.00  0.00              
ATOM   3060  O   VAL   392       6.365  37.696  -3.833  1.00  0.00              
ATOM   3061  CG1 VAL   392       5.620  35.505  -7.031  1.00  0.00           C  
ATOM   3062  CG2 VAL   392       6.001  37.473  -8.509  1.00  0.00           C  
ATOM   3063  N   PRO   393       4.821  36.247  -4.477  1.00  0.00              
ATOM   3064  CA  PRO   393       4.869  35.646  -3.170  1.00  0.00              
ATOM   3065  CB  PRO   393       3.470  35.100  -2.869  1.00  0.00              
ATOM   3066  C   PRO   393       5.954  34.618  -3.120  1.00  0.00              
ATOM   3067  O   PRO   393       6.086  33.803  -4.036  1.00  0.00              
ATOM   3068  CD  PRO   393       3.462  36.254  -5.008  1.00  0.00           C  
ATOM   3069  CG  PRO   393       2.739  35.140  -4.224  1.00  0.00           C  
ATOM   3070  N   PRO   394       6.673  34.626  -2.043  1.00  0.00              
ATOM   3071  CA  PRO   394       7.770  33.736  -1.791  1.00  0.00              
ATOM   3072  CB  PRO   394       8.296  34.114  -0.410  1.00  0.00              
ATOM   3073  C   PRO   394       7.435  32.325  -1.791  1.00  0.00              
ATOM   3074  O   PRO   394       8.292  31.508  -2.120  1.00  0.00              
ATOM   3075  CD  PRO   394       6.236  35.312  -0.843  1.00  0.00           C  
ATOM   3076  CG  PRO   394       7.522  35.386  -0.013  1.00  0.00           C  
ATOM   3077  N   GLY   395       6.213  32.021  -1.377  1.00  0.00              
ATOM   3078  CA  GLY   395       5.928  30.650  -1.197  1.00  0.00              
ATOM   3079  C   GLY   395       6.007  29.955  -2.510  1.00  0.00              
ATOM   3080  O   GLY   395       6.519  28.841  -2.597  1.00  0.00              
ATOM   3081  N   ASP   396       5.518  30.626  -3.569  1.00  0.00              
ATOM   3082  CA  ASP   396       5.325  29.972  -4.825  1.00  0.00              
ATOM   3083  CB  ASP   396       4.165  30.609  -5.617  1.00  0.00              
ATOM   3084  C   ASP   396       6.568  30.004  -5.664  1.00  0.00              
ATOM   3085  O   ASP   396       6.981  31.044  -6.171  1.00  0.00              
ATOM   3086  CG  ASP   396       3.626  29.613  -6.630  1.00  0.00           C  
ATOM   3087  OD1 ASP   396       4.434  28.798  -7.149  1.00  0.00           O  
ATOM   3088  OD2 ASP   396       2.393  29.647  -6.887  1.00  0.00           O  
ATOM   3089  N   THR   397       7.183  28.817  -5.826  1.00  0.00              
ATOM   3090  CA  THR   397       8.377  28.582  -6.588  1.00  0.00              
ATOM   3091  CB  THR   397       8.725  27.124  -6.519  1.00  0.00              
ATOM   3092  C   THR   397       8.061  28.893  -8.006  1.00  0.00              
ATOM   3093  O   THR   397       8.790  29.605  -8.693  1.00  0.00              
ATOM   3094  OG1 THR   397       8.834  26.716  -5.164  1.00  0.00           O  
ATOM   3095  CG2 THR   397      10.056  26.880  -7.232  1.00  0.00           C  
ATOM   3096  N   GLU   398       6.913  28.360  -8.444  1.00  0.00              
ATOM   3097  CA  GLU   398       6.392  28.479  -9.764  1.00  0.00              
ATOM   3098  CB  GLU   398       5.101  27.680  -9.886  1.00  0.00              
ATOM   3099  C   GLU   398       6.073  29.919 -10.006  1.00  0.00              
ATOM   3100  O   GLU   398       6.248  30.421 -11.114  1.00  0.00              
ATOM   3101  CG  GLU   398       4.511  27.578 -11.280  1.00  0.00           C  
ATOM   3102  CD  GLU   398       3.262  26.755 -11.046  1.00  0.00           C  
ATOM   3103  OE1 GLU   398       2.736  26.822  -9.903  1.00  0.00           O  
ATOM   3104  OE2 GLU   398       2.823  26.042 -11.983  1.00  0.00           O  
ATOM   3105  N   GLY   399       5.589  30.620  -8.962  1.00  0.00              
ATOM   3106  CA  GLY   399       5.229  32.003  -9.102  1.00  0.00              
ATOM   3107  C   GLY   399       6.454  32.724  -9.515  1.00  0.00              
ATOM   3108  O   GLY   399       6.416  33.598 -10.380  1.00  0.00              
ATOM   3109  N   TYR   400       7.582  32.353  -8.891  1.00  0.00              
ATOM   3110  CA  TYR   400       8.827  32.966  -9.217  1.00  0.00              
ATOM   3111  CB  TYR   400      10.044  32.205  -8.752  1.00  0.00              
ATOM   3112  C   TYR   400       9.158  32.727 -10.633  1.00  0.00              
ATOM   3113  O   TYR   400       9.452  33.665 -11.370  1.00  0.00              
ATOM   3114  CG  TYR   400      10.553  32.482  -7.425  1.00  0.00           C  
ATOM   3115  CD1 TYR   400       9.802  32.218  -6.322  1.00  0.00           C  
ATOM   3116  CD2 TYR   400      11.811  33.020  -7.335  1.00  0.00           C  
ATOM   3117  CE1 TYR   400      10.346  32.482  -5.098  1.00  0.00           C  
ATOM   3118  CE2 TYR   400      12.353  33.283  -6.109  1.00  0.00           C  
ATOM   3119  CZ  TYR   400      11.610  33.005  -4.991  1.00  0.00           C  
ATOM   3120  OH  TYR   400      12.138  33.257  -3.710  1.00  0.00           O  
ATOM   3121  N   LEU   401       9.137  31.433 -11.020  1.00  0.00              
ATOM   3122  CA  LEU   401       9.642  31.079 -12.313  1.00  0.00              
ATOM   3123  CB  LEU   401       9.415  29.622 -12.810  1.00  0.00              
ATOM   3124  C   LEU   401       8.831  31.811 -13.292  1.00  0.00              
ATOM   3125  O   LEU   401       9.344  32.398 -14.244  1.00  0.00              
ATOM   3126  CG  LEU   401      10.010  28.408 -12.068  1.00  0.00           C  
ATOM   3127  CD1 LEU   401       9.150  27.987 -10.869  1.00  0.00           C  
ATOM   3128  CD2 LEU   401      10.271  27.241 -13.029  1.00  0.00           C  
ATOM   3129  N   SER   402       7.519  31.788 -13.045  1.00  0.00              
ATOM   3130  CA  SER   402       6.618  32.357 -13.973  1.00  0.00              
ATOM   3131  CB  SER   402       5.135  32.149 -13.575  1.00  0.00              
ATOM   3132  C   SER   402       6.916  33.796 -14.120  1.00  0.00              
ATOM   3133  O   SER   402       6.974  34.333 -15.225  1.00  0.00              
ATOM   3134  OG  SER   402       4.280  32.490 -14.657  1.00  0.00           O  
ATOM   3135  N   CYS   403       7.151  34.477 -13.000  1.00  0.00              
ATOM   3136  CA  CYS   403       7.360  35.860 -13.186  1.00  0.00              
ATOM   3137  CB  CYS   403       6.692  36.679 -12.104  1.00  0.00              
ATOM   3138  C   CYS   403       8.684  36.182 -13.832  1.00  0.00              
ATOM   3139  O   CYS   403       8.800  37.161 -14.570  1.00  0.00              
ATOM   3140  SG  CYS   403       4.893  36.728 -12.402  1.00  0.00           S  
ATOM   3141  N   VAL   404       9.713  35.330 -13.631  1.00  0.00              
ATOM   3142  CA  VAL   404      10.965  35.532 -14.314  1.00  0.00              
ATOM   3143  CB  VAL   404      12.068  34.588 -13.931  1.00  0.00              
ATOM   3144  C   VAL   404      10.778  35.363 -15.782  1.00  0.00              
ATOM   3145  O   VAL   404      11.338  36.121 -16.573  1.00  0.00              
ATOM   3146  CG1 VAL   404      11.954  33.201 -14.579  1.00  0.00           C  
ATOM   3147  CG2 VAL   404      13.398  35.287 -14.176  1.00  0.00           C  
ATOM   3148  N   LYS   405       9.991  34.357 -16.198  1.00  0.00              
ATOM   3149  CA  LYS   405       9.847  34.163 -17.600  1.00  0.00              
ATOM   3150  CB  LYS   405       9.013  32.927 -18.007  1.00  0.00              
ATOM   3151  C   LYS   405       9.161  35.377 -18.116  1.00  0.00              
ATOM   3152  O   LYS   405       9.394  35.821 -19.241  1.00  0.00              
ATOM   3153  CG  LYS   405       7.574  32.922 -17.492  1.00  0.00           C  
ATOM   3154  CD  LYS   405       6.622  31.965 -18.215  1.00  0.00           C  
ATOM   3155  CE  LYS   405       5.578  32.685 -19.073  1.00  0.00           C  
ATOM   3156  NZ  LYS   405       4.333  31.885 -19.122  1.00  0.00           N  
ATOM   3157  N   LYS   406       8.291  35.948 -17.265  1.00  0.00              
ATOM   3158  CA  LYS   406       7.496  37.050 -17.677  1.00  0.00              
ATOM   3159  CB  LYS   406       6.526  37.519 -16.582  1.00  0.00              
ATOM   3160  C   LYS   406       8.421  38.164 -18.053  1.00  0.00              
ATOM   3161  O   LYS   406       8.318  38.720 -19.147  1.00  0.00              
ATOM   3162  CG  LYS   406       5.143  37.920 -17.111  1.00  0.00           C  
ATOM   3163  CD  LYS   406       4.314  36.717 -17.599  1.00  0.00           C  
ATOM   3164  CE  LYS   406       2.798  36.945 -17.677  1.00  0.00           C  
ATOM   3165  NZ  LYS   406       2.093  36.077 -16.700  1.00  0.00           N  
ATOM   3166  N   LEU   407       9.381  38.512 -17.173  1.00  0.00              
ATOM   3167  CA  LEU   407      10.240  39.577 -17.593  1.00  0.00              
ATOM   3168  CB  LEU   407      10.918  40.516 -16.596  1.00  0.00              
ATOM   3169  C   LEU   407      11.212  39.278 -18.676  1.00  0.00              
ATOM   3170  O   LEU   407      11.530  40.165 -19.466  1.00  0.00              
ATOM   3171  CG  LEU   407      10.062  41.784 -16.476  1.00  0.00           C  
ATOM   3172  CD1 LEU   407      10.916  43.013 -16.146  1.00  0.00           C  
ATOM   3173  CD2 LEU   407       9.063  41.919 -17.633  1.00  0.00           C  
ATOM   3174  N   MET   408      11.704  38.037 -18.770  1.00  0.00              
ATOM   3175  CA  MET   408      12.715  37.735 -19.741  1.00  0.00              
ATOM   3176  CB  MET   408      13.106  36.257 -19.742  1.00  0.00              
ATOM   3177  C   MET   408      12.228  38.040 -21.122  1.00  0.00              
ATOM   3178  O   MET   408      13.005  38.478 -21.968  1.00  0.00              
ATOM   3179  CG  MET   408      14.083  35.907 -20.860  1.00  0.00           C  
ATOM   3180  SD  MET   408      14.366  34.124 -21.062  1.00  0.00           S  
ATOM   3181  CE  MET   408      15.423  34.330 -22.524  1.00  0.00           C  
ATOM   3182  N   ASP   409      10.926  37.848 -21.386  1.00  0.00              
ATOM   3183  CA  ASP   409      10.433  37.894 -22.731  1.00  0.00              
ATOM   3184  CB  ASP   409       8.904  37.772 -22.791  1.00  0.00              
ATOM   3185  C   ASP   409      10.797  39.140 -23.456  1.00  0.00              
ATOM   3186  O   ASP   409      11.391  39.050 -24.528  1.00  0.00              
ATOM   3187  CG  ASP   409       8.575  36.372 -22.313  1.00  0.00           C  
ATOM   3188  OD1 ASP   409       9.531  35.558 -22.213  1.00  0.00           O  
ATOM   3189  OD2 ASP   409       7.377  36.095 -22.039  1.00  0.00           O  
ATOM   3190  N   ALA   410      10.486  40.326 -22.908  1.00  0.00              
ATOM   3191  CA  ALA   410      10.794  41.495 -23.680  1.00  0.00              
ATOM   3192  CB  ALA   410      10.356  41.478 -25.163  1.00  0.00              
ATOM   3193  C   ALA   410      10.032  42.626 -23.136  1.00  0.00              
ATOM   3194  O   ALA   410      10.125  42.958 -21.958  1.00  0.00              
ATOM   3195  N   SER   411       9.265  43.224 -24.066  1.00  0.00              
ATOM   3196  CA  SER   411       8.468  44.395 -23.904  1.00  0.00              
ATOM   3197  CB  SER   411       7.310  44.445 -24.911  1.00  0.00              
ATOM   3198  C   SER   411       7.906  44.415 -22.530  1.00  0.00              
ATOM   3199  O   SER   411       7.463  43.402 -21.993  1.00  0.00              
ATOM   3200  OG  SER   411       6.541  45.619 -24.715  1.00  0.00           O  
ATOM   3201  N   TYR   412       7.875  45.632 -21.972  1.00  0.00              
ATOM   3202  CA  TYR   412       7.560  45.953 -20.615  1.00  0.00              
ATOM   3203  CB  TYR   412       6.543  44.998 -19.966  1.00  0.00              
ATOM   3204  C   TYR   412       8.839  45.929 -19.846  1.00  0.00              
ATOM   3205  O   TYR   412       8.903  46.427 -18.724  1.00  0.00              
ATOM   3206  CG  TYR   412       5.370  44.967 -20.889  1.00  0.00           C  
ATOM   3207  CD1 TYR   412       5.095  46.055 -21.679  1.00  0.00           C  
ATOM   3208  CD2 TYR   412       4.512  43.891 -20.936  1.00  0.00           C  
ATOM   3209  CE1 TYR   412       4.014  46.057 -22.528  1.00  0.00           C  
ATOM   3210  CE2 TYR   412       3.425  43.886 -21.783  1.00  0.00           C  
ATOM   3211  CZ  TYR   412       3.176  44.971 -22.586  1.00  0.00           C  
ATOM   3212  OH  TYR   412       2.063  44.975 -23.456  1.00  0.00           O  
ATOM   3213  N   ARG   413       9.912  45.415 -20.475  1.00  0.00              
ATOM   3214  CA  ARG   413      11.223  45.426 -19.892  1.00  0.00              
ATOM   3215  CB  ARG   413      12.201  44.650 -20.780  1.00  0.00              
ATOM   3216  C   ARG   413      11.682  46.849 -19.816  1.00  0.00              
ATOM   3217  O   ARG   413      12.127  47.317 -18.769  1.00  0.00              
ATOM   3218  CG  ARG   413      13.659  44.642 -20.337  1.00  0.00           C  
ATOM   3219  CD  ARG   413      14.492  43.787 -21.291  1.00  0.00           C  
ATOM   3220  NE  ARG   413      15.929  43.909 -20.932  1.00  0.00           N  
ATOM   3221  CZ  ARG   413      16.793  42.946 -21.362  1.00  0.00           C  
ATOM   3222  NH1 ARG   413      16.310  41.854 -22.024  1.00  0.00           N  
ATOM   3223  NH2 ARG   413      18.133  43.072 -21.136  1.00  0.00           N  
ATOM   3224  N   LYS   414      11.545  47.587 -20.937  1.00  0.00              
ATOM   3225  CA  LYS   414      12.023  48.939 -20.995  1.00  0.00              
ATOM   3226  CB  LYS   414      12.049  49.540 -22.420  1.00  0.00              
ATOM   3227  C   LYS   414      11.223  49.829 -20.085  1.00  0.00              
ATOM   3228  O   LYS   414      11.781  50.731 -19.464  1.00  0.00              
ATOM   3229  CG  LYS   414      10.739  49.462 -23.208  1.00  0.00           C  
ATOM   3230  CD  LYS   414      10.334  48.035 -23.583  1.00  0.00           C  
ATOM   3231  CE  LYS   414      10.991  47.529 -24.869  1.00  0.00           C  
ATOM   3232  NZ  LYS   414      10.827  46.063 -24.975  1.00  0.00           N  
ATOM   3233  N   LYS   415       9.893  49.620 -19.984  1.00  0.00              
ATOM   3234  CA  LYS   415       9.078  50.478 -19.159  1.00  0.00              
ATOM   3235  CB  LYS   415       7.568  50.221 -19.289  1.00  0.00              
ATOM   3236  C   LYS   415       9.415  50.330 -17.705  1.00  0.00              
ATOM   3237  O   LYS   415       9.470  51.320 -16.976  1.00  0.00              
ATOM   3238  CG  LYS   415       6.955  50.880 -20.521  1.00  0.00           C  
ATOM   3239  CD  LYS   415       5.517  50.454 -20.807  1.00  0.00           C  
ATOM   3240  CE  LYS   415       4.883  51.284 -21.921  1.00  0.00           C  
ATOM   3241  NZ  LYS   415       5.789  51.302 -23.090  1.00  0.00           N  
ATOM   3242  N   MET   416       9.643  49.089 -17.238  1.00  0.00              
ATOM   3243  CA  MET   416       9.909  48.849 -15.843  1.00  0.00              
ATOM   3244  CB  MET   416      10.136  47.360 -15.521  1.00  0.00              
ATOM   3245  C   MET   416      11.176  49.556 -15.482  1.00  0.00              
ATOM   3246  O   MET   416      11.280  50.134 -14.401  1.00  0.00              
ATOM   3247  CG  MET   416       8.931  46.446 -15.769  1.00  0.00           C  
ATOM   3248  SD  MET   416       7.577  46.573 -14.561  1.00  0.00           S  
ATOM   3249  CE  MET   416       6.915  48.138 -15.196  1.00  0.00           C  
ATOM   3250  N   GLY   417      12.176  49.506 -16.388  1.00  0.00              
ATOM   3251  CA  GLY   417      13.464  50.096 -16.157  1.00  0.00              
ATOM   3252  C   GLY   417      13.345  51.581 -16.032  1.00  0.00              
ATOM   3253  O   GLY   417      13.931  52.176 -15.131  1.00  0.00              
ATOM   3254  N   VAL   418      12.583  52.223 -16.936  1.00  0.00              
ATOM   3255  CA  VAL   418      12.467  53.652 -16.903  1.00  0.00              
ATOM   3256  CB  VAL   418      11.635  54.207 -18.021  1.00  0.00              
ATOM   3257  C   VAL   418      11.804  54.050 -15.632  1.00  0.00              
ATOM   3258  O   VAL   418      12.215  55.006 -14.978  1.00  0.00              
ATOM   3259  CG1 VAL   418      11.391  55.701 -17.746  1.00  0.00           C  
ATOM   3260  CG2 VAL   418      12.360  53.940 -19.352  1.00  0.00           C  
ATOM   3261  N   ARG   419      10.752  53.309 -15.248  1.00  0.00              
ATOM   3262  CA  ARG   419      10.020  53.660 -14.072  1.00  0.00              
ATOM   3263  CB  ARG   419       8.812  52.747 -13.809  1.00  0.00              
ATOM   3264  C   ARG   419      10.932  53.537 -12.897  1.00  0.00              
ATOM   3265  O   ARG   419      10.904  54.368 -11.992  1.00  0.00              
ATOM   3266  CG  ARG   419       7.788  52.734 -14.946  1.00  0.00           C  
ATOM   3267  CD  ARG   419       6.469  52.062 -14.566  1.00  0.00           C  
ATOM   3268  NE  ARG   419       5.438  53.129 -14.449  1.00  0.00           N  
ATOM   3269  CZ  ARG   419       4.715  53.483 -15.551  1.00  0.00           C  
ATOM   3270  NH1 ARG   419       4.942  52.855 -16.742  1.00  0.00           N  
ATOM   3271  NH2 ARG   419       3.763  54.456 -15.461  1.00  0.00           N  
ATOM   3272  N   ALA   420      11.777  52.490 -12.888  1.00  0.00              
ATOM   3273  CA  ALA   420      12.632  52.251 -11.764  1.00  0.00              
ATOM   3274  CB  ALA   420      13.504  50.997 -11.944  1.00  0.00              
ATOM   3275  C   ALA   420      13.569  53.401 -11.581  1.00  0.00              
ATOM   3276  O   ALA   420      13.759  53.870 -10.461  1.00  0.00              
ATOM   3277  N   ARG   421      14.185  53.898 -12.671  1.00  0.00              
ATOM   3278  CA  ARG   421      15.146  54.945 -12.480  1.00  0.00              
ATOM   3279  CB  ARG   421      16.004  55.278 -13.714  1.00  0.00              
ATOM   3280  C   ARG   421      14.474  56.194 -12.002  1.00  0.00              
ATOM   3281  O   ARG   421      15.006  56.895 -11.145  1.00  0.00              
ATOM   3282  CG  ARG   421      15.255  55.767 -14.950  1.00  0.00           C  
ATOM   3283  CD  ARG   421      16.210  56.367 -15.983  1.00  0.00           C  
ATOM   3284  NE  ARG   421      15.417  56.733 -17.186  1.00  0.00           N  
ATOM   3285  CZ  ARG   421      15.334  55.851 -18.223  1.00  0.00           C  
ATOM   3286  NH1 ARG   421      15.973  54.647 -18.142  1.00  0.00           N  
ATOM   3287  NH2 ARG   421      14.620  56.175 -19.341  1.00  0.00           N  
ATOM   3288  N   ALA   422      13.287  56.518 -12.544  1.00  0.00              
ATOM   3289  CA  ALA   422      12.624  57.728 -12.146  1.00  0.00              
ATOM   3290  CB  ALA   422      11.350  58.007 -12.960  1.00  0.00              
ATOM   3291  C   ALA   422      12.236  57.656 -10.699  1.00  0.00              
ATOM   3292  O   ALA   422      12.371  58.633  -9.966  1.00  0.00              
ATOM   3293  N   GLU   423      11.748  56.485 -10.254  1.00  0.00              
ATOM   3294  CA  GLU   423      11.257  56.274  -8.918  1.00  0.00              
ATOM   3295  CB  GLU   423      10.649  54.872  -8.757  1.00  0.00              
ATOM   3296  C   GLU   423      12.389  56.420  -7.951  1.00  0.00              
ATOM   3297  O   GLU   423      12.200  56.874  -6.826  1.00  0.00              
ATOM   3298  CG  GLU   423       9.674  54.745  -7.588  1.00  0.00           C  
ATOM   3299  CD  GLU   423       8.324  55.294  -8.036  1.00  0.00           C  
ATOM   3300  OE1 GLU   423       8.213  55.713  -9.218  1.00  0.00           O  
ATOM   3301  OE2 GLU   423       7.383  55.298  -7.199  1.00  0.00           O  
ATOM   3302  N   ALA   424      13.601  56.032  -8.381  1.00  0.00              
ATOM   3303  CA  ALA   424      14.794  56.068  -7.577  1.00  0.00              
ATOM   3304  CB  ALA   424      16.032  55.543  -8.325  1.00  0.00              
ATOM   3305  C   ALA   424      15.096  57.480  -7.166  1.00  0.00              
ATOM   3306  O   ALA   424      15.653  57.698  -6.094  1.00  0.00              
ATOM   3307  N   GLU   425      14.741  58.480  -7.999  1.00  0.00              
ATOM   3308  CA  GLU   425      15.105  59.853  -7.760  1.00  0.00              
ATOM   3309  CB  GLU   425      14.555  60.817  -8.828  1.00  0.00              
ATOM   3310  C   GLU   425      14.581  60.310  -6.436  1.00  0.00              
ATOM   3311  O   GLU   425      15.132  61.227  -5.827  1.00  0.00              
ATOM   3312  CG  GLU   425      15.256  60.724 -10.187  1.00  0.00           C  
ATOM   3313  CD  GLU   425      16.551  61.524 -10.114  1.00  0.00           C  
ATOM   3314  OE1 GLU   425      17.465  61.107  -9.354  1.00  0.00           O  
ATOM   3315  OE2 GLU   425      16.642  62.566 -10.818  1.00  0.00           O  
ATOM   3316  N   LYS   426      13.449  59.754  -5.980  1.00  0.00              
ATOM   3317  CA  LYS   426      13.000  60.123  -4.672  1.00  0.00              
ATOM   3318  CB  LYS   426      11.670  59.464  -4.278  1.00  0.00              
ATOM   3319  C   LYS   426      14.017  59.680  -3.675  1.00  0.00              
ATOM   3320  O   LYS   426      14.392  60.441  -2.785  1.00  0.00              
ATOM   3321  CG  LYS   426      10.477  59.955  -5.095  1.00  0.00           C  
ATOM   3322  CD  LYS   426      10.250  61.463  -4.996  1.00  0.00           C  
ATOM   3323  CE  LYS   426       8.909  61.912  -5.575  1.00  0.00           C  
ATOM   3324  NZ  LYS   426       8.802  61.495  -6.990  1.00  0.00           N  
ATOM   3325  N   TRP   427      14.538  58.450  -3.846  1.00  0.00              
ATOM   3326  CA  TRP   427      15.306  57.846  -2.800  1.00  0.00              
ATOM   3327  CB  TRP   427      15.176  56.319  -2.860  1.00  0.00              
ATOM   3328  C   TRP   427      16.759  58.167  -2.997  1.00  0.00              
ATOM   3329  O   TRP   427      17.454  57.488  -3.748  1.00  0.00              
ATOM   3330  CG  TRP   427      13.901  55.854  -3.541  1.00  0.00           C  
ATOM   3331  CD2 TRP   427      12.546  56.166  -3.166  1.00  0.00           C  
ATOM   3332  CD1 TRP   427      13.813  55.117  -4.684  1.00  0.00           C  
ATOM   3333  NE1 TRP   427      12.500  54.936  -5.037  1.00  0.00           N  
ATOM   3334  CE2 TRP   427      11.708  55.581  -4.117  1.00  0.00           C  
ATOM   3335  CE3 TRP   427      12.037  56.889  -2.127  1.00  0.00           C  
ATOM   3336  CZ2 TRP   427      10.350  55.709  -4.043  1.00  0.00           C  
ATOM   3337  CZ3 TRP   427      10.665  57.006  -2.051  1.00  0.00           C  
ATOM   3338  CH2 TRP   427       9.837  56.429  -2.990  1.00  0.00           C  
ATOM   3339  N   GLY   428      17.267  59.195  -2.290  1.00  0.00              
ATOM   3340  CA  GLY   428      18.655  59.570  -2.350  1.00  0.00              
ATOM   3341  C   GLY   428      19.059  59.865  -0.931  1.00  0.00              
ATOM   3342  O   GLY   428      18.247  60.315  -0.124  1.00  0.00              
ATOM   3343  N   TRP   429      20.349  59.653  -0.601  1.00  0.00              
ATOM   3344  CA  TRP   429      20.816  59.791   0.754  1.00  0.00              
ATOM   3345  CB  TRP   429      22.279  59.410   0.993  1.00  0.00              
ATOM   3346  C   TRP   429      20.713  61.174   1.284  1.00  0.00              
ATOM   3347  O   TRP   429      20.467  61.357   2.476  1.00  0.00              
ATOM   3348  CG  TRP   429      22.486  57.940   1.178  1.00  0.00           C  
ATOM   3349  CD2 TRP   429      21.922  57.206   2.274  1.00  0.00           C  
ATOM   3350  CD1 TRP   429      23.171  57.045   0.416  1.00  0.00           C  
ATOM   3351  NE1 TRP   429      23.090  55.796   0.982  1.00  0.00           N  
ATOM   3352  CE2 TRP   429      22.319  55.880   2.123  1.00  0.00           C  
ATOM   3353  CE3 TRP   429      21.138  57.604   3.320  1.00  0.00           C  
ATOM   3354  CZ2 TRP   429      21.939  54.926   3.022  1.00  0.00           C  
ATOM   3355  CZ3 TRP   429      20.753  56.639   4.224  1.00  0.00           C  
ATOM   3356  CH2 TRP   429      21.148  55.326   4.076  1.00  0.00           C  
ATOM   3357  N   GLU   430      20.950  62.188   0.443  1.00  0.00              
ATOM   3358  CA  GLU   430      20.935  63.511   0.972  1.00  0.00              
ATOM   3359  CB  GLU   430      21.269  64.601  -0.062  1.00  0.00              
ATOM   3360  C   GLU   430      19.579  63.778   1.534  1.00  0.00              
ATOM   3361  O   GLU   430      19.446  64.438   2.564  1.00  0.00              
ATOM   3362  CG  GLU   430      21.450  65.983   0.575  1.00  0.00           C  
ATOM   3363  CD  GLU   430      22.258  66.857  -0.375  1.00  0.00           C  
ATOM   3364  OE1 GLU   430      23.188  66.311  -1.027  1.00  0.00           O  
ATOM   3365  OE2 GLU   430      21.965  68.080  -0.457  1.00  0.00           O  
ATOM   3366  N   ALA   431      18.535  63.258   0.868  1.00  0.00              
ATOM   3367  CA  ALA   431      17.189  63.467   1.312  1.00  0.00              
ATOM   3368  CB  ALA   431      16.149  62.794   0.397  1.00  0.00              
ATOM   3369  C   ALA   431      17.036  62.867   2.671  1.00  0.00              
ATOM   3370  O   ALA   431      16.455  63.480   3.564  1.00  0.00              
ATOM   3371  N   ALA   432      17.582  61.654   2.871  1.00  0.00              
ATOM   3372  CA  ALA   432      17.418  60.992   4.129  1.00  0.00              
ATOM   3373  CB  ALA   432      18.060  59.595   4.160  1.00  0.00              
ATOM   3374  C   ALA   432      18.065  61.798   5.216  1.00  0.00              
ATOM   3375  O   ALA   432      17.483  61.980   6.282  1.00  0.00              
ATOM   3376  N   THR   433      19.282  62.326   4.977  1.00  0.00              
ATOM   3377  CA  THR   433      19.976  63.034   6.017  1.00  0.00              
ATOM   3378  CB  THR   433      21.372  63.426   5.651  1.00  0.00              
ATOM   3379  C   THR   433      19.246  64.283   6.375  1.00  0.00              
ATOM   3380  O   THR   433      19.187  64.668   7.544  1.00  0.00              
ATOM   3381  OG1 THR   433      22.128  62.271   5.323  1.00  0.00           O  
ATOM   3382  CG2 THR   433      22.004  64.139   6.860  1.00  0.00           C  
ATOM   3383  N   SER   434      18.672  64.959   5.366  1.00  0.00              
ATOM   3384  CA  SER   434      17.988  66.187   5.629  1.00  0.00              
ATOM   3385  CB  SER   434      17.297  66.762   4.381  1.00  0.00              
ATOM   3386  C   SER   434      16.918  65.903   6.619  1.00  0.00              
ATOM   3387  O   SER   434      16.752  66.604   7.617  1.00  0.00              
ATOM   3388  OG  SER   434      18.256  67.049   3.374  1.00  0.00           O  
ATOM   3389  N   VAL   435      16.176  64.822   6.361  1.00  0.00              
ATOM   3390  CA  VAL   435      15.083  64.474   7.201  1.00  0.00              
ATOM   3391  CB  VAL   435      14.440  63.226   6.788  1.00  0.00              
ATOM   3392  C   VAL   435      15.527  64.183   8.602  1.00  0.00              
ATOM   3393  O   VAL   435      14.977  64.707   9.572  1.00  0.00              
ATOM   3394  CG1 VAL   435      13.641  62.908   8.022  1.00  0.00           C  
ATOM   3395  CG2 VAL   435      13.600  63.418   5.518  1.00  0.00           C  
ATOM   3396  N   LEU   436      16.568  63.349   8.732  1.00  0.00              
ATOM   3397  CA  LEU   436      16.977  62.845  10.007  1.00  0.00              
ATOM   3398  CB  LEU   436      18.207  61.928   9.855  1.00  0.00              
ATOM   3399  C   LEU   436      17.342  64.013  10.862  1.00  0.00              
ATOM   3400  O   LEU   436      17.010  64.072  12.047  1.00  0.00              
ATOM   3401  CG  LEU   436      18.629  61.135  11.106  1.00  0.00           C  
ATOM   3402  CD1 LEU   436      19.026  62.049  12.270  1.00  0.00           C  
ATOM   3403  CD2 LEU   436      17.572  60.093  11.488  1.00  0.00           C  
ATOM   3404  N   ARG   437      18.022  64.997  10.259  1.00  0.00              
ATOM   3405  CA  ARG   437      18.441  66.134  11.012  1.00  0.00              
ATOM   3406  CB  ARG   437      19.192  67.151  10.136  1.00  0.00              
ATOM   3407  C   ARG   437      17.246  66.826  11.582  1.00  0.00              
ATOM   3408  O   ARG   437      17.255  67.246  12.737  1.00  0.00              
ATOM   3409  CG  ARG   437      19.376  68.517  10.797  1.00  0.00           C  
ATOM   3410  CD  ARG   437      20.230  69.485   9.975  1.00  0.00           C  
ATOM   3411  NE  ARG   437      19.655  69.564   8.602  1.00  0.00           N  
ATOM   3412  CZ  ARG   437      18.739  70.525   8.288  1.00  0.00           C  
ATOM   3413  NH1 ARG   437      18.340  71.430   9.229  1.00  0.00           N  
ATOM   3414  NH2 ARG   437      18.230  70.583   7.024  1.00  0.00           N  
ATOM   3415  N   ASN   438      16.185  66.990  10.777  1.00  0.00              
ATOM   3416  CA  ASN   438      15.042  67.714  11.243  1.00  0.00              
ATOM   3417  CB  ASN   438      14.073  68.026  10.093  1.00  0.00              
ATOM   3418  C   ASN   438      14.307  66.967  12.316  1.00  0.00              
ATOM   3419  O   ASN   438      13.997  67.532  13.365  1.00  0.00              
ATOM   3420  CG  ASN   438      14.846  68.903   9.113  1.00  0.00           C  
ATOM   3421  OD1 ASN   438      15.920  69.409   9.434  1.00  0.00           O  
ATOM   3422  ND2 ASN   438      14.290  69.094   7.887  1.00  0.00           N  
ATOM   3423  N   VAL   439      13.989  65.676  12.098  1.00  0.00              
ATOM   3424  CA  VAL   439      13.228  65.023  13.125  1.00  0.00              
ATOM   3425  CB  VAL   439      12.674  63.669  12.755  1.00  0.00              
ATOM   3426  C   VAL   439      13.998  64.857  14.379  1.00  0.00              
ATOM   3427  O   VAL   439      13.555  65.274  15.449  1.00  0.00              
ATOM   3428  CG1 VAL   439      11.528  63.891  11.770  1.00  0.00           C  
ATOM   3429  CG2 VAL   439      13.780  62.759  12.190  1.00  0.00           C  
ATOM   3430  N   GLN   440      15.178  64.228  14.295  1.00  0.00              
ATOM   3431  CA  GLN   440      15.812  64.004  15.549  1.00  0.00              
ATOM   3432  CB  GLN   440      16.862  62.892  15.564  1.00  0.00              
ATOM   3433  C   GLN   440      16.392  65.243  16.116  1.00  0.00              
ATOM   3434  O   GLN   440      16.289  65.486  17.315  1.00  0.00              
ATOM   3435  CG  GLN   440      17.435  62.647  16.963  1.00  0.00           C  
ATOM   3436  CD  GLN   440      16.421  62.112  17.972  1.00  0.00           C  
ATOM   3437  OE1 GLN   440      16.754  61.235  18.765  1.00  0.00           O  
ATOM   3438  NE2 GLN   440      15.159  62.612  17.954  1.00  0.00           N  
ATOM   3439  N   TYR   441      17.032  66.078  15.288  1.00  0.00              
ATOM   3440  CA  TYR   441      17.655  67.185  15.936  1.00  0.00              
ATOM   3441  CB  TYR   441      18.567  68.008  15.024  1.00  0.00              
ATOM   3442  C   TYR   441      16.648  68.108  16.533  1.00  0.00              
ATOM   3443  O   TYR   441      16.720  68.420  17.721  1.00  0.00              
ATOM   3444  CG  TYR   441      19.195  68.943  15.982  1.00  0.00           C  
ATOM   3445  CD1 TYR   441      20.103  68.444  16.882  1.00  0.00           C  
ATOM   3446  CD2 TYR   441      18.882  70.281  15.993  1.00  0.00           C  
ATOM   3447  CE1 TYR   441      20.701  69.272  17.792  1.00  0.00           C  
ATOM   3448  CE2 TYR   441      19.482  71.117  16.903  1.00  0.00           C  
ATOM   3449  CZ  TYR   441      20.388  70.609  17.802  1.00  0.00           C  
ATOM   3450  OH  TYR   441      21.013  71.456  18.740  1.00  0.00           O  
ATOM   3451  N   GLU   442      15.673  68.562  15.725  1.00  0.00              
ATOM   3452  CA  GLU   442      14.744  69.543  16.219  1.00  0.00              
ATOM   3453  CB  GLU   442      13.859  70.121  15.108  1.00  0.00              
ATOM   3454  C   GLU   442      13.799  68.988  17.231  1.00  0.00              
ATOM   3455  O   GLU   442      13.710  69.464  18.365  1.00  0.00              
ATOM   3456  CG  GLU   442      14.633  70.911  14.057  1.00  0.00           C  
ATOM   3457  CD  GLU   442      13.634  71.394  13.017  1.00  0.00           C  
ATOM   3458  OE1 GLU   442      12.424  71.497  13.355  1.00  0.00           O  
ATOM   3459  OE2 GLU   442      14.071  71.663  11.867  1.00  0.00           O  
ATOM   3460  N   LYS   443      13.087  67.918  16.845  1.00  0.00              
ATOM   3461  CA  LYS   443      12.025  67.478  17.697  1.00  0.00              
ATOM   3462  CB  LYS   443      11.155  66.375  17.071  1.00  0.00              
ATOM   3463  C   LYS   443      12.578  66.985  18.987  1.00  0.00              
ATOM   3464  O   LYS   443      12.060  67.298  20.059  1.00  0.00              
ATOM   3465  CG  LYS   443       9.829  66.189  17.811  1.00  0.00           C  
ATOM   3466  CD  LYS   443       8.778  65.412  17.017  1.00  0.00           C  
ATOM   3467  CE  LYS   443       7.396  65.409  17.675  1.00  0.00           C  
ATOM   3468  NZ  LYS   443       6.810  66.766  17.613  1.00  0.00           N  
ATOM   3469  N   ALA   444      13.676  66.220  18.907  1.00  0.00              
ATOM   3470  CA  ALA   444      14.257  65.646  20.080  1.00  0.00              
ATOM   3471  CB  ALA   444      15.478  64.757  19.820  1.00  0.00              
ATOM   3472  C   ALA   444      14.726  66.740  20.955  1.00  0.00              
ATOM   3473  O   ALA   444      14.726  66.620  22.179  1.00  0.00              
ATOM   3474  N   LEU   445      15.167  67.831  20.322  1.00  0.00              
ATOM   3475  CA  LEU   445      15.697  68.943  21.034  1.00  0.00              
ATOM   3476  CB  LEU   445      16.132  70.056  20.062  1.00  0.00              
ATOM   3477  C   LEU   445      14.616  69.429  21.967  1.00  0.00              
ATOM   3478  O   LEU   445      14.913  69.723  23.124  1.00  0.00              
ATOM   3479  CG  LEU   445      17.033  71.127  20.695  1.00  0.00           C  
ATOM   3480  CD1 LEU   445      16.268  72.033  21.665  1.00  0.00           C  
ATOM   3481  CD2 LEU   445      18.259  70.466  21.345  1.00  0.00           C  
ATOM   3482  N   ILE   446      13.332  69.485  21.519  1.00  0.00              
ATOM   3483  CA  ILE   446      12.272  69.940  22.395  1.00  0.00              
ATOM   3484  CB  ILE   446      11.159  70.634  21.669  1.00  0.00              
ATOM   3485  C   ILE   446      11.691  68.790  23.165  1.00  0.00              
ATOM   3486  O   ILE   446      10.478  68.590  23.280  1.00  0.00              
ATOM   3487  CG2 ILE   446      11.665  72.009  21.215  1.00  0.00           C  
ATOM   3488  CG1 ILE   446      10.591  69.736  20.558  1.00  0.00           C  
ATOM   3489  CD1 ILE   446       9.434  70.375  19.794  1.00  0.00           C  
ATOM   3490  N   ASN   447      12.597  68.039  23.794  1.00  0.00              
ATOM   3491  CA  ASN   447      12.239  66.971  24.669  1.00  0.00              
ATOM   3492  CB  ASN   447      13.418  66.031  25.011  1.00  0.00              
ATOM   3493  C   ASN   447      11.690  67.579  25.908  1.00  0.00              
ATOM   3494  O   ASN   447      10.943  66.941  26.647  1.00  0.00              
ATOM   3495  CG  ASN   447      14.592  66.825  25.573  1.00  0.00           C  
ATOM   3496  OD1 ASN   447      15.093  67.750  24.934  1.00  0.00           O  
ATOM   3497  ND2 ASN   447      15.060  66.445  26.792  1.00  0.00           N  
ATOM   3498  N   PHE   448      12.049  68.851  26.151  1.00  0.00              
ATOM   3499  CA  PHE   448      11.621  69.540  27.336  1.00  0.00              
ATOM   3500  CB  PHE   448      12.042  71.018  27.353  1.00  0.00              
ATOM   3501  C   PHE   448      10.141  69.488  27.384  1.00  0.00              
ATOM   3502  O   PHE   448       9.565  69.241  28.444  1.00  0.00              
ATOM   3503  CG  PHE   448      11.216  71.678  28.400  1.00  0.00           C  
ATOM   3504  CD1 PHE   448      11.356  71.342  29.726  1.00  0.00           C  
ATOM   3505  CD2 PHE   448      10.311  72.654  28.050  1.00  0.00           C  
ATOM   3506  CE1 PHE   448      10.588  71.958  30.685  1.00  0.00           C  
ATOM   3507  CE2 PHE   448       9.542  73.275  29.005  1.00  0.00           C  
ATOM   3508  CZ  PHE   448       9.680  72.926  30.327  1.00  0.00           C  
ATOM   3509  N   HIS   449       9.497  69.674  26.218  1.00  0.00              
ATOM   3510  CA  HIS   449       8.069  69.702  26.165  1.00  0.00              
ATOM   3511  CB  HIS   449       7.529  69.706  24.725  1.00  0.00              
ATOM   3512  C   HIS   449       7.555  68.441  26.775  1.00  0.00              
ATOM   3513  O   HIS   449       6.677  68.475  27.634  1.00  0.00              
ATOM   3514  ND1 HIS   449       8.900  71.697  23.928  1.00  0.00           N  
ATOM   3515  CG  HIS   449       7.716  70.998  23.993  1.00  0.00           C  
ATOM   3516  NE2 HIS   449       7.414  72.846  22.737  1.00  0.00           N  
ATOM   3517  CD2 HIS   449       6.820  71.713  23.261  1.00  0.00           C  
ATOM   3518  CE1 HIS   449       8.663  72.795  23.165  1.00  0.00           C  
ATOM   3519  N   SER   450       8.111  67.280  26.392  1.00  0.00              
ATOM   3520  CA  SER   450       7.484  66.102  26.920  1.00  0.00              
ATOM   3521  CB  SER   450       7.232  65.083  25.799  1.00  0.00              
ATOM   3522  C   SER   450       8.386  65.455  27.928  1.00  0.00              
ATOM   3523  O   SER   450       8.905  64.360  27.717  1.00  0.00              
ATOM   3524  OG  SER   450       6.601  65.731  24.702  1.00  0.00           O  
ATOM   3525  N   ARG   451       8.543  66.110  29.087  1.00  0.00              
ATOM   3526  CA  ARG   451       9.368  65.654  30.174  1.00  0.00              
ATOM   3527  CB  ARG   451       9.525  66.725  31.267  1.00  0.00              
ATOM   3528  C   ARG   451       8.813  64.431  30.841  1.00  0.00              
ATOM   3529  O   ARG   451       9.563  63.546  31.250  1.00  0.00              
ATOM   3530  CG  ARG   451      10.396  66.281  32.443  1.00  0.00           C  
ATOM   3531  CD  ARG   451      10.408  67.270  33.612  1.00  0.00           C  
ATOM   3532  NE  ARG   451       9.108  67.132  34.329  1.00  0.00           N  
ATOM   3533  CZ  ARG   451       8.996  67.525  35.632  1.00  0.00           C  
ATOM   3534  NH1 ARG   451      10.077  68.039  36.288  1.00  0.00           N  
ATOM   3535  NH2 ARG   451       7.801  67.403  36.280  1.00  0.00           N  
ATOM   3536  N   ALA   452       7.478  64.337  30.941  1.00  0.00              
ATOM   3537  CA  ALA   452       6.838  63.373  31.797  1.00  0.00              
ATOM   3538  CB  ALA   452       5.305  63.498  31.770  1.00  0.00              
ATOM   3539  C   ALA   452       7.161  61.936  31.491  1.00  0.00              
ATOM   3540  O   ALA   452       7.411  61.155  32.405  1.00  0.00              
ATOM   3541  N   PHE   453       7.195  61.545  30.210  1.00  0.00              
ATOM   3542  CA  PHE   453       7.270  60.152  29.837  1.00  0.00              
ATOM   3543  CB  PHE   453       7.073  59.972  28.321  1.00  0.00              
ATOM   3544  C   PHE   453       8.561  59.479  30.205  1.00  0.00              
ATOM   3545  O   PHE   453       8.574  58.260  30.401  1.00  0.00              
ATOM   3546  CG  PHE   453       6.826  58.531  28.036  1.00  0.00           C  
ATOM   3547  CD1 PHE   453       7.871  57.673  27.787  1.00  0.00           C  
ATOM   3548  CD2 PHE   453       5.541  58.039  28.019  1.00  0.00           C  
ATOM   3549  CE1 PHE   453       7.638  56.344  27.523  1.00  0.00           C  
ATOM   3550  CE2 PHE   453       5.301  56.710  27.755  1.00  0.00           C  
ATOM   3551  CZ  PHE   453       6.352  55.860  27.506  1.00  0.00           C  
ATOM   3552  N   GLY   454       9.697  60.208  30.217  1.00  0.00              
ATOM   3553  CA  GLY   454      10.911  59.505  30.536  1.00  0.00              
ATOM   3554  C   GLY   454      10.751  58.941  31.903  1.00  0.00              
ATOM   3555  O   GLY   454      10.985  57.747  32.089  1.00  0.00              
ATOM   3556  N   GLY   455      10.292  59.828  32.819  1.00  0.00              
ATOM   3557  CA  GLY   455       9.914  59.758  34.213  1.00  0.00              
ATOM   3558  C   GLY   455      10.562  58.680  35.030  1.00  0.00              
ATOM   3559  O   GLY   455      11.266  57.792  34.561  1.00  0.00              
ATOM   3560  N   PHE   456      10.337  58.759  36.354  1.00  0.00              
ATOM   3561  CA  PHE   456      10.841  57.758  37.243  1.00  0.00              
ATOM   3562  CB  PHE   456      10.252  56.359  37.008  1.00  0.00              
ATOM   3563  C   PHE   456      12.326  57.667  37.086  1.00  0.00              
ATOM   3564  O   PHE   456      12.939  58.446  36.357  1.00  0.00              
ATOM   3565  CG  PHE   456       8.779  56.482  37.166  1.00  0.00           C  
ATOM   3566  CD1 PHE   456       8.187  56.342  38.399  1.00  0.00           C  
ATOM   3567  CD2 PHE   456       7.993  56.755  36.071  1.00  0.00           C  
ATOM   3568  CE1 PHE   456       6.824  56.460  38.534  1.00  0.00           C  
ATOM   3569  CE2 PHE   456       6.631  56.874  36.200  1.00  0.00           C  
ATOM   3570  CZ  PHE   456       6.044  56.726  37.434  1.00  0.00           C  
ATOM   3571  N   GLY   457      12.968  56.724  37.804  1.00  0.00              
ATOM   3572  CA  GLY   457      14.383  56.669  37.613  1.00  0.00              
ATOM   3573  C   GLY   457      14.931  55.312  37.925  1.00  0.00              
ATOM   3574  O   GLY   457      14.722  54.765  39.007  1.00  0.00              
ATOM   3575  N   LYS   458      15.653  54.741  36.939  1.00  0.00              
ATOM   3576  CA  LYS   458      16.418  53.543  37.121  1.00  0.00              
ATOM   3577  CB  LYS   458      15.813  52.279  36.491  1.00  0.00              
ATOM   3578  C   LYS   458      17.708  53.829  36.422  1.00  0.00              
ATOM   3579  O   LYS   458      17.892  53.538  35.242  1.00  0.00              
ATOM   3580  CG  LYS   458      16.674  51.033  36.724  1.00  0.00           C  
ATOM   3581  CD  LYS   458      16.795  50.630  38.196  1.00  0.00           C  
ATOM   3582  CE  LYS   458      17.447  49.262  38.410  1.00  0.00           C  
ATOM   3583  NZ  LYS   458      16.584  48.202  37.841  1.00  0.00           N  
ATOM   3584  N   PRO   459      18.592  54.427  37.160  1.00  0.00              
ATOM   3585  CA  PRO   459      19.892  54.800  36.668  1.00  0.00              
ATOM   3586  CB  PRO   459      20.335  55.983  37.534  1.00  0.00              
ATOM   3587  C   PRO   459      20.841  53.664  36.760  1.00  0.00              
ATOM   3588  O   PRO   459      20.498  52.626  37.326  1.00  0.00              
ATOM   3589  CD  PRO   459      18.179  55.229  38.300  1.00  0.00           C  
ATOM   3590  CG  PRO   459      19.475  55.876  38.806  1.00  0.00           C  
ATOM   3591  N   GLY   460      22.053  53.862  36.220  1.00  0.00              
ATOM   3592  CA  GLY   460      23.053  52.846  36.241  1.00  0.00              
ATOM   3593  C   GLY   460      24.368  53.545  36.261  1.00  0.00              
ATOM   3594  O   GLY   460      24.684  54.247  37.220  1.00  0.00              
ATOM   3595  N   THR   461      25.183  53.383  35.199  1.00  0.00              
ATOM   3596  CA  THR   461      26.481  53.967  35.323  1.00  0.00              
ATOM   3597  CB  THR   461      27.602  52.971  35.261  1.00  0.00              
ATOM   3598  C   THR   461      26.755  55.013  34.291  1.00  0.00              
ATOM   3599  O   THR   461      26.031  55.183  33.312  1.00  0.00              
ATOM   3600  OG1 THR   461      28.804  53.554  35.744  1.00  0.00           O  
ATOM   3601  CG2 THR   461      27.781  52.531  33.800  1.00  0.00           C  
ATOM   3602  N   VAL   462      27.859  55.746  34.541  1.00  0.00              
ATOM   3603  CA  VAL   462      28.329  56.872  33.788  1.00  0.00              
ATOM   3604  CB  VAL   462      27.749  58.150  34.348  1.00  0.00              
ATOM   3605  C   VAL   462      29.812  56.876  34.000  1.00  0.00              
ATOM   3606  O   VAL   462      30.423  55.812  34.080  1.00  0.00              
ATOM   3607  CG1 VAL   462      28.223  58.321  35.804  1.00  0.00           C  
ATOM   3608  CG2 VAL   462      28.038  59.336  33.410  1.00  0.00           C  
ATOM   3609  N   SER   463      30.450  58.062  34.097  1.00  0.00              
ATOM   3610  CA  SER   463      31.875  58.031  34.165  1.00  0.00              
ATOM   3611  CB  SER   463      32.553  59.018  33.197  1.00  0.00              
ATOM   3612  C   SER   463      32.439  58.295  35.513  1.00  0.00              
ATOM   3613  O   SER   463      32.112  59.273  36.183  1.00  0.00              
ATOM   3614  OG  SER   463      32.287  58.646  31.853  1.00  0.00           O  
ATOM   3615  N   VAL   464      33.326  57.366  35.922  1.00  0.00              
ATOM   3616  CA  VAL   464      34.143  57.498  37.085  1.00  0.00              
ATOM   3617  CB  VAL   464      34.167  56.247  37.914  1.00  0.00              
ATOM   3618  C   VAL   464      35.481  57.704  36.478  1.00  0.00              
ATOM   3619  O   VAL   464      36.161  56.756  36.089  1.00  0.00              
ATOM   3620  CG1 VAL   464      35.091  56.457  39.123  1.00  0.00           C  
ATOM   3621  CG2 VAL   464      32.717  55.903  38.296  1.00  0.00           C  
ATOM   3622  N   TRP   465      35.875  58.978  36.364  1.00  0.00              
ATOM   3623  CA  TRP   465      37.109  59.315  35.734  1.00  0.00              
ATOM   3624  CB  TRP   465      37.198  60.823  35.429  1.00  0.00              
ATOM   3625  C   TRP   465      38.154  58.946  36.721  1.00  0.00              
ATOM   3626  O   TRP   465      37.857  58.695  37.888  1.00  0.00              
ATOM   3627  CG  TRP   465      38.420  61.286  34.674  1.00  0.00           C  
ATOM   3628  CD2 TRP   465      39.460  62.103  35.232  1.00  0.00           C  
ATOM   3629  CD1 TRP   465      38.742  61.091  33.363  1.00  0.00           C  
ATOM   3630  NE1 TRP   465      39.921  61.732  33.069  1.00  0.00           N  
ATOM   3631  CE2 TRP   465      40.373  62.361  34.210  1.00  0.00           C  
ATOM   3632  CE3 TRP   465      39.636  62.605  36.490  1.00  0.00           C  
ATOM   3633  CZ2 TRP   465      41.481  63.128  34.432  1.00  0.00           C  
ATOM   3634  CZ3 TRP   465      40.759  63.371  36.712  1.00  0.00           C  
ATOM   3635  CH2 TRP   465      41.663  63.627  35.702  1.00  0.00           C  
ATOM   3636  N   ARG   466      39.408  58.888  36.250  1.00  0.00              
ATOM   3637  CA  ARG   466      40.523  58.473  37.041  1.00  0.00              
ATOM   3638  CB  ARG   466      40.505  59.093  38.458  1.00  0.00              
ATOM   3639  C   ARG   466      40.480  56.974  37.108  1.00  0.00              
ATOM   3640  O   ARG   466      41.476  56.333  37.440  1.00  0.00              
ATOM   3641  CG  ARG   466      40.729  60.612  38.430  1.00  0.00           C  
ATOM   3642  CD  ARG   466      40.493  61.355  39.750  1.00  0.00           C  
ATOM   3643  NE  ARG   466      40.963  62.756  39.535  1.00  0.00           N  
ATOM   3644  CZ  ARG   466      40.443  63.797  40.249  1.00  0.00           C  
ATOM   3645  NH1 ARG   466      39.478  63.573  41.188  1.00  0.00           N  
ATOM   3646  NH2 ARG   466      40.887  65.067  40.015  1.00  0.00           N  
ATOM   3647  N   LEU   467      39.322  56.374  36.760  1.00  0.00              
ATOM   3648  CA  LEU   467      39.188  54.945  36.654  1.00  0.00              
ATOM   3649  CB  LEU   467      37.736  54.476  36.482  1.00  0.00              
ATOM   3650  C   LEU   467      39.893  54.498  35.417  1.00  0.00              
ATOM   3651  O   LEU   467      40.558  53.464  35.394  1.00  0.00              
ATOM   3652  CG  LEU   467      37.622  52.945  36.363  1.00  0.00           C  
ATOM   3653  CD1 LEU   467      37.996  52.254  37.684  1.00  0.00           C  
ATOM   3654  CD2 LEU   467      36.251  52.520  35.816  1.00  0.00           C  
ATOM   3655  N   LEU   468      39.765  55.305  34.350  1.00  0.00              
ATOM   3656  CA  LEU   468      40.281  54.940  33.067  1.00  0.00              
ATOM   3657  CB  LEU   468      40.011  55.956  31.947  1.00  0.00              
ATOM   3658  C   LEU   468      41.757  54.769  33.141  1.00  0.00              
ATOM   3659  O   LEU   468      42.307  53.956  32.400  1.00  0.00              
ATOM   3660  CG  LEU   468      40.757  55.593  30.646  1.00  0.00           C  
ATOM   3661  CD1 LEU   468      40.385  54.189  30.140  1.00  0.00           C  
ATOM   3662  CD2 LEU   468      40.563  56.676  29.574  1.00  0.00           C  
ATOM   3663  N   ARG   469      42.443  55.536  34.012  1.00  0.00              
ATOM   3664  CA  ARG   469      43.871  55.422  34.041  1.00  0.00              
ATOM   3665  CB  ARG   469      44.562  56.304  35.092  1.00  0.00              
ATOM   3666  C   ARG   469      44.224  54.004  34.340  1.00  0.00              
ATOM   3667  O   ARG   469      45.052  53.410  33.650  1.00  0.00              
ATOM   3668  CG  ARG   469      46.081  56.124  35.055  1.00  0.00           C  
ATOM   3669  CD  ARG   469      46.870  57.130  35.893  1.00  0.00           C  
ATOM   3670  NE  ARG   469      46.705  58.475  35.271  1.00  0.00           N  
ATOM   3671  CZ  ARG   469      47.353  58.769  34.105  1.00  0.00           C  
ATOM   3672  NH1 ARG   469      48.014  57.787  33.428  1.00  0.00           N  
ATOM   3673  NH2 ARG   469      47.322  60.042  33.611  1.00  0.00           N  
ATOM   3674  N   MET   470      43.595  53.402  35.361  1.00  0.00              
ATOM   3675  CA  MET   470      43.857  52.009  35.519  1.00  0.00              
ATOM   3676  CB  MET   470      43.456  51.439  36.894  1.00  0.00              
ATOM   3677  C   MET   470      43.065  51.372  34.421  1.00  0.00              
ATOM   3678  O   MET   470      42.095  51.949  33.935  1.00  0.00              
ATOM   3679  CG  MET   470      44.395  51.933  38.001  1.00  0.00           C  
ATOM   3680  SD  MET   470      43.938  51.482  39.702  1.00  0.00           S  
ATOM   3681  CE  MET   470      45.293  52.433  40.453  1.00  0.00           C  
ATOM   3682  N   ARG   471      43.471  50.161  34.012  1.00  0.00              
ATOM   3683  CA  ARG   471      42.926  49.407  32.917  1.00  0.00              
ATOM   3684  CB  ARG   471      41.408  49.592  32.725  1.00  0.00              
ATOM   3685  C   ARG   471      43.599  49.790  31.629  1.00  0.00              
ATOM   3686  O   ARG   471      44.117  48.915  30.937  1.00  0.00              
ATOM   3687  CG  ARG   471      40.559  49.087  33.896  1.00  0.00           C  
ATOM   3688  CD  ARG   471      40.110  47.629  33.763  1.00  0.00           C  
ATOM   3689  NE  ARG   471      41.157  46.772  34.388  1.00  0.00           N  
ATOM   3690  CZ  ARG   471      40.817  45.562  34.924  1.00  0.00           C  
ATOM   3691  NH1 ARG   471      39.520  45.137  34.885  1.00  0.00           N  
ATOM   3692  NH2 ARG   471      41.775  44.778  35.500  1.00  0.00           N  
ATOM   3693  N   ILE   472      43.649  51.081  31.253  1.00  0.00              
ATOM   3694  CA  ILE   472      44.328  51.386  30.019  1.00  0.00              
ATOM   3695  CB  ILE   472      43.895  52.662  29.370  1.00  0.00              
ATOM   3696  C   ILE   472      45.814  51.393  30.184  1.00  0.00              
ATOM   3697  O   ILE   472      46.544  50.852  29.356  1.00  0.00              
ATOM   3698  CG2 ILE   472      44.346  53.846  30.239  1.00  0.00           C  
ATOM   3699  CG1 ILE   472      44.444  52.686  27.935  1.00  0.00           C  
ATOM   3700  CD1 ILE   472      43.918  51.536  27.075  1.00  0.00           C  
ATOM   3701  N   SER   473      46.301  51.990  31.287  1.00  0.00              
ATOM   3702  CA  SER   473      47.712  52.185  31.463  1.00  0.00              
ATOM   3703  CB  SER   473      48.059  52.881  32.791  1.00  0.00              
ATOM   3704  C   SER   473      48.392  50.861  31.450  1.00  0.00              
ATOM   3705  O   SER   473      49.538  50.746  31.017  1.00  0.00              
ATOM   3706  OG  SER   473      47.470  54.173  32.833  1.00  0.00           O  
ATOM   3707  N   ARG   474      47.687  49.816  31.907  1.00  0.00              
ATOM   3708  CA  ARG   474      48.273  48.514  32.002  1.00  0.00              
ATOM   3709  CB  ARG   474      47.279  47.480  32.546  1.00  0.00              
ATOM   3710  C   ARG   474      48.681  48.044  30.639  1.00  0.00              
ATOM   3711  O   ARG   474      49.780  47.522  30.460  1.00  0.00              
ATOM   3712  CG  ARG   474      46.842  47.771  33.980  1.00  0.00           C  
ATOM   3713  CD  ARG   474      47.551  46.893  35.010  1.00  0.00           C  
ATOM   3714  NE  ARG   474      48.993  46.858  34.641  1.00  0.00           N  
ATOM   3715  CZ  ARG   474      49.833  47.851  35.052  1.00  0.00           C  
ATOM   3716  NH1 ARG   474      49.353  48.889  35.799  1.00  0.00           N  
ATOM   3717  NH2 ARG   474      51.154  47.809  34.713  1.00  0.00           N  
ATOM   3718  N   VAL   475      47.812  48.236  29.631  1.00  0.00              
ATOM   3719  CA  VAL   475      48.086  47.681  28.338  1.00  0.00              
ATOM   3720  CB  VAL   475      46.972  47.888  27.343  1.00  0.00              
ATOM   3721  C   VAL   475      49.336  48.268  27.744  1.00  0.00              
ATOM   3722  O   VAL   475      50.175  47.534  27.225  1.00  0.00              
ATOM   3723  CG1 VAL   475      45.706  47.201  27.881  1.00  0.00           C  
ATOM   3724  CG2 VAL   475      46.802  49.388  27.051  1.00  0.00           C  
ATOM   3725  N   LEU   476      49.513  49.604  27.808  1.00  0.00              
ATOM   3726  CA  LEU   476      50.633  50.196  27.128  1.00  0.00              
ATOM   3727  CB  LEU   476      50.576  51.736  26.968  1.00  0.00              
ATOM   3728  C   LEU   476      51.952  49.811  27.715  1.00  0.00              
ATOM   3729  O   LEU   476      52.907  49.589  26.972  1.00  0.00              
ATOM   3730  CG  LEU   476      50.346  52.596  28.228  1.00  0.00           C  
ATOM   3731  CD1 LEU   476      48.941  52.375  28.798  1.00  0.00           C  
ATOM   3732  CD2 LEU   476      51.469  52.449  29.266  1.00  0.00           C  
ATOM   3733  N   GLY   477      52.053  49.700  29.052  1.00  0.00              
ATOM   3734  CA  GLY   477      53.341  49.445  29.630  1.00  0.00              
ATOM   3735  C   GLY   477      53.863  48.157  29.103  1.00  0.00              
ATOM   3736  O   GLY   477      55.027  48.063  28.717  1.00  0.00              
ATOM   3737  N   ARG   478      53.008  47.122  29.061  1.00  0.00              
ATOM   3738  CA  ARG   478      53.499  45.872  28.578  1.00  0.00              
ATOM   3739  CB  ARG   478      53.222  44.730  29.567  1.00  0.00              
ATOM   3740  C   ARG   478      52.786  45.594  27.298  1.00  0.00              
ATOM   3741  O   ARG   478      51.630  45.175  27.296  1.00  0.00              
ATOM   3742  CG  ARG   478      54.027  43.464  29.297  1.00  0.00           C  
ATOM   3743  CD  ARG   478      54.282  42.660  30.573  1.00  0.00           C  
ATOM   3744  NE  ARG   478      53.364  41.491  30.608  1.00  0.00           N  
ATOM   3745  CZ  ARG   478      53.566  40.530  31.557  1.00  0.00           C  
ATOM   3746  NH1 ARG   478      54.540  40.699  32.499  1.00  0.00           N  
ATOM   3747  NH2 ARG   478      52.811  39.393  31.554  1.00  0.00           N  
ATOM   3748  N   LEU   479      53.459  45.860  26.162  1.00  0.00              
ATOM   3749  CA  LEU   479      52.878  45.512  24.902  1.00  0.00              
ATOM   3750  CB  LEU   479      52.841  46.642  23.861  1.00  0.00              
ATOM   3751  C   LEU   479      53.785  44.456  24.386  1.00  0.00              
ATOM   3752  O   LEU   479      54.921  44.740  24.015  1.00  0.00              
ATOM   3753  CG  LEU   479      52.144  46.200  22.560  1.00  0.00           C  
ATOM   3754  CD1 LEU   479      50.677  45.829  22.833  1.00  0.00           C  
ATOM   3755  CD2 LEU   479      52.288  47.245  21.443  1.00  0.00           C  
ATOM   3756  N   GLY   480      53.306  43.204  24.320  1.00  0.00              
ATOM   3757  CA  GLY   480      54.227  42.175  23.954  1.00  0.00              
ATOM   3758  C   GLY   480      55.143  42.009  25.127  1.00  0.00              
ATOM   3759  O   GLY   480      54.781  41.424  26.147  1.00  0.00              
ATOM   3760  N   ILE   481      56.371  42.532  24.986  1.00  0.00              
ATOM   3761  CA  ILE   481      57.416  42.506  25.968  1.00  0.00              
ATOM   3762  CB  ILE   481      58.618  41.760  25.449  1.00  0.00              
ATOM   3763  C   ILE   481      57.731  43.962  26.078  1.00  0.00              
ATOM   3764  O   ILE   481      56.950  44.730  25.521  1.00  0.00              
ATOM   3765  CG2 ILE   481      59.192  42.571  24.276  1.00  0.00           C  
ATOM   3766  CG1 ILE   481      59.631  41.434  26.557  1.00  0.00           C  
ATOM   3767  CD1 ILE   481      59.100  40.456  27.605  1.00  0.00           C  
ATOM   3768  N   PRO   482      58.714  44.466  26.773  1.00  0.00              
ATOM   3769  CA  PRO   482      58.839  45.890  26.692  1.00  0.00              
ATOM   3770  CB  PRO   482      59.844  46.284  27.766  1.00  0.00              
ATOM   3771  C   PRO   482      59.217  46.217  25.294  1.00  0.00              
ATOM   3772  O   PRO   482      60.109  45.573  24.744  1.00  0.00              
ATOM   3773  CD  PRO   482      59.094  43.979  28.089  1.00  0.00           C  
ATOM   3774  CG  PRO   482      59.611  45.216  28.852  1.00  0.00           C  
ATOM   3775  N   GLY   483      58.543  47.212  24.702  1.00  0.00              
ATOM   3776  CA  GLY   483      58.801  47.514  23.336  1.00  0.00              
ATOM   3777  C   GLY   483      59.130  48.956  23.291  1.00  0.00              
ATOM   3778  O   GLY   483      59.233  49.622  24.321  1.00  0.00              
ATOM   3779  N   PHE   484      59.340  49.470  22.076  1.00  0.00              
ATOM   3780  CA  PHE   484      59.596  50.863  21.971  1.00  0.00              
ATOM   3781  CB  PHE   484      60.376  51.244  20.693  1.00  0.00              
ATOM   3782  C   PHE   484      58.263  51.521  21.874  1.00  0.00              
ATOM   3783  O   PHE   484      57.337  50.963  21.288  1.00  0.00              
ATOM   3784  CG  PHE   484      61.767  50.701  20.757  1.00  0.00           C  
ATOM   3785  CD1 PHE   484      62.022  49.370  20.509  1.00  0.00           C  
ATOM   3786  CD2 PHE   484      62.827  51.531  21.043  1.00  0.00           C  
ATOM   3787  CE1 PHE   484      63.306  48.877  20.563  1.00  0.00           C  
ATOM   3788  CE2 PHE   484      64.113  51.044  21.098  1.00  0.00           C  
ATOM   3789  CZ  PHE   484      64.355  49.713  20.861  1.00  0.00           C  
ATOM   3790  N   ARG   485      58.107  52.718  22.469  1.00  0.00              
ATOM   3791  CA  ARG   485      56.836  53.351  22.293  1.00  0.00              
ATOM   3792  CB  ARG   485      56.324  54.156  23.508  1.00  0.00              
ATOM   3793  C   ARG   485      57.025  54.310  21.168  1.00  0.00              
ATOM   3794  O   ARG   485      57.815  55.249  21.249  1.00  0.00              
ATOM   3795  CG  ARG   485      57.203  55.343  23.907  1.00  0.00           C  
ATOM   3796  CD  ARG   485      56.521  56.334  24.850  1.00  0.00           C  
ATOM   3797  NE  ARG   485      57.437  57.499  24.989  1.00  0.00           N  
ATOM   3798  CZ  ARG   485      58.440  57.463  25.913  1.00  0.00           C  
ATOM   3799  NH1 ARG   485      58.580  56.372  26.720  1.00  0.00           N  
ATOM   3800  NH2 ARG   485      59.309  58.509  26.024  1.00  0.00           N  
ATOM   3801  N   LYS   486      56.346  54.067  20.039  1.00  0.00              
ATOM   3802  CA  LYS   486      56.460  55.044  19.006  1.00  0.00              
ATOM   3803  CB  LYS   486      57.270  54.560  17.795  1.00  0.00              
ATOM   3804  C   LYS   486      55.052  55.312  18.608  1.00  0.00              
ATOM   3805  O   LYS   486      54.410  54.499  17.945  1.00  0.00              
ATOM   3806  CG  LYS   486      57.811  55.702  16.935  1.00  0.00           C  
ATOM   3807  CD  LYS   486      58.963  55.257  16.037  1.00  0.00           C  
ATOM   3808  CE  LYS   486      58.642  53.998  15.231  1.00  0.00           C  
ATOM   3809  NZ  LYS   486      57.939  54.372  13.986  1.00  0.00           N  
ATOM   3810  N   ASN   487      54.538  56.478  19.035  1.00  0.00              
ATOM   3811  CA  ASN   487      53.159  56.819  18.853  1.00  0.00              
ATOM   3812  CB  ASN   487      52.763  58.123  19.573  1.00  0.00              
ATOM   3813  C   ASN   487      52.725  56.971  17.413  1.00  0.00              
ATOM   3814  O   ASN   487      51.697  56.394  17.059  1.00  0.00              
ATOM   3815  CG  ASN   487      53.482  59.294  18.916  1.00  0.00           C  
ATOM   3816  OD1 ASN   487      54.705  59.301  18.789  1.00  0.00           O  
ATOM   3817  ND2 ASN   487      52.698  60.318  18.484  1.00  0.00           N  
ATOM   3818  N   PRO   488      53.409  57.666  16.536  1.00  0.00              
ATOM   3819  CA  PRO   488      52.810  58.078  15.296  1.00  0.00              
ATOM   3820  CB  PRO   488      53.911  58.806  14.527  1.00  0.00              
ATOM   3821  C   PRO   488      52.147  57.068  14.427  1.00  0.00              
ATOM   3822  O   PRO   488      52.689  55.989  14.194  1.00  0.00              
ATOM   3823  CD  PRO   488      54.864  57.711  16.458  1.00  0.00           C  
ATOM   3824  CG  PRO   488      55.189  58.104  15.008  1.00  0.00           C  
ATOM   3825  N   ASN   489      50.950  57.454  13.946  1.00  0.00              
ATOM   3826  CA  ASN   489      50.123  56.741  13.023  1.00  0.00              
ATOM   3827  CB  ASN   489      48.700  57.323  12.961  1.00  0.00              
ATOM   3828  C   ASN   489      50.752  56.835  11.667  1.00  0.00              
ATOM   3829  O   ASN   489      50.612  55.925  10.851  1.00  0.00              
ATOM   3830  CG  ASN   489      48.105  57.195  14.361  1.00  0.00           C  
ATOM   3831  OD1 ASN   489      48.428  56.269  15.104  1.00  0.00           O  
ATOM   3832  ND2 ASN   489      47.220  58.156  14.739  1.00  0.00           N  
ATOM   3833  N   VAL   490      51.475  57.944  11.396  1.00  0.00              
ATOM   3834  CA  VAL   490      52.044  58.153  10.092  1.00  0.00              
ATOM   3835  CB  VAL   490      52.885  59.403  10.002  1.00  0.00              
ATOM   3836  C   VAL   490      52.899  56.976   9.761  1.00  0.00              
ATOM   3837  O   VAL   490      52.781  56.411   8.674  1.00  0.00              
ATOM   3838  CG1 VAL   490      51.963  60.609  10.233  1.00  0.00           C  
ATOM   3839  CG2 VAL   490      54.055  59.336  11.002  1.00  0.00           C  
ATOM   3840  N   VAL   491      53.775  56.553  10.689  1.00  0.00              
ATOM   3841  CA  VAL   491      54.539  55.378  10.413  1.00  0.00              
ATOM   3842  CB  VAL   491      55.744  55.193  11.284  1.00  0.00              
ATOM   3843  C   VAL   491      53.614  54.250  10.697  1.00  0.00              
ATOM   3844  O   VAL   491      52.706  54.379  11.517  1.00  0.00              
ATOM   3845  CG1 VAL   491      56.352  53.814  10.976  1.00  0.00           C  
ATOM   3846  CG2 VAL   491      56.712  56.359  11.028  1.00  0.00           C  
ATOM   3847  N   ASP   492      53.790  53.113  10.003  1.00  0.00              
ATOM   3848  CA  ASP   492      52.841  52.074  10.242  1.00  0.00              
ATOM   3849  CB  ASP   492      52.084  51.632   8.977  1.00  0.00              
ATOM   3850  C   ASP   492      53.515  50.838  10.743  1.00  0.00              
ATOM   3851  O   ASP   492      54.418  50.300  10.105  1.00  0.00              
ATOM   3852  CG  ASP   492      51.209  52.778   8.493  1.00  0.00           C  
ATOM   3853  OD1 ASP   492      51.049  53.766   9.256  1.00  0.00           O  
ATOM   3854  OD2 ASP   492      50.687  52.678   7.349  1.00  0.00           O  
ATOM   3855  N   ALA   493      53.094  50.385  11.938  1.00  0.00              
ATOM   3856  CA  ALA   493      53.473  49.113  12.479  1.00  0.00              
ATOM   3857  CB  ALA   493      54.732  49.150  13.362  1.00  0.00              
ATOM   3858  C   ALA   493      52.321  48.771  13.368  1.00  0.00              
ATOM   3859  O   ALA   493      51.947  49.569  14.226  1.00  0.00              
ATOM   3860  N   GLU   494      51.704  47.590  13.186  1.00  0.00              
ATOM   3861  CA  GLU   494      50.572  47.272  14.008  1.00  0.00              
ATOM   3862  CB  GLU   494      49.910  45.948  13.595  1.00  0.00              
ATOM   3863  C   GLU   494      51.049  47.102  15.415  1.00  0.00              
ATOM   3864  O   GLU   494      50.506  47.690  16.349  1.00  0.00              
ATOM   3865  CG  GLU   494      49.267  45.979  12.208  1.00  0.00           C  
ATOM   3866  CD  GLU   494      49.049  44.534  11.784  1.00  0.00           C  
ATOM   3867  OE1 GLU   494      49.413  43.631  12.585  1.00  0.00           O  
ATOM   3868  OE2 GLU   494      48.529  44.311  10.659  1.00  0.00           O  
ATOM   3869  N   ASN   495      52.120  46.306  15.582  1.00  0.00              
ATOM   3870  CA  ASN   495      52.630  45.961  16.877  1.00  0.00              
ATOM   3871  CB  ASN   495      53.778  44.938  16.781  1.00  0.00              
ATOM   3872  C   ASN   495      53.149  47.164  17.595  1.00  0.00              
ATOM   3873  O   ASN   495      52.801  47.390  18.751  1.00  0.00              
ATOM   3874  CG  ASN   495      54.874  45.521  15.894  1.00  0.00           C  
ATOM   3875  OD1 ASN   495      54.654  45.809  14.718  1.00  0.00           O  
ATOM   3876  ND2 ASN   495      56.086  45.717  16.479  1.00  0.00           N  
ATOM   3877  N   SER   496      53.979  47.985  16.927  1.00  0.00              
ATOM   3878  CA  SER   496      54.583  49.086  17.614  1.00  0.00              
ATOM   3879  CB  SER   496      55.491  49.935  16.710  1.00  0.00              
ATOM   3880  C   SER   496      53.520  50.003  18.110  1.00  0.00              
ATOM   3881  O   SER   496      53.398  50.233  19.312  1.00  0.00              
ATOM   3882  OG  SER   496      55.928  51.090  17.412  1.00  0.00           O  
ATOM   3883  N   VAL   497      52.692  50.533  17.190  1.00  0.00              
ATOM   3884  CA  VAL   497      51.736  51.504  17.627  1.00  0.00              
ATOM   3885  CB  VAL   497      51.360  52.466  16.538  1.00  0.00              
ATOM   3886  C   VAL   497      50.490  50.793  18.066  1.00  0.00              
ATOM   3887  O   VAL   497      49.507  50.733  17.329  1.00  0.00              
ATOM   3888  CG1 VAL   497      50.257  53.405  17.055  1.00  0.00           C  
ATOM   3889  CG2 VAL   497      52.634  53.197  16.081  1.00  0.00           C  
ATOM   3890  N   GLY   498      50.509  50.227  19.293  1.00  0.00              
ATOM   3891  CA  GLY   498      49.385  49.504  19.827  1.00  0.00              
ATOM   3892  C   GLY   498      48.225  50.376  20.220  1.00  0.00              
ATOM   3893  O   GLY   498      47.087  50.102  19.842  1.00  0.00              
ATOM   3894  N   GLN   499      48.481  51.452  20.994  1.00  0.00              
ATOM   3895  CA  GLN   499      47.417  52.287  21.494  1.00  0.00              
ATOM   3896  CB  GLN   499      47.531  52.577  23.001  1.00  0.00              
ATOM   3897  C   GLN   499      47.543  53.592  20.780  1.00  0.00              
ATOM   3898  O   GLN   499      48.645  54.041  20.468  1.00  0.00              
ATOM   3899  CG  GLN   499      48.803  53.349  23.369  1.00  0.00           C  
ATOM   3900  CD  GLN   499      48.713  53.765  24.831  1.00  0.00           C  
ATOM   3901  OE1 GLN   499      47.637  53.753  25.426  1.00  0.00           O  
ATOM   3902  NE2 GLN   499      49.873  54.154  25.425  1.00  0.00           N  
ATOM   3903  N   ILE   500      46.395  54.222  20.481  1.00  0.00              
ATOM   3904  CA  ILE   500      46.377  55.432  19.712  1.00  0.00              
ATOM   3905  CB  ILE   500      44.970  55.843  19.387  1.00  0.00              
ATOM   3906  C   ILE   500      47.013  56.565  20.460  1.00  0.00              
ATOM   3907  O   ILE   500      47.872  57.259  19.920  1.00  0.00              
ATOM   3908  CG2 ILE   500      45.035  57.140  18.566  1.00  0.00           C  
ATOM   3909  CG1 ILE   500      44.232  54.701  18.664  1.00  0.00           C  
ATOM   3910  CD1 ILE   500      42.720  54.912  18.564  1.00  0.00           C  
ATOM   3911  N   GLY   501      46.625  56.780  21.734  1.00  0.00              
ATOM   3912  CA  GLY   501      47.166  57.897  22.458  1.00  0.00              
ATOM   3913  C   GLY   501      46.011  58.756  22.858  1.00  0.00              
ATOM   3914  O   GLY   501      44.922  58.261  23.143  1.00  0.00              
ATOM   3915  N   GLN   502      46.234  60.083  22.903  1.00  0.00              
ATOM   3916  CA  GLN   502      45.170  60.998  23.193  1.00  0.00              
ATOM   3917  CB  GLN   502      45.652  62.410  23.558  1.00  0.00              
ATOM   3918  C   GLN   502      44.452  61.078  21.893  1.00  0.00              
ATOM   3919  O   GLN   502      44.093  60.046  21.328  1.00  0.00              
ATOM   3920  CG  GLN   502      44.504  63.313  24.004  1.00  0.00           C  
ATOM   3921  CD  GLN   502      43.861  62.625  25.199  1.00  0.00           C  
ATOM   3922  OE1 GLN   502      44.479  61.784  25.850  1.00  0.00           O  
ATOM   3923  NE2 GLN   502      42.581  62.979  25.489  1.00  0.00           N  
ATOM   3924  N   THR   503      44.191  62.295  21.383  1.00  0.00              
ATOM   3925  CA  THR   503      43.556  62.306  20.104  1.00  0.00              
ATOM   3926  CB  THR   503      43.275  63.663  19.533  1.00  0.00              
ATOM   3927  C   THR   503      44.481  61.646  19.139  1.00  0.00              
ATOM   3928  O   THR   503      44.081  60.763  18.381  1.00  0.00              
ATOM   3929  OG1 THR   503      42.411  64.400  20.384  1.00  0.00           O  
ATOM   3930  CG2 THR   503      42.615  63.460  18.156  1.00  0.00           C  
ATOM   3931  N   ALA   504      45.764  62.049  19.171  1.00  0.00              
ATOM   3932  CA  ALA   504      46.729  61.503  18.267  1.00  0.00              
ATOM   3933  CB  ALA   504      47.816  62.519  17.875  1.00  0.00              
ATOM   3934  C   ALA   504      47.433  60.355  18.980  1.00  0.00              
ATOM   3935  O   ALA   504      47.546  60.409  20.234  1.00  0.00              
ATOM   3936  OXT ALA   504      47.879  59.412  18.274  1.00  0.00              
TER
